# Supplementary material for: Effects of salt stress levels on nutritional quality and microorganisms of alfalfa-influenced soil
Source: PeerJ. 2021 Jul 14;9:e11729. doi: 10.7717/peerj.11729 (PMC8286062; doi:10.7717/peerj.11729)
Supplement: Supplemental Information 1 [file peerj-09-11729-s001.xlsx]

## Sheet: Table1
Table 1. The conditions of different salinized soils.
index	Na+（g/kg）	K+（g/kg）	SO42-（g/kg）	Cl-（g/kg）	PH	salt (%)
CK-1	0.106	0.022	0.007	0.031	7.63	0.1
CK-2	0.115	0.023	0.008	0.051	7.47	0.1
CK-3	0.117	0.023	0.009	0.071	7.21	0.1
Mild-1	0.151	0.03	0.023	0.116	8.53	0.1
Mild-2	0.144	0.032	0.027	0.133	8.44	0.2
Mild-3	0.148	0.032	0.019	0.107	8.36	0.2
moderate-1	0.154	0.034	0.023	0.119	8.5	0.2
moderate-2	0.157	0.036	0.027	0.127	8.72	0.2
moderate-3	0.158	0.035	0.023	0.128	8.6	0.3
severe-1	0.276	0.04	0.029	0.205	8.88	0.4
severe-2	0.246	0.041	0.029	0.187	8.98	0.5
severe-3	0.239	0.042	0.023	0.218	8.34	0.4
