# Supplementary material for: Effects of salt stress levels on nutritional quality and microorganisms of alfalfa-influenced soil
Source: PeerJ. 2021 Jul 14;9:e11729. doi: 10.7717/peerj.11729 (PMC8286062; doi:10.7717/peerj.11729)
Supplement: Supplemental Information 2 [file peerj-09-11729-s002.xlsx]

## Sheet: Sheet1
Table 2. The effects of salt stress on nutritional quality of alfalfa.
Indictors	DM	CP（%DM）	SP（%DM）	ADF（%DM）	NDF（%DM）	Lignin（%DM）	FA（%DM）
CK1	92.1	17.5	4.6	37.6	45.2	8.98	1.53
CK2	94.2	20	3.9	41.2	51.5	9.89	1.83
CK3	93.2	18.8	4.4	39.7	48.4	9.5	1.62
Mild1	92	19.5	6.2	34.2	41.7	7.67	1.6
Mild2	92.7	20.6	4.4	35.2	44.2	9.89	2.22
Mild3	93.4	21	5.6	34.7	43.1	8.78	1.91
Moderate1	92.1	20.9	5.4	31.3	39.3	7.09	1.92
Moderate2	93.9	20.8	4.8	35	44.1	7.86	2.2
Moderate3	93.2	20.85	5.1	33.2	41.7	7.5	2.06
Severe1	92.1	18	4.4	34	41.8	7.94	1.55
Severe2	92.5	20.2	3.2	38.7	48	8.86	2.03
Severe3	92.3	19.1	3.8	33.2	44.9	8.4	1.79
