# Supplementary material for: Effects of salt stress levels on nutritional quality and microorganisms of alfalfa-influenced soil
Source: PeerJ. 2021 Jul 14;9:e11729. doi: 10.7717/peerj.11729 (PMC8286062; doi:10.7717/peerj.11729)
Supplement: Supplemental Information 3 [file peerj-09-11729-s003.zip]

Archive with 13 entries (12 files):
- Daw data for microbes/
- Daw data for microbes/raw.split.CK_1.fq
- Daw data for microbes/raw.split.CK_2.fq
- Daw data for microbes/raw.split.CK_3.fq
- Daw data for microbes/raw.split.Mild_1.fq
- Daw data for microbes/raw.split.Mild_2.fq
- Daw data for microbes/raw.split.Mild_3.fq
- Daw data for microbes/raw.split.Moderate_1.fq
- Daw data for microbes/raw.split.Moderate_2.fq
- Daw data for microbes/raw.split.Moderate_3.fq
- Daw data for microbes/raw.split.Severe_1.fq
- Daw data for microbes/raw.split.Severe_2.fq
- Daw data for microbes/raw.split.Severe_3.fq
