# Supplementary material for: Effects of salt stress levels on nutritional quality and microorganisms of alfalfa-influenced soil
Source: PeerJ. 2021 Jul 14;9:e11729. doi: 10.7717/peerj.11729 (PMC8286062; doi:10.7717/peerj.11729)
Supplement: Supplemental Information 3 [file peerj-09-11729-s003.zip › Daw data for microbes/raw.split.CK_1.fq]

@M01751:259:000000000-C669V:1:1102:21966:1078 1:N:0:AGAGTC
ACGACTACAACAGGATTAGATACCCTGGTAGTCCACGCCGTAAACGATGAATGCTAGCTGTTGGGGTGCTTGCACCGCAGTAGCGCAGCTAACGCTTTAAGCATTCCGCCTGGGGAGTACGGTCGCAAGATTAAAACTCAAAGGAATTGACGGGGGCCCGCACAAGCGGTGGAGCATGTGGTTTAATTCGAAGCAACGCGCAGAACCTTACCAGCGTTTGACATGTCCGGACGACTTCGAGAGATCGATTTCTTCCCTTCGGTGACTGGCACACCAGTGCTGCATGGCTGTCGTCAGCTCG
+
CCCCCGGGFGGGGE,EFFGGGGGGGGFCEGGFFFGG7FFGGGGFGCFFGGGGGGGGGFFFGGCGGGG7CFCFFAFGEGDDFFFCGGGFFF9FEEGDCGFFF:FFDFGG>FF@7FEGGGGGE@FFEFGGGGG,DFGAFFGGGA9,BFF893>CEF7F7>FGEFGGFG,CC@@FB:8@9CFGG,1<F<FCE*?:CFFGF:*1CCEGGC5;9<6F9@FE*AEEGE999::98*18?CE8ECCC6*?5<01*AEGG7<2C0<C**A8EFFCEF*;@6;**/3+0ACE6++2;8:F<**/*;+3CE
@M01751:259:000000000-C669V:1:1102:20599:1105 1:N:0:AGAGTC
ACGACTACAACAGGATTAGATACCCTGGTAGTCCACGCCGTAAACGATGGATACTAGCTGTTTGGTTGTAAGACTGAGTGGCTAAGCGAAAGTGATAAGTATCCCACCTGGGGAGTACGGGCGCAAGCCTGAAACTCAAAGGAATTGACGGGGGCCCGCACAAGCGGTGGAGCATGTGGTTTAATTCGATGATACGCGAGGAACCTTACCAGGGCTTAAATGTGTTTTGACCGATCTGGAAACAGATCTTTCGCAAGACAAAATACAAGGTGCTGCATGGCTGTCGTCAGCTCGTGCCGTG
+
CCCCCGGGGGGFGFGGGGGGGGGGGGGGGGGGGFFGGGGGGGGGGGGGGGGGGGGGGGFGF9FFGGDGGGGGGGGGGGFFFGGGGGGGCDGGGGAFFFGGGGGFGFGGGFGGGGGGFF@FEGEGGGGGGGFFGGGGGGGGGGGGFGGGGDGGGGGCEEGCCCFGGGC:FFC7FCFGGGGFEGGGGG;FBFGG9F91<CCECFEGGCF<FGC@8>CF86CGCC++<EGG8C:CC>ECFGGGGF?8CE:@<99:8/8?EC8CGGDGEDG++;++0::C?+<6*2870/;8;?F?CEGGC5C*7
@M01751:259:000000000-C669V:1:1102:17334:1159 1:N:0:AGAGTC
ACGACTACAACAGGATTAGATACCCTGGTAGTCCACGCCGTAAACGATGATAACTAGCTGTCCGGGCACTTGGTGCTTGGGTGGCGCAGCTAACGCATTAAGTTATCCGCCTGGGGAGTACGGCCGCAAGGGTAAAACTCAAAGGAATTGACGGGGGCATGCACAAGCGGTGGAGCATGTGGTTTAATTCGAAGCAACGCGCAGAACCTTACCAGCGTTTTAAATGTCCGGACGACTGGCAGAGATGCCTTTCTTCCCTTCGGGGACCGGACCCAAGGTGCTGCATGGCTGTCGGCAGCTC
+
CCCCCEFGGFDF<<@FFGGGGGGGFEFGGGGGGFFGGGFGG@CGGGGGGFAGG@EFCFFFGFFFGGGGGCECGGFGF<F@DFGDFGFG7FGC,C,CFFGDGGGFGGGCC@?:<BF++>8B5:F=CF>GGGG+BFDEFGFFGGGFFF<<B<FFGCF@:E*8,8:FGFGGGDCGG:7F*FF;,BC@FGFCCECFFGEGG<FD*<FGEG*:0AF+3C8CECEC*<+<<CFC7CEEDECC:C8FC8CFFDF7<++A++<+:8?9*21*2*****2*1*/;;>0<8799<:+A*;88C5*:****+
@M01751:259:000000000-C669V:1:1102:10342:1192 1:N:0:AGAGTC
GGATTGGTACGTCATCCCCACCTTCCTCCGGTTTATCACCGGCAGTCTCCTTTGAGTTCCCGACCGAATCGCTGGCAACAAAGGATAAGGGTTGCGCTCGTTGCGGGACTTAACCCAACATTTCACAACACGAGCTGACGACAGCCATGCAGCACCTGTCTCACGGTTCCCGAAGGCACTAAGGCATCTCTGCCGAATTCCGTGGATGTCAAGAGTAGGTAAGGTTCTTCGCGTTGCATCGAATTAAACCACCTGCTCCACCGCTTGTGCGGGCCCCCGTCAATTCCTTTGAGTCTTAAAC
+
CCCCCGGGGGGGGGGGGGGGGGFGGFGGGEGGGGFDFECFGGGDGGFGFEFGDFC8FDFGGCGGEC@888CDEFGGGGGGGFFFGCEG<FG,E:C>:CEGGG,8=C++8FF9CFFCED:FEFFCFDGGGGDFEGGFGFECGGGGGFGC,,@<F8@::C>F;3;FFCEE:FF:>B7FFG78<F7CC7,>F<CF9<*4:@F9C::*<*<CG@FGCFG:CGGC<,,<FF:7@@8EGEEC>:CFCG;CFGGGC*;8*200<<8EG8*:*88*+<E>:C*:C:*;*;*+<<+3:C79/+++30<+0
@M01751:259:000000000-C669V:1:1102:19822:1390 1:N:0:AGAGTC
ACGACTACAACCGTATTAGATACCCTGGTAGTCCACGCCGTAAACGATGAATGTTAGCCGTCGGGCAGTTGACTGTTCGGTGGCGCAGCTACGCATTAAACATTCCGCCTGGGGAGTACGGTCGCAAGATTAAAACTCAAAGGAATTGACGGGGGCCCGCACAAGCGGTGGAGCATGTGGTTTAATTCGAAGCAACGCGCAGAACCTTACCATCCCTTGACATGGCATGTTACCTCGAGAGATCGGGGATCCTCTTCGGAGGCGTGCACACAGGTGCTGCATGGCTGTCGTCAGCTCGTGT
+
CCCCCGGGGGGGGGGGGGGGGGGGGGGGGGGGGGGGGGGGGGGGGGGFGFGGGGGFGGGGEGGGGGGDGGGGGGGGGGGDGCEG+CFGG=FGEGGGEEGGGCGGGGF:F@FGGGGGGG<F:EFEG@FGGGGGGGGGGGGCE=FEG>FGGGGDFGGGGEFGFGGGGF7FFGGG7FFCCFGGGGG?AFGGGGFGGGCFEG@C5?5CG*;CEGGGG8CGF7CFGDFCFGGGG9CGF7:C:**2CCFGFE888*8@FG?CFGGEDGEEGEECFGC5@@:8FFC6C+<CGGG0:*1*2*++<5EGC
@M01751:259:000000000-C669V:1:1102:14281:1514 1:N:0:AGAGTC
GGATTGGTACGTCATCCCCACCTTCCTCCGGCTTATCACCGGCGGTTCCTTTAGAGTACCCAACTAAATGATGGTAACTAAAGGCGAGGGTTGCGCTCGTTGCGGGACTTAACCCAACATCTCACGACACGAGCTGACGACAGCCATGCAGCACCTGTTCTGGGGCCAGCCTAACTGAAGGACAATGTCTCCACTGCCCAAACCCCGAATGTCAAGAGCTGGTAAGGTTCTGCGCGTTGCTTCGAATTAAACCACATGCTCCACCGCTTGTGCGGGCCCCCGTCAATTCCTTTGAGTTTTT
+
CCCCCGGGGGGGGGGGGGGGGGGGGGGGGGGGGGGGGGGGGGGGGGGGGGGGGGGGGGGGGGGGGGGGGGGGGGGGGFGGGGGGGGGGGGGGGGGGCGGGGGGGGG7FGGFCFFGGGGGGG<FGGGGGGGGGGGGGGGGCF7CFGGGGGGEFGGGGGGGFCFCGGGGDGGGGGGGGGFGGGGGGGFGFG,<FGGGCFFGG@GGGGGCFGGGFFFG6CCFF@FGGGGGFGGGGGDGGEGE>FGC>E>FGGGGGEFC8CECCF:C888EGEGG6@>E?85?CEC=EEEG9+AFGGD78<EDF5
@M01751:259:000000000-C669V:1:1102:8137:1522 1:N:0:AGAGTC
ACGACTACAACCGGATTAGATACCCTGGTAGTCCACGCCGTAAACGATGATAACTAGCTGTCCGGGCACTTGGTGCTTGGGTGGCGCAGCTAACGCATTAAGTTATCCGCCTGGGGAGTACGGCCGCAAGGTTAAAACTCAAAGGAATTGACGGGGGCCTGCACAAGCGGTGGAGCATGTGGTTTAATTCGAAGCAACGCGCAGAACCTTACCAGCGTTTGACATGTCCGGACGACTTCCAGAGATGGATTTCTTCCCTTCGGGGACTGGAACACAGGTGCTGCATGGCTGTCGTCAGCTC
+
CCCCCGGGGGCGGGGGGGGGGGGGGGGGGGGGGGGGGDGGGGGGGGGGGGGGGGGGGGGGGCGGGGGGGFGFCFGGCGFDFGCCFGEGGGGGGGGGGGEFGGGGGGGGGGGBEFFGGGGGGGGGGGGGGGGGFGGGGGGFGGFG<CF@FFFG7CFDE>FEF<BCF8<FGGGGG7<F*<:FF@7FFFGGGGGFG*=BFFEGGGGCECFGGGGFFGFGGCD*8CFG9+<C9CEGGGGGDGCFGE+:FFEF8CAECCCGFGCCGF>8CEEF=EGCC8*/A*:869@FCF?**28C6*/;;C+03
@M01751:259:000000000-C669V:1:1102:11800:1531 1:N:0:AGAGTC
GGATTGGTACGTCATCCCCACCTTCCTCCGGCTTATCACCGGCGGTTCCTTTAGAGTACCCAACTAAATGATGGTAACTAAAGGCGAGGGTTGCGCTCGTTGCGGGACTTAACCCAACATCTCACGACACGAGCTGACGACAGCCATGCAGCACCTGTGTTCCAGTCCCCGAAGGGAAGAAAGGCATCTCTGCCAGTCGTCCGGACATGTCAAACGCTGGTAAGGTTCTGCGCGTTGCTTCGAATTAAACCACATGCTCCACCGCTTGTGCAGGCCCCCGTCAATTCATTTGAGTTTTAAC
+
CCCCCGGGGGGGGGGFGGGGGGGGGGGGGGGGGGGGGGGGGGGGGGGGGGGGGGGGGGGGGGGGGGGGGGGGG?FGGGGGGGGGGGGGGGEGGGGGGGGCFGGGGGGGGGGGGGGGFEFGE,?FGGGGGGGGEGEGGGGGGGGGCGFCFF:@FGGGC9FGFGG@FGFGFGGGGGGD@FDCCGEGGFG8?FFGGGGGGGGGGGGGGGGGFCG?FGF5*AEGGGGGGFFGC7C>EEGGGDCGG8EFFFGCFFGGGE8<E@FFGFCCE:C8@8:F?EE*AEE8;C*/+@@++2++213<2++++
@M01751:259:000000000-C669V:1:1102:11162:1620 1:N:0:AGAGTC
ACGACTACAACAGGATTAGATACCCTGGTAGTCCACGCCGTAAACGATGTCGACTTGGAGGCTGTTCCCCTGAGGAGTGGCTTCCGGAGCTAACGCGTTAAGTCGACCGCCTGGGGAGTACGGCCGCAAGGTTAAAACTCAAATGAATTGACGGGGGCCCGCACAAGCGGTGGAGCATGTGGTTTAATTAGAAGCAACGCGAAGAACCTTACCAGGCCTTGACATGCAGAGAACTTTCCAGAGATGGAAGGGTGCCTTCGGGAACTCTGACACAGGTGCCGCATGGCGGTCGTCCGCTCGT
+
CCCCCGGGGGGEEFAFGGGGGGGGGCFGGGGGFDFFGGGGGDGGGEGGGGGGGGGGGGEFGGCFGGGGGGGGGFFF:FGGGAFGGGGDECFFGGGDEGGFGG,C7:FGGGGFGCF@GG@FG@FEF7FFCFGFGGGFGGGGGGGGGFFEFFGDCDCDGG7CGCC<FFCFEGBCC7B8B,2?FAC7CF,?C,<,7F,?FFEGGGGCEEFFGGGFFCF>FD68+++20+<@9F>68++<FG++<CFCCFG?+*;88*:*:+<8*222*03<:FFF?C552++*1:?588***2::CF*:**2::
@M01751:259:000000000-C669V:1:1102:15695:1700 1:N:0:AGAGTC
GGATTGGTACGTCATCCCCACCTTCCTCCGGTTTGTCACCGGCGGTCTCCTTAGAGTTCCCACCATTACGTGCTGGCAACTAAGGACAAGGGTTGCGCTCGTTGCGGGACTTAACCCAACATCTCACGACACGAGCTGACGACAGCCATGCAGCACCTGTGTTCGAGTTCCCGAAGGCACCAATCCATCTCTGGAAAGTTCGCTGGATGTCAAGAGTAGGTAAGGTTCTTCGCGTTGCATCGAATTAAACCACATGCTCCACCGCTTGTGCGGGCCCCCGTCAATTCATTTGAGTTTTAAC
+
CCCCCGGGGGGGGGGGGGGGGGGGGGGGGGGGGGGGGGGGGGGGGGGGGGGGGDFGGGGGGGGGGGGGGGGGGGGGGGGGGGGGGGGGGGGGGGGFGGCFGGGFGGGGGGGGGGGGGGGGGGGGGGGGGGGGGGEGGGGGGGGGGDFGGGGGFGGGGGFGGGGGGGGGGGGGGDGFGGFGGG:BFGGGGCEDFFFCCGGGGGGGCCFGGGGGG<FCFGGGGGGGG<@CGFGCEGGGGCDFGCGGGF?FGGFGGFGCCF?FFGGGGGGGGFDEG8C8:CGGEG**<@CFGGGC+C<+<FCF+
@M01751:259:000000000-C669V:1:1102:16857:1747 1:N:0:AGAGTC
GGATTGGTACGTCATCCCCACCTTCCTCCGAGTTGACCCCGGCAGTATCCCATGAGTTCCCACCATTACGTGCTGGCAACATAGAACGAGGGTTGCGCTCGTTGCGGGACTTAACCCAACATCTCACGACACGAGCTGACGACAACCATGCACCACCTGTTCACCAGTGTCCAAAGAGTCCCGTATTTCTACGGTGTTCTGGTGTATGTCAAGCCTTGGTAAGGTTCTTCGCGTTGCATCGAATTAATCCGCATGCTCCGCCGCTTGTGCGGGTCCCCGGCAATTCCTTTGTGTTTTTGCC
+
CCCCCGGGGGGGGGGGGGGFGGGGGGFFGGEGGGGGGGFGGGGGGGGGGGGGGCFGGGGFGGGGGGFGGGGGGGGGGGGGGGF9FGGCFGGDGGGGGGGGGGG8FGGGDEGGGGGGGGGGGGGGGGGGCECGGCCFGGF=FGGGGGGGGFGAFFGGGGGGGGGCFGFGGGGG,,DFGGGGFF@FGGG@EG9FF7<BFBCGCFGGFGGCGFGGC9FGGFFGGGGG9CCFGGFDGEGEEGECE6F<@CCF9F8FGE*<<CF8CECE*;@F6@**8:/:CCE*1*2A<:CEGC@+;;;;:*29<
@M01751:259:000000000-C669V:1:1102:10687:2227 1:N:0:AGAGTC
ACGACTACAACAGGATTAGATACCCTGGTAGTCCACGCCGTAAACGATGATTGCTAGTTGTCGGGATGCATGCATTTCGGTGACGCAGCTAACGCATTAAGCATTCCGCCTGGGGAGTACGGTCGCAAGATTAAAACTCAAAGGAATTGACGGGGGCCCGCACAAGCGGTGGAGCATGTGGTTTAATTCGAAGCAACGCGCAGAACCTTACCATCCCTTGACATGGCATGTTACCTCGAGAGATCGGGGATCCTCTTCGGAGGCGTGCACACAGGTGCTGCATGGCTGTCGTCAGCTCGTG
+
CCCCCGGGGGGGGFGGGGGGGGGGGGGGGGGGGCFGGGCGFEGGGGGGGGGGGFGGGGGGGGGGGGGGGGGGGGGGGGGGEFGGEGCGGGGGGGGGGGGGGGGGGGGGGGGGGGGGGGGGGEGGGGGGG?FGG9FEFGGGGGGGGGGGFGGGGGGGGGGEFGDGGGFGGGGDCGGFGFFFGGFGGFFFFFFFGGGFGGGGGGG@EGGGFFGGGF6FFFF?FGFGGGF8@FFG7<FFGEDEGEGGGFEDEEGFGCCFCGGDEEGGGGGD=7?@E8FGCFGGGEGFFCGGFEFC@88C7AC5*
@M01751:259:000000000-C669V:1:1102:20506:2299 1:N:0:AGAGTC
ACGACTACAACAGGATTAGATACCCTGGTAGTCCACGCCGTAAACGATGATAACTAGCTGTCCGGGGACATGGTCTTTGGGTGGCGCAGCTAACGCATTAAGTTATCCGCCTGGGGAGTACGGCCGCAAGGTTAAAACTCAAAGGAATTGACGGGGGCCTGCACAAGCGGTGGAGCATGTGGTTTACTTCGAAGCAACGCGCAGAACCTTACCAGCGTTTGACATGTCCGGACGATTCCCAGAGATGGGTCTCTTCCCTTCGGGGACTGGAACACAGGTGCTGCATGGCTGTCGTCAGCTC
+
CCCCCGGGGGGGGGGGGGGFFGGGGGGGGGGGGGF@FGGGGGGGGGGFGGFGGGGGGGGGGGGGGGGGGGGGGGGGGGGGGGGGGGGGGGGGGGGGGGGGGGGFGGCFEG7FFGGDGGGGGGG@GCGGFGGDDFGGGGGGGGGGGFCEGGCAFGGGG7FGCFGGFBFFFGFCFFFGGG@<,:<7<C<FF<<FGGEGGGGGGGDGGGGGGDCEC7A*:C8*80:CFFCFGGGGGCCCC7C6EG*8E@F88FC69CC?EF7<C:CEE>EFFC;+:CEFG5<++32+3<A**2AE@8*2:7CE+
@M01751:259:000000000-C669V:1:1102:14926:2361 1:N:0:AGAGTC
ACGACTACAACAGGATTAGATACCCTGGTAGTCCACGCCCTAAACGATGTCAACTGGTTGTTGGGTCTTCACTGACTCAGTAACGAAGCTAACGCGTGAAGTTGACCGCCTGGGGAGTACGGCCGCAAGGTTGAAACTCAAAGGAATTGACGGGGACCCGCACAAGCGGTGGATGATGTGGTTTAATTCGATGCAACGCGAAAAACCTTACCCACCTTTGACATGTACGGAATCCTTTAGAGATAGAGGAGTGCTCGAAAGAGAGCCGTAACACAGGTGCTGCATGGCTGTCGTCAGCTCG
+
CCCCCGGGGGGGGGFGGGGGGGGGGGGGGGGGGGGGGGGGGGGGGGGGGGGGGGGGGGGGGGGGGGGGGGGGGGGGGGGGGGFFGGCGGGGGGGGGGGGGGGGGGGGGGGGGGGGGGGGGGGGGGGFGGFCF8EFGGGGGGGGGGGGGGGGGCEGGGEGFGGGGGGGDGGGGGGGGGGGGGGGGGGGGCGGGDFGGGGGGGGGDGEGGGDGFFFGCCFG?CFFEFFGGGD8EGGGGGFGG:FFGGCFGCGCFFGGGD8C8EGGGGGC5AEC5CF*8;<@+C99FGCFDGGGGGGGG*CAE=
@M01751:259:000000000-C669V:1:1102:13932:2504 1:N:0:AGAGTC
GGATTGGTACGTCATCCCCACCTTCCTCCGGCTTATCACCGGCGGTTCCTTTAGAGTACCCAACTGAATGATGGTAACTAAAGGCGAGGGTTGCGCTCGTTGCGGGACTTAACCCAACATCTCACGCCACGAGCTGACGACAGCCATGCAGCACCTGTGTTCCAGTCCCCGCAGGGAAGAGCTCCATCTCTGGAAATCGTCCGGACATGTCCAACGCTGGTAAGGTTCTGCGTGGTGCTTCGAATTCAACCACATGCTCCACCGCTTGTGCAGGCCCCCGTCAATTCATTTGCGTTTTAAA
+
CCCCCF?EFFBFGEGGGGFFGGGG@FEFGGGGD7FGAFAFFCC@CFGGFFCFGFFFGFGFC<@CFADFGGFGGGCFFA,CEFACGFG7C@BF=EEDFGCFFEFE::+@<DFE?FC+ABBD<FCGGG,CFFGG@7C,@FG+>@CFG,>FCGBECED<FF88:<FFCFCFF:F***14@<:CF+,7<7F:::?,?CFC,7<F7*4F7<C?+0+++3+1*;/?;CDF+<9FF7+/*/*;8::CG*C*+:+3CCFEFFFG8+<EFCG5:8CEGC70<*:8*:C*;C*7<<9++2<0+**:CCC++
@M01751:259:000000000-C669V:1:1102:10080:2613 1:N:0:AGAGTC
GGATTGGTACGTCATCCCCACCTTCCTCCGGCTTATCACCGGCGGTTCCTTTAGAGTACCCAACCAAATGATGGTAACTAAAGGCGAGGGTTGCGCTCGTTGCGGGACTTAACCCAACATCTCACGACACGAGCTGACGACAGCCATGCAGCACCTGTGTTCCAGTCCCCGAAGGGAAGAGATCCATCTCTGGAAATCGTCCGGACATGTCAAACGCTGGTAAGGTTCTGCGCGTTGCTTCGAATTAAACCACATGCTCCACCGCTTGTGCAGGCCCCCGTCCATTCTTTTGAGTTTTAAC
+
CCCCCGGGGGGGGGGGGGGGGGGGGGGGGGGGGGGFGGFGGGCEGGGEGGGGGGGGGGGGGFGGGGGGGGGGGDGGGGGGGGGGGGGGGGCGGGGGGGGGGBFGGGGGDGGGCFFGEGGGGAFGGGGGGG7CCFFFFGGGGGGGGGGFG9:AGGGFFGGGGGGCFCFGGGGDDGCGGGGGGGGGGGGGGGGGGGGGGGGGCGGC*:CF6CFFFGGE>E>CFG7FGFGGF79EEGGE8C+<EGGFGGG?F<6;8*<:6+<CECC>ECEF8+90+C*;EGC=/;*/+<:++0+3*;<+<:96+
@M01751:259:000000000-C669V:1:1102:7923:2680 1:N:0:AGAGTC
GGATTGGTACGTCATCCCCACCTTCCTCCGGCTTATCACCGGCGGTTCCTTTAGAGTACCCAACTAAATGATGGTAACTAAAGGCGAGGGTTGCGCTCGTTGCGGGACTTAACCCAACATCTCACGACACGAGCTGACGACAGCCATGCAGCACCTGTGTTCCAGTCCCCGAAGGGAAGAGATCCATCTCTGGAAATCGTCCGGACATGTCAAACGCTGGTAAGGTTCTGCGCGTTGCTTCGAATTAAACCACATGCTCCACCGCTTGTGCGGGCCCCCGTCAATTCCTTTGAGTTTTAAT
+
CCCCCGGGGGGGGGGGGGGGGGGGGGGGGGGGGGGGGGGGGGGGGGGGGGGGGGGGGGGGGGGGGGGGGGGGGGGGGGGFGGGGGGGGGGGGGGGGGGGGG8CCGGGGGGGGGGGGGGGFFFFGGGGGGGGGGCGGGGDGGGGGGGGGGGFFGGG8:BFEGGGGGGGGFFGGGGGGGGGGGGFGGGGGGGGFFFGGGFGGGGGGGEGFGGGFF?@CEEGD8F7F69CCGGGGDGGGEDCGGCC88CFGGGGGC@FCGFGGGGF>EEE5CFFCEGC8E>GEC>559@EGGFGGGGCFGGG69
@M01751:259:000000000-C669V:1:1102:6926:2696 1:N:0:AGAGTC
GGATTGGTACGTCATCCCCACCTTCCTCCGGTTTATCACCGGCAGTCTCCTTTGAGTTCCCGACCGAATCGCTGGCAACAAAGGATAAGGGTTGCGCTCGTTGCGGGACTTAACCCAACATTTCACAACACGAGCTGACGACAACCATGCACCACCTGTTTACGAGTGTCCAAAGAGTTGACCATTTCTGGCCCGTTCTCGTATATGTCAAGCCTTGGTAAGGTTCTTCGCGTTGCATCGAATTAATCCGCATGCTCCGCCGCTTGTGCGGGTCCCCGTCAATTCCTTTGAGTTTTATCCT
+
CCCCCGGGGGGGGGGGEGGGGGGGGFGGFGGGGGGGGGGGGGGGCFGCFGGGGGGGGDCFGGGGGG@@BB<FDFGGGGGGGGFGGGGGFFFGGGGGGGG7FFGGD@FEEGGGGGGDGGGGGGGGGGGGGGGGFEGGGGGGEGGGGG7FE<>CEFGEGFF>FGDCF:FFFFGFFGGGGFG9DGFCFGFCFECFEF@:<<FFGGCFFFFG@CFGGGGFC,?C@FFFGGGGFGC5C5:EFGG5CGGFGGGGCCCEEDF++<CGGCE8>8@+9*/8EGGGGCCCE5C9:90CC7@*<FGGD+<<<
@M01751:259:000000000-C669V:1:1102:12971:2750 1:N:0:AGAGTC
GGATTGGTACGTCATCCCCACCTTCCTCCGGTTTATCACCGGCAGTCTCCTTTGAGTTCCCGACCGAATCGCTGGCAACAAAGGATAAGGGTTGCGCTCGTTGCGGGACTTAACCCAACATTTCACAACACGAGCTGACGACAGCCATGCAGCACCTGTCTCAGCGTTCCCGAAGGCACCAATCCATCTCTGGAAAGTTCGCTGGATGTCAAGAGTAGGTAAGGTTCTTTGCGTTGCATCGAATTAAACCAAATGCTCCACCGCTTGTGCGGGCCCCCGTCAATTCATTTGAGTTTTAATC
+
CCCCCGGGGGGGGGGFGGGGEGGGGGGGGGGGGGGGGGGGGGGGGGGCFGGGGGGGGFFEEGGGGGF@CFFGFEGGGGGGG?EGGGGGGFGGG7FGGGGGGGGGEDGGFGGGGGGFGGGGGGGGGGGG7DGG:BFEBGGEEGGGFFFGGGGGGGGGGGGF;CFGGGGGGGGGGEE7FG7FGGEFGGGGGGFGGGGGGEE,<FGGGCCFBBFEDGGGG,CFCFGG?FFFG+<E5CEC*+<?EGGGG?FC@F>*;AFG7CE8CFGE*A@@6@8CEG*8:C8A=8CCFCCCC@?+;<+<CC++3
@M01751:259:000000000-C669V:1:1102:19721:2768 1:N:0:AGAGTC
ACGACTACAACAGGATTAGATACCCTGGTAGTCCACGCCGTAAACGATGTCGACTTGGAGGCTGTTCCCCTGAGGAGTGGCTTCCGGAGCTAACGCGTTAAGTCGACCGCCTGGGGAGTACGGCCGCAAGGTTAAAACTCAAATGAATTGACGGGGGCCCGCACAAGCGGTGGAGCATGTGGTTTAATTCGATGCAACGCGAAGAACCTTAACTACTCTTGACATCCACGGAATTCGGCAGAGATGCCTTAGTGCCTTCGGGAACCGTGAGACAGGTGCTGCATGGCTGTCGTCAGCTTGG
+
CCCCCGGGGGGGGGGGGGGGGGGGGGGGGGGGGGGGGGGGGGGGGGGGGGGGGGGGGGGGGGGGGGGGGGGGGGGGGGGGGGGGGGGEGGGGFGGGGGEGGGGGGGGGGGGGGFGGGGGGGGGGGGGCEGGGGGGFGCFGGGGGGDFFFGGGGEEGGGGGGGGGDGCGGG7BFGGGGCFCFD+1CFDFGGGGGGGGGGEC>EGDGGGCFGG+<FGDGGGGFFGGGGGGGGGGGGGFFFCEE>FGF7FCGFC<:ECGGGGGGDEEG>*2C:*<+*0:<7CFGDC7+:;;E;CC=**;60+0*
@M01751:259:000000000-C669V:1:1102:7795:2774 1:N:0:AGAGTC
ACGACTACAACAGGATTAGATACCCTGGTAGTCCACGCCGTAAACGATGAATGTTAGCCGTCGGGCAGTTGACTGTTCGGTGGCGCAGCTAACGCATTAAACATTCCGCCTGGGGAGTACGGTCGCAAGATTAAAACTCAAATGAATTGACGGGGGCCCGCACAAGCGGTGGAGCATGTGGTTTAATTCGAAGCAACGCGAAGAACCTTACCAGGCCTTGACATGCAGAGAACTTTCCAGAGATGGATTGGTGCCTTCGGGAACTCTGACACAGGTGCTGCATGGCTGTCGTCAGCTCGTG
+
CCCCCGGGGGGFFFFFGGGGGGGGGGGGGGGGFCGGGGGGGGGGGGGGGGGGGGGGGGGGGGGGGGGGGGFGGGGGGGGGGGGGEGGGGGGGGGGGGGGGGGGGGGGGGGGGGGGGGGGGGGGGGGGGGGGGGFGFGGGGGGGGGGGGGGGGGGGDGGGGD:FGGGGGGGEGGGGGFDFEGGGGGGGGGGGGGGGGGCDFFGCCGFGGGGGGGGGGGGCGFGGGGGGFGGGGGGGGDDFFGGGGGGGGGG>9*<@?CGGDEEEGE9CECGFF8CGFGGGF6+:+8CGGGGGG5;CF?C5*1
@M01751:259:000000000-C669V:1:1102:21748:2796 1:N:0:AGAGTC
GGATTGGTACGTCATCCCCACCTTCCTCCAGTTTATCACTGGCAGTCTCCTTTGAGTTCCCGGCCGAACCGCTGGCAACAAAGGATAAGGGTTGCGCTCGTTGCGGGACTTAACCCAACATTTCACAACACGAGCTGACGACAGCCATGCAGCACCTGTCTCAGAGTTCCCGAAGGCACCCATCCATCTCTGGAAAGTTCTCTGGATGTCAAGAGTAGGTAAGGTTCTTCGCGTTGCATCGAATTAAACCACATGCTCCACCGCTTGTTCGGGCCCCCCTCACTTCATTTTAGTTTTAACC
+
CCCCCCGGGG7FGDGFGEGFFDGGGFGCGGGGGGGGGGGFGGGGDEFFFGGGGGGG@FAFFDCDGEEDGGGGG7FGEGGGGFFGGGGGDFGFFCE:FBCGCF<@CFG+6,?AE9EBBFFF8FEFGGGF:<FFDGGGDFF+CF>F,=<,,3E<8FFBC@FFA=F,3:<@FCCFF@>*>CF:*>,,>7;,8>,C:FFFFGGFEBF9B<97FCCF,2=:<FFCC:F7C,FFCCF7<FG*<FCF5C8<8@F?FGGGGG+<+08CFG>58/*;+<C8*1**:**1;**0++39C@0+8E?9F7C9C
@M01751:259:000000000-C669V:1:1102:23399:2805 1:N:0:AGAGTC
GGATTGGTACGTCATCCCCACCTTCCTCCGGTTTATCACCGGCAGTCTCCTTTGAGTTCCCGACCGAATCGCTGGCAACAAAGGATAAGGGTTGCGCTCGTTGCGGGACTTAACCCAACATTTCACAACACGAGCTGACGACAGCCATGAAGCACCTGTCTCAGCGTTCCCGAAGGCACCAATCCATCTCTGGAAAGTTAGCTGGATGTCAAGAGTAGGTAAGGTTCTTCGCGTTGCATCGAATTAAACCACATGCTCCACCGCTTGTGCGGGCCCCCGTCAATTGCTTTGAGTTTTCACC
+
CC@CCGGGGGGGG7FFFGGFGGFGGGGGGGGEGDFFFFGFGDGGGGFAFFGGGCFGEGGGGGCGDCFCG@<FEGEEEFF,FEFGGGGFG=CF8=EFGCCCGFCFFEECGFGFGGGGGGGG@DGGFGGG+,B=:@EC8FGFD7FCFGGCA,,>B,DEC:@CFFBCFEF>FGGGG@CFGGGGCCFF<9,<<9,>:,?7<F:,27BFGC9BFGGGFAGGGGGGC@F,7>2CF<*=CE11A0<9;*;8CF?<CC@E5F9C:+<CGGGGE58*+3CEE>*8C=*/;E5:9+++3C79/<EFG9EF+
@M01751:259:000000000-C669V:1:1102:14324:2850 1:N:0:AGAGTC
ACGACTACAACAGGATTAGATACCCTGGTAGTCCACGCCGTAAACGATGATAACTAGCTGTCCGGGCACTTGGTGCTTGGGTGGCGCAGCTAACGCATTAAGTTATCCGCCTGGGGAGTACGGCCGCAAGGTTAAAACTCAAATGAATTGACGGGGGCCTGCACAAGCGGTGGAGCATGTGGTTTAATTCGAAGCAACGCGCAGAACCTTACCAGCGTTTGACATGGCAGGACGACTTCCAGAGATGGATTTCTTCCCTTCGGGGACCTGCACACAGGTGCTGCATGGCTTTCGTCAGCTC
+
CCCCCGGGGGGGGGGGGGGGGGGGGGGGGGGGGFGGGGGGGGGGGGGGGGGGGGGGGGGGGGGGGGGGGGGGGGGGGGGGGGGGGGFGGGGGGGGGGGGGGGGGGGGGGFGGGGGGGGGGGGGGGGGGGGGGGGGGFGGGGGFFGGGGGFFGGGGGGGDGGFGGGGGGGDFGGGGGGGGGGF7:EGGGGFFFGGDFGGGGGGFEGGGGGFFGGGGGGDG>>FGG9+AC8EC5>EGGEGGFGGF5CF??C+<CFF<<FCEFGGCEGDG8A*0;EGCCFFFDC+20<ECC>**+32;*87CFC
@M01751:259:000000000-C669V:1:1102:10373:2932 1:N:0:AGAGTC
ACGACTACAACCGGATTAGATACCCTGGTAGTCCACGCCGTAAACGATGTCGACTTGGAGGTTGTGCCCTTGAGGCGTGGCTTCCGGAGCTAACGCGTTAAGTCGACCGCCTGGGGAGTACGGCCGCAAGGTTAAAACTCAAATGAATTGACGGGGGCCCGCACAAGCGGTGGAGCATGTGGTTTAATTCGATGCAACGCGAAGAACCTTACCTACTCTTGACATCCAGAGAACTTTCCAGAGATGGATTGGTGCCTTCGGGAACCGTGAGACAGGTGCTGCATGGCTGTCGTCAGCTCGG
+
CCCCCGGGGFGGGGGDGGGGGGGGGGGGGGGGGDFFGDGEFGGFGGGGGGGFGGGGGGGGGFGGFGGGGGGFCGGGGGGGGGGGDFCFGGGGGFEGGGGGGDFGEGGGGGGGFGGGGGGGGGGGGGGEGGGGAFFGGGGGGGF=FGGGGGGGGGDGGGGGDGDGGGGAFG@FGFGGGGGCFGGG>E?CFGGGGGGGGGGGEGGGGGGF@FGGFF@E++AEGGGGC<FFFGGGGGGGGFGF0CFCCFGFCFEGGGC6EC68>CCGGGEG@>89<*;5+<+90<8EGGG6*;9888*CF:6E*
@M01751:259:000000000-C669V:1:1102:18430:2946 1:N:0:AGAGTC
GGATTGGTACGTCATCCCCACCTTCCTCCGGTTTATCACCGGCAGTCTCCTTTGAGTTCCCGACCGACTCGCTGGCAACAAAGGATAAGGGTTGCGCTCGTTGCGGGCCTTAACCCAACATTTCACAACACGAGCTGACGACAGCCATGCAGCACCTGTCTCAGCGTTCCCGAAGGCACCAAAGCATCTCTGCTAAGTTCGCTGGATGTCAAGAGTAGGTAAGGTTCTTCGCGTTGCATCGAATTAAACCACCTGCTCCACCGCTTGTGCGGGCCCCCGGCAATTCCTTTGAGTTTTAACC
+
CCCCCGGGGGFGGGGFGFGGGGGGGGGGGDGGGGGGCFFF>FGCEGGGGGGFGFGGGGGGGC:FEGC6@:DGGGFG8FFGGFCCFGGGACCGGCFGGEGGEGGEGGG+:CFDFFEGD=FGC9FFFAFGGGGC+@FGFGGE7FGC><CGGFG9CFGFG<FF;CFCCBFCFGCGCF=FGGFFCF<CFGG:CFE:FC,<,?:FGGGGCF:FF?CCFA<CFF9C:?F+<<C:F78;>?E88FGF5AFCFFF:EGG5/*<6<<F6@*:8:CG0+<**/2:C>C8*:*8CC7+0<2++20<CGGC<+
@M01751:259:000000000-C669V:1:1102:24063:2968 1:N:0:AGAGTC
ACGACTACAACCGGATTAGATACCCTGGTAGTCCACGCCGTAAACGATGATAACTAGCTGTCCGGGCACTTGGTGCTTGGGTGGCGCAGCTAACGCATTAAGTTATCCGCCTGGGGAGTACGGCAGCAAGGTTAAAAATCAAATGAATTGACGGGGGCCTGCACAAGCGGTGGAGCATGTGGTTTAATTCGAAGCAACGCGCAGAACCTTACCAGCGTTTGACATGGCAGGACGACTTCCAGAGATGGATTTCTTCCCTTAGGGGACCTGCACACAGGTGCTGCATGGCTGTCGTCAGCTC
+
CCCCCGGGGGGDEGG@FDEGAEFGFFFGGGGGGAFCEGGGFFGGEEG,DEA<FFFGCFGGGGGGGGGGG8E<FFFFFGG7EEEGFFGEDGGGGEFEF:FFGG,,EFGEFFCFFFGDGGGFAFDF+8B=FFGFDGFEF,8DGGGG3>>9EF,,>ECEEG>@FFGF@FFCC@>:CF<C@:FG,?<1:C9FC@FCGG@FGGE*4FFGEA*;;EF<<+AGG1**;C9E7+;>ECCCF:C>8EGGFDC88@GCFGC9CCE9EFF:+C@*?**:*;8?8EGG**<E6:?F++<CCFGD+@*/*5700
@M01751:259:000000000-C669V:1:1102:18574:2992 1:N:0:AGAGTC
GGATTGGTACGTCATCCCCACCTTCCTCCGGCTTATCACCGGCGGTTCCTTTAGAGTACCCAACTAAATGATGGTAACTAAAGGCGAGGGTTGCGCTCGTTGCGGGACTTAACCCAACATCTCACGACACGAGCTGACGACAGCCATGCAGCACCTGTGTTCCAGTCCCCGAAGGGAAGAAATCGATCTCTCGAAGTCGTCCGGACATGTCAAACGCTGGTAAGGTTCTGCGCGTTGCTTCGAATTAAACCACATGCTCCACCGCTTGTGCAGGCCCCCGTCACTTCCTTTTAGTTTTAAT
+
CCCCCGGGGGEGGGGGGGGGGGGGCGFGGGGGGGGGGGGGEDGGGEDGGFGGGGGGGCFGDGGGGGGGFGEGFGGGGGGGGGGEFGGGGGGGGGGGFGGGGFGDCCFGGGGADFGGG7DF89,,?FGGGGGDECEF?FDCCFCF7CDFG@:FFFGDBFGGGFGGGGGCGGGE7ECDFFC:CG:BB+*=CGGGGGGGGCFFFEE::EGGFGC+<@@88C8>FC7<6+<:CE?:?GGGGE9CFEGGGGGD9+;C5803+<C+@G6C>:8;EG77E>C;*>CECEG5C9<73<A++;<CE:?69
@M01751:259:000000000-C669V:1:1102:18313:3017 1:N:0:AGAGTC
GGATTGGTACGTCATCCCCACCTTCCTCCGGTTTATCACCGGCAGTCTCCTTTGAGTTCCCGACCGAATCGCTGGCAACAAAGGATAAGGGTTGCGCTCGTTGCGGGACTTAACCCAACATTTCACAACACGAGCTGACGACAGCCATGCAGCACCTGTCTCAGCGTTCCCGAAGGCACCAATCCATCTCTGGAAAGTTCGCTGGATGTCAAGAGTAGGTAAGGTTCTTCGCGTTGCATCGAATTAAACCACATGCTCCACCGCTTGTGCGGGCCCCCGTCAATTCATTTGAGTTTTAACC
+
CCCCCGGGGGGGGGGGGGGGGGGGGGGGGGGGGGGGGGGGGGGGGGGFFGGGGGGGGGGGGGGGGGFFCGGGGGGGGGGGGGGGGGGGGGGGGGGGGGGGGGGGGGGGGGGGGGGGGGGGGGGFFGGGGGGDGGGGGGGGDGGGGGGGGGGGGGGGFGGGCGCFGGGGGGGGGGGGGGGGGCFFGCFGFGGGGGGGGGGFEGGGGCCGGGFGFFFGG9FGGGGGFGGGGG>CGGGCEFGGGGGFFGCFGGGFFGFG+C?:FFEGGGF*+<ACEEGGGD8:E8E?@9+<CE+3*0<FF?C?F
@M01751:259:000000000-C669V:1:1102:21267:3199 1:N:0:AGAGTC
GGATTGGTACGTCATCCCCACCTTCCTCCGAGTTGACCCCGGCAGTCTCCCATGAGTCCCCGGCATAACCCGCTGGCAACATGGAACGAGGGTTGCGCTCGTTGCGGGACTTAACCCAACATCTCACGACACGAGCTGACGACAACCATGCACCACCTGTGAACCGGCCCCAAAGGGGAAGCCGTGTTTCCACGGCGGTCCGGCCCATGTCAAGCCTTGGTAAGGTTCTTCGCGTTGCCTCGAATTAATCCGCATGCTCCGCCGCTTGTGCGGGCCCCCGTCAATTCCTTTGAGTTTTAGC
+
CCCCCGGGGGGGGGGGGGGGGGGFGGGGGGGGGGGGGGGGGGGGGGGGGGGGGGGGGGFGFGGGGGGGGEGGGGGGGFGFGGGGGGGGGGGGGGGGGGGDGGGGGGGGGGGGGGGGGGGGGGGFGGGGGGEGGFGGGGF<BFGGGEEDFFFGGGGGGGGGGFFGGEGGEGGGGGGGGGGGDFGGGD@FCFFGGGGEGEGD?C88?8CFGG7+<FGGGGGGCFCFGEFGGGGGGGGG>5+<<8CFGGGG7C+?CEGGE<FFCGECECC588F8?CCEGEC88/:CC@99@FG9+*<@FGC*+
@M01751:259:000000000-C669V:1:1102:23356:3203 1:N:0:AGAGTC
ACGACTACAACAGGATTAGATACCCTGGTAGTCCACGCCGTAAACGATGTCGACTTGGAGGTTGTTCCCTTGAGGAGTGGCTTCCGGAGCTAACGCGTTAAGTCGACCGCCTGGGTAGTACGGCCGCAAGGTTAAAACTCAAATGAATTGACGGGGGCCCGCACTAGCGGTGGAGCATGTGGTTTAATTCGATGCAACGCGAAGAACCTTACCTACTCTTGACATCCACGTAATTTGGCAGAGATGCCTTAGTGCCTTCGGGAAACGTGAGACAGGTGCTGCATGGCTGTCGGCTGCTCGT
+
CCCCCGGG<CFFF8,EFCCFGGFFGDC@FAF<9FEGEF8@FFGGE@:FG@EFCE7@F<EFEGGGGGGGFGF8A8E8FF<CFGGD8CC7+7CEED7+4+>BF9F,+8@+@+CGFFF,:8FF9::7:+CE>C7CA,C,,,BFE3>FGGGGGDFEFF7+*>CB*>CC*<,<FFGCFF:<FCCF9,<774,<<CF9F,1,7,*1**:/;<*2AE++<CF??C9?32CFFE*<<:*;8@CE@+<:>C>C7<++<CC7<:@CCEF58*2/2;*8*:*+<*08A6+<@C@FCC*0*;A**/*1*00//
@M01751:259:000000000-C669V:1:1102:24789:3228 1:N:0:AGAGTC
ACGACTACAACAGGATTAGATACCCTGGTAGTCCACGCCGTAAACGATGTCGACTTGGAGGTTGTTCCCTTGAGGAGTGGCTTCCGGAGCTAACGCGTTAAGTCGACCGCCTGGGGAGTACGGCCGCAAGGTTAAAACTCAAATGAATTGACGGGGGCCCGCACAAGCGGTGGAGCATGTGGTTTAATTCGATGCAACGCGAAGAACCTTACCTACTCTTGACATCCACGGAATTCGGCAGAGATGCCTTAGTGCCTTCGGGAACCGTGAGACCGGTGCTGCCTGGCTGTCGTCAGCTCGT
+
CCCCCGGGGGGGGGGDFFGGGGGGGFGGGGGGGGGGGGGGGGGGGGGFGGFGGGGGGGGGGGGGGGGFGGGGFFGGDGGFGGFFGDDFGGGFGGGGGGGGGGGGGGGGGDFFGGGGGDCCFGGGGCFGEGGFGGGFCFGFGGEGGGFGGGFFGGGGG@FCGGG7<@CGGGGD7*:F<:FEGFAFCDGGGGGGGGGG9CFCEGGGGGGGGGG6CEFGGGGC@7FGGGGGFEDCECF+2;>?::@C?+A@FF+:CFCFGECFCE*:CGGE=GGC<>8*2*2<C:/<+@CEEC+;CEC:6CCG*
@M01751:259:000000000-C669V:1:1102:9057:3241 1:N:0:AGAGTC
GGATTGGTACGTCATCCCCACCTTCCTCCGAGTTGACCCCGGCAGTCTCCGATGAGTCCCCGGCATCACCCGCTGGCAACATCGAACGAGGGTTGCGCTCGTTGCGGGACTTAACCCAACATCTCACGACACGAGCTGACGACAACCATGCACCACCTGCGCAGGACCCTTGCGGACCCACCATCTCTGGAGGATTTCCCTGCATGTCAAGCCTTGGTAAGGTTCTTCGCGTTGCATCGAATTAATCCGCATGCTCCGCCGCTTGTTCGGGGCCCCGTCAATTCCTTTGAGTTTTAGCCTT
+
CCCCCGGGGGGGGGGGGGGGGGGGGGGGGGGGGGGGGGGGGGGGGGGFGGGGGGGGGGGGGGGEGGGGGGGGGGFGGGGGGGGGGGGDGDGGGGGGGGGGGGGGGGGGCGGGGGGGGGGGGGGCFGGGGGGGGGDEGGGGGGGGGGGGGGGEGGGGGGGG>FGGGGGGGGGFFEGEGGGGGCEFGFGFFGAEEDGGGGGGGGGDG?FFGGGGGGGFGGGFGGGFFGGCDEGGGDGGGGDFFGFF7:<ECGGG5F+088EC5C5C*;+<;8E>E*?EGGGG=+C7CGGD<+CF7FGGC?+9C
@M01751:259:000000000-C669V:1:1102:7200:3248 1:N:0:AGAGTC
GGATTGGTACGTCATCCCCACCTTCCTCCGAGTTGACCCCGGCAGTCTCCTATGAGTCCCCACCATCACGTGCTGGCAACATGGAACGAGGGTTGCGCTCGTTGCGGGACTTAACCCAACATCTCACGACACGAGCTGACGACAACCATGCACCACCTGTGTGCGACCCTTACGGACCCACCATCTCTGGAGGATTTCCGCACATGTCAAGCCTAGGTAAGGTTCTTCGCGTTGCATCGAATTAAGCAACATGCTCCGCCGCTTGTGCGGGCCCCCGTCAATTCCTTTGAGTTTTAGCCTT
+
CCCCCGGGGGGGGGGGGGGGGGGGGGGGGGGGGGGGGGGGGGGGGGGFGGGGGGGGGGGGGGGGGGGGGGGGGGGGGGGGGGGGGGGGGGGGGFGGGGCEEEFCGDGGGGGGGGFGGGGGGFG,?EFECFGGGGGGGGFGGGGGGGGGGFGGFGGGGGGGGGGGGGGGEECCGGGGGEGGGGGGGGGGGGGG77FFGGGGGGGGGDGGGGFCFGGGGGGGGGGCFGGD*8EEGGGGGGGCG6CFFGGGGGG@?C9FECECEG5CFC6E*:>EEGGD>CGGGFGGGGGGGFGGGFC@@C++<
@M01751:259:000000000-C669V:1:1102:24969:3272 1:N:0:AGAGTC
ACGACTACAACAGGATTAGATACCCTGGTAGTCCACGCTGTAAACGATGTCAACTAGCCGTTGGGACACTTCAGATCTTAGTGGCGCAGCTAACGCATTAAGTTGTCCGCCTGGGGAGTACGGCCGCAAGGTTAAAACTCTAATGAATTGACGGGGGCACGCACAAGCGGTGGAGCATGTGGTTTCATTCGAAGCACCGCGAAGAACCTTACCTGGCATTGACATGCTGAGAACTTTCCAGAGATGGATTGGTGCCTTCGGGAACTCAGACACAGGTGCTGGATGGCTGCCGTACGCTCGG
+
C<-@<FD-EFGE@<86<FGGFGGG@E<6<6CEE<FEFG,7CA@9F7+CFCFAFF9<EF,+@6CEF@,,,CE,,C696,CE,,:<@CC:CFE<,E?F7C,C,CE5E,:C?7:FG@E::=+BEC@+@:F7+4B<,FFF9<,5,C,<?,,<CF<?+@7FF:+83<ED7<::><1FE*3DC::F9<,=:,@@CB,@,**6+<<BFGCCFGAFFFFEGG78C6:+<E99<+CFEC8FFC7:C@79+78E@@@8+2222/+*3:EG>:*:8:++CCF*8C@C9+6@7+*3<***8*//;**:**1>*
@M01751:259:000000000-C669V:1:1102:12375:3310 1:N:0:AGAGTC
GGATTGGTACGTCATCCCCACCTTCCTCCGGCTTATCACCGGCGGTTCCTTTAGAGTACCCAACCAAATGATGGTAACTAAAGGCGAGGGTTGCGCTCGTTGCGGGACTTAACCCAACATCTCACGACACGAGCTGACGACAGCCATGCAGCACCTGTGTTCCAGTCCCCGAAGGGAAGAGATCCATCTCTGGAAATCGTCCGGACATGTCAAACGCTGGTAAGGTTCTGCGCGTTGCTTCGAATTAAACCACATGCTCCACCGCTTGTGCAGGCCCCCGTCAATTCATTTGAGTTTTAAC
+
CCCCCGGGGGGGGGGGGGGGGGGGGGGGGGEGGGGGGGGGGGGGGGGGGGGGGGGGGGGFFGGGGGGGGGGGGGGGGGGGGGGGGGGGDEGGGGGGCGGGFAEDGGGGGGGGGGGGGEDFGCGFGGGG@FGGGGGGGGCCFEE<FFGFGGGGGGGGGGGGGGGCFEFGGGGD7FGGGG7EEEGGC7>FFGFFGGGGDGGGFGGGFEGGFGGCG??8?ECEGGCFCCGGG?ECGGG8E8<CF>E6CCFGF7?*;:86C+AF6FGDGEE*0+<+9ACEGEGCE>**2AF79<F70*<7<E06+
@M01751:259:000000000-C669V:1:1102:10234:3344 1:N:0:AGAGTC
GGATTGGTACGTCATCCCCACCTTCCTCCAGTTTATCACTGGCAGTCTCCTTTGAGTTCCCGACCGAATCGCTGGCAACAAAGGATAAGGGTTGCGCTCGTTGCGGGACTTAACCCAACATTTCACAACACGAGCTGACGACAGCCATGCAGCACCTGTCTCAGAGTTCCCGAAGGCACCAAAGCATCTCTGCTAAGTTCTCTGGATGTCAAGAGTAGGTAAGGTTCTTCGCGTTGCATCGAATTAAACCACATGCTCCACCGCTTGTGCGGGCCCCCGTCAATTCATTTGAGTTTTAACC
+
CCCCCGGGGGGGGGGGGGGGGGGGGGGGGGGGGGGFGGGGGGGGGGGGCFGGGGGGGGGGGGGGGG@@BBFGGGGGGGGGGGGGGGGGGGGGGGGGG@FGGGGGGGGGGGGGGGGGGGDFGGGGGGGGGGGGGGGGGGGGGGGEGGGGGGGGGFFGG8FGGFGFGGGGGGGGGGGGGGGFFFDFGGGGDFFFGFFGGGGGGGFFGGGGGGGGFFGGGGGGGGFGGGGGGG7<7FFCFGGGCFGGGGDGGGGGGFGGD9C8CGGGGCFFFGGDGGGGEEEEEEGGE7FCGGECGGGGF?F7+
@M01751:259:000000000-C669V:1:1102:17066:3454 1:N:0:AGAGTC
ACGACTACAACAGGATTAGATACCCTGGTAGTCCACGCCGTAAACGATGTCGACTTGGAGGTTGTTCCCTTGAGGAGTGGCTTCCGGAGCTAACGCGTTAAGTCGACCGCCTGGGGAGTACGGCCGCAAGGTTAAAACTCAAATGAATTGACGGGGGCCCGCACAAGCGGTGGAGCATGTGGTTTAATTCGATGCAACGCGAAGAACCTTACCTACTCTTGACATCCAGAGAACTTAGCAGAGATGCTTTGGTGCCTTCGGGAACTCTGATACAGGTGCTGCATGGCTGTCGTCAGCTAGT
+
CCCCCC:CFFGFGG@<EFGGGGFG<D8DFGFFGFFEGEF:FGGD,@@F@FFG@:FCCEGGD@EFCFCD@EFGGCEFEFFGEFFGGCCFFCCE,:,=FEGG,CC<:BC=@F@FGGGGGDCGF+@++CFFCFGGGADFF9FDFGEGGFGGCFGF:FEGG@*5=F74<<C7FEG***8<*?<FFF<*<:FEF9F<CCFCC7C5CEGGGGCCFEGD+<9+<C0@<+AGG+86<+*88C?C?+<0AFC>C:9C:<C88EG*<+9C>G58CEGGF?+32+<8C+<:992?EGGFEG9*2AEGFC+3<
@M01751:259:000000000-C669V:1:1102:19355:3471 1:N:0:AGAGTC
ACGACTACAACAGGATTAGATACCCTGGTAGTCCACGCCGTAAACGATGGAAGCTAGCCGTCGGGGGGTTTACCTTTCGGTGGCGCAGCCAACGCATTAAGCTTCCCGCCTGGGGAGTACGGTCGCAAGATTAAAACTCAAAGGAATTGACGGGGGCCCGCACAAGCGGTGGAGCATGTGGTTTAATTCGAAGCAACGCGCAGAACCTTACCAGCCCTTGACATGCCACGAAGTCCTCAGAGATGAGGTCGTTCCTTCGGGACGTGGACACAGGTGCTGCATGGCTGTCGTCAGATCGTGT
+
CCCCCGGGGGGGGGGGGGGGGGGGGGGGGGFGGGFFGGGGGGGGGGGGGGGGGGGGGGGGGGGGGGGGGGGEGGEFGCEEGGGGDGDGGGGGGGGGDFCGGFGGGFFGGGGGGGGGGGGGGGGGGGG7F@?BFFGGGGGGFGGGGFE8@GFCECGGGGGG>EGGGGGGEEEGGGGG,:CFGFCFFGGGGFGGGGGGFDGEDE5EGFGGGGGFGC*;CGCG7FFGCGAFFDG5*;:+<FGECFDCFCFFCGG5;;;FDFG5:888CE>C6+8;@FGC+<FFFGD:CFGCF*2*5/++3::=1
@M01751:259:000000000-C669V:1:1102:20413:3489 1:N:0:AGAGTC
ACGACTACAACAGGATTAGATACCCTGGTAGTCCACGCCGTAAACGATGTCAACTAGCCGTTGGAATCCTTGAGATTTTAGTGGCGCAGCTAACGCATTAAGTTGACCGCCTGGGGAGTACGGCCGCAAGGTTAAAACTCAAATGAATTGACGGGGGCCCGCACAAGCGGTGGAGCATGTGGTTTAATTCGAAGCAACGCGAAGAACCTTACCAGGCCTTGACATGCAGAGAACTTTCCAGAGATGGATTGGTGCCTTCGGGAACTCTGACACAGGTGCTGCATGGCTGTCGTCAGCCCGG
+
CCCCCGGGGGGGGGGGGGGGGGGGGGGGGGGGGGGGCFGGGGGGGGGGGGGGGGGGGGGGEGGGGCGGGGGGGGGGGGGGGGGGGGGFGGEFGGGGGGGGFGFGGGGFGEG7FFGGGGDFF@EGEGGGGC+>??FCFFEFGGGGGAFGFGFGGG7C:EEGGE:@CFEGGDFCEECCFGF;@CFDFGGFGFGGGGGGGGGGGGEGGGGFGGGFFGGGGDCGFGGGGGFGGGGFGGGGGGCGGGGGGG6CFGCFF*<FFF<58CC*8+@7:F7EGGEFGF?FCCEFG6*;EGGEC58C?*:C*
@M01751:259:000000000-C669V:1:1102:16707:3501 1:N:0:AGAGTC
ACGACTACAACAGGATTAGATACCCTGGTAGTCCACGCCGTAAACGATGTCGACTTGGAGGTTGTTCCCTTGAGGAGTGGCTTCCGGAGCTACCGCGTTAAGTCGACCGCCTGGGGAGTACGGCCGCAAGGTTAAAACTCAAATGAATTGACGGGGGCCCGCCCAAGCGGTGGAGCATGTGGTTTAATTCGATGCAACGCGACGAACATTACCTACTCTTGACATCCAGAGAACTTAGCAGAGATGCTTTGGTGCCTCCGGGAACTCTGAGAAAGGTGCTGCATGGCTGTCGTCAGCTCGG
+
CCCCCEGGFFGFDD@FCGGGGGACFFCGGGGGGEFFFDGGGGGGFGFGF<CE@CCFGF,E:BFD@EEGGGGGGGGC@FFGFGGF8:=,F:FA<:CFGGCCF?FC:::+4=4C=FGGGECGE@C:7=F+=FCBF9BFFDE@FGFC9DBFFFBD7<>+B1>*<F*=F7CCC7<7@FCFG9<<FF+=+?:BFFGGGGGGG?<88C*88CG8@FC9C@:+<<<ACE?CCC:8C+2C?FGFCCEE+0:89@GFGG78C57C:+1:EC5CF0+:<CF++<8@CFF7+03:+;*;?>F5@*;*000**
@M01751:259:000000000-C669V:1:1102:14875:3635 1:N:0:AGAGTC
GGATTGGTACGTCATCCCCACCTTCCTCCGAGTTGACCCCGGCAGTCTCCCATGAGTCCCCACCATTACGTGCTGGCAACATGGAACGAGGGTTGCGCTCGTTGCGGGACTTAACCCAACATCTCACGACACGAGCTGACGACAACCATGCACCACCTGTACGCGACCAACTAAATGACACCCCATCTCTGGGATTCCACCGCGCATGTCAAGCCTTGGTAAGGTTCTTCGCGTTGCATCGAATTAATCCGCATGCTCCGCCGCTTGTGCGGGCCCCCGTCAATTCCTTTGAGTTTTAGCC
+
CCCCCGGGGGGGGGGGGGGGGGGGGGGGGGGGGGGGGFGEGFGGGGGGGGGGGGGGGGGGGGGGGGGGGGGGGGGGGGGFGFCGGGGGGGGGGGGGGGGGEGFFFGEGCFGGGGGGGGGGFFGFGGGGGG>FGEGGGGGGGCF7@F7FGAFGF@>FGECGGGGGEGGGGGGGGGGGGGGGGG*CGGG9EFGFGFGGFFFGGFGFGGGGEGGFGCCCFGFCGGGGCFFGGFFGGGGEEGGGGFGCGGGGGGGGGG5CFGC8>ECGGC>F?CCEEEEEDECGE*CCECCCFF:7*+<FC00<+
@M01751:259:000000000-C669V:1:1102:11614:3642 1:N:0:AGAGTC
GGATTGGTACGTCATCCCCACCTTCCTCCGGTTTATCACCGGCAGTCTCCTTTGAGTTCCCGACCGAATCGCTGGCAACAAAGGATAAGGGTTGCGCTCGTTGCGGGACTTAACCCAACATTTCACAACACGAGCTGACGACAGCCATGCAGCACCTGTCTCAGCGTTCCCGAAGGCACCAATCCATCTCTGGAAAGTTCGCTGGATGTCAAGAGTAGGTAAGGTTCTTCGCGTTGCATCGAATTAAACCACATGCTCCACCGCTTGTGCGGGCCCCCGTCAATTCATTTGAGTTTTAACC
+
CCCCCGGGGGGGGGGGGGGGGGGGGGGGGGGGGGGGGGGGGGGGGGGGGGGGGGGGGGGGGGGGGG@8BFFGGGGGGGGGGGGGGGGGGGGGGGGGGGGGGGGGGGGGGGGGGGGGGGGGGGGGGGGGGGGGGGGGGGGGGGGGGGGGGGGGGGGGGGGGGGGGGGGGGGGGGGGGGGGGGFFGGGGGEGGGGGGGGGGGGGGGGGGGGGGGGGGGGGGGGGGGGGGGGGGEGGGEGGGFDGGGGGGGGGGGFGGGGGGGGFGGGGGGGGGCGGGGGGGEEGGGGFFGGGGGGGGGGFGGC
@M01751:259:000000000-C669V:1:1102:21654:3671 1:N:0:AGAGTC
GGATTGGTACGTCATCCCCACCTTCCTCCGGTTTATCACCGGCAGTCCCCTTAGAGTGCCCAACTAAATGCTGGCAACTAAGGGCGAGGGTTGCGCTCGTTGCGGGACTTAACCCAACATCTCACGACACGAGCTGACGACAGCCATGCAGCACCTGTTCTGGGGCCAGCCTAACCGAAGGACAATGTCTCCACTGCCCATACCCCGAATGTCAAGAGCTGGTAAGGTTCTGCGCGTTGCTTCGAATTAAACCACATGCTCCACCGCTTGTGCGGGCCCCCGTCAATTCCTTTGAGTTTTA
+
CCCCCGGGGGGGGGGGGGGGGGGGGGGGGGGGGGGGGGGGGGGDGGGGGGDFGGGGGGGGGGGGGGGGGGGGGCFGFGGGGGGGGGGGGGCGEGGGCFDGGGGGDD7FGGGGGGGGGGGCFFGGGGGGGGGGGGGGFFFGGGGGGGGGGGGGGGGGGGGGDCDFGGGGFGGGGGG,=CCFCA<CFE9C92CGEFCFGG:<FFGGCGG<FGGGGGGCCCFFFGCC:CF9FFFGGDGGGGGC+<+*;CCGGGGG6CCFEFF7EGGDFGGEGGGFFGDEGEGGGGEE>EFGFGGGD+<CCCEG7
@M01751:259:000000000-C669V:1:1102:24829:3708 1:N:0:AGAGTC
ACGACTACAACCGGATTAGATACCCTGGTAGTCCACGCCGTAAACGATGAATGCCAGCCGTTGGTCTGATTGCAGGTCAGTGGCGCCGCTAACGCATTAAGCATTCCGCCTGGGGAGTACGGTCGCAAGATTAAAACTCAAAGGAATTGACGGGGGCCTGCACAAGCGGTGGAGCATGTGGTTTAATTCGAAGCAACGCGCAGAACCTTACCAGCGTTTGAAATGTCCGGACGCCTTCTGGAGACAGATTTCTTCCCTTCGGGGCTTGGACCACAGGTGCTGAATGGCTCTTGTCAGCTAG
+
CCCCCGGG@FFFGGGGGGFGFGEGDEGGGGCEFCCF7@FGFFGG,BCGGGGCFEGGGGGGDGGGEEEA<FGGGE@FGGGGGFGEGGGG7FCE@FEGGC?9C<,CFE<FG7==FGGCEFD,F+<===CFDFGGGC9<<AC,DFFGFGGGGG<C@F:7C*C:>FGFFFDBFFCECFGGF,<FC<FCFACFGF:<**,4CE@@=<ED+A@CECG+<CFDE>E5<+0+:C@C8:*:C**2;:FF<<F88*2*<@CFFC9+22ACFCEE5*/:=C+;8FF8>E8CC+++3AF**+++<+<99<++2
@M01751:259:000000000-C669V:1:1102:7997:3763 1:N:0:AGAGTC
GGATTGGTACGTCATCCCCACCTTCCTCGCGGCTTATCACCGGCAGTCTCCCTAGAGTGCCCAACTGAATGATGGCAACTAAGGACGTGGGTTGCGCTCGTTGCGGGACTTAACCCAACATCTCACGACACGAGCTGACGACAGCCATGCAGCACCTGTGTGCACGCCTCCGAAGAGGATCCCCGATCTCTCGAGGTAACATGCCATGTCAAGGGATGGTAAGGTTCTGCGCGTTGCTTCGAATTAAACCACATGCTCCACCGCTTGTGCGGGCCCCCGTCAATTCCTTTGAGTTTTAATT
+
CCCCCGGGGGGGGGGGGGGGGGGGGGGGGGGDGGGGGGGGGGGGGGGGFGGGGFFGGGGGGGGGGGGGGGGGGGGGGGGGGGGGGGGGDGGGGGGGGGGGGGGEECGGEGGGGGGGGGGGBF?F9FFGG7FGGDGEFGGGCGGGGGGGGGGGGGGGFFGFGCFFEEGGGGGGGGDGGGGGGGGGCFCFCF9FGGFGCFGGGGGFFGGGFFGGEGFGGGGFFGFGGGCC+<EGGGEECCFG*AFGG?FGGGDFC++<@AFFGFEG8;8@+<8?EEC8EC5?EEEGGFG?FFF@8@FGGG?F+
@M01751:259:000000000-C669V:1:1102:20951:3784 1:N:0:AGAGTC
ACGACTACAACAGGATTAGATACCCTGGTAGTCCACGCCGTAAACGATGATAACTAGCTGTCCGGGGACTTGGTCTTTGGGTGGCGCAGCTAACGCATTAAGTTATCCGCCTGGGGAGTACGGCCGCAAGGTTAAAACTCAAAGGAATTGACGGGGGCCTGCACAAGCGGTGGAGCATGTGGTTTAATTCGAAGCAACGCGCAGAACCTTACCAGCGTTTGACATGTCCGGACGATTTCCAGAGATGGATTTCTTCCCTTCGGGGACTGGAACACAGGTGCTGCATGGCTGTCGTCAGCTC
+
CCCCCGGGGGGGGGGGGGGGGGGGGGGGGGGGGGGGEGGGGGGGGGGGGGGGGGGGGGGGFFGGGGGGGGGGGGGGGGGGGGGGGGGGGGGGGGGGGGGCADFGGFGGGGGGGGGGGGGGGGGGGGGGGGGFGGGGGGGGGGGGG8DFGFGFGGGGGGGGGGGGGGFGGGEGGGFGGGGFGGFGGGGGGGGGGGGGCFGGGGGDGGGGGGGGGGGGGGGECFGCEEGCCECEEGGGGGGCFCFGFDGFGGGGGCGGG6@CF>EGG>ED=FGFGGGGGDECGGCCCGGGGG=6<8FFE5CC+
@M01751:259:000000000-C669V:1:1102:10890:3795 1:N:0:AGAGTC
GGATTGGTACGTCATCCCCACCTTCCTCCAGTTTATCACTGGCAGTCTCCTTTGAGTTCCCGGCCGGACCGCTGGCAACAAAGGATAAGGGTTGCGCTCGTTGCGGGACTTAACCCAACATTTCACAACACGAGCTGACGACAGCCATGCAGCACCTGTCTCACGGTTCCCGAAGGCACATTCTCATCTCTGAAAACTTCCGTGGATGTCAAGACCAGGTAAGGTTCTTCGCGTTGCATCGAATTAAACCACATGCTCCACCGCTTGTGCAGGCCCCCGTCAATTCCTTTGAGTTTCGGTC
+
CCCCCGGGGGGGGGGGGGGGGGGGGGGGGGGGGGGGGGGGGGGGGGGGGGGGGGGGGGGGGGGGGGGGGGGGGGGGGGGGGGGGFGGGGGGGGGGGGGGGGGGGGGGGGGGGGGGGGGGGGGGGGGGGGGGGGGGGFGGGGGGGGFGFFGGGGGGGGGGFGGCFFGGGGGGGDGGGGGGGGGGGGGGGCFGGGGGGGGGGGGGGCFFGGGGGGGGGGGGG?FGFFFGGGGCCFGGDE@FFGGGGGGGGGGGGGGCGDFGFDFGGGGCF6CFGGGG5EEEGDCEGGGGGGF?CFGGGGEGG5
@M01751:259:000000000-C669V:1:1102:8711:3811 1:N:0:AGAGTC
ACGACTACAACAGGATTAGATACCCTGGTAGTCCACGCCGTAAACGATGAATGCCAGCCGTTGGTCTGCTTGCAGGTCAGTGGCGCCGCTAACGCATTAAGCATTCCGCCTGGGGAGTACGGTCGCAAGATTAAAACTCAAAGGAATTGACGGGGGCCCGCACAAGCGGTGGAGCATGTGGTTTAATTCGAAGCAACGCGCAGAACCTTACCATCCCTTGACATGGCAGGATTGTCCGAGAGATCGGTCGTTCCCTTCGGGGACCTGCACACAGGTGCTGCATGGCTGTCGTCAGCTCGTG
+
CCCCCGGGGGGGGGGGGGGGGGGGGGGCFGGGGGGGGGGGGGGGGGGGGGGGGFGGGGGGGGGGGGGGGGGGGGGGGGGGGGGGCGGGGGGGGGGGGGGGGGGGGGGGGGGGFGGGGGGGGGGGGGGGGGGGGCGGGGGGGGGGGGGGGGGGGGGGGGGGGGGGCGGGGGGGGGGGGGGGGGGGFGGGGGFCFGGGGGGGGGGGGGGGGGGGGGGGGGGGGGGGGGGFCGEGGCGFGGGGGDG:CEGGGGGGGGGGGFFGDEEGEFGG?6@EEGGGFGFCDCFFCCFGGCFG=FGGGGGG5
@M01751:259:000000000-C669V:1:1102:6539:3854 1:N:0:AGAGTC
GGATTGGTACGTCATCCCCACCTTCCTCCGGTTTATCACCGGCAGTCTCCTTTGAGTTCCCGACCGAATCGCTGGCAACAAAGGATAAGGGTTGCGCTCGTTGCGGGACTTAACCCAACATTTCACAACACGAGCTGACGACAGCCATGCAGCACCTGTCTCACGGTTCCCGAAGGCACTAAGGCATCTCTGCCGAATTCCGTGGATGTCAAGAGTAGGTAAGGTTCTTCGCGTTGCATCGACTTAAACCACATGCTCCACCGCTTGTGCGGGCCCCCGTCAATTCATTTGAGTCTTAACC
+
CCCCCGGGGGGGGGGGGGGGGGGGGGGGGGGGGGGGGGGGGGGGGGGGGGGGGGGGGFFGGGGGGG@788CF<FGG8F,FGGFFGGGGFGFCF>EFGGGGGGD7=C:CGGGGGGGGGGDGGGGEAFGGGDFGC=CEEGFFCFF3DFGG@FFFGGGGCGGFGGGFFGFE*@FG7CE:DGGFGGGFGDEFFGGGGCFEGEGDGCCCG7CFGGGCCFFGGGCGGF9FEF7<<?F8C?GDGFFC*:*/;+<CC?CFGGDFC+<@8AC8CE*A89*1**/:5C=GECECF?<@CFF+;C+<<?FC?
@M01751:259:000000000-C669V:1:1102:11026:3857 1:N:0:AGAGTC
GGATTGGTACGTCATCCCCACCTTCCTCGCGGCTTATCACCGGCAGTCTCCCTAGAGTGCCCAACTAAATGATGGCAACTAAGGACGTGGGTTGCGCTCGTTGCGGGACTTAACCCAACATCTCACGACACGAGCTGACGACAGCCATGCAGCACCTGTGTTCGCGTCCCCGAAGGGAACCCCGGATCTCTCCGGATGGCACGACATGTCAAGGGATGGTAAGGTTCTGCGCGTTGCTTCGAATTAAACCACATGCTCCACCGCTTGTGCGGGCCCCCGTCAATTCCTTTTAGTTTTAATT
+
CCCCCGGGGGGGGGGGGGGGGGGGGGGGGGGGGGGGGGGGGGGGGGGGFGGGGGGGGGGGGGGGGGFGGGGGGGGGGGGGGGGGGGGGEGGGG@FGGGGFFGFGGGGGGGGGGGGGGGGGGGGDFFFGGGDGGGGGGGGGGGGGGGGCBFGFGGGGGGGFFGGGGGGGGGGGGGGGGCFGFGGGGGGGDFCFFGG7CECGFFGGG5?FFGGDCFGGGGFFGGGGGGCEGGGGCGGG8+@FGG>EFGGGGGF5CCFCCECCGGEGG5@FGGGGCCCEGEC8;>EGGFGDGC++8:EGF+<E+
@M01751:259:000000000-C669V:1:1102:11753:3887 1:N:0:AGAGTC
ACGACTACAACAGGATTAGATACCCTGGTAGTCCACGCCGTAAACGATGTCGACTTGGAGGTTGTTCCCTTGAGGAGTGGCTTCCGGAGCTAACGCGTTAAGTCGACCGCCTGGGGAGTACGGCCGCAAGGTTAAAACTCAAATGAATTGACGGGGGCCCGCACAAGCGGTGGAGCATGTGGTTTAATTCGATGCAACGCGAAGAACCTTACCTACTCTTGACATCCACGGAATTTGGCAGAGATGCCTTAGTGCCTTCGGGAACCGTGAGACAGGTTCTGCATGGCTGTCGTCAGCTCGT
+
CCCCCGGGGGGGGDGGGGGGGGGGGGGGGGGGGDFFGGGGGGGGGGGGGGCFGGGGGGGGGGGGGGGGGGGGFGGGGGGGGGGEFGGGFGGGGGGGGGDGGGGGGGGGDGGGGGGGGDGFGGGGGGGEEGGDFGGGF@FGGFAEFFGGGGGGGGGEGCCEGGDGGGGGGGGGG>EGGFGFGGGGGGCFGGGGGGGGGGGGGGGGGGGGGGGGGGGGGGGG?FGCFGGGGGG5CFGGGGGGG5EFFGGGGGGGFCFG7EFFGDGGGGC>CFE+<EFF7+0@@FGGCFFFGE6CCGGGG9<E*
@M01751:259:000000000-C669V:1:1102:14978:3907 1:N:0:AGAGTC
ACGACTACAACAGGATTAGATACCCTGGTAGTCCACGCCGTAAACGATGATAACTAGCTGTCCGGGGACTTGGTCTTTGGGTGGCGCAGCTAACGCATTAAGTTATCCGCCTGGGGAGTACGGCCGCAAGGTTAAAACTCAAAGGAATTGACGGGGGCCTGCACAAGCGGTGGAGCATGTGGTTTAATTCGAAGCAACGCGCAGAACCTTACCAGCGTTTGACATGTCCGGACGATTTCCAGAGATGGATTTCTTCCCTTCGGGGACTGGAACACAGGTGCTGCATGGCTGTCGTCAGCTC
+
CCCCCGGGGGGGGGGGGGGGGGGGGGGGGGGGGGFGGGGGGGGGGGGGGGGGGGGGGGGGGGFGGGGFGGGGGGGGGGGGGGGGGGGGGGGGGGGGGGGFGGGGFFGGGFGGGGGGGGGGGGGGGGGGGGGGGGGGGGGGGBFGGGGGGGGGGGGGGGGGGGGGGGGGGGGGGGGGGGGGGGGFGGGGGGGGFEGGFGGFGGGGDGFGGGGFGGGGGGGDGGGEFDGF7EGGGGGGGGGFDFGGGG7CC@FFF?FECFGGEFGGG*88EGGFGGGGGGG?E?FE+CFFCEE89EFGC5<?7
@M01751:259:000000000-C669V:1:1102:16413:3918 1:N:0:AGAGTC
GGATTGGTACGTCATCCCCACCTTCCTCCAGTTTATCACTGGCAGTCTCCTTTGAGTTCCCGACCGAATCGCTGGCAACAAAGGATAAGGGTTGCGCTCGTTGCGGGACTTAACCCAACATCTCACGACACGAGCTGACGACAGCCATGCAGCACCTGTCACTCGGTCCCGTAAGGGAAGAAATCTGTCTCCAGAAGTCGTCCGAGGATGTCAAAGGCTGGTAAGGTTCTGCGCGTTGCTTCGAATTAAACCACATGCTCCACCGCTTGTGCAGGCCCCCGTCAATTCATTTGAGTTTTAA
+
CCCCCGGGGGGGGGGGGGGGGGGGGGGGGGGGGGGGGGGGGGGGGGGGGGGGGGGGGGGGGGGGGG8888CFFGGGGGGGGGGGGGGGGGGGGGGGGGGGGGGGGGGGGGGGGGGGGGGGGGFGGGGGGFGGGGGGGGGGGGGGGGGGGGGGGGGGGGGFGGFGGGGGGGGFGGGGGGFGGGFGGGGGGGGGGGGGGGGGGGGGGGGGGGGFGGF9AFGGGFGFGGGGCAFGGGGGG5ACFF5C6CFGGGGFGGGGFGDGGGGGGGEGGG6FCC8E:CGEG*/**@FFFGF@7<:@CFGF+
@M01751:259:000000000-C669V:1:1102:23550:4056 1:N:0:AGAGTC
GGATTGGTACGTCATCCCCACCTTCCTCCGGCTTATCACCGGCGGTTCCTTTAGAGTACCCAACTAAATGATGGTAACTAAAGGCGAGGGTTGCGCTCGTTGCGGGACTTAACCCAACATTTCACAACACGAGCTGACGACAGCCATGCAGCACCTGTCTCACGGTTCCCGAAGGCACTAAGGCATCTCTGCCGAATTCCGTCGATGTCAAGAGTAGGTAAGGTTCTTCGCGTTGCATCGAATTAAACCACATCCTCCACCGCTTGTGCGGGCTCCCGTCAATTCATTTGAGTTTTAACCT
+
CCCCCGGGGGGGGCGGFGDGEFGGGFFFGEFGGGGGGGGGGFGGGGGGFGGGAFGGGFGDGCCGGFGGGCFE<@FFGGG9FGFFGGGGDEF8FFGG+4@C<AEGGGGEGGFFGGGDFG+BFGGGCCFGF=@F7FGCBF:7FGFGD:CFE::FGFGGGGGEGGGCCFGGGG@<7C*<::<F,CFGFGF?FGFGFB7:C*?F7<7C@FFFCCB,,A:EF9@+<@FCF9:FFG5C8C?>?9CCECF8<0AFEFG58+2:AFFGG5:CECFCG8C*5**2AE*;:53A+A:CF+2;<FGG7?F70
@M01751:259:000000000-C669V:1:1102:7253:4059 1:N:0:AGAGTC
GGATTGGTACGTCATCCCCACCTTCCTCCGGCTTATCACCGGCGGCTCCTTTAGAGTACCCAACTAAATGATGGTAACTAAAGGCGAGGGTTGCGCTCGTTGCGGGACTTAACCCAACATCTCACGACACGAGCTGACGACAGCCATGCAGCACCTGTGTTCCAGTCCCCGAAGGGAAGAAATCCATCTCTGGAAGTCGTCCGGACATGTCAAACGCTGGTAAGGTTCTGCGCGTTGCTTCGAATTAAACCACATGCTCCACCGCTTGTGCAGGCCCCCGTCAATTCCTTTGAGTTTTAAT
+
CCCCCGGGGGGGGGGGGGGGGDFGGGGGGGGGGGGGGGGGGGGGGGGGGGGGGGGGGGGGGGGGGGGGGFGGGGGGFGGGGGGGGGGGGGGGGGGGGGGGGFGEEGGGGGGGGGGGGEGGGFDEGGGGGGGGGGGGGGGGGDGGGGGGGGGGGGGGGGGGGGGEGGGGGGGGGGGGGGGGGGGGGGGGGGGCFFGGGGDGDGGGGGEGFFGGGGGGGGGEGGGGGGGGGGGGGGGGGGGGGCFFGGFGGGCFGFGGGDGGGGGCECGFCFG9<EEGGCC8EG=EGFGGGGGG7CGGGG7A7
@M01751:259:000000000-C669V:1:1102:8084:4062 1:N:0:AGAGTC
ACGACTACAACCGGATTAGATACCCTGGTAGTCCACGCCGTAAACGATGTCAACTAGCCGTTGGGATCCTTGAGATCTTAGTGGCGCAGCTAACGCATTAAGTTGACCGCCTGGGGAGTACGGCCGCAAGGTTAAAACTCAAATGAATTGACGGGGGCCCGCACAAGCGGTGGAGCATGTGGTTTAATTCGAAGCAACGCGAAGAACCTTACCTGGCCTTGACATGCTGAGAACTTTCCAGAGATGGATTGGTGCCTTCGGGAACTCAGACACAGGTGCTGCATGGCTGTCGTCAGCTCGT
+
CCCCCGGGGGGGGGGGGGGGGGGGGGGGGGGGGGGGGGGGGGGGGGGGGGGFGGGGGGGGGGGGGGGGGGGGGGGGGGGGGGGGGGGGGGGGFGEGGGGGGGGGGGGGGGGGGGGGGDGGGGGGGGGGGGGGGGGFGGGFGGGGGGGGGGGGEGEGGCGGGGGGGGGGGGGGE@FFFF@FGFFFGGCGGGCCFGGGGGGGGGGGGGGGGGFGGGGGGGGG6FGGGCCFFGFFGGGGGGGGGG8CG7FGFG6AC8FFGGGGDGGGGFGGGGGGG8C@CFGGC<CG?FFDEGGFCGGGGG6C=
@M01751:259:000000000-C669V:1:1102:18263:4136 1:N:0:AGAGTC
ACGACTACAACAGGATTAGATACCCTGGTAGTCCACGCCGTAAACGATGATAACTAGCTGTCCGGGGACTTGGTCTTTGGGTGGCGCAGCTAACGCATTAAGTTATCCGCCTGGGGAGTACGGTCGCAAGATTAAAACTCAAAGGAATTGACGGGGGCCTGCACAAGCGGTGGAGCATGTGGTTTAATTCGAAGCAACGCGCAGAACCTTACCAGCGTTTGACATGTCCGGACGACTTCGAGAGATCGATTTCTTCCCTTCGGGGACTGGAACACAGGTGCTGCATGGCTGTCGTCAGCTC
+
CCCCCGGGGGGGGGFFFGGGGGGFGGGGGGGGGDGFGGGGGGGGGGGGGGGGGGGGGGGGGGFGGGGEGFGGGGFGGGGGDGGGFGGGGGGD,CFGDGGGFGGGGGGAFGEGGGFGEEGGGFGFFCFGGDFGGGFGGGGGGFCFF8FGFFFFCFGD<FECFGGGGGFGG>FCEGGGGFFGGGGGGGGGGGFFCFEGGGGGGGGGGGGFCFGGGGFGGEGGGD9EGGGFCGGGDDC5:CCCGGGGGFGGGGGGFGG9CFGCCGCCCEGGGGCFGGGGGG0<CG?CFGGGGG5C6CFGED?+7
@M01751:259:000000000-C669V:1:1102:16390:4145 1:N:0:AGAGTC
GGATTGGTACGTCATCCCCACCTTCCTCTCGGCTTATCACCGGCAGTCCCCCTAGAGTGCCCAACTGAATGCTGGCAACTAAGGGCGAGGGTTGCGCTCGTTGCGGGACTTAACCCAACATCTCACAACACGAGCTGACGACAGCCATGCAGCACCTGTCTCAGAGTTCCCGAAGGCACCAAAGCATCTCTGCTAAGTTCTCTGGATGTCAAGAGTAGGTAAGGTTCTTCGCGTTGCATCGAATTAAACCACATGCTCCACCGCTTGTGCGGGCCCCCGTCAATTCATTTGAGTTTTAACC
+
CCCCCGGGGGGGGGGGGGGGGGGGGGGGGGGGGGGGGFGGGGGGGGGGGGGEGGGGGGGGGGGGGGGGGGGGGGGGGGGGGGGGFGGGGGGGGGGGGGGGGGGGGGGGGGGGGGGGGGGGGGCFFGGGGGGGGGGGGGGGGGEGGGGGGGGGGGGGGGGGGGGFGGG9FGGGGGGGGGGGGG7EFGGF<FGGGGGGGGGGGGGGGGGFFGGGGGGGGGGGGGGGGGGGG:BFGGGEEGGGGFGGGGGGGGGGGGGGGFGGGGGGGGGGCFGGGGGGGGGGGG5CEFFFFFCEFGGGGFG?C
@M01751:259:000000000-C669V:1:1102:13553:4243 1:N:0:AGAGTC
GGATTGGTACGTCATCCCCACCTTCCTCCGGTTTATCACCGGCAGTCTCCTTTGAGTTCCCGACCGAATCGCTGGCAACAAAGGATAAGGGTTGCGCTCGTTGCGGGACTTAACCCAACATTTCACAACACGAGCTGACGACAGCCATGCAGCACCTGTCTCACGGTTCCCGAAGGCACTAAGGCATCTCTGCCAAATTCCGTGGATGTCAAGAGTAGGTAAGGTTCTTCGCGTTGCATCGAATTAAACCACATGCCCCACCGCTTGTGCGGGCCCCCGTCAACTCATTTGAGTTTTAACC
+
CCCCCCGGGGGFGCGGFGGGEGFGGGGGGFEBFFGGGGGGGDGGCFGGGFGFGGGFGGGFFEDFGG@+8B,CFCFGGFFFGGGGGGGGGGFFGCFEGDGEGGGDEDEGGGFEFGFGGGGCGG9?FGGGGGEFG@FGGGF7FGECGGGGGGGFGF@GGCFGCFGG7:FGGF@@7*FFF8<<<FF7:3CFGGG@@F7FGFDFGGGDFGGFF?FGGCFGGGC<:<C7F<,?CCFGGGGEGGG:;8;CGGGFGGFG589A+;CEDEEEGG8;@9;1858CC=8;E8:+3<297C0+2<<FC+<:?
@M01751:259:000000000-C669V:1:1102:12059:4284 1:N:0:AGAGTC
ACGACTACAACCGGATTAGATACCCTGGTAGTCCACGCCGTAAACGATGATAACTAGCTGTCCGGGCACTTGGTGCTTGGGTGGCGCAGCTAACGCATTAAGTTATCCGCCTGGGGAGTACGGCCGCAAGGTTAAAACTCAAATGAATTGACGGGGGCCTGCACAAGCGGTGGAGCATGTGGTTTAATTCGATGCAACGCGAAGAACCTTACCTACTCTTGACATCCACGGAATTCGGCAGAGATGCCTTAGTGCCTTCGGGAACCGTGAGACAGGTGCTGCATGGCTGTCGTCAGCCCGT
+
CCCCCGGGGGGGGGGGGGGGGGGFGGGGGGGGGGGGGGGGGGGGGGGGGGGGGGGGGGGGGGGGGGGGGFGGGGGGGGGGGGGGGGGGDGGGGGGGGGGGGGFGGGGGGGGGEGGGGGGGGGGGGGGGGGGGGGGGGGGGGGGGGCCGGGGGGGGGGGDC@F8A<,FCEG:FGCFFFCFBFE:F7F::FFGGCFGGGFCEFDECG?FGFDGFC7@C<EG7+C<CFF?CGEEGE;<<EFGGGFG>C+C6FGCGGGCEGFFGGGGGFGEEG*87CFGEGFDFFG8+<@ECCF+18CF8+*/:*
@M01751:259:000000000-C669V:1:1102:22791:4378 1:N:0:AGAGTC
GGATTGGTACGTCATCCCCACCTTCCTCGCGGCTTATCACCGGCAGTCTCCCTAGAGTGCCCAACTCAATGATGGCAACTAAGGACGTGGGTTGCGCTCGTTGCGGGACTTAACCCAACATCTCACGACACGAGCTGACGACAGCCATGCAGCACCTGTGTTCGCGTCCCCGAAGGGAACCCCGGATCTCTCCGGATGGCACGACATGTCAAGGGATGGTAAGGTTCTGCGCGTTGCTTCGAATTAAACCACATGCTCCACCGCTTGTGCGGGCCCCCGTCAATTCCTTTGAGTTTTAATC
+
CCCCCFGGGGGGCFGGGGFGGGGGGFGG@EGGGGGGGGGGGGGGGGGG<FGGGFGGGGGGGGGCFFGGGGGGGGGGGGGGGGGGGFGGC@:FGGGDGGGGGG?FGGGFGGGFGGGGFGGGGGADFFFGGGG77BGGGCGC7CEGGGCFGGGGGGGFFCGGGGGGDGGGE@EFFE@CCCFGGGGGCFEE:CEGFCEBE>>C;AEEG>EGFFGCFGEGCEG@EFGFCEFGFGG8*:C?>7C:C58CGGGFFEFGGGFC9CFFGF5>CC8E+AGGEECEGCE*:A=FGGGGGG+:EC:FC?+<+
@M01751:259:000000000-C669V:1:1102:24764:4480 1:N:0:AGAGTC
ACGACTACAACCGGATTAGATACCCTGGTAGTCCACGCCGTAAACGATGTCGACTTGGAGGTTGTTCCCTTGAGGAGTGGCTTCCGGAGCTAACGCGTTAAGTCGACCGCCTGGGGAGTACGGCCGCAAGGTTAAAACTCAAATGAATTGACGGGGGCCCGCACAAGCGGTGGAGCATGTGGTTTAATTCGATGCAACGCGAAGAACCTTACCTACTATTGACATCCACGGAATTCGGCAGAGATGCCTTAGTGCCTTCGGGAACCGTGAGAAAGGTGCTGCATGGCTGTCGTCAGCTCGT
+
CCCCC@FGFFG@FGGGGGGAFGGGGGGGGAFFE<EF;@@CFGGGGGGFFFECFGEFG?F<FC<C:F9FE,EECFFGF@DD,66C,C@CCC8CF8?C+@FCG9C<++=+@:FEGFFGCFFEEEB7CCC@C@FDGGFCCFC,@,><<,>9=9,EF*>CCEEEC*1*4,*<<FC::FFG@B8<9BB:FF@F,FC::E;C@+:*:/81;:>*CC@FGCF86+<<+00<?+0<3/:E*1ACCEE>CCFCCF7@F?CF+<A<CF+*;>E55*1:E*;@+++/++8+<C8CFCC*8*3@;8*;2++**
@M01751:259:000000000-C669V:1:1102:9755:4525 1:N:0:AGAGTC
ACGACTACAACAGGATTAGATACCCTGGTAGTCCACGCCGTAAACGATGTCGACTTGGAGGTTGTTCCCTTGAGGAGTGGCTTCCGGAGCTAACGCGTTAAGTCGACCGCCTGGGGAGTACGGCCGCAAGGTTAAAACTCAAATGAATTGACGGGGGCCCGCACAAGCGGTGGAGCATGTGGTTTAATTCGATGCAACGCGAAGAACCTTACCTACTCTTGACATCCACGGAATTCGGCAGAGATGCCTTAGTGCCTTCGGGAACCGTGAGACAGGTGCTGCATGGCTGTCGTCAGCTCGT
+
CCCCCEGGGGGGGGGGGGGGGGGGGGGGGGGGGGGGGGGGFGGGGGGGGGGGGGGGGGGGGGGGGGGGGGGGGGGGGGGGGGGGGGGGGGGGGGGGGGGGGGGGGGGGGGGEGGGGGGGGGGGGGGGGGGGGGGGGGGGGGGGGGGGGGCGGGGGGGGGGGGGGCFGGGGECFGGGGGGCFGGGDFFGGGGGGFEGGGGGGGGGGGGGGGGGGGGGGGGGGGGGGGFGGGGGEGFFFFGDEGGGGGGGGGGGGGGGGGGGGGCECGGGDGECGFGFE7FFGG6?EGGGGGGGGGGGFC7:/
@M01751:259:000000000-C669V:1:1102:5407:4587 1:N:0:AGAGTC
GGATTGGTACGTCATCCCCACCTTCCTCCGGCTTATCACCGGCGGTTCCTTTAGAGTACCCAACTAAATGATGGTAACTAAAGGCGAGGGTTGCGCTCGTTGCGGGACTTAACCCAACATCTCACGACACGAGCTGACGACAGCCATGCAGCACATGTGTTCCAGTCCCCGAAGGGAAGAAATCGATCTCTCGAAGTCGTCCGGACATGTCAAACGCTGGTAAGGTTCTGCGCGTTGCTTCGAATTAAACAACATGCTCCACCGCTTGTGCAGGCCCCCGTCCATTCCTTTGAGTTTTAAT
+
CCCCC9FGGG7FGGGGGGGCGGFGGGGGF7@CEDGFEFGGGG>FDCFGGGFGGGGGFGGGFDGGGGFG,FAEFFCEFGGGGFGGFCFGGGGG7FEGCGEFFFGFFCFGG9?FGAFGGFGGGEGGGGGGECEG:BFFFGGGGGGDFFGGGFG8FC,8F<CCFFCF@@,?<FGFCGG*<,=F8FFF7F*<<,<FGF7<FF:FGGGDEGEGGG7+<@C88CEC*<C9F<<?FF?58/C>EE7ECEF6E89FFG+;CEEE<:9C:8:8:*;FFFGG?68*:188;E*1<9:++@CFD*39<C?FG
@M01751:259:000000000-C669V:1:1102:18430:4602 1:N:0:AGAGTC
GGATTGGTACGTCATCCCCACCTTCCTCCGGCTTAGCACCGGCAGTCCCATTAGAGTTCCCAACTAAATGATGGCAACTAATGGCGAGGGTTGCGCTCGTTGCGGGACTTAACCCAACATCTCACGACACGAGCTGACGACAGCCATGCAGCACCTGTGTCCTAGTCCCCGAAGGGAAAGCCACATCTCTGTGGCGGTCCAGGCATGTCAAAAGGTGGTAAGGTTCTGCGCGTTGCTTCGAATTAAACCACATGCTCCACCGCTTGTGCGGGCCCCCGCCAATTCCTTTGTGTTTTACTTT
+
CCCCCFFGFGGEFGGFFFFFGGDGGGGFFBCGEGGGGGGCC@FFEGE@<CFCFAECGD9@FCFGCF<EGC6CFFGCFGFEGGDA8+CG::=EFDBCG7FBD8C7+@CFEEF9<FGEGFGEADFGGFGFEGC7ECE<FC:FGGGCFGGDGGCDEF<::3>FAFFCE,@FCFEEGGDCC7<FCCFFCBEFGGCFFFCB@=FFFGG*<C7F<F:9FFEGGFG7@CFGGCFC9CE5EE5CGGGG>EFGFFG9CGC5CCFCCG6AC?E885;FDG5*58=ECE***/<<9CEFGG+CCDGE?+<+9
@M01751:259:000000000-C669V:1:1102:16341:4613 1:N:0:AGAGTC
GGATTGGTACGTCATCCCCACCTTCCTCCGGTTTATCACCGGCAGTCTCCTTTGAGTTCCCGACCGAATCGCTGGCAACAAAGGATAAGGGTTGCGCTCGTTGCGGGACTTAACCCAACATTTCACAACACGAGCTGACGACAGCCATGCAGCACCTGTCTCAGAGTTCCCGAAGGCACCAAAGCATCTCTGCTAAGTTCTCTGGATGTCAAGAGTAGGTAAGGTTCTTCGCGTTGCATCGAATTAAACCACATGCTCCACCGCTTGTGCGGGCCCCCGTCAATTCATTTGAGTTTTAACC
+
CCCCCGGGGGGGGGGGGGGGGGGGGGGGGGGGGGGGGGGGGGGGGGGGGGGGGGGGGGGGGGGGGG@88BEGGGGGGGGGGGFGGGGGGGGGGGGGGGGGGGGGGGDFGGGGGGGGGGGGGGGGGGGGDGGGGGGGGGGGGGGGGGGGGGGGGFGGGGGCFGFGGGGGGGGGGGGDGFGFGGGGGGGGCGFGGGGGFFGGGGGGGGGGGGGGGGGGGGGGGGGGGGGGGGGGGFGGDDGGEFCGGGGGFGGGGGGFFGGGGGGG5ECFFFGGGGGGGGGGGDGFGGFGGGG7CFFGGGGG9
@M01751:259:000000000-C669V:1:1102:14469:4693 1:N:0:AGAGTC
ACGACTACAACAGGATTAGATACCCTGGTAGTCCACGCCGTAAACGATGTCAACTAGCCGTTGGGATCCTTGAGATCTTAGTGGCGCAGCTAACGCATTAAGTTGACCGCCTGGGGAGTACGGCCGCAAGGTTAAAACTCAAATGAATTGACGGGGGCCCGCACAAGCGGTGGAGCATGTGGTTTAATTCGATGCAACGCGAAGAACCTTACCTACTCTTGACATCCAGAGAACTTTCCAGAGATGGATTGGTGCCTTCGGGAACGCTGAGACAGGTGCTGCATGGCTGTCGTCAGCTCGT
+
CCCCCGGGGGGGGGGGGGGGGGGGGGGGGGGGGGGGGGGGGGGGGGGGGGGGGGGGGGGGGGGGGGGGGGGG<FGGGGGGGGGGGGGGGGGGCFGGGGGGGGGGGGGGGGGGGGGGGGGGGGGGGGGGGGGGGGGGGGGDGGGGGGGGGGGGGGGGGGGGGGGGGG>FGGGGGGGGGGGGGGGGGGGGGGGGGGGGFGGGGGGGGGGGGGGGGGFGGGGGFGGGGGGGGGGGGGGGGGGGGGGGGGGGGGGGGGGGGGGGGGGGGGGDGGGGGGGGGGGGGGGGGGGGGGFFGGGGGGGG:
@M01751:259:000000000-C669V:1:1102:15563:4734 1:N:0:AGAGTC
ACGACTACAACAGGATTAGATACCCTGGTAGTCCACGCCGTAAACGATGTCGACTTGGAGGTTGTTCCCTTGAGGAGTGGCTTCCGGAGCTAACGCGTTAAGTCGACCGCCTGGGGAGTACGGCCGCAAGGTTAAAACTCAAAGGAATTGACGGGGGCCCGCACAAGCGGCGGAGCATGCGGATTAATTCGATGCAACGCGAAGAACCTTACCAAGGCTTGACATGGGGTGAAAACTCGTGGAGACACGGGGTCCGTAAGGGCGCCTCACAGGTGGTGCATGGTTGTCGTCAGCTCGTGTC
+
CCCCCGGGGGGGGGGGGGGGGGGFGGGGGGGGGGGGGGGGGGGGGGGGGGGGGGGGGGGGGGGGEGGGGGGGFGCFFGGFGGGGGGGGGGGGGGGGGGGGGGGGGGGGGGGGGGGGGGGGGGGGGGGGGEGFGGGGGGGGGGGAE<FGGGGGGGGGGGGGGGGGGGGGGGGGGGGGGGGFGGEGGGGFGGGGGGEGGGGGGCEGGGGGGGGGDGGGGGGGGGGGGCFGGGGGGGGGGGE>FCGGGGGF>EDGECFGGGGGCF5CEECEGGGGCCFGGDDCFGFGGEGFGGGGD6@FECC2*
@M01751:259:000000000-C669V:1:1102:12388:4789 1:N:0:AGAGTC
GGATTGGTACGTCATCCCCACCTTCCTCCGGTTTATCACCGGCAGTCTCCTTTGAGTTCCCGGCATCACCCGCTGGCAACAAAGGATAAGGGTTGCGCTCGTTGCGGGACTTAACCCAACATTTCACAACACGAGCTGACGACAGCCATGCAGCACCTGTCTCAGAGTTCCCGAAGGCACCGAAGCATCCCTGCTAAGTTCTCTGGATGTCAAGGCCAGGTAAGGTTCTTCGCGTTGCATCGAATTAAACCACATGCTCCACCGCTTGTGCGGGCCCCCGTCAATTCATTTGAGTTTTAAC
+
CCCCCGGGGGGGGBFEGCDGD@FGFGF9FECFEGGGFGCDCGGGCFGGGDFFEFGGGGFCGGGGGGGGCGGGGGDGGGGFGGGGGGEEFGG8FGGFCGGFECFGGGGCCCFGFGGGGGG:DFGECFGGACGGE@GEGGGGDFCFC7FFFFFGG<C>C<FDFGGGGGEFGDGGDEEGDG@FF@EF7:CFF,=:FGCFGGGDFG,<CCCC,FCEFGGCGGGGGFG9FGGGGGFFC5CE5CCFGC:EFCGGGCF>FGGGG9FEFG8?CECCE?FEGC*:87?E8:*/<EC+<CF<98<E7?9?:
@M01751:259:000000000-C669V:1:1102:15122:4803 1:N:0:AGAGTC
ACGACTACAACAGGATTAGATACCCTGGTAGTCCACGCCGTAAACGATGTCGACTTGGAGGTTGTTCCCTTGAGGAGTGGCTTCCGGAGCTAACGCGTTAAGTCGACCGCCTGGGGAGTACGGCCGCAAGGTTAAAACTCAAATGAATTGACGGGGGCCCGCACAAGCGGTGGAGCATGTGGTTTAATTCGAAGCAACGCGAAGAACCTTACCAGCCCTTGACATGCCAGGACGACTTCCAGAGATGGATTTCTCTCCTTCGGGAGCCTGGAAACAGGTGCTGCATGGCTGTCGGCCGCTC
+
CCCCCGGGGGGFGGGGGGGGGGGGGGGGGGGGFGGGGGGGGGGGGGGGFGGGGGGGGGGGGGGGGFFGGGGGGGGGGGGGGGGGFFCF7FGGGGGGCGGGCFGGCEFGBFGGGGGGGEGGGCGGCEE@CFGGGGGGG9BDFFFF<,EFFGGCCFGGGGGFGGGGGF@,C<<BFGGGCF@B,,+=FFGGGG7CFCCFG*:C5C>CC?@CFGG:FGFGGD8FGG6@C6+@C+;**1:*8C7CFF+**2<6:9C?C?+0<8:C?/811CE>*2C;++;;?*++2<CF67+2*8*2<C*:*:5:/
@M01751:259:000000000-C669V:1:1102:21028:4829 1:N:0:AGAGTC
ACGACTACAACAGGATTAGATACCCTGGTAGTCCACGCCGTAAACGATGAATGCCAGACGTCGGCAAGCATGCTTGTCGGTGTCACACCTAACGGATTAAGCATTCCGCCTGGGGAGTACGGTCGCAAGATTAAAACTCAAAGGAATTGACGGGGGCCCGCACAAGCGGTGGAGCATGTGGTTTAATTCGAAGCAACGCGCAGAACCTTACCAACCCTTGACATGGCAGGACCGCTGGAGAGATTCGGCTTTCTCGTAAGAGACCTGCACACAGGTGCTGCATGGCTGTCGTCAGCTCGTG
+
CCCCCGGGGGGGGGGGGGGGGGGGGGGGGGGGGFGFCFGGGCGGGGGGCFGGFGFFFFGGGGGGGGGGGGGGGGGGGGGGEEGGGGGFGFDGGGGCFGGGGFFGGGGGGCFGFGDEEGGGGGGGGGG>FGCDFGGGG8FCFGGGGCDGGGGGEG@:>FGGGGGDGGGDGFCFDFGG,<FGG:FFGGDGGCFFGGG7FGGGGGGGGGGG7<?FGFEEGDC87:CG+8CFGGGGFGG>5?8:CEEFFFGGGF5CF?7?CGFF<C?FF@CF0CCG5@5C+7<9C+:?FCGDE:C;C/;CCFC:7
@M01751:259:000000000-C669V:1:1102:6502:4933 1:N:0:AGAGTC
GGATTGGTACGTCATCCCCACCTTCCTCCGGTTTATCACCGGCAATCTCCTTTGAGTTCCCGACCGAATCGCTGGCAACAAAGGATAAGGGTTGCGCTCGTTGCGGGACTTAACCCAACATTTCACAACACGAGCTGACGACAGCCATGCAGCACCTGTCTCACGGTTCCCGAAGGCACTAAGGCATCTCTGCCGAATTCCGGGGATGCCAAGAGTAGGTAAGGTTCTTCGCGTTGCATCGAGTTAAACCACATGCTCCACCGCTTGAGCGGGCCCCCGTCATTGATATTGTGATTTTACT
+
CCCCC@FGGFCFG7FCFEEGGGGFGGFGDGC+@@FEEGF@BCFE+;,;,EEGG9FGDDCC9B,@@:@@BFFGCFGGDF7<DFFCF,C5,:=FFFFFC@FGG@4+>@DG+BE9FGFG>FF@DCF9FFFFC8++3>F=<D<:FB7F,8DCFGCCC@<CCFGC9=BF,*3>B3?7**><FF7CFF@,CECACE<C::<<11<,>F7:CGGG+?7?C7*+0++0+3<++<9<@+A8E>C**+<2*;/<8:C<+2/*;8++<+3+0*//8C5*++*188:E**:;8E*<++0++3:+2++00++++
@M01751:259:000000000-C669V:1:1102:18794:4975 1:N:0:AGAGTC
ACGACTACAACAGGATTAGATACCCTGGTAGTCCACGCCGTAAACGATGTCGACTTGGAGGTTGTTCCCTTGAGGAGTGGCTTCCGGAGCTAACGCGTTAAGTCGACCGCCTGGGGAGTACGGCCGCAAGGTTAAAACTCAAATGAATTGACGGGGGCCCGCACAAGCGGTGGAGCATGTGGTTTAATTCGATGCAACGCGAAGAACCTTACCTACTCTTGACATCCAGAGAACTTTCCAGAGATGGATTGGTGCCTTCGGGAACTCTGAGACAGGTGCTGCATGGCTGTCGTCAGCTCGT
+
CCCCCGGGGGGGGGGGGGGGGGGGGGGGGGGGGGGGGGGGGGGGGGGGGGGGGGGGGGGGGGGGGGGGGGGGDGGGGGGGGGGGGGGGGGGG<FEGGGGGGCFGGGGGGGGGGGGGGGGGGGGGGGGGGGGGGGGGGGGGGGGGGGGGGGGGGGGGGGGGGGEGGGGGGGGGGGGG*<FFGG:FGGFGGEGGGGGGGGGGGGGGGECGGGGGGFGGFGGGGGGGGGGGGGGGGGGGGFFFGGG6EGFCGGFGG8FGGGGGGD5CCC+<@FGFGGC=++<CGDGGGD8CCF?5@**;?:<E/
@M01751:259:000000000-C669V:1:1102:19687:5006 1:N:0:AGAGTC
GGATTGGTACGTCATCCCCACCTTCCTCGCGGCTTATCACCGGCAGTCCCCCTAGAGTGCCCAACTGAATGATGGCAACTAAGGACGTGGGTTGCGCTCGTTGCGGGACTTAACCCAACATCTCACGACACGAGCTGACGACAGCCATGCAGCACCTGTTCTAGGGCCAGCCGAACTGAAGGTCATCGTCTCCAATGACCATACCCCGAATGTCAAGAGCTGGTAAGGTTCTGCGCGTTGCTTCGAATTAAACCACATGCTCCACCGCTTGTGCGGGCCCCCGTCAATTCCTTTGAGTTTT
+
CCCCCGGGGGGGGGGGGGGGGGGGGGGGGDGGECEGGGCFEGGGGGGG,FFFCFGGFGGGGGGGGFGGGGGGGGGFGGGCFGGGGGGEECEGGGFEEGGGGFGGEG@F7FGFGGGGGGGGFGADFGGGGGGDGGEFFFGCEGGGGGG9FGGFGGGGGCFGGG9FFDGDFFGGE*CF7FGG9<FGGGGFFG:FCEFGG?AF@AFE7FGCECEFGGEFEFGGGGGGGGFGGGFGFGEECEGEGGFGECCFGGGDC?CCC8+:0<8FFGEGCCE@@FC=55=ECGG7:5;CGG7:FE?F5<EGG
@M01751:259:000000000-C669V:1:1102:14871:5022 1:N:0:AGAGTC
ACGACTACAACAGGATTAGATACCCTGGTAGTCCACGCCGTAAACGATGTCGACTTGGAGGTTGTTCCCTTGAGGAGTGGCTTCCGGAGCTAACGCGTTAAGTCGACCGCCTGGGGAGTACGGCCGCAAGGTTAAAACTCAAATGAATTGACGGGGGCCCGCACAAGCGGTGGAGCATGTGGTTTAATTCGAAGCAACGCGAAGAACCTTACCAGGCCTTGACATGCAGAGAACTTTCCAGAGATGGATTGGTGCCTTCGGGAACTCTGACACAGGTGCTGCATGGCTGTCGTCAGCTCGT
+
CCCCCGGGGGGGGGGGGGGGGGGGGGGGGGGGGFGGGGGGGGGGGGGGGGDFGGGGGDFGGGGGGGGGGGGGGGFGGGGGFGGGGGGGGGGGGGGEGFGGGGFGGGGGGGGGGGGGGGGGGGGGGEGGGDGFGGGGGGFGGGGFGGGGG9FGGGGGGDEGGGEEGGGGGGGGGGGGGGGFFGGGGGGGGFGGGGGGFFCEEGEGGGEGGGGGGGGGDG6@CGGGGGGGCFFGGGGGFCFGFFGGGFC@@CCCC5CFGGGGDG5CGE<<CGGGC@FGGGGGGGGGGGGFDFGGGGG5C97E5
@M01751:259:000000000-C669V:1:1102:24171:5071 1:N:0:AGAGTC
ACGACTACAACCGGATTAGATACCCTGGTAGTCCACGCCGTAAACGATGAATGTTAGCCGTCGGGCAGTATACTGTTCGGTGGCGCAGCTAACGCATTAAACATTCCGCCTGGGGAGTACGGTCGCAAGATTAAAACTCAAAGGAATTGACGGGGGCCCGCACAAGCGGTGGAGCATGTGGTTTAATTCGAAGCAACGCGCAGAACCTTACCAGCTCTTGACATTCGGGGTATGGTCATTGGAGACGATGACCTTCAGTTCGGCTGGCCCTAGAACAGGTGCTGCATGGCTGTCGTCAGCC
+
CCCCCGGGGGGGGGGGGGCFGGGGGGGGGGFGFGFGGGGGGGGGGGDGGGFFFGGFFFFGGGGGGGDGGDCFGGGGGGGGGGFFGGGGGGGGGGGGGGGGGGGGGGGGGGGFFGGGGGFGDGGG7CGFGGGGGGGABFGGGFGGDGGGGFF@FGEECFGGGGGGGGGGGGGGGEGDGGGGFF>F:FGGDFGGDGGGFFGGCCEGGGGGGGDGGGG8@FG7:FCGG?+05?EGGFGGGGGFGGGF8FEEGDEGGGGGFG@ECE>EDEGEGG*A8CECCGF:8CFFGCCGFGGDFCFGGGC6*
@M01751:259:000000000-C669V:1:1102:13160:5086 1:N:0:AGAGTC
GGATTGGTACGTCATCCCCACCTTCCTCCGGTTTATCACCGGCAGTCTCCTTTGAGTTCCCGCCATCACGCGCTGGCAACAAAGGATAAGGGTTGCGCTCGTTGCGGGACTTAACCCAACATTTCACAACACGAGCTGACGACAGCCATGCAGCACCTGTCTCACGGTTCCCGAAGGCACTAAGGCATCTCTGCCGAATTCCGTGGATGTCAAGAGTAGGTAAGGTTCTTCGCGTTGCATCGAATTAAACCACATGCTCCACCGCTTGTGCGGGCCCCCGTCAATTCATTTGAGTTTTAAC
+
CCCCCGGGGGGGGGGGGGGGGGGGGGGGGGGGGGGGGGGGGGGGGGGGGGGGGGGGGGGGGGGGGGGGGGGGGGGGGGGGGCFGGGGGGGGGGGGGGGGGGGGGGGGGGGGGGGGGGGGGGGGGGGGGGGGGGGGGGGGGDGGGGGGGGGGGEGGGGGFFFGGGGGGGGGGGDCEFGGCGGGGGGGGGGFFFDGGGGGGGGGGGGGGGGGGGGGGGGGFGGGGGGGFGGGDGGGGGGGGGGGGGFFGFGGGGGFGGG?FGGGGDGGGFG6EE5EGGGGCEGGDDCGFEGGGFGF+<CCEG:
@M01751:259:000000000-C669V:1:1102:12849:5126 1:N:0:AGAGTC
ACGACTACAACAGGATTAGATACCCTGGTAGTCCACGCCGTAAACGATGTCGACTTGGAGGTTGTTCCCTTGAGGAGTGGCTTCCGGAGCTAACGCGTTAAGTCGACCGCCTGGGGAGTACGGCCGCAAGGTTAAAACTCAAATGAATTGACGGGGGCCCGCACAAGCGGTGGAGCATGTGGTTTAATTCGATGCAACGCGAAGAACCTTACCTACTCTTGACATCCACGGAATTTGGCAGAGATGCCTTAGTGCCTTCGGGAACCGTGAGACAGGTGCTGCATGGCTGTCGCCAGCTCGT
+
CCCCCGGGGGGGGGGGGGGGGGGGGGGGGGGGGGGGGGGGGGGGGGGGGGGGGGGGGGDFGGGGEGGGGGGGGGGFEGGGGFGCGGGGGGEFGGGGGGGGGGGGGGGCFGGEGGGGGGGGGGGDGGGGGGGGGGGGGGGGGGGGGGGGGGGGGGGGGGGEEF@CFGGGEEFEGGGGGGGGGGGGGGFGGGGFFCGGGFGGGG5CGFGGGF9FGGGGGFGGCC<++<C?FCECGGGGG+<CECGG?CCEGGGFFEFFECFGGGGEGGGGD85++*;C?+<@FG?C9FGCEFGF5CGGGF6:*
@M01751:259:000000000-C669V:1:1102:4730:5136 1:N:0:AGAGTC
GGATTGGTACGTCATCCCCACCTTCCTCCGGCTTATCACCGGCGGTTCCTTTAGAGTACCCAACCAAATGATGGTAACTAAAGGCGAGGGTTGCGCTCGTTGCGGGACTTAACCCAACATCTCACGACACGAGCTGACGACAGCCATGCAGCACCTGTGTTCCAGTCCCCGAAGGGAAGAGACCCATCTCTGGGAATCGTCCGGACATGTCAAACGCTGGTAAGGTTCTGCGCGTTGCTTCGAATTAAACCACATGCTCCACCGCTTGTGCGGGCCCCCGTCAATTTCTTTGCGTTTTAAC
+
CCCCCGGGGG@FFGGGGGGGGGGGGGGGGGGGGGGGGGGGGGDGGGGGGGGGGGGGGGGGGGGGGGGGGGGGGGGGGFFGGGGGGGGGGGGGGGDGGGGGGFGG>FGGGFGGGGGGGGGFDDFFGGGGGGGGGGGGFGGGGGGFGEGGGFGCF@FFGGGGGGGGGGGGDFGGDGGGFGCCC@FDGGGGC9<FFGGFGGGGFGGGEGGGGFFGGGFEGEGGGDC?FCF@FDECGGGECEFFGC@FFFCGGFCCGFGGGCGGGGC:**;CG??CC>=ECCEC;58CGG:+<AE++:CEGGGC9
@M01751:259:000000000-C669V:1:1102:14500:5150 1:N:0:AGAGTC
ACGACTACAACCGGATTAGATACCCTGGTAGTCCACGCCGTAAACGATGTCGACCTGGAGGTTGTTCCCTTGAGGAGTGGCTTCCGGAGCTAACGCGTTAAGTCGACCGCCTGGGGAGTACGGCCGCAAGGTTAAAACTCAAATGAATTGACGGGGGCCCGCACAAGCGGTGGAGCATGTGGTTTAATTCGATGCAACGCGAAGAACCTTACCTACTCTTGACATCCAGAGAACTTAGCAGAGATGCTTTGGTGCCTTCGGGAACTCTGAGACAGGTGCTGCATGGCTGTCGTCAGCTCGT
+
CCCCCDGGGGGEGD7CEDGGGGFGGGGGGGGGGGGFGGCFGGGGGGGGGGFGGG@CFGFCDFGGEFG9AFFGDGFGGGFGEGEFGGDGGGEFFFF7CFGDFGGCFGGGGGGGGGGDGGGGGGGGGGCFGGGGGGGGGGGCF?FGCEFFGFCCGGFGDFGGGFCG@EFGFGGGGF:CB9B:BF7@CFFGGC7CEEEE?FGGGGGGGGGG>ECE:+9C:CE7CFCFF+AFGGGGGGGGGG7CCF5CCCFGCCFFE59CECGGGGDGGGGGGFCCEDGGGGEEG+@C9C>FEG688*/;<C<5/
@M01751:259:000000000-C669V:1:1102:19991:5206 1:N:0:AGAGTC
ACGACTACAACAGGATTAGATACCCTGGTAGTCCACGCCGTAAACGATGTCGACTTGGAGGTTGTTCCCTTGAGGAGTGGCTTCCGGAGCTAACGCGTTAAGTCGACCGCCTGGGGAGTACGGCCGCAAGGTTAAAACTCAAATGAATTGACGGGGGCCCGCACAAGCGGTGGAGCATGTGGTTTAATTCGATGCAACGCGAAGAACCTTACCTACTCTTGACATCCAGAGAACTTAGCAGAGATGCTTTGGTGCCTTCGGGAACTCTGAGACAGGTGCTGCATGGCTGTCGTCAGCTCGT
+
CCCCCGGGGGGGGGGGGGGGGGGGGGGGGGGGGGGGEGGGGGGGGGGGGGGGGGGGGGGGGGGGGGGGGGGGGGGGGGGGGGCGGGGGGGGGGGGGGGGGGGGGECFGGGGGGGGDGGGGGGGGGGGGGGGGGGGGGGGGGGGGGGGGGGGGGGGGDGGGGGGDGGFGGGGGGGGGGFGGGGGGGGGGGGGGGGGGGGGGGGGGGGGGGGGGGGGGGGGGGGGFGGGGGGGGGGGGGGGGGGGFF9FFGF?FGFCGGGGGGGEGGGGGGGGGGGGGGCGGGGGGGGGGGGF:8@CGGGGG*
@M01751:259:000000000-C669V:1:1102:13363:5269 1:N:0:AGAGTC
GGATTGGTACGTCATCCCCACCTTCCTCCGGCTTATCACCGGCAGTCCCCCTAGAGTGCCCAACTCAATGCTGGCAACTAAGGACGTGGGTTGCGCTCGTTGCGGGACTTAACCCAACATCTCACGACACGAGCTGACGACAGCCATGCAGCACCTGTGTTCGCGTCCCCGAAGGGAACCCCGGATCTCTCCGGATGGCACGACATGTCAAGGGATGGTAAGGTTCTGCGCGTTGCTTCGAATTAAACCACATGCTCCACCGCTTGTGCGGGCCCCCGTCAATTCCTTTGAGTTTTAATCT
+
CCCCCGGGGGGGGGGGGGGGGGGGGGGGGGGGGGGGGGGGGGGGGGGGGGGGGGGGGGGGGGGGGGGGGGGGGGGGGGFGGGGGGGGGGGGGGGGGGGGGGGGGGGGGGGGGGGGGGGGGGGGGGGGGGGGGGD:FGGGGGEGGGGGGGFFGFGGGGGGGGGFGEEGGGGE@FGGGDGFFGGGGGGGGGGGGGGGGGGGFGE>E8C??FFGGGGGGGGGGGGG@@CFGGGGGGGCEFGGGGGGGG7CFGGFFGDFGEGGGGEEGC8F?DEGGGGGGGGEGGGGGFGGGGGCC?CFGGGGGC
@M01751:259:000000000-C669V:1:1102:11508:5349 1:N:0:AGAGTC
GGATTGGTACGTCATCCCCACCTTCCTCGCGGCTTATCACCGGCAGTCTCCCTAGAGTGCCCAACTGAATGATGGCAACTAAGGACGTGGGTTGCGCTCGTTGCGGGACTTAACCCAACATCTCACGACACGAGCTGACGACAGCCATGCAGCACCTGTGTTCGCGTCCCCGAAGGGAACCCCGGATCTCTCCGGATGGCACGACATGTCAAGGGATGGTAAGGTTCTGCGCGTTGCTTCGAATTAAACCACATGCTCCACCGCTTGTGCGGGCCCCCGTCAATTCCTTTGAGTTTTAACC
+
CCCCCGGGGGGGGGGGGGGGGGGGGGGGGGGGGGGGGGGGGGGGGGGGFGGGGGGGGGGGGGGGGGGGGGGGGGGGGGGGGGGGGGGGGGGGGGGGGGGGGGGGGGGGGGGGGGGGGGGGGGEGGGGGGGGGGGGGGGGGGGGGGGGGGGGGGGGGGGGGGGGEGGGEGFFGGGGGGGGGGGG7EGGGGGGGGGGGGGGG6CEGDEGGGGGGGGGCGGGGGGGGGGGGGF>EGGGGGGGGGGFGGGGGGGGGGGGG7CF?@FEGGGGGGFCG>EEGGGGGGCEGC+AFGGEFGGGGGF?F7
@M01751:259:000000000-C669V:1:1102:14945:5383 1:N:0:AGAGTC
GGATTGGTACGTCATCCCCACCTTCCTCCAGTTTATCACTGGCAGTCTCCTTTGAGTTCCCGACCGAATCGCTGGCAACAAAGGATAAGGGTTGCGCTCGTTGCGGGACTTAACCCAACATTTCACAACACGAGCTGACGACAGCCATGCAGCACCTGTCTCAGAGTTCCCGAAGGCACCAATCCATCTCTGGAAAGTTCTCTGGATGTCAAGAGTAGGTAAGGTTCTTCGCGTTGCATCGAATTAAACCACATGCTCCACCGCTTGTGCGGGCCCCCGTCAATTCCTTTGAGTTTTAACC
+
CCCCCGGGGGGGGGGGGGGGGGGGGGGGGGGGGGGGGGGGGGGGGGGGGGGGGGGGGGGGGGGGGG@8BFFGGGGGGGGGGGGGGGGGGGGGGGGGGDGGGGGGGGGGGGGGGGGGGGGGGGGGGGGGGGGGGGGGGGGGGGGGGGGGGGCGGGGG<FGGGGGGGGGGGGGGGGGGGGGGGGGGGGGGGGGGGGGGGGGGGGGGGGGGGGGGFGGGGGGGGGGGGGGGGGGGGGGGGGGGGFGGFF7EGC8FGGGGGGFGGGGGGGGGGGGDGGGGGGGGGGGGGGGGGGGFGFGGGGFG7
@M01751:259:000000000-C669V:1:1102:19398:5404 1:N:0:AGAGTC
ACGACTACAACCGGATTAGATACCCTGGTAGTCCACGCCGTAAACGATGAATGTTAGCCGTCGGGCAGTTGACTGTTCGGTGGCGCAGCTAACGCATTAAACATTCCGCCTGGGGAGTACGGTCGCAAGGTTAAAACTCAAATGAATTGACGGGGGCCCGCACAAGCGGTGGAGCATGTGGTTTAATTCGAAGCAACGCGCAGAACCTTACCAGCCCTTGACATGTCCGGCTATCCGCAGAGATGTGGAGTTCCCTTCGGGGACCGGAGCACAGGTGCTGCATGGCTGTCGTCAGCTCGTG
+
CCCCCGGGGGGGGGGGGGGGGGGGGGGGGGGGGGGGGGGGGGGGGGGGGGGGGGGGGGGGGGGGGGGGGGFGGGGGGGGGGGGGGGGGGGGGGGGGGGGGGGGGGGGGGGGGGGGGGGGGGGGGGGGGGGGGGGGGGGGGGGGGGGGGGGGGGGGGGGGFGGGGGGGGGGGGGGGGGGGGGGGGGGGGGGGGGGGGGGGGGGGGGGGGGGGGGGGGGGGGGGGGFGGGGGGGGGGGGG5C>8EGGGGGGGGGFGFGFGFEGGGGGEGGGGGGGGGG?FGGGFGEGGGGEGGGGFCF9CCG5
@M01751:259:000000000-C669V:1:1102:13210:5415 1:N:0:AGAGTC
ACGACTACAACAGGATTAGATACCCTGGTAGTCCACGCCGTAAACGATGAATGCTAGCTGTTGGGGTGCTTGCACCGCAGTAGCGCAGCTAACGCTTTAAGCATTCCGCCTGGGGAGTACGGTCGCAAGATTAAAACTCAAAGGAATTGACGGGGGCCCGCACAAGCGGTGGAGCATGTGGTTTAATTCGAAGCAACGCGCAGAACCTTACCATCCCTTGACATGTCGTGCCATCCGGAGAGATCCGGGGTTCCCTTCGGGGACGCGAACACAGGTGCTGCATGGCTGTCGTCAGCTCGTG
+
CCCCCGGGGFGGGGGGGGGGGGGFGGGGGGGGGEFFEGGGEGGGGGGGGGGGGGGGGFDFGGGGGEGGGGGCEGGGGGGGGGGGGGGFGGGGGGGGGGGGGGGGGGGGGGGGGGGGGGGGGGGDFGGGGCFGGGGGGGGGGGGGGGGGGGGGGGGGGGGGGGGGGCGGGGGGGGG7FFCFGGGGGGGGGGGGGGGGGGGGGGGGGGGGGGGFGGGGGGGFGGGGGGGGFGDC7@CCGGGGEG@CCACE5CCE@CCFG@5?>EG>E>8EGGC>8AFCC6FFF6CCFGGGGGGFCF=67CGEC
@M01751:259:000000000-C669V:1:1102:12233:5444 1:N:0:AGAGTC
GGATTGGTACGTCATCCCCACCTTCCTCCGGTTTATCACCGGCAGTCTCCTTTGAGTTCCCGACCGAATCGCTGGCAACAAAGGATAAGGGTTGCGCTCGTTGCGGGACTTAACCCAACATTTCACAACACGAGCTGACGACAGCCATGCAGCACCTGTCTCAGAGTTCCCGAAGGCACCAAAGCATCTCTGCTAAGTTCTCTGGATGTCAAGAGTAGGTAAGGTTCTTCGCGTTGCATCGAATTAAACCACATGCTCCACCGCTTGTGCGGGCCCCCGTCAATTCATTTGAGTTTTAACC
+
CCCCCGGGGGGGGGGGGGGGGGGGGGGGGGGGGGGGGGGGGGGGGGGGGGGGGGGGGGGGGGGGGG@88BEFGGGGGGGGGGGGGGGGGGGGGGFGGGGGGGGGGGGGGGGGGGGGGGGGGGGGGGGGGDGGGGGGGGGGGGGGGGGGGGGGGCGGGGGGGGGDGGGGCGGGGGGGGFGGGGGGGGGGDGGFGGGGGGGGGGGGGCGGG9FGGGGGGGGGGGGGGGGGGGGGGGGGGGCFEGGGGGGGGFGGGFFFDEFGGGGGEGGGDGGGGGGGGGDE=CEF@<CFGGECFGGGGGFF?
@M01751:259:000000000-C669V:1:1102:12373:5466 1:N:0:AGAGTC
ACGACTACAACAGGATTAGATACCCTGGTAGTCCACGCCGTAAACGATGTCGACTTGGAGGTTGTGCCCTTGAGGCGTGGCTTCCGGAGCTAACGCGTTAAGTCGACCGCCTGGGGAGTACGGCCGCAAGGTTAAAACTCAAATGAATTGACGGGGGCCCGCACAAGCGGTGGAGCATGTGGTTTAATTCGATGCAACGCGAAGAACCTTACCTACTCTTGACATCCAGAGAACTTTCCAGAGATGGATTGGTGCCTTCGGGAACTCTGAGACAGGTGCTGCATGGCTGTCGTCAGCTCGG
+
CCCCCGGGGGGGGGGGGGGGGGGGGGGGGGGGGGGGGGGGGGGGGGGGGGGGGGGGGGGGGGGGGGGGGGGGGGGGGGGGGGGGGGGGGGGGGGGGGGGGGGGGGGGGGGGGGGGGGGGGGDEFGGGGGGGGGGGGGGGGGGGGGGGGGFGGGGGGGGGGGGGGG>CFGGGGGGGGGGGGGGFGFGGGGGGGGGGGGGGEEGGGGGDGGGGGGGGFFFGGDFGGF@CFGGCCFGGGGGGGGGGGGGGFCGFGGGCFGGGGGDEEGGFGGGGGGFFGG6FGGGGGG>5@;@C5@>FEGFGG*
@M01751:259:000000000-C669V:1:1102:12643:5468 1:N:0:AGAGTC
GGATTGGTACGTCATCCCCACCTTCCTCGCGGCTTATCACCGGCAGTCTCCCTAGAGTGCCCAACTGAATGATGGCAACTAAGGACGTGGGTTGCGCTCGTTGCGGGACTTAACCCAACATCTCACGACACGAGCTGACGACAGCCATGCAGCACCTGTGTGCAGGTCCCCGAAGGGAACGACCGATCTCTCGGACAATCCTGCCATGTCAAGGGATGGTAAGGTTCTGCGCGTTGCTTCGAATTAAACCACATGCTCCACCGCTTGTGCGGGCCCCCGTCAATTCCTTTGAGTTTTAATC
+
CCCCCGGGGGGGGGGGGGGGGGGGGGGGGGGGGGGGGGGGGGGGGGGGGGGGGGGGGGGGGGGGGGGGGGGGGGGGGGGGGGGGGGGGGGGGGGGGGGGGGGGGGGGGGGGGGGGGGGGGGGDFGGGGGGGGDFGGGGGGGGGGGGGGGGGGGGGGGGGGGGGGGGGGGGGGGGGEGFFGGGGGGGGGFGCGGGGGGGGGGGCFGGGGGGGGGGGGGGGGGGGGGGGGGGGGGGGGGGGGDFGGGFGGGGGGGGGGGGGGGGGGGGGGGGGDGGCCGGGCEGGFC:C:?F?CC?:FF77E+
@M01751:259:000000000-C669V:1:1102:7484:5480 1:N:0:AGAGTC
GGATTGGTACGTCATCCCCACCTTCCTCCGGTTTATCACCGGCAGTCTCCTTTGAGTTCCCGACCGAATCGCTGGCAACAAAGGATAAGGGTTGCGCTCGTTGCGGGACTTAACCCAACATTTCACAACACGAGCTGACGACAGCCATGCAGCACCTGTCTCAGAGTTCCCGAAGGCACCAAAGCATCTCTGCTAAGTTCTCTGGATGTCAAGAGTAGGTAAGGTTCTTCGCGTTGCATCGAATTAAACCACATGCTCCACCGCTTGTGCGGGCCCCCGTCAATTCATTTGAGTTTTAACC
+
CCCCCGGGGGGGGGGGGGGGGGGGGGGGGGGGGGGGGGGGGGGGGGGGGGGGGGGGGGGGGGGGGG@8@BEFGGGGFGGGGGGGGGGGGGGGGGGGGGGGGGGGGGGGGGGGGGGGGGGGGGGGGGGFFGGGDGGGGGGGGGGGGGGGFGGGGGGGGGGGFGGGG9FFGGGGGGGGGGGGFG:CFFFGCFGGGGGGCGGGGGGGGGGGGGGGGGGGGGGGGGGFGGGGGFFGGGG5:AFG*CCFFCGGG6F;:FCFFFGGGGGDCGGGFGG>EGGEGGD5CG=CFGGGGGGC*C+<CGGFD
@M01751:259:000000000-C669V:1:1102:21581:5485 1:N:0:AGAGTC
ACGACTACAACAGGATTAGATACCCTGGTAGTCCACGCCCTAAACGATGTCAACTGGTTGTTGGGTCTTCACTGACTCAGTAACGAAGCTAACGCGTGAAGTTGACCGCCTGGGGAGTACGGCCGCAAGGTTGAAACTCAAAGGAATTGACGGGGACCCGCACAAGCGGTGGATGATGTGGTTTAATTCGATGCAACGCGAAAAACCTTACCTACTCTTGACATCCAGAGAACTTAGCAGAGATGCTTTGGTGCCTTCGGGAACTCTGAGACAGGTGCTGCATGGCTGTCGTCAGCTCGTG
+
CCCCCGGGGGGGGGGGGGGGGGGGGGGGGGGGGGGGGGGGGGGGGGGGGGGGGGGGGGGGGGGGGGGGGGGGGGGGGGGGGGGGGGGGGGGGGGGGGGGGGGGGGGGGGGGGGGGGGGGGGGGGGGGGGGGGGGGGGGGGGGGGGGGGGGGGGGGGGGGGGGGGGGGGGGGGGGGGGGGGGGGGGGGGGGGGGGGFFGGGGGGGGGGGGGGGGGGGGGGGGGGGGGGGGGGGGGGGGGGGGGGGGGGGGG?FGGGGGGGGGGGGGGGGGFGGGGGGGGFGGGGGGGGGFFFGGGGGGGGGE
@M01751:259:000000000-C669V:1:1102:19474:5502 1:N:0:AGAGTC
ACGACTACAACAGGATTAGATACCCTGGTAGTCCACGCCGTAAACGATGTCAACTAGCCGTTGGAATCCTTGAGATTTTAGTGGCGCAGCTAACGCATTAAGTTGACCGCCTGGGGAGTACGGTCGCAAGATTAAAACTCAAAGGAATTGACGGGGGCCTGCACAAGCGGTGGAGCATGTGGTTTAATTCGAAGCAACGCGCAGAACCTTACCAGCGTTTGACATGGTAGGACGACTGGCAGAGATGCCTTTCTTCCCTTCGGGGACCTACACACAGGTGCTGCATGGCTGTCGTCAGCTC
+
CCCCCGGGGGGGGGGGGGGGGGGGGGGGGGGGGGGGGGGGGGGGGGGGGGGFGGGGGGGFGGEFGGGGGGGGGGCGGGGGGGGGGDGECGGGFGGGGGGGGGGGGGFGGGGDGGGGGGGGGGGGGGGGGGGGDGGGGGGGGGGGGGGGGGGGGGDGEDECG<CFGGFGGGBEEGFDGGGGGCFCGGGGGAFFGE@FFFEGGGDCGGGGGGGFGGGGGEEGGGGGGGGGGGFGGGGGGGGGGE>F8@+3<9CCCFGF7CFGDFCEGGEEGGFFGG=8CFFGGGGGCFFFGGGC+8EGGCF9<
@M01751:259:000000000-C669V:1:1102:13648:5522 1:N:0:AGAGTC
ACGACTACAACAGGATTAGATACCCTGGTAGTCCACGCCGTAAACGATGTCGACTTGGAGGTTGTTCCCTTGAGGAGTGGCTTCCGGAGCTAACGCGTTAAGTCGACCGCCTGGGGAGTACGGCCGCAAGGTTAAAACTCAAATGAATTGACGGGGGCCCGCACAAGCGGTGGAGCATGTGGTTTAATTCGATGCAACGCGAAGAACCTTACCTACTCTTGACATCCACGGAATTTGGCAGAGATGCCTTAGTGCCTTCGGGAACCGTGAGACAGGTGCTGCATGGCTGTCGTCAGCACGT
+
CCCCCGGGGGGGGGGGGGGGGGGGGGGGGGGGDEFGGGGGGGGGGGGFCFGGGGGGGGFFDGGGGFGFGGGGGGGGGGGGGGG8FG@EFGGFGGEGGGGGGGGDGGGGGGEEEGGGGGGGFGGGGGGGGGGEFFGGAFFGGGGGGGGG9<FCGCEGGGCFECEGGGGGDG@FDGFGFGFGGG7:BCFCGEGGFGGDGGGGGEGGGGFGGG?<FCE@9+<9C?8EGGCFGGGGGGGFGDCCEFFFGGGGCGGFGGGFG9FCGGG>F58ECCED6*;@C6+CCCFFFFDF?CCEG58C87:7*
@M01751:259:000000000-C669V:1:1102:15440:5579 1:N:0:AGAGTC
GGATTGGTACGTCATCCCCACCTTCCTCGCGGCTTATCACCGGCAGTCTCCCTAGAGTGCCCAACTGAATGATGGCAACTAAGGACGTGGGTTGCGCTCGTTGCGGGACTTAACCCAACATCTCACGACACGAGCTGACGACAGCCATGCAGCACCTGTGTGCACGCCTCCGAAGAGGATCCCCGATCCCTCGAGGTAACATGCCATGTCAAGGGATGGTAAGGTTCTGCGCGTTGCTTCGAATTAAACCACATGCTCCACCGCTTGTGCGGGCCCCCGTCAATTCCTTTGGGTTTTATTT
+
CCCCCGGGGGGGGGGGGGGGGGGGGGGGGGGGGGDGGGGGGGGGGGGGGGGGGGGGGGGGGGGGGGGGGGGGGGGGGGGGGGGGGGGGGGGGGGGGGDGDGGGGEGGGGGGGGFFFGGEGGD?<FFCGEGGGGGGGGGGGGGGEGGGGGGFGGGGGGGGDGGGGGCEGGDFFFEDGGGGGGFG:<C*1*8,<C:FFCCC,,,,?,2,,7,7,<EDC6:8+<CEGG7+<++**2CC>*AE+/;8CEF?FF6E>CCF?FFE?F6*:EECFG7CGGDGGG5:CCEEG??+<EFC+*2:EC990+
@M01751:259:000000000-C669V:1:1102:17675:5582 1:N:0:AGAGTC
GGATTGGTACGTCATCCCCACCTTCCTCCGGCTTATCACCGGCGGTTCCTTTAGAGTACCCAACTAAATGATGGTAACTAAAGGCGAGGGTTGCGCTCGTTGCGGGACTTAACCCAACATCTCACGACACGAGCTGACGACAGCCATGCAGCACCTGTGTTCCAGTCCCCGAAGGGAAGAGATCCATCTCTGGAAATCGTCCGGACATGTCAAACGCTGGTAAGGTTCTGCGCGTTGCTTCGAATTAAACCACATGCTCCACCGCTTGTGCAGGCCCCCGTCAATTCCTTTGAGTTTTAAC
+
CCCCCGGGGGGGGGGGGGGGGGGGGGGGGGGGGGGGGGGGGGGGGGGGGGGGGGGGGGGGGGGGGGGGGGGGGFGGGGGGGGGGGEGGDGGGGGGGFGGGGFGGGGGGGGGGGGGGGGGGGGGGFGGGGGGGGGGFGGGGGGGGGGGGGGGGGGGGGGGGGGGGGGGGGFGGGGGGFGGGGF9FFGGGGGEEGGGGGGGGGGGGGGD+9FGGFGGGGGGGGGGGGGGGGGGGGGGGDGGGGGGGGGGGGGGGGGGFGGFGFGGGGGDFGFC7@8=CEEGGEEEGGGGFGGGCEFGGGGG6+
@M01751:259:000000000-C669V:1:1102:14914:5610 1:N:0:AGAGTC
ACGACTACAACAGGATTAGATACCCTGGTAGTCCACGCCGTAAACGGTGGGCGCTAGGTGTGGGTTTCCTTCCACGGGATCCGTGCCGTAGCTAACGCATTAAGCGCCCCGCCTGGGGAGTACGGCCGCAAGGTTGAAACTCAAAGGAATTGACGGGGACCCGCACAAGCGGTGGATGATGTGGTTTAATTCGATGCAACGCGAAAAACCTTACCAAGGCTTGACATACATCAGAACACCGTAGAAATACGGGACTCTTTGGACACTGGTGAACAGGTGGTGCATGGTTGTCGTCAGCTCG
+
CCCCCGGGGGGGGCFFGGGGGGGGGGGGGGGGFGGGGGGGGGGGGGGGFGGGGGGGGGGGGGGGGGGGGGGGGCEGGGGGGCGGFGGGGG7FGGGGGEGGGGGGGDCFGGGGFGGGFGGGGFGGGGEGGGGGG>FFG9F,,@<FGGGGGGGFFC:CEEFFGGGGGGGGG:FG:CGGGGGGFEFGCCFDCFGGGGGCGFFGG7CGGGGFCCCGGFGFGGGGGG>FGGGGGEF+A?9?CFG8?CCEEGGGGGG588C8*<ACEGGGDCGFGFGCCFGFC+888@FFGF6::CEFEC*;;0++2
@M01751:259:000000000-C669V:1:1102:6626:5649 1:N:0:AGAGTC
ACGACTACAACAGGATTAGATACCCTGGTAGTCCACGCCGTAAACGATGAATGCCAGACGTCGGCAAGCATGCTTGTCGGTGTCACACCTAACGGATTAAGCATTCCGCCTGGGGAGTACGGTCGCAAGATTAAAACTCAAAGGAATTGACGGGGGCCCGCACAAGCGGTGGAGCATGTGGTTTAATTCGAAGCAACGCGCAGAACCTTACCAACCCTTGACATGGCAGGACCGCTGGAGAGATTCAGCTTTCTCGTAAGAGACCTGCACACAGGTGCTGCATGGCTGTCGTCAGCTCGTG
+
CCCCCGGGGGGGGGGGGGGGGGGGGGGGGGGGGGGGGGGGGGGGGGGGGGGGGGGGGGGGGGGGGGGGGGGGGGGGGGGGGGGGGGGGGGGGGGGGGGGGGGGGGGGGGGGGGGGGGGGGGGGGGGGGGGGGGGGGGGGGGCGGGGGGGGGGGGGGGDGGGGGGGGGGGGGGGGGGGGGGGGGGGGGGGGGGGGGGGGGGGGGGGGGGGGGGGGGGGGGFFGGGGGGGGGGGGGGGGGGGGGFGFFGGGGGGGGGGGGGGGGGGGGGGGGGGGGGFGGGGGGGGGGGGGGCFGEGGC6EE7
@M01751:259:000000000-C669V:1:1102:22332:5694 1:N:0:AGAGTC
GGATTGGTACGTCATCCCCACCTTCCTCCGGCTTATCACCGGCGGTTCCTTTAGAGTACCCAACTAAATGATGGTAACTAAAGGCGAGGGTTGCGCTCGTTGCGGGACTTAACCCAACATCTCACGACACGAGCTGACGACAGCCATGCAGCACCTGTGTTCCAGTCCCCGAAGGGAAGAAATCGATCTCTCGAAGTCGTCCGGACATGTCAAACGCTGGTAAGGTTCTGCGCGTTGCTTCGCATTAAACCACATGCTCCACCGCTTGTGCAGGCCCCCGTCAATTCCTTTGAGTTTTAAT
+
CCCCCGGGGGGGGGGGGGGGGGGGGGGGGGGGGEGGGGGGGGGGGGGGGGGGGGGGGGGGGGGFGGGGGGGCF9FGGGGGGGGEFEGEGGGGGGGGDGGGGGGGGGDGGGGGGGGGGGGGGGGGGGGGGGGGGGGGGGGGGGGGGGGGGFEFGGGGGGGFGGGGGGGGGGFGGGGGFFEGGGGGGGGGFGGGD<CBC:FCGGGGGGGGGGGGGGFGGGGGFGGGGCFGFDGDGGGCCCGGGG*;EGFCF?FFGGGGGCFEFEGGGGGGGDCCC0*A?5?=C>EDFFFFGFGCGFFGGGGGC
@M01751:259:000000000-C669V:1:1102:10268:5783 1:N:0:AGAGTC
ACGACTACAACAGGATTAGATACCCTGGTAGTCCACGCCGTAAACGATGTCGACTTGGAGGTTGTTCCCTTGAGGAGTGGCTTCCGGAGCTAACGCGTTAAGTCGACCGCCTGGGGAGTACGGCCGCAAGGTTAAAACTCAAATGAATTGACGGGGGCCCGCACAAGCGGTGGAGCATGCGGATTAATTCGATGCAACGCGAAGAACCTTACCTGGGTTTGACATGCACCGGGATGTGCCAGAGATGGTGCAGCTTTTGCTGGTGTGCAGTTGGTGCATGGCTGTCGTCAGCTCGTGTCGT
+
CCCCCGGGGGGGGGGGGGGGGGGGGGGGGGGGGGGGGGGGGGGGGGGGGGGGGGGGGGGGGGGGGGGGGGGGGGGGGGGGGGGGGGGFGGGGGGGGGGGGGGGGGGGGGGGGGGGDFGGGGGGGGGGGGGGGGGGGGGGGGGGGGGGGGGGGGGGGGGGGGGGEGGGGGGGGGGFF:<FDEGEEFGGGGGGGGGGGGGGGGGGGGGGGGGGGGEFGGGGGEFGGGFCGFGGGGGGGGGGGGGGGGGGDGGGGGGGGGGGFGFCC8FEGGGCFGGGGGGGGGGGGGGGGGGGFFGGGFGGE:
@M01751:259:000000000-C669V:1:1102:20416:5796 1:N:0:AGAGTC
GGATTGGTACGTCATCCCCACCTTCCTCCAGTTTATCACTGGCAGTCTCCTTTGAGTTCCCGGCCGGACCGCTGGCAACAAAGGATAAGGGTTGCGCTCGTTGCGGGACTTAACCCAACATTTCACAACACGAGCTGACGACAGCCATGCAGCACCTGTCTCAGAGTTCCCGAAGGCACCAAAGCATCTCTGCTAAGTTCTCTGGATGTCAAGAGTAGGTAAGGTTCTTCGCGTTGCATCGAATTAAACCACATGCTCCACCGCTTGTGCGGGCCCCCGTCAATTCATTTGAGTTTTAACC
+
CCCCCGGGGGGGGGGGGGGGGGGGGGGGGGGGGGGGGGGGGGGGGGGFGGGGGGGGGGFGGGCEGGGGGGGGGGGGGGGGGGGGGGGGGFCGGGGGGGGGGGGGGGGGGGGGGGGGGGGGGGGGGGGGGGGGGGGGGGDCFCFGGGGGFFFAF<<FGGGGGGAFGGGGFGGGGGGGGGGGGGGEDFGCCFF?FFGGGGGGGGGCFFGGGGGGCFGGGGGGGGGGGGGGGGGGGGGGEFCG5FGFFFGGGGGF8FGFC98?FFCCEEGG6EEGGGGDGGGGGDGGCFGGGGF?CGGGGGGEF
@M01751:259:000000000-C669V:1:1102:7681:5807 1:N:0:AGAGTC
ACGACTACAACCGGATTAGATACCCTGGTAGTCCACGCCGTAAACGATGTCGACTTGGAGGTTGTTCCCTTGAGGAGTGGCTTCCGGAGCTAACGCGTTAAGTCGACCGCCTGGGGAGTACGGCCGCAAGGTTAAAACTCAAATGAATTGACGGGGGCCCGCACAAGCGGTGGAGCATGTGGTTTAATTCGATGCAACGCGAAGAACCTTACCTACTCTTGACATCCACGGAATTCGGCAGAGATGCCTTAGTGCCTTCGGGAACCGTGAGACAGGTGCTGCATGGCTGTCGTCAGCTCGT
+
CCCCCGGGGGGGGGGGGGGGGGGGGGGGGGGGGGGGGGGGGGGGGGGGGGGGGGGGGGGGGGGGGGGGGGGGGGGGGGGGGGGGGGGGGGGGGGGGGGGGGGGGGGGGGGGGGGGGGGGGGGGGGGGGGGGGGGGGGGGGGGGGGGGGGGFGGGGGGGGGGGGGEGGGGGGCGGGFGGGGGFCGGGGFGGGGGGDGFFGGGGGGGGGGGGGCFGGFGGGGGGGGGGGGGGGGC@CCCFD5C5CFGGF?FDGGGGGGGFFGEGGGGCCECGGFGGGDFFFCGG?7ACCFGGGGFGCGCFEE5
@M01751:259:000000000-C669V:1:1102:17183:5813 1:N:0:AGAGTC
GGATTGGTACGTCATCCCCACCTTCCTCCGGTTTGTCACCGGCAGTCTCCTTAGAGTGCCCACCATAACGTGCTGGTAACTAAGGACAAGGGTTGCGCTCGTTACGGGACTTAACCCAACATCTCACGACACGAGCTGACGACAGCCATGCAGCACCTGTGTCTGAGTTCCCGAAGGCACCAATCCATCTCTGGAAAGTTCTCAGCATGTCAAGGCCAGGTAAGGTTCTTCGCGTTGCTTCGAATTAAACCACATGCTCCACCGCTTGTGCGGGCCCCCGTCAATTCATTTGAGTTTTAAC
+
CCCCCGGGGGGFGGGGGGGGGGGGGGGGGGGGGGGGGGGGGGGGGGGGGGGGGGGGGGGGGGGGGGGGGGGGGGGGGGGGGGGGGGGGGGGGGGDGDGCEGGGGGGGGGGGGGGGGGGGGGGGFGFGGGGGGGGGDGGGGGGGGGGG<FEFGGGGGGGGG?FGGGGFGGGGGGG7:CGGGGGGGGGGCFFFGGGGGFGGGGFGGGFFG9FGGGGGGGGGG:AFGGGGGGGGFFGGGEGGGGC:EFGDGGGCFGGGFFAFF?FGGGGGCGFFDGGGGGE=EGGCEGE7<FFGG9@9CGGGC9
@M01751:259:000000000-C669V:1:1102:9992:5849 1:N:0:AGAGTC
GGATTGGTACGTCATCCCCACCTTCCTCCGGTTTATCACCGGCAGTCTCCTTTGAGTTCCCGACCGAATCGCTGGCAACAAAGGATAAGGGTTGCGCTCGTTGCGGGACTTAACCCAACATTTCACAACACGAGCTGACGACAGCCATGCAGCACCTGTCTCACGGTTCCCGAAGGCACTGAGGCATCTCTGCCAGATTCCGTGGATGTCAAGAGTAGGTAAGGTTCTTCGCGTTGCATCGAATTAAACCACATGCTCCACCGCTTGTGCGGGCCCCCGTCAATTCATTTGAGTTTTAACC
+
CCCCCGGGGGGGGGGGGGGGGGGGGGGGFGGGEGGGGGGGGGGGGGGGGGGGGGGGGGGCGGGGGG@@B8FDFGGDFFFGGGGGGGGGGGGGGGF7FGGGGGFGGGGGGGGGGGGGGGEGGGGGFGGGGGGDCFGGGCDEGGFGGGGGCGGGFFFGFCCEGGGGGG@FCFGGGGCGGGCCDGGGF@FFFGFDGGCGFCFFFFGGGEGFFEGGGGGGG:@GGGGGGGGGFC:?5/C8EEFGEGFGGDFFF*;8EFCGCE++*A?EGGFGECCECEECGEDGGGC+<CC@FGGD:@FGF9FF7
@M01751:259:000000000-C669V:1:1102:11993:5966 1:N:0:AGAGTC
GGATTGGTACGTCATCCCCACCTTCCTCCAGTTTATCACTGGCAGTCTCCTTTGAGTTCCCGACCGAATCGCTGGCAACAAAGGATAAGGGTTGCGTTCGTTGCGGGACTTAACCCAACATTTCACAACACGAGCTGACGACAGCCATGCAGCACCTGTCTCACGGTTCCCGAAGGCACTGAGGCATCTCTGCCAGATTCCGTGGATGTCAAGAGTAGGTAAGGTTCTTCGCGTTGCATCGAATTAAACCACATGCTCCACCGCTTGTGCGGGCCCCCGTCAATTCATTTGAGTTTTAACC
+
CCCCCGGGGGGGGGGGGGGGGGGGGGGGGGGGGGGGGGGGGGGGGGGGGGGGGGGGGGGGGDGGGGGGGGGGGGGGGGGGGGGGFFGGGGGGGGGGGGGGGGGGGGGGGGGGGGGGGDCEFGGGGGGGGGGGGGGGGGGGGGGGGGGGGGGGGGGFGGGFGGGGGGGGGGGGGGGDGGGGGFFGFEFGGGGGGGGGECGGGGGGGGGGGGGGGGGGGGGGFGGGGGGGGF@7CGGEGCFGGGGGGGGGGFGGGCFF7+C:CFEDCE@C6@EGGGEEEG=EE5CCC7+@FG7<C@FGGG?+<
@M01751:259:000000000-C669V:1:1102:20840:5995 1:N:0:AGAGTC
GGATTGGTACGTCATCCCCACCTTCCTCGCGGCTTATCACCGGCAGTCTCCCTAGAGTGCCCAACTGAATGATGGTAACTAAGGACGTGGGTTGCGCTCGTTGCGGGACTTAACCCAACATCTCACGACACGAGCTGACGACAGCCATGCAGCACCTGTGTTCCAGTCCCCGAAGGGAAGAAAGGCATCTCTGCCAGTCGTCCGGACATGTCAAACGCTGGTAAGGTTCTGCGCGTTGCTTCGAATTAAACCACATGCTCCACCGCTTGTGCAGGCCCCCGTCAATTCCTTTGAGTTTTAA
+
CCCCCGGGGGGGGGGGGGDFGGGGGGGGGGGGGGGGGGGGGGGGGGGGGGGGFGGGGGGGGGGGGGGGGGGGGGGGGGGGGGGGGGGGGGGFDEFEGGGGGGGGGGGGGGGGGGG8FGGGGGDEFGGGGGGGGGGGGFGGGGGGGGGGGGGGGGGGGGGGGGGGGCGGGGGGCFGGGGGGGFG?FGGGGGGGGGGCGGGGGGGGGGGGG9FGGGFGGDC>EGGGFGGGGGGGCGGGGGG7EFGGGGGDFGGFGGGGGGG+C?CFGGE5EGGFF7F8C=EGGEDGECC7@EFGGCEGFGGC6
@M01751:259:000000000-C669V:1:1102:11125:6008 1:N:0:AGAGTC
ACGACTACAACAGGATTAGATACCCTGGTAGTCCACGCCGTAAACGATGTCAACTAGCCGTTGGGATCCTTGAGATCTTAGTGGCGCAGCTAACGCATTAAGTTGACCGCCTGGGGAGTACGGCCGCAAGGTTAAAACTCAAATGAATTGACGGGGGCCCGCACAAGCGGTGGAGCATGTGGTTTAATTCGAAGCAACGCGAAGAACCTTACCTGGCCTTGACATGCTGAGAACTTTCCAGAGATGGATTGGTGCCTTCGGGAACTCAGACACAGGTGCTGCATGGCTGTCGTCAGCTCGT
+
CCCCCGGGGGGGGGGGGGGGGGGGGGGGGGGGGGGGGGGGGGGGGGGGGGGGGGGGGGGGGGGGGGGGGGGGGGGGGGGGGGGGGGGGGGGGGGGGGGGGGGGGFFGGGGGGGGGGGGGGGGGGGGGGGGGGGGGGGGGGGGGGGGGGGGGGGGGGGGGGGGGGGGGGGGGGGGGGGGGGGGGGGGGGGGGEGGGGGGGGGGEGGGGGGGGGGGGGGGGGGGGGGGGGGGGGGGGGGGGGGGGGGGGGGGGGGGGGGGGGGGGGGGGGGGGGFFFGGCFFGGGGGFFGEGGGGGGGGGGG7
@M01751:259:000000000-C669V:1:1102:17092:6048 1:N:0:AGAGTC
GGATTGGTACGTCATCCCCACCTTCCTCCGGTTTGTCACCGGCAGTCTCCTTAGAGTGCCCACCATAACGTGCTGGTAACTAAGGACAAGGGTTGCGCTCGTTACGGGACTTAACCCAACATCTCACGACACGAGCTGACGACAGCCATGCAGCACCTGTGTCAGAGTTCCCGAAGGCACCAATCCATCTCTGGAAAGTTCTCAGCATGTCAAGGCCAGGTAAGGTTCTTCGCGTTGCTTCGAATTAAACCACATGCTCCACCGCTTGTGCGGGCCCCCGTCAATTCATTTGAGTTTTAAC
+
CCCCCGGGGGEGGGGGGGGGGGGGGGGGGGGGGGGGGGGGGGGGGGGGGGGGGGGGGGGGFGGGGGGGGDGFGGGGGDFGGGGGGGGGGGGGGGGGGGGGGGGGGGGGGGGGGGGGGGGGGGGGGGGGGGGGGGGGGGGGGDGGGGFGGFFFDGFGGGGGGGGGGD<FGGGFEGGEGGGGGF,>CFGGGDF9FGGFGGGGGCFGGGGGDGG<FF?FGGGGGGGGGGGFGG?CGGGG:FFGFGGGGGGGGGFFGF?:@<7CFC6?EGGGGCC8E88:C>=CEE=EFGGGGGGFGGGGGGGFC
@M01751:259:000000000-C669V:1:1102:8694:6079 1:N:0:AGAGTC
ACGACTACAACCGGATTAGATACCCTGGTAGTCCACGCCGTAAACGATGTCGACTTGGAGGTTGTTCCCTTGAGGAGTGGCTTCCGGAGCTAACGTGTTAAGTCGACCGCCTGGGGAGTACGGCCGCAAGGTTAAAACTCAAATGAATTGACGGGGGCCCGCACAAGCGGTGGAGCATGTGGTTTAATTCGATGCAACGCGAAGAACCTTACCTACTCTTGACATCCACGGAATTTGGCAGAGATGCCTTAGTGCCTTCGGGAACCGTGAGACAGGTGCTGCATGGCTGTCGTCAGCTCGT
+
CCCCCGGGGGGGGGGGGGGGGGGGGGGGGGGGGGGGGDGGGGGGGGGGGGGGGGGGGGGGGGGGGGGGGGGGGGGGGGFFGGGGGGGGGGGGGGG=FFGGGGGGGGGGGGGGGGGGGGGGGGGGGGGGGGGGGGGGGGGGGGGGGGGGGGGGDFCGGGGGGGGGGGGGGGGGDGGGGGGGGGGGGGGGGFFGGGGGGGGGGGGCCFGGGGGGGGGGGGGGGGGGGGCGFGDGDGGGGGGGGCFGGGGDGGGGGGGGGGGGGGGCFGCGGCGGGCGGG6CCEDFGGG8CEGFFGGCEGGGG:
@M01751:259:000000000-C669V:1:1102:22975:6143 1:N:0:AGAGTC
ACGACTACAACAGGATTAGATACCCTGGTAGTCCACGCCGTAAACGATGTCAACTAGCCGTTGGAATCCTTGAGATTTTAGTGGCGCAGCTAACGCATTAAGTTGACCGCCTGGGGAGTACGGCCGCAAGGTTAAAACTCAAATGAATTGACGGGGGCCCGCACAAGCGGTGGAGCATGTGGTTTAATTCGAAGCAACGCGAAGAACCTTACCAGGCCTTGACATGCAGAGAACTTTCCAGAGATGGATTGGTGCCTTCGGGAACTCTGACACAGGTGCTGCATGGCTGTCGTCAGCTCGT
+
CCCCCDGGGGGGGGGGGGGGGGGGGGGFGGGGGGGGGGGGGGGGGGGGGGGGGGGGGGGGGGGGGGGGGGGGGGGGGGGGGEFGGGGGGGGGGGGGGGGGGGGGGGGFGGGGGGGGGGGGGGGGGGGGGGFGGGGFGGGGGGGGGG<BFGGFGDGGGGGGGGGGGGGGGGCFGCFGGGGG9FGGGGGGGDGGGGGGGGGGGEEEGGGFGGGGGGGEGCGGGGGFG?FG7:@F8<CGGGG?7CE*CEFCFCECCFGGGGGGGEEGGFCFGGGGGDF=FCG7@C8?E8@8*;FG58CE8CFD7
@M01751:259:000000000-C669V:1:1102:13380:6274 1:N:0:AGAGTC
ACGACTACAACAGGATTAGATACCCTGGTAGTCCACGCCGTAAACGATGAATGTTAGCCGTCGGGCAGTCTACTGTTCGGTGGCGCAGCTAACGCATTAAACATTCCGCCTGGGGAGTACGGTCGCAAGATTAAAACTCAAAGGAATTGACGGGGGCCCGCACAAGCGGTGGAGCATGTGGTTTAATTCGAAGCAACGCGCAGAACCTTACCAGCTCTTGACATTCGGGGTATGGTCATTGGAGACGATGACCTTCAGTTCGGCTGGCCCTAGAACAGGTGCTGCATGGCTGTCGTCAGCC
+
CCCCCGGGGGGGGGGGGGGGGGGGGGGGGGGFFGGGGGGGGGGGGGGGGGGGGGGGGGDEGGGGGGGGGFG@FFGGGGGGGGEGGGGGGGGGGGGGEGGGGGGGGGGGGGGGGGGGGGGFCGGGGGGGGGGGGGGGGGGGGGGFGGGGGGGGGGGGGGGGGGGGGGGGGCGGGGGGGGGGGGGGGGGGGGGGGGGGGGGGGGGGGGGGGFGGGGGGGGGGGGDGGDGGGGEC@FGFFFGGFGGGGFGGGFG7FGGGGGGG:E5?CECGGGFFGGC7CGGGGGGFGEFGGGFEGGGGGGGF*
@M01751:259:000000000-C669V:1:1102:6420:6318 1:N:0:AGAGTC
GGATTGGTACGTCATCCCCACCTTCCTCCGGTTTATCACCGGCAGTCTCCTTTGAGTTCCCGACCGAATCGCTGGCAACAAAGGATAAGGGTTGCGCTCGTTGCGGGACTTAACCCAACATTTCACAACACGAGCTGACGACAGCCATGCAGCACCTGTCTCAGAGTTCCCGAAGGCACCAATCCATCTCTGGAAAGTTCTCTGGATGTCAAGAGTAGGTAAGGTTCTTCGCGTTGCATCGAATTAAACCACATGCTCCACCGCTTGTGCGGGCCCCCGTCAATTCATTTGAGTTTTAACC
+
CCCCCGGGGGGGGGGGGGGGGGGGGGGGGGGGGGGGGGGGGGGGGGGGGGGGGGGGGGGGGGGGGGFFCFFGGGGGGGGGGGGGGCGGFGGGGGGGGCGGGGDFGGGGFGGGGGGGDGGGGGAFFGGGGGGGGEGGGGGEGFFGGGGGFFGGGGGGGGGGGGGGGGGGGGGGGCFGGGGGFGFGGGGGCGFGGGGGGGGFGGGF:FECEGGGGFGGGGGGGGGGGGGGGGGDGGGGGGGGDGGGGGGGGGGGGGGF7EGFGGGGEGGGGFGGDGGGEDCCGGGF+AFGGGFC5<@<CFGGC
@M01751:259:000000000-C669V:1:1102:7406:6348 1:N:0:AGAGTC
GGATTGGTACGTCATCCCCACCTTCCTCCGGCTTATCACCGGCAGTCCCCCTAGAGTGCCCAACCAAATGCTGGCAACTAGGGGCGAGGGTTGCGCTCGTTGCGGGACTTAACCCAACATCTCACGACACGAGCTGACGACAGCCATGCAGCACCTGTGTCCACGTCCCGAAGGAACGACCTCATCTCTGAGGACTTCGTGGCATGTCAAGGGCTGGTAAGGTTCTGCGCGTTGCTTCGAATTAAACCACATGCTCCACCGCTTGTGCGGGCCCCCGTCCATTCCTTTGAGTTTTAATCTT
+
CCCCCGGGGGGGGGGGGGGGGGGGGGGGGGGGGGGGGGGGGGGGGGGGGGGGGGGGGGGGGGGGGGGGGGGGGGGGGGGGGGG7FGGGGGGGGGGGGGGEFGGGGGGGGGGGGGGGGGGGGDGGFGGGGGGGGGGGFGGGGGGGGGGGGGGGGGGGFEFGGGGGGFGGGGFGGGGGGEEDGGGGFFFGGGFFGGGGGGGGCGGGGGGGGGGGGGGEGF@FGFGGGGFGGGGGGEGGGG::CFGGGFGGGFGF6C?E6AFGGGDE>GEFEGGGGGGGD5**;CC<FCGGCCCEFGG78AECG
@M01751:259:000000000-C669V:1:1102:16111:6561 1:N:0:AGAGTC
GGATTGGTACGTCATCCCCACCTTCCTCCGGTTTGTCACCGGCAGTCTCCTTAGAGTGCCCACCATAACGTGCTGGTAACTAAGGATAAGGGTTGCGCTCGTTGCGGGACTTAACCCAACATTTCACAACACGAGCTGACGACAGCCATGCAGCACCTGTCTCAGAGTTCCCGAAGGCACCAAAGCATCTCTGCTAAGTTCTCTGGATGTCAAGAGTAGGTAAGGTTCTTCGCGTTGCATCGAATTAAACCACATGCTCCACCGCTTGTGCGGGCCCCCGTCAATTCATTTGAGTTTTAAC
+
CCCCCGGGGGGGGGGGGGGGGGGGGGGGGGGGGGGGGGGGGGGGGGGGGGGGGGGGGGGGGGGGGGGGGGGGGGGGGGGGGGGGGGGGGGGGFGGGGGGGDEGGGGGGGGGGGGGGGGGGGGGGGGGGGGGGGGGGGGGGDGGGGGGGGGGGGGGGGGGGGCGGDGFGGGGGGG:CGGGGGGGGGGGGGFFGGGGGGGGGGGGGGGGGGGGGGGGGGGGGGFFGGGGGGGGGGGGGGDGCGDGGFCFFFGGGCFGGGGGGGGCEGGGGGGGG>CEGGGGGGGDEFGF?FGGGFCCCGGGG9
@M01751:259:000000000-C669V:1:1102:7927:6616 1:N:0:AGAGTC
ACGACTACAACCGGATTAGATACCCTGGTAGTCCACGCCGTAAACGATGATAACTAGCTGTCCGGGGACTTGGTCTTTGGGTGGCGCAGCTAACGCATTAAGTTATCCGCCTGGGGAGTACGGCCGCAAGGTTAAAACTCAAAGGAATTGACGGGGGCCTGCACAAGCGGTGGAGCATGTGGTTTAATTCGAAGCAACGCGCAGAACCTTACCAGCGTTTGACATGTCCGGACGATTTCCAGAGATGGATCTCTTCCCTTCGGGGACTGGAACACAGGTGCTGCATGGCTGTCGTCAGCTC
+
CCCCCGGGGGGGGGGGGGGGGGGGGGGGGGGGGGGGGGGGGGGGGGGGGGGGGGGGGGGGGGGGGGGDGFGGGGGGGGGGGGGGGGGGGGGGFGGGEGGGGGGGGGGGGGGGGGGGGGGGGGGGGGGGGGGGGGGGGGGGGGGGGGGGGGFGGGGGGGGGGGGGGGGGGGFGGGGGFGGGGGGGGGGGGGGGGGGGGGGGGGGGGGGGGGGFGGGGGGGGGGGGGGGCFGEEGEEGGFGGGGGGGGGGGGGGGGGGGGGGGGGDGDGGFFCFDFGGGGFFFGGGGGGGGGGGGGGGG5<CE
@M01751:259:000000000-C669V:1:1102:8780:6627 1:N:0:AGAGTC
ACGACTACAACAGGATTAGATACCCTGGTAGTCCACGCCGTAAACGATGTCGACTTGGAGGTTGTTCCCTTGAGGAGTGGCTTCCGGAGCTAACGCGTTAAGTCGACCGCCTGGGGAGTACGGCCGCAAGGTTAAAACTCAAATGAATTGACGGGGGCCCGCACAAGCGGTGGAGCATGTGGTTTAATTCGAAGCAACGCGAAGAACCTTACCTGGCCTTGACATGCTGAGAACTTTCCAGAGATGGATTGGTGCCTTCGGGAACTCAGACACAGGTGCTGCATGGCTGTCGTCAGCTCGT
+
CCCCCGGGGGGGGGGGGGGGGGGGGGGGGGGGGGGGGGGGGGGGGGGGGGGGGGGGGGGGGGGGGGGGGGGGGGGGDGGGGCEFGGGGGGGG<FGGGGGGGGGGGGGGGGGGGGGGGGGGGGGGGGGDGGGGGGGFGGGGGGGGGGG<DECGCGGDFGGGGGGGEGGGGGGGGGGGGGGGFGGGGFGGFFG:FGGFGGGGGGEEGGGGGGEGFEGGGFGGFGGGGGGGGGGGGGGGGCGGGGGGF7C?FG6EG8CFG?CCGGGDGGGCFG?FG8FFGGGGGGGGGCFGGGGGG>5CE:6C*
@M01751:259:000000000-C669V:1:1102:20590:6628 1:N:0:AGAGTC
GGATTGGTACGTCATCCCCACCTTCCTCCGAGTTGACCCCGGCAGTCTCCTATGAGTCCCCACCATCACGTGCTGGCAACATAGGACGAGGGTTGCGCTCGTTGCGGGACTTAACCCAACATCTCACGACACGAGCTGACGACAACCATGCACCACCTGTGCACCAGTGTCCAAAGAGACCACCATCTCTGGTGGCTTCTCGTGCATGTCAAGCCTTGGTAAGGTTCTTCGCGTTGCATCGAATTAATCCGCATGCTCCGCCGCTTGTGCGGGCCCCCGTCAATTCCTTTGAGTTTTAGCC
+
CCCCCGGGGGGGGGGGGGGGGGGGGGGGGGGGGGGGGGGGGGGGGGGGGGGGGGGGGGGGGGGGGGGGGGGGGGGGGGGGGGGGGGGGGGGGGGGGEGGGGGGFGGGGGGGGGGGGGGGGGGGCGGGGGGGG7FGGGGGGGGGGGGGGGGGGGGGGGGGGGGGGGGGGGGGGGGGGGCFFGGGGGGG9CFGGGFGGGGGGGGGFGGGGGGGGGGGGGGGG9BCGGGGGGGGGGGEDGGGGGGFGGEEECGEGGGGGFGGGGDGGGGGGGFEGEGDCGGGGGC=FF?FEGG9<5<FEGGFGC
@M01751:259:000000000-C669V:1:1102:24890:6656 1:N:0:AGAGTC
GGATTGGTACGTCATCCCCACCTTCCTCCGGTTTATCACCGGCAGTCTCCTTTGAGTTCCCGGCATCACCCGCTGGCAACAAAGGATAAGGGTTGCGCTCGTTGCGGGACTTAACCCAACATTTCACAACACGAGCTGACGACAGCCATGCAGCACCTGTCTCAGAGTTCCCGAAGGCACCAAAGCATCTCTGCTACGTTCTCTGGATGTCAAGGCCAGGTAAGGTTCTTCGCGTTCCATCGAATTAAACCACATGCTCCACCGCTTGTGCGGGCCCCCGTCAATTCATTTGAGTTTTAAC
+
CCCCCGGGGGGGG>E9EFFGGGGGGGGGGGGGGGGGGGGGGDGGGGGFGGGGGGGFGCFEEG>FDGFGFFGGGGGCDFGGGFGGGCFGCCFGGGEGCEFFFEFGGCFCEFFG<FGGFGGGGGGGGGGGGGGGGGGGGCGFGGGGGGGGGCFDGGCFGCGGGGGGGGGAFGEGGGGGGGGFGCFGGGGGFCEFGF@F,CFGGGGFFF,?BFCFCFBFCCGGGGGF@FFGGGGGGGGG*:F99ACFGFG7@F?CCGG?CCFCGGCED8C8C?EE?E5:EEED*;CEFFCFGFGFF>@AFEFF+
@M01751:259:000000000-C669V:1:1102:9011:6696 1:N:0:AGAGTC
ACGACTACAACAGGATTAGATACCCTGGTAGTCCACGCCGTAAACGATGAATGCTAGCTGTTGGGGTGCTTGCACCGCAGTAGCGCAGCTAACGCTTTAAGCATTCCGCCTGGGGAGTACGGTCGCAAGATTAAAACTCAAAGGAATTGACGGGGGCCCGCACAAGCGGTGGAGCATGTGGTTTAATTCGAAGCAACGCGCAGAACCTTACCATCCCTTGACATGTCGTGCCACCCGGAGAGATCCGGGGTTCCCTTCGGGGACGCGAACACAGGTGCTGCATGGCTGTCGTCAGCTCGTG
+
CCCCCGGGGFGGGGGGGGGGGGGGGGFGGGGGGGGGGGGGGGGGGGGGGGGGFFFGGGGGGGGGGGGGGGGGGFFGGGDGGGGGGEGGGGGGGGGGGGGGGGGGGGGGGGGGGGGGGGGGC7FGGGGGGGGGGGGGGGGGGCFFGGGGGDGGGG>7CCGGGGGGGGGGGEGGGEGGGGGGGGGGGGGGGGGGEGGGGGDFGGGGGGGGGGGGGGGGGGGFGGFGFFGGGDCF+<EGGGGC5CGGGGGGGGGGGGGGGGGGDGEGGGGDGGC88CGGGGGGGFGGFGF>FFGGGGGGGGGE*
@M01751:259:000000000-C669V:1:1102:16516:6722 1:N:0:AGAGTC
ACGACTACAACAGGATTAGATACCCTGGTAGTCCACGCCGTAAACGATGTCGACTTGGAGGCTGTTCCCCTGAGGAGTGGCTTCCGGAGCTAACGCGTTAAGTCGACCGCCTGGGGAGTACGGCCGCAAGGTTAAAACTCAAATGAATTGACGGGGGCCCGCACAAGCGGTGGAGCATGTGGTTTAATTCGATGCAACGCGAAGAACCTTACCTGGTCTTGACATGTCGAGAACTTTCCAGAGATGGATTGGTGCCTTCGGGAACTCGAACACAGGTGCTGCATGGCTGTCGTCAGCTCGT
+
CCCCCGGG9CFGGGFDFGGGGGGFGGGGGGGGGGGGDGGGGGGGGGGGGGGGGGGGGGGGCGGGFGFGGFFGGGGGGGCGGFEGGGGGGGGEEE:FGGGGGGCFFGCEEGGGGGGGGGGFGGGGGGG@BGC<=FFGGGGGGDGGG<CECFAFGGGGGGGGGD<<E8:BFGFGCFGGGGGFGGFGGGGGGGGFGGGGGGGGGGGGGGGGGG7:?CFDFFGC9CGGGGGF8>EGGFGGGDEFCECFFFCFCCGCEC?C9EEFGG55C8FGGGGGG*;@EGC9+08C+AFG*0<;CC8:<A6E*
@M01751:259:000000000-C669V:1:1102:6370:6725 1:N:0:AGAGTC
GGATTGGTACGTCATCCCCACCTTCCTCCGGCTTATCACCGGCAGTCCCTCTAGAGTGCCCAACTCAATGATGGCAACTAAGGACGTGGGTTGCGCTCGTTGCGGGACTTAACCCAACATCTCACGACACGAGCTGACGACAGCCATGCAGCACCTGTGTTCGCGTCCCCGAAGGGAACCCCGGATCTCTCCGGATGGCACGACATGTCAAGGGATGGTAAGGTTCTGCGCGTTGCTTCGAATTAAACCACATGCTCCACCGCTTGTGCGGGCCCCCGTCAATTCCTTTGATTTTTAGCCT
+
CCCCCGGGGGGGGGGGGGGGGGGGGGGGGGGGGGGGGGGGGGGGGGGGGGGGGGGGGGGGGGGGGGGGGGGGGCFGFGGGGGGGGGG>GGGGGGGGGGGGGFGDGGGGGGGGGGGGGGGGGGCFGDGGGGGGGGGFFGFGGGGGGGFFFGFFGGGGGGGGGGDGGGGGGGDGEEGGGGGGEE7FGGGGGGGGGDGGDFGGGGGG5CFGGGGGGGGGGG9EGFFGCFCCFGDDGGGGGGGGDFCFFGGG*//AFGG<ED68C5EEG*A8C;8CEEEGEC;EG5CCFGGGF9C+9C?C;CGG?
@M01751:259:000000000-C669V:1:1102:6076:6807 1:N:0:AGAGTC
GGATTGGTACGTCATCCCCACCTTCCTCCGGTTTATCACCGGCAGTCTCCTTTGAGTTCCCGACCGAATCGCTGGCAACAAAGGATAAGGGTTGCGCTCGTTGCGGGACTTAACCCAACATTTCACAACACGAGCTGACGACAGCCATGCAGCACCTGTCTCAGCGTTCCCGAAGGCACCAATCCATCTCTGGAAAGTTCGCTGGATGTCAAGAGTAGGTAAGGTTCTTCGCGTTGCATCGAATTAAACCACATGCTCCACCGCTTGTGCGGGCCCCCGTCAATTCATTTGAGTTTTAACC
+
CCCCCGGGGGGGGGGGGGGGGGGGGGGCGGGGGGGGGGGGGGGGGGGFGGGGGGGGGGGGGGGGGG@8BFFGGGGGGGFGGGGGFGGGGGGGGGGGGGGGGGGGGGGGGGGGGGGGGGGGGGGGGGGGGGGDGGGGGGGGGGGGGGGGGGGGGGGGGGGGGFGGFGGGGGGGGGGGG:FGFFFGGGGGFGGGGGGGGGGGGGGDGGGGGGGGDGGGGGGGGGCCFGGGGFGGGGGCGFGGGGGFGGGGGGFFGFCFCFGFGGGGGGGGFCEGGGGGGDEEGE5CEGGGGGGGGGCFGGGG9
@M01751:259:000000000-C669V:1:1102:25070:6831 1:N:0:AGAGTC
ACGACTACAACAGGATTAGATACCCTGGTAGTCCATGCCGTAAACGTTGGGCACTAGGTGTGGGGTCTGTTTCCACGGATTCCGCGCCGTAGCTAACGCATTAAGTGCCCCGCCTGGGGAGTACGGCCGCAAGGCTAAAACTCAAAGGAATTGACGGGGGCCCGCACAAGCGGCGGAGCATGCGGATTAATTCGATGCAACGCGAAGAACCTTACCAAGGCTTGACATGCACGAGAAGCCACCAGAGATGGTGGTCTCTTTGGACACTGGTGCACAGGTGGTGCATGGTTGTCGTCAGCTC
+
CCCCCGGGGGGGDFFGGGGGGGGGGGGGGGGGGGGGGGGGGGGGGGGGGGGGGGGGGFGGFGGGGGGGGGGGGGGFDEGGC@F<FGGGCCFCGGGGGGGEFGGGGGGGGGGGGGCFGGG:FEFFGGGGGGGGDFGF?FGCFGGGGFGGGG?FFGGGGG7EEEEEGGGGGGGGGEGGGG5EGGGGGEEGGGGGGGGFFEF9<*?CEEGGGGGGGGGFCGFEGGGGC<<EFGGGGE8>5CFC0@FGF5EGGGFGGDE?9CEEFFFFGGFGFFFGGGGDCGGG=8;C?CFFG?CGG8;ACEC7+
@M01751:259:000000000-C669V:1:1102:19921:6834 1:N:0:AGAGTC
GGATTGGTACGTCATCCCCACCTTCCTCCGGTTTGTCACCGGCAGTCTCCTTAGAGTGCCCACCATAACGTGCTGGTAACTAAGGACAAGGGTTGCGCTCGTTACGGGACTTAACCCAACATCTCACGACACGAGCTGACGACAGCCATGCAGCACCTGTGTCTGAGTTCCCGAAGGCACCAATCCATCTCTGGAAAGTTCTCAGCATGTCAAGGCCAGGTAAGGTTCTTCGCGTTGCTTCGAATTAAACCACATGCTCCACCGCTTGTGCGGGCCCCCGTCAATTCATTTGAGTTTTAAC
+
CCCCCGGGGGGGGGGGGGGGGGGGGGGGGGGGGGGGGGGGGGGGGGGGGGGGGGGGGGGGGGGGGGGGGGGGGGGGGGGGGGGGGGGGGGGGGGGGGGGGGGGDGGGEEGGGGGGGGGGGGGFEGEGGGGGGGGGGGGGGGGGGGGGGGGGGFGGGGGGGCGGFFGGGGGGGGGGGGFGGGGGGGGGGGCFFGGGGGGGGGGFGCFFGCFGGGFFGF@EFFGGGGCGFGFEGFGGFFEGGGGGCGGGGGGG>EFFFGDGGGGGGGGGGGDG>E5*:CEC=EEE5CG++<CGGC5FFGGGF7
@M01751:259:000000000-C669V:1:1102:23364:6837 1:N:0:AGAGTC
ACGACTACAACAGGATTAGATACCCTGGTAGTCCACGCCGTAAACGATGAATGTTAGCCGTCGGGCAGTTGACTGTTCGGTGGCGCAGCTAACGCATTAAACATTCCGCCTGGGGAGTACGGCCGCAAGGTTAAAACTCAAATGAATTGACGGGGGCCCGCACAAGCGGTGGAGCATGTGGTTTAATTCGATGCAACGCGAAGAACCTTACCTACTCTTGACATCCACGGAATTCGGCAGAGATGCCTTAGTGCCTTCGGGAACCGTGAGACAGGTGCTGCATGGCTGTCGTCAGCTCGTG
+
CCCCCGGGGGGGGGGGGGGGGGGGGGGGGGGGGGGGGGGGGGGGGGGGGGGGGGGGGGGGGGGGGGGGGGGGGGGGGGGGGGGGGGGGGGFGGGGGGGGGGGGGGGGGDGGGGGGGGGGGGGGGGGGGGGGGGGGGGGGGGGGGGGFGGGFGGGGGGGGGGGGGGGGGGGGGGGGGGGGGGGGGGGGGGGFGGGGFGGGGGCEGGGGGGGGGGGGGFGGGGGGGGGGGDDEEEGGGGGGGGGGGGGGGGGGFGFFGGFGGDGGGGGGFFGCCEFGGCFGGGGGGGGGGGGGC8;EGFACE=
@M01751:259:000000000-C669V:1:1102:23640:6839 1:N:0:AGAGTC
GGATTGGTACGTCATCCCCACCTTCCTCCGGCTTATCACCGGCAGTTTCCTTAGAGTGCCCAACCAAATGATGGCAACTAAGGACGAGGGTTGCGCTCGTTGCGGGACTTAACCCAACATCTCACGACACGAGCTGACGACAGCCATGCAGCACCTGTCACTCATCCAGCCGAACTGAAGAAATCCATCTCTGGAAATCGCGATGAGGATGTCAAACGCTGGTAAGGTTCTGCGCGTTGCTTCGAATTAAACCACATGCTCCACCGCTTGTGCGGGCCCCCGTCAATTCATTTTAGTTTTA
+
CCCCCGGFFGGGGGGGGGGGGGGGGGGGGGGGGEFGGGGGGGGGGGGGGGGGGGA<FGGGGGFGGGGGGGGGGGGGGGGGGGGGGGGGEGGGGGDGCGGGGGGGGCGGGGGFGGFCFGGGG98?EFEGGGGGGGGG9=:@FGEGGD9CCC=8<BD::BFAEAFFCF9<FFGG7FFGGGFCF@GFFFGGG@GFGG,,FFGGG7@FFCBBFCFGGFGGC:FGCFFCGF?CGGGGGGGGDGC/<EGC:8C@CF?78@:FFFF:?FGGGGGGGGCC9EG5CEG8?8CE*;C9:+<EF+0:<FF7+
@M01751:259:000000000-C669V:1:1102:12204:6943 1:N:0:AGAGTC
GGATTGGTACGTCATCCCCACCTTCCTCCGGTTTGTCACCGGCAGTCTCCTTAGAGTGCCCACCATAATGTGCTGGTAACTAAGGACAAGGGTTGCGCTCGTTACGGGACTTAACCCAACATCTCACGACACGAGCTGACGACAGCCATGCAGCACCTGTGTCTGAGTTCCCGAAGGCACCAATCCATCTCTGGAAAGTTCTCAGCATGTCAAGGCCAGGTAAGGTTCTTCGCGTTGCTTCGAATTAAACCACATGCTCCACCGCTTGTGCGGGCCCCCGTCAATTCATTTGAGTTTTAAC
+
CCCCCGGGGGGGGGGGGGGGGGGGGGGFGGGGGGGGGGGGGGGGGGFFFGGGGGGGGGGGGGGGGGGGGGGGGGDFGGGGGGGFFDGGGGGGGGGFGGGGDGGFGGGEEGGGGGGDGCGGGGGFCGGGGGGGGGGDGFFGGGG@FGGGGGGGGGGGGGFG8FGGFFFFGGGGGGGGGGGGGGGGGGFFGFGGGG9::FDFGGGGGGGGGGEF;?CCFGGGFFFCFCGGGGGFGGFGGGGGGEGGFGGGGGGGFGF9FGGGGGGGGEGFF6@GDGCGEGGGG88CFGFGGGDG989<FGG??
@M01751:259:000000000-C669V:1:1102:16088:6983 1:N:0:AGAGTC
GGATTGGTACGTCATCCCCACCTTCCTCCGGCTTATCACCGGCGGTTCCTTTAGAGTCCCCAACTGAATGATGGTAACTAAAGGCGAGGGTTGCGCTCGTTGCGGGACTTAACCCAACATCTCACGACACGAGCTGACGACAGCCATGCAGCACCTGTGTGCAGGTCCCCGAAGGGAAGAAATCCATCTCTGGAAGTCGTCCTGCCATGTCAAACGCTGGTAAGGTTCTGCGCGTTGCTTCGAATTAAACCACATGCTCCACCGCTTGTGCAGGCCCCCGTCAATTCATTTGAGTTTTAAC
+
CCCCCGGGGGCFGEGGGGGGGGGGGGGGGGGGGGGGGGGGGGGGGGGGGGGGGGGGGGGGGGGGGGGGGGGGGGGGGGGGGGGGGGGCGGGGGGEFEGGGGGGGGGGGGGGGGGGGGGGGFDGGGGGGGGGGGGGGGGGGGGDGGGGGGFGGGGGGGGGGGGGGGGGGGGEGGGGGFF7CFGGGGGGGCFFGGGGGGGGGGGGGGGGGGGGGGGGGGGGGGGGGGFGGGGGEDGGGGGGGGGGGGGFGGGGGGGGGGGGGGGFGGGGGGGGGCGG5AEGGGGGDGGGCFGGGFC@CFCFE<
@M01751:259:000000000-C669V:1:1102:5211:7000 1:N:0:AGAGTC
ACGACTACAACAGGATTAGATACCCTGGTAGTCCACGCCGTAAACGATGATAACTAGCTGTCCGGGCACTTGGTGCTTGGGTGGCGCAGCTAACGCATTAAGTTATCCGCCTGGGGAGTACGGCCGCAAGGTTAAAACTCAAAGGAATTGACGGGGGCCTGCACAAGCGGTGGAGCATGTGGTTTAATTCGAAGCAACGCGCAGAACCTTACCAGCGTTTGACATGTCCGGACGATTTCCAGAGATGGATCTCTTCCCTTCGGGGACTGGAACACAGGTGCTGCATGGCTGTCGTCAGCTC
+
CCCCCGGGGGGGGGGGGGGGGGGGGFGGGGGGGGGGGGGGGGGGGGGGGGGGGGGGGGGGGGGGGGGGGGGGGGGGGGGGDGDGGGGGGGGG9FGGGGGFDGGGGGGGGGDGGGGGGGGGGGGGGGGGGGGFGGGGGGGGGGGGGGGGGGGGGGGG>FGEGGGGGGGCGGFGGGGGGGGGGGEGGFGGFGGGGGGGGGGGDGGGGFGGGGGGGGGGCCGGGGGGC9FGGGGGGGGGG8:FGGFGFFFGGFFGFGGGGGGFFGGCEGGFGGCGGGGGGGGG6FF?FGGGFFGGGGCCFEGGC
@M01751:259:000000000-C669V:1:1102:5441:7006 1:N:0:AGAGTC
GGATTGGTACGTCATCCCCACCTTCCTCCGGCTTATCACCGGCGGTTCCTTTAGAGTACCCAACTAAATGATGGTAACTAAAGGCGAGGGTTGCGCTCGTTGCGGGACTTAACCCAACATCTCACGACACGAGCTGACGACAGCCATGCAGCACCTGTGTTCCAGTCCCCGAAGGGAAGAAATCGATCTCTCGAAGTCGTCCGGACATGTCAAACGCTGGTAAGGTTCTGCGCGTTGCTTCGAATTAAACCACATGCTCCACCGCTTGTGCAGGCCCCCGTCAATTCATTTGAGTTTTAAC
+
CCCCCGGGGGGGGGGGGGGGGGGGGGGGGGGGGGGGGGGGGGGGGGGGGGGGGGGGGGGGGGGGGGGGGGGGGGGGGGGFGGGCDGGGGGGGGGGGGGGGGFGGGGGGGGGGGGGGGGGGGGGGGFEGGGGGGGGGGG>CEGEGGGGGGGGG<BFGGGGGGGGGGGGFGGGGCCGGFFGGFGCFEGC<<F,FFFGGGGGCCEGCGGGGGGF+AFGGGGGGCEFGGFDGGGGDGGGGDGFFFGGFFGGFGGFGGCG6C?F66C8:EEGCCCFFF6C*;:EECE*5CFG7FFFCFCCGEGG<+
@M01751:259:000000000-C669V:1:1102:20955:7013 1:N:0:AGAGTC
ACGACTACAACAGGATTAGATACCCTGGTAGTCCACGCCGTAAACGATGTCGACTAGCCGTTGGGATCCTTGAGATCTTAGTGGCGCAGCTAACGCATTAAACATTCCGCCTGGGGAGTACGGCCGCAAGGTTAAAACTCAAAGGAATTGACGGGGGCCCGCACAAGCGGCGGAGCATGCGGATTAATTCGATGCAACGCGAAGAACCTTACCTGGGTTTGACATGCACCGGGATGTGCCAGAGATGGTGCAGCTTTTGCTGGTGTGCAGGTGGTGCATGGCTGTCGTCAGCTCGTTCCGT
+
CCCCCGGGGGGGGGGGGGGGFGGGGGGGGGGGGGGGGGGGGGGFGGGGGGGGGGGGGGGGGGGGGGFGGGFGGGGGGGGGFGGGGGGGGGGGCFGGGGGGGGGGGGGGGGGCFGGFEGECFGEGFFDGGGGGGGGGGG<DFGFGGGGG8<FGGGGG@FCCCF7BCFEGGGGGDEGGGGFFCEEGGCCECF5@C7>CFGGG5E>??6CFFFGGFF@5CFEE;C9+@FCFGFEGGGCEGGGG7C6C*<C?@9FFGGCFGFAEGGGG?E5<9E6*<@CCGC@FGECCC9*;A5*+0+8/**022
@M01751:259:000000000-C669V:1:1102:5422:7038 1:N:0:AGAGTC
ACGACTACAACCGGATTAGATACCCTGGTAGTCCACGCCGTAAACGATGTCGACTTGGAGGTTGTTCCCTTGAGGAGTGGCTTCCGGAGCTACCGCGTTAAGTCGACCGCCTGGGGAGTACGGCCGCAAGGTTAAAACTCAAATGAATTGACGGGGGCCCGCACAAGCGGTGGAGCATGTGGTTTAATTCGATGCAACGCGAAGAACCTTACCTACTCTTGACATCCAGCGAACTTTCCAGAGATGGATTGGTGCCTTCGGGACAGCTGAGACAGGTGCTGCCTGGCTGTCGTCAGCCCGT
+
CCCCCGGGGGGGGGGGGGGGFGGGGFGGGGGGGGGGGGGGGGGGGGGGGGGGGGGGGGGGGGGGGGGGGGFFEFFDGGGFGGEFFGGGEGGG,C:FFGGGG,CFGGGEGGG:FGGC:@FDAFEGG:CGEGGGGGGGGG8<FFGGGGGGFCCAFGGGGGGGGGGGGC*=F7CFBCFGD9C,CFEFFGFGGFGFFDDEFCECCC58EEGFGGGG8@GG6<CF+AF7CFGGCC8EGGFFEFFFCCC6CGGFFD>6<FGFFGF>E8C***22<E8FF685<66<CF*+<FC>**3*CFC=E**>/
@M01751:259:000000000-C669V:1:1102:6030:7075 1:N:0:AGAGTC
GGATTGGTACGTCATCCCCACCTTCCTCCAGTTTATCACTGGCAGTCTCCTTTGAGTTCCCGACCGAATCGCTGGCAACAAAGGATAAGGGTTGCGCTCGTTGCGGGACTTAACCCAACATTTCACAACACGAGCTGACGACAGCCATGCAGCACCTGTCTCAGAGTTCCCGAAGGCACCAAAGCATCTCTGCTAAGTTCTCTGGATGTCAAGAGTAGGTAAGGTTCTTCGCGTTGCATCGAATTAAACCACATGCTCCACCGCTTGTGCGGGCCCCCGTCAATTCATTTGAGTTTTAACC
+
CCCCCGGGGGGGGGGGGGGGGGGGGGGGGGGGGGGGGGGGGGGGGGGGGCFGGFGGGGGGGCFGGG@888CFGGGGGGFGG8FCFGFGGF<FFGGGGFGGGGGGG:FFCFGFGFGFGGGGGGGGGGGFDGGGGEGGCGGGGEGG>FGGGGGEGGGGGGGGGGGGGGFGCCGG:FGEGDFFFGGGG79?FGFFGCF@>FGGGBFCGFGGGGGFGFGGGGEFGGGGGGGGFFGG@F@FGGGGGFFGFFGGGGGFCFFGCE:8E:EEDC>FF788CGEGEC=8CCEFGFGGGG77C+9CGG?GC
@M01751:259:000000000-C669V:1:1102:24371:7077 1:N:0:AGAGTC
ACGACTACAACAGGATTAGATACCCTGGTAGTCCACGCCGTAAACGATGATAACTAGCTGTCCGGGCACTTGGTGCTTGGGTGGCGCAGCTAACGCATTAAGTTATCCGCCTGGGGAGTACGGCCGCAAGGTTAAAACTCAAATGAATTGACGGGGGCCCGCACAAGCGGTGGAGCATGTGGTTTAATTCGAAGCAACGCGCAGAACCTTACCAGCGTTTGACATGGTAGGACGACTTCCAGAGATGGATTTCTTCCCTTCGGGGACCTACACACAGGTGCTGCATGGCTGTCGTCAGCTC
+
CCCCCGGGGGGGGGFGGGGGGGGGGGGGGGGGGGGFCGFGGGGGGGGGGGGGGGGGGGGGGGGEGDEGGFGGGGGGGGGGGGGGGGGGGGGGGGGGGGG9FGGGGGGGGGGGGGGGGGEFGGGGGGGDEGGFFFFGGGGGGGGGFFGGGGGGGGGGGGGGGGEGGGGGGGFGDCGGGFFFGEGGGGFGGGGDFGGGGGGGGGGGGGGCFFGGCGGGGGGGGF@EFCCFGGCGGGGGGGGGGG?FCGFGFGGGGGGGGGGEGFGDGEEGGFG6FGGEGGG6CF7?EFGFGGG6EGG585F<0
@M01751:259:000000000-C669V:1:1102:3530:7124 1:N:0:AGAGTC
GGATTGGTACGTCATCCCCACCTTCCTCTCGGCTTATCACCGGCAGTCCCCTTAGAGTGCCCAACTGAATGCTGGCAACTAAGGGCGAGGGTTGCGCTCGTTGCGGGACTTAACCCAACATCTCACGACACGAGCTGACGACAGCCATGCAGCACCTGTTCTGGGGCCAGCCTAACTGAAGGACAATGTCTCCACTGCCCATACCCCGAATGTCAAGAGCTGGTAAGGTTCTGCGCGTTGCTTCGAATTAAACCACATGCTCCACCGCTTGTTCGGGCCCCCGTCAATTCCTTTGAGTTTT
+
CCCCC@FGGGGGGGFGFGGGGGGGGGGGGGGDEFEGGGFGGDGEGDGGGGGGGCGGGGGGGGGGGGGGGGGGGGGGGGGGGFEGGGEG7CEGGCFEGEGGGGFGFEE+@FGGGGGGGGGGEG,CFGDEG:FEGGGEDEFFGGEGGGE<,@FEFFGGGFGFFGGDFGGGGFGGGGGGFCFFFGC7FEF:CC@BFGFGGGGGGGFGECFEGCG7FFFF9<<CF,<?,FCF+<::+CEG>CC58C?FCFCFD9:CC85580<@:7C@FG8E/;FG+<:8>=*::C:CEGGGFC9FFG?FG<<?F
@M01751:259:000000000-C669V:1:1102:19586:7135 1:N:0:AGAGTC
GGATTGGTACGTCATCCCCACCTTCCTCCGGTTTGTCACCGGCAGTCTCCTTAGAGTGCCCACCATAACGTGCTGGTAACTAAGGACAAGGGTTGCGCTCGTTACGGGACTTAACCCAACATCTCACGACACGAGCTGACGACAGCCATGCAGCACCTGTGTTCGCGTCCCCGAAGGGAACCCCGGATCTCTCCGGATGGCACGACATGTCAAGGGATGGTAAGGTTCTGCGCGTTGCTTCGAATTAAACCACATGCTCCACCGCTTGGGCGGGCCCCCGTCAATTCCTTTGAGTTTTAAT
+
CCCCCGGGGGGGGGGGGGGGGGGGGGGGGGGGGGGGGGGGGGGGGGGGGGGGGGGGGGGGGGGGGFGGGGGGGGGGGGGGGGGGFGGGGGGGGGGGGGDGGGGGGGGGGGGGFGGGGGGGGGG<FGGGGDGGGGGGEGGGGGGDGGGGGCFFFGFGGGFFFFGGEFGGGDGGGGCEGGFGGFEFGGG>FC,7FFFG>FGGGCEGGGDEDFFGGGGCF>>GC?FGFCCAFGGE5>CEEEFFFGFGGGGFFGGGFCCFGFFGGG>8CEG***1:88:EGG58:C*:A<+<CFF++/A9CFCF9
@M01751:259:000000000-C669V:1:1102:21007:7162 1:N:0:AGAGTC
ACGACTACAACCGGATTAGATACCCTGGTAGTCCACGCCGTAAACGATGAATGCCAGCCGTTGGCCTGCTTGCAGGTCAGTGGCGCCGCTAACGCATTAAGCATTCCGCCTGGGGAGTACGGTCGCAAGATTAAAACTCAAAGGAATTGACGGGGGCCCGCACAAGCGGTGGAGCATGTGGTTTAATTCGAAGCAACGCGCAGAACCTTACCAGCCCTTGACATGGTCACGACCGGTTCAGAGATGAACTTTTCCCGCAAGGGACGTGATGCACCGGTGCTGCATGGCTGTCGTCAGCTCG
+
CCCCCGGGGGGGGG7FFFGGGGGGGGGGGGGGGGGFGGFGGGGGGGGGGGGGGGGGGGGEGGGGGGGGGGGGGGGGGGGGGAGGECFFGGGGGGGGGGFEC9EFEEG?ECFGGGEGGGGFDCFEGGGGGGG<FFGGFFGGGFGGED8F3BFFGGGGGGEFGGGGCFG@E<<FGFGGEFGGGGGGGGFGGGGDC<,?EEE@GGGGFGGGGGFG?FGGGGE6ECEGGFGGDGGGGGGG>EC+<FG>E:FGGGFFF+:C8?8*2;5>EC?CF69C:+08>E58CCF7CFC8C5*<*/;*;69+*
@M01751:259:000000000-C669V:1:1102:20714:7170 1:N:0:AGAGTC
GGATTGGTACGTCATCCCCACCTTCCTCCGGTTTATCACCGGCAGTCTCCTTTGAGTTCCCGACCGAATCGCTGGCAACAAAGGATAAGGGTTGCGCTCGTTGCGGGCCTTAACCCAACATTTCACAACACGAGCTGACGACAGCCATGCAGCACCTGTCTCACGGTTCCCGAAGGCACTAAGGCATCTCTGCCGAATTCCGTGGATGTCAAGAGTAGGTAAGGTTCTTCGCGTTGCATCGCATTAAACCACATGCTCCACCGCTTGTGACGGCCCCCGTCAATTCATTTGAGTTTTAATT
+
CCCCCGGGGGGGGFGGGGGGCGD8EED<EFG:FEFFFGGFGFFEFGGEAFFGGDGGGGFGGGDGFD@88BE7F,>@FGDFFGCEGGGEC@CFGDAE>F=FC+=FE7>+4BCFGFFECDEFDD9DDFGGGFGD7:E@<<>7>@FGGCFG,,@FF8CC:BF8CE9,>>FGGCFEGCF7BFFCF7:FFFEC,>;<:CF7:*<<FF@*<:9,<CF@CFFGG9CGC?E6C?0AC7EGGGC5597AE*;5;FFF:;CF8F?FEF6@F8:C8C*:A++/*/*:*:5/;8*3CF+0+<7<F++<<+3<+
@M01751:259:000000000-C669V:1:1102:11845:7171 1:N:0:AGAGTC
ACGACTACAACCGGATTAGATACCCTGGTAGTCCACGCCGTAAACGATGATAACTAGCTGTCCGGGCACTTGGTGCTTGGGTGGCGCAGCTAACGCATTAAGTTATCCGCCTGGGGAGTACGGCCACAAGGTTAAAACTCAAAGGAATTGACGGGGGCCTGCACAAGCGGTGGAGCATGTGGTTTAATTCGAAGCAACGCGCAGAACCTTACCAGCGTTTGACATGTCCGGACGACTGGCAGAGATGCCTTTCTTCCCTTCGGGGACTGGAACACAGGTGCTGCATGGCTGTCGTCAGCTC
+
CCCCCGGGGGGGDGFEEGGGGGFGGGFFGGFGGGGGGGGGGGGGGGGGGGGGGGGGGGGGGGGGGGGGGGGGGGGGGGGGGGGGGGGGGGGFFGGGGGGGGGGGGGFGEFGGGGGGGGGGGGGCEFFGGGGGGGGGFGGGG<FGFFFGGGGGGGGEGGGDGFGGGGGGGGGGEFGGGGGGGGGGGGFECCFFCGGGGFCEGGGGGGGGGGGFF@?FGEEGGGGGGGG?G>>>CGGGGGGGFGG>CF9CFFFGGGGGGFGGGGDEDG8CGC?FGGGGCF@F?0CG?FGGFGEGFFEGGEGGF
@M01751:259:000000000-C669V:1:1102:15530:7186 1:N:0:AGAGTC
GGATTGGTACGTCATCCCCACCTTCCTCCGGCTTATCACCGGCGGTTCCTTTAGAGTACCCAACTGAATGATGGTAACTAAAGGCGAGGGTTGCGCTCGTTGCGGGACTTAACCCAACATCTCACGACACGAGCTGACGACAGCCATGCAGCACCTGTGTTCCAGTCCCCGAAGGGAAGAGATCCATCTCTGGAAATCGTCCGGACATGTCAAACGCTGGTAAGGTTCTGCGCGTTGCTTCGAATTAAACCACATGCTCCACCGCTTGTGCAGGCCCCCGTCAATTCCTTTGAGTTTTAAC
+
CCCCCGGGGGEGGGGGGGGGGGGGGGGGGGEFGGGGGGGGGGGGGGGGGGGGGGGGGGGGFGGGGGGGGGGGGGGGGGGGGGGGGGGGGGGGGGGGGGGGGGGDGGEGGGGGGGGGGGGGGCGGDFEGGEG@FGGGGGGEGGGGGGGGGGGGGGGGGGCFGGGGGFGGGGGGGGGGGGF:8BFFGGGGFFFGGGGGGGGGGGGGGGGGGGGGGGGGGGGGGGGGFGCFGGCEEGG>8EFGGEGGGGFCFGCFG>CFGGGGGGC8EEEFEF9++*:CEGGGGGDCCGFFGGGFGFEGGG?C9
@M01751:259:000000000-C669V:1:1102:6784:7277 1:N:0:AGAGTC
ACGACTACAACAGGATTAGATACCCTGGTAGTCCACGCCGTAAACGATGTCGACTTGGAGGTTGTTCCCTTGAGGAGTGGCTTCCGGAGCTACCGCGTTAAGTCGACCGCCTGGGGAGTACGGCCGCAAGGTTAAAACACCAATGAATTGACGGGGGCCCGCACAAGCGGTGGAGCACGTGGTTTAATTCGATGCAACGCGAAGAACCTTACCTACTCTTGACATCCAGAGAACTTTCCAGAGATGGATTGGTGCCTTCGGGAACTCTGAGAAAGGTGCTGCATGGCTGTCGTCAGCTCGG
+
C@CCCGGGGFG8E8CFDGGGGGGGGDF,EEGCCFFF@EFGGGGGGGDGG8<CDFF:CFCA7@EF:FCGFFFFFA@EEGF77:C<EFEE+FGEACGGGEC7DDFGFFG77FFG+AFEFGEAFB=>:BF7F7BB9>FGGG,D+BFGCFGGF,C9CFD77:FFEEEFGGF:<B*1C*:=*,48<FFCC?C@EFF:?2<9<<>C88>CCGGGGGGEC<EGG6?C+<@E@9:6:@GFCC?C7FCFGF*:++:?+<000*+;C99*;8*8@E90+<C70+3*00<FFF60A>*A*;95;5/;+<?C*
@M01751:259:000000000-C669V:1:1102:26940:7313 1:N:0:AGAGTC
ACGACTACAACAGGATTAGATACCCTGGTAGTCCACGCCGTAAACGATGTCAACTAGCCGTTGGGATCCTTGAGATCTTAGTGGCGCAGCTAACGCATTAAGTTGACCGCCTGGGGAGTACGGCCGCAAGGTTAAAACTCAAATGAATTGACGGGGGCCCGCACAAGCGGTGGAGCATGTGGTTTAATTCGAAGCAACGCGAAGAACCTTACCTGGCCTTGACATGCTGAGAACTTTCCAGAGATGGATTGGTGCCTTCGGGAACTCAGACACAGGTGCTGCATGGCTGTCGTGAGCTCGT
+
CCCCCFGGGGGGFDFGGGGGGGGGGGGGGGFGGGGGGGGGCGC8FEGGGGGGGGDGGGGGGGGGGGGGGADC,E,EFGGGGEFGG>EGGGG9,F,@7FGDF,5E<FGGEEGG+BC7FFFGGGGGEGGGGGGGGGGGGGGGGGGGF,CFA,8>7@FF@@CCFGGGGGGGGGFGGGCGGDG@9F:FFCGFFGGG7*=F<BFGEGG>EE6@FCF?CFFDGFGG?982<<@FF:*A7CFFGGFGF7FFG76*CFCDCFG6CGFGG>EG>+<C?CFFGGFFC60+<+3CF>EEEFFDC*+;<9C*/
@M01751:259:000000000-C669V:1:1102:3741:7314 1:N:0:AGAGTC
GGATTGGTACGTCATCCCCACCTTCCTCCGGTTTATCACCGGCAGTCTCCTTTGAGTTCCCGACCGAATCGCTGGCAACAAAGGATAAGGGTTGCGCTCGTTGCGGGACTTAACCCAACATTTCACAACACGAGCTGACGACAGCCATGCAGCACCTGTCTCACGGTTCCCGAAGGCACTAAGGCATCTCTGCCAAATTCCGTGGATGTCAAGAGTAGGTAAGGTTCTTCGCGTTTCATCGAATTAAACCACATGCTCCACCGCTTGTTCGGGCCCCCGTCAATTCATTTGAGTTTTAACC
+
CCCCCGGGGGGGGGGGGGGGGGGFFGGGGGGGGGGGGGGGGGGGGGGFGGGCGGGGGGGGGDGGGG@@BBCFGGGGGGGGGGGGGGFFFEGGGGGGGGGGGGGGDGGGGGGGGGGGGGGGGG9FCFEGGFGGGGGEGFFGEFDGFGGFGGCCFGGGGGGGGGGGGDGGGGGGGDE:FGGFGGGGGGFGCFFGGFFGCCC9EFGGDGGGGGFGCECE@9FFFGGGGGGGGGDGDGG*<C?EFGGGGFGCFGCFGG9E7CFGG0?EE5CF+3*/:EGGGGCEGE5<@GGGEGGCG9CFFCCFF
@M01751:259:000000000-C669V:1:1102:25739:7363 1:N:0:AGAGTC
ACGACTACAACCGGATTAGATACCCTGGTAGTCCACGCCGTAAACGATGTCGACTTGGAGGTTGTGCCCTTGAGGCGTGGCTTCCGGAGCTAACGCGTTAAGTCGACCGCCTGGGGAGTACGGCCGCAAGGTTAAAACTCAAATGAATTGACGGGGGCCCGCACAAGCGGTGGAGCATGTGGTTTAATTCGATGCAACGCGAAGAACCTTACCTACTCTTGACATCCAGAGAACTTAGCAGAGATGCTTTGGTGCATTCGGGAACTCTGAGACAGGTGCTGCATGGCTGTCGTCAGCTCGT
+
CCCCCGGGGGGGGGGGGGGGGGGGGGGGGGFFGGGGGGGGFEGGGEEGGGGGDEGGGGGFDGGGGGGGGGGGGGGFCFGE7EFFGGGGEEFGFGDCCGGGGGGGGGGEGGGGGFFGDEGGGGGGC@FFEGFGCGEGGGFGGFFGGGGFGFFGEGGEGGGGGGCEBEFGGGECEGGG79FB9FFFDGFGE9@:EFE9EFGGG>8CECFGGGGEC70<CEGD+<C?FCGDFF*8EGGGFF@?FECCEFCFCFG?FFF+<C<:C>EEFEGGGGGGGGF8<7A+<9<CCF@C8CGFEGGE8+0:5
@M01751:259:000000000-C669V:1:1102:10985:7384 1:N:0:AGAGTC
ACGACTACAACAGGATTAGATACCCTGGTAGTCCACGCCGTAAACGATGAATGCTAGCTGTTGGGGTGCTTGCACCGCAGTAGCGCAGCTAACGCTTTAAGCATTCCGCCTGGGGAGTACGGTCGCAAGATTAAAACTCAAAGGAATTGACGGGGGCCCGCACAAGCGGTGGAGCATGTGGTTTAATTCGAAGCAACGCGCAGAACCTTACCATCCCTTGACATGTCGTGCCATCCGGAGAGATCCGGGGTTCCCTTCGGGGACGCGAACACAGGTGCTGCATGGCTGTCGTCAGCTCGTG
+
CCCCCGGGGGGGGGGGGGGGGGGGGGGGGGGGGGGGGGGGGGGGGGGGGGGGGGGGGGGGGGGGGGGGGGGGGCFGGGGGGGGGGGGGGGGGGGGGGGGGGGGGGGGGGEFGGGGGGGGGGGGGGGGGEGGGGGGGGGGGFGCGGGGGGGGGGGEGGGGGGGGGGGGGGCCGGGGGGGFGGGGGGGGFGGFGEGGDGGEBCGGGGGGGGGGGGGGGGGGGGGDGGGGCFEGGGGGGEGGGGGFGGGGGEGGGGGGFGGGGGGGGGG8EGGGGDF@+8AGGGGGGGGGGGFEGGC?C@FC=5
@M01751:259:000000000-C669V:1:1102:3423:7468 1:N:0:AGAGTC
GGATTGGTACGTCATCCCCACCTTCCTCGCGGCTTATCACCGGCAGTCTCCCTAGAGTGCCCAACTGAATGATGGCAACTAAGGACGTGGGTTGCGCTCGTTGCGGGACTTAACCCAACATCTCACGACACGAGCTGACGACAGCCATGCAGCACCTGTGTGCACGCCTCCGAAGAGGATCCCCGATCCCTCGAGGTAACATGCCATGTCAAGGGATGGTAAGGTTCTGCGCGTTGCTTCGACTTAAACCACATGCTCCACCGCTTGTGCGGGCCCCCGTCAATTCCTTTGAGTTTTAATC
+
CCCCCDCFGGDGGGGGGGGGGGGGGGFGGCFGGGGGFGG9FGEGCFGGGGGGGGGGGGGGGGGGGGGGGGFGGFFFGGGGGGGFGGGEEGGFG7FGGGGCBDGGGGGCC@FFAFGGGGGGFE,DFGFGEGGGDFGCFGD@@GGGGGGGCFFACEGGGDCAF@FGFGGGE:FFGFGEGC<FFGGG*FB**<<CEGDCEFGD>BCFFCG7C:CFEGGGGCG+CCCGGGCCC788>EE:?FEGGF8>A9CFGGGGGGGC+<@FGF8:EGGFGGC5*8CGEGEEGGG+<CFGGGF+*+<+<97C9
@M01751:259:000000000-C669V:1:1102:26228:7491 1:N:0:AGAGTC
ACGACTACAACAGGATTAGATACCCTGGTAGTCCACGCCGTAAACGATGTCGACTTGGAGGTTGTTCCCTTGAGGAGTGGCTTCCGGAGCTAACGCGTTAAGTCGACCGCCTGGGGAGTACGGCCGCAAGGTTAAAACTCAAATGAATTGACGTGGGCCCGCACAAGCGGTGGAGCATGTGGTTTAATTCGATGCAACGCGAAGAACCTTACCTACTCTTGACATCCACGGAATTCGGCAGAGATGCCTTAGTGCCTTCGGGAACCGTGAGACAGGTGCTGCATGGCTGTCGTCAGCTCGT
+
CCCCCGGGGGGGGGGGGGGGGGG8EFGGGGGGFGGGGGGGGGGGGGGGGGGGGGGGFFDGEGGGGGGGGGGGGGGGCGGGGGGGGGGGGGGGFGGGGGF@FGGFEGGGGGGGGGGGGGGFGGGDCGGDGGGDFFFG9FFFG8FGFCFGG<<FFGEGGGGGGGDGGGGGGGGEGFGFGGGGGGFGFGGGG;CBEFG?,,4=FEEGDCFFGGGGCG7FFGCGCGGGC9EFFCCDECEFCF58>C5EGG?C?FFFFGE?FGGGGGCCFGC8C:EDC*;C@6@9FF?GEFCFGGF8EGCEFGG**
@M01751:259:000000000-C669V:1:1102:6926:7545 1:N:0:AGAGTC
GGATTGGTACGTCATCCCCACCTTCCTCCGGTTTATCACCGGCAGTCTCCTTTGAGTTCCCGACCGAATCGCTGGCAACAAAGGATAAGGGTTGCGCTCGTTGCGGGACTTAACCCAACATTTCACAACACGAGCTGACGACAGCCATGCAGCACCTGTCTCACGGTTCCCGAAGGCACTAAGGCATCTCTGCCAAATTCCGTGGATGTCAAGAGTAGGTAAGGTTCTTCGCGTTGCATCGAATTAAACCACATGCTCCACCGCTTGTGCGGGCCCCCGTCAATTCATTTGAGTTTTAACC
+
CCCCCGGGGGGGGGGGGGGGGGGGGGGGGGGGGGGGGGGGGGGGGGGDGGGGGGGGGGGGGGGGGG8888EFGGGGGGGGGGGGGGGGFCGGGGGGGGGGGGGGGGGEGGGGGGGGGGGGGGGGGGGGGGGGEGGGGGGGGGGGGGGGGGGGGGGGGGGGGGGGGGGGGGGGGGGGGGGGGGGGGGGGGGGGGGGGGGGGGGGGGGGGFGFC:FGGGFGGGGFGGGGGGGCGEGGGDG7FEGGGGGGGGGGGGFGGGGGGGGGGGGGGC@*:CGGGGGGCGECGFGGGGGFGFECFGFGFC
@M01751:259:000000000-C669V:1:1102:22650:7609 1:N:0:AGAGTC
GGATTGGTACGTCATCCCCACCTTCCTCGCGGCTTATCACCGGCAGTCTCCCTAGAGTGCCCAACTGAATGATGGCAACTAAGGACGTGGGTTGCGCTCGTTGCGGGACTTAACCCAACATCTCACGACACGAGCTGACGACAGCCATGCAGCACCTGTGTGCACGCCTCCGAAGAGGATCCCCGATCTCTCGAGGTAACATGCCATGTCAAGGGATGGTAAGGTTCTGCGCGTTGCTTCGAATTAAACCACATGCTCCACCGCTTGTGCGGGTCCCCGTCAATTCCTTTGAGTTTCAACC
+
@CCCCFFGGGGFC@C9FF@FGGGGGGFDFGGGGGCFFFFFGCFGGGFFFGGFECE9FFFEGDFFEGGFAEGA9EFGGFEFGGGGGCFG7:CCC78@@FEEC@<@::@EFBF<FGFFFG:EGGFGGGGEG:FEGGDFGGGD7+F+8>>A>FFGG8@<FFF,3>E<FFEFGG<><@F7:F>CCCFFGCC<:FFFGGGG@F9CCF@<::FGGGGGGGCFDCF7@AE6<C@CFFCECEGGGC?CG**:CG+<@GGG*2+2+<<?:;::CEG@+A8/*:::E=5CE>EE0+3:7<A@8:C<+0+0:
@M01751:259:000000000-C669V:1:1102:17637:7632 1:N:0:AGAGTC
GGATTGGTACGTCATCCCCACCTTCCTCCGGTTTATCACCGGCAGTCTCCTTTGAGTTCCCGCCATCACGCGCTGGCAACAAAGGATAAGGGTTGCGCTCGTTGCGGGACTTAACCCAACATTTCACAACACGAGCTGACGACAGCCATGCAGCACCTGTCTCACGGTTCCCGAAGGCACTAAGGCATCTCTGCCGAATTCCGTGGATGTCAAGAGTAGGTAAGGTTCTTCGCGTTGCATCGAATTAAACCACATGCTCCACCGCTTGTGCGGGCCCCCGTCAATTCATTTGAGTTTTAAC
+
CCCCCGGGGGGGGGGGFGGGGGGGGGGGGGGGGGGGGGGGGGGGGGGFGGGGGGGGGGFGGGGGGGGGGGGDGGGGGGGGGGGGGGGGGGGGFGGGGGGGGGGGGGGDGGGGGGGGGGGGGGGGGGGGGGGGGGGGGGGGGDGGGGGGGGGGGGGGGGGGGGGGGGGGGGGGGGGFGGGGGFGCGGGGGFGFGGGG:CFGGGGGFGGGGGGGCGFGGGGGGGGGGGFGGGGGGGGGGGGGGGGGGGGGCFCGG8EGGFGGGGGGGEEGGGG5*:?CGE5E;CCEFCFGGGGGGG7<0AFG+
@M01751:259:000000000-C669V:1:1102:10855:7637 1:N:0:AGAGTC
GGATTGGTACGTCATCCCCACCTTCCTCCGAGTTGACCCCGGCAGTCTCCGATGAGTCCCCGGCATCACCCGCTGGCAACATCGAACGAGGGTTGCGCTCGTTGCGGGACTTAACCCAACATCTCACGACACGAGCTGACGACAACCATGCACCACCTGCGCAGGACCCTTGCGGACCCACCATCTCTGGAGGATTTCCCTGCATGTCAAGCCTTGGTAAGGTTCTTCGCGTTGCATCGAATTAATCCACATGCTCCGCCGCTTGTGCGGGGCCCCGTCAATTCCTTTGAGTTTTAGCCTT
+
CCCCCGGGGGGGGGGGGGGGGGGGGGGGGGGGGGGGGGGGGGGGGGGGGGGGGGGGGGGGGGDGDFGGGGGGGGGGGGGGGGGGGGGGGGDFGGDGGDEGDGGGGGGGDGGGGGGGGGGGGGFCFGGGGGGGGGGGGGGGGGGGGGGGG?FCFGGGGGFGGGGEEGGGGGGDFDGGGGGGGGGGGGGGGGFBE8FCGFGGGGGFFGC7@FFFGGGFGGGFGGG?EGGGFCGGGGGGFGEFGFG7CGEGGGGG@FCFCEEGGD>EGG6<EGGGGGDGGEG*AEGGGGGGF?F?EGGG6CFFF
@M01751:259:000000000-C669V:1:1102:11555:7671 1:N:0:AGAGTC
GGATTGGTACGTCATCCCCACCTTCCTCCAGTTTATCACTGGCAGTCTCCTTTGAGTTCCCGGTCTAACCGCTGGCAACAAAGGATAAGGGTTGCGCTCGTTGCGGGACTTAACCCAACATTTCACAACACGAGCTGACGACAGCCATGCAGCACCTGTCTCAGAGTTCCCGAAGGCACCAAAGCATCTCTGCTAAGTTCTCTGGATGTCAAGAGTAGGTAAGGTTCTTCGCGTTGCATCGAATTAAACCACATGCTCCACCGCTTGTGCGGGCCCCCGTCAATTCATTTGAGTTTTAACC
+
CCCCCGGGGGEGE@F<EEFGGEG@<FGGGGFGGGGGGGFGFDGGGGGGGGGGGGCGGGGEFF7+@FFGGGDCCGGGGGGGGGGGGGCEFEFGGGGGGGGGGGFGGDEFFGGGGGGGGGG7DEGGGFGGGGGGGGDGG9FF=CC:DFGGFGGGFDGGGCFGG9<DGFGCFFGEGEFGGFCF8FEGGGGF,3FFGCGFFGGGGGGGCFCGGGFG?FGGGDCFFGGGGGGGFG:FGGEFCFF9:FGGFG9CC?8*CFF?<FFCFGGGGG80<@CECEECEECE:*8<CG7FFGF+*<:FGG6+0
@M01751:259:000000000-C669V:1:1102:19621:7751 1:N:0:AGAGTC
GGATTGGTACGTCATCCCCACCTTCCTCTCGGCTTATCACCGGCAGTCCCCTTAGAGTGCCCAACTAAATGCTGGCAACTAAGGGCGAGGGTTGCGCTCGTTGCGGGACTTAACCCAACATCTCACGACACGAGCTGACGACAGCCATGCAGCACCTGTTCTAGGGCCAGCCGAACTGAAGGTCATCGTCTCCAATGACCATACCCCGAATGTCAAGAGCTGGTAAGGCTCTGCGCGTTGCTTCGAATTAAACCACATGCTCCACCGCTTGTGCGGGCCCCCGTCAATTCCTTTGAGTTTT
+
CCCCCDFGGFEGGCGGGGGGDEGFGGEFGGGGGFGFFGGGEGGGGGGGFEGGGGGGGGGGFGDCGFFGGGGGGGGGGFFGGGGGGDECFDDGGFGGGGGGEFFCGGD+@EFFGGGGGGGGGGDFFGFGGCGGG@FFFGGDGDGEGGGG@@BFFGCFFGGFGGGGGGGDGDFFGDEGGGGGGG@FFGGGGG7FFGGDFFGG7C<FE:FCC:FFGFFFFACFDFFG+::C*<:C:@8ECEDEG+C9?FFGGF7CCFFFGFGFGGFGG88C*;E>+<*CC:CEEGDEGCG0+<FFGFC780:?F
@M01751:259:000000000-C669V:1:1102:26428:7773 1:N:0:AGAGTC
ACGACTACAACCGGATTAGATACCCTGGTAGTCCACGCCGTAAACGATGTCGACTTGGAGGTTGTGCCCTTGAGGAGTGGCTTCCGGAGCTAACGCGTTAAGTCGACCGCCTGGGGAGTACGGCCGCAAGGTTAAAACTCAAATGAATTGACGGGGGCCCGCACAAGCGGTGGAGCATGTGGTTTAATTCGATGCAACGCGAAGAACCTTACCTACTCTTGACATCCAGAGAACTTAGCAGAGATGCTTTGGTGCCTTCGGGAACTCTGAGACAGGTGCTGCATGGCTGTCGTCAGCTCGT
+
CCCCCGGGGGGGFGGGGGGGGGGGGGGGGGGFFFFGGGGGGGGGGGGGGGGGEFGGGGGGGGGGGGGGGGGFGGGGEGGGGGGGGGGGGGGGGGGGDGGGGGGGGGGGEGGGGGGGGGGGGGDCFGGGEEGGGGGFGFGGGGGGGGGGGGGGGGCGEGGFFGDGGGCBFGGDG@AGFGGGGGGGGDGGFFGGGFGDGFEG8?EGGGGGGGGGFG+<FFGGCCFGG:CGFGGGGGGGGGGC@8@6F7ECFFFDCCFGG9F5EG>GFCEFGGFFGGGFE++<CFGGGGGGCC@CGGGGGGGD*
@M01751:259:000000000-C669V:1:1102:12447:7804 1:N:0:AGAGTC
GGATTGGTACGTCATCCCCACCTTCCTCCGGTTTGTCACCGGCAGTCTCCTTAGAGTGCCCACCATAACGTGCTGGTAACTAAGGACAAGGGTTGCGCTCGTTACGGGACTTAACCCAACATCTCACGACACGAGCTGACGACAGCCATGCAGCACCTGTGTCAGAGTTCCCGAAGGCACCAATCCATCTCTGGAAAGTTCTCTGCATGTCAAGGCCTGGTAAGGTTCTTCGCGTTGCTTCGAATTAAACCACATGCTCCACCGCTTGTGCGGGCCCCCGTCAATTCATTTGAGTTTTAAC
+
CCCCCGGGGGGGGGGGGGGGGGGGGGGCFGGGGGDGGGGGGGGGGGGGGGGGGGGGGGGGGGGGGGGGGGGGGGGGGGGGGGGGGGGGGGGGGGGGGGGGGGGGGGGGGGGGGGGGGGGGGGGCFGGGGGGGGGGGGGGGGGGGGGGGGGGGGGGGGGFGDGGGGF9FCFGFGGGGGGGGGGGGGGGGGCCFGGG@:FGGGGGGCFGGGGGGGFFEGGGGGGFGFFFGGGFBFGGGGGGGGGGGGGGGGGGFGGGGGCFGGGGECE?CF8ECEEDGCC5EEG=EF?FGGGGEFGGGGGC?7
@M01751:259:000000000-C669V:1:1102:27772:7816 1:N:0:AGAGTC
ACGACTACAACAGGATTAGATACCCTGGTAGTCCACGCCGTAAACGATGATAACTAGCTGTCCGGGCACTTGGTGCTTGGGTGGCGCAGCTAACGCATTAAGTTATCCGCCTGGGGAGTACGGCCGCAAGGTTAAAACTCAAATGAATTGACGGGGGCCTGCACAAGCGGTGGCGCATGTGGTTTAATTCGAAGCAACGCGCAGAACCTTACCAGCGTTTGACATGGCAGGACGACTTCCAGAGATGGATTTCTTCCCTTCGGGGACCTGCACACAGGTGCTGCATGGCTGTCGTCAGCTC
+
CCCCCGGGGGGFF8EFFCGGGGFFGDFDFGGFGDEGCCFEGE7FFGGEGFDFFGFFCFGGDFGGGGGGGGFGCFFGGGCCGG@GFFEECGCF<DFGE@,,CEEFEAFGEG7BDFCECFGDCFCF7CE7CFFDCFGGCFFD<DFGC<FFDAA>F@FG7CEGFFEEGFCGGF7FG,FCE<FGFGGGGGFCGGFGCDGF<CED:@EGECGGGGFGFG:5*2;ECFGGFGCFFGDEF*/:CEF+<9EE099:?CCC@FGG78:CFC*>ECCGGCCCGCEEFCGFGEGG699;CFE*<E8;@:<7+
@M01751:259:000000000-C669V:1:1102:4965:8090 1:N:0:AGAGTC
ACGACTACAACAGGATTAGATACCCTGGTAGTCCACGCCGTAAACGATGTCAACTAGCCGTTGGAATCCTTGAGATTTTAGTGGCGCAGCTAACGCATTAAGTTGACCGCCTGGGGAGTACGGCCGCAAGGTTAAAACTCAAATGAATTGACGGGGGCCCGCACAAGCGGTGGAGCATGTGGTTTAATTCGATGCAACGCGAAGAACCTTACCTACTCTTGACATCCAGAGAACTTTCCAGAGATGGATTGGTGCCTTCGGGAACTCTGAGACAGGTGCTGCATGGCTGTCGTCAGCTCGT
+
CCCCCGGGGGGGGGGGGGGGGGGGGGGGGGGGGFGGGGGGGGGGGGGGGGGGGGGGGGGGGGGFGGGGGGGGGGGGGGGGGGGGDGGGGGGGCGGGGGGGGGGGGGGGGGGGGGGGGGGGGGGGGGGGGGGGGGGFGGGGGGGGGGGGGGGGGGGGGGGGGGDGGGGGGGGGGGGGGGGGFGEFGGGGGGGGFGGGGGGGGGGCEGGGGGGGGGGGGGGGGFGGGGGGGGGGGGGGGGGGGGGGGGGGGGGGGGGGGGGGGGGCFGGGGGGGGGDGGGGGGGGCFFGGGGGGGGDDGDGG/
@M01751:259:000000000-C669V:1:1102:3665:8100 1:N:0:AGAGTC
ACGACTACAACCGGATTAGATACCCTGGTAGTCCACGCCGTAAACGATGTCGACTTGGAGGTTGTGCCCTTGAGGCGTGGCTTCCGGAGCTACCGCGTTAAGTCGACCGCCTGGGGAGTACGGCCGCAAGGTTAAAACTCAAATGAATTGACGGGGGCCCGCACAAGCGGTGGAGCATGTGGTTTAATTCGATGCAACGCGAAGAACCTTACCTACTCTTGACATCCAGAGAACTTTCCAGAGATGGATTGGTGCCTTCGGGAACGCTGAGACAGGTGCTGCATGGCTGTCGTAAGCTAGG
+
CCCCCGGGGGGGGGGGEGGGGGGGGGGFCFEGFGFFGGGGGGGGGGDGGFGGGGGGGEFGEBEEFGEGGGGGGGGGGGGGGGCGGDGGGGGG9EGGGEFGGGFFGGGDGGGGGGGGGGGGFGCGGGGGGGG<9>FGGGGGGGGGGGGGGDGGEEGGGC:<@FGGGFGGGG@@FGGGGFGGGGGGGGFFCCFFCEGGGGGGGGGGGGCGGC?8FGFFGFFGCGCF?EECFGGGCGGGFGDGGGF:CFFCG7C8:*<*99@C>CEECCEEC5CGGGG5<?F+<@CFFFGGGC?FG**2<<+3*
@M01751:259:000000000-C669V:1:1102:27229:8105 1:N:0:AGAGTC
ACGACTACAACCGGATTAGATACCCTGGTAGTCCACGCCGTAAACGATGTCGACTTGGAGGTTGTGCCCTTGAGGCGTGGCTTCCGGAGCTAACGCGTTAAGTCTACCGCCTTGGGAGTACGGCCGCAAGGTTAAAACTCAAATGAATTGACGGGGGCCCGCACAAGCGGTGGAGCATGTGGTTTAATTCGATGCATCGCGAACAACCTTAACTACTCTTGACATCCAGAGAACTTAGCAGAGATGCTTTGGTGCCTTCGTGAACTCTGAGACAGGTACTGTATGTCTGTTGTCACCTCGT
+
CCCC@FGGGGFD@7FDFGFGG9FFFGCEFGFGGFGGCEGDGGGGD@CG8FFD8FFG,6@E>@F8BECFGGGDF,,:+,6>FGFGGE+,7@FF9FCFGDFD?5EF,,,?FFFE+:,4?BCDCFFDCEC>FE=<,C,BFFG?FF9D<CFGF,>FFFEG*>:F*4*=<3,<<C:*1<*2:,?FFAEFCFGFFE7<B9:@+2**2*?**2CCGFG+:9<<<C:?+<@CE96A++1;+++23<+0288*+3A@EC:+;;E6<F?*2;<C@FGD9FFF68*/<+3<<+<090+0+0++*+3++3:**
@M01751:259:000000000-C669V:1:1102:23628:8110 1:N:0:AGAGTC
GGATTGGTACGTCATCCCCACCTTCCTCTCGGCTTATCACCGGCAGTCCCCTTAGAGTGCCCAACTAAATGCTGGCAACTAAGGGCGAGGGTTGCGCTCGTTGCGGGACTTAACCCAACATCTCACGACACGAGCTGACGACAGCCATGCAGCACCTGTTCTGGGGCCAGCCTAACTGAAGGACAATGTCTCCACTGCCCATACCCCGAATGTCAAGAGCTGGTAAGGTTCTGCGCGTTGCTTCGAATTAAACCACATGCTCCACCGCTTGTGCGGGCCCCCGTCAATTCCTTTGAGTTTT
+
CCCCCGGGGGGGGGGGGGGGGGGGGGGGGGGGGGGGGGGGGGGGGGGGGGGGGGGGGGGGGGGGGGGGGGGGGGGGGGGGGGGGGGGGGGGGGG?CEGGGGGCGGGGCGGGGFGGFGGGGGGGGGGGGGGGDGGGGG@FCEGGGGGGGFGDEGGGGGFFGGGGGGGEFGGGGGFGGGGGGGGGGGGGGGFFGGGGGFFFEGECGGGGGGGGGGFGGFCFGGGGGGGGGCFEGGGEE>EE>GGGGGGGGGGFGGGG8*A<F03CEFFCCEGC>0:;CCEEEGGCEGGDFFF:CFGF7@CEFG
@M01751:259:000000000-C669V:1:1102:19667:8162 1:N:0:AGAGTC
GGATTGGTACGTCATCCCCACCTTCCTCCGGTTTATCACCGGCAGTCTCCTTTGAGTTCCCGACCGAATCGCTGGCAACAAAGGATAAGGGTTGCGCTCGTTGCGGGACTTAACCCAACATTTCACAACACGAGCTGACGACAGCCATGCAGCACCTGTCTCACGGTTCCCGAAGGCACTAAGGCATCTCTGCCGAATTCCGTGGATGTCAAGAGTAGGTAAGGTTCTTCGCGTTGCATCGAATTAAACCACATGCTCCACCGCTTGTGCGGGCCCCCGTCAATTCATTTGAGTTTTAACC
+
CCCCCGGGGGGGGGGGGGGGGGGGGGGGGGGGGGGGGGGGGGGGGGGGGGGGGGGGGGGGGGGGGG888BCFGEGGGGGGGGGGGGGGGGGGGGGGGEGGGGGFGGG7FFGGGGGGGGGFGGGGGGGGGGGGGEGGGGGGGGGGGGGGGGGGGGGGGGGGGGGGGGGCGGDCGGD:FGGGGGGEGGGFCGGGGGGD7FGGGGGCGGGCGGGGGGGGFFGGGGDGCFGGGGGGG:EEGGGGCGFGGGEGFGGGGGGGDGGCGGGGEE>CCGGGCEEGGGDCE*8CGGGGGG7<FGFFGGGG7
@M01751:259:000000000-C669V:1:1102:9899:8187 1:N:0:AGAGTC
GGATTGGTACGTCTCCCCCACCTTCCTCCGGCTTATCACCGGCAGTCTCCTTAGAGTGCCCAACCAAATGATGGCAACTAAGGACGAGGGTTGCGCTCGTTGCGGGACTTAACCCAACATCTCACGACACGAGCTGACGACAGCCATGCAGCACCTGTGTCCAGGTCACCGAAGTGAAGAAATCCATCTCTGGAAGTCGTCCTGGCATGTCAAGGGCTGGTAAGGTTCTGCGCGTTGCTTCGAATTAAACCACATGCTCCACCGCTTGTGCGGGCCCCCGTCAATTCATTTGAGTTTTAAC
+
CCCCCGGGGGEGFGFGGGGGGGGGGGGGGGGGGDGGGGGGGGGGGGGGGFGGGGGGGGGGGGGGGGGGGGGGFGDCFFGGGGGGGEEGGGFGGGGGGGGGGGGGDG:FGFGGGGGGGGGGGCGGDGGGGDGGDGGGGGGGGGGGGGFFCCFCGGGGGGGGGGFFGFGGGGEEGEFCFC,?FFEGFGCGFGFGGFGFGGGGGGGFGGGCE::,>FFGGGDGFCGFGCF?FG9>EE8EE5CFG5CFGGFGGGGGG>CCGFGEGGGDC8EGG8FCECC8EED8;EGC90<<CGFEFCCFDGFG7
@M01751:259:000000000-C669V:1:1102:23829:8191 1:N:0:AGAGTC
ACGACTACAACAGGATTAGATACCCTGGTAGTCCACGCCCTAAACGATGTCAACTAGTTGTCGGGTCTTAATTGACTTGGTAACGCAGCTAACGCGTGAAGTTGACCGCCTGGGGAGTACGGTCGCAAGATTAAAACTCAAAGGAATTGACGGGGACCCGCACAAGCGGTGGATGATGTGGATTAATTCGATGCAACGCGAAAAACCTTACCTACTCTTGACATCCAGAGAACTTAGCAGAGATGCTTTGGTGCCTTCGGGAACTCTGAGACAGGTGCTGCATGGCTGTCGTCAGCTCGTG
+
CCCCC;FGGFGGGGCFGGGGGGGGGGGGGGGGDFFGGGGGGGGGGGGGGGGGGGG@DEGGGGGGGGGGGGGGGGFFEED@FGGGGGGCF8CFGDGGFG>FGGA9CFFEGEFFFGG@CFFGFGGGGFFFCFG9EEE?FGGGFDAEFGGDADFGGCEGGGG:F7FECFGEG*@:FFGGGFA9:AFGCFFFGGGG@FG:FDGGDBCEFFGGGGGFCCGEFGCFGFFFGFFFF5FFCFGFFGGFGGG7FGGGGGGGGGFGC?>E58EFGGGGC7?FGFGGC?7A20AFFGGDCF8F58EF:F5E5
@M01751:259:000000000-C669V:1:1102:13909:8228 1:N:0:AGAGTC
ACGACTACAACCGGATTAGATACCCTGGTAGTCCACGCCGTAAACGATGATAACTAGCTGTCCGGGCACTTGGTGCTTGGGTGGCGCAGCTAACGCATTAAGTTATCCGCCTGGGGAGTACGGCCGCAAGGTTAAAACTCAAAGGAATTGACGGGGGCCCGCACAAGCGGTGGAGCATGTGGTTTAATTCGAAGCAACGCGAAGAACCTTACCTGGCCTTGACATGCTGAGAACTTTCCAGAGATGGATTGGTGCCTTCGGGAACTCAGACACAGGTGCTGCATGGCTGTCGTCAGCTCGT
+
CCCCCGGGGGGGGGGGGGGGGGGGGGGGGGGGGGGGGGGGGG@FGGGGGGGGGGGGGGGGGGGGGGGGGGGGGGGGGGGGGEEGGGGGGGGGCFFGGGGGGGGGGGGGGGGGGGGGGGGGGGGGGGGGGGGGGGGGGGGGGGGGGGGGGGGGGGGGGGGGGGGGGGGGGGGGGFGGGGGGGGFGGGGGGGGGGGGGGGGGGGGGGGGEGGGGGGGGFGGGGGGGGGGGGGGGGGGGGGGGGGGGGGGGGGGGGGGGGD6CEGGGGGGGGGGGGGGGGFGFFGGGGGGGGGFGGGGGGGGG5
@M01751:259:000000000-C669V:1:1102:5541:8248 1:N:0:AGAGTC
GGATTGGTACGTCATCCCCACCTTCCTCCGGCTTAGCACCGGCAGTCCCATTAGAGTTCCCAACTAAATGATGGCAACTAATGGCGAGGGTTGCGCTCGTTGCGGGACTTAACCCAACATCTCACGACACGAGCTGACGACAGCCATGCAGCACCTGTGTCCTAGTCCCCGAAGGGAAAGCCAGATCTCTCTGGCGGTCCAGGCATGTCAAAAGGTGGTAAGGTTCTGCGCGTTGCTTCGAATTAAACCACATGCTCCACCGCTTGTGCGGGCCCCCGTCAATTCCTTTGAGTTTTAATCT
+
CCCCCGGGGGGGGGGGGGGGGGGFGGGGGGGEGDFGGGGEGGGGGGFEFAFGGGCFGGGGGGGGGGFGGGGGGGGGGGGGGFGGGGEGGGGEEGGGCGGGGGEGGGGGGGGGGGGGGGGGGGGGFGGGGGGGGDGGGGGGGGGGGFFCFFGGFGFGGGGFGGGGG>=CGGGCEFEG>EDFGCFGGGGFCFFGGGGGGGGCGGCFFFFGF@FEGG>:FE>EEGD9CCCFFGGGGGEGGGGGGGGFFF7<CFFGGCGGC66@E:88EFGDGGEGGGGGGEE=*A@FGGGFDC:5<@CCC6<??
@M01751:259:000000000-C669V:1:1102:23366:8317 1:N:0:AGAGTC
GGATTGGTACGTCATCCCCACCTTCCTCGCGGCTTATCACCGGCAGTCTCCCTAGAGTGCCCAACTGAATGATGGCAACTAAGGACGTGGGTTGCGCTCGTTGCGGGACTTAACCCAACATCTCACGACACGAGCTGACGACAGCCATGCAGCACCTGTGTTCGCGTCCCCGAAGGGAACCCCGGATCTCTCCGGATGGCACGACATGTCAAGGGATGGTAAGGTTCTGCGCGTTGCTTCGAATTAAACCACATGCTCCACCGCTTGTGCAGGCCCCCGTCAATTCCTTTGAGTTTTAATC
+
CCCCCGGGGGGFGGGCCFGGGGGGFFGGCEEGGGGGGGGGGGGGGGGGGGGGGGGG<FGGAFEFGFGGAF9EGFFGFGGGGGGGGFGEEGGGGECFGEGEFGGGFG7CGGGGGGGGGGGGGGAFFDDFGGGGGEGDFGGFFFEEFCGC@FGCCCCBEGGG;CGFFGGGFFGGC7CEE7:FGG7<:FGGCFCGGGGCFC8F@CGGE*AECGGFGFGGGGFF77C+AFFGGGEGGCE>CGGGGGGGGGG@+8C;E8CEFFCCGE>EG>CF8?<@ACCEEGG/;C*<@FFFFGF+A927@+<F9
@M01751:259:000000000-C669V:1:1102:8793:8337 1:N:0:AGAGTC
ACGACTACAACAGGATTAGATACCCTGGTAGTCCACGCCGTAAACGATGTCAACTAGCCGTTGGAATCCTTGAGATTTTAGTGGCGCAGCTAACGCATTAAGTTGACCGCCTGGGGAGTACGGCCGCAAGGTTAAAACTCAAATGAATTGACGGGGGCCCGCACAAGCGGTGGAGCATGTGGTTTAATTCGATGCAACGCGAAGAACCTTACCTACTCTTGACATCCAGAGAACTTTCCAGAGATGGATTGGTGCCTTCGGGAACTCTGAGACAGGTGCTGCATGGCTGTCGTCAGCTCGT
+
CCCCCGGGGGGGGGGGGGGGGGGGGGGGGGGGGGGGGGGGGDGGGGGGGGGGGGGGGGGGGGGGGGFGGGGGGGGGGGGGGGGGGGGGGGGGEGGGGGGGGGGGGGGGGGGGGGGGGGGGGGGGGGGGGGGGGGGGGGGGGGGGGGGGGGGGGGGGGGGGGGGGGGGGGGGGGGGGGGGGGGGGGGGGGGGGGGGGGGGGGGGGGGGGDGGGGGFGFGGGFGGGGGGGGGGGGGGGGEGGGGGGGGGGGGGGGFGFGGFGGE>CFFFFGGGGGGGGGGGGGGGGGGGGGGGGGG5EFGFEC
@M01751:259:000000000-C669V:1:1102:24122:8346 1:N:0:AGAGTC
ACGACTACAACAGGATTAGATACCCTGGTAGTCCACGCCGTAAACGATGTCGACTTGGAGGTTGTTCCCTTGAGGAGTGGCTTCCGGAGCTAACGCGTTAAGTCGACCGCCTGGGGAGTACGGCCGCAAGGTTAAAACTCAAATGAATTGACGGGGGCCCGCACAAGCGGTGGAGCATGTGGTTTAATTCGATGCAACGCGAAGAACCTTACCTACTCTTGACATCCACGGAATCTGGCAGAGATGCCTCAGTGCCTTCGGGAACCGTGAGACAGGTGCTGCATGGCTGTCGTGAGCTCGT
+
CCCCCCFGGFFFFFGCGGGGCGGGGFGFGGGGFGGF7FGGGGGGGGGGGGGGGGG@CF8E@FGFCGGGGGD8:EFCFFEFG8@FDGGGGGGCCC:CFGGGGGFGD7=4:@F@GGGGG7FEEE7@FGGGEGGFFGGFCDFFGD=FCCEFGGGGDG>CGEFC*=<CCFCFEGGGE:F8BCFGFFGFGFF:CCFGFCGDCFF*/?:5>FFGGGF?CFGG+++<:EFFCFFGGG8EEFFGGFGGG>*;FFG8<8E?E?FEGGFFGGG8EFGG55:+<A;EF6E30<<?FGFE*038**+;@:A=/
@M01751:259:000000000-C669V:1:1102:23580:8401 1:N:0:AGAGTC
ACGACTACAACAGGATTAGATACCCTGGTAGTCCATGCCGTAAACGTTGGGCGCTAGGTGTGGGCCGCATTCCACGTGGTCCGTGCCGCAGCTAACGCATTAAGCGCCCCGCCTGGGGAGTACGGCCGCAAGGCTAAAACTCAAAGGAATTGACGGGGCCCCGCACAAGCGGCGGAGCATGCGGATTAATTCGATGCAACGCGAAGAACCTTACCAAGGCTTGACATGCAGGGAAATCCTCCAGAGATGGTGGGTCCGCAAGGGTCCTGCGCAGGTGGTGCATGGTTGTCGTCAGCTCGTG
+
CCCCCEGGGGGGGGFGGGGGGGGGGGGGGGGGGGGGGFFGGGGGGGCFGGGGGGGGGGEFGGGGGGGGGEEFGGGGGGDGGGGGGGFGDGCFGGGGGGGGGGGAEEGFGGGGGGGGGGDGGGGGGDGGGCGD@FGGFGGGGGGGGGGGGGGGGGDC7CFGGGGGCGGGGGGEGGDGDCFGFGCEEGEFGGCEGFGGGGGGGGGDEGGGGCFGGGGGGGGGGGGGGGGGGGGGEFGFGFGGGGGGGFGGGGGGC5CGFGGGGGGGGFGGGGGECCEEEC:@FGGC8<CE>@GGGDCGD6::5
@M01751:259:000000000-C669V:1:1102:17918:8432 1:N:0:AGAGTC
GGATTGGTACGTCATCCCCACCTTCCTCCGGTTTGTCACCGGCAGTCTCCTTTGAGTTCCCGCCATCACGCGCTGGCAACAAAGGATAAGGGTTGCGCTCGTTGCGGGACTTAACCCAACATTTCACAACACGAGCTGACGACAGCCATGCAGCACCTGTCTCAGAGTTCCCGAAGGCACCAATCCATCTCTGGAAAGTTCTCTGGATGTCAAGAGTAGGTAAGGTTCTTCGCGTTGCATCGAATTAAACCACATGCTCCACCGCTTGTGCGGGCCCCCGTCAATTCATTTGAGTTTTAAC
+
CCCCCGGA@FFFGEFFGGGGGGGGGGGEFC@FF@FGGGG@FGGDEGGAAFGCGCGGEGGGGGGGDGGGFECFGGD@FGGG8EFF<FFGGC?FGGGGEGGGDGG8F7F@BCFGGGG9FEFGGCFFGGGGGGFGGCG>FFFDB:CFEGGFF@FCFGFAFC8DFGGGGGGFGGGGGGGGGFGGGGGCGG,<FGC@CFB7CCFFGEFFGCFFFGGCCFFFGGGGGGGGFGCFGFGGGGGEGDGGG5@8<EGG?FCCFCCFGF9:2@F>8:;8C+<8>5E5/>5?=E52<AFCFGF7CE2<FCGFC
@M01751:259:000000000-C669V:1:1102:24069:8445 1:N:0:AGAGTC
GGATTGGTACGTCATCCCCACCTTCCTCCGGTTTATCACCGGCAGTCTCCTTTGAGTTCCCGACCGAATCGCTGGCAACAAAGGATAAGGGTTGCGCTCGTTGCGGGACTTAACCCAACATTTCACAACACGAGCTGACGACAGCCATGCAGCACCTGTCTCAGAGTTCCCGAAGGCACCAATCCATCTCTGGAAAGTTCTCTGGATGTCAAGAGTAGGTAAGGTTCTTCGCGTTGCTTCGAATTAAACCACATGCTCCACCGCTTGTGCGGGCCCCCGTCAATTCCTTTGAGTTTTAATT
+
CCCC@EFGGGGGGGGADFFGGGGGGFGGFFGGGGGFGGGFGGGGG<@CEFGGGGGGFEGGGGGGGG@888EFCFGGGFFGGGGGGFFGFFGECFGGDGGEGGGGGGD::EFFGFGGEGDFFGGGFFFGDFGGEFEFDCFFGEEFFGGGGGGFFGGGGGGD,@FFGCFGCFEEGEEGGFGGCGFFF@FGCFGFGGG:<CCFGGGGGGGGGCEGFFGCFFG2FFGG,?CEFFFCEECED7FCCFE6FGE@<C5@*:<FC?668;88>C*0+31/88*?:CEGGCGC99+C?GF9@EGG9E+22
@M01751:259:000000000-C669V:1:1102:5659:8487 1:N:0:AGAGTC
GGATTGGTACGTCATCCCCACCTTCCTCCGGGTTATCACCGGCAGTCTCCTTTGAGTTCCCGCCATCACGCGCTGGCAACAAAGGATAAGGGTTGCGCTCGTTGCGGGACTTAACCCAACATTTCACAACACGAGCTGACGACAGCCATGCAGCACCTGTCTCAGAGTTCCCGAAGGCACCAATCCATCTCCGGAAAGTTCTCTGGATGTCCAGAGTAGGTAAGGTTCTTCGCGTTGCATCGAATTAAACCACATGCTCCACCGCTTGTGCGGGCCCCCGGCAATTCATTTGAGTTTTAAC
+
CCCC<CFGGGCFGCFGGGFG7FDCFGGFFF7+@BFGFGCEGGGGFGCGGGCD99FF@EE<FFG7::FF9CFFGGGC7FF7,ECC=F9EFGFGGE>FGEEE7CF,C:::F@FGCFFFGGGGGGF<FGGBF@DFG:EEDEFF@ECF+@<DFGFB=F8FFGF8>9,F;:>>,@<BF*F><FFGGGGGGGFGG9F,<F:@*<<C<2<:F7?FGE@,?<,<7C92FF@FFFGEFFF:8CEE**:+<CFFGCFFFE:;FG??80+28C*:8>CGGGG>C>*:*:C5**:*<<@F72@++;CFCF7+0
@M01751:259:000000000-C669V:1:1102:17755:8589 1:N:0:AGAGTC
ACGACTACAACAGGATTAGATACCCTGGTAGTCCACGCCGTAAACGATGAATGCTAGCTGTTGGGGTGCTTGCACCGCAGTAGCGCAGCTAACGCTTTAAGCATTCCGCCTGGGGAGTACGGTCGCAAGATTAAAACTCAAATGAATTGACGGGGGCCCGCACAAGCGGTGGAGCATGTGGTTTAATTCGAAGCAACGCGAAGAACCTTACCAGGCCTTGACATGCAGAGAACTTTCCAGAGATGGATTGGTGCCTTCGGGAACTCTGACACAGGTGCTGCATGGCTGTCGTCAGCTCGTG
+
CCCCCGGGGGGGGGGFGGGGGGGGGGGGGGGGGGGGGGGGGGGGGGGGGGGGGGGGGGGGGGGGGGGGGGGGGGGGGGGGGGGGGGGGGGGGGGGGGGGGGGFGGGGGGGGGGGGGGGGGGGGGGGGGGGGGGGGGGGGG@GGFGGGGGGGGGGGGGGGGGGGGGGGEGGGGGGGGGGGGGGGGGGGGGGFGGGGGGGGGGGGGGGGGGDFGGGGGGGGGGGGGGGGGGGGFDGGGGGGGGGGGGGGGGGGGGGGGGGGGGGGFGGGGFGGGF5FFFGGGGFGGGFGGGGGGGGCFGGGG5
@M01751:259:000000000-C669V:1:1102:11656:8644 1:N:0:AGAGTC
ACGACTACAACAGGATTAGATACCCTGGTAGTCCACGCCGTAAACGATGTCGACTTGGAGGTTGTTCCCTTGAGGAGTGGCTTCCGGAGCTAACGCGTTAAGTCGACCGCCTGGGGAGTACGGCCGCAAGGTTAAAACTCAAATGAATTGACGGGGGCCCGCACAAGCGGTGGAGCATGTGGTTTAATTCGAAGCAACGCGAAGAACCTTACCTGGCCTTGACATGCTGAGAACTTTCCAGAGATGGATTGGTGCCTTCGGGAACTCAGACACAGGTGCTGCATGGCTGTCGTCAGCTCGT
+
CCCCCGGGGGGGGFFGGGGGGGGGGGGFGGGGGGGGGGGGGGGGGGGGGGGGGGGDFEFGGGGGGGGGGGGGGGGGGGGGGGGGGGGGDGGGFGGGGGGGFGGGGGGGGGGGGGGGGGGGGGGGGGGGFFFGGGFGFGGGGGGDFF9FGFFFGDECEGGGGGGEFGGGGGEGEFFFGGGGGGGGGGGGGGGGDGGGGGGGGGC5CGFFFFGGGGDCFGGGGGGFG+CFFGDFFFGGGGGGGFDFGCC6CECF?FFGGGGGGGGG8ACFFGGE>FDFC+@EGGFCEGGFCGGFGFCC?++7*
@M01751:259:000000000-C669V:1:1102:9884:8658 1:N:0:AGAGTC
ACGACTACAACAGGATTAGATACCCTGGTAGTCCACGCCGTAAACGATGGAAGCTAGCCGTTGGGGGATTTATCTCTCGGTGGCGCAGTTAACGCATTAAGCTTCCCGCCTGGGGAGTACGGTCGCAAGATTAAAACTCAAAGGAATTGACGGGGGCCCGCACAAGCGGTGGAGCATGTGGTTTAATTCGAAGCAACGCGCAGAACCTTACCAGCCCTTGACATGCCCTGACGGCTCCAGAGATGGAGTCATTCCTTCGGGACAGGTGCACAGGTGCTGCATGGCTGTCGTCAGCTCGTGT
+
CCCCCGGGGGGGGGGGGGGGGGGGGGGGGGGGGGGGGGGGGGGGGGGGGGGGGGGGGGGGEGGGGGGGGGGGGGGGGGGGGGGGGGGGGGGGGGGGGGGGFGGGGGGGGGGGGGGGGGGGGGGGGGGGGGGGGGGGGGGGGGGGGGGGGGGGGGGGGGGGGGGGGGGGGGGGGGGGGGGGGGGGGGGGGGGGGGGGGGGGGGGGGGGGGGGGGGGGGGFGGGGGFGGGGGGGGGGGGGGGGGGFGGGGGGGGGGGGGGGGGEECFGGGGGGGGGGF8EGGGGGGGGGFFFFFFDGDGGGG=
@M01751:259:000000000-C669V:1:1102:21208:8661 1:N:0:AGAGTC
ACGACTACAACAGGATTAGATACCCTGGTAGTCCACGCCGTAAACGATGGAAGCTAGCCGTCGGGGGGTTTACCTTTCGGTGGCGCAGCCAACGCATTAAGCTTCCCGCCTGGGGAGTACGGTCGCAAGATTAAAACTCAAAGAAATTGACGGGGGCCCGCACAAGCGGTGGAGCATGTGGTTTAATTCGATGCAACGCGAAAAACCTTACCTGGGCTCGAAATGTAGTGGAAGATAGCAGAAATGTTATTGCCTTCGGGCCGCTATATAGGTGCTGCATGGCTGTCGTCAGCTCGTGTCG
+
CCCCCGGGGGGGGGGGGGGGGGGGGGGGGGGGGGGGGGGGGGGGGGGGGGGGGGGGGGGGGGGGGGGGGGGGGGGGGGGGGGGGGGGGGGGGGGGGGGGGGGGGGGGGGGGGGGGEEGGGGGGGGGGGGGGGGGGGGGGGGGGGGGGGGGGGGGGGGGGGGGGGGGGGGGGGGGGGGGGGGGGGGFGGGGGGGGFGGGGGGGGGGGGGGGGGGGGGCEGGEGGGGGFGGGGGGGGGGGGGFGGGGGGGGFGGGGGGGGGGGGGCGDCF@CGGGGGGGGGGGGFGGGGGCFDGCFF=8ACF5
@M01751:259:000000000-C669V:1:1102:5947:8817 1:N:0:AGAGTC
ACGACTACAACCGGATTAGATACCCTGGTAGTCCACGCCGTAAACGATGATAACTAGCTGTCCGGGCACTTGGTGCTTGGGTGGCGCAGCTAACGCATTAAGTTATCCGCCTGGGGAGTACGGCCGCAAGGTTAAAACTCAAAGGAATTGACGGGGGCCTGCACAAGCGGTGGAGCATGTGGTTTAATTCGAAGCAACGCGCAGAACCTTACCAGCGTTTGACATGTCCGGACGATTTCCAGAGATGGATTTCTTCCCTTCGGGGACTGGAACACAGGTGCTGCATGGCTGTCGTCAGCTC
+
CCCCCGGGGGGGGGGGGGGGGGGGGGGGGGGGGGGGGGGGGGGGGGGGGGGGGGGGGGGGFGGGGGGGGGGGGGGGGGGGGGGGGCGGGDEF,EFGGGGGFGGGGGGGGGGGGGGGGGGGGGGGGGGGGGGFGGGGGGFEGGGGGGGGGFGGGGGGGGGGGGGGGGGGGGGGGCFGFGGGGGCGGGGGGGG:FGGGGDEDGGGGGGGGGGGGGGGGEDE>EFF+09EECGGGCEGGFGGGGGFGGC:FC7@FGGG?FGEGGGG5>EGGGGGGGGGGGGGFGGGG6?@FGGCGGC88FEG?6
@M01751:259:000000000-C669V:1:1102:6731:8836 1:N:0:AGAGTC
GGATTGGTACGTCATCCCCACCTTCCTCTCGGCTTATCACCGGCAGTCCCCCTAGAGTGCCCAACTGAATGCTGGCAACTAAGGGCGAGGGTTGCGCTCGTTGCGGGACTTAACCCAACATCTCACGACACGAGCTGACGACAGCCATGCAGCACCTGTGCACCTGTCCCGAAGGAAAAGCTCCATCTCTGGAGCCGTCAGGGCATGTCAAGGGCTGGTAAGGTTCTGCGCGTTGCTTCGAATTAAACCACATGCTCCACCGCTTGTGCGGGCCCCCGTCAATTCCTTTGAGTTTTAATCT
+
CCCCCGGGGGGGGGGGGGGGEGGGGGGGGGGGGGGGGGFGGGGGGGGGGGGGGGGGGGGGGGGGGGGGGGGGGGGGGGGGGGGGGGDGGGGGGGGGGEGGGGGGGGG@FGGGGGDFFGGGGG<F?FGGGGGGGGGGGGGFFGGGGGECGGGGGFGGGGGFGGGF8FFGEGGGGGGFGGGGFGGGGGGGGFGGGGGGGGGGGGGGGDGGGGGGGGGCGGGGGFGFGGGGFCEEEGDGGGGDGGGGFGGGGGGFFFGGGGGGG*2:CGG?@CGCGGCGGDCCGGDCFGFGGFD5FCFGGCFGG
@M01751:259:000000000-C669V:1:1102:18577:8845 1:N:0:AGAGTC
GGATTGGTACGTCATCCCCACCTTCCTCCGGTTTATCACCGGCAGTCTCCTTTGAGTTCCCGACCGAATCGCTGGCAACAAAGGATAAGGGTTGCGCTCGTTGCGGGACTTAACCCAACATTTCACAACACGAGCTGACGACAGCCATGCAGCACCTGTCTCACGGTTCCCGAAGGCACTAAGGCATCTCTGCCGAATTCCGTGGATGTCAAGAGTAGGTAAGGTTCTTCGCGTTGCATCGAATTAAACCACATGCTCCACCGCTTGTGCGGGCCCCCGTCAATTCATTTGAGTTTTAACC
+
CCCCCGGGGGGGGGGGGGGFGGGGGGGGGGGGGGGGGGGGGGGGGGGGGGGGGGGEGGGGGGGGGG@888CFGGGGGFGGGGGGGGGGGGGGGGGGDGGGGGGGGGGGGGGGGGGGGGGGGGGGGGGGGGGGGGGGGGGGGGGGGGGGGGGFGGGGGFGFGFAE7CFEGGGGGGGGGGGGFGGGFGGGGGFGGGGGGGGGGGG:F7CGGGGGGGFGGGGFGGFGGGGGGGFGGGG>GGFGDGGGGCGGG68CFG66CFCFGC*:EGGGCFEGDGGGGGGEG58FGGFGGG7A5<FFGGGGC
@M01751:259:000000000-C669V:1:1102:25364:8878 1:N:0:AGAGTC
GGATTGGTACGTCATCCCCACCTTCCTCCGGTTTATCACCGGCAGTCTCCTTTGAGTTCCCGACCGAATCGCTGGCAACAAAGGATAAGGGTTGCGCTCGTTGCGGGACTTAACCCAACATTTCACAACACGAGCTGACGACAGCCATGCAGCACCTGTCTCAGCGTTCCCGAAGGCACCAATCCATCTCTGGAAAGTTCGCTGGATGTCAAGAGTAGGTAAGGTTCTTCGCGTTGCATCGAATTAAACCACATGCTCCACCGCTTGTGCGGGCCCCCGTCAATTCATTTGAGTTTTAACC
+
CCCCCGGGGGGGGGGGGGGGGGGGGGGGGGGGGGGGGGGGGGGGGGGGGGGGGGGGGGGGGDEGGG@CFFFGFGDF@FGGGGGCGGGGCCFFGGGGGGDCFFFGGDGFFFGGGGGGGGGGGGGGGGGFGGGEDGGD<FGBFGEGGGGGGGGGGGGGGFGGFGGCGGG@FGGDGDGEGEGGGGGGGGGGAFFDG:FCGGGGGGGGGGFGGGGGGGFGGGFC@FCFGGGFGGGD5CGGGGF75C;FGGGGG8>FGG?FGGG+*;:EG>CG6EDC::EEGGDCEE599@E9CFEFCGGGGF6FE
@M01751:259:000000000-C669V:1:1102:13195:8884 1:N:0:AGAGTC
GGATTGGTACGTCATCCCCACCTTCCTCCGGTTTATCACCGGCAGTCTCCTTTGAGTTCCCGACCGAATCGCTGGCAACAAAGGATAAGGGTTGCGCTCGTTGCGGGACTTAACCCAACATTTCACAACACGAGCTGACGACAGCCATGCAGCACCTGTCTCACGGTTCCCGAAGGCACTAAGGCATCTCTGCCGAATTCCGTGGATGTCAAGAGTAGGTAAGGTTCTTCGCGTTGCATCGAATTAAACCACATGCTCCACCGCTTGTGCGGGCCCCCGTCAATTCATTTGAGTTTTAACC
+
CCCCCGGGGGGGGGGGGGGGGGGGGGGGGGGGGGGGGGGFGGGGGGGGGGGGGGGGGGGGGGGGGG@@BBEGGGGGGGFGGGGGGGGGGGGGGGGGGGGGGGGGGGGGGGGGGGGGGGGGGGGGGGGGGGDEGGGGGGGGGGGGGGGGGGGGGGGGGGGGGGGGGGGGGGGGGGEFGGGGGFFFGFFGCGGGFGGDGGGFGGGGGGGGGGGGGFGGGGFFEFGGFFCFGFFGDGGGGGGGGGG?GGCGGGGGGGGFFGGGGGGGGGEGFGGGGGGGGGCEGEEFFFGGFG97AGGCFCFFF
@M01751:259:000000000-C669V:1:1102:13231:8896 1:N:0:AGAGTC
ACGACTACAACAGGATTAGATACCCTGGTAGTCCACGCCGTAAACGATGTCGACTTGGAGGTTGTGCCCTTGAGGCGTGGCTTCCGGAGCTAACGCGTTAAGTCGACCGCCTGGGGAGTACGGCCGCAAGGTTAAAACTCAAATGAATTGACGGGGGCCCGCACAAGCGGTGGAGCATGTGGTTTAATTCGATGCAACGCGAAGAACCTTACCTACTCTTGACATCCAGAGAACTTTCCAGAGATGGATTGGTGCCTTCGGGAACTCTGAGACAGGTGCTGCATGGCTGTCGTCAGCTCGT
+
CCCCCGGGGGGGGGGGGGGGGGGGGGGGGGGGGGGGGGGGGGGGGGGGGGGGGGGGGGGGGDGGGGGGGGGGGGGGGGGGGFGGGGGGGGGGGGGGGGGGGGGGGGGGGGGGGGGGGGGGGGGGGGGGGGGDFGGGGGGGGGGGGGGGGGGGGGGGGGGGDGEGGGGGGGGGGGGGGGG9FCFGGGGGGGGGGGGGGGGGGGGGGGGFGFGGGGGG?EFGFGGGGGGGGFFGFGGFGGGGGFGEFGGGGGGGGGGGGGGGGGEEGGGGGFGDGFFGGGGGGGEFGGGGEGGGGGGGGFGG=
@M01751:259:000000000-C669V:1:1102:20587:8904 1:N:0:AGAGTC
GGATTGGTACGTCATCCCCACCTTCCTCCGGTTTATCACCGGCAGTCTCCTTTGAGTTCCCGACCGAATCGCTGGCAACAAAGGATAAGGGTTGCGCTCGTTGCGGGACTTAACCCAACATTTCACAACACGAGCTGACGACAGCCATGCAGCACCTGTCTCAGCGTTCCCGAAGGCACCAAAGCATCTCTGCTAAGTTCGCTGGATGTCAAGAGTAGGTAAGGTTCTTCGCGTTGCATCGAATTAAACCACATGCTCCACCGCTTGTGCGGGCCCCCGTCAATTCATTTGAGTTTTAACC
+
CCCCCGGGGGGGGGGGGGGGGGGGGGGGGGGDGGGDGGGGGGGGEFGFFGGGGGGGFGGGGGGGGGFCFGGGGGDFGGFGGGGDFGDGGFGGGGGEDCGGGG@FEGGGGFGGGGFGGGGGCFGGG9<DGFGGGGGGGGGGGGGGGGGFGFGGGFGGGCGGGGGGFCGGDGGGG>EFFFCFFFGFFGEG;CFGF;A3<<FGGDGCCFFGGGG9:FFGCCFGGGF7>BFFC<EEEGE?EDC7;FGGGDCF7?FGGF6CFFFFGFEG>C5C?98EDEEGGGGGC*/ACE<CGGF+12<EF96+<
@M01751:259:000000000-C669V:1:1102:17321:8973 1:N:0:AGAGTC
GGATTGGTACGTCATCCCCACCTTCCTCCGGCTTATCACCGGCAGTCCCCCTAGAGTGCCCAACCAAATGCTGGCAACTAGGGGCGAGGGTTGCGCTCGTTGCGGGACTTAACCCAACATCTCACGACACGAGCTGACGACAGCCATGCAGCACCTCTGTCCACGACCCGAAGGAATGACCTCATCTCTGAGGACGTCGTGGCATGTCAAGGGCTGGTAAGGTTCTGCGCGTTGCTTCGAATTAAACCACATGCTCCACCGCTTGTGCGCGCCCCCGTCCATTCCTTTTGGTTTTAGCCTT
+
CCBCCGGGGGGGG>FEFFGGCFGG<FGGGGEE@CFFGG<FEGGDFFFFGFEEGFEFD@F<EGFGGGGDFFG<FFG8CFGGGGGGGEBFEEFG7FFGGGEEGGDD7CCCDG<DGGGFFGFC,3FFGFFEDEEFFFCBDF:3@><BBF=DECAF:D,:,?3@CFF@***=*CFE<1<CFBFF,<<C:7<FEGCFFGFD<FFGC*:8CC9C+CFCEC*;*AFC<6<F::?C>**:8?E9:CEEF8ACCGG*:ACC:C:+<CCGGGG5*23<=*/1?*:8::;**<@C0<E?++*2*;;C:<7FC
@M01751:259:000000000-C669V:1:1102:7942:8995 1:N:0:AGAGTC
GGATTGGTACGTCATCCCCACCTTCCTCCAGTTTATCACTGGCAGTCTCCTTTGAGTTCCCGGCCGAACCGCTGGCAACAAAGGATAAGGGTTGCGCTCGTTGCGGGACTTAACCCAACATTTCACAACACGAGCTGACGACAGCCATGCAGCACCTGTCTCAGAGTTCCCGAAGGCACCAAAGCATCTCTGCTACGTTCTCTGGATGTCAAGAGTAGGTAAGGTTCTTCGCGTTGCATCGAATTAAACCACATGCTCCACCGCTTGTGCGGGCCCCCGTCAATTCATTTGAGTTTTAACC
+
CC<CC@GGGGECFGGGGGGGGGGGGGGG<FGFGGGGGGGGGGGGGGCGGGGGGGGGEGEEEGGGGDCGGGGGEEGDFF?FGFFFGGGGGFCFFGGGGDGGGGGGGGD:FGFGGGGGGGGFFCGGGGGF==FGEFFEGFDGG+FF?E8BDFFG8,8<FCFC,,@=BCB;BF@3C*@:EGGGGGFGGCFGGGGGE9F,=FGGFE;FFGFFG,3>C,=>FFCFGGGGFG?CF,=@CFFFDEFC8A*:C7AFF6@FGC6<<FGCF88C>C5CGGC8CCEEEGCE=*2:CFFGGG798CCF79C70
@M01751:259:000000000-C669V:1:1102:7025:9024 1:N:0:AGAGTC
ACGACTACAACAGGATTAGATACCCTGGTAGTCCACGCCGTAAACGATGTCGACTTGGAGGTTGTTCCCTTGAGGAGTGGCTTCCGGAGCTAACGCGTTAAGTCGACCGCCTGGGGAGTACGGCCGCAAGGTTAAAACTCAAATGAATTGACGGGGGCCCGCACAAGCGGTGGAGCATGTGGTTTAATTCGATGCAACGCGAAGAACCTTACCTACTCTTGACATCCAGCGAACTTAGCAGAGATGCTTTGGTGCCTTCGGGAACGCTGAGACAGGTGCTGCATGGCTGTCGTCAGCTCGT
+
CCCCCGGGGGGGGGEGGGGGGGGGGGGGGGGGGGGGGGGGGGGGGGGGGGGGGGGGGGGGGGGGGGGGGGGGGGGGGGGGGGGGGGGGGGGF<FGGGFGGGFGGGGGGGGGGGGGGGGGGGGGGGGGGGGGGGGGGGGGGGGGGGGGGGGGCGGGGGGGGGGDGEGGGGGFDGGGGGGGGGGGGGGGGGGGGGGGGGGGGGGEGGGGGGGGGGGDFGGGGFGGGGGFGGGGGGGGGDEGFFFF>FGGGGGGGGFGGGFGGGGGE*8CCEEGFGGGGG7@FFGGGGGGGEGGGDGGGGGFG/
@M01751:259:000000000-C669V:1:1102:10342:9037 1:N:0:AGAGTC
GGATTGGTACGTCATCCCCACCTTCCTCCGGTTTATCACCGGCAGTCTCCTTTGAGTTCCCGACCGAATCGCTGGCAACAAAGGATAAGGGTTGCGCTCGTTGCGGGACTTAACCCAACATTTCACAACACGAGCTGACGACAGCCATGCAGCACCTGTCTCAGAGTTCCCGAAGGCACCAAAGCATCTCTGCTAAGTTCTCTGGATGTCAAGAGTAGGTAAGGTTCTTCGCGTTGCATCGAATTAAACCACATGCTCCACCGCTTGTGCGGGCCCCCGTCAATTCATTTGAGTTTTAACC
+
CCCCCGGGGGEGGGGGGGGGGGGGGGGGGGGGGGGGGGGGGGGGGGGGGFGGGGGGGFFGGEGGGGC@BCFGFGFEGGFFGGGFGGGGGCGGGGGGFGGGGGGGGGE@FGGGG,BFFFGGGGGGGGGGGGGGGGGGGFGDGEEGFGGGGGCDCFFGGGGGEGCGGGEGGGGGEEGCFCGGEFGGGFGGDGGFGGGGGGGGCFFFGFCCGGGGGFGFGGGGGGGFGGGGGGFGGGGGGG9:8F?FFFGDGGGF5C6E9EGFGGGGEE8;6<EEG88CEDGEGCCFGGC@9FC:8<CFFG+3<
@M01751:259:000000000-C669V:1:1102:25959:9050 1:N:0:AGAGTC
GGATTGGTACGTCATCCCCACCTTCCTCCGGCTTATCACCGGCGGTTCCTTTAGAGTACCCAACCAAATGATGGTAACTAAAGGCGAGGGTTGCGCTCGTTGCGGGCCTTAACCCAACATCTCACGACACGAGCTGACGACAGCCATGCAGCACCTGTGTTCCAGTCCCCGAAGGGAAGAAATCCATCTCTGGAAATCGTCCGGACCTGTCAAACGCTGGTAAGGTTCTGCGCGTTTCTTCGAATTAAACCACATGCTCCACCGCTTGTGCAGGCCCCCGTCAATTCCTTTGAGTTTTAAC
+
CCCCCGGGGGCGG>GGGGGGGG8DGGGGGGGGDGGGGGFGGDGD7@CGF,FGGGFGEGAF@FGGGGGGGF9FCAFFEDGGGGFDGDEEG>FGGC+:FGGGF8F=F7+@CA<FCDFEGGFFCBEC,,>FCCFE:FGFCAFCECE>>7EFG::C,:>:?DA3?F@BCGFF,@**<CF>FF7FCCGFGGFFCCCGC9FFFGFCFGEGGG5CFC8<CFG8CGG**30AEC9C+0<5CCEE*<:@F8E;@*AFFGCEGFCEGE+A:*;>EEEFFFGFCCE*/>EECCE*<<<7<C?9:FC02C97+
@M01751:259:000000000-C669V:1:1102:2744:9107 1:N:0:AGAGTC
GGATTGGTACGTCATCCCCACCTTCCTCCGGCTTAGCACCGGCAGTCCCATTAGAGTTCCCAACTAAATGATGGCAACTAATGGCGAGGGTTGCGCTCGTTGCGGGACTTAACCCAACATCTCACGACACGAGCTGACGACAGCCATGCAGCACCTGTGTCTGAGTTCCCGAAGGCACCAATCCATCTCTGGAAAGTTCTCAGCATGTCAAGGCCAGGTAAGGTTCTTCGCGTTGCTTCGAATTAAACCACATGCTCCACCGCTTGTGCAGGCCCCCGTAAATTCCTTTGAGTTTTAACCT
+
CCCCCGGGGGGGGGGGGFGGCGGFGGFGGDGGGGGDGGGGGDGGGGGGGGGGGGGGGFGGGGGGGGGGGCGGGGGFGGGGFDGGGGGGGGGGCFEGCGGGGGGGDEFGDEFGGGGGFEGEBFFGGGGDFGGG:C@FFFE>FGGGGFFCFGFFGGGG8FCDGFFGGGFGCFDBFDCFFG@FFFFGFFGCFFGGGGFGFFB9FG9?9::<CFGGGGGGGFGGGGG:FCCFFDGGGGGDCGCE5::8@EFECCF*C:CCGGFGCE5:CCF+AEC68*ACG=**2*<9A9?CCFCCGCG7@CGC0
@M01751:259:000000000-C669V:1:1102:8241:9131 1:N:0:AGAGTC
GGATTGGTACGTCATCCCCACCTTCCTCCGAGTTGACCCCGGCAGTCTCCTGCGAGTCCCCGGCATAATCCGCTGGCAACACAGGACAAGGGTTGCGCTCGTTGCGGGACTTAACCCAACATCTCACGACACGAGCTGACGACAGCCATGCACCACCTGTACACCGACCACAAGGGGGGCCGTATCTCTACGGCTTTCCGGTGTATGTCAAACCCAGGTAAGGTTCTTCGCGTTGCATCGAATTAATCCACACGCTCCGCCGCTTGTGCGGGCCCCCGTCAATTCCTTTGAGTTTTAGCCT
+
CCCCCDGDFGGGGGGGGGGGGGGGGEFFFGEEFGFFGGFGDGGGGGGGGGGGGG:CFFGGGGFGGGGGGGGGGGDGGGGGGEGGFFFGFEGEGGDFGGEGGGGGGGGGGGGFGGGCGGGCGGG9FGDGCE+@FBCFFFGGDEGEGGG:>FFGGGGGGGGGFG@CGDCFFFFGCFGFFGGGEGEDFF7C<7C>EGGCEFGGGGGGGGGGEFGGGDEGGGG7CFG+AC9@EEE8EG81<CFCGC0AF?7:C9CFGCGGGGE8*858AF88CEG5EGGGGEE5*/<FEC?FFG95CFCC7CFEF
@M01751:259:000000000-C669V:1:1102:11848:9139 1:N:0:AGAGTC
GGATTGGTACGTCATCCCCACCTTCCTCCAGTTTATCACTGGCAGTCTCCTTTGAGTTCCCGGCCTAACCGCTGGCAACAAAGGATAAGGGTTGCGCTCGTTGCGGGACTTAACCCAACATTTCACAACACGAGCTGACGACAGCCATGCAGCACCTGTCTCACGGTTCCCGAAGGCACTAAGGCATCTCTGCCGAATTCCGTGGATGTCAAGAGTAGGTAAGGTTCTTCGCGTTGCATCGAATTAAACCACATGCTCAACCGCTTGTGCGGGCCCCCGTCAATTCATTTGAGTTTTAACC
+
CCCCCGGGGGGGGGGGFGGGGGGGGGGGGGGGGGGGGGGGGGGGGGGGGGGGFGGGGGCFGGGGGGGGGGGGGGGGGGGGGGGGGGGGCFGGGGGGGGGGGGGGGGGGGGGGGGGGGGGGGGGGGGGGGGGFGEDFGFGGGGEGGGGGGFGDGGGGFFGGAFFFFGGGGGGGGG7FFCFEFGGFGDGG?FFFGGCECGGGFGGGGDGFFGGGGGCGGFGGGGGFEFGGGGGGGFF7CGGGGGFFGGGGGGFCFGEFGG++;8CE5>CGF7ECGGGGGGECGG59C7CGFF+<C9:FFCCF<
@M01751:259:000000000-C669V:1:1102:6724:9174 1:N:0:AGAGTC
GGATTGGTACGTCATCCCCACCTTCCTCGCGGCTTATCACCGGCAGTCTCCCTAGAGTGCCCAACTGAATGATGGCAACTAAGGACGTGGGTTGCGCTCGTTGCGGGACTTAACCCAACATCTCACGACACGAGCTGACGACAGCCATGCAGCACCTGTGTGCACGTCTCCGAAGAGGATCCCCGATCTCTCGAGGTAACATGCCATGTCAAGGGATGGTAAGGTTCTGCGCGTTGCTTCGAATTAAACCACATGCTCCACCGCTTGTGCGGGCCCCCGTCAATTCCTTTGAGTTTTAATT
+
CCCCCGGGGGGGGGGGGGGGGGGGGGGGGGGGGGGGGGGGGGGGGGGGGGGGGGGGGGGGGGGGGGGGGGGGGGGGGGGGGGGGGGGGDGDFGGGGGGGGGGGGGGGBFGGGGGGGGGGGGGGFGGGGGGGGGGGGGGGGDGGEDFGGGGGGGGGGGGGGGGGGGGGGGGGG@FGGGGGGGGGGGGGGGGFGGGGGGGGGGGGGGGGGGGFGGGGGGGGGGGGGGGGGGGGGGGGGGGGGGFGGGG7CFGGGGGGGCFGGGGGECGGGGGGGGGGGGGGEGECFGGGGGGFGFGGGGGGG+
@M01751:259:000000000-C669V:1:1102:22398:9206 1:N:0:AGAGTC
ACGACTACAACAGGATTAGATACCCTGGTAGTCCACGCCGTAAACGATGAATGTTAGCCGTCGGGCAGTTGACTGTTCGGTGGCGCAGCTAACGCATTAAACATTCCGCCTGGGGAGTACGGTCGCAAGATTAAAACTCAAAGGAATTGACGGGGGCCCGCACAAGCGGTGGAGCATGTGGTTTAATTCGAAGCAACGCGCAGAACCTTACCAGCTCTTGACATTCGGGGTATGGGCAGTGGAGACATTGTCCTTCAGTTAGGCTGGCCCCAGAACAGGTGCTGCATGGCTGTCGTCAGCT
+
CCCCCGGGGGGGGEFGGGDFGGGCEEEGGGGGGGFFEGFGGEGGGGGDFFGCCFGGGGGGGGDGGGGGFEFDGGGGGGGGCCGFGGGGGGGGGGGGGDGGFGGGGAF@:FGGGCFEFFFGGGGGGGGGGGGFFGGGFDFGFDGC=FFGCFGGGGGDGFFGGDGCGC@@FFCDG7:FFG9<FFGGGGG:CFGGGGGDGGGGGGGGFGGGFCFGGF>G:FGDCC9ECCFCGGGGGGGGDFEFFGDG6;?+7ACG+<CCCGGGGEGCFCGDCF88CGCC*:CFFCFGGGFGFFFEFC58C=5C:
@M01751:259:000000000-C669V:1:1102:18305:9235 1:N:0:AGAGTC
GGATTGGTACGTCATCCCCACCTTCCTCGCGGCTTATCACCGGCAGTCTCCCTAGAGTGCCCAACTCAATGATGGCAACTAAGGACGTGGGTTGCGCTCGTTGCGGGACTTAACCCAACATCTCACGACACGAGCTGACGACAGCCATGCAGCACCTGTGTTCGCGTCCCCGAAGGGAACCCCGGATCTCTCCGGATGGCACGACATGTCAAGGGATGGTAAGGTTCTGCGCGTTGCTTCGAATTAAACCACATGCTCCACCGCTTGTGCGGGCCCCCGTCAATTCCTTTGAGTTTTAATT
+
CCCCCGGGGGGGGGGGGGGGGGGGGGGGGGGGGGGGGGGGGGGGGGGGFGGGGGGGGGGGGGGGGGGGGGGGGGGGGGGGGGGGGGGGGGGGGGGGGGGGGGGGGGGGGGGGGGGGGGGGGG9FFGGGGGGGGGGGGGGGGGGGGGGGGGGGGEFGFGGGGGGEFCFGGGGGGGGGGGGGGGGGGGGECFBFFGGGGGGGGGGGGGGGGGGGGGGFFGGGGGGGGGGGFFGGGGGD>FGGGGFGGGGCFFGC8@9CCF??FGEGEC>FCCGEGDGEGGEECG=CF@F:FFGFGGGGGGGG+
@M01751:259:000000000-C669V:1:1102:26842:9250 1:N:0:AGAGTC
GGATTGGTACGTCATCCCCACCTTCCTCGCGGCTTATCACCGGCAGTCTCCCTAGAGTGCCCAACTCAATGATGGCAACTAAGGACGTGGGTTGCGCTCGTTGCGGGACTTAACCCAACATCTCACGACACGAGCTGACGACAGCCATGCAGCACCTGTGTTCGCGTCCCCGAAGGGAACCCCGGATCTCTCCGGATGGCACGACATGTCAAGGGATGGTAAGGTTCTGCGCGTTGCTTCGAATTAAACCACATGCTCCACCGCTTGTGCGGGCCCCCGTCAACTCCTTTGCGTTTTAATC
+
CCCCCGGGGGGGGGGGDFGGGGGFGFGGGGGGGGGGGGGGGGGGCGGGFFEGGGGFGGGGGGGG,CFFGGGGGGGGGGGGGGGGGGDEEGGGGEGGGGGGGGGGGGGGGGGGGGGCGFFGFGAGGFGGGGDGGGGGGGG@DGEEGFGGGGGGGGGGFFGFFGG7CFGGGGGEEFCFGGGGFGGDEFGC@FFGGEGGEGGGFGGGGG5CGFECGGGCFGGG@EC89<FG?FG>EGGGGCF+88EGFFGGGDC8FF+8:C?+*A8CEG5F?F*:CEC5:EGC5C=+<+CFGG791:88EG6C+
@M01751:259:000000000-C669V:1:1102:12798:9333 1:N:0:AGAGTC
GGATTGGTACGTCATCCCCACCTTCCTCCGGTTTATCACCGGCAGTCTCCTTTGAGTTCCCGACCGAATCGCTGGCAACAAAGGATAAGGGTTGCGCTCGTTGCGGGACTTAACCCAACATTTCACAACACGAGCTGACGACAGCCATGCAGCACCTGTCTCACGGTTCCCGAAGGCACTAAGGCATCTCTGCCGAATTCCGTGGATGTCAAGAGTAGGTAAGGTTCTTCGCGTTGCATCGAATTAAACCACATGCTCCACCGCTTGTGCGGGCCCCCGTCAATTCATTTGAGTTTTAACC
+
CCCCCGGGGGGGGGGGGGGGGGGGGGGGGGGGGGGGGGGFGGGGGGGFGGGGGGDFGGGGGGGGGG@88BCFGGGGGGGGGGGGGGGGGFGGFGGGGGGGGGGGEG@GGGGGGGGGGGG@GGGGGGGGGGGGGGEEGGGGGGGGGGGGGGGGGGGGFGGGGFFGGGGEECFEGCGGDGGGGGGFFGFFGGGGGGDD7CFGFCFGGGGGGGGGGGFGGGGGFGGCFF<AC?CGGGGCCFGFEGGGGGFGGF>FGGCEEFFFFGGGGC@FCGCEGGGGGGG5?>E?FDG?:E@CFFFFCFCEE
@M01751:259:000000000-C669V:1:1102:12896:9451 1:N:0:AGAGTC
GGATTGGTACGTCATCCCCACCTTCCTCTCGGCTTATCACCGGCAGTCCCCTTAGAGTGCCCAACTAAATGCTGGCAACTAAGGGCGAGGGTTGCGCTCGTTGCGGGACTTAACCCAACATCTCACGACACGAGCTGACGACAGCCATGCAGCACCTGTTCTAGGGCCAGCCGAACTGAAGGTCATCGTCTCCAATGACCATACCCCGAATGTCAAGAGCTGGTAAGGTTCTGCGCGTTGCTTCGAATTAAACCACATGCTCCACCGCTTGTGCGGGCCCCCGTCAATTCCTTTGAGTTTT
+
CCCCCGGGGGGGGGGGGGGGGGGGGGGGGGGGGGGGGGGGGGGGGGGGGGGGGGGGGGGGGGGGGGGGGGGGGGGGGGFGGGGGGGGGGGGGGGGGGGGGGGGGGGGGGGGGGGGGGGGGGG<FGGGGGGGGGGGGGGGGGGGGGGGGGGGGGGGGGGGGGGGGGGGGGGGGGGGGGGGGGGGGGGGGGGCFGGGGGGGGGGGCGGGEGGEGGGGGCFFGGGGGGEFGGGGGFGG8EGGGGGGGGGGGGGGGGFGFGG@GGFFGGGDGDEFGFCEGDGGGGGGGG>CGGGGGGGGCFGGFG
@M01751:259:000000000-C669V:1:1102:24456:9457 1:N:0:AGAGTC
ACGACTACAACCGGATTAGATACCCTGGTAGTCCACGCCGTAAACGATGTCAACTAGCCGTTGGGATCCTTGAGATCTTAGTGGCGCAGCTAACGCATTAAGTTGACCGCCTGGGGAGTACGGCCGCAAGGTTAAAACTCAAATGAATTGACGGGGGCCCGCACAAGCGGTGGAGCATGTGGTTTAATTCGAAGCAACGCGAAGAACCTTACCTGGCCTTGAAATGCTGAGAACTTTCCAGAGATGGATTGGTGCCTTCGGGAACTCAGACACAGGTGCTGCATGGCTGTGGTCAGCTCGT
+
<CCCCGGGGGGBF:CFGGGEGGFF@EFGGGGGFEFFFGCFFGGFFFFGGGGGCGFFGGGGGGGD@FFFFDD<,,C,@,CED@EF7FGGGD=FCE:FCFEGGFEFA?FE:FGCGG7GGGGGGGG7CFGFCGGGGGGC,BEGADDDFGEDE9FCCCCFEG*>FEFG*FFGGG<FG7FC<:FFGFCGCFEEF,<C@FGF:+<B>8*CGGG;6A:E:?+88EG6@9+2@EGFC:F:EF9@CFF+0AF*::C69<>FF878@C9>CC8C@GCFGG:FGCC5E+8+3+<C?85;>8+*23+CF?A7*
@M01751:259:000000000-C669V:1:1102:4089:9476 1:N:0:AGAGTC
GGATTGGTACGTCATCCCCACCTTCCTCGCGGCTTATCACCGGCAGTCTCCCTAGAGTGCCCAACTGAATGATGGCAACTAAGGACGTGGGTTGCGCTCGTTGCGGGACTTAACCCAACATCTCACGACACGAGCTGACGACAGCCATGCAGCACCTGTGTTCCAGTCCCCGAAGGGAAGAAATCGATCTCTCGAAGTCGTCCGGACATGTCAAACGCTGGTAAGGTTCTGCGCGTTGCTTCGAATTAAACCACATGCTCCACCGCTTGTGCAGGCCCCCGTCAATTCCTTTGAGTTTTAA
+
CCCCCGGGGGGGGGGGGGGGGGGGGGGGGGGGGGEGGGGGGGGGGGGFFGGGGGGGGGGGGGGGGFFCFGGGGGGGGGGGGFFGGGGGGGGGGGGGEGGGGFGGGGGGGGFAFGG?CGGGGGFGGGGGGGGGEGGGGGGGGGGGGGGGGGGGG>BFGGFGGGGGGCFGGGGG7FEGGGDEGGGGGGGCGFFGGGGGGGGGGGGGGGGGGGGGDCGGEDCECECGGGGGGGC7?E5EGGGGG71:8FCFFGGFCF>F6@<0@FCFE>>;8FFC?GGGGGGGC*85CGGGGGGCEFGGGGFG6
@M01751:259:000000000-C669V:1:1102:18648:9483 1:N:0:AGAGTC
GGATTGGTACGTCATCCCCACCTTCCTCCGGTTTATCACCGGCAGTCTCCTTTGAGTTCCCGACCGAATCGCTGGCAACAAAGGATAAGGGTTGCGCTCGTTGCGGGACTTAACCCAACATTTCACAACACGAGCTGACGACAGCCATGCAGCACCTGTCTCAGCGTTCCCGAAGGCACCAATCCATCTCTGGAAAGTTCGCTGGATGTCAAGAGTAGGTAAGGTTCTTCGCGTTGCATCGAATTAAACCACATGCTCCACCGCTTGTGCGGGCCCCCGTCAATTCATTTGAGTTTTAACC
+
CCCCCGGGGGGGGGGGGGGGGGGGGGGGGGGGGGGGGGGGGGGGGFGGGGGGGGGGGGGGGGGGGGF@BFEGGGGGGGGGGGGGGGGGGFGGGGGGGGGGGGGGGGGGGGGGGGGGGGGGGGGGGGGGGGGDDFGGGGGGGGGGFGGGGGGFGFGGGGGGGFGGGGGGGGGGEGGGGCGGEGGDGGGG9<FGGGGFFGGGGGG@FD97FFGGEGGFFGGGGGGGGGGFGGGGGGG8EGGGCFGGGGGGGGGGDF6C9AFGGGGG5EFF67*?CE=CGDECE*CE9@?FFGGGGGGGG7CFF
@M01751:259:000000000-C669V:1:1102:23431:9577 1:N:0:AGAGTC
GGATTGGTACGTCATCCCCACCTTCCTCCGGTTTGTCACCGGCAGTCCCATTAGAGTGCCCTTTCGTAGCAACTAATGGCAAGGGTTGCGCTCGTTGCGGGACTTAACCCAACATCTCACGACACGAGCTGACGACAGCCATGCAGCACCTGTGTTACGGCTCTCTTTCGAGCACTCCTCTATCTCTAAAGGATTCCGCACATGTCAAAGGTGGGTAAGGTTTTTCGCGTTGCATCGAATTAAACCACATCATCCACCGCTTGTGCGGGTCCCCGTCAATTCCTTTGAGTTTCAACCTTGC
+
CCCCCGGGGGGGGGGGGGGGGGGGGGGGGGGGGGGGFGGGGGGGGGCFGGGGGGGFGFGGGGGGGGFAFGGGGGG<FGGGGGGGGGGGFGGGGGGGGGGGCCGGGGGFGFEGDGGG9FFGGGGGEEF>FGEDF+CGEEGB=A<FFFGGFCA<>@CEFGGGE>CFFG9FA:CFGGFCBFCCGGGFFGGAECGGGFGGGGGCEGCEFFG@B@F2FGG:CF,FFCGGG7FGC@EGC6C7CCFFG9EGC;C5*<:CFFEFGF>C*;C;CGC8CG5FFFEGGE8+<EC:FF?+;CEGC<+<CCE++
@M01751:259:000000000-C669V:1:1102:5958:9588 1:N:0:AGAGTC
ACGACTACAACAGGATTAGATACCCTGGTAGTCCACGCCGTAAACGATGATAACTAGCTGTCCGGGCACTTGGTGCTTGGGTGGCGCAGCTAACGCATTAAGTTATCCGCCTGGGGAGTACGGCCGCAAGGCTAAAACTCAAAGGAATTGACGGGGGCCCGCACAAGCGGTGGAGCATGTGGTTTAATTCGAAGCAACGCGCAGAACCTTACCAACCCTTGACATCGCCTGACCGGCCTGGAGACAGGTCTTTCCCGCAAGGGACAGGTGGACAGGTGCTGCATGGCTGTCGTCAGCTCGT
+
CCCCCGGGGGGGGGFGGGGGGGGGGGGGGGGGGGGGGGGGGGGGGGGGGGGGFGGGGGGGGGGGGGGGGGGGGGGGGGGGGGGGGGGGGGGGGGGGGGGGGGGGGGGGGGGGGGGGGGFGGGG@EGGGGGG7FCGGGGGGGGGGGGGGGGGGGGGGGGGFGGGGGGGFGGGGGGCFCFGCCGEGFGGGGGDFGGGGGGGG<EGEEGGGGGGGFGGGGGGGGFGGGGC8EECGGGG>>8*A@FF+866CFGGDGCEGGGEDEGGGGFGGGGF58+2*+3899@8FFGGGD6+@ECE=6<+:*
@M01751:259:000000000-C669V:1:1102:12263:9597 1:N:0:AGAGTC
GGATTGGTACGTCATCCCCACCTTCCTCCGGCTTATCACCGGCGGTTCCTTTAGAGTACCCAACCAAATGATGGTAACTAAAGGCGAGGGTTGCGCTCGTTGCGGGACTTAACCCAACATCTCACGACACGAGCTGACGACAGCCATGCAGCACCTGTCTCTACGCCACCGAAGTGGACCCCAAATCTCTCTGTGTAGCACCGGATGTCAAGAGCTGGTAAGGTTCTGCGCGTTGCTTCGAATTAAACCACATGCCCCACCGCTTGTGCGGGCCCCCGTCAATTCCTTTGAGTTTTAATCT
+
CCC9CGGGGGGEFC<FCAGDC6CFGGGFGGGGGGEDCFGFEC@FCCFCEFCEECF@@CEFDFGDG@GECEF,C<FGGDGFGGGGFE=@C:FEFGEGGDGCF8?BCCFG8FFE?8>:DF7=,8A<,BBB>BCEEGGFACFEE7CCCFG,>38:CFG?8>,,@D;F>7F:<71C:<=F,>F,=FGFCCC,CFGC<?<FFGGCF<7**2C0<C:9+;6<FGC?FCF::9:FEC58EGGD9<A*CCEGFG??GD>FFGG+C**/;:EGGGGGCE**2CC*:=CEE*++<F?CGFGC9+2:<A7E<
@M01751:259:000000000-C669V:1:1102:2320:9613 1:N:0:AGAGTC
ACGACTACAACCGGATTAGATACCCTGGTAGTCCACGCCGTAAACGATGTCGACTTGGAGGTTGTGCCCTTGAGGCGTGGCTTCCGGAGCTAACGCGTTAAGTCGACCGCCTGGGGAGTACGGCCGCAAGGTTAAAACTCAAATGAATTAACGGGGGCCCGCACAAGCGGTGGAGCATGTGGCTTAATTCGATGCAACGCGAAGAACCTTACCTACTCTTGACATCCAGAGAACTTTCCAGAGATGGATTGGTGCCTTCGGGAACTCTGAGACAGGTGCTGCATGGCTGTCGTCAGCTCGT
+
CCCCCGGFFEGBECEGGGGGGGGCGFGFGGDEAEGGGEGGEFFGG@CDDCFEDCEFFFFCCFFFGCCECFGFGFFD@FEG7,=EFFGGGCFFG?@FF@FGFGGF+CGG@CG7F+:+33BBFGF+@FG>FGGGGG<CF<CFGCBFGGGGC,<DBFDGDGGD*<<F@FGFGCCBFF7:<:FGD9*;FF79CFGGGGGG7C>>EGEC88*8*++<+<+0+3<<7CCGFFFGGGF>CFFF7@C?FF;602+;<0*;@*+;::9>5E5:CA<7A99CC8FCCFC99AFCFGFCEGFFC5;CFCFGC
@M01751:259:000000000-C669V:1:1102:24602:9623 1:N:0:AGAGTC
ACGACTACAACAGGATTAGATACCCTGGTAGTCCATGCCGTAAACGTTGGGCACTAGTTGTGGGGACCATTCCACGGTTTCCGTGACGCAGCTAACGCATTAAGTTCCCCGCCTGGGGAGTACGGTCGCAAGATTAAAACTCAAAGGCATTGACGGGGGCCTGCACAAGCGGTGGAGCACGTGGTTTAATTCGAAGCAACGCGCAGAACCTTACCAGCGTTTGACATGTCCGGACGATTTCCAGAGATGGATCTCTTCCCTTCGGGGACTGGAACACAGGTGCTGCATGGCTGTCGTCAGC
+
CCCCCGGGGFGGFGGGGEGGGGGGGGFGGFGEFGGGGGGEGGGGFGGE8@FFGDFGGFGGF7FEGGGGGGGFGCC7FFFGFEFGG?FGGGGGCEFGDGGGGFFDGGGGFFGCF+ACC@CFGCEEG<CEEEGGFGGG?FGD,FFGAE?=DFFGGGDGGGGGGCGFGGC8BFGFGE@FFFF,*6<FF:<C@FF<@A<*1CEGG7FFGGGFGD8CFGCGFDGGGGG??CF+CC01:58CE?5:EGGF?8877:A7CFEGGFFCFG68E5*:1*:*;+<8@CGC++@9FG6CFF=C=*3;C*:5+
@M01751:259:000000000-C669V:1:1102:6758:9641 1:N:0:AGAGTC
GGATTGGTACGTCATCCCCACCTTCCTCCGGCTTATCACCGGCGGTTCCTTTAGAGTACCCAACTCAATGATGGTAACTAAAGGCGAGGGTTGCGCTCGTTGCGGGACTTAACCCAACATCTCACGACACGAGCTGACGACAGCCATGCAGCACCTGTGTTCCAGTCCCCGAAGGGAAGAGACCCATCTCTGGGAATCGTCCGGACATGTCAAACGCTGGTAAGGTTCTGCGCGTTGCTTCGAATTAAACCACATGCTCCACCGCTTGTGCAGGCACCCGTCAATTCCTTTGAGTTTTAAC
+
CCCCCGGGGGGGGGGGGGGGGGGDGGGGGGGGGFGGGGGGFGGGGGGGGGGGGGGGGGGFGGFGGGGGGGGGGGGCFGGGGGGGGGGGGGGGGGDEFGGGGGGGGGEGGGGGGGGGGGGGGFGGGGCGGGGGGGGGGGGGGGDGFGGGGGGGGGGGGGGGGGGGGGGGGGGGGGGEGG@FFGCFFEGG:FGGGGGGGGGFEGEGGGGGGGGFGGFGGGGGG+CFGCCFGGGCEGEG>EGGFGGGGG?GGG6@FGGGG++<CFFDGGGGGGGGF@C8;CGD5CG7E:<EGGGGGGFGGGGFC
@M01751:259:000000000-C669V:1:1102:2550:9646 1:N:0:AGAGTC
ACGACTACAACAGGATTAGATACCCTGGTAGTCCACGCCGTAAACGATGAATGCCAGCCGTTGGTCTGCTTGCAGGTCAGTGGCGCCGCTAACGCATTAAGCATTCCGCCTGGGGAGTACGGTCGCAAGATTAAAACTCAAAGGAATTGACGGGGACCCGCACAAGCGGTGGATGATGTGGAGTAATTCGATGCAACGCGAAAAACCTTAACTACGCTTGACATGTCTATAATCCCGAAGAGATATGGGAGTGCTCGAAAGAGAACTACAACACAGGATCTGCATGGCCGTCGTCAGCTCG
+
CCCCCGGGG<FFF@EFGGGGGGGGFFG8FGFFDFFFFGGGGDEGG7FD:FFFFFGF@DF+B:CC@FFFGDDEE@C,CECFE@8:BGCFGGGGG>CFEBEC9FDCA9<=FEE<FC@CEFFE:=:?CGCF>FG,?FFDFFGFDFDC,BDF<FFEE7CGECFEFEGGFFCGGGD@FG8FF9;;<F,6FE,@C7A@;CEFF7C:CGFGDEEFFE:FFBFFDEE*;C:FF9CEF++<3<<C8*::E**:+29AFFCEG+<CEGGC8C88CC+++3++;C=E**0<9CFGGC*/<8:?8CCG5C702
@M01751:259:000000000-C669V:1:1102:2576:9715 1:N:0:AGAGTC
GGATTGGTACGTCATCCCCACCTTCCTCCGGCTTATCACCGGCGGTTCCTTTAGAGTACCCAACTTAATGATGGTAACTAAAGGCGAGGGTTGCGCTCGTTGCGGGACTTAACCCAACATCTCACGACACGAGCTGACGACAGCCATGCAGCACCTGTGTTCCAGTCCCCGAAGGGAAGCAATCCATCTCTGGAAGTCGTCCGGACATGTCAAACGCTGGTAAGGTTCTGCGCGTTGCTTCGAATTAAACCACATGCTCCACCGCTTGTGCAGGCCCCCGTCAATTCCTTTGCGTTTTAAC
+
CCCCCFGGGGGGFEGGGGGGGGAEGGGDFF7@FEFCFGG8FEGG7@BCGFGFGGGGGGEFFGGGFFEAFGFGGGFEEGGFGGG9DCCFGGGGD8+=@:FGGGGCBCF=F<EFGFGGGGGFFFFFGGGGGEFECF@8,>FCCGBCGGG:@FFGFGFF8<F9FFGFFGGGGF7CF7EE7C<,<FGFFG,9?9<F79B<CEEG:<FGGCEGEEFCC7@CCAC5CG+<++3+C+38:8?EC>CFC>FECCFCF96CC*0+<CFGGGG*:?EFF6@C+;=E*78C:CE5<+<CCC:++*8CEE+6C
@M01751:259:000000000-C669V:1:1102:28472:9806 1:N:0:AGAGTC
ACGACTACAACAGGCTTAGATACCCTGGTAGTCCACGCCGTAAACGATGTCAACTAGCCGTTGGGAGTCTTGAACTCTTAGTGGCGCAGCTAACGCATTAAGTTGACCGCCTGGGGAGTACGGCCGCAAGGTTAAAACTCACATGAATTGACGGGGGCCCGCACAAGCGGTGGAGCATGTGGTTTAATTCGAAGCAACGCGAAGAACCTTACCAGGCCTTGACATCCAATGAACTTTCCAGAGATGGATTGGTGCCTTCGGGAACATTGAGACAGGTGCTGCATGCTTGTCGTCAGCTCGT
+
CCCC<C+C<CE8FG8CFGECFFAF@FGDGG9FCFDF;FGGGGGGG@:F<6<FGGFFGGGCFE7FEC,BC,EEFCE9FGAFD@FCECEE>+FF,<F>C,C<,,??FGFCCFD4DB@7=CFCB+4C+8CFEGFGF9,E?=<=F,BFC9FG,,CFCC:F7FF7F15><C:C@:CFC73<@FF<F,+=E7EFF9CF<BFF:FEG:**/A:8EFCFGG7?*;EFG?9:CFC0<AFG7EC@FFGF+2<*C?CC@9<88CA+2<9C>E8::@6<FF9+*9:EEF+<:FG0<C+++00+*;**2++<*:
@M01751:259:000000000-C669V:1:1102:10369:9844 1:N:0:AGAGTC
ACGACTACAACAGGATTAGATACCCTGGTAGTCCACCCCGTAAACGTTGGGAACTAGTTGTGGGGTCCATTCCACGGATTCCGTGACGCAGCTAACGCATTAAGTTCCCCGCCTGGGGAGTACGGCCGCAAGGCTAAAACTCAAAGGAATTGACGGGGACCCGCACAAGCGGCGGAGCATGCGGATTAATTCGATGCAACGCGAAGAACCTTACCAAGGCTTGACATATACGAGAACGGGCCAGAAATGGTCAACTCTTTGGACACTCGTAAACAGGTGGTGCATGGTTGTCGTCAGCTCG
+
CCCCCGGGGGGGGGGGGGGGGGGGGGGGGGGGGGGGFGDGGGGGGGGGGGGGGGGGGFFGGGGGGGGGGGGGGGGGGGGFGGGGGGGGGFDGGGGGGGGGGGGGGGGGGFGGGGGGGGGGGGGGGGGGGGGGGGGGDGGGGGGGGFGGGGGGGGGGGGCFGGGGGGGGGGGGGGGGGGGGGDGGGDGGGGGGGGGGDGGFGGGGEEGGGGFGGFGGGGGGGGEFFGFGGDCCFCGGGGG5CC*:FGFGGFFGGGGFFGGFDFCFGGFGGECGGGFFFFFFGGGFG?CFFCEGGGCGDG9<C
@M01751:259:000000000-C669V:1:1102:14387:9890 1:N:0:AGAGTC
GGATTGGTACGTCATCCCCACCTTCCTCCGGTTTGTCACCGGCGGTCTCCTTAGAGTTCCCACCATTACGTGCTGGCAACTAAGGACAAGGGTTGCGCTCGTTGCGGGACTTAACCCAACATCTCACGACACGAGCTGACGACAGCCATGCAGCACCTGTGTTCGAGTTCCCGAAGGCACCAATCCATCTCTGGAAAGTTCTCGACATGTCAAGACCAGGTAAGGTTCTTCGCGTTGCATCGAATTAAACCACATACTCCACCGCTTGTGCGGGCCCCCGTCAATTCCTTTGAGTTTCCGT
+
CCCCCGGGGGGFGGGEFGGGGGGGGGGGGGGGGGGGGGGGGGGGGGGGGGGGGGGGGGGGGGGGGGGGGGFGGGFFGGFGGGGGGGGGGGGGGGGGGGGGGG?=FDCFGFGGGGDEFGGEC>F9FGGGGGCFGGEGGGGGGGGGGGG7CFG9EFFGGC8=>FGGG7FEFGGGGGGGDFCGGGFGGCG9A:CGGFGGGGGFC,?7FBCFGGFGGGGFAACEGGGGGGGGGGFCGGGGDE6CFDC6FCFGGGF>88?GGFGCCGC>C?EF*+3AECEEGEEGGG55<7CGGGGGDCFG+:0>C
@M01751:259:000000000-C669V:1:1102:16729:9922 1:N:0:AGAGTC
ACGACTACAACAGGATTAGATACCCTGGTAGTCCACGCCGTAAACGATGTCGACTTGGAGGTTGTGCCCTTGAGGCGTGGCTTCCGGAGCTAACGCGTTAAGTCGACCGCCTGGGGAGTACGGCCGCAAGGTTAAAACTCAAATGAATTGACGGGGGCCCGCACAAGCGGTGGAGCATGTGGTTTAATTCGAAGCAACGCGAAGAACCTTACCTGGCCTTGACATGCTGAGAACTTTCCAGAGATGGATTGGTGCCTTCGGGAACTCAGACACAGGTGCTGCATGGCTGTCGTCAGCTCGT
+
CCCCCGGGGGGGGGGFGGGGGGGGGGGGGGGGGGFFGGGGGGGGGGGGGGGGGGGGGGGFEGGGGEGGGGGFEEFGGGGGDFGFGGGCGGGFGGGGEGGGGFEFFGGGGGGGGGGGGGGGGGGDGGGEGGGGGGGGGCFGGGGGGGGGGGEGGGGGGGGGGGGGGGGGGG<FG@FGFGGGGGFGGGGFGGGGGGGEFGGGGGGGGGGGGGGEFGGGGGGG?CFFGGFGGGGGGFGGGFGGFF>EE7@A?CFGC8CC?EGGD*/?FGC7@CGGGGGGGGGGGFFGGFEFC8@FG>58E7?E*
@M01751:259:000000000-C669V:1:1102:27383:9927 1:N:0:AGAGTC
GGATTGGTACGTCATCCCCACCTTCCTCCAGTTTATCACTGGCAGTCTCCTTTGAGTTCCCGACCGAATCGCTGGCAACAAAGGATAAGGGTTGCGCTCGTTGCGGGACTTAACCCAACATTTCACAACACGAGCTGACGACAGCCATGCAGCACCTGTGCACCTGTCCCGAAGGAAAAGCTCCATCTCTGGAGCCGTCAGGGCATGTCAAGGGCTGGTAAGGTTCTGCGCGTTGCTTCGAATTAAACCACATGCTCCACCGCTTGTGCGGGCCCCCGTCAATTCCTTTGAGTTTTAATCT
+
CCCCCGGGGGGGGGGGGGGGGGGGGFGGGGGGGGGGFGGGGFGGGGGFGGGGGFGDGGGGGGGGGGFFFFGGGGGGGGGGGGGGGGGGGFGFG7FGGGGGGGFGGGGEGGGGGGGGGGEGGGGGGGGDGGGGDEEGGFD7C@FGGFGGGGGGGGGGGGGGGFFFGFFFFGDGGGGGGCGFGGCFFCFCFFCECFGGG:CEGG>FGFG99FCGCGGGGEGGGGGEGGCEGGGGGGEEGGGGFGGGGGGGFFGGG6EGGGGGGGGGC5C6FGGDCCEGGGCGGGC7EFGF77CFGGDFFFFGF
@M01751:259:000000000-C669V:1:1102:24429:9965 1:N:0:AGAGTC
ACGACTACAACAGGATTAGATACCCTGGTAGTCCACGCCGTAAACGATGTCGACTTGGAGGTTGTTCCCTTGAGGAGTGGCTTCCGGAGCTAACGCGTTAAGTCGACCGCCTGGGGAGTACGGCCGCAAGGTTAAAACTCAAATGAATTGACGGGGGCCCGCACAAGCGGTGGAGCATGTGGTTTAATTCGATGCAACGCGAAGAACCTTACCTACTCTTGACATCCAGAGAACTTAGCAGAGATGCTTTGGTGCCTTCGGGAACTCTGAGACAGGTGCTGCATGGCTGTCGTCAGCTCGT
+
CCCCCGGGGFGFGGGFGGGGGGGGGGGGGGGGGGGGGGGGGGGGGDGGGGGGGGGGFGGGCFGGGGFEGCFFGGGGGGGGGGGGGGGGGDGGGGGGGGGGGFGGGGGGGGGCFGGGGGGGGGGGGGGGGEGGGGGGGGFGGGGGFFGGG9DFFGGGGGGGGGGGDGFFGDGGDFGGFFFFGGGGGFFGFFFC:@FGGGGGGGGGGFFG6:CGDGGGC?EG+:CCFFGGGGGFGGGGFFGCEGEGFGGCEFG6F>FGCFDC*88EFFGGFFEGGGF=A6C?CF6CGGGGD>CGGFGG?:<E5
@M01751:259:000000000-C669V:1:1102:12370:9991 1:N:0:AGAGTC
GGATTGGTACGTCATCCCCACCTTCCTCTCGGCTTATCACCGGCAGTCCCCTTAGAGTGCCCAACTGAATGCTGGCAACTAAGGGCGAGGGTTGCGCTCGTTGCGGGACTTAACCCAACATCTCACGACACGAGCTGACGACAGCCATGCAGCACCTGTTCTGGGGCCAGCCTAACTGAAGGACAATGTCTCCACTGCCCATACCCCGAATGTCAAGAGCTGGTAAGGTTCTGCGCGTTGCTTCGAATTAAACCACATGCTCCACCGCTTGTGCGGGCCCCCGTCAATTCCTTTGAGTTTT
+
CCCCCGGGGGGGGGGGGGGGGGGGGGGGGFFGGGGGGGGGGGGGGGGGGGGGGGGGGGGGGGGGGGGGGGGFGGGEGGDFGGGFGGGGGGGGGGGGGGGGGGFGGGGGGGGGGGGGGGGGGGCGGGGGGGGG>@FGGGGGGGGGGGGGGGGGGGGGGGGECEEGGGGGGGGGGGGGGGGGGDFEGGGGGGFGGGGGFGGGGGGFGGGGGGGGGF:F<FFFGFGGGGGGFEGGFGGGGGGGGGGGGGGGGDGGGGGGFG6FGGGGGGDGCEF8CFCEEGE5CGGGEGGGGGFFGGDGGGGFG
@M01751:259:000000000-C669V:1:1102:21795:10045 1:N:0:AGAGTC
GGATTGGTACGTCATCCCCACCTTCCTCCGGTTTGTCACCGGCAGTCTCCTTAGAGTGCCCACCATAACGTGCTGGTAACTAAGGACAAGGGTTGCGCTCGTTACGGGACTTAACCCAACATCTCACGACACGAGCTGACGACAGCCATGCAGCACCTGTGTCTGAGTTCCCGAAGGCACCAATCCATCTCTGGAAAGTTCTCAGCATGTCAAGGCCAGGTAAGGTTCTTCGCGTTGCTTCGAATTAAACCACATGCTCCACCGCTTGTGCGGGCCCCCGTCAATTCCTTTGAGTTTTAAC
+
CCCCCGGGGGGGGGGFCGGGGGGGGGGGGGGGGGDFA9EDEGGGGGGGGGGGGGGGGGGGGGGGGGFGFGGGGGGGGGGGGFGGGFFFGGGCFFFGGDGGGGGFFDDD@EGCEFFGGGGDFGG<FCF<EGGGGGGGGGGGEDFEEF@FGGGGFDGGGFCC>FFEFGGGGGGFC@CEECCGGD>FGGGGGCFF9DFCFCCFFFFG;BFFFFG@F<<FGGGFGGFGFGFFGGF7ECFGEFFGG7CFGGGFGGGGGGGGGFGGGFGDDCEGGFGEGDGGEDGGGGGGGGG7<FG7F5CFGGFFC
@M01751:259:000000000-C669V:1:1102:3385:10079 1:N:0:AGAGTC
GGATTGGTACGTCATCCCCACCTTCCTCCGGTTTATCACCGGCAGTCTCCTTTGAGTTCCCGACCGAATCGCTGGCAACAAAGGATAAGGGTTGCGCTCGTTGCGGGACTTAACCCAACATTTCACAACACGAGCTGACGACAGCCATGCAGCACCTGTCTCACGGTTCCCGAAGGCACTAAGGCATCTCTGCCGAATTCCGTGGATGTCAAGAGTAGGTAAGGTTCTTCGCGTTGCATCGCATTAAACCACATGCTCCACCGCTTGTGTGGGCCCCCGTCCATTCATTTGAGTTTTAACC
+
CCCCCCFGGGFGF7FFFGGGGGCFGGGGGGDGG@AFGGCE,CEGDEFE@E9,CEGFFFFFFE7BFG888@F@<BFF<E<FGFDDF<FFC9DFGEFCECFE7@EEECE7>,,BFCEFGGGGDF<FFGGF@FGGGCC7,CBCFG>FF7F9,@F9FCFCFFGF,@==78>::FAFFGGD7<CFB,,3<CFFC;CGF,*41=CFGFFF7<FC<<<9<FGCFE9,?FFG,<+0<CF5C8EEE?:C:*;:8:0AFEFF*+2++<CFGGDC8>:8C8;55@E58C:8;*8+<<9CFGF<*AGCC<C+2
@M01751:259:000000000-C669V:1:1102:18318:10081 1:N:0:AGAGTC
ACGACTACAACAGGATTAGATACCCTGGTAGTCCACGCCGTAAACGATGTCGACTTGGAGGTTGTTCCCTTGAGGAGTGGCTTCCGGAGCTAACGCGTTAAGTCGACCGCCTGGGGAGTACGGCCGCAAGGTTAAAACTCAAATGAATTGACGGGGGCCCGCACAAGCGGTGGAGCATGTGGTTTAATTCGATGCAACGCGAAGAACCTTACCTACTCTTGACATCCACGGAATTTGGCAGAGATGCCTTAGTGCCTTCGGGAACCGTGAGACAGGTGCTGCATGGCTGTCGTCAGCTCGT
+
CCCCCGGGGGGGGGGGGGGGGGGGGGGGGGGGGGGGGGGGGGGGGGGGGGGGGGGGGGGGGGGGGGGGGGGGGGGGGGGGGGGGGGGGGGGGEFFGGGGGGGGGGGGGGGGGGGGGGGGGGGGGGGGGGGGGGGGGGGGGGGGGGGGGGGGGGGGGGGGGGGGGGGGGGGGGGGGGGGGGGGGGGGGGGGGGGFGGGGGGGGGGGGGGGGGGGGGGGGGF7FGGGGGGGGGGGGGGGGGGGGGGGGGGGGGGGGGFGGGGDEEGGGGGGGGGGGGGGGGGGGFGGGFGGGGGGGGGGGGG5
@M01751:259:000000000-C669V:1:1102:15675:10114 1:N:0:AGAGTC
ACGACTACAACAGGATTAGATACCCTGGTAGTCCACGCCGTAAACGATGTCGACTTGGAGGTTGTTCCCTTGAGGAGTGGCTTCCGGAGCTAACGCGTTAAGTCGACCGCCTGGGGAGTACGGCCGCAAGGTTAAAACTCAAAGGAATTGACGGGGGCCCGCACAAGCGGCGGAGCATGCGGATTAATTCGATGCAACGCGAAGAACCTTACCAAGGCTTGACATACACCGGAAACGGCCAGAGATGGTCGCCCCCTTGTGGTCGGTGTACAGGTGGTGCATGGTTGTCGTCAGCTCGTGT
+
CCCCCGGGGGGDFFFFGGGGGGGGGGGGGGGGGGFGDGGGGGGGGGGGGGGFGGGGGGGGGGGGGGGGGGGGGGGGGGGGGGFGGGGGGGGGFGGDDFGGGGFGGGGGGGGGGGFGGGGGGGGEEFGGGGGDFGFGGGGGGGGGG8DFGGGGGEFEGGGGGGEGGGG7FEGGGGGGG?7EEGGGGGGGGGGGDGGGGFGGGGGGGGGGGGGGGCCF8F68EDGGGGGGGG*?EGGGGEGGGGGFGDFGGCGGE8CEE:FFFGGG8*?EG9ACCFC@578CFGEGGGE>CE=*/AFCGG*A:
@M01751:259:000000000-C669V:1:1102:14078:10159 1:N:0:AGAGTC
GGATTGGTACGTCATCCCCACCTTCCTCGCGGCTTATCACCGGCAGTCCCCCTAGAGTGCCCAACTGAATGCTGGCAACTAAGGGCGAGGGTTGCGCTCGTTGCGGGACTTAACCCAACATCTCACGACACGAGCTGACGACAGCCATGCAGCACCTGTGCACCTGTCCCGAAGGAATGACTTCATCTCTGAAGCCGTCAGGGCATGTCAAGGGCTGGTAAGGTTCTGCGCGTTGCTTCGAATTAAACCACATGCTCCACCGCTTGTGCGGGCCCCCGTCAATTCCTTTGAGTTTTACTCT
+
CCCCCGGFGGCGGCGGGGGGGGGGGGGGDGGGGGCFFGGGFGGGGGGGGGGGGGGGGFGGGFGGGGGGGGGGGG<FGGGGGGGGGGGDGDEGGCFGGGGGGGGGGGGDGGGGGGGGGGGGGFEGGGGGGGGGEC<BEGGGGGGGGGGGFGCGCGGGGGGFGFGFFGGGGGGGFED8FGGAFGFGGGGFFFG9CFFGD@FG7FF7FECFGGGF+CEGG>EEFGGGGGG9@85:CE>EFD9EECFGGFGGGCFGGGC3<CFEGGD>E50+<5:>ED8EC58EE*:CFG7@@?7E7AFFC+<EF
@M01751:259:000000000-C669V:1:1102:18060:10239 1:N:0:AGAGTC
GGATTGGTACGTCATCCCCACCTTCCTCGCGGCTTATCACCGGCAGTCTCCCTAGAGTGCCCAACTGAATGATGGCAACTAAGGACGTGGGTTGCGCTCGTTGCGGGACTTAACCCAACATCTCACGACACGAGCTGACGACAGCCATGAAGCACCTGTGTTAGCGTCCCCGAAGGGAACCCCGGATCTCTCCGGATGGCACGACATGTCAAGGGATGGTCAGGTTCTGCGCGTTGCTTCGAATTAAACCACATGCTCAACCGCTTGTGCGGGCCCCCGCCAATTCCTTCGCGTTTTAATC
+
CCCCCAFEFGGGG,,F9-FECBC<EFEEFGCDCBFFFF9CC7C7F7CFCF<F<F,FFFEGFFGGG8<E<C9F9ECFGFGGGFGGG8FB,C7FFGGF+@BFFGGG@@@CGG<A5?EE@<FC<,5CC<FBEG7F+++>F,,8F7+8@<<,>,==@BEC,,88DC;C,*>:BF7<<<<*CBFGGGGGDE7C,:FEF**4<*=@7CEEG5*<FFFGFCE*@8FC+@>*3+A<?FED>E>CCFE?EGCC*<9+AFG>EGG8+0++;*:>CC:*+38>8*?E**1*:C:CCC@9C+;***2:;3??+
@M01751:259:000000000-C669V:1:1102:27246:10260 1:N:0:AGAGTC
GGATTGGTACGTCATCCCCACCTTCCTCCGGCTTATCACCGGCGGTTCCTTTAGAGTACCCAACCAAATGATGGTAACTAAAGGCGAGGGTTGCGCTCGTTGCGGGACTTAACCCAACATCTCACGACACGAGCTGACGACAGCCATGCAGCACCTGTGTTCCAGTCCCCGAAGGGAAGAGACCCATCTCTGGGAATCGTCCGGACATGTCAAACGCTGGTAAGGTTCTGCGCGTTGCTTCGAATTAAACCAAATGCTCCACCGCTTGTGCAGGCCCCCGTCAATTCCTTTGAGTTTTAAC
+
CCCCCGGGGGGGGGGGFFGGGGGGGGGGGGGGGEGGGGGGGGG>CGGGFFGGCGGFGGGGGGGGFFGGGGGGGCGGGGGGGGCFGEGGGCECGFCFEGDGGGGGGGGGGGGGG9FGGGCGD5EDFFGGGGEGGGGGFF+FCGGGGGFGCF9FGFFGCCFFGG9EF;>FGGECCFGGGG7:<:FFGGGGFF::FCEGFGGG7FGE:CEC+CFGGGG5EEGG:@7CC+@EGGEE8CEGGCCGGGFGC8CC?9C>*;F?F?C:00CED8CFGCCF+;CC8CE=***:CCFFCGFG7E0AF??C7
@M01751:259:000000000-C669V:1:1102:24862:10260 1:N:0:AGAGTC
ACGACTACAACAGGATTAGATACCCTGGTAGTCCACGCCGTAAACGATGATTGCTAGTTGTCGGGATGCATGCATTTCGGTGACGCAGCTAACGCATTAAGCAATCCGCCTGGGGAGTACGGTCGCAAGATTAAAACTCAAAGGAATTGACGGGGGCCCGCACAAGCGGTGGAGCATGTGGTTTAATTCGATGCAACGCGAAGAACCTTACCTACTCTTGACATCCACGGAATTCGGCAGAGATGCCTTAGTGCCTTCGGGAACCGTGAGACAGGTGCTGCATGGCTGTCGTCAGCTCGTG
+
CCCCCGGGGGGGGGGGGGGGGGGGGGGGGGGGGGGGGGGGGGGGGGGGGGGGGGGGGGFEGGGDGGGGGGGGGFGGGGGDGGGGGGGGGGGGGGGEGGGFGGGGGGGGGDEGGGGGGGGGGGGGGGDEEGGGGGGGGGGGFGCCGFGGGGGGGGGGGDEDGEGDGFGGGGCEGGFGGFGGGFGGGCFGGGGGGGGFGGDGGGG*FGGGGGGGGFFFFEFFGGGGGGGFGCCEGGGFFEEGFGFCFFGGGGGGGGGGF@EEG>EGGGGGGGGGGFGCCFFDGCFGG>EGGFGGGCGGFFEC5
@M01751:259:000000000-C669V:1:1102:13840:10273 1:N:0:AGAGTC
GGATTGGTACGTCATCCCCACCTTCCTCCGGCTTATCACCGGCGGTTCCTTTAGAGTACCCAACTAAATGATGGTAACTAAAGGCGAGGGTTGCGCTCGTTGCGGGACTTAACCCAACATCTCACGACACGAGCTGACGACAGCCATGCAGCACCTGTGTCCTAGTCCCCGAAGGGAAAGCCAGATCTCTCTGGCGGTCCAGGCATGTCAAAAGGTGGTAAGGTTCTGCGCGTTGCTTCGAATTAAACCACATGCTCCACCGCTTGTGCAGGCCCCCGTCAATTCCTTTGAGTTTTAACCT
+
CCCCCGGGGGGGGGGGGGGGGGGGGGGGGGGGGGGGGGGGGGGGGGGGGGGGGGGGGGGGGGGGGGGGGGGGGGGGGGGGGGGGGGGGGGGGGGGGCGGGGGGGGGGGGGGGGGGGGGGGGFGGGGGGGGGGGGGGGGGGGGGGGGGGGGCFGGGGGGGGGGGFFGGGGGGGGDGGGGGGGGGGGGGGGGGGGFGGCGGGFGGGGGGGGGEGG8EGFGEG7CEFGGFFFEEGGGGGGGGGGGGCFFGGGGGEGFDCFFFGF85/ACFGGF?CEGGGGGEGCE<FGGGGG795<?FGF?CFC
@M01751:259:000000000-C669V:1:1102:16721:10282 1:N:0:AGAGTC
GGATTGGTACGTCATCCCCACCTTCCTCCGGTTTGTCACCGGCAGTCTCCTTAGAGTGCCCACCATAACGTGCTGGTAACTAAGGACAAGGGTTGCGCTCGTTACGGGACTTAACCCAACATCTCACGACACGAGCTGACGACAGCCATGCAGCACCTGTGTCTGAGTTCCCGAAGGCACCAATCCATCTCTGGAAAGTTCTCAGCATGTCAAGGCCAGGTAAGGTTCTTCGCGTTGCTTCGAATTAAACCACATGCTCCACCGCTTGTGCGGGCCCCCGTCAATTCATTTGAGTTTTAAC
+
CCCCCGGGGGGGGGGGGGGGGGGGGGGGGGGGGGGGGGGGGGGGGGGGGGGGGGGGGGGGGGGGGGGGGGGGGGGGGGGGGGGGGGGGGGGGGGGGGGGGGGGGGGGGEGGGGGGGGGGGGGGGGGGGGGGGGGGGGGGGGGGGGGGGFGGGEFGGGGGGCFGGGGGGGGGGGGGG>FGGGGGGGGGGG9FEFFGGGGGGFGGG9FFGFGGGGGFFGGGGGFFGFGGGGGFGGGGGDEGGGGGGGGGGGGFGGGGGGGGGGGGDGCGFGGFEGGGGEEGGEEEGGFCCGGGFF5C:@F?F?
@M01751:259:000000000-C669V:1:1102:9472:10283 1:N:0:AGAGTC
ACGACTACAACCGGATTAGATACCCTGGTAGTCCACGCCGTAAACGATGTCGACTTGGAGGTTGTTCCCTTGAGGAGTGGCTTCCGGAGCTAACGCGTTAAGTCGACCGCCTGGGGAGTACGGCCGCAAGGTTAAAACTCAAATGAATTGACGGGGGCCCGCACAAGCGGTGGAGCATGTGGTTTAATTCGATGCAACGCGAAGAACCTTACCTACTCTTGACATCCACGGAATTCGGCAGAGATGCCTTAGTGCCTTCGGGAACCGTGAGACAGGTGCTGCATGGCTGTCGTCAGCTCGG
+
CCCCCGGGGGGGGGGGGGGGGGGGGGGGGGGGGGGGGGGGGGGGGGGGGGGGGGGGGGGGGGGGGGGGGGGGGGGGGGGGGGGGGGGGGGGG9FGGGGGGGGGGGGGGGDEGGGGGGGGGGGGGGGGGGGGGGGGGGGGGGGGGGGGGGGGGGGGGGGGGGGGGGGGGGDGGGGGGGGFGGGG7FGGGG@FGGGGGGGGGGGGGGGGGGGGGGGGGGGGGGGGGGGGGGGGEGGGGGGGG5;:CGGGGFGGFGGGFGCEFGG>EGGGGF@CCCGGGGGGCFGFGGFGGEGFGGDFG8CFE*
@M01751:259:000000000-C669V:1:1102:5731:10308 1:N:0:AGAGTC
ACGACTACAACAGGATTAGATACCCTGGTAGTCCACGCCGTAAACGATGTCGACTTGGAGGTTGTTCCCTTGAGGAGTGGCTTCCGGAGCTAACGCGTTAAGTCGACCGCCTGGGGAGTACGGCCGCAAGGTTAAAACTCAAATGAATTGACGGGGGCCCGCACAAGCGGTGGAGCATGTGGTTTAATTCGATGCAACGCGAAGAACCTTACCTACTCTTGACATCCACGGAATTCGGCAGAGATGCCTTAGTGCCTTCGGGAACCGTGAGACAGGTGCTGCATGGCTGTCGTCAGCTCGT
+
CCCCCGGGGGGGGGGGGGGGGGGGGFGGGGGGGGGGGGGGGGGGGGGGGGGGGGGGGGGGGGGGEGFGGGGGGGGGGGGGGGGGGGGGGGGGDGFGDGGGGFGGDGGGGGGGGGGGGGGGGGGCFDGGGGGGGFGGGGGGGGGGGGGGGGGGGGGGGGGGFGGGGFFCFFGGGGGGGGGFGGGGGGGFGGGGGGGGGGGGGGGGDGGEEGGGGGFGGGDFFGFFGGFGGGGGGGGGGGGDGFGGGGGGGGFGGGGGC?FCEEGGGGGGGGGGGGGGGGGGGGGGFGGG>FF>CCCEGGGGC
@M01751:259:000000000-C669V:1:1102:24719:10314 1:N:0:AGAGTC
ACGACTACAACAGGATTAGATACCCTGGTAGTCCACGCCGTAAACGATGATAACTAGCTGTCCGGGGACTTGGTCTTTGGGTGGCGCAGCTAACGCATTAAGTTATCCGCCTGGGGAGTACGGTCGCAAGATTAAAACTCAAAGGAATTGACGGGGGCCCGCACAAGCGGCGGAGCATGCGGATTAATTCGATGCAACGAGAAGAACCTTACCTAGGTTTGACATACGCCAGAACACCGTAGAAATACGGGACTCTTTGGACACTGGCGAACAGGTGGTGCATGGTTGTCGTCAGCTCGTG
+
CCCCCGGGGGGGGGFFFFGGGGGGGGGGGGDGGFFFEEFEGGGGGGGGGFEGGGF<FFFCFGFGGGGFE8DEF@DDAFGFGFGG8FDEGEGA,4?FECC9EFA<FGE9FCEC<DDEEGGFGGG=BFGDGDGGAFGFFGFCFCEFFGGGG9>FCFFCCGEEGDFFC,<FGED<7F7FGG?FGCEGDGFGGG*9+9;CC6**2CEC6CGFFCCC?E766CC7C?<CGGGF>**:6CC88*CF8>*AF+3<C>8;>68FFCC?6CF*CGC*/8?E5*89<***<3<?AC9C*CE8CC5+035:=
@M01751:259:000000000-C669V:1:1102:25064:10316 1:N:0:AGAGTC
GGATTGGTACGTCATCCCCACCTTCCTCCGGTTTATCACCGGCAGTCTCCTTTGAGTTCCCGACCGAATCGCTGGCAACAAAGGATAAGGGTTGCGCTCGTTGCGGGACTTAACCCAACATTTCACAACACGAGCTGACGACAGCCATGCAGCACCTGTCTCACGGTTCCCGAAGGCACTAAGGCATCTCTGCCAAATTCCGTGGATGTCAAGAGTAGGTAAGGTTCTTCGCGTTGCATCGAATTAAACCCCATGCTCCACCGCTTGTGCGGGCCCCCGTCAATTCATTTGAGTTTTAACC
+
CCCCCGGGGGGGGGGGGGGGGGGGGGGGGGGGGGGGGGGGGGGGGGGFFGGGGGGGGGGGGGGGGG@88BCFFGGGGGGGGGFGGGGG9FGGGGGGGEGGEGGGGDC7FFGGFGGGEFGGGFEGGGGDCFGGGGGG8FGFGGECFFGGGGGCGGGGGGGGGGFGGGGGGFGDGG<FGGGGGGGCFFGGFFGGGGEGGGGGCCGCFGGGGGGGFFFGGGG<F@FFFFGGGGFEEEE589EFECGGFF7CG6*;E?FG++<6*;*:EEGGGGDEE*:CEGGEEGEFG?+0<FG7;FEDFGFA7
@M01751:259:000000000-C669V:1:1102:19580:10472 1:N:0:AGAGTC
GGATTGGTACGTCATCCCCACCTTCCTCCGGTTTATCACCGGCAGTCCCATTAGAGTGCCCTTTCGTAGCAACTAATGGCAAGGGTTGCGCTCGTTGCGGGACTTAACCCAACATCTCACGACACGAGCTGACGACAGCCATGCAGCACCTGTGTTACGGCTCTCTTTCGAGCACTCCTCTATCTCTAAAGGATTCCGTACATGTCAAAGGTGGGTAAGGTTTTTCGCGTTGCATCGAATTAAACCACATCATCCACCGCTTGTGCGGGTCCCCGTCAATTCCTTTGAGTTTCAACCTTGC
+
CCCCCGGGGGGGGGGGGGGGGGGGGGGGGGGGGGGGGGGGGGGGGGGGGGGGGGGGGGGGGGGGGGGGGGGGGGGGGGGGGGGGGFGGGGGGGGGGGGGGGGGGGGGGGGGGGGGGFGGGGGGGGGGGGGGGGGGGGGGGGEDDFGGGGGGGGGGGGGGGGGGGGGGGGGGGGGGGGGGGGGGGFGGFFGGGGGGGGFGGGGGGGFFGGGGGGGGGGGGGGGGGGGGGGGGGGGGGGGGGGFFGGGC8*<FFFFFCGGCEGEEG6EGEEEEGGGE=>*?CCGFFE@FC>FGGFGGGGGGG6
@M01751:259:000000000-C669V:1:1102:17527:10473 1:N:0:AGAGTC
ACGACTACAACAGGATTAGATACCCTGGTAGTCCACGCCGTAAACGATGTCGACTTGGAGGTTGTTCCCTTGAGGAGTGGCTTCCGGAGCTAACGCGTTAAGTCGACCGCCTGGGGAGTACGGCCGCAAGGTTAAAACTCAAATGAATTGACGGGGGCCCGCACAAGCGGTGGAGCATGTGGTTTAATTCGATGCAACGCGAAGAACCTTACCTACTCTTGACATCCACGGAATTTGGCAGAGATGCCTTAGTGCCTTCGGGAACCGTGAGACAGGTGCTGCATGGCTGTCGTCAGCTCGT
+
CCCCCGGGGGGGGGGGGGGGGGGGGGGGGGGGGGGGGGGGGGGGGGGGGGGGGGGGGGGGGGGGGGGGGGGGGGGGGGGGGGGGGGGGGGGGFGGGGGGGGGGGGGGGGGGGGGGGGGGGGGGGGGGGGGGGGGGGGGGGGGGGGGGGGGGGGGGGGGGGGGGGGGGGGGGDDGGFFGGGGGGGGGGGGGGGGGGGGGGGGGGGGGGGGGGGGGGGGGGG7FGGGCFGGGGGGGGGGGGGDGGGGGGGGGG7CFEGFFGGGDGGGGGGGCCGGCGGG6CGGGGGGCFGCCFGCGFC<<CE/
@M01751:259:000000000-C669V:1:1102:4297:10475 1:N:0:AGAGTC
GGATTGGTACGTCATCCCCACCTTCCTCCAGTTTATCACTGGCAGTCTCCTTTGAGTTCCCGGCCGAACCGCTGGCAACAAAGGATAAGGGTTGCGCTCGTTGCGGGACTTAACCCAACATTTCACAACACGAGCTGACGACAGCCATGCAGCACCTGTCTCAGAGTTCCCGAAGGCACCAAAGCATCTCTGCTAAGTTCTCTGGATGTCAAGAGTAGGTAAGGTTCTTCGCGTTGCATCGAATTAAACCACATGCTCCACCGCTCGTGCGGGCCCCCGTCAATTCATTTGAGTTTTAACC
+
CCCCCGGGGGGGGGGFGGGGGGGGGGGGGGGGGGGGGGGGGGGGGGGCFGFGGGGGGGGGGGGGGGGGGGGGGGGGGGGGGGGGGGGGGGGGGGGGGCCFGGFGGGGGGGGGGGGGGGGGGGGGGGGGGGGGEGGGGGGGGGGGGGGGGGFCF,>F>FGGGGGFFFGGGFGGDGGGGDGGGGGGGGGGGGGGGGGGGGDGGGGGG9FGGGGCACGGGGGGGGDACFGFFGGGDGGEGFCFECFFGGGGGGGGGGGGGFGGGGGGGGGGCGGECGGC?=EEG>EFC97EGGFFFFGGF+<C<
@M01751:259:000000000-C669V:1:1102:13636:10488 1:N:0:AGAGTC
GGATTGGTACGTCATCCCCACCTTCCTCGCGGCTTATCACCGGCAGTCTCCCTAGAGTGCCCAACTGAATGATGGCAACTAAGGACGTGGGTTGCGCTCGTTGCGGGACTTAACCCAACATCTCACGACACGAGCTGACGACAGCCATGCAGCACCTGTGTTCGCGTCCCCGAAGGGAACCCCGGATCTCTCCGGATGGCACGACATGTCAAGGGATGGTAAGGTTCTGCGCGTTGCTTAGAATTAAACCAAATGCTCCACCGCTTGTGCGGGCCCCCGTCAATTCCTTTGAGTTTTAATC
+
@C9BCGGGGGEGGEGG@FFEF@@FGGGFGCC:F:@CFGFGFGGGGGGC,FA,,:FFFGGGGGGFFGGFFGCC<F<C8EFCF@<<<CFBBC:FF=CEFEECCDBC@+@>7EF?5CFCCDCDFC,5BFE:>FEFFF7C,=FEDCF:><FG:FF:FF@>C38D3<F**><*FCFD:CCF>7<*=C*=7<1<<FF9?BFE@ECCFD>E:E5EGGC+<0;*C/*<:9EFCC:E+98*:8EEGDF++++0<<CF?*A*;EC@FGGGGF>*8C8AC7>*2*/*/:8*2289ECA0+32<5<E?<7?F+
@M01751:259:000000000-C669V:1:1102:11569:10509 1:N:0:AGAGTC
GGATTGGTACGTCATCCCCACCTTCCTCCAGTTTATCACTGGCAGTCTCCTTTGAGTTCCCGGCCTAACCGCTGGCAACAAAGGATAAGGGTTGCGCTCGTTGCGGGACTTAACCCAACATTTCACAACACGAGCTGACGACAGCCATGCATCACCTGTCTCAGAGTTCCCGCAGGCACCAAAGCATCTCTGCTAAGTTCTCTGGATGTCAAGAGTAGGTAAGGTTCTTCGCGTTGCATCGAATTAAACCACATGCTCCACCGCTTGTGCGGGCCCCCGTCAATTCATTTGCGTTTTAACC
+
<C9CCEGGGGGGGEGGDEGGDCFGEGGEFEGGFGGGEFCFG?FFEGGFEGFFGFEDFFFFFC@C7FEGGGE+@BEEGGGGFGGGGGGFGCFFG+6C:FEECD877>F=FFFFGFFBF7FDGGD<FFDF+<?EG:4=FFGB+CFEFDGGF8>,,3CFFDFF,,@,@F>CGGGG+*3:C,FFGFGGFBFE,?,3:,3<DFF,;FEGC,,<B9;CFGGGAECEE@FGFGGGG9::::F*4FFGGFFG7+9CEGEFCC<EGF@088EEGG*0+3*:C>*:*/:A=**<CFD@FFC788*:;+<E0
@M01751:259:000000000-C669V:1:1102:14599:10574 1:N:0:AGAGTC
GGATTGGTACGTCATCCCCACCTTCCTCCGGTTTATCACCGGCAGTCTCCTTTGAGTTCCCGACCGAATCGCTGGCAACAAAGGATAAGGGTTGCGCTCGTTGCGGGACTTAACCCAACATTTCACAACACGAGCTGACGACAGCCATGCAGCACCTGTCTCAGAGTTCCCGAAGGCACCAATCCATCTCTGGAAAGTTCTCTGGATGTCAAGAGTAGGTAAGGTTCTTCGCGTTGCATCGAATTAAACCACATGCTCCACCGCTTGTGCGGGCCCCCGTCAATTCATTTGAGTTTTAACC
+
CCCCCGGGGGGGGGGGGGGGGGGGGGGGGGGGGGGGGGGGGGGGGGG9FGGGGGGGGGGGGGGGGG@@8BFGGGGGGGGGGGGGGGGGGGGGGGGGGGGGGGGGGGGGGGGGGGGGGGGGGGGGGGGGGGGGGGGGGGGGGGGGGGGGGGGFG:CFGGGGGGGGGGGGGGGGGGGCGGGGGGGGGGGGFGGGGGGGGGFGGGGGDCGGGGGGGGGGGGGGGGGGGGGGGGGGGGG:CCEG5@FGGGGGGCFCGGGGFFGGG6?ECECGGGGGGGGEEECEGDEFFCFEFGGGGGF9@+<E?
@M01751:259:000000000-C669V:1:1102:16969:10603 1:N:0:AGAGTC
ACGACTACAACAGGATTAGATACCCTGGTAGTCCACGCCGTAAACGATGTCGACTTGGAGGTTGTTCCCTTGAGGAGTGGCTTCCGGAGCTAACGCGTTAAGTCGACCGCCTGGGGAGTACGGCCGCAAGGTTAAAACTCAAATGAATTGACGGGGGCCCGCACAAGCGGTGGAGCATGTGGTTTAATTCGATGCAACGCGAAGAACCTTACCTACTCTTGACATCCAGAGAACTTTCCAGAGATGGATTGGTGCCTTCGGGAACTCTGAGACAGGTGCTGCATGGCTGTCGTCAGCTCGT
+
CCCCCGGGGGGGFGGGGGGDGGGGGGGGGGGGGGGGGGGGGGGGGGGGGGGGGGGGGGGGGGGGGGGGFGGGGGGGDFGGGGGFGGGGGGGGEFGGGGGGGGGGDGGGGGGGFGGGDGGGGCCFGEGDFFGGGCFGGGGGGGGGGGGGG?FGEGGGGGGGGG7FDFCFGGGGGFCECFF<:FGCFCFGGGGGGGGGCG7EGGGCGG6FGGGGGGFFCFGD?ECGGGF?CEFGGGGGE7CFGFGGGGDF?+AEGCFFGGFFGGGGGGGDGGGE+828A6@EFGGGGC58ECCGGGGGGGGG:
@M01751:259:000000000-C669V:1:1102:15836:10658 1:N:0:AGAGTC
ACGACTACAACAGGATTAGATACCCTGGTAGTCCACGCCGTAAACGATGTCAACTAGCCGTTGGGATCCTTGAGATCTTAGTGGCGCAGCTAACGCATTAAGTTGACCGCCTGGGGAGTACGGTCGCAAGATTAAAACTCAAAGGAATTGACGGGGGCCCGCACAAGCGGTGGAGCATGTGGTTTAATTCGAAGCAACGCGAAGAACCTTACCAGCCCTTGACATGGCAGGACGACTTCCAGAGATGGATTTCTTCCCTTCGGGGACCTGCACACAGGTGCTGCATGGCTGTCGTCAGCTC
+
CCCCCGGGGGGGGGGGGGGGGGGGGGGGGGGGGGGGGGGGGGGGGGGGGGGGGGGGGGGGFGGGGGGGGGGGGGGFGGGGGGGGGGGGGGGGDFFGEFGGGGGGGGGGGGGGGGGGGGGGGGGGGGGGGGGGGFFGGGGGGGGGGGGGGGGGGGGGGGGGGGGGGGGGGGFGGGGGGGGGGGGGGGFGGGGGGGGGGGEGCDFGGGGGGGGGGGGGGGGGGGGGGGGGGGGGGGGGGGGGGGGGGGGGGGDGFGGGGGGGGGGGG5CEG@@6CFGGGGGGGGFGGGGGGGGGGGFCFGG?F
@M01751:259:000000000-C669V:1:1102:10195:10673 1:N:0:AGAGTC
ACGACTACAACCGGATTAGATACCCTGGTAGTCCACGCCGTAAACGATGTCGACTTGGAGGTTGTTCCCTTGAGGAGTGGCTTCCGGAGCTAACGCGTTAAGTCGACCGCCTGGGGAGTACGGCCGCAAGGTTAAAACTCAAATGAATTGACGGGGGCCCGCACAAGCGGTGGAGCATGTGGTTTAATTCGATGCAACGCGAAGAACCTTACCTACTCTTGACATCCACGGAATTTGGCAGAGATGCCTTAGTGCCTTCGGGAACCGTGAGACAGGTGCTGCATGGCTGTCGTCAGCTCGT
+
CCCCCGGGGGGGGGGGGGGGGGGGGGGGGGGGGGGGGGGGGGGGGGGGGGGGGGGGGGGGGGGGGGGGGGFFGGGGGGGGGGGGGGGGGGGG,CFGGGGGGGGFGGGGGGGGGGGGGGGGGDGGGGGGGGGGGGGGGGGGGGGGGGGGGGGGGGGGGFGGGGGGGGGGGGEGGGGGGGGGGGGGGGGGGGGGGGGGGGGGGGGGGGGGGGGGGGGGGGGGFGGGGCFF?C8*;>FGFGC6;C8>F7CGGGGFFFGFGGG>CGGGGGGE8*89C?CC++6CFFFGEGGGGCFGGGCGGGGG7
@M01751:259:000000000-C669V:1:1102:25807:10694 1:N:0:AGAGTC
ACGACTACAACAGGATTAGATACCCTGGTAGTCCACGCCGTAAACGATGATAACTAGCTGTCCGGGGACATGGTCTTTGGGTGGCGCAGCTAACGCATTAAGTTATCCGCCTGGGGAGTACGGTCGCAGGATTAAAACTCAAAGGAATTGACGGGGGCCTGCACAAGCGGTGGAGCATGTGGTTTAATTCGAAGCAACGCGCAGAACCTTACCAACCCTTGACATGTGGATCGCGGAACCGGAGACGGTTCTTTCAGTTCGGCTGGATCCAACACAGGTGCTGCATGGCTGTCGTCAGCTC
+
CCCCCGGGGGGGGGGGGGGGGGGDFGGGGGGGGGGGGGGGGGGGGGGGGGGGFGGGGGGGGGGGGGGGGFGGGFGGFGGGGGGGGGGGEGGGGFGC=FGGGGGCGGGGDF@@FGGGCC:EF7@F7FGGCFFFFGGFGGGGGGFF8FE8BAFFGGEGDGG>FFGGF,DEEEFFGGDG@CFFGGFFAGGGE9CFFGEGF7FGGGGEGGGGGGGGEG6CC58FCFGFGFGFC7?FGGGEEE>FGGGGGGGGEEEGGGGGGGGGGGG5EGG9FGGGGEGGGGG?E7EFDGG68FDGACFGG50<?
@M01751:259:000000000-C669V:1:1102:20078:10718 1:N:0:AGAGTC
GGATTGGTACGTCATCCCCACCTTCCTCCGGCTTATCACCGGCGGTTCCTTTAGAGTCCCCAACTGAATGATGGTAACTAAAGGCGAGGGTTGCGCTCGTTGCGGGACTTAACCCAACATCTCACGACACGAGCTGACGACAGCCATGCAGCACCTGTGTTCCAGTCCCCGAAGGGAAGAGACCCATCTCTGGGAATCGTCCGGACATGTCAAACGCTGGTAAGGTTCTGCGCGTTGCTTCGAATTAAACCACATGCTCCACCGCTTGTGCAGGCCCCCGTCAATTCCTTTGAGTTTTAAC
+
CCCCCGGGGGGGGGGGGGGGGGGGGGGGGGGGGGGGGGGGGGGGGGGGGGGGGGGGGGGGGGGGGGGGGGGGGGGGGGGGGGGGGGGGGGGGGGGGDGGGGFGGGGGGGGGGGGGGGGGGGGGGGGGGGGGGGGGGGGGGGGGGGGGGGGGGGGGGGGGGGGFGGGGFGGGGGGGGGGGGGGGGGGGFEGFGGFGGGGGGGGG7FECEFGFCFGF>EEGGFGGGGGGGC:C>EGGGGGGGGDGGGGGGGGGGGGGGGCFFFGGDEE*8CFFFFFGGGGGGGGCG:CFGGGGGGGFGGGFG7
@M01751:259:000000000-C669V:1:1102:18599:10847 1:N:0:AGAGTC
ACGACTACAACAGGATTAGATACCCTGGTAGTCCACGCCGTAAACGATGTGCGCTGGATGTTGGGTGACCTAGTCACTCAGTGTCGTAGCTAACGCGATAAGCGCACCGCCTGGGGAGTACGGCCGCAAGGTTGAAACTCAAAGGAATTGACGGGGGCCCGCACAAGCGGTGGAGCATGTGGTTTAATTCGATGCAACGCGAACAACCTTACCTACTCTTGACATCCAGCGAACTTTCCAGAGATGGATTGGTGCCTTCGGGAACGCTGAGACAGGTGCTGCATGGCTGTCGTCAGCTCGT
+
CCCCCGGGGGGGGGGGGGGGGGGGGGGGGGGGGGGGGGGGGGGGGGGGGGGGGGGGGGGGGGGGGGGGGGGGGGGGGGGGGGGGGGGGGGGGFFGGGGGGGGGGGGGGGGGGGGGGGGGGGGGGGGGGGGGGGGGGGGGGGGGGGGGGGGGGGGGGGGGGGGGDFGGGGGCEGGGGGFGGGGGGGGFGGGGGGGGFGGGGGGGGEGGEGGGGGGGGGGGGDGGGGGGGGGGGGGGGGGFGGGGGGGGFG9>CFFGGGGGGGEGGGGGGGGG?EGGGGGFFCGGGGGGGGDFGGGGEFGGG*
@M01751:259:000000000-C669V:1:1102:5530:10848 1:N:0:AGAGTC
ACGACTACAACAGGATTAGATACCCTGGTAGTCCACGCCGTAAACGATGTCAACTAGCCGTTGGGATCCTTGAGATCTTAGTGGCGCAGCTAACGCATTAAGTTGACCGCCTGGGGAGTACGGCCGCAAGGTTAAAACTCAAATGAATTGACGGGGGCCCGCACAAGCGGTGGAGCATGTGGTTTAATTCGAAGCAACGCGAAGAACCTTACCATCCCTTGACATGTCGTGCCATCCGGAGAGATCCGGGGTTCCCTTCGGGGACGCGAACACAGGTGCTGCATGGCTGTCGTCAGCTCGT
+
CCCCCGGGGGGGGGGGFFGGGGGGGGGGGGGGGGGGEGGGGGGGGGGGGGFGGGGGFGGGGGGGGGGGGGGGGGGGGGGGGGGGGGGGGGGGAFGGGGGGGGGDEFGGGGGGGFGGGGGGGGDGGGGGGGGGGGGGGGGGGGGGGGGGGGGGGGDGGGGGGGGGGGGGGGFGECGGGGGGFGF@FGFGGGGGGGGGGGGGGEGGGGGGGGGGGGGGGGFGFGGFGEFGGFGGGGGGFGCEECGGGCGGGGG5CCGGGD@EGGGGG>>CEGDCC5@FGFGGC?8:CFGGD8+;C:C5<<EG5
@M01751:259:000000000-C669V:1:1102:25849:10925 1:N:0:AGAGTC
GGATTGGTACGTCATCCCCACCTTCCTCGCGGCTTATCACCGGCAGTCTCCCTAGAGTGCCCAACTGAATGATGGCAACTAAGGACGTGGGTTGCGCTCGTTGCGGGACTTAACCCAACATCTCACGACACGAGCTGACGACAGCCATGCAGCACCTGTGTGCAGGTCCCCGAAGGGAACGACCGATCTCTCGGACAATCCTGCCATGTCAAGGGATGGTAAGGTTCTGTGCGTTGCTTCGAATTAAACCACATGCTCCACCGCTTGTGCGGGCCCCCGTCAATTCCTTTGAGTTTTAATC
+
CCCCCGGGGGGFEGGGGGGGGGGGGGGGGGCDGDGGGGGGGGEEGGGGGFFGGGGGGGGGGGGGGGGGGGCFFFGGFGGGGGGGGGGCGGDGEGGGGCEG:DCGDEDEFGGGFFGGGDCFFGGGGGGGGGGCGECE<FGGGCCFDCFGFC:9FDGGGFFFGGGGGGGGFGC7CFEF@FGGGGGGGG7:<F9FFGGGGCFC89+:@FGGGFF<<FC*;CF<:AEFGFGFEF9EGEDCE+:::CEEFAC?FGDGFFFGGGGGGGGGEE5@E7?E5C*:?E=EGGEECFG9@F7+;@+<FAGF0
@M01751:259:000000000-C669V:1:1102:19341:10951 1:N:0:AGAGTC
ACGACTACAACAGGATTAGATACCCTGGTAGTCCACGCCGTAAACGATGTCGACTTGGAGGTTGTTCCCTTGAGGAGTGGCTTCCGGAGCTAACGCGTTAAGTCGACCGCCTGGGGAGTACGGCCGCAAGGTTAAAACTCAAATGAATTGACGGGGGCCCGCACAAGCGGTGGAGCATGTGGTTTAATTCGATGCAACGCGAAGAACCTTACCTACTCTTGACATCCACGGAATTCGGCAGAGATGCCTTAGTGCCTTCGGGAACCGTGAGACAGGTGCTGCATGGCTGTCGTCAGCTCGT
+
CCCCCGGGGGGGGGGGGGGGGGGGGGGFFGGGGGGFGGGGEBFFEGGGGGGGGGGGGGGFGGGFGGGFGGGGCFG?FFFGGGGGGGGGGGGG<FGGGGGGGFGGEGGGGGGGGGGGGGGGGGGGGGGGGFGFAGGGGGFFA>FDGGGEGFGGEGCG7B>FGGEGGGGGGGDGGGG>:FFGGFG@EGFGFGGGGGDGGGGGGGGGDGGGGGF6CF7@FGGGCGCFGFCFGGCEGGGGGGGDG5CFFGCGGGGGG?FGGGGGDEEEGDEGGGGGGGEGGGGDCCFG:FGGGFFF=C==?9CE=
@M01751:259:000000000-C669V:1:1102:16781:10996 1:N:0:AGAGTC
ACGACTACAACAGGATTAGATACCCTGGTAGTCCACGCCGTAAACGATGAGTGCTAGGTGTTCGGGGTTTCGATACCCTGGGTGCCGAAGTTCACGCATTAAGCACTCCGCCTGGGGAGTACGGTCGCAAGACTGAAACTCAAAGGAATTGACGGGGACCCGCACAAGCAGTGGAGTATGTGGTTTAATTCGAAGCAACGCGAAGAACCTTACCAAGTCTTGACATCCTTCTGACCGGGCTAGAGATAGCCTTTCCCTTCGGGGCAGAAGTGACAGGTGGTGCATGGTTGTCGTCAGCTCG
+
CCCCCGGGGGGGGGGGGGGGGGGGGGGGGGGGGGGGGGGGGGGGGGGGGGGGGGGGGFGGGGGGGGGGGDGGGGGGGGGGGGGGGGGGGGGGGGGGGGGGGGGGGGGGGGGGGGGGGEGGGGGGGDGGGGGGGGGGGGGGGGGGGGGGGGDFFGGGGGGGGGGGGGGGGGG,DD,>FFGGFFGGGGGGGGGGGGGGGGGGGGGGGGGFGGGGGDFGGGGGGGGFDCGFGGGGGGGGGGGGGGGGGGGGGGGGGGGGGGGGGGGCCGGFCCGGGGGFF7EGEGGGGGFGGGEGGGGF5FEFG
@M01751:259:000000000-C669V:1:1102:19260:11033 1:N:0:AGAGTC
GGATTGGTACGTCATCCCCACCTTCCTCGCGGCTTATCACCGGCAGTCTCCCTAGAGTGCCCAACTGAATGATGGCAACTAAGGACGTGGGTTGCGCTCGTTGCGGGACTTAACCCAACATCTCACGACACGAGCTGACGACAGCCATGCAGCACCTGTGTTCGCGTCCCCGAAGGGAACCCCGGATCTCTCCGGATGGCACGACATGTCAAGGGATGGTAAGGTTCTGCGCGTTGCTTCGAATTAAACCACATGCTCCACCGCTTGTGCGGGCCCCCGTCAATTCCTTTGAGTTTTAATC
+
CCCCCGGGGGGGGGGGGGGGGGGGGGGGGGGGGGGGGGGGGGGGGGGGGGGGGGGGGGGGGGGGGGGGGGGGGGGGGGGGGGGGGGGGGGGGGCGGGGGGGGGGGGGCGGGGGGGGGGGGGGAFGGGGGGGGGGGGGGGDGGGGGGGGGGGFGGGGGGGFGGGGGGGGGGFGGDGGGGGGGGGGGGGGGG@FFCFGGGCFGFGEGGGGGGDGGGGGGGGGGGGGGFFGGGGGDEGGGGGGGGGFGGGGGGFGGGGGGFGFGGEGGGGGGGGGGGGGGEECE5;CCECGGGG9@?FFGGGG+
@M01751:259:000000000-C669V:1:1102:7546:11064 1:N:0:AGAGTC
ACGACTACAACAGGATTAGATACCCTGGTAGTCCACGCCGTAAACGATGTCGACTTGGAGGTTGTTCCCTTGAGGAGTGGCTTCCGGAGCTAACGCGTTAAGTCGACCGCCTGGGGAGTACGGCCGCAAGGTTAAAACTCAAATGAATTGACGGGGGCCCGCACAAGCGGTGGAGCATGTGGTTTAATTCGATGCAACGCGAAGAACCTTACCTACTCTTGACATCCACGGAATTCGGCAGAGATGCCTTAGTGCCTTCGGGAACCGTGAGACAGTTGCTGCAGGGCGGTCGTCAGCTCGT
+
CCCCCGGGGGGGGGAFFGFFGGGGGGGGGGGG@FE<C+DBFEDCGEG<CEEFCC:,CFCAFGFDECE<FFEGFGF?7E8FB,FEGGGGBCF9C<?FG7>F<FGDFGDG7C>7B@DEG7:<<F48FEGFCEF,<9FDC<DFGFGFGGFGG<FFEBFGGC<::F*4<FCA:FC::*<FGFG@9F+<7<<E92CF@,:,?F7EGGDCEG*;:CFFCFGGCFF79CCFGG*+A8C>CFF+:8E88***<+CF9C9<C++<:+0*/8>GGFEGFGG9+2*+3<++3:F+*:E**2*2:CF=F+</*
@M01751:259:000000000-C669V:1:1102:22806:11090 1:N:0:AGAGTC
GGATTGGTACGTCATCCCCACCTTCCTCCGGTTTATCACCGGCAGTCTCCTTTGAGTTCCCGACCGAATCGCTGGCAACAAAGGATAAGGGTTGCGCTCGTTGCGGGACTTAACCCAACATTTCACAACACGAGCTGACGACAGCCATGCAGCACCTGTCTCACGGTTCCCGAAGGCACTAAGGCATCTCTGCCAAATTCCGTGGATGTCAAGAGTAGGTAAGGTTCTTCGCGTTGCATCGAATTAAACCACATGCTCCACCGCTTGTGCGGGCCCCCGTCAATTCATTTGAGTTTTAACC
+
CCCCCGGGFGEFGGGGGGFGGGGGGGGGGGGGGGGGGGGGGGGGGGGAEGGGGGGGGGFGFGGGGG@88BCCFFDGGGGGFGGGGGGG9FGGGGGEGDGGGGDGGGGG@,EFGGGGGGCGGGGGFGGGGGGGGGGGGGGGGGGGGGGGGGGFGGGGGGFFFD;CFGGGGGGGGGGGGGGGGFCCFF8F<FGDGFCEFGFGDGGGGGGGGGGFFFFGGGGGGGGGGGGGGFGGGGGDGGGGGGGGGGGFGFGFEFGGGGFGGFGGGEGG6FEEGGGCGGGG=E=?CGGGCCCFEGGGGGCG9
@M01751:259:000000000-C669V:1:1102:12125:11135 1:N:0:AGAGTC
ACGACTACAACAGGATTAGATACCCTGGTAGTCCACGCCGTAAACGATGAGAACTAGCTGTCCGGGCACATGGTGTTTGGGTGGCGCAGCTAACGCATTAAGTTCTCCGCCTGGGGAGTACGGTCGCAAGATTAAAACTCAAAGGAATTGACGGGGGCCCGCACAAGCGGTGGAGCATGTGGTTTAATTCGAAGCAACGCGCAGAACCTTACCATCCCTTGACATGGCATGTTACCTCGAGAGATCGGGGATCCTCTTCGGAGGCGTGCCCACAGGTGCTGCATGGCTGTCGTCAGCTCGT
+
CCCCCDGGFGGFGGF@FGGGGGDGGFGGGGGFG9EEFGGGFGGGGGGGGGGGGGGFGFFGFGFGGGGGGGCGGGGGGGGGGCEFGGGDFG8DDGGGGGGGGCGGGGF9CFGDGGGGGGGGGGDGGGEGGGGGGGGGGFGGGGFFGGCFGFGGGGGGGGFFGDGGGGGGGGCFGGGGGGEGGGCCGF@EFFEGGGGFGFGEEGGGGGGE6@CCFCGFFFGFGGGGECEFGCCEFGG9<:E>58EF9+*;>E58F6<E?<F;?CG*?CC:C*8CEGCEFGCEDF@F9;88*AC5ACC5FGCE*
@M01751:259:000000000-C669V:1:1102:4878:11152 1:N:0:AGAGTC
GGATTGGTACGTCATCCCCACCTTCCTCCGGCTTATCACCGGCAGTTTCCTTAGAGTGCCCAACCAAATGATGGCAACTAAGGACGAGGGTTGCGCTCGTTGCGGGACTTAACCCAACATCTCACGACACGAGCTGACGACAGCCATGCAGCACCTGTCACTCATCCAGCCGAACTGAAGAAATCCATCTCTGGAAATCGCGATGAGGATGTCAAACGCTGGTAAGGTTCTGCGCGTTGCTTCGAATTAAACCACATGCTCCACCGCTTGTGCAGGCCCCCGTCAATTCCTTTGAGTTTTA
+
CCCCCGGGGGGGGGGGGGGGGGGGGGGGGGGGGGGGGGDE@FGGGGGGGGGGGGGGGGGGGGGGGGGGGGGGGGGGGGGGGFGGGGGGGGGGGGGGCEGEGGGGGGEGGGGGGGDGGGGGGGGGGGGGGGGGEFGGGGGGGFGGF@FGGGGGGFGBFGGGGGGGGGGGGGFCEGGFCFGGGGGGGGGGG?C;FFGGGGGGGGGGGCGFFGFECGGGGGGFG>FGFFCCGFFGFCEGGEGGGGGGGGGGGGFFFGGGG?F?FF?FGG>CEFGFGGFGCEEGGG?:ECFG+<FEGC7@CFGG+
@M01751:259:000000000-C669V:1:1102:22120:11158 1:N:0:AGAGTC
GGATTGGTACGTCATCCCCACCTTCCTCCGGTTTATCACCGGCAGTCTCCTTTGAGTTCCCGACCGAATCGCTGGCAACAAAGGATAAGGGTTGCGCTCGTTGCGGGACTTAACCCAACATTTCACAACACGAGCTGACGACAGCCATGCAGCACCTGTCTCACGGTTCCCGAAGGCACTAAGGCATCTCTGCCGAATTCCGTGGATGTCAAGAGTAGGTAAGGTTCTTCGCGTTGCATCGAATTAAACCACATGCTCCACCGCTTGTGCGGGCCCCCGTCAATTCATTTGAGTTTTAACC
+
CCCCCGGGGGCFFGGGGGGGGGGGGGGGGDGGGGGGGFGGGGGGGGGDFGGGGGGGGGGGGGGGGG8888CFGGGGGGGFGGFGGGFGFGGGFGGGGGGGGGGGGGGGGGGGGGGGGGGGGGGFGGGGGGGGGGGGGDFFCFGDGGGCEGGCGGGGGGGGFGGGGGGGGGGGGEG7FGGGGCEGGGGFGFGGGGGDGG@CGGGGGGGDFFGGFGGFFGGGGGGGGFCGFCDEGEEC>:CFEGGGGGGGCGFFGGC<9FF?G>*:EG5FGG>ECECEGG*2;:CFECCFG?9EGGGGGGF7?
@M01751:259:000000000-C669V:1:1102:15441:11322 1:N:0:AGAGTC
GGATTGGTACGTCATCCCCACCTTCCTCCGGTTTGTCACCGGCAGTCTCCTTAGAGTGCCCACCATAACGTGCTGGTAACTAAGGACAAGGGTTGCGCTCGTTACGGGACTTAACCCAACATCTCACGACACGAGCTGACGACAGCCATGCAGCACCTGTGTCTGAGTTCCCGAAGGCACCAATCCATCTCTGGAAAGTTCTCAGCATGTCAAGGCCAGGTAAGGTTCTTCGCGTTGCTTCGAATTAAACCACATGCTCCACCGCTTGTGCGGGCCCCCGTCAATTCATTTGAGTTTTAAC
+
CCCCCGGGGGGGGGGGGGGGGGGGGGGGGGGGGGGGGGGGGGGGGGGGGGGGGGGGGGGGGGGGGGGGGGGGGGGGGGGGGGGGGGGGGGGEGGGGGGGGGGGGGGGGGGGGGGGGGGGGGGGCFGGGGGGGGGGGGGGGGGGGGGGGGGGGGGGGGGGGGGGGGGGGGGGGGGGGGGGGGGGGGGGGGGGGGGGGFGFFGGGGGGGGGGGGGGGGGGGGGGGGGGGGGGFFEGGGEFGGGGGGGGFGG?F>FCFGGCFFFGGGGGGGGGGCGGGGGGGG;CEEGG7CGGEGFGGGGGGG+
@M01751:259:000000000-C669V:1:1102:8932:11323 1:N:0:AGAGTC
ACGACTACAACAGGATTAGATACCCTGGTAGTCCACGCCGTAAACGATGTCAACTAGCCGTTGGGATCCTTGAGATCTTAGTGGCGCAGCTAACGCATTAAGTTGACCGCCTGGGGAGTACGGCCGCAAGGTTAAAACTCAAATGAATTGACGGGGGCCCGCACAAGCGGTGGAGCATGTGGTTTAATTCGAAGCAACGCGAAGAACCTTACCTGGCCTTGACATGCTGAGAACTTTCCAGAGATGGATTGGTGCCTTCGGGAACTCAGACACAGGTGCTGCATGGCTGTCGTCAGCTCGT
+
CCCCCGGGGGGGGEEFGGGGGGGFFGGGGGGGGGGGGGGGGGDGGGGGGGGFGGGGGGGGGDEFGCCGGGGGGGGGGGGGGGGG@FGGGGGAFFEGGGGGGGGGGGGGGGGGGGGGGGGGGGGGGGGGGGGDFGGGGGGGGFGFFGGGGGGFGGGGGGGGGGGGGGGGGGGDGGGGGGGGGG=FGCGFGFGGFEEGFFGGFF>EECGGGGGGGGGGGEFF6EGGGGD??GCFFGGGCEGFCCFCGGGGGCEFCCDCFGF@E>EGGC9FGGDD6EC=@6FGGGGCGDGFGGG5;EFGGGFD:
@M01751:259:000000000-C669V:1:1102:19243:11371 1:N:0:AGAGTC
ACGACTACAACAGGATTAGATACCCTGGTAGTCCACGCCGTAAACGATGTCGACTTGGAGGTTGTTCCCTTGAGGAGTGGCTTCCGGAGCTAACGCGTTAAGTCGACCGCCTGGGGAGTACGGCCGCAAGGTTAAAACTCAAATGAATTGACGGGGGCCCGCACAAGCGGTGGAGCATGTGGTTTAATTCGATGCAACGCGAAGAACCTTACCTACTCTTGACATCCACGGAATTCGGCAGAGATGCCTTAGTGCCTTCGGGAACCGTGAGACAGGTGCTGCATGGCTGTCGTCAGCTCGT
+
CCCCCGGGGGGGGGGGGGGGGGGGGGGGGGGGGGGGGGGGGGGGGGGGGGGGGGGGGGGGGGGGGGGGGGGGGGGGGGGGGGGGGGGGGGGGGGGGGGGGGGGGGGGGGGGGGGGGGGGGGGGGGGGGGGGGGGGGGGGGGGGGGGGGGGGGGGGGGGGGGGCFGGGGGGFGGGGGGGGGGGGGGGGGGFGGGGGGGGGGGGGGGGGGFGFGGGGGGGGGDFFGGGGGGGGGGGGGGGGGGGF6FCEGGGGGGGFFGDF5EEEGGGGGFGGFFGFCCCF7EFFGGFF65:CFGCCGGGGG*
@M01751:259:000000000-C669V:1:1102:17429:11382 1:N:0:AGAGTC
GGATTGGTACGTCATCCCCACCTTCCTCCGGTTTGTCACCGGCAGTCTCCTTAGAGTGCCCACCATAATGTGCTGGTAACTAAGGACAAGGGTTGCGCTCGTTACGGGACTTAACCCAACATCTCACGGCACGAGCTGACGACAGCCATGCAGCACCTGTGTCTGAGTTCCCGAAGGCACCAATCCATCTCTGGAAAGTTCTCAGCATGTCAAGGCCAGGTAAGGTTCTTCGCGTTGCTTCGAATTAAACCACATGCTCCACCGCTTGTGCGGGCCCCCGTCAATTCATTTGAGTTTTAAC
+
CCCCCGGGGGGGGGGGGGGGGGGGGGGGGGGGGGGGGGGGGGGGGGGGGGGGGGGGGGGGGGGGGGGGGGGGGGGGGGGGGGGGGGGGGGGGGGGGGGGGGGGGGGEGGGGGGGGGGGGGGDGFGGGGGGGGGGEGGGGGGGGGGGGGGGGGBFGGGGC>FGGGGFGGGGGGGGGGGGGGFGGGGGFGGFGGGG9?FFFGGGGGFGGGGGGGGGGGGGCCF;FFFFGGGFFFCGGGGGGGGGGGGFFGGGGGGGGFGEDGGGGCEEGFGFFGGGGDG5:8CEGECEGGGCFCFGGGGGFGD
@M01751:259:000000000-C669V:1:1102:6429:11430 1:N:0:AGAGTC
ACGACTACAACCGGATTAGATACCCTGGTAGTCCACGCCGTAAACGATGAATGCTAGCTGTTGGGGTGCTTGCACCGCAGTAGCGCAGCTAACGCTTTAAGCATTCCGCCTGGGGAGTACGGTCGCAAGATTAAAACTCAAATGAATTGACGGGGGCCCGCACAAGCGGTGGAGCATGTGGTTTAATTCGAAGCAACGCGAAGAACCTTACCTGGCCTTGACATGCTGAGAACTTTCCAGAGATGGATTGGTGCCTTCGGGAACTCAGACACAGGTGCTGCATGGCTGTCGTCAGCTCGTG
+
CCCCCGGGGGGGGGGGGGGGGGGGGGGGGGGGGGGGGGGGGGGGGGGGGGGGGGGGGGGGGGGGGGGGGGGGGGGGGGGGGGGGGGGGGGGGGGGGGGGFGGGGGGGGGGGGGGGDGGGGGGGGGGGGGGGGGGGGGGGGGGGGGFGGGGGGGGGCGGGGGGGGGGGGGGGGGGGFGGGGGGGGFC:FGGGGGGGGGGGGGGGGGGFFGGGGGGGGGGGGGGGGGGGGFGDGGGGGGGGGGGGGFGFFGGGGGGGGGGGDGEGGGGFFGGFGGGGGGGGGGGGGGGGGGGGGGGGGFGGGG
@M01751:259:000000000-C669V:1:1102:10084:11448 1:N:0:AGAGTC
ACGACTACAACCGGATTAGATACCCTGGTAGTCCACCCCGTAAACGTTGGGAACTAGTTGTGGGGTCCATTCCACGGATTCCGTGACGCAGCTAACGCATTAAGTTCCCCGCCTGGGGAGTACGGCCGCAAGGCTAAAACTCAAAGGAATTGACGGGGACCCGCACAAGCGGCGGAGCATGCGGATTAATTCGATGCAACGCGAAGAACCTTACCAAGGCTTGACATATACGAGAACGGGCCAGAAATGGTCAACTCTTTGGACACTCGTAAACAGGTGGTGCATGGTTGTCGTCAGCTCG
+
CCCCCGGGGGGGGGGGGGGGGGGGGGGGGGFGGGGGGGGGGGGGGGGGGGGGGGGGGGGGGGGGGGGGGGGGGGGGGEGGGGGGGGGGGGGGGGGGGGGGGGGGGGGGGGGGGGGGFGGGGGGGGGGGGGGGGGGGGFFGFFGGGGGGGGGGGGGGGGGGGGGGGGGGGGGGGGGGGGGGGGGDCFGGGGGGGGGGGGCFGGGGGGGGCFFGGGGGGGG>FFEGGGGGGGFGGDGGGGGGGGGGFF@GGCGGGGGGGGGF@6CFGGCGFGGGGCFGGGGCGGGGGEFGFCEED8CFGGFFG
@M01751:259:000000000-C669V:1:1102:22280:11451 1:N:0:AGAGTC
GGATTGGTACGTCATCCCCACCTTCCTCCGGCTTATCACCGGCGGTTCCTTTAGAGTACCCAACTAAATGATGGTAACTAAAGGCGAGGGTTGCGCTCGTTGCGGGACTTAACCCAACATCTCACGACACGAGCTGACGACAGCCATGCAGCACCTGTGTTCCAGTCCCCGAAGGGAAGAAATCGATCTCTCGAAGTCGTCCGGACATGTCAAACGCTGGTAAGGTTCTGCGCGTTGCTTCGAATTAAACCACATGCTCCACCGCTTGTGCAGGCCCCCGTCAATTCCTTTGAGTTTTAAT
+
CCCCCGGGGGCFGGGGGGGGGGGGGGGGGGGGGGFFGGGGGGGGGGGGGGGGGGGGGGGGGGGGGGGGGGGFGGGGGGGGGFFGGGGGGCFGG8EGGGGGGGGGGGGGGGGGGGGGGDGGGFFFEFGGEGGGGGFGGGGGGGGGGGGGGGGFGGGGGGGGFAGFEGGGGGDEFEGGFGCFGFCGGFFGGGGGGG7FFGDCCCFCCEGCFGGGFFGGGEGGFGG:EFGGGGGGGGGGGGGGGDGGGGCFGGGGF8FCGFFGGGGGGGGGFCFGGGGGCEGGGGEGGDFGFCF9FGGCGGGGF
@M01751:259:000000000-C669V:1:1102:3200:11452 1:N:0:AGAGTC
GGATTGGTACGTCATCCCCACCTTCCTCCAGTTTATCACTGGCAGTCTCCTTTGAGTTCCCGGCCTAACCGCTGGCAACAAAGGATAAGGGTTGCGCTCGTTGCGGGACTTAACCCAACATTTCACAACACGAGCTGACGACAGCCATGCAGCACCTGTCTCAGCGTTCCCGAAGGCACCAAAGCATCTCTGCTAAGTTCGCTGGATGTCAAGAGTAGGTAAGGTTCTTCGCGTTGCATCGAATTAAACCACATGCTCCACCGCTTGTGCGGGCCCCCGTCAATTCATTTGAGTTTTAACC
+
CCCCCGCFGGGGGGGGGGGGGEGGGGGGFFG@EEFFGFFGGCFFGGGGFE<FGGGGGFGGGFEGGGGGFGEGGGGGGGGGGGGGFFFFFGGFGGGGGDFG:FFEGGGFGGGGGGGGGFEGGGCGGGFGGGGFGEEGGGGGGGGEGFGGGGFDGGGCAGGGCEGFGEGGDF@:FGDGG8:>FGF,,<BF,FFCCB3F7FFGFDGGGFGFCEFF@?FGGFCFGGF7FGGGGG*<FFFCCCFFGGGGGGGFFD:F8C68C9FGGGGGDC8C<FGGGGDCEECGGG*<CFGGFGG980<:EG?FF
@M01751:259:000000000-C669V:1:1102:5455:11493 1:N:0:AGAGTC
ACGACTACAACCGGATTAGATACCCTGGTAGTCCACGCCGTAAACGATGGAGGCTAGCCGTCGGGGGGTTTACCTTTCGGTGGCGCAGCCAACGCATTAAGCTTCCCGCCTGGGGAGTACGGTCGCAAGATTAAAACTCAAAGGAATTGACGGGGGCCCGCACAAGCGGTGGAGCATGTGGTTTAATTCGAAGCAACGCGCAGAACCTTACCAGCCCTTGACATGCCACGACGTCCTCAGAGATGAGGTCATTCCTTCGGGACGGGGACACCGGTGCTGCATGGCTGGCGTCAGCTCGTGT
+
CCCC<FGGGGGGGDDFGGGGGGGGGGGGGGGGGGGGCCGGGGGGGGGGGGGGGGGGGGGGFFCFGGGGGEEFGGGGGGGGGGCGEGGGGGGGGGGGGGGCFGGGEFF7FFGGFGGGGGGGE@GDEEGGGDGGGGGGGFGFFCCGGGGGC,<CDGGGGDEGEGGDFFGGGCE8*CFGCEGGDCFG:?FCCF3AEGGGGEC88EEGC>8>FFFFCCFG>FG?FFGGGEFGFG588:C5E@CFGGGGEGCG:6CGGEFFC+;C8>8:*8?8?858C5*/8:<E@+<=GC**/*;CCECCE5E=:
@M01751:259:000000000-C669V:1:1102:6341:11526 1:N:0:AGAGTC
GGATTGGTACGTCATCCCCACCTTCCTCGCGGCTTATCACCGGCAGTCTCCCTAGAGTGCCCAACTGAATGATGGCAACTAAGGACGTGGGTTGCGCTCGTTGCGGGACTTAACCCAACATCTCACGACACGAGCTGACGACAGCCATGCAGCACCTGTGTGCACGCCTCCGAAGAGGATCCCGGATCTCTCGAGGTAACATGCCATGTCAAGGGTTGGTAAGGTTCTGGCCGTTCCTTCGAATTAAACCACATGCTCCCCCGCTTGTGCGGCCCCCCGTCAATTCCTTTGAGTTTTATTT
+
CCCCCGGGGGGGGGGGGGGGGGGGGGGGGGGGGGGGGGGGGGGGGGGGGGGGGGGGGGGGGGGGGGGGGGGGGFGGGGGGGGFGGGGGGGGGGGGGGGGGGF8FGGGGGGGGGGGGGGGGFGDGFFGGGGGGGGGGGGGGGGGGGGGGGGGFGGGGGGGGGGGGGGGGGGGGGGGGGGGGGGG**1*4,8,,*2<*4?,,,22?22,,7CF9FF78*:**<+:EFC?@7++**2*02<2+/*0</:F+<:8*/++3+<88CE*81/*2+<AC*:?EG***1:8CCFGGCE<+CGFG?F72+
@M01751:259:000000000-C669V:1:1102:22156:11536 1:N:0:AGAGTC
GGATTGGTACGTCATCCCCACCTTCCTCCGGTTTGTCACCGGCAGTCTCATTAGAGTGCCCTTTCGTAGCAACTAATGACAAGGGTTGCGCTCGTTGCGGGACTTAACCCAACATCTCACGACACGAGCTGACGACAGCCATGCAGCACCTGTGTTCCGGTTCTCTTGCGAGCACTCCCAAATCTCTTCGGGATTCCAGACATGTCAAGGGTAGGTAAGGTTTTTCGCGTTGCATCGAATTAATCCACATCATCCACCGCTTGTGCGGGTCCCCGTCAATTCCTTTGAGTTTTAATCTTGC
+
CCCCCGGGGGEGGGGGGGGGGGGGGGGGGGGGGGGGGGGGGGGGGGGGGGGGGGGGGGGGGGGGGGGGGGGGGGEGGGGGGGGGGGGGGGGGGGGGGGGGGGGGGGGGGGGGGGGG<FGGGGGGGGGGGGGGGGGEDGGGGGGGGGGGGGGGGGGGGGGGEFGFGGGGGGGGGGGGGGGGGGGGGDFGGGGG<FFGGGGGGFGGGDGGGGG:CFGGF:FGCFFGGEFCFGGDEFFGGFGGGGGF?FGG6CFGGG?F6CEDGGGGGGGGDEDEGGG=E5AFC03<CEGG59C?CCCGG??++
@M01751:259:000000000-C669V:1:1102:9042:11595 1:N:0:AGAGTC
GGATTGGTACGTCATCCCCACCTTCCTCCGAGTTGACCCCGGCAGTCTCCTATGAGTCCCCGCCATAACGCGCTGGCAACATAGAACGAGGGTTGCGCTCGTTGCGGGACTTAACCCAACATCTCACGACACGAGCTGACGACAACCATGCACCACCTGTACACCGACCACAAGGGGGCGACCATCTCTGGCCGTTTCCGGTGTATGTCAAGCCTTGGTAAGGTTCTTCGCGTTGCATCGAATTAATCCGCATGCTCCGCCGCTTGTGCGGGCCCCCGTCAATTCCTTTGAGTTTTAGCCT
+
CCCCCGGGGGGGGGGGGGGGGGGGGGGGGGGGGGGGGGGGGGGGGGGGGGGGGGGGGGGGGGGGGGGGGGGGGGGGGGGGGGGGGGGGGGGGGG@DEGGGGGGGGGGGGCGGGGGFGGGGGGG<FGGGGGGGGDGGGGGGGGGGGGGGFGFFFGFFGGGGGGGGGDEGGGGGGGGGEDFGGGGGGGGGGCGGGGGGGGGEGGGGG?EGGCFGGGGFGGGCFGGGGGGGGGGGGGGGGGGGCFFFGGGFFGGGGGGGG<EGGGGEACC+<EE8CEG5?5EG5CEEFCGFG7<8CFGGC?96:
@M01751:259:000000000-C669V:1:1102:22118:11606 1:N:0:AGAGTC
GGATTGGTACGTCATCCCCACCTTCCTCCGAGTTGACCCCGGCAGTCTCCTATGAGTCCCCGCCATAACGCGCTGGCAACATAGAACGAGGGTTGCGCTCGTTGCGGGACTTAACCCAACATCTCACGACACGAGCTGACGACAACCATGCACCACCTGTGTGCACGCCTCCGAAGAGGATCCCCGATCTCTCGAGGTAACATGCCATGTCAAGGGATGGTAAGGTTCTGCGCGTTGCTTCGAATTAAACCACATGCTCCACCGCTTGTGCGGGCCCCCGTCAATTCCTTTGAGTTTTAAT
+
CCCCCGGGGGCGGGGFGFGFFEGGGGGGFEDEGGGGGGGGGGGGGGG9EEF@EEGGGGFFGGGGEFGFGGGGGGDEGGGGGGGGGGFGGGGGGGGGFEGGGGG@:F@FDGGGGGFFGFFEGGGGFFFGGGGCG@@EGGGGGGGGGGGGGGGGFCCCF@BFCGGGGGGGEGGGEGGGGGGGFAFFGBFCGBBFGGFGGGGGFGGGGGG?GEFGC@FGGGDCCGFCFGCCFFGGCEEGEEFGCCCFFFFFCFGG5EEG+<3@:8CEGG>FECFDGGD:/:55;>*:+3CG7E?7C*0<9CFF+
@M01751:259:000000000-C669V:1:1102:11157:11622 1:N:0:AGAGTC
GGATTGGTACGTCATCCCCACCTTCCTCCGGTTTGTCACCGGCAGTCTCCTTAGAGTGCCCACCATAACGTGCTGGTAACTAAGGACAAGGGTTGCGCTCGTTACGGGACTTAACCCAACATCTCACGACACGAGCTGACGACAGCCATGCAGCACCTGTGTCAGAGTTCCCGAAGGCACCAATCCATCTCTGGAAAGTTCTCTGCATGTCAAGGCCTGGTAAGGTTCTTCGCGTTGCTTCGAATTAAACCACATGCTCCACCGCTTGTGCGGGCCCCCGTCAATTCATTTGAGTTTTAAC
+
CCCCCGGGGGDGGGGGGGGGGGGGGGGGGGGGGGGGGGGGGGGGGGGGGGFGGGGGGGGGGGGGGGGGGGGGGGGFGGGGGGGGGGGGGGGGGGGGGGGGGGGGGGGGDGGGGGGGGGGGGGFFGGGGGGGGGGCGGGGGGGGGEGGGGGGFFGGGGCEFFBFGGD9FFGGGGGG>FGGFGGGGGGGGGGGGGGGGGGCCFFGGGGGF9CGGGGCFGFEFGGGGGGGFFGF7FCECEDG<F<CCFGFGFFCCFGGFGGGF6EEEGGGGGDGGDEDECGGG8CCEGGF+<CFDEGGGGGGG9
@M01751:259:000000000-C669V:1:1102:12941:11684 1:N:0:AGAGTC
GGATTGGTACGTCATCCCCACCTTCCTCCGGTTTATCACCGGCAGTCTCCTTTGAGTTCCCGACCGAATCGCTGGCAACAAAGGATAAGGGTTGCGCTCGTTGCGGGACTTAACCCAACATTTCACAACACGAGCTGACGACAGCCATGCAGCACCTGTCTCAGCGTTCCCGAAGGCACCAATCCATCTCTGGAAAGTTCGCTGGATGTCAAGAGTAGGTAAGGTTCTTCGCGTTGTATCGAATTAAACCACATGCTCCACCGCTTGTGCGGGCCCCCGTCAATTCATTTGAGTTTTAACC
+
CCCCCGGGGGGGGGGGGGGGGGGGGGGGGGGGGGGGGGGGGGGGGGGGGGGGGGGGGGGGGGGGGG@88BFFFGGGGGGGGGGGGGGGGGGGGGGGGGGGGGGGGGGEGGGGGGGGGGGGGGGGGGGGGGGGGGGGGGGGGGGGGGGGGGGGGGGGGGGGGGAEGGGGGGGGGGGGGGGGGGGGGGGGGGFGGGGGGGGGGGGGCGGGGGGGGGGGGFGGGGGGGGGGGGGGGGGGGGGGGGGGFGGGGGGGGGGGFGGGGGGGGGGGCGGGGGGDEGGGGGGGGGFGGGGGCCFGGGGG?
@M01751:259:000000000-C669V:1:1102:23522:11718 1:N:0:AGAGTC
GGATTGGTACGTCATCCCCACCTTCCTCCGGTTTATCACCGGCAGTCTCCTTTGAGTTCCCGACCGAATCGCTGGCAACAAAGGATAAGGGTTGCGCTCGTTGCGGGACTTAACCCAACATTTCACAACACGAGCTGACGACAGCCATGCAGCACCTGTCTCAGAGTTCCCGAAGGCACCAATCCATCTCTGGAAAGTTCTCTGGATGTCAAGAGTAGGTAAGGTTCTTCGCGTTGCATCGAATTAAACCACATGCTCCACCGCTTGTGCGGGCCCCCGTCACTTCATTTGAGTTTTAACC
+
@CCCCGGFGG7FG;FGG@<EEGGGGGGGGGGGGGGFEFFCFEGE>EGGGGGGGC9@FCFFGGEGG:@@BCFGC@FCC,CAFFGEGGGGDE<FE@ECEFEGE@FG77:7FEFFGF9?CFE+,B??FGGGDFG>7FFE8D8CGDCFCFEGGF,,,3@FF@CFGGFFDF,@@AFGCF<FCGGGGGGFGCCGCECG7B,?,7FGGC<F,7>FFEF@FF+7C9FF9<ACGGGDFGDGGEECGGCCEG*CC?FGFFFGE?F6CCCCCE8CE*8:6CCC5CG5CC8CE**+<9CECFG+;F?EFC?<+
@M01751:259:000000000-C669V:1:1102:9508:11728 1:N:0:AGAGTC
GGATTGGTACGTCATCCCCACCTTCCTCCGGTTTATCACCGGCAGTCTCCTTTGAGTTCCCGACCGAATCGCTGGCAACAAAGGATAAGGGTTGCGCTCGTTGCGGGACTTAACCCAACATTTCACAACACGAGCTGACGACAGCCATGCAGCACCTGTCTCACGGTTCCCGAAGGCACTGAGGCATCTCTGCCAGATTCCGTGGATGTCAAGAGTAGGTAAGGTTCTTCGCGTTGCATCGAATTAAACCACATGCTCCACCGCTTGTTCGGGCCCCCGTCAATTCATTTGAGTTTTAACC
+
CCCCCFGGFGGGFGGGGGGGGGFFAFEE<BCFECFFEEGEGGGGD<EAAFFGGFDE<FFG<FCCFG@6869@FCEG8F<FEEFFGGGDAC@FF:=FGCGGCFF+CF:FBAEFFGCEFEC@FDG<FCBFGFCEG=EFGG8+BFCGGG,8>FGGGGGF?@CF;FGFC@FEECCE*>7<>,<:F9<<E:>C@FFDGD7:@CCGFFGF@*F:FCFDCDGGGFGGGFGF:,7BCFGCEEC*;0<08EGGGFGF?@EFFGCFC?6:C@55*;FG+AGGGE8C>EE*8//3<F?FGGGGG<CGGGD?E
@M01751:259:000000000-C669V:1:1102:18334:11755 1:N:0:AGAGTC
ACGACTACAACAGGATTAGATACCCTGGTAGTCCACGCCGTAAACGATGTCGACTTGGAGGTTGTGCCCTTGAGGCGTGGCTTCCGGAGCTAACGCGTTAAGTCGACCGCCTGGGGAGTACGGCCGCAAGGTTAAAACTCAAATGAATTGACGGGGGCCCGCACAAGCGGTGGAGCATGTGGTTTAATTCGATGCAACGCGAAGAACCTTACCTACTCTTGACATCCAGAGAACTTAGCAGAGATGCTTTGGTGCCTTCGGGAACTCTGAGACAGGTGCTGCATGGCTGTCGTCAGCTCGT
+
CCCCCGGGGGGGGGGFGGGGGGGGGGGGGGGGGGGGGGGGGGGGGGGGGGGGGGGGGGFGGGGGGGGGGGGGGGGGGGGGGGGGGGGGGGGGCGGEGGGGGGGFGGGGGGGGGGGGGGGGGGGGGGGGGGGGGGGGGFGGGGGGGGGGGGGGGGGGGGGGGGDGGGGGGGGGCFGGFGGGGGGGGGGGGGFGFGGGGGGGGGGGGGGGGGGGGGGGGGGG?CFGGGGFGGGGGFGGGGGG@FFGGGGGGGGFGFFGFFFGCE5EGDFFGF+<FCFGGFGGGGGGGFFFC8<EC**;8<?A*
@M01751:259:000000000-C669V:1:1102:14203:11781 1:N:0:AGAGTC
ACGACTACAACAGGATTAGATACCCTGGTAGTCCACGCCGTAAACGATGGAAGCTAGCCGTCGGGGGGTTTACCTTTCGGTGGCGCAGCCAACGCATTAAGCTTCCCGCCTGGGGAGTACGGTCGCAAGATTAAAACTCAAAGGAATTGACGGGGGCCTGCACAAGCGGTGGAGCATGTGGTTTAATTCGAAGCAAAGCGCAGAACCTTACCAGCGTTTGACATGTCCGGACGACTTCGAGAGATCGATTTCTTCCCTTCGGGGACGGGAACACAGGTGCTGCATGGCTGTCGTCAGCTCG
+
CCCCCGGGGGGGC8<CECFGGGGGG96@FFGGFFFFCFGGEGGGFGEGF7CA8FDGGGGGCGGGCFCCGDGFCFFGGGEGGGGDEDCEGGGGFGGGDEGFFGGGGGGDCCCEGGCFECFGGGGECGEEB<EFGGAFC<F@CF9FCF6CFGGEGED:CE5CDCCFFGGGDCDG88EGCFG99;*;CCFGGF@EGGG6++;CEGCG8CG8CEGC::CCEC8E9@CGGGGGGCEEGG>EG7?**AEF<@G58:;+:C:FF9F?5;>>88*/C5C5;:EFCFFGG7<+<9@5@:CC;@***23<C
@M01751:259:000000000-C669V:1:1102:14116:11801 1:N:0:AGAGTC
GGATTGGTACGTCATCCCCACCTTCCTCCGGTTTGTCACCGGCAGTCTCCTTAGAGTGCCCACCATAACGTGCTGGTAACTAAGGACAAGGGTTGCGCTCGTTGCGGGACTTAACCCAACATTTCACAACACGAGCTGACGACAGCCATGCAGCACCTGTCTCACGGTTCCCGAAGGCACTAAGGCATCTCTGCCAAATTCCGTGGATGTCAAGAGTAGGTAAGGTTCTTCGCGTTGCATCGACTTAAACCACATGCTCCACCGCTTGTGCGGGCCCCCGTCAATTCATTTGAGTTTTAAC
+
CCCCCGGGGGCFGGGGGGGGGGGGGGGGGGGGGGGGGGGGGGGGGGGGGGGGGGGGGGGGGGGGGGGGGGGGGGGGGGGGGGGDGFGGGGGGGGGGGGGGGGGGGGGGGGGGGGGGGGGGGGGGGGGGGGGGGGGGGGGGGGGGGGGGGGGGFGGGGGGGGBECGGGGGGGGGGGGGGGGGGGGGGGGGGGGGGGGGGGGGGGGGGDFGGGGGGFGFCGGGGGGFFGGGGGGGGGGGGFGGDG*;EGGG9EGGGGCGC<FGGGGGGGFGF7C55?E5EGC*A=5:@CFGEFG?FECFGFG<
@M01751:259:000000000-C669V:1:1102:15847:11807 1:N:0:AGAGTC
GGATTGGTACGTCATCCCCACCTTCCTCCGGTTTATCACCGGCAGTCTCCTTTGAGTTCCCGACCGAATCGCTGGCAACAAAGGATAAGGGTTGCGCTCGTTGCGGGACTTAACCCAACATTTCACAACACGAGCTGACGACAGCCATGCAGCACCTGTCTCAGAGTTCCCGAAGGCACCAAAGCATCTCTGCTAAGTTCTCTGGATGTCAAGAGTAGGTAAGGTTCTTCGCGTTGCATCGAATTAAACCACATGCCCCACCGCTTGTGCGGGCCCCCGTCAATTCATTTGAGTTTTAACC
+
CCCCCGGGGGGGGGGGGGGGGGGGGGGGGGGGGGGGGGGGGGGGGGGGGGGGGFGGGGGGGGGGGGC@CCFGGGEGGGGGGGGGGGGGGFGGF7FGDEGGGGGDGGGGGGGGGGGFGCCFGGG9BAFFEFFDE==7<>FCFGD:F@CFGGG9F:FG?,>F,@FCA:FAFGGDGCGGGF7CFGF:F,3FB;@,CCGC,@;;72FFC:FGFFGGGFFFGGCAF,F?CF9CC<CCCFC:86CFEFGGFGG+CFGG8826+;8CCCEGGC**+<8*:C1:EGD;C5*<9::ACE9+8@CG99AF+
@M01751:259:000000000-C669V:1:1102:3533:11828 1:N:0:AGAGTC
ACGACTACAACAGGATTAGATACCCTGGTAGTCCACGCCGTAAACGATGAATGCCAGCCGTTGGCCTGCTTGCAGGTCAGTGGCGCCGCTAACGCATTAAGCATTCCGCCTGGGGAGTACGGTCGCAAGATTAAAACTCAAAGGAATTGACGGGGGCCCGCACAAGCGGTGGAGCATGTGGTTTAATTCGAAGCAACGCGCAGAACCTTACCATCCCTTGACATGGCATGTTACCTCGAGAGATCGGGGATCCTCTTCGGAGGCGTGCACACAGGTGCTGCATGGCTGTCGTCAGCTCGTG
+
CCCCCGGGGGGGGGGGGGGGGGGGGFFFGGGGGGGGEGGGGGGGGGGGFGGGGGGGGGGGGGGGGGGGGGGGGGGGGGGGGGGGGGGGGGGGGGGGGGGGGGGGGGGGGGGGGGGGGGGGGGGGGGGGGGFGGGGGGGGGGGGGGGGGFGGGFGGGGGGGGGGGGGGG7<FEGGGGGGGGG@FFGGGGGGGGGGFGGGGGGGGGGFGGGGGGGGGGGGGFGGGGGGGFGCGGGGGGGGGGGGGFFD>58EGGGGGGGGGCEGEGGGGGG++;ECFF6FFGFFGGGGGGGGDFGGGG9EEG5
@M01751:259:000000000-C669V:1:1102:8498:11828 1:N:0:AGAGTC
GGATTGGTACGTCATCCCCACCTTCCTCCGGCTTGTCACCGGCAGTTCCTTTAGAGTGCCCACCCAAACGTGCTGGCAACTAAAGGCGAGGGTTGCGCTCGTTGCGGGACTTAACCCAACATCTCACGACACGAGCTGACGACAGCCATGCAGCACCTGTGCATCACGTCCCTTGCGGGAAAAGCGCATCTCTGCGCCGGTCGTGACCATGTCAAGGGCTGGTAAGGTTCTGCGCGTTGCTTCGAATTAAACCACATGCTCCACCGCTTGTGCGGGCCCCCGTCAATTCCTTTGAGTTTCA
+
CCCCCGGGGGEGGGGGGGGGGGGGGGGGGGGGGGGGFGGDGGGGGGGFGFGGGGGGGGGGGGGGEFGFGGGGGGGGGGGGGGGGGGGGEGGGGGGGGGGGGGGGGGGG>FGGFGGGGGGGGGGCFGGGGGGGGDGGGGGFGGGGGGGGFGGGFC<BF@FGGGG;@<FGGGGGCFGGDFGGGGGGGGDFGDFFGGGGGGGGGGE>EGFGGGCCCFGCC>EFGGGGFFFFGFGGGGGGGGGGGGFEGFGGGC9+CCECFFFGGGGGGGC:EFFFFGDGGGEGG8*=5:EFGGGGGGC=<EFF<
@M01751:259:000000000-C669V:1:1102:8292:11890 1:N:0:AGAGTC
GGATTGGTACGTCATCCCCACCTTCCTCCGGTTTATCACCGGCAGTCTCCTTTGAGTTCCCACCATTACGTGCTGGCAACAAAGGATAAGGGTTGCGCTCGTTGCGGGACTTAACCCAACATTTCACAACACGAGCTGACGACAGCCATGCAGCACCTGTCTCAGAGTTCCCGAAGGCACTAAAGCATCTCTGCTAAATTCTCTGGATGTCAAGAGTAGGTAAGGTTCTTCGCGTTGCATCGAATTAAACCACATGCTCCACCGCTTGTGCGGGCCCCCGTCAATTCATTTGAGTTTTAAC
+
CCCCCGGGGGGFGGGGGGGGGGGGGGGGGGGGGGGGGGGGGGGGGGGGGGGGGGGGGGGGGGGGGGGGGGGGGGGGGGGGGGGGGGGGGGGGGGGGGGGGGGGGGGGGGGGGGGGGGGG:=DFGGGGGGGGGGGGGGGGGGGGGGGGGGGGCAFGGGGGGGGGGGGGCGGGGGGGGGGGGGGGGGGEGC;FAFFEGGFFGGGGGGGGGGGGGGGGGGGGGGGGGGGGGGGGDGGGGGGGGGFGGGGGGCEGGGGGGGGGGGGGGGEC5CCCEGGGDGGEC?EGGDFGFGGG7<EFFGGGG?
@M01751:259:000000000-C669V:1:1102:20576:11896 1:N:0:AGAGTC
ACGACTACAACAGGATTAGATACCCTGGTAGTCCACGCCGTAAACGATGTCGACTTGGAGGTTGTTCCCTTGAGGAGTGGCTTCCGGAGCTAACGCGTTAAGTCGACCGCCTGGGGAGTACGGCCGCAAGGTTAAAACTCAAATGAATTGACGGGGGCCCGCACAAGCGGCGGAGCATGCGGATTAATTCGATGCAACGCGAAGAACCTTACCAAGGCTTGACATACACCGGAAACGGCCAGAGATGGTCGCCCCCTTGTGGTCGGTGTACAGGTGGTGCATGGTTGTCGTCAGCTCGTGT
+
CCCCCGGGFGGGGGEGGGGGGGGGGGGGGGGGGGGGGGGGGGGGGGGGGGGGGGGGGGGGGGGGGGGGGGGCFGGGGGGGGGGGGGGGGGGGEGGGGGDGGGGGGGGGGGGDGGGEGGGGGGGGGGGCGGGGGGGGGGGCGGGGGGGGGGGGGGGGGGGGGGDGGGGGDGGGGGGGGGGGGGGGGGFGGGGGGGGGGGGDGDGGGGGGGGGGGGGGGGGGDGGGGGGGGD5EEC**;EGGGGGGCGGDGFGGGCEGGGGGGG>?CGEEGGGGGGGDFGGGGGGGGGGEGGGF=EGGGGCC>
@M01751:259:000000000-C669V:1:1102:17023:11915 1:N:0:AGAGTC
GGATTGGTACGTCATCCCCACCTTCCTCCGGTTTATCACCGGCAGTCTCCTTTGAGTTCCCGACCGAATCGCTGGCAACAAAGGATAAGGGTTGCGCTCGTTGCGGGACTTAACCCAACATTTCACAACACGAGCTGACGACAGCCATGCAGCACCTGTCTCACGGTTCCCGAAGGCACTAAGGCATCTCTGCCGAATTCCGTGGATGTCAAGAGTAGGTAAGGTTCTTCGCGTTGCATCGAATTAAACCACATGCTCCACCGCTTGTGCGGGCCCCCGTCAATTCATTTGAGTTTTAACC
+
CCCCCGGGGGEGGGGGGGGGGGGGGGGGGGGGGGGGGGGGGGGGGGGGGGGGGGGGGGGGGGGGGG@@BCFFGGGGGGGGGGGGGGGGGGGGGGGGGGGGGGGGGGGEGGGGGGGGGGGGGGGFGGGGGGGGDGGEGGGGGGGGGGGGFGGGGGGGFFGGGGGGGGGGGGGGFEGGGGFGGGGGGGGFFGGGGFDF7FGGFFGGGDGGGGGFGCFFGGGGGGFGGGGGGGGGGGGEGDGGGGGGGGGGGGGGGGFGCFGFGGGGCECE6:*C8>EGGGGC8>*<+<9CEG?+8@EFGGGG?
@M01751:259:000000000-C669V:1:1102:22134:11918 1:N:0:AGAGTC
GGATTGGTACGTCATCCCCACCTTCCTCCGAGTTGACCCCGGCAGTCTCCTATGAGTCCCCACCATCACGTGCTGGCAACATAGGACGAGGGTTGCGCTCGTTGCGGGACTTAACCCAACATCTCACGACACGAGCTGACGACAACCATGCACCACCTGTGCACCAGTGTCCAAAGAGACCACCATCTCTGGTGGCTTCTCGTGCATGTCAAGCCTTGGTAAGGTTCTTCGCGTTGCATCGAATTAATCCGCATGCTCCGCCGCTTGTGCGGGCCCCCGTCAATTCCTTTGAGTTTTAGCC
+
CCCCCGGGGG@FGGGGGGGGGGGGGGGGGGGGGGGGCFEFGGGGCFGFGGFFGGGGGGGGGGGG@GGGGGGGGGGGGGGGGGGGGGGGGCEGGDGGFDGGGGG8FCCGDGGFGGGGDGGGGGF9BFGGGGGG@==CGGFGGGGGGGGGGFGCFGGGGGGGGFFGGFGGGGGFF<FGGGGGFGGGGGGGGFGGGGGGGGGGFEGAFGGDFFGGGGGFCFGFFFFF@FGGGGFEEGEGGGGG>C6CFGCF9CDGGG5FCFG5EG>C5;8*+<CC>EEGEG5*2;5CFFCFFGE+2@FGGF7+3
@M01751:259:000000000-C669V:1:1102:28932:11960 1:N:0:AGAGTC
ACGACTACAACAGGATTAGATACCCTGGTAGTCCACGCCGTAAACGATGTCGACTTGGAGGTTGTTCCCTTGAGGAGTGGCTTCCGGAGCTAACGCGTTAAGTCGACCGCCTGGGGAGTACGGCCGCAAGGTTAAAACTCAAATGAATTGACGGGGGCCCGCACAAGCGGTGGAGCATGTGGTTTAATTCGATGCAAAGCGAAGAACCTTACATACTCTTGACATCCACGGAATTCGGCGGAGATGCCTTAGTGCCTTCGGGAACCGTGAGAAAGGTGCTGCATGGCTGTCGCCAGCTCGT
+
CCCCCGGGFFGFFGAFGGGGCGGG,6,CFGGGCEEFEEGGEGG<@CFGGGGGG7CCG@FFGGGGGG,,C,EFGGFCFFGGE<6,C@C=FGGGGGGGEGGCFGFFEEEGG:CFD7ACCGBFF?CCF@F>@FG,CFD<DFFFFFBCGGGCECEF:CGCECEGEGGG78FGFEFC@CECECFGGGGF7FC:92<B,><C,,4:CECED685E<+<+<<+A::9C@+3+<6+8AEEGGGDGC**2:8>*+:CCF@EGGGGGCFF5:8CCCC>CGEE7+<C?6CGFF<C9;F6CCFG****;767*
@M01751:259:000000000-C669V:1:1102:21205:11992 1:N:0:AGAGTC
GGATTGGTACGTCATCCCCACCTTCCTCCGAGTTGACCCCGGCAGTCTCCGATGAGTCCCCGGCATCACCCGCTGGCAACATCGAACGAGGGTTGCGCTCGTTGCGGGACTTAACCCAACATCTCACGACACGAGCTGACGACAACCATGCACCACCTGCGCAGGACCCTTGCGGACCCACCATCTCTGGAGGATTTCCCTGCATGTCAAGCCTTGGTAAGGTTCTTCGCGTTGCATCGAATTAATCCGCATGCTCCGCCGCTTGTGCGGGGCCCCGTCAATTCCTTTGAGTTTTAGCCTT
+
CCCCCGGGGGGGGGGGGGGGGGGGGGGGGGGGFCFGAFGGGGGGGGGDGGDGDGGGGGEGGGGGGGGGGGGGGGGGGGGGGGGGGGGGGGGGGGGGGGFGGGGGGGGEEGGGGGGGGGGGGGGDGFGGGGDGGGDFD<CFGGGGGGCG?CFGGGFFGGEGCEGGCGGGGGGGFGGGGGGGGGGGG:BFFFFGGDFGGGGGGFFCFGGGCCDCECFFGG7<CGGGGGF?A5C8EGGGGGGFFGGCEFFGGGGEEFCEDCDEGGGGGGGGG*/:>EGGGECEEGGGGFGG9<C9E?F?8CGFG
@M01751:259:000000000-C669V:1:1102:4785:12016 1:N:0:AGAGTC
ACGACTACAACCGGATTAGATACCCTGGTAGTCCACGCCGTAAACTATGAGAGCTAGCCGTTGGAGGGTTTACCCTTCAGTGGCGCAGCTAACGCATTAAGCTCTCCGCCTGGGGAGTACGGTCGCAAGATTAAAACTCAAAGGAATTGACGGGGGCCCGCACAAGCGGTGGAGCATGTGGTTTAATTCGAAGCAACGCGCAGAACCTTACCATCCCTTGACATGGCATGTTACCTCGAGTGATCGGGGATCCTCTTCGGAGGCGTGCACACAGGTGCTGCATGGCTGTCGTCAGCTCGTG
+
CCCCCGGGGGGGGGEGGGGGGGGGGGGGGGGGGGGGFGFGFGGGGGGGGGGGGGGGGGGGGGGGFFGGFGGGGGGGGGGCFGDGGGGGGGGGGGGGGGGGGGAFCFGGGGGGGGGGGGGGGGGGGGGGGGGGGFGGGGGGGGGGGGGGGGGGGGGGGGGGGGGGGEGGGFGGGFFCGG;CFFGGGGGGGGG:EGFGGGGGCGC>EFFFGGGGGGGGGGGGFGGGFGGGGGGF?@F<CEEEGGGGGGDCGGECF7FGEGCGGGGGGGGDCFGGGGFG?6EFG6CFGGFGFFCGFEEFFEGE5
@M01751:259:000000000-C669V:1:1102:24433:12046 1:N:0:AGAGTC
GGATTGGTACGTCATCCCCACCTTCCTCCGAGTTGACCCCGGCAGTATCCCATGAGTTCCCACCATTACGTGCTGGCAACATAGAACGAGGGTTGCGCTCGTTGCGGGACTTAACCCAACATCCCACGACACGAGCTGACGACAACCATGCACCACCTGTTTACGAGTGTCCAAAGAGTTGACCCTTTCTGGCCCGTTCTCGTATATGTCAAGCCTTGGTAAGGTTCTTCGCGTTGCATCGAATTAATCCGCATGCTCCGCCGCTTGTGCGGGTCCCCGTCAATTCCTTTGAGTTTTAGCC
+
CCCCCEFGGAFFG;F9CFFGGGGGGGGGGD7:FGGGEGGGGGGCFDFFGFFGGGGGF<FAEGGDEFEFGGGGGFGGCFG7F8CCFFGGEGGGGGDFE@CG7FGDC7>+=FGGGGFF@+D@CFG8<=B:BEFCGDG+@,FCFFFC7<F:F<B<FGEF@F8ECFBGGC::>FA@FF9:,>FF9;DF,F8?F,@9:<FG<BBCF7CFGCFFGGC<C@@2,2,,2?,C?,<CDFFGEGGDGC0+;*0CF+<:FFDF8C8E+<CEEGEG58;FEFE58E=C8:***8ECFECC?E++/CCGG??9<
@M01751:259:000000000-C669V:1:1102:9922:12059 1:N:0:AGAGTC
GGATTGGTACGTCATCCCCACCTTCCTCCGGTTTATCACCGGCAGTCTCCTTTGAGTTCCCGACCGAATCGCTGGCAACAAAGGATAAGGGTTGCGCTCGTTGCGGGACTTAACCCAACATTTCACAACACGAGCTGACGACAGCCATGCAGCACCTGTCTCACGGTTCCCGACGGCACTAAGGCATCTCTGCCAAATTCCGTGGATGTCAAGAGTAGGTAAGGTTCTTCGCGTTGCATCGAATTAAACCACATGCTCCACCGCTTGTGCGGGCCCCCGTCAATTCATTTGAGTTTTAACC
+
CCCCCGGGGGGGGDGGGGFFCEFGGFGGFGGGGCFFGGGGGGDCGGGGDFGGGGGGGFEGGGGGGG@68BFGCFGFGGGGGGGFFGGGGDFFFGDEBCD7FGCEFECFGGGGGGGGGGGGGGGGE<FGGCEGGDFEFGFEEEGGGGGFCGFFFFGGGGGGF;FFGCGGCFGGD*>C**4CCFGGG@CF9FFCFC<FCFDGFFFGGGFGC?FCECGG9F79<9EFGGFFG988EEGGG6C98CFGGGGCFF5CFFGGFGGGGGGGGGDCECEGDC=C:C5**CCC?FFFFCE3;FFFFGGGG
@M01751:259:000000000-C669V:1:1102:13195:12083 1:N:0:AGAGTC
ACGACTACAACCGGATTAGATACCCTGGTAGTCCACGCCGTAAACGATGTCGACTTGGAGGTTGTGCCCTTGAGGCGTGGCTTCCGGAGCTAACGCGTTAAGTCGACCGCCTGGGGAGTACGGCCGCAAGGTTAAAACTCAAATGAATTGACGGGGGCCCGCACAAGCGGTGGAGCATGTGGTTTAATTCGATGCAACGCGAAGAACCTTACCTACTCTTGACATCCAGAGAACTTTCCAGAGATGGATTGGTGCCTTCGGGAACTCTGAGACAGGTGCTGCATGGCTGTCGTCAGCTCGT
+
CCCCCGGGGGGGGGGGGGGGGGGGGGGGGGGGGGGGGGGGGGGGGGGGGGGGGGGGGGGGGGGGGGGGGGGGGGGGGEGGGGGGGGGGGGGGGGGGGGGGGGGGGGGGGGGGGGGGGGGGGGGGGGGGGGGGGGGGGGGGGGGGGGGGGGGGGGGGGGGGGGGGGFFFGGCGGGGG@FFFCGCGGGGGGCFGDFGGGGGGGGGGGGGGGGGGGGGF:0CFC?FFDCGG?FGC68CFGFEGCGGGGGGGGGGDGDGGGGGGGGGDCFG77<@CCFGG9+<CGGFGGGGGGFG5C@5*<+<E*
@M01751:259:000000000-C669V:1:1102:17128:12084 1:N:0:AGAGTC
ACGACTACAACAGGATTAGATACCCTGGTAGTCCACGCCGTAAACGATGATAACTAGCTGTCCGGGGACTTGGTCTTTGGGTGGCGCAGCTAACGCATTAAGTTATCCGCCTGGGGAGTACGGTCGCAAGATTAAAACTCAAAGGAATTGACGGGGGCCTGCACAAGCGGTGGAGCATGTGGTTTAATTCGAAGCAACGCGCAGAACCTTACCAGCGTTTGACATGTCCGGACGACTTCGAGAGATCGATTTCTTCCCTTCGGGGACTGGAACACAGGTGCTGCATGGCTGTCGTCAGCTC
+
CCCCCGGGGGGGGGGFGGGFGGGGGGGGGGGGGGFGGGGGGGGGGGGGGGGGGGGGGGGGGGGGGGGEGGGGGFGGGGGGGGGGGGGGGGGG9FGGGGGGGGGGGGGGGGGGGGGGGGGGGGGGGDGCGGGGGGGGGGGFGFGGGGGGGGGGGGGGGGGGGGGGGGGGEGGGGGGGGGGGGGCGGFCG9CDAFGGGGGGGGGEBFGGGGGGGFFGGGGGGGGGGGGGFGGGGGGGGGGGDGGGEGGGGGGGGGGGCGGDGGGGGGGGGG@GFGGGGGGCFGGGGCCGGGG5;<>8FG5<E7
@M01751:259:000000000-C669V:1:1102:9695:12112 1:N:0:AGAGTC
ACGACTACAACCGGATTAGATACCCTGGTAGTCCACGCCGTAAACGATGTCGACTTGGAGGCTGTTCCCCTGAGGAGTGGCTTCCGGAGCTAACGCGTTAAGTCGACCGCCTGGGGAGCACGGCCGCAAGGTTAAAACTCAAATGAATTGACGGGGGCCCGCACAAGCGGTGGAGCATGTGGTTTAATTCGATGCAACGCGAAGAACCTTACCTGGCCTTGACATCCAGAGAACTTAGCAGAGATGCTTTGGTGCCTTCGGGAACTCTGAGACAGGTGCTGCATGGCTGTCGTCAGCTCGT
+
CCCCCGGGGGGGGGGGGGGGGGGGGGGGGGGGGGGGEGGGGGGGGGGGGGGGGGGGGGGGGGGGGGGGGGGGGGGGGGGGGGGGGGGGGGGCFFFGGGGGGGGGGGGGGGGGGGGGGGDEGGGGGGGGGGGGGGGGGGGGGGGGGFGFGFGGGGGGGGGGEG*=FGG:FGFGGGGGGGFFGG:FGFFEFGGGFFGGGGGGGGGGDFFGGGGGGFEGGGGGFGGGGGGG+2;CFGGGFFGGFFGGGGGGGGGFGFGGGGGGGGGGGG7CFGEFGF6C@?FGGG6C7FGGDFGGGDFGG9<:/
@M01751:259:000000000-C669V:1:1102:15655:12117 1:N:0:AGAGTC
ACGACTACAACAGGATTAGATACCCTGGTAGTCCACGCCGTAAACGATGTCAACTAGCCGTTGGAATCCTTGAGATTTTAGTGGCGCAGCTAACGCATTAAGTTGACCGCCTGGGGAGTACGGCCGCAAGGTTAAAACTCAAATGAATTGACGGGGGCCCGCACAAGCGGTGGAGCATGTGGTTTAATTCGAAGCAACGCGAAGAACCTTACCAGGCCTTGACATGCAGAGAACTTTCCAGAGATGGATTGGTGCCTTCGGGAACTCTGACACAGGTGCTGCATGGCTGTCGTCAGCTCGT
+
CCCCCGGGGGGGGGGGGGGGGGGGGGGGGGGGGGGGGGGGGGGGGGGGGGGGGGGGGGGGGGGGGGGGGGGGGGGGGGGGGGGGGGGGGGGEEFGGGGGGGGGGGGGGGGGGGGGGGGGGGGGGGGGGGGGGGGGGGGGGGGGGGGGGGGGGGGGGGGGGGGGGGGGGGGGGGGGGGGGGGGGGGGGGGGGGGGGGGGGGGGGGGGGGGGGGGGGGGGGGGGGGGGGGGGGGGGGGGGGGGFGGGGGGGGGGGGGGGGGGGGGGGGGGGGGGG6CFGGGGGGGGGGGGGGGGGGGGGGGGC
@M01751:259:000000000-C669V:1:1102:9024:12233 1:N:0:AGAGTC
ACGACTACAACAGGATTAGATACCCTGGTAGTCCACGCCGTAAACGATGTCGACTTGGAGGTTGTTCCCTTGAGGAGTGGCTTCCGGAGCTAACGCGTTAAGTCGACCGCCTGGGGAGTACGGCCGCAAGGTTAAAACTCAAATGAATTGACGGGGGCCCGCACAAGCGGTGGAGCATGTGGTTTAATTCGATGCAACGCGAAAAACCTTACCCACCTTTGACATGTACGGAATTTTCCAGAGATGGATTAGTGCTCGAAAGAGAACCGTAACACAGGTGCTGCATGGCTGTCGTCAGCTC
+
CCCCCGGGGGGGGGGGGGGGGGGGGGGGGGGGGGGGGGGGGGGGGGGGG8FGGGGGGGGGGGGGGGGGGGGGGGGGGGGGGGGDEFGDGGGAFGGGGGGGGGGGGGGGGGGGGGGGDEGGGGGGGGGGGGGDGGAGGGGGGGGGGGGGGGGFGGGGGGGGGGGGGFGGGG=FGGGG>GGFCFFFGGGGGGGGGGGGGGGGGCEGEGGGGGGGCGFEGFGGC?CFEDGCFGCEEGGGGCGGGFG6CFGGFGGCAC7FCEEGGGGGGGGGGGGGGCGG5=FGEC@FFGGDFGGGGFCECGGGA
@M01751:259:000000000-C669V:1:1102:21568:12317 1:N:0:AGAGTC
ACGACTACAACAGGATTAGATACCCTGGTAGTCCACGCCGTAAACGATGTCAACTAGCCGTTGGGATCCTTGAGATCTTAGTGGCGCAGCTAACGCATTAAGTTGACCGCCTGGGGAGTACGGCCGCAAGGTTAAAACTCAAATGAATTGACGGGGGCCCGCACAAGCGGTGGAGCATGTGGTTTAATTCGAAGCAACGCGAAGAACCTTACCTGGCCTTGACATGCTGAGAACTTTCCAGAGATGGATTGGTGCCTTCGGGAACTCAGACACAGGTGCTGCATGGCTGTCGTCAGCTCGT
+
CCCCCGGGGGGGGGGGGFGGGGGGGGGGGGGGGGGGGGGGGGGGGGGGGGGGGGGGGGGGGGGGGGGGGGGGGGFGGGGGGFGGGGGGGGGGGGGGGGGGGGGGGGGGEGGGGGGDGGGGGGGGGGDGFEGGGGGGGGGGGGGGGGGGGGGGGGGGGGGGGGGGGGGGGGFDFFGFFGFGGGCGEFFGGGGGC@FGGGEGGGGGGGCFFGGG@CEGGGGGFGGDGGFGGGGGGGGGGGGGGF5;FGGGFGGGF>FGGGGGGGGGGGFFGGGGDGGGGGGGGGGGGGGGEC6;CCGE6FGG1
@M01751:259:000000000-C669V:1:1102:7033:12324 1:N:0:AGAGTC
GGATTGGTACGTCATCCCCACCTTCCTCCGGCTTATCACCGGCGGTTCCTTTAGAGTACCCAACTTAATGATGGTAACTAAAGGCGAGGGTTGCGCTCGTTGCGGGACTTAACCCAACATCTCACGACACGAGCTGACGACAGCCATGCAGCACCTGTGTTCCAGTCCCCGAAGGGAAGAGACCCATCTCTGGGAATCGTCCGGACATGTCAAACGCTGGTAAGGTTCTGCGCGTTGCTTCGAATTAAACCACATGCTCCACCGCTTGTGCAGGCCCCCGTCAATTCCTTTGCGTTTTAAC
+
CCCCCGGGGGGGGGGGGGGGGGGGGGGGGGGGGGGGGGGGCGGGGGGGGGGGFFGFFGGGGGGGGGGGGGGGGGGGGGGGGGGGGGGGFGGGGGGGGGGGGGGGGDCCEGGGGGGCCGGGGFGGGDGGGGGECEGGCGGGG@FGGGGGFGFGFGGGGF8CFGFCCE>FGGGGGGGGGGGGFGGCFGFFCGG,:C7FFGGGGGGDEGEGD9ECGFGGGEGGG+A@69C?EF9EEGGGGGGFE>ECGGDFCFEFCEFEGGGGCEFGE5CGGFDC7EEGGGEEE**:EFCCFFG7+:?EGEFG:
@M01751:259:000000000-C669V:1:1102:15497:12331 1:N:0:AGAGTC
GGATTGGTACGTCATCCCCACCTTCCTCCGGTTTATCACCGGCAGTCTCCTTTGAGTTCCCGGCATCACCCGCTGGCAACAAAGGATAAGGGTTGCGCTCGTTGCGGGACTTAACCCAACATTTCACAACACGAGCTGACGACAGCCATGCAGCACCTGTCTCACGGTTCCCGAAGGCACTAAGGCATCTCTGCCGAATTCCGTGGATGTCAAGAGTAGGTAAGGTTCTTCGCGTTGCATCGAATTAAACCACATGCTCCACCGCTTGTGCGGGCCCCCGTCAATTCATTTGAGTTTTAAC
+
CCCCCGGGGG,EFGGGFGGGGGGGGGGGGGGGGGGGGGGGGGGGGGGGGGGGGGGGGGGGG,CEGGGGGGGGGGGGGGGGGGGGFGGGGGGGGGFGGG7FGGGGGGGGGGGGGGGFGGGGGGGGGGGGGGFGGGGGGGGGGEGGGGGGGGGGCDFGGGGGFBFFFCFGCFGFFGDFCG>FGGGGGFGGGFGFGGGGGGCDG9FGGGGFGGGGGFFGGGGGFGGGGGGFGGGGGGGGGGGF?EFFGGGGGGGGGGGFGFFGDG>EC??EF<7?5?GCEEGGDDC*3<EGGCGGGGFFGGGF7
@M01751:259:000000000-C669V:1:1102:13373:12338 1:N:0:AGAGTC
ACGACTACAACCGGATTAGATACCCTGGTAGTCCATGCCGTAAACGTTGGGAACTAGATGTGGGGGCCATTCCACGGTCTCCGTGTCGCAGCTAACGCATTAAGTTCCCCGCCTGGGGAGTACGGCCGCAAGGCTAAAACTCAAAGGAATTGACGGGGGCCCGCACAAGCGGCGGAGCATGCGGATTAATTCGATGCAACGCGAAGAACCTTACCAAGGCTTGACATATACCGGAAACGGCCAGAGATGGTCGCCCCGCAAGGTCGGTATACAGGTGGTGCATGGTTGTCGTCAGCTCGTG
+
CCCCCGGGGGGGGGGGGGGGGGGGGGGGGGGGGGGGGGGGGGGGGGFGGGGGGGGGGGGGGGFGGGGGGGGGGFGGGGGGGGGGGGGFGGGGGGGGGGGGGGGGGGGGGGGGGGGGGGGGGGGGGGGGGGGGFGGGGGGGGGGGGGGGGGGGGGGGGGGGGGGGGGGGGGGGGGGGGGGGGD>CEEGGGGGGGGGGGGGGGGGGGGGFFGGGGGGGGGGGC65;FGFCCGGFEEGGGGGGGGGGCF>CCGGGGGEEGGGGGGGGGDGEGG99CCFFFGGGGGF9FFG8/CDGGFDDFGGD7
@M01751:259:000000000-C669V:1:1102:3895:12338 1:N:0:AGAGTC
ACGACTACAACAGGATTAGATACCCTGGTAGTCCACGCCGTAAACGATGTCAACTAGCCGTTGGGATCCTTGAGATCTTAGTGGCGCAGCTAACGCATTAAGTTGACCGCCTGGGGAGTACGGCCGCAAGGTTAAAACTCAAATGAATTGACGGGGGCCCGCACAAGCGGTGGAGCATGTGGTTTAATTCGAAGCAACGCGAAGAACCTTACCTGGCCTTGACATGCTGAGAACTTTCCAGAGATGGATTGGTGCCTTCGGGAACTCAGACACAGGTGCTGCATGGCTGTCGTCAGCTCGG
+
CCCCCGGGGGGGGGGGGGGGGGGGGGGGGGGGGGGGGGGGGGGGGGGGGGGGGGGGGGGGGGGGGCGGGGGGGGGGGGGFGGGGGGGGGGGGFGGGEGGGGGGGGGGFGGGGGGGGGGGGGGGGGGGGGGGGGGGGGGGGGGGGGGGGGGGGGGGGGGGGDGGGGGFGGGEGGGGGGCFAFFGGGGGGGGGGGGGGGGDGGGGGGGGGGGGGGGGGGGGFFGGGGGGGGFF9FFFGGFGGGGGGGGGGGGGFGFGFGGGGGGGGFFGCFFGFFEFECCFGGGGGGGGGGGGFFFEE<CF=*
@M01751:259:000000000-C669V:1:1102:4041:12347 1:N:0:AGAGTC
ACGACTACAACCGGATTAGATACCCTGGTAGTCCACGCCGTAAACGATGAATGTTAGCCGTCGGGCAGTTGACTGTTCGGTGGCGCAGCTAACGCATTAAACATTCCGCCTGGGGAGTACGGTCGCAAGATTAAAACTCAAAGGAATTGACGGGGGCCCGCACAAGCGGTGGAGCATGTGGTTTAATTCGAAGCAACGCGCAGAACCTTACCAGCTCTTGACATTCGGGGTATGGGCAGTGGAGACATTGTCCTTCAGTTAGGCTGGCCCCAGAACAGGTGCTGCATGGCTGTCGTCAGCT
+
CCCCCGGGGGGGGGGGGFGGGGGGGGGGGGGFGFGGGGGGGGGGGGGGGGGGGGGGGGGGGGGGGGGGGGGGGGGGGGGGGGGGDFGGGGGGGGGEGGGGGGGGGGGGGGGGGGGGGGGGGDGGGGGGGGGGGGGGGGCFGGGGGGGGGGGGGGGGGGGGGGGGGGGGGGGGGGGGGGFGECGGGGGFFGGGDEGFGGGGGGGGGGGGGGGEEGG?FFGGGGGGGGGGGGC?FGGGGCCFFFGGCGFFGFGGGDGGGGGGFGGGGGGGECCGGGGGGF;CEGGGCCCFEDFGGGDFFGGG+
@M01751:259:000000000-C669V:1:1102:23879:12364 1:N:0:AGAGTC
ACGACTACAACCGGATTAGATACCCTGGTAGTCCACGCCGTAAACGATGTCGACTTGGAGGTTGTTCCCTTGAGGAGTGGCTTCCGGAGCTAACGCGTTAAGTCGACCGCCTGGGGAGTACGGCCGCAAGGTTAAAACTCAAATGAATTGACGGGGGCCCGCACAAGCGGTGGAGCATGTGGTTTAATTCGATGCAACGCGAAGAACCTTACCTACTCTTGACATCCAGCGAACTTAGCAGAGATGCTTTGGTGCCTTCGGGAACGCTGAGACAGGTGCTGCATGGCTGTCGTCAGCTCGT
+
CCCCCGGGGGGGGGFEEGGGGGGGGGGGGGGGGGGGGGGGGGGGGGGGGGGGGGGGGGGGGGGGGGGGGGGGGGGGGGGGGGGGGGGGGGGGFGGGGGGGGGGGGGGGGGGGGGGGGGGGGGGGGGGC7CGFGGGGGGGGGG9CGCFGGGGGGGGGGGGGGGDGGGGGGGGGGGGGGFGGGGGGGGGGGGGGGGGGGGGGGGG>EGGGGGGGGGGGGGGGGGGGGGFGCFEGGGGGGGGGGCGGGGGGGGGDGFFGGGGGGGGEGGGECEGGGFFFGFGGGGFCFGGGGDGE@EFEGGFC:
@M01751:259:000000000-C669V:1:1102:23242:12366 1:N:0:AGAGTC
GGATTGGTACGTCATCCCCACCTTCCTCCGGTTTGTCACCGGCAGTCTCCTTAGAGTGCCCACCATAACGTGCTGGTAACTAAGGACAAGGGTTGCGCTCGTTACGGGACTTAACCCAACATCTCACGACACGAGCTGACGACAGCCATGCAGCACCTGTGTCAGAGTTCCCGAAGGCACCAATCCATCTCTGGAAAGTTCTCTGCATGTCAAGGCCTGGTAAGGTTCTTCGCGTTGCTTCGAATTAAACCACATGCTCCACCGCTTGTGCGGGCCCCCGTCAATTCATTTGAGTTTTAAC
+
CCCCCGGFEF,EFGGGGGGGGGGGGFGGGGGGGGGGGGGFGEGCFEGEDGGGGGGGGGGGGGGGGGGGGGE@FCGGGGGGGFGGCFGGGFGGEFCGDGCGGGGGGEFEFGFGGFFGGGCFGGG?FDGGGGGGGGGGDFFF7C>+@,FGGGGGFFBFGCFEGGFFFFGGGGGGGDG7@FFGFGG@FGGFG@BFGGECFGFBFDFFBF9F<CF9F,CC7FEFF9:ACGEGGGGFF7FFCGGFFCC7CE@7CFGGGGFC69?@CCG*::ECG6FGECC885C8EG5=FC9F?FF9+;9CCFGC+
@M01751:259:000000000-C669V:1:1102:27457:12380 1:N:0:AGAGTC
ACGACTACAACCGGATTAGATACCCTGGTAGTCCACGCCGTAAACGATGTCGACTTGGAGGTTGTTCCCTTGAGGAGTGGCTTCCGGAGCTAACGCGTTAAGTCGACCGCCTGGGGAGTACGGCCGCAAGGTTAAAACTCAAATGAATTGACGGGGGCCCGCACAAGCGGTGGAGCATGTGGTTTAATTAGATGCAACGCGACGAACCTTACCTACTCTTGACATCCAGAGAACTTTTCAGCGATGGATTGGTGCCTTCGGGAACTCTGAGACAGGTGCTGCATGGCTGTCCTTAGCTCGT
+
CCCCCFGG9EEC@EGGGE<FGGGGFGGCGGFGEDFFGGGGGGGGGCCF@EG<@FGGGGF@CGGGGGFFGGGC,6@F7FDEEFE8FE7FGGG9FG7@@FGGFAAFCBCCGDF7FFF+:@FCF=CFGGGGGC78D9BEGCFC<F,@<FFGG,<F@FE:>FGF*=:FG8<7*FFDCGFFCGFE,?FFGF@9C,>FGGGGGGEE8?*//?*:CEFCCCFGC@7@<<6@FCC8CE;EC+<CC+<@0+*/;CD*<<*8C*7CCFGFEDEEECFF7+3<@F*;F?F009CF7F8*;EF+2+0<C<CEC
@M01751:259:000000000-C669V:1:1102:25878:12390 1:N:0:AGAGTC
GGATTGGTACGTCATCCCCACCTTCCTCCAGTTTATCACTGGCAGTCTCCTTTGAGTTCCCGGCCGGACCGCTGGCAACAAAGGATAAGGGTTGCGCTCGTTGCGGGACTTAACCCAACATTTCACAACACGAGCTGACGACAGCCATGCAGCACCTGTCTCAGAGTTCCCGAAGGCACCAAAGCATCTCTGCTAAGTTCTCTGGATGCCAAGAGTAGGTAAGGTTCTTCGCGTTGCATCGAATTAAACCACATGCTCCACCGCTTGTGCGGGCCCCCGTCAATTCATTTGAGTTTTAACC
+
CCCCCGGGGGGGGGGGFGGGGGGGGGGGGGGGGGGGGGGGGGGGGGGGGGGGGGGFGEGGGGDFGGDGGE:FGGGGFFGGG8EDGGGGFGGGGDGG7=FE@FFEEGGEGFGD9?FFEGGGGGGGFFGGGFEEGGGCCGGGGDEEFCGGFFFEGFGGGGGGFGGGFGGGGGFFGF:@CCFGDGFFGDFGEGG9FGF<FGGGGGG,CCFF,,?BFFFGGGFGFGFCFGGGGGGGGGGGGGFEEGGCFGFGGGGFGGG:+<:6CGGD*CFE+9EECC5EEGDEEEEG?C+@FGF+/<EC9CFF9
@M01751:259:000000000-C669V:1:1102:27735:12401 1:N:0:AGAGTC
GGATTGGTACGTCATCCCCACCTTCCTCGCGGCTTATCACCGGCAGTCTCCCTAGAGTGCCCAACTGAATGATGGCAACTAAGGACGTGGGTTGCGCTCGTTGCGGGACTTAACCCAACATCTCACGACACGAGCTGACGACAGCCATGCAGCACCTGTGTGCACGCCTCCGAAGAGGATCCCCGATCTCTCGAGGTAACATGCCATGTCAAGGGATGGTAAGGTTCTGCGCGTTGCTTCGAATTAAACCACATGCTCCACCGCTTGTGCGGGCCCCCGTCAATTCCTTTGAGTTTTAATC
+
CCCCCGGGGGGGGGGGGGFFGGGGGGGFGDCEGECGGGGGGGGGGGGGFEFDFGGG?FGGGGGGGGGGGGGGGGGGGFGGGGGGGGGGGGGGGCFCECEGGGGGGGGFGFGGGGGFGGGGGFBFGGGGGGGGCGDDGGGGGEECC<@BCFGGFGGGGCG,E8CGGGGGFGGGG::7FGGDG@FGGGGG:<BECGGGGGGGGG:<FCGCFFFGGGGFCEGGGGFFFFGC9+:?EC5*:FGF5F@FC+<<EGGGFF68@+<+*;8E>E>F6CG*CC?8:E5CE5/0A+<FDGGC8ACEG+60+
@M01751:259:000000000-C669V:1:1102:4153:12427 1:N:0:AGAGTC
GGATTGGTACGTCATCCCCACCTTCCTCCGGTTTATCACCGGCAGTCTCCTTTGAGTTCCCGACCGAATCGCTGGCAACAAAGGATAAGGGTTGCGCTCGTTGCGGGACTTAACCCAACATTTCACAACACGAGCTGACGACAGCCATGCAGCACCTGTCTCACGGTTCCCGAAGGCACTAAGGCATCTCTGCCGAATTCCGTGGATGTCAAGAGTAGGTAAGGTTCTTCGCGTTGCATCGAATTAAACCACATGCTCCACCGCTTGTCCGGGCCCCCGTCAATTCATTTGAGTTTTAACC
+
C@@CCGGGFGGGGDFGGGEGCCCE<,ECFGECECGFGGGF>FGE@FFFGGFCGCFG,<CCFCBFGGGG@C@7FGDGCFFE8FFEFGGEGFG<EF@+>:@EGGAGG7FE@FE<E<<FFFCGGGDFAADFC@CF@:@=DBF7=FFCF<BEGG9,<F>F@DDDCFACFGFGGCFGCC*1,<CCC<:FEGCG9FFCFFFEF:@BFG2C@G9F<FC9FFG,CC9<FGGGGG?7FF***::EG67+*;AFGGFCF*1;F6E6+<ACAF58CE*C+<:E>E5/:=8??*/2C+00A++0;FFCFFC<+
@M01751:259:000000000-C669V:1:1102:9948:12437 1:N:0:AGAGTC
ACGACTACAACAGGATTAGATACCCTGGTAGTCCACGCCGTAAACGATGTCGACTTGGAGGTTGTTCCCTTGAGGAGTGGCTTCCGGAGCTAACGCGTTAAGTCGACCGCCTGGGGAGTACGGCCGCAAGGTTAAAACTCAAATGAATTGACGGGGGCCCGCACAAGCGGTGGAGCATGTGGTTTAATTCGATGCAACGCGAAGAACCTTACCTACTCTTGACATCCACGGAATTCGGCAGAGATGCCTTAGTGCCTTCGGGAACCGTGAGACAGGTGCTGCATGGCTGTCGTCAGCTCGT
+
CCCCCGGGGGGGGGGGGGGGGGGGGGGGGGGGGGGGGGGGGGGGGGGGGGGGGGGGGGGGGGGGGGGGGGGGGGGGGGGGGGGGGGGGGGGFFGGGGGGGGGGGGGGGGGGGGGGGGGEGGGGGGGGEGGGGGGGGGGGGGGGGGGGGGGGGGGGGGGGGGGGGGGGGGGGGGGGGGGGGGGGGGGGGGGGGGGGGGGGGGGGGGGGGGGGGCGFGGDGGGGGGGGGGGDEGGGGGGGDGGGGFGFGGGGGFGGGGGGGGDGGGGGGGGGGDFFGGD6FGGGGFGGGGGGGFGGGGGGCE7
@M01751:259:000000000-C669V:1:1102:21116:12475 1:N:0:AGAGTC
ACGACTACAACCGGATTAGATACCCTGGTAGTCCACGCCGTAAACGATGATAACTAGCTGTCCGGGAACTTGGTTTTTGGGTGGCGCAGCTAACGCATTAAGTTATCCGCCTGGGGAGTACGGTCGCAAGATTAAAACTCAAAGGAATTGACGGGGGCCTGCACAAGCGGTGGAGCATGTGGTTTAATTCGAAGCAACGCGCAGAACCTTACCAGCGTTTGACATGTCCGGACGATTTCGAGAGATCGATTTCTTCCCTTCGGGGACTGGAACACAGGTGCTGCATGGCTGTCGTCAGCTC
+
CCCCCGGGGGGGGGGGGGGGGGGGGGGGGGGGGGGGGGGGGGGGGGGGGGGGGGGGGGGGGGGGGGGBFGGGGFFGGGGGGGGGGGGGGGGG<FGGGGGGGGGGGGGGGGGGGGGGDEGGGGGGGGGGGGGGGGGGGGGGGGGGGCFGGGGGGGGGGGGGGGGGGEFGGGGGGGFGGGGGGGGGGGGGGGGGGGGGGGGGGGGGGGGGGGGGGGGGGGDGGGGGGGGGGGGGGGGGFGGFGGGGGGGGGGGGGGGGGGGFGGGGGGGFGGFFF8FGGGGCFGGGGGGGGGDGGGGGGGGGG
@M01751:259:000000000-C669V:1:1102:8559:12581 1:N:0:AGAGTC
ACGACTACAACAGGATTAGATACCCTGGTAGTCCACGCCGTAAACGATGTCGACTTGGAGGTTGTGCCCTTGAGGCGTGGCTTCCGGAGCTAACGCGTTAAGTCGACCGCCTGGGGAGTACGGCCGCAAGGTTAAAACTCAAATGAATTGACGGGGGCCCGCACAAGCGGTGGAGCATGTGGTTTAATTCGATGCAACGCGAAGAACCTTACCTACTCTTGACATCCAGAGAACTTAGCAGAGATGCTTTGGTGCCTTCGGGAACTCTGAGACAGGTGCTGCATGGCTGTCGTCAGCTCGT
+
CCCCCGGGGGGGGGGGGGGGGGGGGGGGGGGGGGGGGGGGGGGGGGGGGGGGGGGGGGFGGGGGGGGGGGGGGGGGGG@FGFGGGGGCGGGF,CFGGGGGGGGGGGGDGGGGGGGGGCGGGGGGGGGGGGGGGGGGGGGGF@ECEGGGGGFGGGGEGGGGGGDGGGGGGGGGGGGGGGGGGGFGGGGGFGGGFGEGFGGGGGGGCG6EFGGGGGGCFG7CFGGGGEGGCGCGGGFGGFFCCFEFGGG?CFGFGCFGGGGGGGEEGF@FFC:<:6CFG+<C7CFFFGGGGGGG8FFGEC3A/
@M01751:259:000000000-C669V:1:1102:25780:12621 1:N:0:AGAGTC
GGATTGGTACGTCATCCCCACCTTCCTCCGGTTTGTCACCGGCAGTCTCCTTAGAGTGCCCACCATAACGTGCTGGTAACTAAGGACAAGGGTTGCGCTCGTTACGGGACTTAACCCAACATCTCACGACACGAGCTGACGACAGCCATGCAGCACCTGTGTCTGAGTTCCCGAAGGCACCAATCCATCTCTGGAAAGTTCTCAGCATGTCAAGGCCAGGTAAGGTTCTTCGCGTTGCTTCGAATTAAACCACATGCTCCACCGCTTGTGCGGGCCCCCGTCAATTCCTTTGAGTTTTAAT
+
CCCCCGGGGGGGGGGGGGGGGGGGGGGGGGGGGGGGGGGGGGGGGGGGGGGGGGGGGGGGGGGGGGGGGGGGGGGGGGGGGGGGGGGGFGGGGGGGGGGGGGGGGGGGCFGGGGGGGGGGGGG9EFGGEGGGGGGGDGGGGGGGGGFGGGFGGGGGGFGGFGGGGAFGGGFFEGCEGGGGG@FFGGGGGGGGGGDFGGGGFGGGGFGGFFGGGGGGGGGFGDFGFGFGGGFF7CFGGGGGGGCFGGGGGGGGGGGGGGFGGGGG>?8FFFFGGCCGGGGE/;8/@CFEGGGF7FGGGGGCC
@M01751:259:000000000-C669V:1:1102:4537:12682 1:N:0:AGAGTC
ACGACTACAACAGGATTAGATACCCTGGTAGTCCACGCCCTAAACGATGCGAACTGGATGTTGGGTGCAATTTGGCACGCAGTATCGAAGCTAACGCGTTAAGTTCGCCGCCTGGGGAGTACGGTCGCAAGACTGAAACTCAAAGGAATTGACGGGGGCCCGCACAAGCGGTGGAGTATGTGGTTTAATTCGATGCAACGCGAAGAACCTTACCTGGTCTTGACATCCACGGACCTTTCCAGAGATGGATTGGTGCCTTCGGGAACCGTGAGACAGGTGCTGCATGGCTGTCGTCAGCTCG
+
CCCCCGGGGGGGGGFGGGGGGGGGGGGGFGGGGGGGDGFGGGGGGGGFGGGGGG,EFFGGGGGFGGGDGGGGGGGCEFGEFEGFGGGGGGGGGGGEFGGGGGGGFEFGG@FFCGFGGDGGGGGCA+4CFGGGGGFGGGGCGGGGGFGGGGAFFGGGGGGGGGGCGEGGCCC<FD=FCBFGGCFCEFEGFGGGG@FCEFFCFCGGGGFDDGGGGGGF>FCFGGGGFGGFGGEDE*:8FFCFGC?>GG7CF@?68<8FCCGG5;E5CFFG?8FEGFGGGF8F?9+<99@8?>:<5***CF?GC
@M01751:259:000000000-C669V:1:1102:13189:12727 1:N:0:AGAGTC
GGATTGGTACGTCATCCCCACCTTCCTCCGGTTTATCACCGGCAGTCTCCTTTGAGTTCCCGACCGAATCGCTGGCAACAAAGGATAAGGGTTGCGCTCGTTGCGGGACTTAACCCAACATTTCACAACACGAGCTGACGACAGCCATGCAGCACCTGTCTCAGCGTTCCCGAAGGCACCAATCCATCTCTGGAAAGTTCGCTGGATGTCAAGAGTAGGTAAGGTTCTTCGCGTTGCATCGAATTAAACCACATGCTCCACCGCTTGTGCGGGCCCCCGTCAATTCATTTGAGTTTTAACC
+
CCCCCGGGGGGGGGGGGGGGGGGGGGGGGGGGEFGGGGGGGGGGDFFGGGGGGGGGGFGGGGGGGGCFBCFGGGGDFGGGGGGGGGGGGFGGE:EFGGGGGGGGGGGCEGGFFGGGGGCGGGGFFFGFGGGGGEGGFGGGGGGGGC@GGGFGGGGGGGGGFFGGGCGGEGGGGGGGGGGGGGGGGG?FEFGGGGGGFGGGGGGGCFGGGGFGGGFGGGGGGFGC<FCGGDFGECGGGGGGGFEFGFGGGGGCCCEGFFGGGGGGGGGGFGGGGEGGGGGGEGGGFGGGGGFE=:C?FGGG7
@M01751:259:000000000-C669V:1:1102:28389:12748 1:N:0:AGAGTC
ACGACTACAACAGGATTAGATACCCTGGTAGTCCACGCCGTAAACGATGAATGTTAGCCGTCGGGCAGTTGACTGTTCGGTGGCGCAGCTAACGCATTAAACATTCCGCCTGGGGAGTACGGTCGCAAGATTAAACCTCAAAGGAATTGACGGGGGCCCGCACAAGCGGTGGAGAATGTGGTTTAATTCGAAGCAAAGCGCAGAACCTTACCAGCTCTTGACATGCCACGACGGTTACCGGAGACGGTTTCCTTCCTTCGGGACGTGGACACCGGTGCTGCACGGCTGTCGTCCGCCCGTG
+
CCCCCGGGGGF@C<FFGEGFGGGGGGCFGGFAFGFF@CFGGGGGGECCFGGGCFFGGFGCEGGGCEGGGGFF,FCFGGG7F8=,>?FCC8FCEFFGGDFCFDFCF9BF::FFCGDDEFGGD7F:FDFF@@DCGGG9,BB<FFGCD8BFGGGGGGDFCFGCC*>C:<,FE@F@7:,3<;<<C:BAFGGC2<C<FCC@,?F7**4=<C50<7<+<<C6+++CF6CF@88CF5EEC8CCE+CECC:*;>CCEGF7@CCCGF788E85?:5*2<<**:*/**+000+2CG5**0*1/18***:**
@M01751:259:000000000-C669V:1:1102:5950:12794 1:N:0:AGAGTC
GGATTGGTACGTCATCCCCACCTTCCTCCGGTTTATCACCGGCAGTCTCCTTTGAGTTCCCGACCGAATCGCTGGCAACAAAGGATAAGGGTTGCGCTCGTTGCGGGACTTAACCCAACATTTCACAACACGAGCTGACGACAGCCATGCAGCACCTGTCTCACGGTTCCCGAAGGCACTAAGGCATCTCTGCCAAATTCCGTGGATGTCAAGAGTAGGTAAGGTTCTTCGCGTTGCATCGAATTAAACCACATGCTCCACCGCTTGTGCGGGCCCCCGTCAATTCATTTGAGTTTTAACC
+
CCCCCGGGGGGGGGGGGGGGGGGGGGGGGGGGGGGGGGGGGEGGGGGFGGGCFGGGGGGGGGGGGG@88BEGFGGGGGGGGGGGGGGGGGGGGGGGGGGGGGGGGGGGGFGGGGGGGGGGGGGFGFCFGGGGDFGGGGGGGGGGGGCGGGGGGFGCGFFG;FFGG>EEGGGGECEGGGGGGGGGGGGGGGGFGGGGGGGGGGGGGGF@BFGGF,FFFGGGGGGGGGGGGGCE8CEGGGGFEGDGGGGGGGF58?CFGFGGGGGGC>FG+A5E>>GGCEGGC*8CG79@CF7+2AFGGFFG9
@M01751:259:000000000-C669V:1:1102:7254:12800 1:N:0:AGAGTC
GGATTGGTACGTCATCCCCACCTTCCTCCGGTTTGTCACCGGCAGTCTCCTTAGAGTGCCCACCATAACGTGCTGGTAACTAAGGACAAGGGTTGCGCTCGTTACGGGACTTAACCCAACATCTCACGACACGAGCTGACGACAGCCATGCAGCACCTGTGTCAGAGTTCCCGAAGGCACCAATCCATCTCTGGAAAGTTCTCAGCATGTCAAGGCCTGGTAAGGTTCTTCGCGTTGCTTCGAATTAAACCACATGCTCCACCGCTTGTGCGGGCCCCCGTCAATTCATTTGAGTTTTAAC
+
CCCCCGGGGGGGGGGGGGGGGGGGGGGGGDGGGGGGGGGGGGGGGGGFGGGGGGGGGGGGGGGGGGGGFGGGGGGGFGGGFFGGGGGGGGGGGGGGGGGGGGGGGGGGGGGGGGGGGGGGGGGDFCGGDEFGGGGGGGGGGCFEGGGGGGGGGGGGDGGGGFAFGGGGGGGGGGGGGGGGGGGGGGGGGGGGGGGGGGGGGGG9AEFGGGGGGGGGGGGGGGF@F<FGGGGGGGGGGGGGGGGGGFDFGGGFFGGGG9CFGGGGE8EGG?FED8CEGGG5:CCEFCFGGGGFGGGGGGGF:
@M01751:259:000000000-C669V:1:1102:6508:12800 1:N:0:AGAGTC
ACGACTACAACAGGATTAGATACCCTGGTAGTCCACGCCGTAAACGATGTCAACTAGCCGTTGGGATCCTTGAGATCTTAGTGGCGCAGCTAACGCATTAAGTTGACCGCCTGGGGAGTACGGCCGCAAGGTTAAAACTCAAATGAATTGACGGGGGCCCGCACAAGCGGTGGAGCATGTGGTTTAATTCGAAGCAACGCGAAGAACCTTACCTGGCCTTGACATGCTGAGAACTTTCCAGAGATGGATTGGTGCCTTCGGGAACTCAGACACAGGTGCTGCATGGCTGTCGTCAGCTCGT
+
CCCCCGGGGGGGGGGGGGGGGGGGGGGGGGGGGGGGGGGGGGGGGGGGGGGGGGGGGGGGGGGGGGGGGGGGGGGGGGGDGFGGGGGGGGGGGGGGDGGGGGGGGGGGGGGGGGGGGGGGGGGGGGGGGGGGGGGGGGGGGGGGGGGGGGFGGGGGGGGGGGGGGGGGGGGGGGGGGGGGGGFGGGGGGGGGGGGGGGGGGGGGGGGGGGGGGGGGGGGGGGGGGGGGGGDGGGGGG?FGGGGFGGFGFACC@CFGGGGGGGGGGGGGGGGGGDFFGGGGGGGGGGGFGGGGGGGGGCFG*
@M01751:259:000000000-C669V:1:1102:21783:12819 1:N:0:AGAGTC
GGATTGGTACGTCATCCCCACCTTCCTCCGGTTTATCACCGGCAGTCTCCTTTGAGTTCCCGACCGAATCGCTGGCAACAAAGGATAAGGGTTGCGCTCGTTGCGGGACTTAACCCAACATTTCACAACACGAGCTGACGACAGCCATGCAGCACCTGTCTCAGCGTTCCCGAAGGCACCAATCCATCTCTGGAAAGTTCGCTGGATGTCAAGAGTAGGTAAGGTTCTTCGCGTTGCATCGAATTAAACCACATGCTCCACCGCTTGTGCGGGCCCCCGTCAATTCCTTTGAGTTTTAACC
+
CCCCCGGGGGCGGGGGGGGGGGGGGGGGGGGGGGGGGGGGGGGGGGGGGGGGGGGGGGGGGGGGGGGGGGGGGGGGGGGGGGGFGGGGGGGGGGGGGGGGGGGGGGGDGGGFGGGGGGGGGGGGGGGGGGGGGGGGGGGCEGGGGGGFGGGGGGGGGGGGFGGGGCGGGGGGCFGGGGGGGGGGGGGGGGGGGGGGGGGGCGEGE*<FGGGGGGG:FF?FDFGGG@?EF:CCEGG>CGGGGGCFGGGGGGGGGGGGGGGGGGGGGGFGCCE5EEEGGGGGGG5EGGFGFGGCFGGGGGGF<
@M01751:259:000000000-C669V:1:1102:5991:12907 1:N:0:AGAGTC
GGATTGGTACGTCATCCCCACCTTCCTCCGGCTTATCACCGGCGGTTCCTTTAGAGTACCCAACTAAATGATGGTAACTAAAGGCGAGGGTTGCGCTCGTTGCGGGACTTAACACAACATTTCACAACACGAGCTGACGACAGCCATGCAGCACCTGTCTCAGCGTTCCCGAAGGCACCAATCCATCTCTGGAAAGTTCGCTGGATGTCAAGAGTAGGTAAGGGTCTTCTCGTTGCATCGAATTAAACCACATGCTCCACCGCTTGTGCGGGCCCCCGGCAATTCATTTGAGTTTTAACCT
+
CCCCCGGGCFGGGGGGDGGGGG8FGGGEGGGCE@EGGCFDCEGGEGGGGGCGGG8DECFF9EC7EFGGGGGGGGGEG<CFF=C98FCFCECF>8FGGGGFFD7FCEEGGGGEDE=FCCD>DCAFFFGGGCCEEGGD9AFFGGGGFFFGCFGG,,DFDFFF?FECF@::,?F7:FE<CCFGGGGFCCF,,><FEA9F<CC7@FBFC:F:,FGF9FGG@:,3@00*;:FGG+<CFG8CGFEGGGGEEGDGGGFG?6<+<FGGCEG5EG8@+;E*8*:CEG*:=*<+<0<C9<<*+3@EC<FCC
@M01751:259:000000000-C669V:1:1102:2838:12973 1:N:0:AGAGTC
GGATTGGTACGTCATCCCCACCTTCCTCCGGCTTATCACCGGCGGTTCCTTTAGAGTCCCCAACTGAATGATGGTAACTAAAGGCGAGGGTTGCGCTCGTTGCGGGACTTAACCCAACATCTCACGACACGAGCTGACGACAGCCATGCAGCACCTGTGTGCAGGTCCCCGAAGGGAAGAAATCCATCTCTGGAAGTCGTCCTGCCATGTCAAACGCTGGTAAGGTTCTGCGCGTTGCTTCGAATTAAACCACATGCTCCACCGCTTGTGCAGGCCCCCGTCAATTCATTTGAGTTTTAAC
+
CCCCCGGGGGGGGGGGGGGGGGGGGGGGGGGGGGGGGGGGGGEGDFEGGGGGGGGFGGGGFGGGGGGGGGGGGGGGGGGGGGGGGGGGGGE8FGDGGGDGGGGGGDCGGGGGGGGGCFFDGFC?9FFGGGGGGGGGGGGGGGGDFEFCFFCFGGGGGGGGGG<FCFFGGGGGGGDGFFGFF@FGGGGGGFGGGGGGFGDGGCFGGGGGGGGGFGGGDGGGGGGE6FG?FCGECCEEGGGDEEFCE>FFCF88CFG9FEGGGGGGDGCEECGGG>E8CG=CCC5CGFGC7C7<<C:CFDE?+
@M01751:259:000000000-C669V:1:1102:14224:12973 1:N:0:AGAGTC
ACGACTACAACAGGATTAGATACCCTGGTAGTCCACGCCGTAAACGATGATAACTAGCTGTCCGGGGACTTGGTCTTTGGGTGGCGCAGCTAACGCATTAAGTTATCCGCCTGGGGAGTACGGTCGCAAGATTAAAACTCAAAGGAATTGACGGGGGCCTGCACAAGCGGTGGAGCATGTGGTTTAATTCGAAGCAACGCGCAGAACCTTACCAGCGTTTGACATGTCCGGACGACTTCGAGAGATCGATTTCTTCCCTTCGGGGACTGGAACACAGGTGCTGCATGGCTGTCGTCAGCTC
+
CCCCCGGGGGGGGGGGGGGGGGGGGGGGGGGGGGEFGGGGGGGGGGGGGGGGGGGGGGGGGGGGGGGEGGDFGGGCGGGGGGGGFGGGGGGFCEFGCGGGGGGGGGFGGGGGGGGGCFEFGGGGGGGGGGGGGGGGGGGGGGGGFEFGGGGGGCEGGGGGGGGGGFGGDGFFGGFGGGGGGGGGGGGGGFGGGGGGGGGGGGGGGGGGGGGGGGGGGGGCEGGGGDFGGEGGGGGGGGGGGGGG5@<@E59CFFFFFEGGGGGCE5:EGCFFFDEGGGG68@9CEGGGFF*;F>FFGG6?<
@M01751:259:000000000-C669V:1:1102:19851:12987 1:N:0:AGAGTC
GGATTGGTACGTCATCCCCACCTTCCTCCGGCTTATCACCGGCGGTTCCTTTAGAGTACCCAACCAAATGATGGTAACTAAAGGCGAGGGTTGCGCTCGTTGCGGGACTTAACCCAACATCTCACGACACGAGCTGACGACAGCCATGCAGCACCTGTGTTCCAGTCCCCGAAGGGAAGAGATCCATCTTTGGAAATCGTCCGGACATGTCAAACGCTGGTAAGGTTCTGCGAGTTGCTTCGAATTAAACCACATGCTCCACCGCTTGTGCAGGCCCCCGTCAATTCATTTGAGTTTTAAC
+
@C<BCF@ECF7;@F86FFFGG@EFFF<FCGCC:BFFFGACFGGEGGGCFGFFFDGDF,E@CEFGGGFG,??FEFFFGGFFE8E9CFGFGGB,>8=C:+@FC=F:7FCEFG??B,>+B>>88,BFDFE7C++F+++,,,8+5*3,8@::F@A?:>CCFFGC3FF,;,@8,<CF<B*:7<FF:C,FC<:FFC9,5:<F:B<<ABF>F?>EFF+20C985AC52:+<?<<:+A78**:E77C7CEC>FFGGC7CFGFF68<CFFFC:*:CE8<?++;C*;7CGG55*00<CEFF70800<:<6+
@M01751:259:000000000-C669V:1:1102:12040:13023 1:N:0:AGAGTC
ACGACTACAACAGGATTAGATACCCTGGTAGTCCATGCCGTAAACGTTGGGCACTAGGTGTGGGGGACATTCCACGTTTTCCGCGCCGTAGCTAACGCATTAAGTGCCCCGCCTGGGGAGTACGGCCGCAAGGCTAAAACTCAAAGGAATTGACGGGGGCCCGCACAAGCGGCGGAGCATGCGGATTAATTCGATGCAACGCGAAGAACCTTACCAAGGCTTGACATACACCAGACCGGCCCAGAGATGGGTTTTCCTCTTTGAGGTTGGTGTACAGGTGGTGCATGGTTGTCGTCAGCTC
+
CCCCCGGGGGGGGGGGGGGGGGGGGGGGGGGGGGGGFFGGGGGGGGGGGGGGGGDGGGGGGGGGDGGGGGGGG<FGGGGGFGGGGGGGGGGGGGGGGGGEG?EBFGGGGGGGGGGGGGGGGGGGGEGGGGGGGGGCGGGGGGGFGGGGGGGGGGGGGGGGGGGGGGGGFGGGGGDGGGFGG?CGGE8FCFGGGGGGGGGGGGCEEGGGGGGGDCGFGGGG?FGGGGGGGGGGGGFFGGGGEGGGG5FFGGG?8CCC9<<F7CFFGGCFFGEGGGGGFG7C@>CFC7CFCFGCFGGDGGG?7
@M01751:259:000000000-C669V:1:1102:26757:13069 1:N:0:AGAGTC
ACGACTACAACAGGATTAGATACCCTGGTAGTCCACGCCGTAAACGATGAATGCCAGCCGTTGGTCTGCTTGCAGGTCAGTGGCGCCGCTAACGCATTAAGCAATCCGCCTGGGGAGTACGGTCGCAAGATTAAAACTCAAAGGAATTGACGGGGGCCCGCACAAGCGGTGGAGCATGTGGTTTAATTCGAAGCAACGCCCAGAACCTTACACCCTTTTGACATGCCTGGACCGCCAGATCGATCTGGATTTCCCTTCGGGGACTAGGACACAGGTGCTGCATGGCTGTAGTCCGCCCGTG
+
CCCCCGGGGGGGF,C@CFACFE6CCFECFGGGG9E@F@FFGECGGGDEEFGGGGFFGCGEGDED7FCFGA<FF<FGFEE@@<F7:CFGCF>FGCEGGEFEA,,BEFFCGG>D?<F+>F@EEE,?>C+==>B,,FDGCFGCF,<<@GGGGGFBECEGGC@EC@C:CEG7CCFGCGGE9CFFGFG>F,?CCCCC:FGFFEF**4*2?FCE?EG++8>FCFCFDCFGGG++:88;*8*8:880+28**;+22+++<+2<0*;EDGEEGDG88CFG65C<FF+<CFFGCG*2;+0<C+;8*::52
@M01751:259:000000000-C669V:1:1102:18776:13136 1:N:0:AGAGTC
GGATTGGTACGTCATCCCCACCTTCCTCGCGGCTTATCACCGGCAGTCTCCCTAGAGTGCCCAACTGAATGATGGCAACTAAGGACGTGGGTTGCGCTCGTTGCGGGACTTAACCCAACATCTCACGACACGAGCTGACGACAGCCATGCAGCACCTGTGTTCGCGTCCCCGAAGGGAACCCCGGATCTCTCCGGATGGCACGACATGTCAAGGGATGGTAAGGTTCTGCGCGTTGCTTCGAATTCAACCACATGCTCCACCGCTTGTTCGGGTCCCCGTCACTTCCTTTGAGTTTTAATT
+
BCCC9FEFEF7FE;CEFFEEF7,6C,FFECGEEEGGGFGFGD@C@FFGGGFGFA<CFC@FF<C<FEFFEDF<@EFEGGFFFEE<E<:CF74C7FF=7++8>A,:=47+6B<??FFA@FCF,,?FFF8==CCC@3+C=AD:7:F:,+@CG8F:FF>,,@@BFFGGGGGGG*@:CG:CC7B<:FF7F@=F:FFFGF7C::FG?08:?EGG99C?9FE*2:E0320<FGGF++:8CEEEG77+:8@@@+<E9C8888++33<:F6*:**;*+2;58*:;CF/*28*++3C<@7E+*+2<7++03
@M01751:259:000000000-C669V:1:1102:6864:13189 1:N:0:AGAGTC
ACGACTACAACAGGATTAGATACCCTGGTAGTCCACGCCGTAAACGATGTCGACCTGGAGGTTGTTCCCTTGAGGAGTGGCTTCCGGAGCTAACGCGTTAAGTCGACCGCCTGGGGAGTACGGCCGCAAGGTTAAAACTCAAATGAATTGACGGGGGCCCGCACAAGCGGTGGAGCATGTGGTTTAATTCGAAGCAACGCGAAGAACCTTACCTGGCCTTGACATGCTGAGAACTTTCCAGAGATGGATTGGTGCCTTCGGGAACTCAGACACAGGTGCTGCATGGCTGTCGTCAGCTCGT
+
CCCCCGGGGGGGGGDGGGGGGGGGGGGGGGGGFGGGGGGGGGGGGGGGGGGGGGGGFGGGGGGGGGGGGFGFGGGGGGGGGCDDFGGDGGGGGGGGGEGGGGGGGGGGGGGGGGGFGGGGGFEGGGGEGGGCFGFGGGF@FGGGGG9FGGFFFFGGGDEEGGGGGGGGGGEGGGGGGGGFGGF<EGGDB?EFFGGGFGEGGGGGDGGGGGGGGGDGGGFCFFGGGCFGGGGGGGGGG7EGGGGGGGGGF?FGGDGGDC9FGDGGGGG?8CFGEGGFCFGGGGGGGGFFGFFFGGGGGDFD:
@M01751:259:000000000-C669V:1:1102:20166:13216 1:N:0:AGAGTC
GGATTGGTACGTCATCCCCACCTTCCTCCGGCTTATCACCGGCGGTTCCTTTAGAGTACCCAACTAAATGATGGTAACTAAAGGCGAGGGTTGCGCTCGTTGCGGGACTTAACCCAACATCTCACGACACGAGCTGACGACAGCCATGCAGCACCTGTGTTCCAGTCCCCGAAGGGAAGAGATCCATCTCTGGAAATCGTCCGGACATGTCAAACGCTGGTAAGGTTCTGCGCGTTGCTTCGAATTAAACCACATGCTCCACCGCTTGTGCAGACCCCCGTCAATTCCTTTGAGTTTTAAT
+
CCCCCGGGGGGGG;FGGGGGGGGGGGGFGGGGGGGGGGGGGGGGGGGGGGGGGGGGGGGGGGGGGGGGGGGGGGGGGGGGGGGGGGGGGGGGGGGGGGGGGGGGGGGGGGGGGGGGGGGGGFGGGGGGGGGEGGGGGGGGGGGGGGGFGFGGGGGGGGGGGGGGGGGGGGGGGFGGGGGGGGGGGGGGGGGGGGGGGGGGCFCFEDEGGFGGGGGGGGGGFGGGG9CGGGGEGGGGGGGGGEFGGEGGGGFGFCCFGFGGFGGGGDDGGGG+A<*21:?8EE=EGGGGGGGGGGGGGF7EC
@M01751:259:000000000-C669V:1:1102:10308:13298 1:N:0:AGAGTC
ACGACTACAACCGGATTAGATACCCTGGTAGTCCACGCCGTAAACGATGTCAACTAGCCGTTGGGATCCTTGAGATCTTAGTGGCGCAGCTAACGCATTAAGTTGACCGCCTGGGGAGTACGGCCGCAAGGTTAAAACTCAAATGAATTGACGGGGGCCCGCACAAGCGGTGGAGCATGTGGTTTAATTCGAAGCAACGCGAAGAACCTTACCAGGCCTTGACATGCAGAGAACTTTCCAGAGATGGATTGGTGCCTTCGGGAACTCTGACACAGGTGCTGCATGGCTGTCGTCAGCTCGT
+
CCCCCGGGGGGGGGGGGGGGGGGGGFGGGGGGGGGGGGGGGGGGGGGGGGGGGGGGGGGGGGGGGGGGGGGGFGGGGGGGGGGGGGGGGGGFFGGGGGGGGGGGGGGGGGGGGGGGGGGGGGGGGGGGGGGGGGGGGGGGGGGGGGGGGGGGGGGGGGGGGGGGGGGGGGGGGGGGGGGGGGFGFGGGGGGGGDGGGGGGGDGGGGGGGGGGGGGGGGGGGGGGGGGGGGGGGGGGGGGGGGGGGGGGGGGFGFCFCGGGGGGGGGGGFGGGGGGGGGGGGGGGGGFGGGGGGGGGGGGD7
@M01751:259:000000000-C669V:1:1102:10778:13307 1:N:0:AGAGTC
ACGACTACAACCGGATTAGATACCCTGGTAGTCCACGCCCTAAACGATGTCTACTAGTTGTCGGGTTTTAATTAACTTGGTAACGCAGCTAACGCGTGAAGTAGACCGCCTGGGGAGTACGGTCGCAAGATTAAAACTCAAAGGAATTGACGGGGACCCGCACAAGCGGTGGATGATGTGGTTTAATTCGATGCAACGCGAAGAACCTTACCTACTCTTGACATCCAGAGAACTTTCCAGAGATGGATTGGTGCCTTCGGGAACTCTGAGACAGGTGCTGCATGGCTGTCGTCAGCTCGTG
+
CCCCCGGGGGGGGGGGGGGGGGGGGGGGGGGGGGGGGGGFGGGFCFEFGGGGGFCGGGGGGGGGDCF@FGGGGGFGGGGGGGGFGGCEGFG,CFGGGGEGGGGGGGGGDGGGGGEG7?FGE@FCGGGGGGGGGCGFGGGGGGCFGGGGGGGGGGGGGGGGGGGGGGGFG<FECFFGGGGGGDGFFGGB9FFCFGGGGGGEEE@EDBFCFGGGGGF:FFCDGFFGGGG6FFGGG?FFGGGDF*CFCG6?FFGF*<FE?FDEGG>EGGGGFG?C*ACF?6?@F<CCGGEC8CF8C;CFCGGC7
@M01751:259:000000000-C669V:1:1102:15246:13364 1:N:0:AGAGTC
ACGACTACAACCGGATTAGATACCCTGGTAGTCCACGCCGTAAACGATGTCGACTTGGAGGTTGTTCCCTTGAGGAGTGGCTTCCGGAGCTAACGCGTTAAGTCGACCGCCTGGGGAGTACGGCCGCAAGGTTAAAACTCAAATGAATTGACGGGGGCCCGCACAAGCGGTGGAGCATGTGGTTTAATTCGATGCAACGCGAAGAACCTTACCTACTCTTGACATCCACGGAATTCGGCAGAGATGCCTTAGTGCCTTCGGGAACCGTGAGACAGGTGCTGCATGGCTGTCGTCAGCTCGG
+
CCCCCGGGGGGGGGGGGGGGGGGGGFGGGGGGGEFGGGGGGGGGGGGGGGFGGGGGGGGGGGGGGGGGGGGGGGGGGGGGGGGGGGDFGGGFEFFGGGGGGGGGGGGGGCGGGGGGGGGGGGGGGGGGGGGFGGGGGGGGGGGGGGGGGGGGGGGGGGGGGGGGGGGGGGGGGGGGGGGFGFFGFGDGGFGGDGGGGGDDEGGDECFFGGGGGGGGGGGGGGFCFGGGGGGGGGGGGGD*888CE@FFFGG?CFGGGGFGDEDEGGDGC5/3+;:C:7CCGECFGGGDCFCFGGGGFFGG*
@M01751:259:000000000-C669V:1:1102:23645:13390 1:N:0:AGAGTC
ACGACTACAACAGGATTAGATACCCTGGTAGTCCACGCCGTAAACGATGAATGTTAGCCGTCGGGCAGTTGACTGTTCGGTGGCGCAGCTAACGCATTAAACATTCCGCCTGGGGAGTACGGTCGCAAGATTAAAACTCAAAGGAATTGACGGGGGCACGCACAAGCGGTGGAGCATGTGGTTTAATTCGAAGCAACGCGCAGAACCTTACCAGCTCTTGACCTTCGGGGTATGGGCAGTGGAGACATTGTCCTTCAGTTAGGCTGGCCCCAGAACCGGTGCTGCATGGCTGTCGTCAGCT
+
CCCC@F:F<<EF@EGG<-C<E@AFFGC@F@E@F9CFG7F7FG@FG;@D<@,<EC9E<D8CFGGG@@EFEEEGCGA9E667C,76>,@>7<F?E,F7F7FDFGGGGGG8FGGF?DGDFG89B:ABCCF7C8>FFGG<FFGFF<FG8BF==,,B77FFF*@3*>CC@:,*<<4<:CGC<:FGGGG7A<F<,8CCF7,?C7CCFCEGF*;;9:20@@F@6+<22+3<+CFDC:*;C?F85**;F@?5+2299:F7C7<C9+<CGGF6FC8>*A>ACCCE*>E?*?CCC++028;CEF5**/*00
@M01751:259:000000000-C669V:1:1102:23246:13433 1:N:0:AGAGTC
GGATTGGTACGTCATCCCCACCTTCCTCCGGTTTATCACCGGCAGTCTCCTTTGAGTTCCCGACCGAATCGCTGGCAACAAAGGATAAGGGTTGCGCTCGTTGCGGGACTTAACCCAACATTTAACAACACGAGCTGACGACAGCCATGCAGCACCTGTCTCACGGTTCCCGAAGGCACTAAGGCATCTCTGCCGAATTCCGTGGATGTCAAGAGTAGGTAAGGTTCTTCGCGTTGCATCGAATTAAACCACATGCTCCACCGCTTGTGCGGGCCCCCGTCAATTCATTTGAGTTTTAACC
+
CCC9-FFGGG7FDFFFFGGGEEGGG@DGGGGGG>FF@FGGGGGGGGGGGGGGGGGGEGGFGGCFG78+88CC,FFGGGFFGGGGGFFFG98FECFGGGGGGGGGCBC>EGGGG9?BEFCFFGF,EFGGGGGGGGGEFGGD@+:FE<CF,B<AEF>D:@FG,@@FG7CGGGFGC@GEDFFGGGGFFFFFFGGCGCC<<FFFGGGFEFF7FFG9AFF9<FG:F9CFFGGGGGEEEGG5?<CCEGGGFDFGFG8FEF:C9EC+0;CE?>CG?@EGDCEE555CDCEEGGFGFGFA*<@FGGGGG
@M01751:259:000000000-C669V:1:1102:8466:13461 1:N:0:AGAGTC
GGATTGGTACGTCATCCCCACCTTCCTCCGGTTTGTCACCGGCAGTCTCCTTAGAGTGCCCACCATAATGTGCTGGTAACTAAGGACAAGGGTTGCGCTCGTTACGGGACTTAACCCAACATCCCACGACACGAGCTGACGACAGCCATGCAGCACCTGTGTCTGAGTTCCCGAAGGCACCAATCCATCTCTGGAAAGTTCTCAGCATGCCAAGGCCAGGTAAGGTTCTTCGCGTTGCTTCGAATTAAACCACATGCTCCACCGCTTGTGCGGGCCCCCGTCAATTCCTTTGAGTTTTATT
+
CCCCCGGGGGFGGEGGGGGGGGGGGGGGGGGGGGGGGGGGGGGGEGGGGGGGGGGGGGGGGGGGGGGGGGGGGGGGGFGGGGGGGGGGGGGGGGGGGGGGGGGGGEGGGGGGGGGGGGGGGGG8FFGGGGGGGGFGGGGGGGGGGGDFGGGGGGGGGDGGECFGGGGFFGGGGGGCEFCGFGGGGGGGG9FCGGGGGGGGGGGGFGGGFFDGGFGGGGGGFGGGGGFGFFGGGGGGGGGFGGGGGGFEF?8CGGGGGDGGGGGGGGGGG+<>CEEGGG=C***:@+<<FGCEFGGF9?F+<
@M01751:259:000000000-C669V:1:1102:2884:13461 1:N:0:AGAGTC
ACGACTACAACAGGATTAGATACCCTGGTAGTCCACGCCGTAAACGATGTCAACTAGCCGTTGGGATCCTTGAGATCTTAGTGGCGCAGCTAACGCATTAAGTTATCCGCCTGGGGAGTACGGCCGCAAGGTTAAAACTCAAATGAATTGACGGGGGCCTGCACAAGCGGTGGAGCATGTGGTTTAATTCGAAGCAACGCGCAGAACCTTACCAGCGTTTGACATGTCCGGACGATTTCCAGAGATGGATCTCTTCCCTTCGGGGACTGGAACACAGGTACTGCATGGCTGTCGTCAGCTC
+
CCCCCGGGGGGFFGFGDGGGGGCFFGGGGGGGFAF<FGGGGGGGGGGGGGGGFFGGGFGGGGGCGG,FFGFG<E<DFF9FCFGFGGGGGGGGGGGDEGGGGGGGGFFFFGGEGGGG7CFFCEGGGGGCEGGDFAFGGGGGGGAFGDGGGGGFCEGG7FGGGFGGGG@@FGCFC:FDGFFFFGGGGFGG9;FGGGED:FEEFGECFFGGFGGGFCECCCC>EGGGGFGGFCECE>>EFG+CFGG5@FGDCFC7CGGGG*0AFDEDEG8CCA8C6**2A5CC?7:CCCFFCGGC@FCF5CC++
@M01751:259:000000000-C669V:1:1102:23011:13468 1:N:0:AGAGTC
ACGACTACAACAGGATTAGATACCCTGGTAGTCCACGCCGTAAACGATGGAAGCTAGCCGTCGGGGGGTTTACCTTTCGGTGGCGCAGCCAACGCATTAAGCTTCCCGCCTGGGGAGTACGGTCGCAAGATTAAAACTCAAAGGAATTGACGGGGGCCCGCACAAGCGGTGGAGCATGTGGTTTAATTCGAAGCAACGCGCAGAACCTTACCATCCCTTGACATGGCAGGATTGTCCGAGAGATCGGTCGTTCCCTTCGGGGACCTGCCCACAGGTGCTGCATGGCTGTCGTCAGCTCGTG
+
CCCCCGGGGGGGGGGGGGGGGGGGFGGGGGGGGGEFEGGGGCGGGGGGGGFGGGGGGGGGEGGGGDGGCGGGGGGGGGGGGGGGGGGGGFGFGGGGGGGGGGGGGGGGDFGGGGGDFGGGGGGGGGGDEFGGGGFEF:CGGGGGGGGFGFFGGDECEGEGGGDGGGGGGECEFFFEFGGFGFEGGGG?CEFGGGGCCGEGGGGGCFCGGGGGFGGGFFGDGGC?:CGF8CEFG6CEGE58:CF7CFGGEGEGGG+ACCC>CE>?EDC6*2+:8FCEGGDGGFGGGGG5:CFFGD*AE67C5
@M01751:259:000000000-C669V:1:1102:21242:13471 1:N:0:AGAGTC
ACGACTACAACCGGATTAGATACCCTGGTAGTCCACGCCGTAAACGATGTCGACTTGGAGGTTGTTCCCTTGAGGAGTGGCTTCCGGAGCTAACGCGTTAAGTCGACCGCCTGGGGAGTACGGCCGCAAGGTTAAAACTCAAATGAATTGACGGGGGCCCGCACAAGCGGTGGAGCATGTGGTTTAATTCGATGCAACGCGAAGAACCTTACCTACTCTTGACATCCACGGAATTCGGCAGAGATGCCTTAGTGCCTTCGGGAACCGTGAGACAGGTGCTGCATGGCTGTCGTCAGCTCGG
+
CCCCCGGGGGGGGGEGGGGGGGFGGGGGGGGGFGGGGGGGGGGGGGGGGGGGGDFGGGGGGGGGGGFGGGGGFGGGGGGGGGGGGGGGCGGGFGGGGGGGGGGGGGGEGDGGGGGGDGGGGGGGGGGGEEGCDFFFGGDGFCCFGGGGGGGGDEEFGGGDEGGGGGDGGG:FGGFGGGGGFGGGGGGFGGGGGGGGGGGGGGEEGGGGDGGGGGGGGGFCCEFGFDFGGGEGGFG?CGGGGGGGGGFGGGCFGFFGGGDGEGGGGDE8@FGGC6C5FFDGFGGGGGCCGGGGCC88C<EE*
@M01751:259:000000000-C669V:1:1102:11510:13491 1:N:0:AGAGTC
ACGACTACAACAGGATTAGATACCCTGGTAGTCCACGCCGTAAACGATGTCGACTTGGAGGTTGTTCCCTTGAGGAGTGGCTTCCGGAGCTAACGCGTTAAGTCGACCGCCTGGGGAGTACGGCCGCAAGGTTAAAACTCAAATGAATTGACGGGGGCCCGCACAAGCGGTGGAGCATGTGGTTTAATTCGATGCAACGCGAAGAACCTTACCTACTCTTGACATCCAGAGAACTTAGCAGAGATGCTTTGGTGCCTTCGGGAACTCTGAGACAGGTGCTGCATGGCTGTCGTCAGCTCGT
+
CCCCCGGFCFGGGGDEGGGGGGGGGGGGGGFFGCFE@FGGGGGGGGDGGEFGGGDGGGGGGGGGGCFGFGFGFGGGGGGGGGGGGGGDCGGEEEGGGGGGGGGGGDGGCFEEGGGGBFGGGGED>FGFEGGGGGGGFCGGFDFGGGGGGG=FFDDGCFGGF>:FGGFGCGGGDGGG@FGGGGCF7CCFGGFFGFGGGGEGGGGGECECFCEGCGGGCGGGDGCFFGG?CGGGGGGGGGGGGGGGGGG7CFFGEGFC7FFFGGCEGCFGGF?GCEFGGFF+<CFG9>FGC:FCFGEGGGGG*
@M01751:259:000000000-C669V:1:1102:10057:13566 1:N:0:AGAGTC
ACGACTACAACCGGATTAGATACCCTGGTAGTCCACGCCGTAAACGATGTCGACTTGGAGGTTGTGCCCTTGAGGCGTGGCTTCCGGAGCTAACGCGTTAAGTCGACCGCCTGGGGAGTACGGCCGCAAGGTTAAAACTCAAATGAATTGACGGGGGCCCGCACAAGCGGTGGAGCATGTGGTTTAATTCGATGCAACGCGAAGAACCTTACCTGGCCTTGACATCCACGGAATTTGGCAGAGATGCCTTAGTGCCTTCGGGAACCGTGAGACAGGTGCTGCATGGCTGTCGTCAGCTCGT
+
CCCCCGGGGGGGGGGGGGGGGGGGGGGGGGGGGGGGGGGGGGGGGGGGGGGGGGGGGGGGGGGGGDGGGGFGGCGGGGGGGGGGGCFGGGGGGGDGGGGGGGGGGGGGGGGGGGGGGGGGFGGGGGGGGGGGGGGGGGGGGGGGGGGGGGGGGGGGGGFGGGGGGGGGGGGGGGGFGGGGGGEGGGGGGGGGFCGGGGGGDCGEGGGGGGGGFFFFGFGGGGGG?FGGGGGGGGGG77?CCCFGFDFGGGGGGGGGGGGC:EEGGGDC=CGGGGCGF?CEFGCGGF>CC@@C=C5C@<7E5
@M01751:259:000000000-C669V:1:1102:28945:13760 1:N:0:AGAGTC
ACGACTACAACAGGATTAGATACCCTGGTAGTCCACGCCGTAAACGATGGAAGCTAGCCGTCGGGGGGTTTACCTTTCGGTGGCGCAGCCAACGCATTAAGCTTCCCGCCTGGGGAGTACGGTCGCAAGATTAAAACTCAAAGGAATTGACGGGGGCCCGCACAAGCGGTGGAGCATGTGGTTTAATTCGAAGCAACGCGCAGAACCTTACCAGCCCTTGACATGCCTCGCAGACTTCAGAGATGAGGTCGTTCCTTCGGGACGAGGACACAGGTGCTGCATGGCTGTCGTCAGCTCGTGT
+
CCCCCGGGGGGGGGGGGGGGGGGGGGGGGGGGFFGGGGGGGGGGGGGCFGGGGGGGGGGGGGGGGGGGGGGGGGGGGGG+BCC@CDGGG7DFGGGGGGGGGF?FFFGGD:FGGGFEGGGGGDGEGGGGEBGGGGGGGGGGGGGGGGGGGGGGGGGGGGCEGCGGGGGGGCEGGGFFGGGGGGFCGGGFGGGGGGGGGGGGGEDGFGGGGGGGGGGGGGGGGGFF6CGFCEGGG8EEFDF?EC8CGGGGGGGGGG?9FGCG>E>*:?CGGGG6C5<C6?ED@C9FFCC*<****8CFFEEF/
@M01751:259:000000000-C669V:1:1102:11932:13888 1:N:0:AGAGTC
ACGACTACAACAGGATTAGATACCCTGGTAGTCCACGCCGTAAACGATGTCGACTTGGAGGTTGTTCCCTTGAGGAGTGGCTTCCGGAGCTAACGCGTTAAGTCGACCGCCTGGGGAGTACGGCCGCAAGGTTAAAACTCAAATGAATTGACGGGGGCCCGCACAAGCGGTGGAGCATGTGGTTTAATTCGATGCAACGCGAAGAACCTTACCAAGGCTTGACATACACCGGAAACGGCCAGAGATGGATTGGTGCCTTCGGGAACCGTGAGACAGGTGCTGCATGGCTGTCGTCAGCTCG
+
CCCCCGGGGGGGGGGGGGGGGGGGGGGGGGGGGFGGGGGGFGGGGGGGGGGGGGGGGGGFEGGGGGGGGGGGGGFGDGGGGGGGGGGEGGGGCGGGGGGGGGGG7CGGGGEEFDGGEGGGGGGGGDGCFGG@EFFGG9FGFGFFGCFFFFDF@GGGGFEGGG>FGFFGGGF7CFDGGGG:CFGGFGGGGGGG?:FGGGC8EEEEGGGFFFGGGGFGCEGFE8FCFCEFFGGGDGGG>8EEECGC*:98EEG6FG5FGGFC>85CGG**ACFC7EF?FCCG?EFFCFFE*8C9*;;C1<+0/
@M01751:259:000000000-C669V:1:1102:1869:13911 1:N:0:AGAGTC
GGATTGGTACGTCATCCCCACCTTCCTCCGGCTTATCACCGGCGGTTCCTTTAGAGTCCCCAACTAAATGATGGTAACTAAAGGCGAGGGTTGCGCTCGTTGCGGGACTTAACCCAACATCTAACGACACGAGCTGACGACAGCCATGCAGCACCTGTGTGCAGGTCCCCGAAGGGAAGAAATCCATCTCTGGAAGTCGTCCTGCCATGTCAAACGCTGGTAAGGTTCTGCGCGTTGCTTCGAATTAAACCACATGCTCCACCGCTTGTGCAGGCCCCCGTCAATTCATTTGAGTTTTAAC
+
<CC<@@EGAACFFEEECEFD+8;<<FGFF@E:C7C<EC<8FEEG7+@:F,<CEFGEEAFFFFG:6EFE9@FDFGF,CC<CFFGGGGCBCFG?:CG+@CFGGG>FGEGGFGGA??<FGGD3>5,C=FEFCFFGC7FCG<3:@CFFDG,,>,=FDECF<FFEGGGGGG>FG<CG>EEGFF@C<:CFCC9>A@:FDGG7BF>C<FD9,C,?CC,<CCEE8*/C@<CFE0CFGFCGDC88EEG77CFGE*<E99AFFGGFGFFFCCC5?:850<EGCC5*C===188=<9CC?F?EFCF+<7?F+
@M01751:259:000000000-C669V:1:1102:14521:13953 1:N:0:AGAGTC
GGATTGGTACGTCATCCCCACCTTCCTCCGGTTTATCACCGGCAGTCTCCTTTGAGTTCCCGACCGAATCGCTGGCAACAAAGGATAAGGGTTGCGCTCGTTGCGGGACTTAACCCAACATTTCACAACACGAGCTGACGACAGCCATGCAGCACCTGTCTCAGAGTTCCCGAAGGCACCAAAGCATCTCTGCTAAGTTCTCTGGATGTCAAGAGTAGGTAAGGTTCTTCGCGTTGCATCGAATTAAACCACATGCTCCACCGCTTGTGCGGGCCCCCGTCAATTCATTTGAGTTTTAACC
+
CCCCCGGGGGCGGGGGGGGGGGGGGGGGGGGGGGGGGGGGGGGGGGGGGGGGGFGGGGGGGGGGGG@88BCFGGGGGGGGGGGGGGGGGFGGGGGGGGGGGGGGGGGGGGGGGGGGGGGGGGGGGGGGGGGGGGGGGGGGGGGGFGGGGGGGGFGGGGGGGGGGGGGFFFGGGGGGGGGGGGGGGGGGGGGGGCGGGGFFGGG?FFGGGGGFFGGGGGGGGGGGGGGGGGCFGGGGGGFGEGGGGGGGGGGGGGGGGGGGGGGCGGGGFFGEEEGGGGGEE58FGGGGGGGGGGFGGGGGC
@M01751:259:000000000-C669V:1:1102:24759:14075 1:N:0:AGAGTC
GGATTGGTACATCATCCCCACCTTCCTCCGGCTTATCACCGGCGGTTCCTTTAGAGTACCCAACCAAATGATGGTAACTAAAGGCGAGGGTTGCGCTCGTTGCGGGACTTAACCCAACATCTCACGACACGAGCTGACGACAGCCATGCAGCACCTGTGTTCCAGTCCCCGAAGGGAAGAGATCCATCTCTGGAAATCGTCCGGACATGTCAAACGCTGGTAAGGTTCTGCGCGTTGCTTCGAATTAAACCACATGCTCCACCGCTTGTGCAGGCCCCCGTCAATTCATTTGAGTTTTAAC
+
CCCCCGGGGGGGGGGGGGGGGGGGGGGGGGGGGGGGGGFGGGGGGGGGFGGGGGGGGGGGGGGGGGGGGGGGDGGGGGGGGGGGGGGGGGGGGGDGGGGGGGGFGGDGGGGGGDGGGGGGF9FFG@FEEGG:FGGGGGGDEFEFGGGGGGGGGGGGGGGGGGGGGGGGFFEF@FGGFFGGGGGFCFGF9FFGDGFGGGGGGGGGCFFGFGGGFFGG5EDEGGCFGGGGGCFDGGGGEGGGGCF6@FE?FGGGGGGGGGGGFFGGDEGGGEEFGGDEEGD8;ECCFGGGGGGGGGGGGGCGC
@M01751:259:000000000-C669V:1:1102:27317:14088 1:N:0:AGAGTC
GGATTGGTACGTCATCCCCACCTTCCTCCGGTTTGTCACCGGCAGTCTCCTTAGAGTGCCCACCATAACGTGCTGGTAACTAAGGACAAGGGTTGCGCTCGTTACGGGACTTAACCCAACATCTCACGACACGAGCTGACGACAGCCATGCAGCACCTGTGTCAGAGTTCCCGAAGGCACCAATCCATCTCTGGAAAGTTCTCTGCATGTCAAGGCCTGGTAAGGTTCTTCGCGTTGCTTCGAATTAAACCACATGCTCCACCGCTTGTGCGGGCCCCCGTCAATTCATTTGAGTTTTAAC
+
CCCCCGGGGGGGGGGFAFGGGGGGGGGGGGGFGGGFCFFGEGGGGGGGGGGGGFGGGGGGGGGGGGGGFGGEGGGGGGGGGGGGGGGGGGFGGGDGCE=FCFGG=FGG7FFGGGGGFGGGFEFF9DF<CFGGGGGGDDGFFEGEGGGGGC8DF,BDFGGGGC<ECGFEFGCGGGE7FFCCFF7FFFG9>;DFFCGCFFGFACFGFGGGG;FGGC7<CFGGGGFF7:,5CF<FF7F@CC,>27BFEGGGGGGGFGG?69:@CGE>EGGGG+AEE5:CGEEC:EC=EFGGGGGG78CFGFFG+
@M01751:259:000000000-C669V:1:1102:18387:14109 1:N:0:AGAGTC
ACGACTACAACAGGATTAGATACCCTGGTAGTCCACGCCGTAAACGATGTCGACTTGGAGGTTGTTCCCTTGAGGAGTGGCTTCCGGAGCTAACGCGTTAAGTCGACCGCCTGGGGAGTACGGCCGCAAGGTTAAAACTCAAATGAATTGACGGGGGCCCGCACAAGCGGTGGAGCATGTGGTTTAATTCGATGCAACGCGAAGAACCTTACCTACTCTTGACATCCAGAGAACTTAGCAGAGATGCTTTGGTGCCTTCGGGAACTCTGAGACAGGTGCTGCATGGCTGTCGTCAGCTCGG
+
CCCCCGGGGGGGGGGGGGGGGGGGGGGGGGGGGGGGGGGGGGGGGGGGGGGGGGGGGGGGGGGGGGGGGGGGGGGGGGGGGGGGGGGGGGGGFGGGGGGGGGGGGGGGGGGGGGGGGGGGGGGGGGGDCGGGGGGGGGGDFGGGGGGGGFGGGGGGGGGCCEGGDGGGGGGDFDGGG9FGGGFG7<FGFFFF9CFGGGDGGGGGGGGGGGGGFGGGGCEGGGGGGGGGGGFGGGGGGGGGGGGFFFGFGGGGGC?FGGGGGGG>>CFGGGGGFGGGGECGGGFFGGGGGFGC58CEGCCG*
@M01751:259:000000000-C669V:1:1102:3847:14122 1:N:0:AGAGTC
GGATTGGTACGTCATCCCCACCTTCCTCCGGTTTATCACCGGCAGTCTCCTTTGAGTTCCCGACATTACTCGCTGGCAACAAAGGATAAGGGTTGCGCTCGTTGCGGGACTTAACCCAACATTTCACAACACGAGCTGACGACAGCCATGCAGCACCTGTCTCACGGTTCCCGAAGGCACTAAGGCATCTCTGCCGAATTCCGTGGATGTCAAGAGTAGGTAAGGTTCTTCGCGTTGCATCGAATTAAACCACATGCTCCCCCGCTTGTGCGGGCCCCCGTCAATTCATTTGAGTTTTAAC
+
CCC9BFGGGGGFGGGGFGGGEGGGFFF9EBGFEFFFGGGGDEGGGC@@EFGGCFD8FFGGGGDGECFGGGF7FEEDFFGFGGGGGGGGGGGGGFFFFGGGGGGGGGEGEGGGGGGGGEGGGGGGFGGGGG@:>FFGGGGG7CFEFGGGGFGC@FGFFGFGGAFGG@EBCFFGCBFECGFFGGG7>F@FGFGGFGGGGGGGFGFF:@FFGECGGG?CFFGGDFGFGAC9><F7CECCGGG9FEG6@@9CEFCFFGGCG798*:**:C88;+0;?EE=EDGE?E8=EGFGDC?C+8CFGF7?+
@M01751:259:000000000-C669V:1:1102:21471:14141 1:N:0:AGAGTC
GGATTGGTACGTCATCCCCACCTTCCTCCGGTTTATCACCGGCAGTCTCCTTTGAGTTCCCGACCGAATCGCTGGCAACAAAGGATAAGGGTTGCGCTCGTTGCGGGACTTAACCCAACATTTCACAACACGAGCTGACGACAGCCATGCAGCACCTGTCTCACGGTTCCCGAAGGCACTGAGGCATCTCTGCCAGATTCCGTGGATGTCAAGAGTAGGTAAGGTTCTTCGCGTTGCATCGAATTAAACCACATGCTCCACCGCTTGTGCGGGCCCCCGTCAATTCATTTGAGTTTTAACC
+
CCCCCGGGGGCGGGGGGGGGGGGGGGGGGGGGGGGGGGGGGGGGGGGFGGGGGGGGGGGGGGGGGG8888CCFGGGGGGGGGGGGGGGGGGGGGGGGGGFGFGGGGGGGGGGGGGGGGGGGGGGGGGGGGGGGGGGGGGGGGGGGGGGGGGGGGGGGGGGGGGGGGGGGGGGGGGGGFGGGGFFGGGGGFGGFGGGGGGGGGGGGGGGGGGGGGGGGGGGGGGG@FGGGGGGGGGGGGDGGGGGGGGGGFEGGGGGA9FGGGGGDGGGFGGGGGGGG5:CGE=7+9CFFCEFGGGGGGFE9
@M01751:259:000000000-C669V:1:1102:17838:14185 1:N:0:AGAGTC
GGATTGGTACGTCATCCCCACCTTCCTCCGGTTTATCACCGGCAGTCTCCTTTGAGTTCCCGACATGACTCGCTGGCAACAAAGGATAAGGGTTGCGCTCGTTGCGGGACTTAACCCAACATTTCACAACACGAGCTGACGACAGCCATGCAGCACCTGTCTCAGAGTTCCCGAAGGCACCAATCCATCTCTGGAAAGTTCTCTGGATGTCAAGAGTAGGTAAGGTTCTTCGCGTTGCATCGAATTAAACCACATCCTCCACCGCTTGTTCGGGCCCCCGTCAATTCATTTGAGTTTTAAC
+
CCCCCGFGGGBCFGFGGGGGGGGF@FEFGGDCEEFFGGGGGGGGGGG,<CFAFCGDDC<9FEFG+FFEFGGGGGGGGGGCGGFF8<=EA<CECG@FFED:FGG8EEDGEFFGGGGC8BFGGFGCFGFGGGFGG7:F7F@F@FCGGGFCEGGC,>8FFCGGGFFBFGFGGGGGDE7*CFGGGDF@FGGCG99F<F:FGF=CF9;;9CCFEFFC@GDFFGGGGGFGCFFCFGGGGGFG:FFGGGGFFGGGDFCFFC++;:CFCGG5?:CF*+<5EGG*:>EGGE8C70:CFF?<?8+AFFGD+
@M01751:259:000000000-C669V:1:1102:6989:14244 1:N:0:AGAGTC
ACGACTACAACCGGATTAGATACCCTGGTAGTCCACGCCGTAAACGATGATAACTAGCTGTCCGGGGACCTGGTCTTTGGGTGGCGCAGCTAACGCATTAAGTTATCCGCCTGGGGAGTACGGCCGCAAGGTTAAAACTCAAATGAATTGACGGGGGCCCGCACAAGCGGTGGAGCATGTGGTTTAATTCGATGCAACGCGAAGAACCTTACCTACTCTTGACATCCACGGAATTCGGCAGAGATGCCTTAGTGCCTTCGGGAACCGTGAGACAGGTGCTGCATGGCTGTCGTCAGCTCGG
+
CCCCCGGGGFFEGGGDEGGGGGGGGGGGGGGGFGGGGGGGFGGGGEGGGFGCFFFGGGGGGFFEFGGEGGGFCFFFFCFFGGGDGGGGGGGGGGGGGGGGGGCGGFGGGGGD=BFGEGGGGGGGGGGGGGGGGAFGGFGGGGFDFCBGCFGGGGCFEGGGGGGGGGGGGGGGGGGGGGGGFGGGGCDGGGGGGGGGCFGGGDGGGGGGGGGGGFGGGGGGGGGFGGF8C58CEC@EGGGDCFFGC@FFGGGDGFFGGDCCG>8:E>CCF5;99CGGECGC9FGGGGFCEGFFGF**<:6C*
@M01751:259:000000000-C669V:1:1102:23930:14270 1:N:0:AGAGTC
GGATTGGTACGTCATCCCCACCTTCCTCCGGCTTATCACCGGCAGTCTCCTTAGAGTGCCCAACTAAATGATGGCAACTAAGAACGAGGGTTGCGCTCGTTGCGGGACTTAACCCAACATCTCACGACACGAGCTGACGACAGCCATGCAGCACCTGTGTGCAGGTCCCCGAAGGGAAGAAATCCATCTCTGGAAGTCGTCCTGCCATGTCAAGGGCTGGTAAGGTTCTTCGCGTTGCTTCGAATTAAACCACATGCTCCACCGCTTGTGCGGGCCCCCGTCAATTCATTTGAGTTTTAAC
+
CCCCCGGGGG@FGEGGGGGGGGGGGGGGGGGGGGGGGGGGGGGGGGGGGGGGGGGGGGGGGGGGGGGGGGGGGGGGGGGGGGGGGGGGGGGGGGGGDGGGGGGGGGGGGGGGGGGGGGGGGGGGGGGGGGGDEGGFGFGGGGGGGGGGGGGGFFGGGGFGDFFGGGGGGGGGDGGGGGGDFBCGGGFFCGGGGGGGGGGGGGGFGGGGGGGGGGGGGGGGGGGFFFFFFGFFGGGGGACFF>EGGGGGCGCFGFGGGGGGGGGGGGECFCFGGGDCGEDGEG=EFGGFGGG9C>7ACFFF7
@M01751:259:000000000-C669V:1:1102:26319:14306 1:N:0:AGAGTC
GGATTGGTACGTCATCCCCACCTTCCTCCGGCTTAGCACCGGCAGTCCCATTAGAGTTCCCAACTAAATGATGGCAACTAAGGGCGAGGGTTGCGCTCGTTGCGGGACTTAACCCAACATCTCACGACACGAGCTGACGACAGCCATGCAGCACCTGTTCTAGGGCCAGCCGAACTGAAGGTCATCGTCTCCAATGACCATACCCCGAATGTCAAGAGCTGGTAAGGTTCTGCGCGTTGCTTCGAATTAAACCACATGCTCCACCGCTTGTGCGGGCCCCCGTCAATTCCTTTGAGTTTTA
+
CCCCC@FGGGGGGGGGGGGGGGFGGGGGGGGGGGGGGGGGGGGGGEGEGGGGGGGGGGGGGGGGGGGGGGGGGGGFGGGGGGGGGGGGGGGGGGGGDDEFGCF@CFDCFGGGGGGGGGGGGGGGGGGCGGGDEDCFFFGEGGGDG7FGGGGGGGGGGGGGGGGGFGGGGGFGGGGFFGGFFGEFEEGFCCFGGGGGGGGGGGGCFGGDGC2>FGE<FCCF,:CCGGGC@CFF@8CCEGGGGGGGGGGFGGGGGGGGGFGF++<;8:EGGGGCFECGGEGEEEEGG5CGGGGE?<+CFGFF+
@M01751:259:000000000-C669V:1:1102:10254:14366 1:N:0:AGAGTC
GGATTGGTACGTCATCCCCACCTTCCTCCGAGTTGACCCCGGCAGTCTCCTATGAGTCCCCGGCATGACCCGCTGGCAACATAGAACGAGGGTTGCGCTCGTTGCGGGACTTAACCCAACATCTCACGACACGAGCTGACGACAACCATGCACCACCTGTACACCGACCACAAGGGGGCGACCATCTCTGGCCGTTTCCGGTGTATGTCAAGCCTTGGTAAGGTTCTTCGCGTTGCATCGAATTAATCCGCATGCTCCGCCGCTTGTGCGGGCCCCCGTCAATTCCTTTGTGTTTTCGCCT
+
CCCCCGGGGGGGGGGGGGGGGGGGGGGGGGDGCEGGGGGGGGGGGFG9DFGFGGGGGGGGEGGD@FCGGFGGGGGDGGCFEFCCDGFGGGG:FGFGGECFGGG8CFGC@FGGFGGGGGGEGFGGGGFGGGGGCFCEGFGGGGGGGGGCFEGGFFFGEGGG9BFFGEGCFGGCGGCC77C<CF>8EGFFF<CFCEEGGFGGGGGGGGDGGFF@GGGGCGGFGC6@F9:CFFDGGGGEFFGGGFFGFGGFGGFGGGFFC?85CGGDGGG6FGDGGGGGDGEGEC9:CFCFG?+;CFGG+:CE5
@M01751:259:000000000-C669V:1:1102:14716:14423 1:N:0:AGAGTC
GGATTGGTACGTCATCCCCACCTTCCTCCGGCTTATCACCGGCAGTCCCTCTAGAGTGCCCAACTAAATGATGGCAACTAAAGGCGAGGGTTGCGCTCGTTGCGGGACTTAACCCAACATCTCACGACACGAGCTGACGACAGCCATGCAGCACCTGTGTCCAAGTCCCCGAAGGGAAGAAATCCATCTCTGGAAGTCGTCTTGGCATGTCAAGGGCTGGTAAGGTTCTTCGCGTTGCTTCGAATTAAACCACATGCTCCACCGCTTGTGCGGGCCCCCGTCAATTCCTTTGAGTTTTAAT
+
CCCCCGGGGG7FGGGGGGGGGGGGGGGGGGGGGGGGGGGGGGGGGGGGGGGGGGGGGGGGGGGGGGGGGGGGGGGGGGGGGGGGGGGGGGGGGGGGGGGGGGGGGGGGGGGGGGGGGGGGGCGGGGGGGGGGGGGGGGGCGEGGGGGGGGGGGGGFCFGGGGGGGGGGGGGGGGGDFGGGFGGGGGGGGFGGGFGGGGGGGGGGGGGGGGGGGGDEGGGGGGGGGFFFGGGGGGGGGGGGGGGFFGEFGGGGGGGGGGGGFEFCGGGGGFGGGGCEEGGGGGGGGGGGGGGFGGGGGGGGF
@M01751:259:000000000-C669V:1:1102:27820:14433 1:N:0:AGAGTC
GGATTGGTACGTCATCCCCACCTTCCTCCGAGTTGACCCCGGCAGTCTCCCATGAGTTCCCACCATTACGTGCTGGCAACATAGAACGAGGGTTGCGCTCGTTGCGGGACTTAACCCAACATCTCACGACACGAGCTGACGACAACCATGCACCACCTGTATACCGACCTTGCGGGGCAACCATCTCTGGAAGTTTCCGGTATATGTCAAGCCTTGGTAAGGTTCTTCGCGTTGCATCGAATTAATCCGCATGCTCCGCCGCTTGTGCGGGCCCCCGTCAATTCCTTTGAGTTTTAGCCTT
+
CCCCCGGGGGGGGGGGGGGGGGGGCGGGGGGGGCGGGGGGGGGGGGGGGGGGGGGGDFGGGGGG@FGEFCFFGGGGGGGGFGGFGGGFGGGGFGDFCFGGGFFBECC+>FGFGGGF8FFGG@FCCGGGFGCEGGGGGGGCEGG:CGF7FDFCCFGGGFGG9FFGGGGGGGGGGGGGGGGGGGGGG@EFFGGGFEFFGGGGGDGCC?EFFF62AFF?E?F7A?0<@FGGFGDCC:EFG7CCDFECFGCCCEEGEFFECC5?5ECEGGFFG8EDEGGEDEG=8C9?CFGG7C=?FDFGDCFGF
@M01751:259:000000000-C669V:1:1102:18250:14436 1:N:0:AGAGTC
GGATTGGTACGTCATCCCCACCTTCCTCCGGTTTGTCACCGGCAGTCTCCTTAGAGTGCCCACCATAACGTGCTGGTAACTAAGGACAAGGGTTGCGCTCGTTACGGGACTTAACCCAACATCTCACGACACGAGCTGACGACAGCCATGCAGCACCTGTGTCTGAGTTCCCGAAGGCACCAATCCATCTCTGGAAAGTTCTCAGCATGTCAAGGCCAGGTAAGGTTCTTCGCGTTGCTTCGAATTAAACCACATGCTCCACCGCTTGTGCGGGCCCCCGTCAATTCATTTGAGTTTTAAC
+
CCCCCGGGGGEGFGGGGGGGGGGGGGGGGGGGGEGGGGGGGGGGGGGGGGFGGGGGGGGGGGGGGGGGGGGFGGGGGGGGGGGFGGGGGGGEGGGFFGGGGGFGGGGGDGGGGGGGFEGGGFG9EFGGGGGGGGGFGGECFEDFGGGGGGGGFGGDFFFBEFGGGAFGEEGGGGDGGGFG*D:CFGDGGGGGDGFFGGF933;BFFFGGGGGGCGGGGGFCGGFGGGGFFGCCCCGDEGDGGGGGGGGGGGCF>FFFGGGFGGCG>EGGFG*:8?8>CCE8*;CFGG?<9CFCGG7::C<9
@M01751:259:000000000-C669V:1:1102:16236:14453 1:N:0:AGAGTC
GGATTGGTACGTCATCCCCACCTTCCTCCGGCTTATCACCGGCAGTCCCCCTAGAGTGCCCAACCAAATGCTGGCAACTAGGGGCGAGGGTTGCGCTCGTTGCGGGACTTAACCCAACATCTCACGACACGAGCTGACGACAGCCATGCAGCACCTGTGTCCACGTCCCGAAGGAATGACCTCATCTCTGAGGACGTCGTGGCATGTCAAGGGCTGGTAAGGTTCTGCGCGTTGCTTCGAATTAAACCACATGCTCCACCGCTTGTGCGGGCCCCCGTCACTTCCTTTGAGTTTTAATCTT
+
CCCCCGGGGGGGGGGGGGGGGGGGGGGGGGGDCFGGGGGGGGGGGGGGGGGGGGGGGGGGGGGGGGGGFGGGGGGGGGGGGGGGGGGGDGGGGG7CCEEGGGGGGGGCGGGGGGGGGGGG<>FGFGGGGGGGGGGGGGGDGGGGFFFFFFGGGCGGDGDGGGGGG:FGGE:CGECFGFFGGGGD@FCFGAFG<CGGGGGGGGGFGGGGGGGGGCFEGGGGGC<CFFF<ED8CECEDGGG:8EFEFFFGGGGGFGFGGGGGGGGGGGGGGDGEEEGGG*;E5ACDFGGC7@CFGFFFGGGGG
@M01751:259:000000000-C669V:1:1102:8733:14453 1:N:0:AGAGTC
ACGACTACAACAGGATTAGATACCCTGGTAGTCCACCCCGTAAACGTTGGGAACTAGTTGTGGGGACCATTCCACGGTTTCCGTGACGCAGCTAACGCATTAAGTTCCCCGCCTGGGGAGTACGGCCGCAAGGCTAAAACTCAAAGGAATTGACGGGGACCCGCACAAGCGGCGGAGCATGCGGATTAATTCGATGCAACGCGAAGAACCTTACCAAGGCTTGCCATACACCAGAACACCGTAGAAATCCGGGACTCTTTGGACACTGGTGAACAGGTGGTGCATGGTTGTCGTCAGCTCG
+
CCCCCGGGGGGCFGGGGGGGGGFGGGGGGGFGF9FFGGGGGGEFGGGGGFGGCFFFDGDGEFGGGDFGGGGGGFGGGFGGFFCFGGGGG:FFGGGGGD+C7FGFFGGGGGGGGGGGGGGGGGGGDEEGEGDGG7<FFGFGGGD8FGCDFCDGFGDGED>FEGGGGGG87FCCG@CGCFGGAFED*=FG?E9:FFDGGGGFE58C?CEFGGFGF?C:C>@5CF>*+0<CGFFCEFCF8CCECFFCGGDC++:CEDCC6?CFC?FGFGGG6<8ECF0AEG?CE5++<:;ACEC<EFEGGGFEG
@M01751:259:000000000-C669V:1:1102:3268:14454 1:N:0:AGAGTC
ACGACTACAACAGGATTAGATACCCTGGTAGTCCACGCCGTAAACGATGATAACTAGCTGTCCGGGGACATGGTCTTTGGGTGGCGCAGCTAACGCATTAAGTTATCCGCCTGGGGAGTACGGTCGCAAGATTAAAACTCAAAGGAATTGACGGGGGCCTGCACAAGCGGTGGAGCATGTGGTTTAATTCGAAGCAACGCGCAGAACCTTACCAGCGTTTGACATGTCCGGACGATTTCCAGAGATGGATCTCTTCCCTTCGGGGACTGGAACACAGGTGCTGCATGGCTGTCGTCAGCTC
+
CCCCCGGGGGGGFCD8<AGGGGF,CFGGCFCFCFFFE7FGGGGGGGGGGFGGGFFGGGGGGFFGGCG@GGFGG<FGFFGGGFFDDECFGGGGGGGCGGGGGGFFGGFFGGGDGGGGGGGGGGGGGGEGGGGGGGGGGGGFGFDGFFCGFGGGGEGGFGGGGGFGGGGGGG<E@7FFG9FFFCCCCGGGFFGGFGDGGEGGGDGGGGGG>?FFEFGGGGGCEFFGG6EEFGGEEGGGFGG?FGGGGGF?CF++3<ECFGFGGG>EG8EEGCCF8>FGG5<?+0CFF7EF58CFCF8FGGG+<
@M01751:259:000000000-C669V:1:1102:12724:14507 1:N:0:AGAGTC
ACGACTACAACAGGATTAGATACCCTGGTAGTCCACGCCGTAAACGATGATAACTAGCTGTCCGGGGACTTGGTCTTTGGGTGGCGCAGCTAACGCATTAAGTTATCCGCCTGGGGAGTACGGCCGCAAGGTTAAAACTCAAAGGAATTGACGGGGGCCTGCACAAGCGGTGGAGCATGTGGTTTAATTCGAAGCAACGCGCAGAACCTTACCAGCGTTTGACATGTCCGGACGATTTCCAGAGATGGATTTCTTCCCTTCGGGGACTGGAACACAGGTGCTGCATGGCTGTCGTCAGCTC
+
CCCCCGGGGGGGGGGGGGGGGGGGGGGGGGGGGGGGGGGGGGGGGGGGGGGGGGGGGGGGGGGGGGGGGGGGGGGGGGGGGG>FGGGGGGGGGGGGGGGGGGGGGGGGDFCCGGGGGGGGGGGGGGGGGGGGFGFGGFGGGGGGGGFFGGGGGGGDGCBFGGFGGGGGGGGGDCFCEGGGFGGGGFGEFGGGGGGGGFGGGGGEEGGGGFG?FGGGGE>EGGGFGFF+C5EGGGGEFE7CGGGGCFGGF7EGGFFGFGGD6E5CEGE8ECFGC8FGGGCFGGGGGGGFFGGGGGGGGGDF<
@M01751:259:000000000-C669V:1:1102:24383:14517 1:N:0:AGAGTC
ACGACTACAACAGGATTAGATACCCTGGTAGTCCACGCCGTAAACGATGTCGACTTGGAGGTTGTTCCCTTGAGGAGTGGCTTCCGGAGCTAACGCGTTAAGTCGACCGCCTGGGGAGTACGGCCGCAAGGTTAAAACTCAAATGAATTGACGGGGGCCCGCACAAGCGGTGGAGCATGTGGTTTAATTCGATGCAACGCGAAGAACCTTACCTACTCTTGACATCCAGAGAACTTAGCAGAGATGCTTTGGTGCCTTCGGGAACTCTGAGACAGGTGCTGCATGGCTGTCGTCAGCTCGT
+
CCCCCGGGGGGGGFGGGGGGGGGGGGGGGGGGGGGGGGGGGGGFFDGGGGGGGGFDGGGGCFGGFGGGEGFGGFGEEGGGGGGFFEGGGGGG9FGGGGDGGGFG>FEGGGGC4DGDGGGGGGEFGGGGGGG9FFGGGGGGGFGFGGGF9FGGGGGDGGGGGGGGGGGGGGFGGFFGGGGGCGGDFGGFGGGEGGGG,<@E*:EG5<FGGGF8?CGGGGGGCC8?FFGGG7:;FFFGCFGDCC8@F7@@FCFFGFCCGGG8CE:CCGF?EGDFF**;CC6CGGCF?C8@C>EFCFGGGEEE7
@M01751:259:000000000-C669V:1:1102:10870:14573 1:N:0:AGAGTC
ACGACTACAACCGGATTAGATACCCTGGTAGTCCACGCCGTAAACGATGATAACTAGCTGTCCGGGGACTTGGTCTTTGGGTGGCGCAGCTAACGCATTAAGTTATCCGCCTGGGGAGTACGGCCGCAAGGTTAAAACTCAAATGAATTGACGGGGGCCTGCACAAGCGGTGGAGCATGTGGTTTAATTCGAAGCAACGCGCAGAACCTTACCAGCGTTTGACATGTCCGGACGATTTCCAGAGATGGATCTCTTCCCTTCGGGGACTGGAACACAGGTGCTGCATGGCTGTCGTCAGCTC
+
CCCCCGGGGGGGGGGGGGGGGGGGGGGGGGGGGGGGGGGGGGGGGGGGGGGGGGGGGGGGGGGGGGGGGGGGGGGGGGGGGGGGGGGGGGGDGGGGGGGGGGGGGGGGGGGGGGGGGGGGGGGGGGGGGGGGGGGGGGGGGGGGGGGGFGGGGGGGGGGGGGGGGGGGGGGGGGGGGGGGGG7FGGGGGGGGGGGGGGGGGGGGGGGGGGGFGGGGGGGGGGGGGFFGGGGGGGGGGGGGGGGGGG76EFGGGGGGGGGGGFGGGGEGGGFGGGD=FFGGGGGGGGGGGGGFGFEGGGG?6
@M01751:259:000000000-C669V:1:1102:10062:14596 1:N:0:AGAGTC
GGATTGGTACGTCATCCCCACCTTCCTCCGGTTTGTCACCGGCAGTCTCCTTAGAGTGCCCACCATAACGTGCTGGTAACTAAGGACAAGGGTTGCGCTCGTTACGGGACTTAACCCAACATCTCACGACACGAGCTGACGACAGCCATGCAGCACCTGTGTCTGAGTTCCCGAAGGCACCAATCCATCTCTGGAAAGTTCTCAGCATGTCAAGGCCAGGTAAGGTTCTTCGCGTTGCTTCGAATTAAACCACATGCTCCACCGCTTGTGCGGGCCCCCGTCAATTCATTTGAGTTTTAAC
+
CCCCCGGGGGGGGGGGFGGGGGGGGGGGGGGGGGGGGGGGGGGGGGGGGGGGGGGGGGGGGGGGGGGGGGGGGGGGGGGGGGGGGGGGGGGGGGGGGDGGGEGGGGGGGGGGGGGGGEGGGFGFGGGFGGGGGGGGGGGGGGGGGGGGGGGGDFGGGGCFCFGFFGGFFGGGEEECFFFGGGGFGGGGGFGGGGGGGGFFCGGGFGGGFFFFGFCCGGGGGGGF@?FGGGGFGGGGGGGGGGGGGGGGGGGGGFG6<9EFG>ECGEC5C<FE8CEEGGGGGGEEGFG++<@F?CCCFF?F7
@M01751:259:000000000-C669V:1:1102:5883:14626 1:N:0:AGAGTC
ACGACTACAACAGGATTAGATACCCTGGTAGTCCACGCCGTAAACGATGTCGACTTGGAGGTTGTTCCCTTGAGGAGTGGCTTCCGGAGCTAACGCGTTAAGTCGACCGCCTGGGGAGTACGGCCGCAAGGTTAAAACTCAAATGAATTGACGGGGGCCCGCACAAGCGGTGGAGCATGTGGTTTAATTCGATGCAACGCGAAGAACCTTACCTACTCTTGACATCCACGGAATTCGGCAGAGATGCCTTAGTGCCTTCGGGAACCGTGAGACAGGTGCTGCATGGCTGTCGTCAGCTCGT
+
CCCCCGGGGGGGGGGGGGGGGGGGGGGGGGGGGGGGGGGGGGGGGGGGGGGGGGGGGGGGGGGGGGGGGFGFGGGGDGGGGGGGGGGEEGGGGGGGGGGGGGGGGGGGDGGDGGGGGGGGFGGDGGGGDGGDFGGCGGGDGGF<DFGGGGGFGGGGGGGEGGGGGGGGGDFE7CFGGGGGGGGGGG?CGGGG9C:FFGGGGGGCGCFGGGFFEFFGGCGG?CFGGGGF68CGEFCFGGE5>CCFGGGGGGF9EF:?FGGGGCGGGGDEG@EGGGGGFGGGGGG:?@C6*A6@FGGCFFGG=
@M01751:259:000000000-C669V:1:1102:26925:14679 1:N:0:AGAGTC
ACGACTACAACCGGATTAGATACCCTGGTAGTCTACGCCGTAAACGATGTCGACTTGGAGGTTGTTCCCTTGGGGAGTGGCGTCCGGCGCTAACGCGTTAAGTCGACCGCCTGGGGAGTACGGCCGCCAGGTTAAAACTCAAATGAATTGACGGGGGCCCGCACAAGCGGTGGAGCATGTGGTTTAATTCGATGCAACGCGAAGAACCTTACCTACTCTTGACATCCAGAGAACTTAGCAGAGATGCTTTCGTGCCTTCGGGAACTCTGAGACAGGTGCTGCTTGGCTGTCCTCATCTCGT
+
6A-8BCCGCEF@@:@B@FFFFFEGEFC@FFGFC,CC@FFGCFGCA:FCF,6CDCCCD8F<CGGGGA,6C,9:,,6B@BFCC=F++C++++++@FD>+@=FFF<,+8@:++>+BDFEFG7<,3@8>CB+5*<<8>DCC,,@F<FFC,>FFGG>FGE**<:CEG1<CG:7F7/22*;A*,0,2<**0+03,<*@EFEG70:*:>>>E6CFG+++3+<FFF?ECC+++<;C++;AC<F7C7A90A5CEF?9+<+*2**:+:CCEDD*88<@+<E998CECCF+0<+C?C8C5;A++3<+0++*1
@M01751:259:000000000-C669V:1:1102:21947:14687 1:N:0:AGAGTC
GGATTGGTACGTCATCCCCACCTTCCTCCGGCTTATCACCGGCGGTTCCTTTAGAGTACCCAACTAAATGATGGTAACTAAAGGCGAGGGTTGCGCTCGTTGCGGGACTTAACCCAACATCTCACGACACGAGCTGACGACAGCCATGCAGCACCTGTGTTCCAGTCCCCGAAGGGAAGAAATCGATCTCTCGAAGTCGTCCGGACATGTCAAACGCTGGTAAGGTTCTGCGCGTTGCTTCGAATTAAACCACATGCTCCACCGCTTGTGCAGGCCCCCGTCAATTCCTTTGAGTTTTAAT
+
CCCCCGGGGG7FGGGGGGGGGGGGGGGGGGGGGGGGGGGGGGGGGGGGGGGGGGGGGGGGGGGGGGGGGGGGGGFGGCGGFGGGGGGGGGGGDGGGGGGGGGGGGGGGFGGGGGGGGGGGG9,<FGGGGGGGGGGGFGGGGGGGGGGGGGGGF8FGCGCEGGGGGEGGFGDEGGGGGGGGGGGGGGGGGGGGGGGCFGGGFC77CCEGFGFGGGGGDEEE@FGFGGGGGGGGGEGGGGGGGDGGC@7C7+AGGGGFGFGGDGFC5:EFGGGG?@EDGEC5CGGE9:FGFGGCFGF7FGG63
@M01751:259:000000000-C669V:1:1102:3696:14716 1:N:0:AGAGTC
ACGACTACAACAGGATTAGATACCCTGGTAGTCCACGCCGTAAACGATGTCGACTTGGAGGTTGTTCCCTTGAGGAGTGGCTTCCGGAGCTAACGCGTTAAGTCGACCGCCTGGGGAGTACGGCCGCAAGGTTAAAACTCAAATGAATTGACGGGGGCCCGCACAAGCGGTGGAGCATGTGGTTTAATTCGAAGCAACGCGCAGAACCTTACCAGCGTTTGACATGTCCGGACGACTTCCAGAGATGGATTTCTTCCCTTCGGGGACTGGAAGACAGGTGCTGCATGGCTGTCGTCAGCGG
+
CCCCCEEFGGGGF8FFFCEFEGGGFGGFEFGGFGFG7@8FEFCGGCEFF<CEF@@CFGGFF@,C,C<CFGGFFGGGDFFC,C<E<FGDGDGAE<=BGG>FFF9@FED>EGC+BFGEE:BFAEDF:==CCGGB9DBED<,<E8DFF9C9,<>9<BC:::*<<CC7FGGFCFCGCFGCC9><<FF7:BC@,,<C2F7<FFE>>*:*8<*/8+9+<CF>C/;//<+23<0<+;EE*:5>**<+09+8;0A8F7+99+<:<?9C88EGCC8*A8@@*;*6:C+@+<E?F:@:**:;</*/;EG**
@M01751:259:000000000-C669V:1:1102:26053:14719 1:N:0:AGAGTC
GGATTGGTACGTCATCCCCACCTTCCTCTCGGCTTATCACCGGCAGTCCCTCTAGAGTGCCCAACCAAATGCTGGCAACTAGAGGCGAGGGTTGCGCTCGTTGCGGGACTTAACCCAACATCTCACGACACGAGCTGACGACAGCCATGCAGCACCTGTGTCCTCGTCCCGAAGGAAGGAACCCATCTCTGGGAACCGTCGAGGCATGTCAAGAGCTGGTAAGGTTCTGCGCGTTGCTTCGAATTAAACCCCATGCTCCACTGCTTGTTCGGGCCCCCGTCAATTCCTTTGAGTTTTAGCC
+
CCCCCGGGGGDGGGGGGGGGGGGGGGGGGGGGGGGGGGGGGCFGGGGGGGGGGGGGGGFGGFGGGGGGGGFGGGFGFGGGGCF9FEGGGGGGG7FFFGG@FFCFGDFGFGGGGGGGGGGGGG9FGGGDGEGFGDFGGGGCFGGEGGCFFCFFGGGGGGGFGFGGGDFGGG7FCEEGGG*FFGG7:@FGGGFGGGGGGGGGDEGCFEFGGFGFGGGFEFFEGFGFGGFFGG558C8CCF??EFFCCE+AE6**;8@C:F?+;+3<F<+A+<C>*8:8CE**;8EEEGFF??9+2A:<<::C+
@M01751:259:000000000-C669V:1:1102:20121:14756 1:N:0:AGAGTC
ACGACTACAACAGGATTAGATACCCTGGTAGTCCACCCCGTAAACGTTGGGAACTAGTTGTGGGGTCCATTCCACGGATTCCGTGACGCAGCTAACGCATTAAGTTCCCCGCCTGGGGAGTACGGCCGCAAGGCTAAAACTCAAAGGAATTGACGGGGACCCGCACAAGCGGCGGAGCATGCGGATTAATTCGATGCAACGCGAAGAACCTTACCAAGGCTTGACATATACGAGAACGGGCCAGAAATGGTCAACTCTTTGGACACTCGTAAACAGGTGGTGCATGGTTGTCGTCAGCTCG
+
CCCCCGGGGGGGFFFFGGGGGGGFGGGGGGGGGFGFGCGGGGGGGGFGGFGFGGGGGFGGGGGGGGGGGGGGGGGGGGGGGGGGGGGGGEGGGGGGGDFGGGGFFGGGGGGGGGGGGGGGEGGGGGGGGGGGGGGGGGGE<FFDGGFFFGGGGDGGGGGGGGGGGGGGGGEDEGG<CFFGGGGGGGGGGGGGFFGGGGGGGGGGGGGFFGFGGG?FFGGGGGGGGGGGGGFGGGGGGGEGGCGEFGFGFEFGE6AE7CFFFGFFGGG6=CEDCEGFFCFGGFFFDFCGGGGGDFGGGGGGG
@M01751:259:000000000-C669V:1:1102:19383:14772 1:N:0:AGAGTC
GGATTGGTACGTCATCCCCACCTTCCTCGCGGCTTATCACCGGCAGTCTCCCTAGAGTGCCCAACTGAATGATGGCAACTAAGGACGTGGGTTGCGCTCGTTGCGGGACTTAACCCAACATCTCACGACACGAGCTGACGACAGCCATGCAGCACCTGTGTGCGCGCCACCGAAGTGGACCCCAAATCTCTCTGGGTAACACGCCATGTCAAAGGATGGTAAGGTTCTGCGCGTTGCTTCGAATTAAACCACATGCTCCACCGCTTGTGCGGGCCCCCGTCAATTCCTTTGAGTTTTAATC
+
CCCCCGGGGGCGGGGGFGGGGGGGGGGGGGGGGGGGGGGGGGGGGGGGFGGGGGGGGGGGGGGGGGGGGGGGGGGGGGGGGGGGGGGGGGGGGGGGGGGGGGGGGGG+CEGGGGGGGGGGGGGGGFEGGGGGGGGGGGGGGGGGGGGGGGGFGFGGFGGGFEGGGGGGGGGGGGGCEFFGGGGGGGGG:FCGFGGGGGCFGGDGGGGGGFGGGGGCGGGGFGGGGGGGGGGGGGGGGGGGGGGGGGGGGFGGGG6FCEGE885C:CCFCEEGGGEEEGGEEEEFGGFGGGGG5FFGGF<E+
@M01751:259:000000000-C669V:1:1102:5361:14781 1:N:0:AGAGTC
GGATTGGTACGTCATCCCCACCTTCCTCCGGCTTGTCACCGGCAGTTCCTTTAGAGTGCCCACCCAAACGTGCTGGCAACTAAAGGCGAGGGTTGCGCTCGTTGCGGGACTTAACCCAACATCTCACGACACGAGCTGACGACAGCCATGCAGCACCTGTGCATCACGTCCCTTGCGGGAAAAGCGCATTTCTGCGCCGGTCGTGACCATGGCAAGGGCTGGTAAGGTTCTGCGCGTTGCTTCGAATTAAACCACATGCTCCACCGCTTGTGCGGGCCCCCGTCAATTCCTTTGAGTTTTA
+
CCCCCGGGGGGGGCFGGFGGGGGGGGGGGGGGGGGGGGGFGDEGGGGFGGGFFGGEGFGGGGGG@D6<DGGGGGGCGGFFCFFGGGGG>BFEFGGGGGGGGGGFGEGGEFDFFGFGCEGGGGGCFGGGGGEEC@BFGC,>FCFEF7F:FGGGFFGGGGFE<FFFGGGGGGEFFDEEGFGGGGGGGGFEFGGGGFGGD<<7:EEEDCCC:E?***CFFGGCG5*9@9E+<CGDE5CC8*:?::CEGGFCCCEF**28@AFCFGGGC8ECCFF+0;CEC78EGGGGE>:AC@+AECEFGGGG9
@M01751:259:000000000-C669V:1:1102:20195:14800 1:N:0:AGAGTC
ACGACTACAACAGGATTAGATACCCTGGTAGTCCACGCCGTAAACGATGAATGCCAGCCGTTGGGCAGCTTGCTGCTCAGTGGCGCAGCTAACGCTTTGAGCATTCCGCCTGGGGAGTACGGTCGCAAGATTAAAACTCAAAGGAATTGACGGGGGCCCGCACAAGCGGTGGAGCATGTGGTTTAATTCGAAGCAACGCGCAGAACCTTACCATCCTTTGACATGGCGTGTTACTGGGAGAGATTCCAGGTCCCCTTCGGGGGCGCGCACACAGGTGCTGCATGGCTGTCGTCAGCTCGTG
+
CCCCCGGGGGGGGGGGGGGGGGGGGGGGGGGGGGGGGGGGGGGGGGGGGGGGGGGGGGGGGGGGGGGGGGGGGGGGGGGGGGGGGGGGGGGGGGGGGGGGGGGGGGGGGGGGGGGGGGGGGGGGGGGGGGGGGGGGGGGGGGGGGGGGGGGGGGGGGGGGGGGGGGGGGEEGGGGGGGFFGGGGGGGGGGGGGGGGGGGGGGGGGGGGGGGGGGGGGGGGGGGGGGGGGGGGGGGGGGGDGGFFGGGGGGFFGGGGGGCE>ECCEEGGDGDGGGGGF?FFGGGGGGGG6:CCFGGFCCEE5
@M01751:259:000000000-C669V:1:1102:23654:14889 1:N:0:AGAGTC
ACGACTACAACAGGATTAGATACCCTGGTAGTCCACGCCGTAAACGATGAATGTTAGCCGTCGGGCAGTATACTGTTCGGTGGCGCAGCTAACGCATTAAACATTCCGCCTGGGGAGTACGGTCGCAAGATTAAAACTCAAAGGAATTGACGGGGGCCCGCACAAGCGGTGGAGCATGTGGTTTAATTCGAAGCAACGCGCAGAACCTTACCAGCTCTTGACATTCGGGGTATGGTCATTGGAGACGATGACCTTCAGTTCGGCTGGCCCTAGAACAGGTGCTGCATGGCTGTCGTCAGCT
+
CCCCCGGGGGGGGGGGGGGFFGGEFGGGGGGGFFGGEGEGGGGGGGGGFCFG@FGF9FFGDGC7FGEGCEGCFF9EFGGGG7BFGGGDGGFGCCFGGGGGGGGGGGG<@FGGGFDGEGGGGGGGGGGGDFCFFFGGGFFGG,C8>FGC9FFEGG7EGCGDGGGGCGGEC<BF:FCFC@FCC:FFGGGGGGGGGDCGFECFC88?FGF>CFGFFFGF++<++<C+<2+;CC8*<CCC2<9CF:C8+;:>EFGGCCCECC?FFE>>8858=C*8@CEC8:CC0<CFGG?C8CG>2+*;;576+
@M01751:259:000000000-C669V:1:1102:13133:14892 1:N:0:AGAGTC
GGATTGGTACGTCATCCCCACCTTCCTCCGGTTTGTCACCGGCAGTCTCCTTAGAGTGCCCACCATAATGTGCTGGTAACTAAGGACAAGGGTTGCGCTCGTTACGGGACTTAACCCAACATCTCACGACACGAGCTGACGACAGCCATGCAGCACCTGTGTCTGAGTTCCCGAAGGCACCAATCCATCTCTGGAAAGTTCTCAGCATGTCAAGGCCAGGTAAGGTTCTTCGCGTTGCTTCGAATTAAACCACATGCTCCACCGCTTGTGCGGGCCCCCGTCAATTCATTTGAGTTTTAAC
+
CCCCCGGGGGGGGGGGGGGGGGGGGGGGGGGGGGGGGGGGGGGGGGGGGGGGGGGGGGGGGGGGGGGGGGGFGGGGGGGGGGGGGGGGGGGGGGGGDGDGGGFGGGGGGGGGGGGGGGGGGGGFGGGGGGGGGGGGGGGGGGGGGGGGGGGGGGGGGGGGGGGGGGGGGGGGGGGGGGGGGGGGGGGGGCFGGGCFGCFFGGGG<FGGGGGGGCFGGGGGGGGGFGGGGGGGGGGGDECCGGFGGGGGGGGGGGFGGDGGGGGGGGGGGGGGGGGGGCEG=CCEF?CFGGGFDGCGGGGG9
@M01751:259:000000000-C669V:1:1102:5727:14990 1:N:0:AGAGTC
ACGACTACAACAGGATTAGATACCCTGGTAGTCCACGCCGTAAACGATGAATGCTAGCTGTTGGGGTGCTTGCACCGCAGTAGCGCAGCTAACGCTTTAAGCATTCCGCCTGGGGAGTACGGTCGCAAGATTAAAACTCAAAGGAATTGACGGGGGCCCGCACAAGCGGTGGAGCATGTGGTTTAATTCGAAGCAACGCGCAGAACCTTACCATCCCTTGACATGTCGTGCCATCCGGAGAGATCCGGGGTTCCCTTCGGGGACGCGAACACAGGTGCTGCATGGCTGTCGTCAGCTCGTG
+
CCCCCGGGGGGGGGGGGGGGGGGGGGGGGGGGGGGGGGGGGGGGGGGGGGGGGGGGGGGGGGGGGGGGGGGGGGGGGGGGGGGGGGGGGGGGGGGGGGGFGGGGGGGGGGGGGGGGGGGGGGGGGGGGGGGGGGGGGGGGGFGGGGGGFGG7FFGGGGGGGGGGGGGGG:FGFGGGFGGGGGGGGGGGGGFGGGGGGGGGGGGGGGGGGGGGGGGGGGFFFGGGGGGGGGGGGGGGGGGGGEGGGGGGGGGGGGFGFGGEEGGEGGGGGGG>8FG?8FCFG?9<FGGGFGGGGF5C+6C>=
@M01751:259:000000000-C669V:1:1102:10933:15009 1:N:0:AGAGTC
GGATTGGTACGTCATCCCCACCTTCCTCCGGTTTGTCACCGGCAGTCTCCTTAGAGTGCCCACCATAACGTGCTGGTAACTAAGGACAAGGGTTGCGCTCGTTACGGGACTTAACCCAACATCTCACGACACGAGCTGACGACAGCCATGCAGCACCTGTGTCAGAGTTCCCGAAGGCACCAATCCATCTCTGGAAAGTTCTCTGCATGTCAAGGCCTGGTAAGGTTCTTCGCGTTGCTTCGAATTAAACCACATGCTCCACCGCTTGTGCGGGCCCCCGTCAATTCATTTGAGTTTTAAC
+
CCCCCFGGGGGGGGGGGGGGGGGGGGGGGGGGGGGGGFGGGGGGGGGGGGGGGGGGGGGGGGGGGGGGGGGGGGGG?FFGGGGGGGGGGGGGGGFGGGGGGGGGGGGGGGGGGGGGGGGDGGGDGGGGGGGGGDGGGGGGGGGGGGGFFFGGGGGGGGGFGEGGGGGGGGGGEGDEGGGGGGGGGGGGGFGGGG9FFGGGGCFGCFGGGGGGGGFFGGGDFGGGGFDDGFC<CGFGCCEGGCFFFFGFGG6CGGC9:<A?EFCEGEGCF?FGGGGEECG5CEGEGGG?0AE:<8CFCE7C+
@M01751:259:000000000-C669V:1:1102:13227:15027 1:N:0:AGAGTC
GGATTGGTACGTCATCCCCACCTTCCTCCGAGTTGACCCCGGCAGTCTCCTATGAGTCCCCACCATTACGTGCTGGCAACATAGAACGAGGGTTGCGCTCGTTGCGGGACTTAACCCAACATCTCACGACACGAGCTGACGACAGCCATGCACCACCTGTACACCCCCAAAAGAAGCCCCATCTCTGAGGCGGCAGGGTGTATGTCAAACCCAGGTAAGGTTCTTCGCGTTGCATCGAATTAATCCGCATGCTCCGCCGCTTGTGCGGGCCCCCGTCAATTCCTTTGAGTTTTAGCCTTGC
+
CCCCCGGGGGEGGGGGGGGGGGGGGGGGGGGFGGDGGGGGGGGGGGGGGGGFFGGFFGFFGGGGGGGGGGGDFGGGGGGGGGGGGGGGGGGGGGGGGGGEEFGFGEECCGG9FFFGFGGGGGG9FGGGGGGGEGGEFFGGGGGGGGGGGGGGGGGGGGGGGGFEGGEGGCFGGGGEGEGGGD<;FFFFFEGGGDDGGEGEGGGGGGFGC6CEGFGGGGGF9CFGGGGGGGGGGCGCEGF6CFGF7EEGGGCF?FGGEGGCGGFGCGGGGGGGGGGGGGGGGGFGCGG78C:FGFFG89C+6
@M01751:259:000000000-C669V:1:1102:5277:15055 1:N:0:AGAGTC
GGATTGGTACGTCATCCCCACCTTCCTCCGGTTTATCACCGGCAGTCTCCTTTGAGTTCCCGACCGAATCGCTGGCAACAAAGGATAAGGGTTGCGCTCGTTGCGGGACTTAACCCAACATTTCACAACACGAGCTGACGACAGCCATGCAGCACCTGTCTCACGGTTCCCGAAGGCACTAAGGCATCTCTGCCGAATTCCGTGGATGTCAAGAGTAGGTAAGGTTCTTCGCGTTGCATCGAATTAAACCACATGCTCCACCGCTTGTGCGGGCCCCCGTCAATTCATTTGAGTTTTAACC
+
CCCCCGGGGGGGGGGGFGGGGGGGGGGGGGGGGGGGGGGGGGGGGGGGGGGGGGGGGGGGGGGGGG@88BCFGGGGGGGGGGGGGGGGFGGGGGGEGGGG:FGGGGGGGGGGGFGGGGGGGGGGGGGGGGGGGGGGGGGBFGGEGGGGGGGCGGGGGCFCFFFFGGGEGGGGGGGGGGGCGGFCCCCG;CGFGGGBFGGG9CFGGGG7:CFFGGFGFGGGGGGGGG7@FFCEGGGGGGGG>CFEFGGGG?FGFFGGFFGF>EGGGGGGGGDC8EEEGGGCC/CFGCCFGFG+8<C@FFED7
@M01751:259:000000000-C669V:1:1102:8329:15155 1:N:0:AGAGTC
ACGACTACAACCGGATTAGATACCCTGGTAGTCCACGCCGTAAACGATGTCGACTTGGAGGTTGTTCCCTTGAGGAGTGGCTTCCGGAGCTAACGCGTTAAGTCGACCGCCTGGGGAGTACGGCCGCAAGGTTAAAACTCACATGAATTGACGGGGGCCCGCACAAGCGGTGGAGCATGTGGTTTAATTCGATGCCACGCGAAGAACCTTACCTACTCTTGACATCCACGGAATCTGGCCGAGATGCCTCAGTGCCTTCGGGAACCGTGAGACAGGTGCTGCATGGCTGTCGTCAGCTCGT
+
CCB<@@FF@FG7@::@6CFFCE<F@968C6<<@<E9@FD+@@FG9:@FGFGGGG7FGF@E:FFGEEF@FA<EEFC@FFCG@@E<EB:FCCDF<EF7@FG>=?AECC:F:>C+=8=>?=FGFG>@FGG7@@D3BCDDC3,,@,:@@9=C,>,8@::*>14CCE@CFFG78:**4C=81,<?,<FF:,<A,CFBED8++<8CG5E8*8EF>CC88C+A@CC9F?CFGGGG688**2<CFG6*:>:>CF?C9C@EG7EEGGFE55::@*18C8?7<8EGD?6:9++3+CFACFFGGF8CG+<>/
@M01751:259:000000000-C669V:1:1102:9964:15166 1:N:0:AGAGTC
ACGACTACAACAGGATTAGATACCCTGGTAGTCCACGCCGTAAACGATGTCGACTTGGAGGTTGTTCCCTTGAGGAGTGGCTTCCGGAGCTAACGCGTTAAGTCGACCGCCTGGGGAGTACGGCCGCAAGGTTAAAACTCAAATGAATTGACGGGGGCCCGCACAAGCGGTGGAGCATGTGGTTTAATTCGATGCAACGCGAAGAACCTTACCTACTCTTGACATCCACGGAATTCGGCAGAGATGCCTTAGTGCCTTCGGGAACCGTGAGACAGGTTCTGCATGGCTGTCGTCAGCTCGT
+
CCCCCGGGGGGGGGGGGGGGGGGGGGGGGGGGGGGGGGGGGGGGGGGGGGGGGGGDGGGGGGGGGGGFGGGGGGGG@FGGGGGGGGGCFGFGGGGEGGGGEGGGGGGGGGGGGGGGGGGGGGGGGGGGGGGGGGGGGGGGGGGGGGGGGGGGGGCFGGGGGGGGGGGFEGGGGGGGGGGFGGCEFGGGGGGGC:CFGGGGCEGGDGGFFFGGFGGGGGCFCFGFGGGGGGGGGGGGGGGGEEFGGGGFFFGGFFGGGFGG5CEEGGGGFFGGGGGGG6<?C7CFFFEFEFGF@8:C69+2*
@M01751:259:000000000-C669V:1:1102:16674:15179 1:N:0:AGAGTC
GGATTGGTACGTCATCCCCACCTTCCTCCGGTTTATCACCGGCAGTCTCCTTTGAGTTCCCGACCGAATCGCTGGCAACAAAGGATAAGGGTTGCGCTCGTTGCGGGACTTAACCCAACATTTCACAACACGAGCTGACGACAGCCATGCAGCACCTGTCTCACGGTTCCCGAAGGCACTAAGGCATCTCTGCCGAATTCCGTGGATGTCAAGAGTAGGTAAGGTTCTTCGCGTTGCATCGAATTAAACCACATGCTCCACCGCTTGTGCGGGCCCCCGTCAATTCATTTGAGTTTTAACC
+
CCCCCGGGGGEGGGGGGGGGGGGGGGGGGGGGGGGGGGGGGGGGGGGGGGGGGGGGGGGGGGGGGG@88BCFGGGGGGGGGGGGGGGGGGGGGGGGGGGGGGGGEGGGGGGGGGGGGGGGGGGGGGGGGGGGGGGGGGGGGGGGGGGGGGGGGGGGGGGGGGGGGGGGGGGGGGGGGGGGGFGGGGGGEGGGGGGGGGGGGGGGGGGGGGGGGGGGGGGGGGGGGGFGGFGGGEGEGGGGGGGGGGGGGGGGFGCGGGGGGGGGGGGGGGGGGGGGGGG5C8EFGF?FFFFFFFFGGGGGF
@M01751:259:000000000-C669V:1:1102:4922:15216 1:N:0:AGAGTC
GGATTGGTACGTCATCCCCACCTTCCTCGCGGCTTATCACCGGCAGTCTCCCTAGAGTGCCCAACTCAATGATGGCAACTAAGGACGTGGGTTGCGCTCGTTGCGGGACTTAACCCAACATCTCACGACACGAGCTGACGACAGCCATGCAGCACCTGTGTTCGCGTCCCCGAAGGGAACCCCGGATCTCTCCGGATGGCACGACATGTCAAGGGATGGTAAGGTTCTGCGCGTTGCTTCGAATTAAACCACATGCTCCACCGCTTGTGCGGGCCCCCGTCAATTCCTTTGAGTTTTAATT
+
CCCCCGGGGGGGGGGGGGGGGGGGGGGGGGGGGGGGGGGGGGGGGGGGGGGGGGGGGGGGGGGGGGGGGGGGGGGGGGGGGGGCFGGGGGG:FFGGGEGGGGGGGGGGGGFGGGGGGGGGGGGGFGGGGGGGGDGGGGGGGGGGGGGGGGGGGEGGGGG8FGGGEEEGGGGGBEGEEGGGGGGGDGGGFFDFGGGEGGFFGGGGGGGGGGGGFGGGGCFFGGFFFGGGGGGGGGGGGGGGGGGGGGGGGGFFGGDF9FGFGG8EEGGFFGGGGGGGGGGEG*;EF7F@9FEGGGGGGGG++
@M01751:259:000000000-C669V:1:1102:24944:15271 1:N:0:AGAGTC
GGATTGGTACGTCATCCCCACCTTCCTCTCGGCTTATCACCGGCAGTCCCCCTAGAGTGCCCAACTGAATGCTGGCAACTAAGGGCGAGGGTTGCGCTCGTTGCGGGACTTAACCCAACATCTCACGACACGAGCTGACGACAGCCATGCAGCACCTGTGCTCCGGTCCCCGAAGGGAACTCCACATCTCTGCGGATAGCCGGACATGTCAAGGGCTGGTAAGGTTCTGCGCGTTGCTTCGAATTAAACCACATGCTCCACCGCTTGTGCGGGCCCCCGTCAATTCCTTTGTGTTTTAATC
+
CCCCCGGGGGGGGGGGGGGFGGCFGGGGGGGGGGGGGGGGGGGGGGGGEGGGGGGF<FFGGGGGGGGGGGGGGGGGGGGGG8FFGGGGGGGEGDGGDFGGEGFGGGGGGGGGGGFG:FGGFG9DGGGGGCCGGFGGF<FGE:FFGGGCE?,DFGGGGGG8>@FFG7CFCFFEFEGGGGGG@FFGGC?EFGGGGGGGF<FFGEGEGGG?FC+<CCGDG>E;@FFF9FFF?FED?EDEGFGG8@@GGGGECGGGGGFF9CFGGC8?8A>A6A*:8*?2:E5*;C/3@<EFGD90;CEFG7CG+
@M01751:259:000000000-C669V:1:1102:24705:15320 1:N:0:AGAGTC
GGATTGGTACGTCATCCCCACCTTCCTCCGGTTTGTCACCGGCAGTCTCCTTAGAGTGCCCACCATAACGTGCTGGTAACTAAGGACAAGGGTTGCGCTCGTTACGGGACTTAACCCAACATCTCACGACACGAGCTGACGACAGCCATGCAGCACCTGTGTCTGAGTTCCCGAAGGCACCAATCCATCTCTGGAAAGTTCTCAGCATGTCAAGGCCAGGTAAGGTTCTTCGCGTTGCTTCGAATTAAACCACATGCTCCACCGCTTGTGCGGGCCCCCGTCAATTCATTTGAGTTTTAAC
+
CCCCCGGGGGGGGGGGGGGGGGGGGGGGGGGGGGGGGGGGGGGGGFGGGGGGGGGGGGGGGFGGGGGGGDGGGGGGGGGGGGGGGGGGGGGGGGGGGGGGGGGGGGGGDGGGGGGGGGGGGGGCGFGGGGGGGGGGGGGGGFGGGGGGGGGGFFAEGGGGGGGGGGGFGGGGGGGGGFFGGGGGGGGGGFGGGGEGFGGGGCFFCFGG?CGGFDFFFGGGEFGFGGGGGGGFGGGGEGGGGGFGGG<FGGGGGGGGG?FGCEFGGGG5C?FGGGGEEGGGG58C@FGGCFF?9CGGGG?F7
@M01751:259:000000000-C669V:1:1102:2924:15329 1:N:0:AGAGTC
GGATTGGTACGTCATCCCCACCTTCCTCCGGTTTGTCACCGGCAGTCTCCTTAGAGTGCCCACCATAACGTGCTGGTAACTAAGGACAAGGGTTGCGCTCGTTACGGGACTTAACCCAACATCTCACGACACGAGCTGACGACAGCCATGCAGCACCTGTGTCTGAGTTCCCGAAGGCACCAATCCATCTCTGGAAAGTTCTCAGCATGTCAAGGCCAGGTAAGGTTCTTCGCGTTGCTTCGAATTAAACCACATGCTCCACCGCTTGTGCGGGCCCCCGTCAATTCGTTTGAGTTTTAAC
+
CCC-CFGFF,@EFGGGGDGGE@FG@FFGG+F@FEGGGGGGGDGGEFGGF9EAEFGDA<FFFFGD@FGFFG<DFFDGGFFGFCFF8F@FCGFCFFGGD@:FG4CFGEG@7@FFCG?EFEDCFEG,?FF@EGGGGCBGC8<3B3:FFBFG9>EDEGFFGGFC8@F<<B=FGFGFGGGFGFC7FF:<FEGGGGFGGFGG9:,@,77@;,;C:F;BF9FE7FFCFCFFG<C<FCE@EC:*44CA<*=CC5@99<8@FE8FGFFG+ACEG8E5;+<*:*22***2A;**AAF*3*;EFF+<E++<<
@M01751:259:000000000-C669V:1:1102:10164:15384 1:N:0:AGAGTC
ACGACTACAACAGGATTAGATACCCTGGTAGTCCACCCCGTAAACGTTGGGAACTAGTTGTGGGGACCATTCCACGGTTTCCGTGACGCAGCTAACGCATTAAGTTCCCCGCCTGGGGAGTACGGCCGCAAGGCTAAAACTCAAAGGAATTGACGGGGACCCGCACAAGCGGCGGAGCATGCGGATTAATTCGATGCAACGCGAAGAACCTTACCAAGGCTTGACATACACCAGAACACCGTAGAAATACGGGACTCTTTGGACACTGGTGAACAGGTGGTGCATGGTTGTCGTCAGCTCG
+
CCCCCGGGGGGGGGGGGGGGGGGGGGGGGGGGGFGGGGGGGGGGGGGGGGGGGGGGGGGGGGGDGGGGGGGGGEFGGGGGGGGGGGGGGGDGGGGGGGGGGGGGGGGGGGGGGEDG?CEGGGGGGGGGGGGGGGGGGFFFGGCGGGGGEFGGGGGGGGGGGGGGGGGGGGGGGGGEEGG9CEEGEGGGGGGGGGGGGGGGGGGGGEGGFFGGGGGGGGGFGGGGGGFGGGGGGGGGGFF8?FGGGGFGGGGGG>EFGGGGGFFGGGGGGFFGFDGGGFGGGGCEFGGGFGGGGGFGGGCGC
@M01751:259:000000000-C669V:1:1102:7627:15389 1:N:0:AGAGTC
ACGACTACAACAGGATTAGATACCCTGGTAGTCCACGCCGTAAACGATGATAACTAGCTGTCCGGGGACTTGGTCTTTGGGTGGCGCAGCTAACGCATTAAGTTATCCGCCTGGGGAGTACGGTCGCAAGATTAAAACTCAAAGGAATTGACGGGGGCCTGCACAAGCGGTGGAGCATGTGGTTTAATTCGAAGCAACGCGCAGAACCTTACCAGCGTTTGACATGTCCGGACGACTTCGAGAGATCGATTTCTTCCCTTCGGGGACTGGAACACAGGTGCTGCATGGCTGTCGTCAGCTC
+
CCCCCGGGGGGGGGGGGGGGGGGGGGGGGGGGGGGGGGGGGGGGGGGGGGGGGGGGGGGGGGGGGGGGGGGGGGGGGGGGGGGGGGGGGGGGGGGGGG+EFGGGGGGGGGGGGGGGGGGGGGGGGGGGGGGGGGGAFGGGGGGGGGGGGGGGGGGGGGGGGGGGGGGGGGGGGGGGGGGFGGFGGGGGGGGGGGGGGGGGGGGGGGGGGGGGGGGGGGGGGGGGGGGGGG5EDEGG>EGGGGGGGGGGEFFGGGGGGGFGGGDDEGGGEDEGGFGGGGGFGGGFGGGGGGGGGFGGDGGGF
@M01751:259:000000000-C669V:1:1102:10170:15532 1:N:0:AGAGTC
ACGACTACAACAGGATTAGATACCCTGGTAGTCCACGCCGTAAACGATGTCGACTTGGAGGTTGTTCCCTTGAGGAGTGGCTTCCGGAGCTAACGCGTTAAGTCGACCGCCTGGGGAGTACGGCCGCAAGGTTAAAACTCAAATGAATTGACGGGGGCCCGCACAAGCGGTGGAGCATGTGGTTTAATTCGATGCAACGCGAAGAACCTTACCTACTCTTGACATCCACGGAATTCGGCAGAGATGCCTTAGTGCCTTCGGGAACCGTGAGACAGGTGCTGCATGGCTGTCGTCAGCTCGT
+
CCCCCGGGGFGGGGGGGGGGGGGGGGGGGGGGGGGGGGGGGGGGGGGGGGGGGGGGGGGGGGGGGGGGGGGGGGGGGGGGGGGGGGGGGGGGGGGGGGGGGGGGGGGGGGGGGGGGGDGGGGGGGDGGGGGGGGGGGGGGGGGGGGGGGGGGGGGGGGGGGGEGGGGGGGGGGGGGGGGGGGCEGGGGGGGGGGGGGGGGGGGGGGGGGGGGGGGGGGGGGGGGGGGGGGGGGGGDGGGGGGGGGGGFG?FGGGGGGGGGGDGGGGGGGGGGGGGGG+8FGFGGGGGGGCEGFFGGGEF5*
@M01751:259:000000000-C669V:1:1102:6200:15544 1:N:0:AGAGTC
GGATTGGTACGTCATCCCCACCTTCCTCCGGTTTATCACCGGCAGTCTCCTTTGAGTTCCCGACCGAATCGCTGGCAACAAAGGATAAGGGTTGCGCTCGTTGCGGGACTTAACCCAACATTTCACAACACGAGCTGACGACAGCCATGCAGCACCTGTCTCACGGTTCCCGAAGGCACTGAGGCATCTCTGCCAGATTCCGTGGATGTCAAGAGTAGGTAAGGTTCTTCGCGTTGCATCGAATTAAACCACATGCTCCACCGCTTGTGCGGGCCCCCGTCAATTCATTTGAGTTTTAACC
+
CCCCCGGGGGCFGGGGGGGGGGGGGGGGGGGGGGGGGGGGGGGGGGGEGGGGGGGGGGGGGGGGGG@88BEFFEGGGGGGGGGGGGGGGFGGGGGGGGGGGGGGGGGGGGGGGGGFGGGGGGGGGGGGGGGGGGGGGGGFGGGGGGGGGGGGGGGFGCEGFGGGGDGGGGGGEGGEGFGGGGGGGGGGDGGGGGGGGFGGGGGGGG?CGGGGGGGFDF9CFGFGFFFGGGFGGGECEGGGGGFGGGG?@FGGGGFFCGGFGGCGGGGGGGEGGGCCGGEG=5=FGCEFGF97CEGCF7CF9
@M01751:259:000000000-C669V:1:1102:23133:15551 1:N:0:AGAGTC
GGATTGGTACGTCATCCCCACCTTCCTCCGGTTTATCACCGGCAGTCTCCTTTGAGTTCCCGACCGAATCGCTGGCAACAAAGGATAAGGGTTGCGCTCGTTGCGGGACTTAACCCAACATTTCACAACACGAGCTGACGACAGCCATGCAGCACCTGTCTCACGGTTCCCGAAGGCACTAAGGCATCTCTGCCAAATTCCGTGGATGTCAAGAGTAGGTAAGGTTCTTCGCGTTGCATCGAATTAAACCACATGCTCCACCGCTTGTGCGGGCCCCCGTCAATTCATTTGAGTTTTAACC
+
CCCCCGGGGGCGGGGGGGGGGGGGGGGGGGGGGGGGGGGGGGGGGGGGFGGGGGGGGGGGGGGGGG@@BBFGGGGGGGGFGGGGGGGGGGGGGGGGGEGGGGGGGGGGGGGGGGGG>FGGGGGGGGGGGGGGGDGGFGGGGGGDGFGGGGFGGGGGGDFGD9FGGDGGGGGGGGGGGGGGGGGGGGGGGGGFGFGGGGGGGGGGDGGGGGGFEFGGGGGGGDGGGFGGGGFGCGEGGCCFEGGGGGGGC6@EGFGG7FGGGGGGGGGGGF8EGGGGGGGEG5;FCC+CGG7C=0CFGFGG9
@M01751:259:000000000-C669V:1:1102:16317:15619 1:N:0:AGAGTC
GGATTGGTACGTCATCCCCACCTTCCTCCGGTTTATCACCGGCAGTCTCCTTTGAGTTCCCGACCGAATCGCTGGCAACAAAGGATAAGGGTTGCGCTCGTTGCGGGACTTAACCCAACATTTCACAACACGAGCTGACGACAGCCATGCAGCACCTGTCTCACGGTTCCCGAAGGCACTGAGGCATCTCTGCCAGATTCCGTGGATGTCAAGAGTAGGTAAGGTTCTTCGCGTTGCATCGAATTAAACCACATGCTCCACCGCTTGTGCGGGCCCCCGTCAATTCATTTGAGTTTTAACC
+
CCCCCGGGGGGFFGGFGGGGGGGGGGGGGGGGGGGGGGGGGGGGGGGGGGGGGGGGGGGGGGGGGG@88BEFFEGGGGGGGGGGGGGGGGGGGFGGGGGGGGGGGGGGGGGGGGGGGGDGGGGGGGGGGGGGGGGGGGGGGGGGGGGGGFFFFFFGGGGGGGGGGGGGGGGGGGGGGGGGGGGGGGGGGGFGGGGGGGGGGGGGDCFGGGGGGGGGGGGGGGGGGGGGGFGGDEGGGGGGGGGGGGGGCFGGGGGCCFCFGGDECGGG?FGDGGGEEGGEGCCF?<?EGGGGGFGGGC+:9
@M01751:259:000000000-C669V:1:1102:10524:15639 1:N:0:AGAGTC
GGATTGGTACGTCATCCCCACCTTCCTCCGGTTTATCACCGGCAGTCTCCTTTGAGTTCCCGACCGAATCGCTGGCAACAAAGGATAAGGGTTGCGCTCGTTGCGGGACTTAACCCAACATTTCACAACACGAGCTGACGACAGCCATGCAGCACCTGTCTCACGGTTCCCGAAGGCACTAAGGCATCTCTGCCGAATTCCGTGGATGTCAAGAGTAGGTAAGGTTCTTCGCGTTGCATCGAATTAAACCACATGCTCCACCGCTTGTGCGGGCCCCCGTCAATTCATTTGAGTTTTAACC
+
CCCCCGGAEGGGGEGFGGGGGGD<EFGGGGGEFFGGGGG<CFC:FEFFGCEFFCFCFDDFGFEGGG@88BFGGEEDFEFFGFFFGGGGDCFFG@==EEDEF+4BF7FFFGG<FFFGF<BFACAFFCFF:=CECC@=FGGGGGGGGGG<F8<<CGGFA,@BEGCEG>DDFGF7>*::<CFC8C:C7:A:,<;FGA:*=FCG9FA:**?2<:<?EFCFGDGFGGGGGG?CFGGGGGGDEEDGEC?:CCECEFCCGG6++AF?CF5C88;8+<>:**?8>EC2A>E+<F++<?9+A<EFGGGFC
@M01751:259:000000000-C669V:1:1102:19285:15673 1:N:0:AGAGTC
GGATTGGTACGTCATCCCCACCTTCCTCCGGTTTGTCACCGGCGGTCTCCTTAGAGTTCCCACCATTACGTGCTGGCAACTAAGGACAAGGGTTGCGCTCGTTACGGGACTTAACCCAACATCTCACGACACGAGCTGACGACAGCCATGCAGCACCTGTGTCTGAGTTCCCGAAGGCACCAATCCATCTCTGGAAAGTTCTCAGCATGTCAAGGCCAGGTAAGGTTCTTCGCGTTGCTTCGAATTAAACCACATGCTCCACCGCTTGTGCGGGCCCCCGTCCATTTCTTTGAGTTTTAAT
+
CCCCCFGGGGGGGGGFFFGGGGGGGGGGFGGGGGGFFGGFGDGGEGF:FGGFFCFGGGGGGGFGGGGGGGG@FGGGGGGC<EGGFGFG8E<BFGGGCFGG:@@FGFCCFEGGG9EF=FFGGFFCFFG?FECCCEEGDGGGGFGG+DFFCFGGGGFFG:<,,@D99>FF;CGGDGGGCGGFG,CFGFGC9,?FGGFFG7<FFGFGGGFGGGGGBCCCCGGFGGGGGGGGFF,*=?EE>CF@F*;@0*22CF6EGGFCF+@:+28:CECGG6CEDEG=CG=**2*:C++<<7C?@80C?F?6+
@M01751:259:000000000-C669V:1:1102:11085:15687 1:N:0:AGAGTC
ACGACTACAACAGGATTAGATACCCTGGTAGTCCACGCCGTAAACGATGTCGACTTGGAGGTTGTTCCCTTGAGGAGTGGCTTCCGGAGCTAACGCGTTAAGTCGACCGCCTGGGGAGTACGGCCGCAAGGTTAAAACTCAAATGAATTGACGGGGGCCCGCACAAGCGGTGGAGCATGTGGTTTAATTCGATGCAACGCGAAGAACCTTACCTACTCTTGACATCCACGGAATTTGGCAGAGATGCCTTAGTGCCTTCGGGAACCGTGAGACAGGTGCTGCATGGCTGTCGTCAGCTCGT
+
CCCCCGGGGGGGGGGGGGGGGGGGGGGGGGGGGGGGGGGGGGGGGGGGGGGGGGGGGGGGGGGGGGGGGGGGGGGGGGGGGGGGGGGGGGGGGGGGGGGGGGGGGGGGGGGGGGGGGGGGGGGGGGGGGGFCFGGGGGGGGGGGGGGGGGGGGGGGGGGGGGGGGGGGGGGGGGGGGGGGGGFFGGGGGGGGGDGGGGEGGGGGGGGGGGGGGGGGGGGGGGGGGFCGGGG>EGGGGGGGGGFCGGGGGGFGGGGGGFGGG55CFGGGGGDGGCFGGGGGGGGGG6FGEGGGFFGGGGFGC
@M01751:259:000000000-C669V:1:1102:21997:15733 1:N:0:AGAGTC
GGATTGGTACGTCATCCCCACCTTCCTCTCGGCTTATCACCGGCAGTCCCCCTAGAGTGCCCAACCAAATGCTGGCAACTAGGGGCGAGGGTTGCGCTCGTTGCGGGACTTAACCCAACATCTCACGACACGAGCTGACGACAGCCATGCAGCACCTGTGTCCACGTCCCGAAGGAATGACCCCATCTCTGGGGACGTCGTGGCATGTCAAGGGCTGGTAAGGTTCTGCGCGTTGCTTCGAATTAAACCACATGCTCCACCGCTTGTGCGGGCCCCCGTCAATTCCTTTGAGTTTTAATCT
+
CCCCCFGGGG7FGGGGGGGGGCFGGGGGGGG@FFGGGGGGGGGGGDFGGGGGGGGGFGGGGGGGGGGGGGGGGGGGGGGEFGGFFGGGGGGGGFGGD7FGGGGGGGGGDFGGGGGGGGGGCGGGGGGGGGGGGGGGGGGCFEGGGGGFFGCFGFGGG?FGGGGFFEFGFFFG7FFGGFGGG<CFEFGFGGC<B7*CFFGGGGDEGFGCGC:FFGEEGGDGFFFFFGGGGGEGEGCDCFFGFC+AFFE+;CGGGFF<CFGFEEGGC>C8FGGGGE58:C;E*;CCFF?9F+38<ACFEFG7C
@M01751:259:000000000-C669V:1:1102:16778:15757 1:N:0:AGAGTC
ACGACTACAACCGGATTAGATACCCTGGTAGTCCACGCCGTAAACGATGTCGACTTGGAGGTTGTTCCCTTGAGGAGTGGCTTCCGGAGTTAACGCGTTAAGTCGACCGCCTGGGGAGTACGGCCGCAAGGTTAAAACTCAAATGAATTGACGGGGGCCCGCACAAGCGGTGGAGCATGTGGTTTAATTCGATGCAACGCGAAGAACCTTACCTACTCTTGACATCCAGCGAACTTAGCAGAGATGCTTTGGTGCCTTCGGGAACGCTGAGACAGGTGCTGCATGGCTGTCGTCAGCTCGT
+
CCCCCGGGGGGGGGGGGGGGGGGGGGGGGGGGGGGGGGGGGGGGGGGGGGGGGGGGGGGGGGGGGGGGGGGGGGGGGGGGGGGGGGGGGGGG<FGGGGGGGGGGGGGGGGGGGGGGDGGGGGGGGGGGGGGGGGGGGGGGGGGGGGGGGGGGGGGGGGGGGGGGGGGGGGGGGGGGGGGFCGGGGGGGGGGGGGGGGGGGGGGGGGGGGGGGGGGGGGGGCFGGGGGGGGGGGGGFGGGGGFFGGGGGGGGGGGGGGGGGGGGGGGGGGGC?FFEFE66FFGGCGGGCEGGGGG5EGGGGC
@M01751:259:000000000-C669V:1:1102:15962:15787 1:N:0:AGAGTC
ACGACTACAACAGGATTAGATACCCTGGTAGTCCACGCCGTAAACGATGTCGACTTGGAGGTTGTTCCCTTGAGGAGTGGCTTCCGGAGCTAACGCGTTAAGTCGACCGCCTGGGGAGTACGGCCGCAAGGTTAAAACTCAAATGAATTGACGGGGGCCCGCACAAGCGGTGGAGCATGTGGTTTAATTCGATGCAACGCGAAGAACCTTACCTACTCTTGACATCCACGGAATTCGGCAGAGATGCCTTAGTGCCTTCGGGAACCGTGAGACAGGTGCTGCATGGCTGTCGTCAGCTCGT
+
CCCCCGGGGGGGGGGGGGGGGGGGGGGGGGGGGGGGGGGGGGGGGGGGGGGGGGGGGGGGGGGGGGGGGGGGGGGGGGGGGGGGGGGGGGGGGGGGGGGGGGGGGGGGGGGEGGGGGGGGGGGGGGGGGGGGGGGGGGGGGGGGGGGGGGGGGGGGGGGGGGGGGGFGGGGGGGGGGGGGGGGGGGGGGGGGGGGGGGGGGGGGGGGGGGGGFGGGGGGGGGGGGGGGGGGGGGFFGGGGGFDGGFGFFGGGGGGGGGGGGGCEGGGGG>EGGFGGGGGGGGGGFGFF5;@FGGGGGEFE*
@M01751:259:000000000-C669V:1:1102:17686:15814 1:N:0:AGAGTC
GGATTGGTACGTCATCCCCACCTTCCTCCGGTTTATCACCGGCAGTCTCCTTTGAGTTCCCGCCATCACGCGCTGGCAACAAAGGATAAGGGTTGCGCTCGTTGCGGGACTTAACCCAACATTTCACAACACGAGCTGACGACAGCCATGCAGCACCTTTCTCACGGTTCCCGAAGGCACTAAGGCATCTCTGCCGAATCCCGTGGATGTAAAAAGTAGTGAAGGTTTTTCGCTTTGCATCTATTAAAACCACAGCCTCCACCCCTTTTCCGGCCCCCGTCACTTCCATTCGTGTTTTAAC
+
CCCCCGDGGGCFF@GGDGCGG7AEFGGG?FG7FBEGAFGFDF7CEGGGGGGGCFFCECEFGEGGGGGGFGFEGGGDEGGGGFGGGG9CFGEGCGCFDGFD@FGFC7+CFFFDGCC,FFFFGGGGFGC?FFGGG@CECGGGEFE@FFGGAC<F9CFGFF,=C;FGBFGF>FGC@FCBCFCFFGD>7<8,,,,,?F<*<1=*7,*2<**,,5,?,,21,277,7<F+3::*/+2**;*+2++0+<+00+:++***/*28**;8A***;*30<+;***2/:**2**0+2++3<++2/;*82A?9
@M01751:259:000000000-C669V:1:1102:12307:15838 1:N:0:AGAGTC
GGATTGGTACGTCATCCCCACCTTCCTCCGAGTTGACCCCGGCAGTATCCCATGAGTTCCCACCATTACGTGCTGGCAACATAGAACGAGGGTTGCGCTCGTTGCGGGACTTAACCCAACATCTCACGACACGAGCTGACGACAACCATGCACCACCTGTTCACCAGTGTCCAAAGAGTCCCGTATTTCTACGGTGTTCTGGTGTATGTCAAGCCTTGGTAAGGTTCTTCGCGTTGCATCGAATTAATCCGCATGCTCCGCCGCTTGTGCGGGTCCCCGTCAATTCCTTTGAGTTTTAGCC
+
CCCCCGGGGGGGGGGGGGGGGGGGGGGGFFEEGFGGFGGGGGGGGGGGGGGGGGGGGGGGGGGGGGGGGGGFGGGGGGGGGGGGGGGGGGDEGGGFGDGGGGGDGGGGGGGGGGGGGGGGGGGDGGGFGGGGGGGGDEGGGGGGGGGGGFFGGGGGGCGGGGGGGGFGFFGGGGGGGGGGGGGGCGGGGGGGGGGGGGGFGC?FGGGGGGGGGGGGFGGGGGGFGGGGGGGGGGGECFGGGFGGGGGGGFGGEGECEFGGGGDGGCFE6985*?EGCFD?E>EGFGEFFGCAFGGGE?CDC
@M01751:259:000000000-C669V:1:1102:5237:15842 1:N:0:AGAGTC
ACGACTACAACAGGATTAGATACCCTGGTAGTCCACGCCGTAAACGATGTCGACTTGGAGGTTGTGCCCTTGAGGCGTGGCTTCCGGAGCTAACGCGTTAAGTCGACCGCCTGGGGAGTACGGCCGCAAGGTTAAAACTCAAATGAATTGACGGGGGCCCGCACAAGCGGTGGAGCATGTGGTTTAATTCGATGCAACGCGAAGAACCTTACCTACTCTTGACATCCAGAGAACTTAGCAGAGATGCTTTGGTGCCTTCGGGAACTCTGAGACAGGTGCTGCATGGCTGTCGTCAGCTCGT
+
CCCCCGGGGGGGGGGGGGGGGGGGGGGGGGGGGGGGGGGGGGGGGGGGGGGGGGGGGGGGGGGGGGGGGGGGGGGGGGGGGGGFGGGGGGGGGGGGGGGGGGGGGGGGGGGGGGGGGGGGGDEEGGGGGGGGGGGGGGGGGGGGGGGGGGGGGGGGGGDGGGGGGGGGGGEEGGGGG9BFGGCGGGFFGGG?FGGGGGGGGGGGDGGGGGGGGF?FFFGGGGGDGGGGGGGGGGGGGGGGGGGG7FFFGGDGGEGGGGFGGDEGGGGGGGFFGFGFF?FGGFDGGGGGGGGGGGFGCCFE/
@M01751:259:000000000-C669V:1:1102:5945:15860 1:N:0:AGAGTC
GGATTGGTACGTCATCCCCACCTTCCTCCGGTTTATCACCGGCAGTCTCCTTTGAGTTCCCGACCGAATCGCTGGCAACAAAGGATAAGGGTTGCGCTCGTTGCGGGACTTAACCCAACATTTCACAACACGAGCTGACGACAGCCATGCAGCACCTGTCTCAGCGTTCCCGAAGGCACCAATCCATCTCTGGAAAGTTCGCTGGATGTCAAGAGTAGGTAAGGTTCTTCGCGTTGCATCGAATTAAACCACATGCTCCACCGCTTGTGCGGGCCCCCGTCAATTCATTTGAGTTTTAACC
+
CCCCCGGGGGGGGGGGGGGGGGGGGGGGGGGGGGGGGGGGGGGGGGGGGGGGGGGGGGGGGGGGGGF@FGFGGGGGGGFGGGGGGGGE<FGGGEGGGGGGGGGGGGGGGGGGGGGGEGGG?DGGGGGGGGGGGGGGGGGGFGGGGGGFGGFCFGGGGGGFCEAFFCGGGGGGGGGEGGGGGGGGGGGG9FGFEGFGGGGGGGFFGFC@BCGGGDFGDGGGGGGGFGGGFCEDEEGGGGFFGGGGGGFGGGGGGGGCCEG?FGGGCCFGGGCEGEGGGCEGDEEGGFGGGGG@C@FFFDGGC
@M01751:259:000000000-C669V:1:1102:22411:15862 1:N:0:AGAGTC
GGATTGGTACGTCATCCCCACCTTCCTCCGGTTTATCACCGGCAGTCTCCTTTGAGTTCCCGACCGAATCGCTGGCAACAAAGGATAAGGGTTGCGCTCGTTGCGGGACTTAACCCAACATTTCACAACACGAGCTGACGACAGCCATGCAGCACCTGTCTCACGGTTCCCGAAGGCACTAAGGCATCTCTGCCGAATTCCGTGGATGTCAAGAGTAGGTAAGGTTCTTCGCGTTGCATCGAATTAAACCACATGCTCCACCGCTTGTGCGGGCCCCCGTCAATTCATTTGAGTTTTAACC
+
CCCCCGGGGG7FGGGGGGGGGGGGGGGGGGGGGGGGGGGGGGGGGGGGGGGGGGGGGGGGGGGGGG@88BCFFGGGGGGGGGGGGGGGGGGGFGGGGGGEGGGGGGDGGGGGGGGGGGGGGGGGGGGGGGGGGGGGFDGFGGGGGGGGGGGGGGGGGGGGGGEGGGGGGGGGGGGGGGGGG<CGGG8FFGGGGGGGGGGGGGGGGDFGGGGFGGGGGGGGFGGGGGGGCCCCEGGGGGGDCGFGGGGGFEEGFGFGGGGGGGGGGC888EEGCGGEGGD*2C*<FEFGGGGCDCFGFGFFC
@M01751:259:000000000-C669V:1:1102:13329:15863 1:N:0:AGAGTC
GGATTGGTACGTCATCCCCACCTTCCTCCGGCTTATCACCGGCGGTTCCTTTAGAGTACCCAACTAAATGATGGTAACTAAAGGCGAGGGTTGCGCTCGTTGCGGGACTTAACCCAACATCTCACGACACGAGCTGACGACAGCCATGCAGCACCTGTGTGTAGGTCCCCGAAGGGAAGAAATCCATCTCTGGAAGTCGTCCTACCATGTCAAACGCTGGTAAGGTTCTGCGCGTTGCTTCGAATTAAACCACATGCTCCACCGCTTGTGCAGGCCCCCGTCAATTCCTTTGAGTTTTAAC
+
CCCCCGGGGGGGGGGGGGGGGGFGGGGFGGGGGGGGGGFGGGGGGEGGGGGG9CFFFGGFFFGGGGGGGGGGGGFFGGGGGGGGGGGGGGGGCFGGGGEGGGFDGGCEGGGGGGGGGDGGG<?FGGGGGGDGEGGGGDCE<CEFFGFGGGGGGGGGGGGGGGGCGGFFFCBFGCGEFFEFGGGFGFFD@GFGGGGGGFFF<:<CCFFGGG::<CFEGDEE8EC66AFGGGGCEEGEEEFCFGEFFFCCEF?5CCCF<:@CCEFE>?CCGGGG7CECCECEGGECF+0<9F9:CF+000C6+
@M01751:259:000000000-C669V:1:1102:13625:15895 1:N:0:AGAGTC
ACGACTACAACCGGATTAGATACCCTGGTAGTCCACGCCGTAAACGTTGGGAACTAGATGTGGGGACCTTTCCACGGTCTCCGTGTCGCAGCTAACGCATTAAGTTCCCCGCCTGGGGAGTACGGCCGCAAGGCTAAAACTCAAAGGAATTGACGGGGGCCCGCACAAGCGGCGGAGCATGCGGATTAATTCGATGCAACGCAAAGAACCTTACCAAGGCTTGACATGCAGGGAAATCCTCCAGAGATGGTGGGTCCGCAAGGGTCCTGCGCAGGTGGTGCATGGTTGTCGTCAGCTCGTG
+
CCCCCGGGGGGGGGGGGGGGGGGGGGGGGGGGFGGGGGGGFGGGGGGGGGGGGGGGGGFGGGGGGGGGGGGGGGGGGGGEGEGFGGGGGGDGGGGGGGGGGGGGGGGGG?7EGGGGGGGGGGGGGGGGGGGGGGGGGGGGGGGGFGGGGGGGGGGGGGGGGFCGCGGGGGGGGGGGGGGGGGGGGGGGGGGGGGGGGGGGGGGGGGGGGGGGGGGGGGGGGGGGGGGGGFGGGGGGGGGGGGGGGGGGGGGFEGGGGGEGDGGDGGCEC?GGGGGGGFGGGGGFGGGGGGGFGGGDFDGE5
@M01751:259:000000000-C669V:1:1102:18801:15905 1:N:0:AGAGTC
GGATTGGTACGTCATCCCCACCTTCCTCCGGTTTATCACCGGCAGTCTCCTTTGAGTTCCCGACCGAATCGCTGGCAACAAAGGATAAGGGTTGCGCTCGTTGCGGGACTTAACCCAACATTTCACAACACGAGCTGACGACAGCCATGCAGCACCTGTCTCACGGTTCCCGAAGGCACTGAGGCATCTCTGCCAGATTCCGTGGATGTCAAGAGTAGGTAAGGTTCTTCGCGTTGCATCGAATTAAACCACATGCTCCACCGCTTGTGCGGGCCCCCGTCAATTCATTTGAGTTTTAACC
+
CCCCCGGGGGGGGGGGGGGGGGGGGGGGGGGGGGGGGGGGGGGGGGGGGGGGGGGGGGGGGGGGGG@88CFFGGGGGGGGGGGGGGGGGGGGGGGGGGGGGGGGGGGGGGGGGGGGGGGGGGGGGGGGGGGGGGGGFGGGGGGGGGGGFGGGGGGGGGGGGGGGGGGGGGGGDGGGGGGGGGGGGGGGGGGGGGGGGGGGGGGGGGGGGGGGGFGGGGGGGGGGGGGGGGGGGGGEGGGGGGGGGGGGGGGGGGGGGGGGGGGGGGC>6?EEDGGGGEGEEEGGGGGGGGGCGGGGGGGG?
@M01751:259:000000000-C669V:1:1102:9507:16041 1:N:0:AGAGTC
ACGACTACAACAGGATTAGATACCCTGGTAGTCCACGCCGTAAACGATGATAACTAGCTGCCGGGGCACATGGTGTTTCGGTGGCGCAGCTAACGCATTAAGTTATCCGCCTGGGGAGTACGGTCGCAAGATTAAAACTCAAAGGAATTGACGGGGGCCTGCACAAGCGGTGGAGCATGTGGTTTAATTCGAAGCAACGCGCAGAAACTTACCAACGTTTGACATCCTCATCGCGATTTCCAGAGATGGATTTCTTCAGTTCGGCTGGATGAGTGACAGGTGCTGCATGGCTGTCGTCAGC
+
CCCCCGGGGGGGGGGGGGGGGGGGGGGGGGGGGGGGGGGDFGEGFGGGGGGGGGGGGGGGGGGGGEGGGGGGGFGFGGGGGGGGGGGGGGGGFEFGGGGGGGGGGGGGGFGGGG7FG7CFFGGGGGGGGGGFGGGGGF?FFFFAFFFGFGGGGGGGGGGGGGFGGGFGGGDGGGGGGGGGGGGGGGGGGGGGGGGGGGEGGGGGEGF@CGFGGGGGGGGGGGGFGCEGGGGGGDGCGGGCFGGGGG?FGGFFF7EGGE7EGFGGGGGEGFGF6E9FGF?FF?EEFEFGFC5@EECFCFGC+
@M01751:259:000000000-C669V:1:1102:23502:16055 1:N:0:AGAGTC
ACGACTACAACAGGATTAGATACCCTGGTAGTCCACGCCGTAAACGATGATAACTAGCTGTCCGGGCACTTGGTGCTTGGGTGGCGCAGCTAACGCATTAAGTTATCCGCCTGGGGAGTACGGCCGCAAGGTTAAAACTCAAAGGAATTGACGGGGGCCTGCACAAGCGGTGGAGCATGTGGTTTAATTCGAAGCAACGCGCAGAACCTTACCAGCGTTTGACATGTCCGGACGATTTCCAGAGATGGATCTCTTCCCTTCGGGGACTGGAACACAGGTGCTGCATGGCTGTCGTCAGCTC
+
CCCCCGGGGGGGGGGGGGGGGGGFDEFFEFGGFFGGGGGGGGGGGGEFGGGF<FGFAFGGGGGGC@CGGFGGGGGGGGGE8@@FFFFGGGGGGGGECEGGF9FFFGGGEFGGGGFFGEFFGGGEBEGGGGGFGGGGGAFGGFDFGG,B,CFGDG7FGGGGGGGF,,:FFGEGE<FGGGGFC,4=FGDFGGGGGFGFGGGGGCFEGGGGGGGGGGGGEECCC7@CF6FGGG*88E*;8@FCFEFGF@:8ECECFFGFFGF<E55:5*:@=>F6E60C@GFFFGGGFFFGFGDCFFG=8EG:7
@M01751:259:000000000-C669V:1:1102:23853:16077 1:N:0:AGAGTC
GGATTGGTACGTCATCCCCACCTTCCTCCGGTTTATCACCGGCAGTCTCCTTTGAGTTCCCGACCGAATCGCTGGCAACAAAGGATAAGGGTTGCGCTCGTTGCGGGACTTAACCCAACATTTCACAACACGAGCTGACGACAGCCATGCAGCACCTGTCTCACGGTTCCCGAAGGCACTGAGGCATCTCTGCCAGATTCCGTGGATGTCAAGAGTAGGTAAGGTTCTTCGCGTTGCATCGAATTAAACCACATGCTCCACCGCTTGTGCGGGCCCCCGTCAATTCATTTGAGTTTTAACC
+
CCCCCGGGGGBEGGGGGGGGGGGGGGGEFGGGGDGGGGGGGGGGGGGGGGGGGGGGGGGGGGGGGG@888CFGGGGGGGGFGGGGGGGFFFGGEGGGGGGGGGGGGGGGGGGGGGGGGGGGGGGGGGGGGGGGGGGFGG@:FGGGGGGGGGGGGGGGFGGGGFGGGGGDGGGG7CGGGGGGFGGGGGGGGGFGGGGGGGGGGGGDEGGFGGGGGGGGGGFGFGGG,?;FGGGGGGGGGGGGFGGGDFC7FGGGGGGFGG@*;?EGGCF?EEG>CEGGGG8E5;CFGFFGGGFFE?FFF6E?
@M01751:259:000000000-C669V:1:1102:26361:16098 1:N:0:AGAGTC
ACGACTACAACAGGATTAGATACCCTGGTAGTCCACGCCGTAAACGATGAATGTTAGCCGTCGGGCAGTTGACTGTTCGGTGGCGCAGCTAACGCATTAAACATTCCGCCTGGGGAGTACGGTCGCAAGATTAAAACTCAAAGGAATTGACGGGGGCCCGCACAAGCGGTGGAGCATGTGGTTTAATTCGAAGCAACGCGCAGAACCTTACCAGCTCTTGACATTCGGGGTATGGGCAGTGGAGACATTGTCCTTCAGTTAGGCTGGCCCCAGAACAGGTGCTGCATGGCTGTCGTCAGCC
+
CCCCCGGGGGGFGGGGGGGFFGGGGGGGGGGGAEFGGGGGGGGGGGGGGGGGFGGGGGGGGGGGGGGGGGG@FGGGGGGGGGGCFGGGGGGFGDDFCF?FGGFGGCFEED:@FDCCGFFFGGEEGGGE7FFGGFGGGGGG8DFCFFFFGGGGFGDEDCFGGGGGGGGGCFFG7<8CEFFGG@FFGGGBCFGGDEGGFEEGGDGG68@FGE@+<CFFGGGGGGFGGGGGGGGDGGGGGCG;FGGGGGFC?F?9CF?FGFCFGGFCCFGGGECE;FGGGGD7CF+AFFFCFCCCE+ACFFGG*
@M01751:259:000000000-C669V:1:1102:20612:16175 1:N:0:AGAGTC
ACGACTACAACAGGATTAGATACCCTGGTAGTCCACGCCGTAAACGATGAATGCTAGCTGTTGGGGTGCTTGCACCGCAGTAGCGCAGCTAACGCTTTAAGCATTCCGCCTGGGGAGTACGGTCGCAAGATTAAAACTCAAAGGAATTGACGGGGGCCCGCACAAGCGGTGGAGCATGTGGTTTAATTCGAAGCAACGCGCAGAACCTTACCATCCCTTGACATGTCGTGCCATCCGGAGAGATCCGGGGTTCCCTTCGGGGACGTGAACACAGGTGCTGCATGGCTGTCGTCCGCTCGTG
+
CCCCCGGGGGGGGFGGGGGGGGGGGGGGGGGGGGGGGGGGGGGGGGGGGGGGGGGGGGGGGGGGGGGGGGGGGGGGGGGGGGGGGGGGGFGGGGGGGGGGGGGGGGGGGGGGGGGGGGGGGCGGGGGGGGGGGGGGGGGGGGEGGGGGGGGGGGGGGGGGGGGGGGGGGGGGGGGDFG@CCFFGGGGGGGGGGGGGGGGGGGGGCFGGGGGGGDFFGFF8FFFGGGGGGCG8CFG>CE5:E>EG9FGGGGGGGGGGGGFGG*:EEEEFGGGGGEGGGEGGGGGGGGGGF68C**:C?EC*/
@M01751:259:000000000-C669V:1:1102:20545:16245 1:N:0:AGAGTC
GGATTGGTACGTCATCCCCACCTTCCTCCGGTTTGTCACCGGCAGTCTCCTTAGAGTGCCCACCATAACGTGCTGGTAACTAAAGGCGAGGGTTGCGCTCGTTGCGGGACTTAACCCAACATCTCACGACATGAGCTGACGACAGCCATGCAGCACCTGTGTTCCAGTCCCCGAAGGGAAGAAAGGCATCTCTGCCAGTCGTCCGGACATGTCAAACGCTGGTAAGGTTCTGCGCGTTGCTTCGAATTAAACCACATGCTCCACCGCTTGTGCAGGCCCCCGTCAATTCCTTTGAGTTTTT
+
CCCCCGGGGGEFFEGGGGGGGGGGGGGGGGGGGGGGGGGGGGGGGGGGGGGFGGGGGGGGGGGGGGGGGGGGGGGGGGGGGGGGGFGGDEGDGGGGGGGGGGGGGDEEGGGGGGGGGGGGFGGGGGFGGGGGGGGGGGGDDGGGEGGGGGGGGGGGGGFGGAFGGGGGGFFGGDGGGGFGGGGGCGGGGGCGFDCCFFGGGGGGFGGEGGFGG?,<:FCFD:EFF?CF?EGGECEEGCGGFGF8ACGGGGGFGFFFGGGCFGGGGDEGGGGGGGGF5CCEGGGEECEEGGFGGEFGFEGG*
@M01751:259:000000000-C669V:1:1102:9530:16245 1:N:0:AGAGTC
GGATTGGTACGTCATCCCCACCTTCCTCGCGGCTTATCACCGGCAGTCTCCCTAGAGTGCCCAACTGAATGATGGCAACTAAGGACGTGGGTTGCGCTCGTTGCGGGACTTAACCCAACATCTCACGACACGAGCTGACGACAGCCATGCAGCACCTGTGTTCGCGTCCCCGAAGGGAACCCCGGATCTCTCCGGATGGCACGACATGTCAAGGGATGGTAAGGTTCTGCGCGTTGCTTCGAATTAAACCACATGCTCCACCCCTTGTGCGGGCCCCCGTCAATTCCTTTGAGTTTTAATT
+
CCCCCGGGGGGGGGGGGFFGGGGGGDFFGGGDGGGGGGGGGGGGGGGGGGGGEEGGGGGGGGGGGGGGGGGEGFGGGGGGGGGGGGGG7FGGGGGGDDGGGGGGGGGGGGGFFGGCFGEGGG9FCFFGGGGDGFFDCFFFC:FEGGGGCGGFFCGGFGGCFFGEFEFG:FGE<BFGEFGGFGGGGGECGGGGGGGEFCGGEGCCEGGGGGGCFGGGGGGFFGGGGGGGGG>5EEE5>CFGGGGF>9FGGGDF>FFG?<FGG8*2820++<*/C:=?E*C8EEEGCCE?FDFGGGGEFFGG+
@M01751:259:000000000-C669V:1:1102:25571:16302 1:N:0:AGAGTC
ACGACTACAACCGGATTAGATACCCTGGTAGTCCACGCCGTAAACGATGAATGTTAGCCGTCGGGCAGTTGACTGTTCGGTGGCGCAGCTAACGCATTAAACATTCCGCCTGGGGAGTACGGTCGCAAGATTAAAACTCCAAGGAATTGACGGGGGCCCGCACAAGCGGTGGAGCATGTGGTTTAATTCGAAGCAACGAGCAGAACCTTACCAACCCTTGACATGGCAGGACCGCTGGAGAGATTCAGCTTTCTCGTAAGAGACCTGCACTCAGGTGCTGCATGGCTGTCGTCAGCTCGTG
+
CCCCCGGGGGGGGCGGDFFGGGGGGEEGGGGGGEGG,@FGEGGGGFFFF<<EFFGFA<F@@FCEEGGECEGGF9FFFFEE:BCCFBCGG8F9FDEEGGFG9,?FEGCF+?CFC?@@FFFC++:BBFGGD<FFF9FFGGF,BDF@FGDGG,8@<+@E7*<>FG>FCFGGFBCG**=CEC,?FFGG7C92C:::FFFCB@*4*5A*C6C8EEF8FC*C8FG*<E?+<A8FCGGGFCEGGE@0+;*<CC+0+2<C+02;CEF>+<6AEFGCCC+<AECF:CGFG6C76C652<C**;*AFG=:5
@M01751:259:000000000-C669V:1:1102:15803:16315 1:N:0:AGAGTC
ACGACTACAACCGGATTAGATACCCTGGTAGTCCACGCCGTAAACGATGAATGCTAGCTGTTGGGGTGCTTGCACCGCAGTAGCGCAGCTAACGCTTTAAGCATTCCGCCTGGGGAGTACGGTCGCAAGATTAAAACTCAAAGGAATTGACGGGGGCCCGCACAAGCGGTGGAGCATGTGGTTTAATTCGATGCAACGCGAAGAACCTTACCTACTCTTGACATCCAGAGAACTTAGCAGAGATGCTTTGGTGCCTTCGGGAACTCTGAGACAGGTGCTGCATGGCTGTCGTCAGCTCGTG
+
CCCCCGGGGGGGGGGGGGGGGGGDGGGGGGGGGGGGGGGGGGGGGGGGGGGGGGGGGGGGGGGGGGGGGGGGGGGGGGEFCFGGGGGGGGGGFGGGGGDGFGGGFFGGGGGFGGGDGGGGGGGGGGGGGGGFGGGGGGGGGGDCFCFGGGGGEGGGGFGGFFFEFCFGGGGGGGGGGGGGGGFGGGGGGGG?FC@FCDDFGGGGGGGG?FGGGGGCFGFGGGGGGGGGGG6CGGGGGGGGGGFGGFGGGG?FFDDGGGGEGGG>?FGFE+<:CFGGGG<9F?FFC8FEG9CCFFGGGCEEF
@M01751:259:000000000-C669V:1:1102:26413:16359 1:N:0:AGAGTC
GGATTGGTACGTCATCCCCACCTTCCTCCGGTTTATCACCGGCAGTCTCCTTTGAGTTCCCGACCGAATCGCTGGCAACAAAGGATAAGTGTTGCGCTCGTTGCGGGACTTAACCCAACATTTCACAACACGAGCTGACGACAGCCATGCAGCACCTGTCTCAGCGTTCCCGAAGGCACCAAAGCATCTCTGCTAAGTTCGCTGGATGTCCAGAGTAGGTAAGGTTCTTCGCGTTGCATCGAATTAAACCACATGCTCCACCGCTTGTGCGGGCCCCCGTCCATTCATTTGAGTTTTAACC
+
CCC9CFGFEECGEGDCEDF@G7C<FFF<EF7C:FF<FGGDFGGGEGGEDFFFFGGGE9EFDGEFFCC+666,C,@?ECFC,C<F8,EFF<EDE<?:F+BCF+<C++++4BEEFFD<:DGGCFEGFGCF+:=+6++>DAFG7F::FFCCFCFEFF8@D@DFF99;8@CCFD,>>F7*,8D<8:,3,:83<3F>,,,,@F33<<FC*4?:<A,22<*72?,,27F:,?FFGF@:EC8:><C?5;FGG@FFCFGFCF++<EFGGGCEEGF>E78>CEG=C=EG88*9++2:<?7+*<++3+<3<
@M01751:259:000000000-C669V:1:1102:25656:16377 1:N:0:AGAGTC
ACGACTACAACCGGATTAGATACCCTGGTAGTCCACGCCGTAAACGATGATAACTAGCTGTCCGGGGACATGGTCTTTGGGTGGCGCAGCTAACGCATTAAGTTATCCGCCTGGGGAGTACGGTCGCAAGATTAAAACTCAAAGGAATTGACGGGGGCCTGCACAAGCGGTGGAGCATGTGGTTTAATTCGAAGCAACGCGCAGAACCTTACCAGCGTTTGACATGTCCGGACGACTTCTGGAGACAGATTTCTTCCCTTCGGGGACTGGAACACAGGTGCTGCATGGCTGTCGTCAGCTC
+
CCCCCGGGGGGGGGGGGG?FGGGGGGGGGGFGGGGGGGGGGGGGGGGFGGGGGGGGGGGGGGGGGGGGGGGGGEGGGGGCFGGGGGGGEGGGGGEGGGGGGFGFGGGGGGGGGFFECGGGGGGGGGGGGGFGGGGGGGGGFGGGGGGGGGGGGGGGGGGGGGGFFGCGGGGDEGGGFDEGGGGGGCCGGGGFCEGGGGCGGEGGEDC8FGGFFGGGG8CCEGGGGGGGGGCEE5*8?EFGGGGGGGGGGF+<EFCCFGGGGGG8EGGGGG8FGGGGGGGGGGGGEGG6CF5@C*;CF5EE?
@M01751:259:000000000-C669V:1:1102:14604:16519 1:N:0:AGAGTC
GGATTGGTACGTCATCCCCACCTTCCTCCAGTTTATCACTGGCAGTCTCCTTTGAGTTCCCGGCCTAACCGCTGGCAACAAAGGATAAGGGTTGCGCTCGTTGCGGGACTTAACCCAACATTTCACAACACGAGCTGACGACAGCCATGCAGCACCTGTCTCAGAGTTCCCGAAGGCACCAAAGCATCTCTGCTAAGTTCTCTGGATGTCAAGAGTAGGTAAGGTTCTTCGCGTTGCATCGAATTCAACCACATGCTCCACCGCTTGTGCGGGCCCCCGTCAATTCATTTGAGTTTTAACC
+
CCCCCGGGGGGEFGGFFGGGGGGGGAFFGGGGGGFGGGGGGDFFEGGGGGGGGG9,CFGGG>CFGGGGGGGGGEGGGGGGGGG@EFGEGFFFGGGG@F:7@,<FGGGDEFGGGGGGGGGGGGFGFGDFEGGF:@FGFGFF:FFFFGG<FFGFFFGGGCBFAFGGCF>FCGGGFEGGGGGGG,F,@EGG@FFGGFGCF3@FGGFCD@FCFFCFCFGCFC:FGG9,7CGGGGFG>BFCFGFG>FFFG+B?F688@CEG<EC:CGGGGECF?FGGDGGGGEGGG**<CFCFGGEC5:CCFEEEF
@M01751:259:000000000-C669V:1:1102:23204:16531 1:N:0:AGAGTC
GGATTGGTACGTCATCCCCACCTTCCTCCGGTTTGTCACCGGCAGTCTCCTTAGAGTGCCCACCATAACGTGCTGGTAACTAAGGACAAGGGTTGCGCTCGTTACGGGACTTAACCCAACATCTCACGACACGAGCTGACGACAGCCATGCAGCACCTGTGTCTGAGTTCCCGAAGGCACCAATCCATCTCTGGAAAGTTCTCAGCATGTCAAGGCCAGGTAAGGTTCTTCGCGTTGCTTCGAATTAAACCACATGCTCCACCGCTTGTGCGGGCCCCCGTCAATTCATTTGAGTTTTAAC
+
CCCCCGGGGGGGGGGGGGGGGGGGGGGGGGGGGGGGGGGGGGGGGGGFGFGGGGGGGGGGGGGGGGGGGGGFGGGGGGGGFGGGGGGGF8FGGDEGGGGGGGGGGGGGGGFGFGFFGGGDGGGGGGGGGDGGGGGDGD<FECDEGGGGEGCGFGGDFGFGGGGGGGGGGGGGGGGGGGFGGGF7FGGFFCFFGGA@FGGGFFGFCEF?9CCGF,7FFFG>FEGCCFG9EFFGEGGGGGGGCEBEFFGDGGDCFGGGG7@FGGF*:EEFGCGGGGG=CGEGEC57CFCCEF9+AFFDCEGEF
@M01751:259:000000000-C669V:1:1102:18420:16566 1:N:0:AGAGTC
ACGACTACAACAGGATTAGATACCCTGGTAGTCCACGCCGTAAACGATGTCAACTAGCCGTTGGGATCCTTGAGATCTTAGTGGCGCAGCTAACGCATTAAGTTGACCGCCTGGGGAGTACGGCCGCAAGGTTAAAACTCAAATGAATTGACGGGGGCCCGCACAAGCGGTGGAGCATGTGGTTTAATTCGATGTAACGCGAAGAACCTTACCTACTCTTGACATCCAGAGAACTTTCCAGAGATGGATTGGTGCCTTCGGGAACTCTGAGACAGGTGCTGCATGGCTGTCGTCAGCTCGT
+
CCCCCGGGGGGGGGGGGGGGGGGGGGGGGGGGGGGGGGGGGGGGGGGGGGGGGGGGGGGGGGGGGGGGGGGGGGFFGGGGGGGGGGGGGGGG9FGGGGGGGGGGGGGFGGGGGFFGGGGGGGGGGGGGGGGGFGGGGGGGGGGGGGGGGGGGGGGGGGFFGDGGGGGGGGGGGGGGGGGFGGGGFGGGGGGGGGGGGGGGGGGGGGGGGGGGGFGGGGGGGGGGGGGCGFGGGGGGGGGGGGGGGGGGGGGGGGGGGGGGGGGGGGGGGGGGFGGGF+<:CGFGFFFGGFFGGGCEFGGG5
@M01751:259:000000000-C669V:1:1102:8771:16605 1:N:0:AGAGTC
ACGACTACAACAGGATTAGATACACTGGTAGTCCACGCCGTAAACGATGATAACTAGCTGTCCGGGCACTTGGTGCTTGGGTGGCGCAGCTAACGCATTAAGTTATCCGCCTGGGGAGTACGGCCGCAAGGTTAAAACTCAAAGGAATTGACGGGGGCCTGCACAAGCGGTGGAGCATGTGGTTTAATTCGAAGCAACGCGCAGAACCTTACCAACCCTTGACATGGCAGGACCGCTGGAGAGATTCAGCTTTCTCGTAAGAGACCTGCACACAGGTGCTGCATGGCTGTCGTCAGCTCGT
+
CCCCCGGE9CE8@C<FCFGGGDF6CEFGG<FC<CFGGGC@@FECFGCDFGCFFCCCC<CFF@FGDGGGGGGGGG@<EFGC8FCEFGDCB7C<,4BC@,?FFFAF<EF<FCEC<C<>BGCFGED@FCF@:C3E?F9A,,,8?,AD>ECGGGC<FCCGGCF7BF:B9FFF@EFEE7FFDBCFCCF7CFFDCAFBFEGFGDGGGFGGCG6CFGF68CF*A:*8FGGFF+8CFCEGGGEGGGGGGFGGC+CFG+0+<<<9?GGCG70;*;+*22<C>885++<@90<C:*8**2+2*/*;C+2C:
@M01751:259:000000000-C669V:1:1102:23970:16618 1:N:0:AGAGTC
GGATTGGTACGTCATCCCCACCTTCCTCCGGTTTATCACCGGCAGTCTCCTTTGAGTTCCCGACCGAATCGCTGGCAACAAAGGATAAGGGTTGCGCTCGTTGCGGGACTTAACCCAACATTTCACAACACGAGCTGACGACAGCCATGCAGCACCTGTCTCACGGTTCCCGAAGGCACTAAGGCATCTCTGCCAAATTCCGTGGATGTCAAGAGTAGGTAAGGTTCTTCGCGTTGCATCGAATTAAACCACATGCTCCACCGCTTGTGCGGGCCCCCGTCAATTCATTTGAGTTTTAACC
+
CCCCCGDGGGGGGGGGEFGGGGGGGFGGGGGGGGGGGGGGGGGGGGGGGGGGGGFGGGGGFGEEGG@@BCFGGGDFGGGGGGGGGGGGFGGFGCFEGGGGGGGGGG>EGGGFGGGGEGGGGGGGGGGGGGGGDDGE?FGFGGGGGCBFGGGCGGGGDEGGGGAFFDFG<DFG:>CGGGGGFFF?@CCFCFGFGGGGGDCFG@FF@F9<>F<FG<:FFFFGGGGGGGGEFFGGEGGDDGGG5@8FFCGGGFCFGGGGFGGGGGGEEGGG6+*:588CGGGGG58FGC9EFGGCGGGGG7FF9
@M01751:259:000000000-C669V:1:1102:11937:16642 1:N:0:AGAGTC
GGATTGGTACGTCATCCCCACCTTCCTCCGGCTTATCACCGGCGGTTCCTTTAGAGTACCCAACTAAATGATGGTAACTAAAGGCGAGGGTTGCGCTCGTTGCGGGACTTAACCCAACATCTCACGACACGAGCTGACGACAGCCATGCAGCACCTGTGTTCCAGTCCCCGAAGGGAAGAAATCGATCTCTCGAAATCGTCCGGACATGTCAAACGCTGGTAAGGTTCTGCGCGTTGCTTCGAATTAAACCACATGCTCCACCGCTTGTGCAGGCCCCCGTCAATTCCTTTGAGTTTTAAT
+
CCCCCGGGGGDGGGGGGGGGGGGGGGGGGGGGGGGGGGGGGGGGGGGGGGGGGGGGGGGGGGGGGGGGGGGGGGFGGGGGGGGGGGGGDGGGGGGGEGGGGGGGGGGGEDFGGGGGGGGGGGGGGGGGGGGGGGGGGGGGGGGGGGGGGGGGGGGGGGGGGGGGGGGGGGGGGGGGFFGGGGGGGGGGGGGGGGGGGGGGGGGGGGGGDGG7FGGGGGGGGGGGGGGGGGGGGGGGGGGGGGGGGGGGGGGGGGGFG7CFFGGGGGGGGGGGCGGGECEGEG5:<CFGGGGGEGGGGFFC<
@M01751:259:000000000-C669V:1:1102:24288:16650 1:N:0:AGAGTC
GGATTGGTACGTCATCCCCACCTTCCTCCGGTTTGTCACCGGCAGTCTCCTTGGAGTGCCCACCATAACGTGCTGGTAACTAAGGACAAGGGTTGCGCTCGTTACGGGACTTAACCCAACATCTCACGACACGAGCTGACGACAGCCATGCAGCACCTGTGTCAGAGTTCCCGAAGGCACCAATCCATCTCTGGAAAGTTCTCTGCATGTCAAGGCCTGGTCAGGTTCTTCGCGTTGCTTCGAATTAAACCACATGCTCCACCGCTTGTCCGGGTCCCCGTCAATTCCTTTGAGTTTCAAC
+
CCCCCCGG<FGGG@FGGGG-@CGFGGGGGGGGGGDE<FGCEEGGCFECFEGGGGFFGEFFGGGGGGFCGEFFGGGGGGDDGGGGGGGGCEFGFG+=BFGGGGGGGGGG+>FGGCFGGGFECGGDEGGFGGGGGGEGGGCFEEGEGGGGGFGGC=>FGGGF8DFFFFGGGGGF::<3@@FFFG7FGE:FF?FFAGCGCDGCGEGGGGFGGCGGFF7CFGGFG9F<C:<BCGC<FFF*=7<CFGGGGGFEC+;5C8CC6CGCGGF5:EEE8+<8CCGDCFCEE51:CFFFC:AF+8CCCGDFF
@M01751:259:000000000-C669V:1:1102:22975:16656 1:N:0:AGAGTC
ACGACTACAACCGGATTAGATACCCTGGTAGTCCACGCCGTAAACGATGAATGTTAGCCGTCGGGCAGTTGACTGTTCGGTGGCGCAGCTAACGCATTAAACATTCCGCCTGGGGAGTACGGTCGCAAGATTAAAACTCAAAGGAATTGACGGGGGCCCACACAAGCGGTGGAGCATGTGGTTTAATTCGAAGCAACGCGCAGAACCTTACCAGCTCTTGACATCCAGAGAACTTAGCAGAGATGCTTTGGTGCCTTCGGGAACTCTGAGACAGGTGCTGCATGGCTGTCGTCAGCTCGTG
+
CCCCCGGGGGGGGGGGGGGGGGGGGGGGGGGGGGGGGGGGGGGGGGGGGGGGGGGGGGGGGGGGGGGGGGGGGGGGGGGDGGGGGGGGGFGGGGGGGGGGGGGGGGGGGGGGGGGCEGGGGGGGGGGGGGGGGGGGGGGGG9FGGGGGGGFGGGGGGGGDGEFGGGGGGFGGGGGGGGFFGFFDGGGGGGGGGGFGFGGGGGGGGGGGGGGGD?FFGD9:EGGGFGGGGGFFDFFGCFGGGGGFGGGGGGGGGFGFDFGGGGGGCFGGGGGGFDFG+<79FCCGGGGGFDCGFFCCFFGE=
@M01751:259:000000000-C669V:1:1102:27490:16701 1:N:0:AGAGTC
ACGACTACAACAGGATTAGATACCCTGGTAGTCCACGCCGTAAACGATGTCGACTTGGAGGTTGTTCCCTTGCGGAGTGGCTTCCGGAGCTAACGCGTTAAGTCGACCGCCTGGGGAGTACGGCCGCAAGGTTAAAACTCAAATGAATTGACGGGGGCCCGCACAAGCGGTGGAGCATGTGGTTTAATTCGATGCAACGCGAAGAACCTTACCTGGCCTTGACATGCTGAGAACTTTCCAGAGATGGATTGGTGCCTTCGGGAACTCAGACACAGGTGCTGCATGGCTGTCGTCAGCTCGT
+
CCCCCGGGGGGGGGGGGGFGFGGGGFFFGGFGAFGGGGFGEGGGG7BFCEGGFGGGGGFGDGGGGGGGGGGD,:CF7FFCEGGGGGGE7CGGFE@FEFFCCEGGGGGFGGGGGGGGDCFGGGGGGGG>C@E,C=FFGFC@F<FFGGFGGCFGGGDGGCCF<CCFCCCCC@*=F<FCGFF9CFFFGGGGGGGGGGGGGGGDGGGGGGGGGGG6@FDFGGC?8FFECE+<CFGGGGGGGGGCFF>FEFGFCFG6:CFFGGGFGGGE>FCFFEFFGGF=@FDC?FC7ACFGDFG>AEGGGF65*
@M01751:259:000000000-C669V:1:1102:9901:16733 1:N:0:AGAGTC
GGATTGGTACGTCATCCCCACCTTCCTCCGGTTTATCACCGGCAGTCTCCTTTGAGTTCCCGACATGACTCGCTGGCAACAAAGGATAAGGGTTGCGCTCGTTGCGGGACTTAACCCAACATTTCACGACACGAGCTGACGACAGCCATGCAGCACCTGTCTCAGAGTTCCCGAAGGCACCAAAGCATCTCTGCTAAGTTCTCTGGATGTCAAGAGTAGGTAAGGTTCTTCGCGTTGCATCGAATTAAACCACATGCTCCACCGCTTGTGCGGGCCCCCGTCCATTCATTTGAGTTTTAAC
+
CCCCCDGFGGGGGGGGGGGGGGGGGGGGGGDGGGGGGGFGGGEGGGGGGGGGFFFGGEGGGGGGGGGCGGGGGGGCGDEFGGGGGGGGGGFGGGDGGGGDGGGGGGGGCFGGFGGAFGGGGEGG9FGFEEGGEE7FCCFGFDFGEGGCFFGGGGGGGGGGFGFEGGFGAFGGGGGGGG:FGG@FGG8FF,FAFGCFGGGGGGG?FGGGGG:FFFFFCBFCCFFGGGGCGGEFGDFGD><F9E6C8CFCGGGGGDGGGGG6CGGGGGDC8+<8EE=*:CDGEE*:F+00<CEF:8F?CE0++
@M01751:259:000000000-C669V:1:1102:27236:16767 1:N:0:AGAGTC
GGATTGGTACGTCATCCCCACCTTCCTCCGGTTTGTCACCGGCAGTCTCCTTAGAGTGCCCACCATAACGTGCTGGTAACTAAGGACAAGGGTTGCGCTCGTTACGGGACTTAACCCAACATCTCACGACACGAGCTGACGACAGCCATGCAGCACCTGTGTCTGAGTTCCCGAAGGCACCAATCCATCTCTGGAAAGTTCTCAGCATGTCAAGGCCAGGTAAGGTTCTTCGCGTTGCTTCGAATTAAACCACATGCTCCACCGCTTGTGCGGGCCCCCGTCAATTCATTTGAGTTTTAAC
+
CCCCCGGGGGGGGGGGGGGGGGGGGGGGGGGGGGGGGGGGGGGGGGGGGGGGGGGGGGFGGGGGGGGGGGGGGGGGGGGGGGGCFGGGGGGGGGGGGGGGGGGGGGDGFGGGGGGGGGG7FGGGGGGGGGGGGGEGGGGGDGGGGGGGGGGGDF=FFGGGGCGGGGGFGGGGGGGGDDGGGGGGGGFGGCFDGFG7FGGC9<9FFGGGFFGGG9FFGGGGGG?CGFGGGG:<FFBFGGGGGEGGGGGGGGGGGFFCGFGGGGFGGGGGGF7?CDEDGEECCEGGG9@CFGG?<CGFFGG++
@M01751:259:000000000-C669V:1:1102:10599:16830 1:N:0:AGAGTC
GGATTGGTACGTCATCCCCACCTTCCTCCGGCTTATCACCGGCGGTTCCTTTAGAGTACCCAACTAAATGATGGTAACTAAAGGCGAGGGTTGCGCTCGTTGCGGGACTTAACCCAACATCTCACGACACGAGCTGACGACAGCCATGCAGCACCTGTGTCAGAGTTCCCGAAGGCACCCATCCATCTCTGGAAAGTTCTCTGCATGTCAAGGCCTGGTAAGGTTCTTCGCGTTGCTTCGAATTAAACCACATGCTCCACCGCTTGTGCGGGCCCCCGTCAATTCATTTGAGTTTTAACCT
+
CCCCCGGGGGGGGGGGGGGGGGGGGGGGGGGGGGGGGGGGGGGGGGGGGGGGGGGGGGGGGGGGGGGGGGGGGGGGGGGGGGGGGGGGGGGGGGGGGGGGGGGGGGFGGGGGGGGGGGGGGGGGGGGGGGDGGGGGGGGGGCGGGGGGGGGGGGGGGGGDGGGGGGGGGFDECGGCFGGGGGGGGGG:FGGGGGGGFGGGGGGGGGGGGGGGDGGGGGGFGGGGGGGG@CEGGGGGGGGGGGGGGFGFGGGCG6CFFGGGGGGGEEG+<EGGGGGGGGGGGGGGGGGGGGGGGGGGGGGFF
@M01751:259:000000000-C669V:1:1102:18367:16855 1:N:0:AGAGTC
GGATTGGTACGTCATCCCCACCTTCCTCGCGGCTTATCACCGGCAGTCTCCCTAGAGTGCCCAACTGAATGATGGCAACTAAGGACGTGGGTTGCGCTCGTTGCGGGACTTAACCCAACATCTCACGACACGAGCTGACGACAGCCATGCAGCACCTGTCTCAATGTTCCCGAAGGCACCAATCCATCTCTGGAAAGTTCATTGGATGTCAAGGCCTGGTAAGGTTCTTCGCGTTGCATCGAATTAAACCACATGCTCCACCGCTTGTGCGGGCCCCCGTCAATTCATTTGAGTTTTAACC
+
CCCCCGGGGGGGGGGGGGGGGGGGGGGGGGGGGGGGGGGGGGGGGGGGGGGGGGGGGGGGGGG<FGGCGGGGGGGGGGGFGGGFGGGGGGGGGGGGGGGGGGGGGGGGGGGGGGGGGGGGGGCFGGGGGGGGGGGGFDFGGGGGGGGGGGGGGGGGGGGGGGGGFGGGGGGGEGECF,=FGGGGCGFGGFCCGEFF@AFEFGGFGGGGGFGGGECFGGGGGGGGGGGGGGGGGCGGGGGFGGFGGGGFFGG>@FFGFGFGGGGGGG5C6C8CGGGGDEEEG5=FGGGDFFFE5<CGF:++<
@M01751:259:000000000-C669V:1:1102:7755:17013 1:N:0:AGAGTC
ACGACTACAACAGGATTAGATACCCTGGTAGTCCACGCCGTAAACGATGATAACTAGCTGTCCGGGGACATGGTCTTTGGGTGGCGCAGCTAACGCATTAAGTTATCCGCCTGGGGAGTACGGCCGCAAGGTTAAAACTCAAAGGAATTGACGGGGGCCTGCACAAGCGGTGGAGCATGTGGTTTAATTCGAAGCAACGTGCAGAACCTTACCAGCGTTTGACATGTCCGGACGATTCCCAGAGATGGGTCTCTTCCCTTCGGGGACTGGAACACAGGTGCTGCATGGCTGTCGTCAGCTC
+
CCCCCGGGGGGGF8FFGGGGGGFGGGGGGGGGGEFGGGGGGGGGGGGDGFGGGGGGGGGGGGGGGGDGGGGGGGGGGFFFGCGDGGGGGDGGDCCFCGGGFGGGGGGGGGGGGGGGGGGGGGGGGGGDGGGCFFGGFGFFGGDGG8=DFFGGGCCECFEDCFGGFFDGGGGGG*=FFGGCCCFGF@FGGE@,=CFGCGEGGGGGFFGGGFFG+<<85CE>CFGGGGGGFEGCCCEEGGDFCC>FGFFGC?CFGCFFFGGGFF*?C5EG=FGGGGC=:*0+<CCF<C?CCFGGGFFFG*<<6
@M01751:259:000000000-C669V:1:1102:6764:17069 1:N:0:AGAGTC
ACGACTACAACCGGATTAGATACCCTGGTAGTCCACGCCGTAAACGATGTCGACTTGGAGGTTGTGCCCTTGAGGCGTGGCTTCCGGAGCTAACGCGTTAAGTCGACCGCCTGGGGAGTACGGCCGCAAGGTTAAAACTCAAATGAATTGACGGGGGCCCGCACAAGCGGTGGAGCATGTGGTTTAATTCGATGCAACGCGAAGAACCTTACCTACTCTTGACATCCAGAGAACTTAGCAGAGATGCTTTGGTGCCTTCGGGAACTCTGAGACAGGTGCTGCATGGCTGTCGTCAGCTCGT
+
CCCCCGGGGGGGGGGGGGGGGGGGGGGGGGGGGGGGGGGGGGGGGGGGGGGGGGGGGGGGGFGGGFGGGGGGGGGGGGGGGGGGGGGDGGGGGGGGGGGGGGGGGGGGGGGGGGGGGGGGGGDGDGGDFGGFGGGGGGGGGFGGGGGGGGGFEGGGGD@FGGGEGGGGGGCECCCFGGG@CGC8CFCGGFGGGGGGGGDGGGGG>FGGGGGGGGGGGGGG7:FFGEGGGGGGGGGGGGG7@6C6CGGGGGGFGGGGGCFGGGEGGGGGFGGGGGGGGEFGGGFGFGEC8CE58:@E6<CE:
@M01751:259:000000000-C669V:1:1102:4745:17179 1:N:0:AGAGTC
ACGACTACAACAGGATTAGATACCCTGGTAGTCCACGCCGTAAACGATGTCGACTTGGAGGTTGTTCCCTTGAGGAGTGGCTTCCGGAGCTAACGCGTTAAGTCGACCGCCTGGGGAGTACGGCCGCAAGGTTAAAACTCAAATGAATTGACGGGGGCCCGCACAAGCGGTGGAGCATGTGGTTTAATTCGAAGCAACGCGCAGAACCTTACCAGCGTTTGACATGGTAGGACGGCTTCCAGAGATGGATTCCTTCCCTTCGGGGACCTACACACAGGTGCTGCATGGCTGTCGTCAGCTC
+
CCCCCGDGGGGCFFEFFGGFGEGGFFFGFGGGGAEGCEFGGEGGGGGGGGGGGGGCAFGGDGGGGGGFGGGGGGGGGGGGGGGGGGGGGGGGGGGGGGCGGGGGGFGGGGGGG?DGGGEFGGGGGGG7FFGGGGGFFDF@FF9FFGGG9FFGGGGGGDDECGGGEGGF@C*C<:<FF:FFCFGGGG9FGGGGGGGG,8?GGGGGGGGGGGGGF7CEGEGDGF:EGFFCFGGFCEGE?*;8:<<8CFGGDF?C9FFF*@CFCF>**:EEG?C8*28:CGGCCCCCECCCCFECCCE8EGGFC
@M01751:259:000000000-C669V:1:1102:19721:17227 1:N:0:AGAGTC
ACGACTACAACAGGATTAGATACCCTGGTAGTCCACGCCGTAAACGATGAATGCTAGCTGTTGGGGTGCTTGCACCGCAGTAGCGCAGCTAACGCTTTAAGCATTCCGCCTGGGGAGTACGGTCGCAAGATTAAAACTCAAAGGAATTGACGGGGGCCCGCACAAGCGGTGGAGCATGTGGTTTAATTCGAAGCAACGCGCAGAACCTTACCATCCCTTGACATGTCGTGCCATCCGGAGAGATCCGGGGTTCCCTTCGGGGACGCGAACACAGGTGCTGCATGGCTGTCGTCAGCTCGTG
+
CCCCCEGGGGGGGFAFGGGGGGGGGGGGGGGGGGFFGGGGGGGGGGGGGGFGGGGGGGGGDGFGGEGEFDGGGGGFGGGGGGGGGGDGGGGGGGGGGGGGGGGGGGGFGGGGGFGC@CEFGGFGGDGGGGFFGAFGGGG9DFCFCCFDDFFGG>FGGGGG::CGFGGGEBFECFCGGGGGGGGGGGFGGGGGGGGGGGDC@FGGGDCFGGGDGGGGCGGGGGGGCF7*;*2AFGFFGGGECGFFGGGG>CEGGGGGGGGGGDECCE8>EGGGCFFGFAFGFEGGGGGGFCFG**;CCGE7C
@M01751:259:000000000-C669V:1:1102:28369:17231 1:N:0:AGAGTC
ACGACTACAACCGGATTAGATACCCTGGTAGTCCACGCCGTAAACGATGTCGACTTGGAGGTTGTGCCCTTGAGGCGTGGCTTCCGGAGCTAACGCGTTAAGTCGACCGCCTGGGGAGTACGGCCGCAAGGTTAAAACTCAAATGAATTGACGGGGGCCCGCACAAGCGGTGGAGCATGTGGTTTACTTCGATGCAACGCGAAGAACCTTACCTACTCTTGACATCCAGAGAACTTAGCAGAGATGCTTTGGTGCCTTCGGGAACTCTGAGACAGGTGCTGCATGGCTGTCGTCAGCTCGT
+
C9CCCGGGGGGEBFFDGFGGGGGGGFGFFEFGG<FG7FFDFGGGGGGFGGGGGGGDGC?F>@<EGGGGGGDD,68@CGFGEFC8E7BC7FGGCFGGGEEFGGGGGD@FC>FF<CFC7CCFGGGGGCGFGGGFGFGGGGGGGGGAFFGGGCFGGGG::FGGGDFECFGCGDCCEFGGGGCFFG88FG,,99CF7+8E<CCCEG***3*;@9@FFFGG98EC7@FFFECF<C8FGGGGGGFEF8/8CCC9@:0<AC7C7@FGC*:ED6:<C9@?CFFDFGFGG6@EG>E@C;95A@5;C<6*/
@M01751:259:000000000-C669V:1:1102:6369:17285 1:N:0:AGAGTC
ACGACTACAACAGGATTAGATACCCTGGTAGTCCACGCCGTAAACGATGATTGCTAGTTGTCGGGATGCATGCATTTCGGTGACGCAGCTAACGCATTAAGCAATCCGCCTGGGGAGTACGGTCGCAAGATTAAAACTCAAAGGAATTGACGGGGGCCCGCACAAGCGGTGGAGCATGTGGTTTAATTCGAAGCAACGCGCAGAACCTTACCACCTTTTGACATGCCTGGACCGCCAGAGAGATCTGGCTTTCCCTTCGGGGACTAGGACACAGGTGCTGCATGGCTGTCGTCAGCTCGTG
+
CCCCCGEGFGGGGGGGGGGGGGGGGGGFEFFGGFFGEGGGGGGGGGGGGGGGGGFFGGGGGGDEGGGGGGGGG,@FFGFC@FGCGEEGGGGGGCGEGGGFGGGGDFGDFGGGGFGEG7FFEDGEGGGGGGGGGGGGGGGGGFFFGGGGGGGGGGGGGGGGGGGGFFFGGFFGDGGG?FGGGGFGFGCGFEFFDGGFGGGGGGGGG>CFG?F?CFEGFGGFGC?FGGEFDGGGGGGGEEFEF8CFFGG?68C6<CCCCGFGCGGGF+<F??ED8FGGGGG79EGGFGF*8@EFFFEGGG=**
@M01751:259:000000000-C669V:1:1102:4741:17313 1:N:0:AGAGTC
GGATTGGTACGTCATCCCCACCTTCCTCTCGGCTTATCACCGGCAGTCCCCCTAGAGTGCCCAACTGAATGCTGGCAACTAAGGGCGAGGGTTGCGCTCGTTGCGGGACTTAACCCAACATCTCACGACACGAGCTGACGACAGCCATGCAGCACCTGTGCACCTGTCCCGAAGGAAAAGCTCCATCTCTGGAGCCGTCAGGGCATGTCAAGGGCTGGTAAGGTTCTGCGCGTTGCTTCGAATTAAACCACATGCTCCACCGCTTGTGCGGGCCCCCGTCAATTCCTTTGAGTTTTAATCT
+
C?CCCDGFFGGFGGGGGGGGGFGGFGGGGFCFEGGGGGGGGDGGGGGFGGGGGGFGGGGGGGGGGGGGGGGGGFGGGGGG8FGG8:FE::CFFFEG7FB7FFF7FD7FFGGGFGG@CFEG8F9BBAF@FGEGGEGGGGFCFGDGCCFFFFGGGC8B8DFCEGFFF>F<FGGGG77<FA,FFCEGGCGFGGG@CGGGG:F@GGGGGGGGGGGFGGGGG>CGGGGGGGGFGG>EGGCEEGGGG6CFCGFGGCE*@FGGGGGGGGGE58E<758CC::CEEGG8C??ECFDAC<*+<A<7099<
@M01751:259:000000000-C669V:1:1102:18885:17354 1:N:0:AGAGTC
GGATTGGTACGTCATCCCCACCTTCCTCGCGGCTTATCACCGGCAGTCTCCCTAGAGTGCCCAACTGAATGATGGCAACTAAGGACGTGGGTTGCGCTCGTTGCGGGACTTAACCCAACATCTCACGACACGAGCTGACGACAGCCATGCAGCACCTGTGTCCTCGTCCCGAAGGAACGACCTCATCTCTGAAGTCTGCGAGGCATGTCAAGGGCTGGTAAGGTTCTGCGCGTTGCTTCGAATTAAACCACATGCTCCACCGCTTGTGCGGGCCCCCGTCAATTCCTTTGAGTTTTAATCT
+
CC9BCFGDEF@FGFGGGGGGEGGGFFGGDCGGCCFGGFFFGEDGGGG?DFGGCGC@<F@EAEE<FADEFGC<9E@<@FFFFA8EF@CFCEGGGGGGGCFGGFGGECFEEFGFFDFFGGEGF@,8C?,B:=C@C>CC8<A7C>@FFGGFGGFFFGGFGGGCFGGGGGCGF7EG*<<B8FCCEFF:CCC<C@FF@9CFBBF7:FE:FC:CCFGGGGE8AE8?CG?CFCGF?C5CCG:?FGFG5;+*A+<EECG5@9CFFC+;>GGGG5F8@8**2>*?CC8EGC9C?E77CGCFFGE9CEC+A
@M01751:259:000000000-C669V:1:1102:25931:17414 1:N:0:AGAGTC
GGATTGGTACGTCATCCCCACCTTCCTCCAGTTTATCACTGGCAGTCTCCTTTGAGTTCCCGGCCGAACCGCTGGCAACAAAGGATAAGGGTTGCGCTCGTTGCGGGTCTTAACCCAACATTTCACAACACGAGCTGACGACAGCCATGCAGCACCTGTCTCAGAGTTCCCGAAGGCACCAAAGCATCCCTGCTAAGTTCTCTGGATGTCAAGAGTAGGTAAGGTTCTTCGCGTTGCATCGAATTAAACCACATGCTCCACCGCTGGTGCGGGCCCCCGTCAATTCCTTTGAGTTTCAACC
+
CCCCCGGGGGEGGCG<EFFAFCEECFFGGGGGAFGFFA@C<CFCFGGGFCFGFFAFGGGAC@CEGGGCEF@F:CGGCEFFE,EE,CCEFGCFGGC7FFC>F+=FGGG+@F?EFGFGG?BBAECFEGGGGDGG7:F+3<=>FC@FFGF<AFFDFGGG8,@,,@<3<8CCB9<EG7>*FC><F>CA,,@D,3?F7:F9B9@@FDGGG,7>C;CFF9F<,<9F@CGFACFGFE7FGG*<C,2,?FFFCGGD9C>GGGFGC?FGG6:EC***0<:E8E88CE51**:+3<9FG7C@GCFGGFFCA
@M01751:259:000000000-C669V:1:1102:7922:17417 1:N:0:AGAGTC
ACGACTACAACAGGATTAGATACCCTGGTAGTCCACGCCGTAAACGATGTCGACTTGGAGGTTGTTCCCTTGAGGAGTGGCTTCCGGAGCTAACGCGTTAAGTCGACCGCCTGGGGAGTACGGCCGCAAGGTTAAAACTCAAATGAATTGACGGGGGCCCGCACAAGCGGTGGAGCATGTGGTTTAATTCGATGCAACGCGAAGAACCTTACCTACTCTTGACATCCACGGAATTTGGCAGAGATGCCTTAGTGCCTTCGGGAACCGTGAGACAGGTGCTGCATGGCTGTCGTCAGCTCGT
+
CCCCCGGGGGGGGGGGGGGGGGGGGGGGGGGGGGGGGGGGGGGGGGGGGGGGGGGGGGFGGGGGGGGGGGGGGGGGGGGGGGGGGGGGGGGGGGGGGDGGGFGGDGGGGGGGGGGGFGGGGGGGGGGGGFGGGGGGGFC=FGGGGDGGGGGGGGGGGGGGGGCFEGGGGGGGGGGFGGGGGDCGFBFGGGGGGGGGGFGGGGGGGGGGFFGGGFFGGCGGGGGGGGGGGGGGGGGGGGGGGGFFCEFFFGGGGGGGGGGGGGCEFGGGFGGGGGGGF+<CFFFCFGFFEGDEGG=CGFFG*
@M01751:259:000000000-C669V:1:1102:14772:17458 1:N:0:AGAGTC
ACGACTACAACCGGATTAGATACCCTGGTAGTCCACGCCGTAAACGATGAATGCTAGCTGTTGGGGTGCTTGCACCGCAGTAGCGCAGCTAACGCTTTAAGCATTCCGCCTGGGGAGTACGGTCGCAAGATTAAAACTCAAAGGAATTGACGGGGGCCCGCACAAGCTGTGGAGCATGTGGTTTAATTCGAAGCAACGCGCAGAACCTTACCATCCCTTGACATGTCGTGCCATCCGGAGAGATCCGGGGTTCCCTTCGGGGACGCGAACACAGGTGCTGCATGGCTGTCGTCAGCTCGTG
+
CCCCCGGGGGGGGGGGGGGGGGGGGGGGGGGGGGGGGGGGGGGGGGGGGGGGGGGGGGGGGGGGGGGGGGFGGGGGGGGGGGGGGGGGGGGGGGGGGGGGGGGGGGGGGGGGGGGGGGGGGGGGGG7FEGGGGGGGGGGGGGGGGGFGGGGGGGGGGGGGGGGGGGGFGGGGGGGGGGGGGGGGGCFGGGGGGGGGGGGGGGGGGGGGGGGGGGGGGGGGGGGGCGGGGDGGGGGGGGGGECFGGGGGGEGEGGGGGG5EGGGGGGGDGGGGGGE?8EEFGEGGFFGE>FGGGFEF+<EE*
@M01751:259:000000000-C669V:1:1102:6057:17511 1:N:0:AGAGTC
ACGACTACAACAGGATTAGATACCCTGGTAGTCCACGCCGTAAACGATGTCGACTTGGAGGTTGTTCCCTTGAGGAGTGGCTTCCGGAGCTAACGCGTTAAGTCGACCGCCTGGGGAGTACGGCCGCAAGGTTAAAACTCAAATGAATTGACGGGGGCCCGCACAAGCGGTGGAGCATGTGGTTTAATTCGATGCAACGCGAAGAACCTTACCTACTCTTGACATCCACGGAATTTGGCAGAGATGCCTTAGTGCCTTCGGGAACCGTGAGACAGGTGCTGCATGGCTGTCGTCAGCTCGT
+
CCCCCGGGGGGGGGGGGGGGGGGGGGGGGGGGGGGGGGGGGGGGGGGGGGGGGGGGGGGGGGGFGGGGGGGGGGGGGGGGGGGGGGGGGGGGGGGGGGGGGGGGGGGGGGGGGGGGGDGGGCEGGGGDFGGGGGGGGGFGGGGGGGGGGGGGGDGGGGGGGGGGGGGGGGGDFFGGGGGFGGGGGGDFGFGGGGGF?FCGGGGGGGGGGGGGGGGGGGGGDGGGGGGGGGGGGGGG7<CFGFFFGGGFGGGGGFGGGCFGEGGGGGGGFGEFGGGFGCGGGGE9CEEFEGGGGGGGGGFG=
@M01751:259:000000000-C669V:1:1102:19050:17513 1:N:0:AGAGTC
GGATTGGTACGTCATCCCCACCTTCCTCCGGTTTATCACCGGCAGTCTCCTTTGAGTTCCCGACCGAATCGCTGGCAACAAAGGATAAGGGTTGCGCTCGTTGCGGGACTTAACCCAACATTTCACAACACGAGCTGACGACAGCCATGCAGCACCTGTCTCACGGTTCCCGAAGGCACTAAGGCATCTCTGCCAAATTCCGTGGATGTCAAGAGTAGGTAAGGTTCTTCGCGTTGCATCGAATTAAACCACATGCTCCACCGCTTGTGCGGGCCCCCGTCAATTCATTTGAGTTTTAACC
+
CCCCCGGGGGGGGGGGGGGGGGGGGGGGGGGGGGGGGGGGGGGGGGGGGGGGGGGGGFGGGEGGGG8888CFEGEEGGGGGGGGGGGGGGGGGCFGGGGGEGGGGG>GGGGGGGGGGGGGGGGGGGGGGGGGGGGGGGGGGGGGGGGCFGGGGGGGFFFCBFGGGGGCGFGGGGGGGGGGGGGGGGFC,CFCGGGGGFFGGGG@FGFF::CFCFGCFG?BCGGFGGGGGGF>EGE8C<9FEGGGGCC@EFGGGGFFCCCFGGCGEGFFCF*8*8EGGGD;EC8CCGCGGG7?CCFGGGF7?
@M01751:259:000000000-C669V:1:1102:10727:17546 1:N:0:AGAGTC
ACGACTACAACAGGATTAGATACCCTGGTAGTCCACGCCGTAAACGGTGGGCGCTAGGTGTGGGTTTCCTTCCACGGGATCCGTGCCGTAGCTAACGCATTAAGCGCCCCGCCTGGGGAGTACGGCCGCAAGGCTAAAACTCAAAGGAATTGACGGGGGCCCGCCCAAGCGGCGGAGCATGTGGATTAATTCTATGCAACGAGAAGAACCTTACCTGGGTTTGACATACACCGGAAAGCCGTAGAGATACTGCCCCCCTTGTGGTCGGTGTACAGGTGGTGCATGGCTGTCGTCAGCACGT
+
CCCCCGGGGGGFGGCCGGGGGGGGGGECEEGGG9FG@FFFGGGGGEGGGGGGGGGG>EFCF7:FEEGGGFFGGGGGECGGFFGG,BDDFGGGGGGGGCE7BDFFFE7:CFCEEG?FGCDFFGFCFGGG7F7FFGGGGGGFB@FFGGGF?C89FAF*31:CFGE7*=:F<CCEEE5:5:FGGGDGGGGGGGCG9FEF7F9<8*:EGGGGGGGG?GEGG>*2?CCFF990<++::EGGD5CFE>CCD<7+39+++**;CGGFF++/AFG>***++2<C++***3<C7;F**:<C*;;=F00:2
@M01751:259:000000000-C669V:1:1102:26164:17551 1:N:0:AGAGTC
GGATTGGTACGTCATCCCCACCTTCCTCCAGTTTATCACTGGCAGTCTCCTTTGAGTTCCCGGCCTAACCGCTGGCAACAAAGGATAAGGGTTGCGCTCGTTGCGGGACTTAACCCAACATTTCACAACACGAGCTGACGACAGCCATGCAGCACCTGTCTCAGAGTTCCCGAAGGCACCAAAGCATCTCTGCTAAGTTCTCTGGATGTCAAGAGTAGGTAAGGTTCTTCGCGTTGCATCGAATTAAACCACATGCTCCACCGCTTGTGCGGGCCCCCGTCAATTCATTTGAGTTTTAACC
+
CCCCCGGGGGGGGGGGGGGGGGGGGGGGGGGGGGGGGGGGGGGGGGGGGGGGGGGGGGGGGGDGGGGGGGGGGGEFGGGGCGGGGGGGGCFGGGGGGGGGGGGGGGGCGGGGGGGGGGGGGGFGGGGGGGGGGGGGGGGGGEGGGGGFGGGGGGGGGFGDCGGFGCGFFGGGGGGGGGGGGGGFGGGFBFGGGGGFGGGGGGGGGCFFFFFF?FFGGGGGGGGGGGGGFFFGCFG@FFGGGGGGGGGGGGGGGG6C<@FGGGGEGGFGCEEEGGEEGGGGGCEFGGGFGGDCCFFGGFGFC
@M01751:259:000000000-C669V:1:1102:27280:17621 1:N:0:AGAGTC
ACGACTACAACAGGATTAGATACCCTGGTAGTCCACGCCGTAAACGATGTCGACTTGGAGGTTGTTCCCTTGAGGAGTGGCTTCCGGAGCTAACGCGTTAAGTCTACCGCCTGGGGAGTACGGCCGCAAGGTTAAAACTCAAATGAATTGACGGGGGCCCGCACAAGCGGTGGAGCATGTGGTTTAATTCGATGCAACGCGAAGAACCTTACCTACTCTTGACATCCAGCGAACTTTCCAGAGATGGATTGGTGCCTTCGGGAACGCTGAGACAGGTTCTGCATGGCTGTCGTCAGCTCGG
+
CCC@CGGGGGGFFGGGGGGGGGGGGCFGGCFEGGGGCFGGGGGGG7FF@@FCFGBFE@,@:BE86FFFD,F@C,:CFF,9BCFFGG+BBEGG,EFGGCF7DCB<,C<?@:FEGD@++=FCF7CFC:CB:+<C9FDFG@=D<<>=><CFFDFGDGCG>DB>*>*CEGF7<=<<**=EF:9,?C+<<ACGFCCCFFEFFGF><CGCEFCGGFFFC?C<CCCC0<8:EFFG?C>EGG@:CEFFGGD89<C8C<EF9898CC<*8*:?:;;>EE*+<F**3<:9<E9E<C8C586*2;*;++32*
@M01751:259:000000000-C669V:1:1102:5252:17627 1:N:0:AGAGTC
GGATTGGTACGTCATCCCCACCTTCCTCCGGTTTGTCACCGGCAGTCTCCTTAGAGTGCCCACCATAACGTGCTGGTAACTAAGGACAAGGGTTGCGCTCGTTACGGGACTTAACCCAACATCTCACGACACGAGCTGACGACAGCCATGCAGCACCTGTGTCAGAGTTCCCGAAGGCACCAATCCATCTCTGGAAAGTTCTCTGCATGTCAAGGCCTGGTAAGGTTCTTCGCGTTGCTTCGAATTAAACCACATGCTCCACCGCTTGTGCAGGCCCCCGTCAATTCCTTTGAGTTTTAAC
+
CCCCCGGGGGGGGGFGGGGGGGGGGGGGGGGGGGGGGGGGGGGGGGGGGGGGGGGGGGGGGFGGGGGGGGGGGGGGGGGGGGGFGGEGA8C7CFGFGGGGGGGGGGGGGGGFGFFGFGGGGGGFCFGGGGGGGGGGGFFGEGGGEGGGFCFGFGCFGGGGGGGGGGGGGGGGGGG@E>FFFGG:FGGGGGGGGGGGFGGG9FCGFFFGGGGGC9BFFCGGGGGGGGGGDFFGFFFC**,?,CEFCF<CF7@@CFD@?7<EGGG>CEGGD+CF+8EGGDGGGGG5FEF7@GF+<FFGGGFE7
@M01751:259:000000000-C669V:1:1102:7430:17648 1:N:0:AGAGTC
GGATTGGTACGTCATCCCCACCTTCCTCCGAGTTGACCCCGGCAGTCTCCGATGAGTCCCCGGCATCACCCGCTGGCAACATCGAACGAGGGTTGCGCTCGTTGCGGGACTTAACCCAACATCTCACGACACGAGCTGACGACAACCATGCACCACCTGCGCAGGACCCTTGCGGACCCACCATCTCTGGAGGATTTCCCTGCATGTCAAGCCTTGGTAAGGTTCTTCGCGTTGCATCGAATTAATCCGCATGCTCCGCCGCTTGTGCAGGGCCCCGTCAATTCCTTTTCGTTTTAGCCTT
+
CCCCCGGGGGGGGDF9FFGGGGGFGGGFGGGGGGGGGGGDFGGGGGGFGGGGGGGGGGGGGDGGGGGGGGGDGGGGGGGGGGGDGFGGGGGGGGGDGFEFGGGGGGDCEFGGGGEGGGGDGGG<DFFFGGGCCCF:FFFGGCFDG:F*D;F9BG:FGGGGEGGE:FF7F,,3<FB@CC@FGG*,?9F9F8,C7CFEDCCFG:FC?EGE7FFGFF7<:EGCGGGGGGGGCC8EEGC+3+/;8C8@CFGGGCEGEGG7+8C>EGGDEECF7?;C:C8/:/*18EF:<:CC+0/20@EE8??CG
@M01751:259:000000000-C669V:1:1102:19876:17693 1:N:0:AGAGTC
GGATTGGTACGTCATCCCCACCTTCCTCCGGTTTGTCACCGGCGGTCTCCTTAGAGTTCCCACCATTACGTGCTGGCAACTAAGGACAAGGGTTGCGCTCGTTGCGGGACTTAACCCAACATCTCACGACACGAGCTGACGACAGCCATGCAGCACCTGTGTTCGAGTTCCCGAAGGCACCAATCCATCTCTGGAAAGTTCTCGACATGTCAAGACCAGGTAAGGTTCTTCGCGTTGCATCGAATTAAACCACATACTCCACCGCTTGTGCGGGCCCCCGTCAATTCCTTTGAGTTTCAGT
+
CCCCCGGGGGGGGGGGGGGGGGGGGGGGGGGGGGGGGGGGGGGGDGGGGGGGGGGGGGGGGGGGGGGGGGGGGGGGGGGGGGGGGGGGGGFGGGGGGGCEGGGGGGGGGGGGGGGGFGGGGGGAFGGGGGGGGGGGGGGGGGGGGGGGGGGG9FGGGGFGFGGGGGGFGGGFE@FCGGFGGGGGGGGGGFGGGGGGGGGGFGFGGGGGGGGGGGGGGGCEGGGFGGGGGGFGGGGG5?FFF>FGFGGGGGGGGGGGGCCGGGGGGGGGG6CCGGGDGGGGGGG=?EFEGGG?:CGFEGFFC
@M01751:259:000000000-C669V:1:1102:11804:17704 1:N:0:AGAGTC
GGATTGGTACGTCATCCCCACCTTCCTCCGGTTTATCACCGGCAGTCTCCTTTGAGTTCCCGACCGAATCGCTGGCAACAAAGGATAAGGGTTGCGCTCGTTGCGGGACTTAACCCAACATTTCACAACACGAGCTGACGACAGCCATGCAGCACCTGTCTCACGGTTCCCGAAGGCACTAAGGCATCTCTGCCGAATTCCGTGGATGTCAAGAGTAGGTAAGGTTCTTCGCGTTGCATCGAATTAATCCGCATGCTCCGCCGCTTGTGCGGGTCCCCGTCAATTCCTTTGAGTTTTAGCC
+
CCCCCGGGGGGGGGGGGGGGGGGGGGGGGDGGGGGGGGGGGGGGGGGGGGGGGGGFGGGGGGGGGGGGGGGGGGGGGGGGGGGGGGGGGGGGGGFGGGGGGGGGGGGCFFGGGFGGGGGCGGGGGGGGGGGGGGGGGGGGGGGGGGGGGGFFFGGGGGGGGGGGGGGGGGGGGGGGGGGGGGGGGGGGGGGGGGGGGGGGGGGFEGGGGGGFCC<C9BCGGGDGGGGGGDF>GGGGGGG@>F@EFGGGGGDGGE8CFFF5EGGGGGGGCFEGGGGGGGGEGGEFGEFGGC9989EFGG??6
@M01751:259:000000000-C669V:1:1102:15003:17719 1:N:0:AGAGTC
ACGACTACAACAGGATTAGATACCCTGGTAGTCCACGCCGTAAACGATGATAACTAGCTGTCCGGGAACTTGGTTTTTGGGTGGCGCAGCTAACGCATTAAGTTATCCGCCTGGGGAGTACGGCCGCAAGGTTAAAACTCAAATGAATTGACGGGGGCCTGCACAAGCGGTGGAGCATGTGGTTTAATTCGAAGCAACGCGCAGAACCTTACCAGCGTTTGACATGGCAGGACGACTTCCAGAGATGGATTTCTTCCCTTCGGGGACCTGCACACAGGTGCTGCATGGCTGTCGTCAGCTC
+
CCCCCGGGGGGGGGGGGGGGGGGGGGGGGGGGGGGGGGGGGGGGGGGGGGGGGGGGGGGGFGGGGGGGGGGGGGGGGGGGGGDGGGGGGGGGGGGGGGGGGGGGGGGGGGGGGFGGGGGGGGGGGGGGGGGGGGGGGGGGGGGGGGGGGGGGGGGGGGGGGGGGGGGFGG<FGFGGGGGGGGDGGGGGGGGGGGGGFGGGGGDGGGGGGGGGGGGGGGDGGGGGGGGGGGGGGGGGGGFGGFGGGGGGGGGGGGGGGGGGGGGGGGDEFGGGGGGGGGGEGGFF:FGGFGGGGGGGFGGGF
@M01751:259:000000000-C669V:1:1102:12169:17748 1:N:0:AGAGTC
GGATTGGTACGTCATCCCCACCTTCCTCCGAGTTGACCCCGGCAGTATCCCATGAGTTCCCACCATTACGTGCTGGCAACATAGAACGAGGGTTGCGCTCGTTGCGGGACTTAACCCAACATCTCACGACACGAGCTGACGACAACCATGCACCACCTGTACGCGACCAACTAAATGACACCCCATCTCTGGGATTCCACCGCGCATGTCAAGCCTTGGTAAGGTTCTTCGCGTTGCATCGAATTAATCCGCATGCTCCGCCGCTTGTCCGGCCCCCCGCCAATTCCTTTGAGTTTTAGCT
+
CCCCCGGGGGGGGGGGGGGGGGGGGGGGGGGGGGGGGGGGGGGGGGGGGGGGGGGGGGGGGGGGGGGGGGGGGGGGGGGGGGGGGGGGGGGGGGGGGGGGGGGGGGGGGGGGGGGGGGGGGGGEGGGGGEGGGGGGDGGGGGGGGGGGGCFGGGGGFGGGGGGGGGGGGGGGGGGGGGGGGFGGGGGGGGGGF>FGGE9F:*1*****2,C0<C8ECE+<A+A8CC+<<<;58:8**0+0*;*A*<+0<@>**2*++<<;;8**:**2+38**/:CEC***//<+90<FC+3*<EG+02<+
@M01751:259:000000000-C669V:1:1102:15795:17767 1:N:0:AGAGTC
ACGACTACAACCGGATTAGATACCCTGGTAGTCCACGCCGTAAACGATGATAACTAGCTGTCCGGGCACTTGGTGCTTGGGTGGCGCAGCTAACGCATTAAGTTATCCGCCTGGGGAGTACGGCCGCAAGGTTAAAACTCAAATGAATTGACGGGGGCCCGCACAAGCGGTGGAGCATGTGGTTTAATTCGATGCAACGCGAAGAACCTTACCTACTCTTGACATCCAGAGAACTTAGCAGAGATGCTTTGGTGCCTTCGGGAACTCTGAGACAGGTGCTGCATGGCTGTCGTCAGCTCGT
+
CCCCCGGGGGGGGGGGGGGGGGGGGGGGGGGGGGGGGGGGGGGGGGGGGGGGGGGGGGGGGGGGGGGGGGGGGDGGGGGGGGGGGGGGGGGG?CBFGGGGGGGGGGGGGGGGGGGGGGGGGGGGGGGGGGGGGGGGGGGGGEFGGGGGGGFGGGGGGGGGGGGGGGGGGGGGGGGGGGGGGGGFGGGGGGGGGGGGGGGGGGGGGGGGGGGGGGDCCGGGGDGGGCGGGGGGGGGGGGGGGGGGGGGGGGGGGGGGGGGGGGGGGGGDFFFGGGGGGGGGGGGGGGGGEGFCFCFGGGGC=
@M01751:259:000000000-C669V:1:1102:6231:17833 1:N:0:AGAGTC
ACGACTACAACAGGATTAGATACCCTGGTAGTCCACGCCGTAAACGATGTCGACTTGGAGGTTGTTCCCTTGAGGAGTGGCTTCCGGAGCTAACGCGTTAAGTCGACCGCCTGGGGAGTACGGCCGCAAGGTTAAAACTCAAATGAATTGACGGGGGCCTGCACAAGCGGTGGAGCATGTGGTTTAATTCGAAGCAACGCGCAGAACCTTACCAGCGTTTGACATGTCCGGACGACTTCGAAAGATCGATTTCTTCCCTTCGGGGACTGGAACACAGGTTCTGCATGGCTGTCGTCAGCCC
+
CCCCCGGGGGGFGGCGGGGGGGFCGGGGGGGGGFGGFGGEGDFEGGGGFDGFGD@@FD8EGEGGGCFFGGGFFGFGCFFFEGF?FECCFGF9FGFEGGGGGGGGGDFFFGEFFGGGECGGGGDGDGGGDFG9<FGGGGC,C<CEGCGGF?FGGG:C@EGDFGGGGGDGEBC7@FFGFFGFGC<FCFCGCGFFGGDCFFDCEEGEGFGF>F9FFC8*:EEEGFGCGGGG7?GCGGE>EGGCE**1*<@>8EE89CFCFGGDCF5:C5EGGD6CCFGFGGG+<9++3<?C5C=8+;EG8*3**
@M01751:259:000000000-C669V:1:1102:22667:17914 1:N:0:AGAGTC
ACGACTACAACAGGATTAGATACCCTGGTAGTCCACGCCGTAAACGATGTCAACTAGCCGTTGGGATCCTTGAGATCTTAGTGGCGCAGCTAACGCATTAAGTTATCCGCCTGGGGAGTACGGTCGCAAGATTAAAACTCAAAGGAATTGACGGGGGCCCGCACAAGCGGTGGAGCATGTGGTTTAATTCGAAGCAACGCGCAGAACCTTACCAGCCCTTGACATGCCACGACGTCCCCAGAGATGGGGTCATTCCTTCGGGACGTGGACACAGGTGCTGCATGGCTGTCGTCAGCTCGTG
+
CCCCCGGGGGGGGGGGGGGGGGGGGGGGGGGGGGGGGGGGGGGGGGGGGGGFGGGGGGGGGGGGGGGGGGGGCGGGGGGGGGGGGGGGGGGGGGGGGGGGGGGGGGGGGGGGGGGGGGGGGGGGGGGGGGGGFGGGGGGGGGGGGGGGGGGGGGGGGGGGFGGGGGGGGGGGGGGGGGFGGGGGGGFFGGGGGGGGGGGGGGGGGGGGGGGCGGGGGGGGGGGGGGGGGGGGDCEGGGGGGGGGGGDGGGGFGGGGGGGGGGGGGGGDD?FGGGGGGFFGG?CFGGGGGGFFCFGGGGGGF
@M01751:259:000000000-C669V:1:1102:12018:17919 1:N:0:AGAGTC
ACGACTACAACAGGATTAGATACCCTGGTAGTCCACGCCGTAAACGATGAATGTTAGCCGTCGGGCAGTTGACTGTTCGGTGGCGCAGCTAACGCATTAAACATTCCGCCTGGGGAGTACGGTCGCAAGATTAAAACTCAAAGGAATTGACGGGGGCCCGCACAAGCGGTGGAGCATGTGGTTTAATTCGAAGCAACGCGCAGAACCTTACCAGCTCTTGACATCCGGATCGCGGACAGTGGAGACATTGTCCTTCAGTTAGGCTGGATCCTGGACAGGTGCTGCATGGCTGTCGTCAGCT
+
CCCCCGGGFGG@E<CFGCGFCFAGFEGDGGGGF<FF;FFGFFGGGGC<FGGFGGGGGGEEGGGDGGGGGGGGGGGFFEF@CCC,>,=FGFAE<CEE@FFGGFAFGCEFGE=DGDE@@BEFFD@FG@FEED=?FGFGDFG,DEGGDD>,,3ECECGGGCGCE*FFC<CEGFCE:FF<:FE@FF7BCGGGDE9C@FG7<FCC7CEGG68;FFC?C68@E?CFFFFFGG88EC5*;*::8CGFF6CFGC8+:F99<EFEF7<@@?86<C?*20;FGD@=F=FFDEFF?F?C6F**;C8@F75?<
@M01751:259:000000000-C669V:1:1102:9537:17951 1:N:0:AGAGTC
ACGACTACAACCGGATTAGATACCCTGGTAGTCCACGCCGTAAACGATGTCGACTTGGAGGTTGTGCCCTTGAGGCGTGGCTTCCGGAGCTAACGCGTTAAGTCGACCGCCTGGGGAGTACGGCCGCAAGGTTAAAACTCAAATGAATTGACGGGGGCCCGCACAAGCGGTGGAGCATGTGGTTTAATTCGATGCAACGCGAAGAACCTTACCTACTCTTGACATCCAGAGAACTTAGCAGAGATGCTTTGGTGCCTTCGGGAACTCTGAGACAGGTGCTGCATGGCTGTCGTCAGCTCGT
+
CCCCCGGGGGGGGGGGGGGGGGGGGGGGGGGGGGGGGGGGGGGGGGGGFGGGGGGGGGGGGGGGGGGGGGGGGGGGGGGGGGGGGGGEEGGGGGGGGGGGGGGGGGGGGGGGGGGGGGGGGGGGGGGGGGGGGGGGGGGGGGGGGGGGGGGGGGGGGGGGGGGGGGGFFEGGGGGGGGGGGGGGGGGGGGGGGGGGGGGGGGGGGGGGGGGGGGGGGGGGGGGGGGGGGFGGGGGGGGGGGGGGGGF?FGD@FGGGGGGGGEGGGGGGCFGGGGGGGGGGGGGGGGGGGGGGGGGGGCEC7
@M01751:259:000000000-C669V:1:1102:5516:17955 1:N:0:AGAGTC
GGATTGGTACGTCATCCCCACCTTCCTCGCGGCTTATCACCGGCAGTCTCCCTAGAGTGCCCAACTGAATGATGGCAACTAAGGACGTGGGTTGCGCTCGTTGCGGGACTTAACCCAACATCTCACGACACGAGCTGACGACAGCCATGCAGCACCTGTGTGCGCGCCACCGAAGTGGACCCCAAATCTCTCTGGGTAACACGCCATGTCAAAGGATGGTAAGGTTCTGCGCGTTGCTTCGAATTAAACCACATGCTCCACCGCTTGTGCGGGCCCCCGTCAATTCCTTTGAGTTTTAATT
+
CCCCCGGGGGGGGGGGFGGGGGGGGGGGGGGGGGGGGFGGGGGGGGGGGGGGGGGGFGFGGGGGGGGGGGGGGGGGGGGGGGGGGGGGEGGGGGGGGGGGGGGGGDGDGGGGGGGGGGGGGGFGGGGGGGGGGGGGGGGEGGGGGFGGFGGGGGGGGGGGGFGDGGGGGGGGGGGGGGGGFGEGGGGGGGGGGGGGGGGGGGGGGGGFFGGGGGGGGGGG7EFGGGGGGGGGGGGGDGGGCFFGFG?FGGGGFGCDCCFGGGGGGGGGDFGGGGCEGGD8CE*<CFGGFGFCFGCFGG?C+
@M01751:259:000000000-C669V:1:1102:16788:18046 1:N:0:AGAGTC
GGATTGGTACGTCATCCCCACCTTCCTCCGGTTTGTCACCGGCAGTCTCCTTAGAGTGCCCACCATAACGTGCTGGTAACTAAGGACAAGGGTTGCGCTCGTTACGGGACTTAACCCAACATCTCACGACACGAGCTGACGACAGCCATGCAGCACCTGTCTCACGGTTCCCGAAGGCACTAAGGCATCTCTGCCGAATTCCGTGGATGTCAAGAGTAGGTAAGGTTCTTCGCGTTGCATCGAATTAAACCACATGCTCCACCGCTTGTGCGGGCCCCCGTCAATTCATTTGAGTTTTAAC
+
CCCCCGGGGGGGGGGGEFGGGGGGGGGGGGGGGGGGGGGGGGGGDGGFGGGGGGGGGGGGG8FEGGGGGGCFGGGGGGGGGGGGFGGGGGGFGGDFGGGGGGGGGGEDGDGFFGFEFGGGGGG<FGFFGGGGGGGGGFEFFEEEEDCFGCGGFGGGFGGGGGGFGGG@@FGGGGGG@EGGGGGGCFGGGFGGGGGGGGGGGGGGGGGGFGGGG9FGGGGGFGGGGCE;FFFFGGGGGGGGGGFFGGGFGGGFGCFDGFGGCGGGGGGGG6@EEGG=:CGCG5CEGE?GGGGCGGGGGFF6+
@M01751:259:000000000-C669V:1:1102:13215:18098 1:N:0:AGAGTC
GGATTGGTACGTCATCCCCACCTTCCTCCGGTTTGTCACCGGCAGTCCCATTAGAGTGCCCTTTCGTAGCAACTAATGGCAAGGGTTGCGCTCGTTGCGGGACTTAACCCAACATCTCACGACACGAGCTGACGACAGCCATGCAGCACCTGTGTTACGGCTCTCTTTCGAGCACTCCTCTATCTCTAAAGGATTCCGTACATGTCAAAGGTGGGTAAGGTTTTTCGCGTTGCATCGAATTAAACCACATCATCCACCGCTTGTGCGGGTCCCCGTCAATTCCTTTGAGTTTCAACCTTGC
+
CCCCCGGGGGGGGGGGGGGGGGGGGGGGGGGGGGGGGGGFGGGGGGGGGGGGACGGGGGFGGGGGGGGDFGGGGGGGGGGGFGGGGGGGCCFGGGGGGGGGGGGGFGGGGGGGGGG9FFGGGGGGDEGGGGGFGGGGGGGGGGFGGGGGGGGGGGGGGGGGGGGGGGGGGFGGGGGGGGGGGGGGGGFGCFFGGGGGGGGGDG9@BFCFFGGGG><FGGGFEGGGGFGGGGGGGGGDGEFEFGGG6CCFCGGGDGFGGDEGGGD+0ACGCEEFGGGGEEFGGD9@F7C>:CCF9<E6+C76
@M01751:259:000000000-C669V:1:1102:13127:18273 1:N:0:AGAGTC
ACGACTACAACAGGATTAGATACCCTGGTAGTCCACGCCGTAAACGATGATTGCTAGTTGTCGGGATGCATGCATTTCGGTGACGCAGCTAACGCATTAAGCAATCCGCCTGGGGAGTACGGTCGCAAGATTAAAACTCAAAGGAATTGACGGGGGCCCGCACAAGCGGTGGAGCATGTGGTTTAATTCGAAGCAACGCGCAGAACCTTACCACCTTTTGACATGCCTGGACCGCCAGAGAGATCTGGCTTTCCCTTCGGGGACTAGGACACAGGTGCTGCATGGCTGTCGTCAGCTCGTG
+
CCCCCGGGGGGGGGGGFGGGEGGGGGEGGGGGGGFGDGFGGGGGFGGGGGGGGDDFFGGFGGFEGGGGGGGGGEAFGFGGGGGGGGGGGGGG8FGGGGCFFFGGGGGGGG+DFFGDGEFFGGGGGGGGDGFGGGGGGGGGGDF8AFG8FFFEGGGGDGGGGGGGGGGGECCECGFCCFGGGGGCCFCFGGFGGGGFFGGGGGFGGGFGGG?EGCEFGCGGEFGGEGCFGGGGGGDEGGGFGEGGFGG+A6AGFFDEEC8CGDGGGGGGFGFGFFGG?E?FC8CGGGFCEFFGGFGGG6EG7
@M01751:259:000000000-C669V:1:1102:7337:18303 1:N:0:AGAGTC
GGATTGGTACGTCATCCCCACCTTCCTCCGGCTTATCACCGGCGGTTCCTTTAGAGTACCCAACTAAATGATGGTAACTAAAGGCGAGGGTTGCGCTCGTTGCGGGACTTAACCCAACATCTCACGACACGAGCTGACGACAGCCATGCAGCACCTGCGTTCCAGTCCCCGAAGGGAAGAAAACGATCTCTCGAAGTCGTCCGGACATGTCAAACGCTGGTAAGGTTCTGCGCGTTGCTTCGACTTAAACCACATGCTCCACCCCTTGTGCAGGCCCCCGTCACTTCCTTTGCGTTTTAAT
+
CCACCFFGGGGDGFFDDFFGDGGDDFGGFGDGGGGGEEEFDEGGG:F@C<C<CDFGFCFG9FFGD@C<,C,CFGFEAFFG@F9F@CFFECCF+9:@::CFFFCE7=4@<9,8?FFEC7FBD58ECB+6@CC3@:FE<B<FFGGFGCF:C9FFGBFG8,>FCEGDFCFDFGG:<FFGCC*,?:+5C*18:F,<<C+=C9*411/8/CC++<A+<C+**/;8@E?6CFEFC?9CCE>EGGG@:***8CGAC+*;CGC?F?7@<FG*:>F*<+<:76:C?E8EECC2+0A9<EEF+:*;EE+7?
@M01751:259:000000000-C669V:1:1102:25023:18305 1:N:0:AGAGTC
GGATTGGTACGTCATCCCCACCTTCCTCCGGCTTATCACCGGCGGTTCCTTTAGAGTGCCCAACCAAATGATGGTAACTAAAGGCGAGGGTTGCGCTCGTTGCGGGACTTAACCCAACATCTCCCGACACGCGCTGACGACAGCCATGCAGCACCTGTGTTCCAGTCCCCGAAGGGAAGAGATCCATCTCTGGAAATCGTCCGGACATGTCAAACGCTGGTAAGGTTCTGCGCGTTGCTTCGAATTAAACCACATGCTCCACCGCTTGTGCAGGCCCCCGTCAATTCATTTGAGTTTTAAC
+
CCCCCGGG9FFGFGGGGGFGGGFGFGGGGGGCFEGGGGGGGGGGGGGGGGFFGGFGG9E,EFCFGDGFFF?AC9FFGGGGG?EGGD:+4@FF>F>EBCCGGGGCEGGGFGGGGGGGGDGF8<F,BF:CFEE+@FCF:FGGGGEGC,>:FFCGGFCCBCFFGGG9FFGGGFGF<FE*=*<FCCFGG9,8,?::BF,?2<72<;8858*<+A9?F+<;*;E5093<6+2<ACGGGGEE8>FCGE*8<CF7CF?@F5C9@@:<<EGE5:8;E<ECFF8E8EC51/11++<+30<9+;EFF0969
@M01751:259:000000000-C669V:1:1102:21689:18324 1:N:0:AGAGTC
GGATTGGTACGTCATCCCCACCTTCCTCCGGTTTATCACCGGCAGTCTCCTTTGAGTTCCCGACATGACTCGCTGGCAACAAAGGATAAGGGTTGCGCTCGTTGCGGGACTTAACCCAACATTTCACAACACGAGCTGACGACAGCCATGCAGCACCTGTCTCAGAGTTCCCGAAGGCACCAATCCATCTCTGGAAAGTTCTCTGGATGTCAAGAGTAGGTAAGGTTCTTCGCGTTGCATCGAATTAAACCACATGCTCCACCGCTTGTGCGGGCCCCCGTCAATTCATTTGAGTTTTAAC
+
CCCCCGGGGGGGGGGGGGGGGGGGGGGGGGGGGGGGGGGGGGGGGGGGGGGGGGGGGGGGGGGGGGFGGFGGGGGGGGGGGGGGGFCFGC<8FFGGGGGGGGGDGGGGGGGGGGGEGGGGGGFGGGGGGGGGGGGGGGGGGGGGGGGGGCCFFGGGGGGGGGGDFGFFGFGFGGGCEGGGGFGDGGGGGFC,FFGCFDCCFFGGGGGDFGGGGGGGGGGDGGGGGGGGGGGGGGGEGGGGGGGFGGGGGGCGGGFFFFFGGGGDGGGGGGGDED=8CEECCECDFEFDGCGGDFC?FGGG+
@M01751:259:000000000-C669V:1:1102:20643:18368 1:N:0:AGAGTC
ACGACTACAACCGGATTAGATACCCTGGTAGTCCACGCCGTAAACGATGTCGACTTGGAGGTTGTTCCCTTGAGGAGTGGCTTCCGGAGCTAACGCGTTAAGTCGACCGCCTGGGGAGTACGGCCGCAAGGTTAAAACTCAAATGAATTGACGGGGGCCCGCACAAGCGGTGGAGCATGTGGTTTAATTCGATGCAACGCGAAGAACCTTACCTACTCTTGACATCCAGCGAACTTAGCAGAGATGCTTTGGTGCCTTCGGGAACGCTGAGACAGGTGCTGCATGGCTGTCGTCAGCTCGT
+
CCCCCGGGGGGGGGGGGGGGGGGGGGGGGGGGGGGGGGGGGGGGGGGGGGGGGGGGGGGGGGGGGGGGGGGGFGGGGGGGGGGGGGGFGGGGGGGGGGGGGGGGGGGGGGGGGGGGGEGGGG>FEFEFGGGGGGGGGGGGFGGGGGGGGFGGD@EGGGGGGGDGGGGGGGGGGGGGGGGGGGGGGGDGGGGGGGGGGGGGGG8>CGDFGGGGGGGGFCFC@FGGGGGGFGGGGGGGGFFGGGGGGGGGGGGGFGGGGGGGGCEGGCEEGGG7CCFFGFGGGFGGGGGGGGF>FG58CFFG*
@M01751:259:000000000-C669V:1:1102:16237:18401 1:N:0:AGAGTC
GGATTGGTACGTCATCCCCACCTTCCTCGCGGCTTATCACCGGCAGTCTCCCTAGAGTGCCCAACTGAATGATGGCAACTAAGGACGTGGGTTGCGCTCGTTGCGGGACTTAACCCAACATCTCACGACACGAGCTGACGACAGCCATGCAGCACCTGTGTTCGCGTCCCCGAAGGGAACCCCGGATCTCTCCGGATGGCACGACATGTCAAGGGATGGTAAGGTTCTGCGCGTTGCTTCGAATTAAACCACATGCTCCACCGCTTGTGCGGGCCCCCGTCACTTCATTTGAGTTTTAACC
+
CCCCCGGGGGGGGGGGGGGGGGGGGGGGGGGGGGGGGGGGGGGGGGGGGGGGGGFGGGGGGGGGGGGGGGGGGGGGGGGGGGFGGGGGGGGGGGGGGGGGGGGGGGGCEGGGGGFGGGGGGGGGGGFGGGGGGGGDGGGGGGGGGGEGGGGGGGGGGGGGGGGGGGGEGGGGGGGGGGGGGGGGGGGGCFFGGGGGGGGGGGGDGGGGGFGGGGGFGGFGGGGGGGGGGGGGGGGGGFGFCCFGGFGGGGGC5CFF?7EFGFGGGGFGCFEE>EGGEGE:CG*CCF?FGGDCGGGGFFGGC
@M01751:259:000000000-C669V:1:1102:9869:18427 1:N:0:AGAGTC
ACGACTACAACAGGATTAGATACCCTGGTAGTCCACGCCGTAAACGATGATTGCTAGTTGTCGGGATGCATGCATTTCGGTGACGCAGCTAACGCATTAAGCAATCCGCCTGGGGAGTACGGTCGCAAGATTAAAACTCAAAGGAATTGACGGGGGCCCGCACAAGCGGTGGAGCATGTGGTTTAATTCGAAGCAACGCGCAGAACCTTACCAGCCCTTGACATGGGCGTCGCGGGCGCAGAGATGCGCCTTTCGGTTCGGCCGGACGCCGCACAGGTGCTGCATGGCTGTCGTCAGCTCG
+
CCCCCGGGGGGGGGGGGGGGGGGFGGGGGGGGGGGGGGGGGGGGGGGGGGGGGGGGGGGGGGGGGGGGGGGGGGGGGGGGGGGGGGGGGGGGGGGGGGGGGGGGGGGGGGGGGGGGGGGGGGGGGGGGGGGGGGGGGGGGGGGFGGGGDGGGEDGGGGFGGGGGGGGGDGGG:FFGGGFG?F>FGGGGGGGGGGGGGGGGGGGCFGGGGGGGGGGGGGGGGGGGCCFGDGGGGCEGGEGGGGGFGFGGGGGGGGDDEEGGGGGD5CG8CCC888C@FG+8EGGCFDDFFGG?CFFGECFG5
@M01751:259:000000000-C669V:1:1102:27783:18447 1:N:0:AGAGTC
GGATTGGTACGTCATCCCCACCTTCCTCCGAGTTGACCCCGGCAGTCTCCCATGAGTCCCCACCCGAAGTGCTGGCAACATGGAACGAGGGTTGCGCTCGTTGCGGGACTTAACCCAACATCTCACGACACGAGCTGACGACAACCATGCACCACCTGTACGCGACCAACTAAATGACACCCCATCTCTGGGCTTCCACCGCGCATGTCAAGACTTGGTAAGGTTCTTCGCGTTGCATCGAATTAATCCGCATGCTCCGCCGCTTGTGCGGGTCCCCGTCAATTCATTTGCGTTTTAGCCT
+
9CC9CCFFCGGG@@EFGGCFC6FFGFGGGGD:FEGGFGGGG+@CCF@F,F8DFFG?DFGFGGGGGGG+FF,@9EFGGGF=,=FG@FFE@FGGGEGCF=+>FDG7FCF:=FFFFGGGG7:FFD<AFCGEECF>CCFGGFFC++3@FDECGFGGGGGGGDGGGGDGGGC@FFCFCC@F,>981=FEFF,88F8<*CCF7:C:CGGG***<<A7++;CC?FE+:+:<9+<9+2*::CC5+0<**;+/::9+08E5C*+9C:;;/*CCEGF++:8**2;=/:CEGEG7F++3+++*2?EC?*<3<
@M01751:259:000000000-C669V:1:1102:9910:18493 1:N:0:AGAGTC
GGATTGGTACGTCATCCCCACCTTCCTCCGGTTTATCACCGGCAGTCTCCTTTGAGTTCCCGCCATCACGCGCTGGCAACAAAGGATAAGGGTTGCGCTCGTTGCGGGACTTAACCCAACATTTCACAACACGAGCTGACGACAGCCATGCAGCACCTGTCTCACGGTTCCCGAAGGCACTAAGGCATCTCTGCCGAATTCCGTGGATGTCAAGAGTAGGTAAGGTTCTTCGCGTTGCATCGAATTAAACCACATGCTCCACCGCTTGTGCGGGCCCCCGTCAATTCCTTTGAGTTTTAAT
+
CCCCCGGGGGGGGGGGGGGGGGGGGGGGGGGGGGGGGGGGGGGGGGGFGGGGGGGGGGGGGGGGGGGGGGGGGGGGGGGGGGGGGGGGGGGGGGGGGGGGGGGGGGGGGGGGGGGGGGGGGGGGGGGGGGGGGGGGGFGGGGGGGGGGGGGGGGGGGGGGGGGGGGGGGGGGGGGGGGGGGGGGGGGGGGGGGGGGGGGGGGGGGGGGGGFGGGGGGGGGGGGGGGGGGGGDGCEE8EGGGDFGFGGGGGGGGDGGGGGGGGGGGGGFG?FGGDD=CEGGGGD5CGGFGGGGGGGGGGGFF
@M01751:259:000000000-C669V:1:1102:6620:18539 1:N:0:AGAGTC
ACGACTACAACCGGATTAGATACCCTGGTAGTCCACGCCCTAAACGATGTCAACTGGTTGTTGGACGGCTTGCTGTTCAGTAACGAAGCTAACGCGTGAAGTTGACCGCCTGGGGAGTACGGCCGCAAGGTTGAAACTCAAAGGAATTGACGGGGACCCGCACAAGCGGCGGAGCATGCGGATTAATTCGATGCAACGCGAAGAACCTTACCAAGGCTTGACATACACCGGAAACGGCCAGAGATGGTCGCCCCCTTGTGGTCGGTGTACAGGTGGTGCATGGTTGTCGTCAGCTCGTGTC
+
CCCCCGGGGGGGGGGGGGGGGGGGGGFGGGGGGGGGGGGGGGGGGGGGGGGGGGGGGGGGGGGGCGEFGCGEGGGGGGGGGGGGGGGGGGGGGGGGGGGGGGGFGGGGGGGGGGGGGGGGGGGGGDGGGGGGCFGFGGGCGGGGGGCFGGGGGGGGGDFGGDGEGGGGGGGGGGCCFGGGGGGGGGGGFGGGGGGFGDGGGGDC?CFEGGGGGGGEFGFDDGGGCGFCGGEGGGGFGCEGGGGG?CFFGEGCGGGGGFFGD80?EG58+0AFGGGG*:FEFGFGGCECGFF5CC7CE=5C*
@M01751:259:000000000-C669V:1:1102:20049:18597 1:N:0:AGAGTC
ACGACTACAACCGGATTAGATACCCTGGTAGTCCACGCCGTAAACGATGAGTGCTAGGTGTTGGGGGGTTTCCGCCCCTCAGTGCTGAAGCTAACGCATTAAGCACTCCGCCTGGGGAGTACGGCCGCAAGGCTGAAACTCAAAGGAATTGACGGGGACCCGCACAAGCGGTGGAGCATGTGGTTTAATTCGAAGCAACGCGAAGAACCTTACCAACTCTTGACATCCCATTGACCGCTTGAGAGATCAAGTTTTCCCTTCGGGGACTGGAACACAGGTGCTGCATGGCTGTCGTCAGCTC
+
CCCCCGGGGGGGGGGGGGGGGGGGG?FGGGGGGGFGGGGGGGGGGGGGGGGGGGGGGGGGGGGGGGGGGGGGGGGGGGGGGGGGGGGGDGGGGGGGGGGGGGGFGGGGGGGGGGGGGGGGGFGGGGGGGGGGGGGGGGGGGGGGGGGGGGCCFGGGGGGGGGGGGGGGGGGCEGGGGGGGFGFEGGGGGGGGGGGGFGGCGDGGGGGGGFGGGGGGDFGGGFGGGGGGGGGGGCGGGGGDGGGGGCFGGFGGGGFGGGGGG5CEEEGFGGGGGDC5AFFFGGGGGGGGGCCECFCCFGGF?
@M01751:259:000000000-C669V:1:1102:22890:18632 1:N:0:AGAGTC
GGATTGGTACGTCATCCCCACCTTCCTCCGGCTTATCACCGGCAGTTTCCTTAGAGTGCCCAACTAAATGATGGCAACTAAGGACGAGGGTTGCGCTCGTTGCGGGACTTAACCCAACATATCACGACACGAGATGCCGACAGCCATGCAGCACCTGTCACTCATCCAGCCGAACTGAAGAAATCCATCTCTGGAAATCGCGATGAGGATGTCAAACTCTGGAAAGGTTCTGCGCGTTGCTTCGAATTAAACAACATGCACCACCGCTTGTGCAGGCCCCCGTCAATTCCTTTGAGTTTTT
+
A@@C<@FGGCEGCEFFGGDFEC@DDAFF<FGGGGFCAFFFGD@FD<EFGFGGFGCF@FFG<,@FFGFCDFGFGGFDCF<E,66C@+:>+7BFCFF:B,@FFGGCEG7+A=AF,E,B<CEE,,,BEFGGGGGCC+>>,,3CCFCB+8@<@9CFGGG8@FG9>F9,8@EFCG*>*CF7F,D,3FFBFFGCE9CC<C:BCF9@FE<<F<F?B7CB,?CC,,?:>F,?<FF+<CE,08*/:8/?C?CEF6C8:C@:+2*;:<++<8**;/*/2A*+<EEEE*:88E8:CC<+0++<C9:C+::?*
@M01751:259:000000000-C669V:1:1102:11974:18669 1:N:0:AGAGTC
GGATTGGTACGTCATCCCCACCTTCCTCCGGTTTGTCACCGGCAGTCTCCTTAGAGTGCCCACCATAACGTGCTGGTAACTAAGGACAAGGGTTGCGCTCGTTACGGGACTTAACCCAACATCTCACGACACGAGCTGACGACAGCCATGCAGCACCTGTGTCAGAGTTCCCGAAGGCACCGATCCATCTCTGGAAAGTTCTCTGCATGTCAATGCCTGGTAAGGTTCTTCGCGTTGCTTCGAATTAAACCACATGCTCCACCGCTTGTGCGGGCCCCCGTCAATTCATTTGAGTTTTAAC
+
CCCCCGGGGG7FGGGGGGGGGGGGGGGCFGGGGGGGGGGGGGDFGGFFGGGGGGGGGGGGFGGGGGGGGGGFGFFGFGEEFFGGGGGGGGGGGG>FGGGGGEGGGGGGGGGGGGGGCEGEGGGDGGGGDGGGGGGGFCFGGGGGGGGGGGGFCFFFFFEDCFGCGGGGGGGGGGGGEFGGGGGGGGGGGFF,FAF,FCCCCCFE;FFFGGGGG,@FGGGFGC<FCGBFFC<FEGGGGGGGGG5@FG9CGGGGGGGEGC9EGEEE>:>:A<7*88EG8EDCEE8C<CEFF@CC7EFFCGFD9
@M01751:259:000000000-C669V:1:1102:14173:18737 1:N:0:AGAGTC
GGATTGGTACGTCATCCCCACCTTCCTCCGGTTTGTCACCGGCGGTCTCCTTAGAGTTCCCACCATTACGTGCTGGCAACTAAGGACAAGGGTTGCGCTCGTTGCGGGACTTAACCCAACATCTCACGACACGAGCTGACGACAGCCATGCAGCACCTGTCTCACGGTTCCCGAAGGCACCAATCCATCTCTGGAAAGTTCCGTGGATGTCAAGACCAGGTAAGGTTCTTCGCGTTGCATCGAATTAAACCACATACTCCACCGCTTGTGCGGGCCCCCGTCAATTCCTTTGAGTTTCAGT
+
CCCCCGGGGGGGGGGGGGGGGGGGGGGGGGGGGGGGGGGGGGGGGGGGGGGGGGGGGGGGGGGGGGGGGGGGGGGGGGGGGGGGGGGGGGGGGGGGGGGGGGGGGGGGGGGGGGGGGGGGGGGCEGGGGGGGGGGGGGGGGGGGDGG7FFGGGGGGGGGGG9F;FGGGGGGGGGGGGGGGGGGGGGGGGGGGGGGG9CGGGGGGGGGGGGGGDFGGGGGGGGFGGGFGGGGGGGGGGGFGGEGEFGGGEGFGFGGGGFGGGGGGGGGGGCCEGGEGEGGGGGGGDGGGGGGFG5CFCCFGC
@M01751:259:000000000-C669V:1:1102:19674:18832 1:N:0:AGAGTC
GGATTGGTACGTCATCCCCACCTTCCTCGCGGCTTATCACCGGCAGTCTCCCTAGAGTGCCCAACTGAATGATGGCAACTAAGGACGTGGGTTGCGCTCGTTGCGGGACTTAACCCAACATCTCACGACACGAGCTGACGACAGCCATGCAGCACCTGTGTGCAGGTCCCCGAAGGGAACGACCGATCTCTCGGACAATCCTGCCATGTCAAGGGATGGTAAGGTTCTGCGCGTTGCTTCGAATTAAACCACATGCTCCACCGCTTGTGCGGGCCCCCGTCAATTCCTTTGAGTTTTAATC
+
CCCCCGGGGGGGGGGGGGGGGGGGGGGGGGGGGGGGGGGGGGGGGGGGGGGGGFGGGGGGGGGGGGGGGGFGGGGGGGFGGGGGGGGGGGGGGGGGGGGGGGGGGGGGGGGGGGGGGGDGFGAFFGGGGGGGGGGGGGGGGGGGGGGGGGGDGGGGGGGGFFGGGFGGGGGGGGGGGGGGGGGGGGGGGGGGGGGGEGGGGGCGGFGDGGGGFGGGGGGGGGGGGG7CGGEGGGGG>9EGCFGGFGGGGGGGGGFFGGGGGGGCEDFF8FGDDGGGGGGEDGAFGGGGGGDFGFGF7CFG+
@M01751:259:000000000-C669V:1:1102:14356:18913 1:N:0:AGAGTC
GGATTGGTACGTCATCCCCACCTTCCTCGCGGCTTATCACCGGCAGTCTCCTTTGAGTTCCCGACCGAATCGCTGGCAACAAAGGATAAGGGTTGCGCTCGTTGCGGGACTTAACCCAACATTTCACAACACGAGCTGACGACAGCCATGCAGCACCTGTCTCAGAGTTCCCGAAGGCACCAATCCATCTCTGGAAAGTTCTCTGGATGTCAAGAGTAGGTAAGGTTCTTCGCGTTGCATCGAATTAAACCACATGCTCCACCGCTTGTGCGGGCCCCCGTCAATTCATTTGAGTTTTAAC
+
CCCCCGGGGGGGGGGGGGGGGGGGGGGGGGGGGGGGGGGGGGGGGGGGGGGGGGGGGGGGGGGGGGG@@BBFGGGGGGGGGGGGGGGGGGGGFGGGGGGGGGGGGGGGGGFGGGGGGGGGGGGFGGGGGGGGGGDGDCCGGGGGGFGGGGGGFFFFGGFFGFGGGGGGGGGGGGGGGGFGGGGGGFFGGGGFGGGGGGGGGGGGGGGGGGGGGGGGGGGGGGFGGGGGGGGGGGGGGCGFFDGGGG9C@CGGGGGGFFFGGGGGGGGCCCFEG5EEGEC*8C*5@FG9EG?@GD?GFGGF9
@M01751:259:000000000-C669V:1:1102:19048:19000 1:N:0:AGAGTC
ACGACTACAACAGGATTAGATACCCTGGTAGTCCACGCCGTAAACGATGTCGACTTGGAGGTTGTGCCCTTGAGGCGTGGCTTCCGGAGCTAACGCGTTAAGTCGACCGCCTGGGGAGTACGGCCGCAAGGTTAAAACTCAAAGGAATTGACGGGGGCCCGCACAAGCGGCGGAGCATGCGGATTAATTCGATGCAACGCGAAGAACCTTACCAAGGCTTGACATGTACCGGAAACCCTCGGAGACGGGGGCCCCGCAAGGCTGGTACACAGGTGGTGCATGGTTGTCGTCAGCTCGTGTC
+
CCCCCGGGGGGGGGGGGGGGGGGGGGGGGGGGGGGGGGGGGGGGGGGGGGGGGGGGGGGGGEGGGGGGGGGFGGGGGGDGGGGGGGGGGGGGCGEGGGGGGGGGGGGGGGGDGGGGGDGGGGGGGGGGGGGEGGGGFGFGGEFGGGGGGFFGGGGGGGGGGGGGGGGGGEG>EGGGGGFGEGGGGGGGGGGGGGGGGFGGGGDEEFGGGFFG6FFFGGGGEGGGGGGGFG/?>EGGGGD:?EEEGGEGGGDGGGGGG8CCFGGFEGGGGD68C9EG5*<FFGGGG5EGECC5=F<FE5::6
@M01751:259:000000000-C669V:1:1102:17129:19057 1:N:0:AGAGTC
GGATTGGTACGTCATCCCCACCTTCCTCCGGTTTATCACCGGCAGTCTCCTTTGAGTTCCCGACCGAATCGCTGGCAACAAAGGATAAGGGTTGCGCTCGTTGCGGGACTTAACCCAACATTTCACAACACGAGCTGACGACAGCCATGCAGCACCTGTCTCAGCGTTCCCGAAGGCACCAATCCATCTCTGGAAAGTTCGCTGGATGTCAAGAGTAGGTAAGGTTCTTCGCGTTGCATCGAATTAAACCACATGCTCCACCGCTTGTGCGGGCCCCCGTCAATTCATTTGAGTTTTAACC
+
CCCCCFGFGFDGFCFFFGGFGDFGGGGG9FCFGGGGGGGGDFFFGGFFADEFFFGGCDFFGGGGGD@@BFFFGGGGGGFGGFGFGGGGGGGFGDGGGGEE7FB=FCCBGFG9EFAFEGGDEGFGFFC9FD++@=FGEFGC7CF+8@F9FDGCEFGG8FC:9EF,8CFGCCFEGGGCGFGEFFCFAC,C<F9C,<F,2<FGGGGGEGF,?FCCCEGGCEGGGGDFGF<FGGGEDGC**:@CC668F9CG@ACFCFFGFD@@F8C/88EGGCEECE5:EEGGGG5CFFF7ECFAF<0<FG6CC
@M01751:259:000000000-C669V:1:1102:4733:19090 1:N:0:AGAGTC
ACGACTACAACCGGATTAGATACCCTGGTAGTCCACGCCGTAAACGATGAGTGCTAGACGTCGGGGCCCTCAGGGCTTCGGTGTCGCAGCTAACGCATTAAGCACTCCGCCTGGGGAGTACGGCCGCAAGGTTAAAACTCAAAGGAATTGACGGGGGCCCGCACAAGCGGTGGAGCATGTGGTTTAATTCGAAGCAACGCGCAGAACCTTACCAGCCCTTGACATGGGCGTCGCGGGTGGAGAGATCCACCTTTCGGTTCGGCCGGACGCCGCACAGGTGCTGCATGGCTGTCGTCAGCTC
+
CCCCCGGGGGGGGGCGGGGGGDGFFG?DFGCFGFGGGGGGGGGGGGGGGGGGGGGGFGGGGGGGGGGGGGGGGG8FCGGGGGGGGGGGGGEGFGGGGGGGGGGGFGFGEGGC@FGGGEGGGCGGGGGG7FGGGGCFGGGGGGGGCG@FFFGGGGGGGGEGGGGGGGGGFGGCEGGGGGGGFGFGFGFGGGGGGGGGGGEEGGGGGGG@F?<EGDGGGGGGGGGGGCCFGCEGGGDG5EEEEGFGGFGGGGGC6CEGE:8;>CEE*?EGGEGGGEGGFG++<CCC6CGC58CC+*/@CCC7+
@M01751:259:000000000-C669V:1:1102:14709:19113 1:N:0:AGAGTC
GGATTGGTACGTCATCCCCACCTTCCTCCGGCTTATCACCGGCGGTTCCTTTAGAGTACCCAACCAAATGATGGTAACTAAAGGCGAGGGTTGCGCTCGTTGCGGGACTTAACCCAACATCTCACGACACGAGCTGACGACAGCCATGCAGCACCTGTGTTCCAGTCCCCGAAGGGAAGAAATCCATCTCTGGAAATCGTCCGGACATGTCAAACGCTGGTAAGGTTCTGCGCGTTGCTTCGAATTAAACCACATGCTCCACCGCTTGTGCAGGCCCCCGTCAATTCCTTTTAGTTTTAAC
+
CCCCCGGGGGGGGGFGFGGGGGGGGGGFGGGGDGGGDFFGGGGEGEDBFGGG9CC<FGGFFGGGGGGGGGGFGFGGGEFFCGG9ECFGC7:FE8CEC@FGGGGGGGGG8ACFFGFEGGGGGGGGGGD=FEG7CCFFFF7@FGEGGG9FGGCCFGFDFE8FF@CGFCEF:FE7F:CGGFGCCCFFGC<F<9,??7>FC,=<CEGGEGE7+2+<EC?C>E>8*<CFGEFGC9?GC8?>EDFEGG58+2<CFFGFCFC6E?FFGDC8:*;@:E@FFF=8EEGGECECE:+<<@:+<CFFGGGG?
@M01751:259:000000000-C669V:1:1102:26079:19147 1:N:0:AGAGTC
GGATTGGTACGTCATCCCCACCTTCCTCCGGTTTGTCACCGGCAGTCTCCTTAGAGTGCCCACCATAACGTGCTGGTAACTAAGGACAAGGGTTGCGCTCGTTACGGGACTTAACCCAACATCTCACGACACGAGCTGACGACAGCCATGCAGCACCTGTGTCTGAGTTCCCGAAGGCACCAATCCATCTCTGGAAAGTTCTCAGCATGTCAAGGCCAGGTAAGGTTCTTCGCGTTGCTTCGAATTAAACCACATGCTCCACCGCTTGTGCGGGCCCCCGTCAATTCATTTGAGTTTTAAC
+
CCCCCGGGGGGGGEGGGG<EGGGGGGGGGGGGGGGGGGGGGGGGGGGGGGGGGGGGGGGGGGGEGGGGGGGFGGGGGGGGFFGGGGGGFCGGGGGGGGGGGGGGGG7E:FGGGGGGGGGGGGGACCGGGGGGGGGGGGGGGGGGGGGDC==FDDEGGGGCDFGGGGGGGGGGGGGGDGGG@FGFG:FFGGGGG7:FFGGFGGGGGGFG9FGG@::<FFGCFCGAFFF9FGGGE7FGC<:<FCFEGGGGGGGGG><<6+<E6C;5?:5*A8FGG**:CEE:;EGDF7EFGGGGGGE7<<EGF
@M01751:259:000000000-C669V:1:1102:18982:19211 1:N:0:AGAGTC
ACGACTACAACAGGATTAGATACCCTGGTAGTCCACGCCGTAAACGTTGGGCGCTAGATGTAGGGACCTTTCCACGGTTTCTGTGTCGTAGCTAACGCATTAAGCGCCCCGCCTGGGGAGTACGGCCGCAAGGCTAAAACTCAAAGGAATTGACGGGGGCCCGCACAAGCGGCGGAGCATGCGGATTAATTCGATGCAACGCGAAGAACCTTACCAAGGCTTGACATACACCGGAAACGGCCAGAGATGGTCGCCCCCTTGTGGTCGGTGTACAGGTGGTGCATGGTTGTCGTCAGCTCGG
+
CCCCCGGGGGGGGGFGGGGGGGGGGCEGGGGGFEFFEGFGEGGGGGDFFGGGGGGGGFGGGGGGGGGDGGGGGGGGDGE>FGGGGGGGGEGGFGGGGGGGGGGGGGGGEGGGGGGGGEGGEFGGGGCEEGCFGGFF8EFDFDFGGGGFGGCEFG7@C*>F:CFDGGGGGGGGD@FGCEFFGGGEDEEFGGFDFGGC>FGG*?EGGG5FFGGGGDFFDFGGGFCCC?CGFFC88CEEGGFG>EGG>@6C7FG7::;;8>CFEGGGCGEDCEGGGGGG??FCEF+<CGGGGE+;FF5CFGGG*
@M01751:259:000000000-C669V:1:1102:22405:19309 1:N:0:AGAGTC
ACGACTACAACCGGATTAGATACCCTGGTAGTCCACGCCGTAAACGATGTCGACTTGGAGGTTGTTCCCTTGAGGAGTGGCTTCCGGAGCTAACGCGTTAAGTCGACCGCCTGGGGAGTACGGCCGCAAGGTTAAAACTCAAATGAATTGACGGGGGCCCGCACAAGCGGTGGAGCATGTGGTTTAATTCGATGCAACGCGAAGAACCTTACCTACTCTTGACATCCAGCGAACTTTCCAGAGATGGATTGGTGCCTTCGGGAACGCTGAGACAGGTGCTGCATGGCTGTCGTCAGCTCGG
+
CCCCCGGGGGGGGGGEFGGGGGGFGGGGGGFGGGGGGGGGGGGGGGGGGGG?FGGGGGGGGGGGGGGGGGGGGGGGGFGGGGGGGGEGEGGGGGGGCGGGGGBGEGGGGGGGGGGGDFFGGGDCEGDEGGFFGFGGGGGGGGGGGGGGGFGGGGGGGGGEEGGGGGGGGGGGGGCGGGGGCGFGGFFGGGGFFFEFGGGGGGGDEGFCGCGFFGCGGFFGFGGCGFGGGGGG>EGGF<CFGDFFEGGF?EFGGGGFGGGGGGGGC8EEGGACFDCGGGGGGG?778@85;EGGGGC?:CC*
@M01751:259:000000000-C669V:1:1102:15749:19326 1:N:0:AGAGTC
ACGACTACAACAGGATTAGATACCCTGGTAGTCCACGCCGTAAACGATGATAACTAGCTGTCCGGGAACTTGGTTTTTGGGTGGCGCAGCTAACGCATTAAGTTATCCGCCTGGGGAGTACGGCCGCAAGGCTAAAACTCAAAGGAATTGACGGGGGCCCGCACAAGCGGCGGAGCATGCGGATTAATTCGATGCAACGCGAAGAACCTTACCAAGGCTTGACATACACCGGAAACGGCCAGAGATGGTCGCCCCCTTGTGGTCGGTGTACAGGTGGTGCATGGTTGTCGTCAGCTCGTGT
+
CCCCCGGGGGGGGGGGGGGGGGGFGGGGGGGGGGGGGGGGGGGGGGGGGGGGGGGGGGGGGGGGGGGGGGGGGGGGGGGGGGGGGGGGGGGGCCFFGGGGGGGGGGGGGGGGGGGCGGGGGGGGGGGGGGGGGGGGGGGGGGGGGGGGGGGGGGGGGGGGGGGGGGGGGGGGGDGGGGGGGGGDEGGGGGGGGEGGGGGGGGEGGGGGGGGFGGGGGGGFD>?EFFGGGFEGGGGGGGGECGGGGGGGFGGEGGGGGGFGGEFGGGGGGGGGGGFGGECCFFGGGFEEGGGGGGGGFGGG5
@M01751:259:000000000-C669V:1:1102:22543:19345 1:N:0:AGAGTC
GGATTGGTACGTCATCCCCACCTTCCTCCGGCTTATCACCGGCGGTTCCTTTAGAGTACCCAACTAAATGATGGTAACTAAAGGCGAGGGTTGCGCTCGTTGCGGGACTTAACCCAACATCTCACGACACGAGCTGACGACAGCCATGCAGCACCTGTGTTCCAGTCCCCGAAGGGAAGAAAGGCATCTCTGCCAGTCGTCCGGACATGTCAAACGCTGGTAAGGTTCTGCGCGTTGCTTCGAATTAAACCGCATGCTCCGCCGCTTGTGCGGGCCCCCGTCAATTCCTTTGAGTTTTAGC
+
CCCCCGGGGGGGGGGFGGGGGGGGGGGGGGGGGGGGGGGGGGGGGGGEGGGGGGGGGGGGFGGGGGFFGGGGGGFGGGGGGGGGGGG7FGGGGGGGBFGGGGGGEEGGGDGFEGGGGGGGGEGGGFDCGEFGCGGFGGGGDEGGGGGGGFFFGGGGFGDFFGGGGFCFGGGGGGGG,FEGFGFFCFGG,,?FFFFCGGGGGGE@B58C?FFFGGGGGGGE0ACCD<:@EGFEGEGGGGGGGEGCGFCFGGGCGGGEFCGG>EGGGGGGG6EGEEGEGGGGGGGGGGG?E@<CC*<<C:27<
@M01751:259:000000000-C669V:1:1102:12187:19411 1:N:0:AGAGTC
GGATTGGTACGTCATCCCCACCTTCCTCGCGGCTTATCACCGGCAGTCTCCCTAGAGTGCCCAACTAAATGATGGCAACTAAGGACGTGGGTTGCGCTCGTTGCGGGACTTAACCCAACATCTCACGACACGAGCTGACGACAGCCATGCAGCACCTGTGTTCGCGTCCCCGAAGGGAACCCCGGATCTCTCCGGATGGCACGACATGTCAAGGGATGGTAAGGTTCTGCGCGTTGCTTCGAATTAAACCACATGCTCCACCGCTTGTGCGGGCCCCCGTCAATTCCTTTGAGTTTTAATT
+
CCCCCGGGGGGGGGGGGGGGGGGGGGGGGGGGGGGGGGGGGGGGGGGGGGGGGGGGGGGGGGGGGGGGGGGGGGGGGGGGGGGGGGGGGGGGGGGGGGGGGGGGGGGGGGGGGGGGGGGGGG<FGGGGGGGGDGGGGGGGGGGGGGGGGGGGGGGGGFGGGGGGGGGGGGGGGGGGGGGGGGGGGGGGGGGGGGGGGGFGGGGGGEGGGGGFFGGF8EGGGGGGGGGG7ECECGGGGGGGGFFGGGGGGGFGGGGGGFGGGGCEEGGGFCEDE5?EEGGGGGDCGCFFGGGCFFFCGGGG+
@M01751:259:000000000-C669V:1:1102:14001:19418 1:N:0:AGAGTC
GGATTGGTACGTCATCCCCACCTTCCTCGCGGCTTATCACCGGCAGTCTCCCTAGAGTGCCCAACTGAATGATGGCAACTAAGGACGTGGGTTGCGCTCGTTGCGGGACTTAACCCAACATCCCACGACACGAGCTGACGACAGCCATGCAGCACCTGTGTTCGCGTCCCCGAAGGGAACCCCGGATCTCTCCGGATGGCACGACATGTCAAGGGATGGTAAGGTTCTGCGCGTTGCTTCGAATTAAACCACATGCTCCACCGCTTGTGCAGGCCCCCGTCAATTCCTTTGAGTTTTAATT
+
CCCCCGGGGGGGGGGGGGGGGGGGGGGGGGGCFEGGGGGFGGGGGGGGGGGGFGFGGFGGGGGGGGGGGGFGGGGGGGFFGGGGGGGGGGGGGEFEGGGGGF8FGGEFGFFFGGGGGGEGFG,:FFFGGGGGEFCFGFGGGGGGGGFGGGGGGFGGGGGGGGFCFGDCFGGGGGGGGGFEFGGGGGGGGGGGGGGC8:FG69>CEGD6EG?<FFGGGGGFFGGGFFCCGGGGGCE5CF?FGGF?FGGGGFFGGGGGCFGGGGDG>EGGCDFFGGGEEGGGGCEFFGGGGGGF5CFGGG?F+
@M01751:259:000000000-C669V:1:1102:10640:19502 1:N:0:AGAGTC
ACGACTACAACAGGATTAGATACCCTGGTAGTCCACGCCGTAAACGATGTCGACTTGGAGGTTGTTCCCTTGAGGAGTGGCTTCCGGAGCTAACGCGTTAAGTCGACCGCCTGGGGAGTACGGCCGCAAGGTTAAAACTCAAATGAATTGACGGGGGCCCGCACAAGCGGTGGAGCATGTGGTTTAATTCGATGCAACGCGAAGAACCTTACCTACTCTTGACATCCACGGAATTCGGCAGAGATGCCTTAGTGCCTTCGGGAACCGTGAGACAGGTGCTGCATGGCTGTCGTCAGCTCGT
+
CCCCCGGGGGGCFGGEFECFFGFGGGGGGGGGGFFCEGFGGGGGGGGGGFGGGGGGGGGGGGGGGFGGGGGGGGGGGGGGGGGGGFEEG@FGAFGDGGGFGGF9:FFGDDG:DDFDEF@FGGDFGEGC=FFDFGGGGGGGGFFGG<FEGGGGDGGE*<FGGG@EGCECEG7<FBFGGFGGG9FGGGGGGGGGGGFG<FEDGCED*<@FFCCFFGGF9CFGGG??EFEGGGGGGGGGGGGGGGGGGGGGGCC70+<CGFGFCEC>FECECF>++;CF@<++<C6<:CG6;:FEF>*/8+0:/
@M01751:259:000000000-C669V:1:1102:23861:19627 1:N:0:AGAGTC
GGATTGGTACGTCATCCCCACCTTCCTCCAGTTTATCACTGGCAGTCTCCTTTGAGTTCCCGGCCTAACCGCTGGCAACAAAGGATAAGGGTTGCGCTCGTTGCGGGACTTAACCCAACATTTCACAACACGAGCTGACGACAGCCATGCAGCACCTGTCTCAGAGTTCCCGAAGGCACCAAAGCATCTCTGCTAAGTTCTCTGGATGTCAAGGGTAGGTAAGGTTCTTCGCGTTGCATCGAATTAAACCACATGCTCCACCGCTTCTGCGGGCCCCCGTCCATTCATTTGAGTTTTAACC
+
CCCCCFGE@@;FFGFD<C<-FC@FGGGC9EFF<FGGGFFGG@<@@F@9EFC<FF9CEFGGGGGGGGGFGGGGGGGGGG@GG8<@F,CF<<EEF+<++@FEGG,,=7FE+?FE<F9<FF7AAFFGFFGGCC@C@++@>,A+BFCFBGGG8,,CFFGGGE>DACFFGGECBF<C>7*FCF:*<FEA,<;B,,,,7,7,@@,,DFGGG,B,FCCCG,:FD773@,?B,2C;CFFCCED77:,24<C7@B<;FCCF5CGF?EG6FC*::8*++3:8*/828EG5C*8?F99+<<::*+<CC+3?3
@M01751:259:000000000-C669V:1:1102:4552:19646 1:N:0:AGAGTC
GGATTGGTACGTCATCCCCACCTTCCTCCGGTTTGTCACCGGCAGTCTCCTTAGAGTGCCCACCTTAACGTGCTGGTAACTAAGGACAAGGGTTGCGCTCGTTACGGGACTTAACCCAACATCTCACGACACGAGCTGACGACAGCCATGCAGCACCTGTCTCAATGTTCCCGAAGGCACCAATCCATCTCTGGAAAGTTCATTGGATGTCAAGAGTAGGTAAGGTTCTTCGCGTTGCTTCGAATTAAACCACATGCTCCACCGCTTGTGCGGGCCCCCGTCAATTCATTTGAGTTTTAAC
+
CCCCCGGGGGGGGGGGGGGGGEGGGGGGGGGGGGGGGGFGGGGGGGCFGGGGGGGGFGGGGFGGGFGGGGGGGGGGGGGGGGGCCGGGGGG>FGGGGGGGGGGGGGGGG@FGGGGFF?FGGGG?FEFGGEGGD+4BF8FGGGCEGGGFFFGGCFFGGGGFF<9CFGGEGGGGCGGGECCFGGGGGGGGB3>EGFFGGFGFFGFGGGFGGGGGGGFGG9CEGFGGGFFGGFC@CGGGGDFGCEGFGGFGGGCFFFFGGGGGGGGGGGEGGFDC8*8=EGECCEE5CEGCFFGCFGGGG?C7+
@M01751:259:000000000-C669V:1:1102:12667:19664 1:N:0:AGAGTC
ACGACTACAACAGGATTAGATACCCTGGTAGTCCACGCCGTAAACGATGATAACTAGCTGTCCGGGAACTTGGTTTTTGGGTGGCGCAGCTAACGCATTAAGTTATCCGCCTGGGGAGTACGGTCGCAAGATTAAAACTCAAAGGAATTGACGGGGGCCTGCACAAGCGGTGGAGCATGTGGTTTAATTCGAAGCAACGCGCAGAACCTTACCAGCGTTTGACATGTCCGGACGACTTCGAGAGATCGATTTCTTCCCTTCGGGGACTGGAACACAGGTGCTGCATGGCTGTCGTCAGCTC
+
CCCCCGGGGGGGGGGGGGGGGGGGGGGGGGGGGGGGGGGGGGGGGGGGGGGGGGGGGGGGGGGGGGGGGGGGGGGGGGGGGGGGGGGGGGGGGGGGGGGGGGGGGGGGGGGGGGGGGGGGGGGGGGGGGGFGGGGGGGGGGGGGGFGGGGGGGGGGGGGGGGGGGGGGGGGGGFGGGGGFGGGGGGGGGGGGGGGGGGGGGGEGGGGGGGGGGGGGGGGGGGGGGGGGGGGGGGGGGEFEFGGGG?CFGGGGFDFGGGGFGGGGGDEGGGGGGGGGDFGGGGGGFGGGCGGCEGGGEEC92
@M01751:259:000000000-C669V:1:1102:21629:19730 1:N:0:AGAGTC
ACGACTACAACCGGATTAGATACCCTGGTAGTCCACGCCGTAAACGATGAATGCTAGCTGTTGGGGTGCTTGCACCGCAGTAGCGCAGCTAACGCTTTAAGCATTCCGCCTGGGGAGTACGGTCGCAAGATTAAAACTCAAAGGAATTGACGGGGGCCCGCACAAGCGGTGGAGCATGTGGTTTAATTCGAAGCAACGCGCAGAACCTTACCATCCCTTGACATGTCGTGCCATCCGGAGAGATCCGGGGTTCCCTTCGGGGACGCGAACACAGGTGCTGCATGGCTGTCGTCAGCTCGTG
+
CCCCCGGGGGGGGGGGGGGGGGGGGGGGGFGGGGGGGGGGGGGGGGGGGFGGGGGGGGGGFGGGGGGGGGGGGAFGGGGGGGGGGGGGGGGGGGGGGGGGGGFGGGGGGGEGGGEGGGGGDGGGGGGGGGGGGGGGGGGAFFGGFGGGGGGGGEGGGGGGGGGGGGGGGGGGGGGGGGGGGGGGGGGGGGGGGGGCFGGGGGGGGGGGGGGGGGGGGGGDGGGG6CFGGGGGGGGGGGGGGC@:CGF>EGGEDGCFGGG5CEGGGGGGGGDFFGFGF??EGEGGCFFGGGGGGGCFCFGE7
@M01751:259:000000000-C669V:1:1102:17771:19797 1:N:0:AGAGTC
ACGACTACAACCGGATTAGATACCCTGGTAGTCCACGCCGTAAACGATGGAAGCTAGCCGTCGGGGGGTTTACCTTTCGGTGGCGCAGCAAACGCATTAAGCTTCCCGCCTGGGGAGTACGGTCGCAAGATTAAAACTCAAAGGAATTGACGGGGGCCCGCACAAGCGGTGGAGCATGTGGTTTAATTCGAAGCAACGCGCAGAACCTTACCAGCTCTTGACATGGCAGGACGGTTCCCGGAGACGGGTTCCTTCACTTCGGTGACCTGCACACAGGTGCTGCATGGCTGTCGTCAGCTCG
+
CCCCCGGGGGGEFGGGGGGGGGGGGGGGGGGGGGGGGGGGGGGGGGGGGGGGGGGGGGGGGGGGGGGGGGGGGGGGGGGGGGGGGGGGGGGGGGGGFFFFFGGGGGGGGGGGGGGGGGGGGGGGGGGGGGGGGGGGGGGGGGGGGGGGGGGGGGGGGGGGGGGGGGGGG;EGGGGGGGGGFFGGGGGFCGGGGGGGGGGGGGGGGGGGGGGGGGGFGGGGEGGGFFGGGGGDCEGGGGGGGCCCGGGGGGGGGFGGGGGGGGE58?FG=E6FGGGGGG8CFGFFGGGGGGGGGFF88?A+5
@M01751:259:000000000-C669V:1:1102:8812:19846 1:N:0:AGAGTC
GGATTGGTACGTCATCCCCACCTTCCTCCGGTTTGTCACCGGCAGTCTCCTTAGAGTGCCCACCATAACGTGCTGGTAACTAAGGACAAGGGTTGCGCTCGTTACGGGACTTAACCCAACATCTCACGACACGAGCTGACGACAGCCATGCAGCACCTGTGTCTGAGTTCCCGAAGGCACCAATCCATCTCTGGAAAGTTCTCAGCATGTCAAGGCCAGGTAAGGTTCTTCGCGTTGCTTCGAATTAAACCACATGCTCCACCGCTTGTGCGGGCCCCCGTCAATTCATTTGAGTTTTAAC
+
CCCCCGGGGGGGGGGGGGGGGGGGGGGGGGGGGGGGGGGGGGGGGGGGGGGGGGGGGGGGGGGGGGGGGGGGGGGGGGGGGGGGFGGGGFGGGGGGGGFGGGGGGGGGGGGGGGGGGGGGGGGCGGGGGGGGGGDGGGGGGGGGGGGGGGGGFFGGGGGGFGGGGGGGGGGGGGEGGGGGGGFGGGGGGFGGGGGGGGGGGGGGGGGGGGGGGGFGGGGDEFFFFFFGGGEFG7FGGGGGF*:EFFGCFFFGGGGGG9CFGGGEGGGGGFFGGCGECEEEGGG5@?C?FCECE>+A?9CF7
@M01751:259:000000000-C669V:1:1102:17474:19875 1:N:0:AGAGTC
GGATTGGTACGTCATCCCCACCTTCCTCCGGTTTATCACCGGCAGTCTCCTTTGAGTTCCCGACCGAATCGCTGGCAACAAAGGATAAGGGTTGCGCTCGTTGCGGGACTTAACCCAACATTTCACAACACGAGCTGACGACAGCCATGCAGCACCTGTCTCACGGTTCCCGAAGGCACTAAGGCATCTCTGCCGAATTCCGTGGATGTCAAGAGTAGGTAAGGTTCTTCGCGTTGCATCGAATTAAACCACATGCTCCACCGCTTGTGAGGGCCCCCGTCAATTCATTTGAGTTTTAACC
+
CCCCCGGGGGGGGGCGGGGGGGGGGGGFGGGGDGFGFGGGGGGGGGGFFGGGFFEFGGFFFEGGGG888BEFGGGGGGGGGGGGGGGGGGGFGEFCGGGGGFGGDEGGGFGGGGGFGFCGFGEADGFGGGGGDCGGGGGGGGGGDFDGGGGDFGGAFCD8,=,@FEFFC,@F*<CCFFFFGGFFFGCGFGGFGFGE@BEA<CFFGCGF:CFFGFCGGGGGGFFC?CF?FCEGGGGGGGGGGGGGGFGGGGGFGGGGFE6C*0*:8**0++<CECGGGEG5C8E:<E9FGE@E=GGFGGGGF
@M01751:259:000000000-C669V:1:1102:20776:19878 1:N:0:AGAGTC
GGATTGGTACGTCATCCCCACCTTCCTCCGGTTTATCACCGGCAGTCTCCTTTGAGTTCCCGCCATCACGCGCTGGCAACAAAGGATAAGGGTTGCGCTCGTTGCGGGACTTAACCCAACATTTCACAACACGAGCTGACGACAGCCATGCAGCACCTGTCTCACGGTTCCCGAAGGCACTAAGGCATCTCTGCCGAATTCCGTGGATGTCAAGAGTAGGTAAGGTTCTTCGCGTTGCATCGAATTAAACCACATGCTCCACCGCTTGTGCGGGCCCCCGTCAATTCATTTGAGTTTTAAC
+
CCCCCGGGGGGGGGGGGGGGGGGGGGGGGGGGGGGGGGGGGGGGGGGGGGGGGGGFGGGGGGGGGGGGGGGGGGDGGGGGGGFGGGGGGGGGGGGGGGGGDGGGGGGDGGGGGGGFGEGGGGGGGGGGGGGGGGGGGGGGGGGGGGGGGGGGGGGGGGGGGGGGGGDFGGGGGGGDGGGGFGGG:FFGGGFGGGGGGGGGGGFGDGGGFGGGFFGGGF@FCFGFGGGGGGGGGGGGGGG?CEGGGGGGGGGGFFGEFG7FGGGGGDEGGGGGG>EGGCEGEG5=FFGFCFG9E8CGGGGG?
@M01751:259:000000000-C669V:1:1102:9994:19900 1:N:0:AGAGTC
ACGACTACAACAGGATTAGATACCCTGGTAGTCCACGCTGTAAACGATGGGTGCTCGGTGTCGCGGGTATCGACCCCTGCGGTGCCTTAGCCAACGCGTTAAGCACCCCGCCTGGGGAGTACGGTCGCAAGGCTGAAACTCAAAGGAATTGACGGGGGCCCGCACAAGCGGTGGAGCATGCGGATTAATTCGATGCAACGCGAAGAACCTTACCAAGGCTTGACATACACCGGAAACGGCCAGAGATGGTCGCCCCCTTGTGGTCGGTGTACAGGTGGTGCATGGTTGTCGTCAGCTCGTG
+
CCCCCGGGGGGGFGDFFGGGGGFG@EGGGGGFGFFFGGGGGGGGGGGGGGGGCGGGGGGGGGGGGGGGGGGGGGGGEFGG>:CCFGGGGGGGGGGGGGGGDFFGGGGGGGGGGGGGGGEGGGGGGGGGGGGGGGGGGGGFGGFGGCECCFGGGGGDDD>FEGGGGGGGGGGGGGGGGGCCFCCE*AC?FFGGGFGGGCFGDGGGGGGGGGGGGGGGFGGGG>EGGGEGGF*:CEGGFGGGDGG@FGGGGGGG8EGGGGGGGFGGGGGEGGGGGGF28CGFFCGGFCEEGG5*;@E++3::*
@M01751:259:000000000-C669V:1:1102:11319:19909 1:N:0:AGAGTC
GGATTGGTACGTCATCCCCACCTTCCTCCGGTTTGTCACCGGCAGTCTCCTTAGAGTGCCCACCATAACGTGCTGGTAACTAAGGACAAGGGTTGCGCTCGTTACGGGACTTAACCCAACATCTCACGACACGAGCTGACGACAGCCATGCAGCACCTGTGTCAGAGTTCCCGAAGGCACCCATCCATCTCTGGAAAGTTCTCTGCATGTCAAGGCCTGGTAAGGTTCTTCGCGTTGCTTCGAATTAAACCACATGCTCCACCGCTTGTGCGGGCCCCCGTCAATTCATTTGAGTTTTAGC
+
CCCCCGGGGGGGFGGFGGGGGGGGGGGGGGGGGGGGGGGGGGGGGGGGGGGGGGGGGFGGGGGGGGGGGGGGGGFFGGGGGGGGGGGGGGGGGGGGGGDGCFGGGGGGGGGGCGGGGGGGGGG9FFFFGGGGCCGGG?GFFGGGDGGFGFGFGG8FGGDFFFFFFFFGFGGGGGGGEGGGGE@FGFFEEFFGGCCC9FGGGGGGGGFFCCFGGGFGGGGGGGGGFFEGGGFCCGGGEF9FE*CBFFGFGGFGCCGGFFG?FGGDGDEGG+<CE5=CEGGGCE=5FFGFGFGFECGGGGGGF
@M01751:259:000000000-C669V:1:1102:11512:19935 1:N:0:AGAGTC
GGATTGGTACGTCATCCCCACCTTCCTCCGGCTTATCACCGGCGGTTCCTTTAGAGTACCCAACCAAATGATGGTAACTAAAGGCGAGGGTTGCGCTCGTTGCGGGACTTAACCCAACATCTCACGACACGAGCTGACGACAGCCATGCAGCACCTGTGTTCCAGTCCCCGAAGGGAAGAAATCTGTCTCCAGAAGTCGTCCGGACATGTCAAACGCTGGTAAGGTTCTGCGCGTTGCATCGAATTAAACCACATGCTCCACCGCTTGTGCGGGCCCCCGTCAATTCATTTGAGTTTTAAC
+
CCCCCGGGGGEGGGGGGGGGGGGGGGGGGGGGGGGGGGGGGGGGGGGGGGGGGGGGGGGGGGGGGGGGGFGGGGFGGGGGGGGGGGGGGGGGGGGGGGGGGGGGGGGGGGGGGGGGGGGCGCGGGGGGGGG7BGGGGGGGGGGFFGGGGFGGGGGGGGGGGGGGGGGFGG:FFCFGGGEFGGGGGGGG:FGG?FGGFGGGGGGGGG5?FFFGGFGCEEGGGGFC6CEGGGFGGGGGGGGGGGGGGFFGDGGG>*ACGFGGGGGGGGGFF6EGGEECGGEEE5*1AG++<FGG7EECFF+A+
@M01751:259:000000000-C669V:1:1102:23428:19972 1:N:0:AGAGTC
GGATTGGTACGTCATCCCCACCTTCCTCCGGTTTATCACCGGCAGTCTCCTTTGAGTTCCCGACCGAATCGCTGGCAACAAAGGATAAGGGTTGCGCTCGTTGCGGGACTTAACCCAACATTTCACAACACGAGCTGACGACAGCCATGCAGCACCTGTCTCAGCGTTCCCGAAGGCACCAATCCATCCCTGGAAAGTTCGCTGGATGTCAAGAGTAGGTAAGGTTCTTCGCGTTGCATCGAATTAAACCACATGCTCCACCGCTTGTTCGGGCCCCCGTCAATTCCTTTGAGTTTCACCC
+
CCCCCGGGGGGGGCGGGGGGGGGGGGGFGGGGGGGGEGGGGGGGDGGAFGGGGGGFGGGGGGGGGGF88FFGGECFGGGGGGGGGGGGFFGFGCFCGGGGGGFGGECECCGGGGGGFGGGGGGGGGGGGFGGDCGGFFFC7FGGGGFAGGGGGGGGGGGGCG,EFGGCGGGGGGDGGGGGGGGDGFGG,=FFFFEGGGGGGGGEEFFGG9CGGGGGGGGGGGGGGGGGFE8EDGGCG+:<ACFGGGGGGGGGGF?EC?FFGFCEEE>C+9ED8ECCCECEG5C9FFFGFFGD5CCFGECF=
@M01751:259:000000000-C669V:1:1102:26659:20089 1:N:0:AGAGTC
ACGACTACAACCGGATTAGATACCCTGGTAGTCCACGCCGTAAACGATGAATGCTAGCTGTTGGGGTGCTTGCACCGCAGTAGCGCAGCTAACGCTTTAAGCATTCCGCCTGGGGAGTACGGTCGCAAGATTAAAACTCAAAGGAATTGACGGGGGCCCGCACAAGCGGTGGAGCAGGTGGTTTAATTCGAAGCAACGCGCAGAACCTTACCATCCCTTGACATGTCGTGCCATCCGGAGAGATCCGGGGTTCCCTTCGGGGACGCGAACACAGGTGCTGCATGGCTGTCGTCAGCTCGTG
+
CCCCCGG9EAEGFGGECF9EFGFGGGGGGGGGGGFFC:CC@FGGGGGC@FGGGGGFGFGFEFFGGG@EGFGGGGGGGGFGGGGDGGGG@FDGGGGGGGGGG,CAAFFGGF7BFGGGGEEFG:,BFGGGEGFGGGGGFCEFGDFGGGFGGCF+@@@FF@FF7CFGF7<FGF<<7BCE,C*?BFFGECA<CFGGGDGGDFGGEEGGGGCCGFCEF+<CCFDCFFEE?<FFGCCCE?FFA8*:>EC<FC@588:EFC9C?*@;8?5*2:>EE5?**;8A:?+<C?7CE8CEC:C*:8C8<72/:
@M01751:259:000000000-C669V:1:1102:15426:20176 1:N:0:AGAGTC
ACGACTACAACAGGATTAGATACCCTGGTAGTCCACGCCGTAAACGATGAATGCTAGCTGTTGGGGTGCTTGCACCGCAGTAGCGCAGCTAACGCTTTAAGCATTCCGCCTGGGGAGTACGGTCGCAAGATTAAAACTCAAATGAATTGACGGGGGCCCGCACAAGCGGTGGAGCATGTGGTTTAATTCGAAGCAACGCGCAGAACCTTACCATCCCTTGACATGTCGTGCCATCCGGAGAGATCCGGGGTTCCCTTCGGGGACGCGAACACAGGTGCTGCATGGCTGTCGTCAGCTCGTG
+
CCCCCGGGGGGGFCGGGFGGGGGGGGGGGGGGGGGGGGGGGGGGGDGGGGGGGGFGGGEFGFGCCFFEFGFGGGGGFGEGGGGGEGGGGGDEFGGGGGFDDGFEGGGGGGGGGGGGGGGGGCFEGDGGGFGGGGGGGGGGGCEFGGGECFC7FEGGGEGECEGGF@FGGCCEFGGGGFGFGFG@GGGF@CFEGGGGGCGGEEGGGGGGGGGGGGGGGGGDFGGGFGF>F5;FF?CGGECCE>FFGGGGGGGGGGGGEGGGGDGD>EDE5C*C8@EGGGF?FGFGGGFGGFGGGFGGFG=CF
@M01751:259:000000000-C669V:1:1102:8115:20193 1:N:0:AGAGTC
GGATTGGTACGATCCCCACCTTCCTCCGGTTTGTCACCGGCAGTCTCCTTAGAGTGCCCACCATAATGTGCTGGTAACTAAGGACAAGGGTTGCGCTCGTTACGGGACTTAACCCAACATCTCACGACACGAGCTGACGACAGCCATGCAGCACCTGTGTCTGCGTTCCCGAAGGCACCAATCCATCTCTGGAAAGTTCTCAGCATGTCAAGGCCAGGTAAGGTTCTTCGCGTTGCTTCGAATTAAACCACATGCTCCACCGCTTGTGCGGGCCCCCGTCAATTCCTTTGAGTTTCACTCT
+
CCCCCGGGGGGGGGGGGGGDGGGGGGGGGGGGCGGGGGGDFGGGGCFFGGGGGGGFGEGEGGGGGGGGGGGGGGGGGGGGGGGGGGGGFGGGGGGGGGGGGGGGGGGGGGFGGGGGGDFGGGAFGGFGGGDDEFEFGFGEGGGGGGGGG?AFCEGGGGFGGGC,@FGGGFEGDFGGGGGGGGGGGGG;FCDGGGCGGGG9FFC<CGCFFFGGGGGGGGFGGGGCEGGGGGGGGGDGGGGEGGGCFGGGG>@>F?F9FGGGGGG8;8GE@?EEGGGGGGGGGEGGGGGGGGGEFFGGFCG?C
@M01751:259:000000000-C669V:1:1102:16708:20300 1:N:0:AGAGTC
ACGACTACAACCGGATTAGATACCCTGGTAGTCCACGCCGTAAACGATGGAAGCTAGCCGTTGGGGGATTTATCTCTCGGTGGCGCAGTTAACGCATTAAGCTTCCCGCCTGGGGAGTACGGTCGCAAGATTAAAACTCAAAGGAATTGACGGGGGCCCGCACAAGCGGTGGAGCCTGTGGTTTAATTCGAAGCAACGCGCAGAACCTTACCAGCCCTTGACATGCCCTGACGGCTCCAGAGATGGAGCTTTTCCTTCGGGACAGGTGCACCGGTGCTGCATGGCTGTCGTCAGCTCGTGT
+
CCCCCGGGGGGGGGGGGGGGGGGGGGGGGGGFFGGACEFEGGGGGGGCFGGGGGGGGGGGEGGFGGGCF@DEFG9FGGEGGGGDGGGCFFFGFGGGGGGFEGGGGGGGGGGGGEFCEEGGGGGGG=>FDFDFFFGGFGGGGEG8DDFGGGGGGEEGGGGGGGGGGGGGGEECCEG*,=?2CFFCFFCGGGGGGGGEGCEGDGEEFFFGFCCFGGGGGGGG9CGGCCFD?FGGCCC>EGGG7@E<::AFFFFG?EFGGGFGE5E5;8:<8CF*:52CEGGG?FG6CEECE>FGC8A0+:1::
@M01751:259:000000000-C669V:1:1102:14949:20335 1:N:0:AGAGTC
ACGACTACAACAGGATTAGATACCCTGGTAGTCCACGCCGTAAACGATGTCGACTTGGAGGTTGTTCCCTTGAGGAGTGGCTTCCGGAGCTAACGCGTTAAGTCGACCGCCTGGGGAGTACGGCCGCAAGGTTAAAACTCAAATGAATTGACGGGGGCCCGCACAAGCGGTGGAGCATGTGGTTTAATTCGATGCAACGCGAAGAACCTTACCTACTCTTGACATCCACGGAATTCGGCAGAGATGCCTTAGTGCCTTCGGGAACCGTGAGACAGGTGCTGCATGGCTGTCGTCAGCTCGT
+
CCCCCGGGGGGGGGGGGGGGGGGGGGGGGGGGGGGGGGGGGGGGGGGGGGGGGGGGGGGGGGGGDFGGGGGGGGGGGGGGGGGGGGGGGGGGGGGGGGGGGGGGGGGGGGGGGGGGGGGGGGGGGGGGGGGGGGGGGGGGGGGGFGGGGGGGGGGGGGGGGGG@ECEGGFFGGGGGFFGCGFFGGGGGGGGGCFGGFGDGGGGGEF>CCFGGG7FGGGGFGGGGGGCFFECGGGGFFFGGGF@EFGG6CG?FGGGGGFFGGEE*/58;EFGFGGGCCEFFG?EGGC5EGGGGC>=8FFGG*
@M01751:259:000000000-C669V:1:1102:19644:20382 1:N:0:AGAGTC
ACGACTACAACCGGATTAGATACCCTGGTAGTCCACGCCGTAAACGATGTCGACTTGGAGGTTGTTCCCTTGAGGAGTGGCTTCCGGAGCTAACGCGTTAAGTCGACCGCCTGGGGAGTACGGCCGCAAGGTTAAAACTCAAATGAATTGACGGGGGCCCGCACAAGCGGTGGAGCATGTGGTTTAATTCGATGCAACGCGAAGAACCTTACCTACTCTTGACATCCAGAGAACTTTCCAGAGATGGATTGGTGCCTTCGGGAACTCTGAGACAGGTGCTGCATGGCTGTCGTCAGCTCGT
+
CCCCCGGGGGGGGGCGGGGGGGFGGGGFGGGGGGFGGGGGGGGGGGGGGGGGGGGGFGGGGEGGGGGGGGGGGGGFEGGGGFGFFGGF7FGGGGGGGGGGGGGGGGGGGGGGGGGGGGGGGGGGGGGGGGGGGGGGGGGGGGGGGGGGD9FGGGGGGGDFDGFGGGGGGGGEGCGGGFGGGGFGGGGGFCCGGGGGGGGGGGGGGGGGGGGGGGGGGGGGGGGGGFFGGGGGGGGGGGGGGGGGGGGFGCFGGCFGGGGGGGGEGGGGGGGGGGGGGGGFGGGFGGGGGGGGGGGCEGFE5
@M01751:259:000000000-C669V:1:1102:12257:20449 1:N:0:AGAGTC
ACGACTACAACCGGATTAGATACCCTGGTAGTCCACGCCGTAAACGATGAATGTTAGCCGTCGGGCAGTTGACTGTTCGGTGGCGCAGCTAACGCATTAAACATTCCGCCTGGGGAGTACGGTCGCAAGATTAAAACTCAAAGGAATTGACGGGGGCCCACACAAGCGGTGGAGCATGTGGTTTAATTCGAAGCAACGCGCAGAACCTTACCAGCTCTTGACATTCGGGGTATGGGCAGTGGAGACATTGTCCTTCAGTTAGGCTGGCCCCAGAACAGGTGCTGCATGGCTGTCGTCAGCT
+
CCCCCGGGGGGGGGGGDFGGGGGGGGGGGGGGGGGGGGGGGGGGFGGGGCF9FFFFFFFECFDGGGGGGGGFGGGGGGGGGCGGGGGGGGGGGGGGGGGFGGGGGGGFBGGGGGGEFEGGGGFFGGGGGGFGGDGGGGGGCFGGG8=D=3>FEGGGDFFGGGGGGFGGGCEG=CGFGGF?CBCFGGF9:CE:<FGGGGDFCEGGGGFGFFGGGGGCGFGCGGGFFGCEEE*AFGGGFFG??668<FFGG7C9FCFDFCF?FFGF6CDDFGECEGG6CFECGGFFGF77ECCECCFG55CC2
@M01751:259:000000000-C669V:1:1102:15627:20603 1:N:0:AGAGTC
GGATTGGTACGTCATCCCCACCTTCCTCCGGCTTATCACCGGCGGTTCCTTTAGAGTACCCAACCAAATGATGGTAACTAAAGGCGAGGGTTGCGCTCGTTGCGGGACTTAACCCAACATCTCACGACACGAGCTGACGACAGCCATGCAGCACCTGTGTTCCAGTCCCCGAAGGGAAGAGACCCATCTCTGGGAATCGTCCGGACATGTCAAACGCTGGTAAGGTTCTGCGCGTTGCTTCGAATTAAACCACATGCTCCACCGCTTGTGCGGGCCCCCGTCAATTCATTTGAGTTTTAAC
+
CCCCCGGGGGGGGGGGGGGGGGGGGGGGGGGGGGGGGGGGGGGGCGGGGGGGGGGGGGGGGGGGGGGGGGGGGGGGGGGGGGGGGGGGGGGGGGGGGGGGGGGGGG7FGGGGGGGGGGGGGCFGGGGGGGGGGGGGGGGGGECFGGGFGGGGFGGFGGGGGGGGGGGGGGGGEEGG7FGGCGGGGGDGGGGGGGGGGGGGGGGGGGGGGGGGGGGGGGGGGFGGGCFGF@9EGGGGGGGGGCEFGGGCFGFDFGFFFFGGCGGGGGGGGGGG>EE8EGGDEG5CCFFC?CGC9C9+CF?FE
@M01751:259:000000000-C669V:1:1102:6194:20617 1:N:0:AGAGTC
GGATTGGTACGTCATCCCCACCTTCCTCCGGTTTGTCACCGGCAGTCTCCTTAGAGTGCCCACCATAATGTGCTGGTAACTAAGGACAAGGGTTGCGCTCGTTACGGGACTTAACCCAACATCTCACGACACGAGCTGACGACAGCCATGCAGCACCTGTGTCTGAGTTCCCGAAGGCACCAATCCATCTCTGGAAAGTTCTCAGCATGTCAAGGCCAGGTAAGGTTCTTCGCGTTGCTTCGAATTAAACCACATGCTCCACCGCTTGTGCGGGCCCCCGTCAATTCATTTGAGTTTTAAC
+
CCCCCGGGGGGGGGGGGGGGGGGGGGGGGGGGGGDFGGGGGGGGGGGGGGGGGGGGGDFGGGGGGGCGGGGEGFFGGGGGGGGGGGGGFGGGGFFGGGDGGGGGGGGGGGGGGGGGGGGGGGGCFGGGCGGGGGGGGGGGGGGGGGGGGGGGCFAFGGEF8FGGGGGGGGGGGGGGGGGGGFFGGGGGGFFEGFGGGGGGGGGGGGGGGGGGF9CG@FFDGFGDDFGGGGG7FEGGGGGFFE7EDCFGGGGGGGGF?<CGFGGCGEC>=<FE>>C*::C5?EGGGGG9CFGG7CCGGGFF:
@M01751:259:000000000-C669V:1:1102:5423:20677 1:N:0:AGAGTC
ACGACTACAACAGGATTAGATACCCTGGTAGTCCACGCCGTAAACGATGGAAGCTAGCCGTCGGGGGGTTTACCTTTCGGTGGCGCAGCCAACGCATTAAGCTTCCCGCCTGGGGAGTACGGTCGCAAGATTAAAACTCAAAGGAATTGACGGGGGCCCGCACAAGCGGTGGAGCATGTGGTTTAATTCGAAGCAACGCGCAGAACCTTACCAGCCCTTGACATGCCTCGCAGACTTCAGAGATGAGGTCGTTCCTTCGGGACGAGGACACAGGTGCTGCATGGCTGTCGTCAGCTCGTGT
+
CCCCCGGGGGGGGGGGGGGGGGGGGGGGGGGGGFGFFGGGGGGGGGGGGGGGGGGGGGGGGEEGGGGGGGGGGGGGGGGGGGGGGGGGGGGGGEGGGGGGGGGGGGGGGGGGGGGGGGGGGGGGGGGGGGGGGGGGGGGGGGGGGGGGFGGGGGGGGGGGGGGGGGGGGGGGGGGGGG9EGFGGGGGGGGGGGGGGGGGGGCGGGGGGGGGGDE>FGGGGGGGGGGFGGGGGGGGGGCGG79;FGGGGGFGGGGGGFGGGGCEGGGGEFCG8:8<CCGF9AEF6>EEGFGGGCEG?EEED*
@M01751:259:000000000-C669V:1:1102:17254:20699 1:N:0:AGAGTC
GGATTGGTACGTCATCCCCACCTTCCTCCGGTTTGTCACCGGCAGTCTCCTTTGAGTTCCCGACCGAATCGCTGGCAACAAAGGATAAGGGTTGCGCTCGTTGCGGGACTTAACCCAACATTTCACAACACGAGCTGACGACAGCCATGCAGCACCTGTCTCACGGTTCCCGAAGGCACTAAGGCATCTCTGCCGAATTCCGTGGATGTCAAGAGTAGGTAAGGTTCTGCGCGTTGCTTCGAATTAAACCACATGCTCCACCGCTTGTGCAGGCCCCCGTCAATTCCTTTGAGTTTTAGCC
+
CCCCCGGGGGGGGGGGGGGGGGGGGGGGGGGGGGGGGGGGGGGGGGGGGGGGGGGGGGGGGGGGGGF@FFGGGGGGGGGGGGGGGGGGGGGGGGGGGGGGGGGGGGGGGGGGGGGGGGGGGGGGGGGGGGGGEDGGGGGGGGGGGGGGGGGGGFGGGGGGCGGGGGGGGGFGGGGGGGGGGGGGGGGGFGGFGGDEGGGGGGGGGGGGGGGGGGGGGGGGGGGGGGGGGGGGGGGGGGGGDGGGGCFEFGGFGGGGGFGFGG5CEGG@FFCFFECEGGC?ECEGGGGGGGF<FGGGGG*+<
@M01751:259:000000000-C669V:1:1102:20845:20711 1:N:0:AGAGTC
ACGACTACAACAGGATTAGATACCCTGGTAGTCCACGCCGTAAACGATGAATGCTAGCTGTTGGGGTGCTTGCACCGCAGTAGCGCAGCTAACGCTTTAAGCATTCCGCCTGGGGAGTACGGTCGCAAGATTAAAACTCAAAGGAATTGACGGGGGCCCGCACAAGCGGTGGAGCATGTGGTTTAATTCGAAGCAACGCGCAGAACCTTACCATCCCTTGACATGTCGTGCCATCCGGAGAGATCCGGGGTTCCCTTCGGGGACGCGAACACAGGTGCTGCATGGCTGTCGTCAGCTCGTG
+
CCCCCGGGGGGGGGGGGGGGGGGGGGGGGGGGGGGGGGGGFGGGGGGGGGGGGGGGGGGGGGGGGGGGGGGGGGGGGGGGGGGGGGGGGGGGGGGGGGGGGGGGGGGGGGGGGEGGGGGGGGGGGGGGGGGGGGGGGGGDFGGGGGGGGGGGGGGGGGGGGGGGGDGGGEGGFGGGGGGFGGGFFGGGGGGGGGGGGGGGGGGGGFGGGGGGGFGCEGGFGGGFGGFGGGEGGGGGGGGEGGGGGGGEGGGD8@FGGGG5EGGGGGGGGGGGDGGGGGGGGGFGGGGGGGGGGGEFGFGCC
@M01751:259:000000000-C669V:1:1102:7188:20729 1:N:0:AGAGTC
ACGACTACAACCGGATTAGATACCCTGGTAGTCCACGCCGTAAACGATGAATGTTAGCCGTCGGGCAGTTGACTGTTCGGTGGCGCAGCTAACGCATTAAACATTCCGCCTGGGGAGTACGGTCGCAAGATTAAAACTCAAAGGAATTGACGGGGGCCCGCACAAGCGGTGGAGCATGTGGTTTAATTCGAAGCAACGCGCAGAACCTTACCAGCTCTTGACATTCGGGGTATGGGCAGTGGAGACATTGTCCTTCAGTTAGGCTGGCCCCAGAACAGGTGATGCATGGCTGTCGTCAGCT
+
CCCCCGGGGGGGGGGGGGGGGGGFGGGGGGGGGGGGGGGGGGGGGGGGGGGGGGGGGGGGGGGGGGGGGGGGGGGGGGGGGGGGGGGGGGGFGGGEGGGGGGGGGEGGGEEGGGGGGGGGGGCGFGGGGGGFGGGGGGGGGGGGGGGGGGGGGGGGGGGGGGGGGGGGG=FGGGGGGFCGGGFGGCGGGGGGGGGGGDGGGGGGFGGGGGGGGDFGGGGFFGGGGGGGGGGGGGGGGGGGGGGGGGGGGGGGGGFGGGGGGGGFFFGGGGGGGGFGGGGGG++0CFGGGGG5*<CFGGEG+
@M01751:259:000000000-C669V:1:1102:21770:20772 1:N:0:AGAGTC
GGATTGGTACGTCATCCCCACCTTCCTCCGGTTTGTCACCGGCAGTCTCCTTAGAGTGCCCACCATAATGTGCTGGTAACTAAGGACAAGGGTTGCGCTCGTTACGGGACTTAACCCAACATCTCACGACACGAGCTGACGACAGCCATGCAGCACCTGTGTCTGAGTTCCCGAAGGCACCAATCCATCTCTGGAAAGTTCTCAGCATGTCAAGGCCAGGTAAGGTTCTTCGCGTTGCTTCGAATTAAACCACATGCTCCACCGCTTGTGCGGGCCCCCGTCAATTCATTTGAGTTTTAAC
+
CCCCCGGGGGGGGGGGGGGGGGGGGGGGGGGGGGGGGGGGGGGGGFGGGGGGGGGGGGGGGGGGGGGGGGGGGGGGGGGGGFGGFGGGGG?FGGGGGGGGGGGGGGGGGGGGGGGGGGGGGFGFFGGGGGGGGGGGGGGCCFGGDGGGGGGGGGGGGGGGCFGGGGGGGGGGGGGGCFGGGGGGGGGGGGGGGGGFFC>FGGGGGFFG9>FFC,:CFCFFFGGGGFFCCFFCFFGF*=C?<FF+BC+<BF8CGGG9CCFGGGGGD>8F@6FEE8==EGGG:CCGG?7CFCGF+;@FGFFG7
@M01751:259:000000000-C669V:1:1102:7829:20775 1:N:0:AGAGTC
GGATTGGTACGTCATCCCCACCTTCCTCCGGTTTATCACCGGCAGTCTCCTTTGAGTTCCCGACCGAATCGCTGGCAACAAAGGATAAGGGTTGCGCTCGTTGCGGGACTTAACCCAACATTTCACAACACGAGCTGACGACAGCCATGCAGCACCTGTCTCACGGTTCCCGAAGGCACTAAGGCATCTCTGCCGAATTCCGTGGATGTCAAGAGTAGGTAAGGTTCTGCGCGTTGCTTCGAATTAAACCACATGCTCCACCGCTTGTGCGGGCCCCCGTCAATTCCTTTGAGTTTTAATC
+
CCCCCGGGGGGGGGGFFGGGGGGGGGGGGGGGGGGGGGGGCGGGGGGCGGGGGGGGFGGGGGGGGGFFFGGGGGGGGGGDGFGGGGGGGGGECGGFGEEEGGGGGGGGGGGGGGGGGGGGGFGGFGGGEGGGGCGG8FGFGGGGGGGGFFGGGGGGGDGFAFFGGGCFGGGDFGGGGGGG?ECGGGDGFGGGGGGGDGGGGGGGCFGGGGGGGFDFFFGGGGGGGGDGGGGGGGGGGGGGG;;CCGGGGFGGGEGGFGGGGGGGGGGG6CG>EEGGGGGGGGGFGGGGGGFCFGGFFDFG+
@M01751:259:000000000-C669V:1:1102:5942:20784 1:N:0:AGAGTC
ACGACTACAACAGGATTAGATACCCTGGTAGTCCACGCCGTAAACGATGTCGACTTGGAGGTTGTTCCCTTGAGGAGTGGCTTCCGGAGCTAACGCGTTAAGTCGACCGCCTGGGGAGTACGGCCGCAAGGTTAAAACTCAAATGAATTGACGGGGGCCCGCACAAGCGGTGGAGCATGTGGTTTAATTCGATGCAACGCGAAGAACCTTACCTACTCTTGACATCCACGGAATTCGGCAGAGATGCCTTAGTGCCTTCGGGAACCGTGAGACAGGTGCTGCATGGCTGTCGTCAGCTCGT
+
CCCCCEGGGGGFGGGCGGFGGGGGGCFGGGGGGFEGGGGGGG@FGEEGGGGFFEGGGGGF>FEGGFGGGGGFECGGGGGGDFFGGE@CDGGGEFEDDGGGFGGGGGGGGGGC=FFCGCFFFF7E=FGGGG+CF<EFCGGGGGDGA9FGGF9FGEEGCGGCEDGGGGBFECCC7:*==CEBCCFGCCFF@GG@:FGGGGFG>*8>EFG*8<CFFGGGC:EEC++2ACFFG5?EGDFGGGC*CFG*@FGGFCDCGGFFG+<;8:EEFGEGF5E990A8@689@FGGGCF6EGGFGG*2+0<**
@M01751:259:000000000-C669V:1:1102:21659:20803 1:N:0:AGAGTC
GGATTGGTACGTCATCCCCACCTTCCTCCGGTTTATCACCGGCAGTCTCCTTTGAGTTCCCGACATTACTCGCTGGCAACAAAGGATAAGGGTTGCGCTCGTTGCGGGACTTAACCCAAAATTTCACAACACTAGCTGACGACAGCAATGCAGCACCTGTCTCACGGTTCCCGACGGCACTAAGGCATCTCTGCACAATTCCGTGGATGTCAAGAGTAGGTAAGGTTCTTCGCGTTGCATCGAATTAACACACATGCTCCACCGCTTGTGCGGGACCCCGTCAATTCATTTGAGTTTTAAC
+
CC9<AEEFGGGFGGFAEEFDEG@,EAFF<FGG:@CFCGGGFFFGG-C,CF99ECEFGGGGGGGGGFCC<FGEEE777<CF8F,6F@CF,CFEG?C?CE@FEGGGCED:7FFGGGG9EFD,8BF,,@EE94>F,,,=,CB>CC@C7D,>C,,FFECF3,3:D9=FFGEGG7:<CF*C1<BC:FC,:C@?B,CFGG9,7CFFGGC2F7*7<:FFFC<27?F?FGGF:CCFGGGEGEE588:F7E@?ECFF+02;C5AEF:<<EF>CE5>E:8C**//*;*;E*/C>+A<39:+++1:+++3<<
@M01751:259:000000000-C669V:1:1102:9833:20806 1:N:0:AGAGTC
GGATTGGTACGTCATCCCCACCTTCCTCCGGCTTGTCACCGGCAGTTCCTTTAGAGTGCCCACCCAAACGTGCTGGCAACTAAAGGCGAGGGTTGCGCTCGTTGCGGGACTTAACCCAACATCTCACGACACGAGCTGACGACAGCCATGCAGCACCTGTGCATCACGTCCCTTGCGGGAAAAGCGCATCTCTGCGCCGGTCGTGACCATGTCAAGGGCTGGTAAGGTTCTGCGCGTTGCTTCGAATTAAACCACATGCTCCACCGCTTGTGCGGGCCCCCGTCAATTCCTTTGAGTTTCA
+
CCCCCGGGGGGGGGGGGGGGGGGGGGGGGGGGGGGGGGGGGGGGGGGGGGGGGGGGGGGGGGGGGGGGGGGGGGGGGGGGGGGGGGGGGGGGGGGGGGGGGGGGGGGGGGCGGGFGGGG7FGGFGGGGGGGGGGGGGGGF:>@:CGGGGGGGFGGGGGGGCFFFGGGGGGGGGGGGDGGGGGGGGGGGGGGFFCGGGGGGGGGGDGGGGGGGGFGGGGGFEGGGGGGGGGGCGEGGGGGGGCFCGGFGFGGGGGGGGDG9FFGGGEGGGGGGGG5?CC?EGGE=E>FFF7:FA?CEFFFG+
@M01751:259:000000000-C669V:1:1102:14404:20821 1:N:0:AGAGTC
ACGACTACAACAGGATTAGATACCCTGGTAGTCCACGCCGTAAACGATGAATGCCAGCTGTTGGGGTGCTTGCACCGCAGTAGCGCAGCTAACGCTTTGAGCATTCCGCCTGGGGAGTACGGTCGCAAGATTAAAACTCAAAGGAATTGACGGGGGCCCGCACAAGCGGTGGAGCATGTGGTTTAATTCGAAGCAACGCGCAGAACCTTACCATCCTTTGACATGGCGTGTTACCCAGAGAGATTTGGGGTCCACTTCGGTGGCGCGCACACAGGTGCTGCATGGCTGTCGTCCGCTCGTG
+
CCCCCGGGGGGGGGGGGGGGGGGGGGGGGGFGGGGGGGGGGGGGGGGGGGGGGGGGGGGGGGDGGGGGGGGGGGGGGGGGGGGGGGGGGGGGGGGGGGGGGGGGGGGGGGGGGGG7FFGGGDGEGGGGGGGGGGGGGGGGGGGGGGGGDGGGGGGGFGGGGDGGGGGGGGGGGGGGGGGGGGGGGGGGGGGGGGGGGGGGGGGGGGGGGGGGGGGFGFGGGGGG?CC8EGGGGGGGGFGGGGCFGGCCDEE>FGGGGGGCEE:CEGGGGGEGGGGGGGGGGGGGGGGGG6F:**:C8EGC5
@M01751:259:000000000-C669V:1:1102:15134:20825 1:N:0:AGAGTC
ACGACTACAACAGGATTAGATACCCTGGTAGTCCACGCCGTAAACGATGTCGACTTGGAGGTTGTTCCCTTGAGGAGTGGCTTCCGGAGCTAACGCGTTAAGTCGACCGCCTGGGGAGTACGGCCGCAAGGTTAAAACTCAAATGAATTGACGGGGGCCTGCACAAGCGGTGGAGCATGTGGTTTAATTCGAAGCAACGCGCAGAACCTTACCAGCGTTTGACATGGTAGGACGATTGGCAGAGATGCCTTTCTTCCCTTTGGGGACCTACACACAGGTGCTGCATGGCTGTCGTCAGCTC
+
CCCCCGGGGGGGGGGGGGGGGGGGGGGGGGGGGGFFGGGGGGGGGGGGGGGGGGGGGGGFGGGGGGGGGGGGGGGGGGGGGGGGGGGGGGFGGGGGGGGGGGGGDGGGGGGEGGGGGGGGGGGGEGGGGGGGGGGGGGGGGCGGGGGGEGGGGGGGGGGGGGGGGGGGGG7CEFGGGFGGGGGGGGGGGGGGGGGGGGGCFEEEGGGGGGGGGGGGGEGDGGGGGGGGGGGGGGGGGGGGGDFGGGGGGGGGGGGGGGGGGGGGG581AEFFCGGCFGGGGGGG6FGGGGD8A5@FFGGG6
@M01751:259:000000000-C669V:1:1102:15184:20827 1:N:0:AGAGTC
ACGACTACAACAGGATTAGATACCCTGGTAGTCCACGCCGTAAACGATGATAACTAGCTGTCCGGGAACTTGGTTTTTGGGTGGCGCAGCTAACGCATTAAGTTATCCGCCTGGGGAGTACGGCCGCAAGGTTAAAACTCAAATGAATTGACGGGGGCCTGCACAAGCGGTGGAGCATGTGGTTTAATTCGAAGCAACGCGCAGAACCTTACCAGCGTTTGACATGTCCGGACGATTTCCAGAGATGGATCTCTTCCCTTCGGGGACCTGCACACAGGTGCTGCATGGCTGTCGTCAGCTC
+
CCCCCGG9EFEF<86,CFFFGDGGG?@GFGGGAEFGC+9:F@CFFFECF9FGF9AE9C@CFFFCCFGGGFFFFF<CCFGGCFGGFEEGCFGGGGGGE7:<?95,?FFGD?FGGGGGCEFAFGD7CFFGGGCGGGGGDFGGGGGGGGGGGGGGGG7:FFF*>DFFGGGGGE7<CFGGGGCFGGGCEFGFFGGGGGGGC@F@ECF8/ACEGGGF?EGGGEGGCGGDFGGECEGGDDCCGD:<CFFC6CFGCGGGCCF+C@AEGF*/***2CGGDFG5?FCGFC?FG6EF*C*/0<528*:CF6
@M01751:259:000000000-C669V:1:1102:18169:20858 1:N:0:AGAGTC
ACGACTACAACAGGATTAGATACCCTGGTAGTCCACGCCGTAAACGATGAATGCCAGCCGTTGGCCTGCTTGCAGGTCAGTGGCGCCGCTAACGCATTAAGCATTCCGCCTGGGGAGTACGGTCGCAAGATTAAAACTCAAAGGAATTGACGGGGGCCCGCACAAGCGGTGGAGCATGTGGTTTAATTCGAAGCAACGCGCAGAACCTTACCATCCCTTGACATGGCATGTTACCTCGAGAGATCGGGGATCCTCTTCGGAGGCGTGCACACAGGTGCTGCATGGCTGTCGTCAGCTCGTG
+
CCCCCGGGFGGGGFFGGGGGGGGGGGGGGGGGGGGGEEGGGGGGGGGGGGGGGG8FDGGGGGGGGGGGGGGGGGGGGGGGGGGGGDEGGGGGGGGGGGFGGFGGGGGGGEGGGGEGGGGGGGGEG7FGGGGGGGGGGGGGGGGGGGGGGFGGGGGGGGGDGGGGGGGGGFGG7FFGGGGGGGFGGGGGGGGFEGFFFGDGGGGGGGGGGGFFGD?FGGGFCGEG+CFGGGECGGGGGEEEEEG?FGGGGGGGGFGGGGGGGGGGGGGGGGGGCFGGGGFGGGGGF>EECGFCFECC?FDC5
@M01751:259:000000000-C669V:1:1102:22453:20881 1:N:0:AGAGTC
ACGACTACAACAGGATTAGATACCCTGGTAGTCCACGCCGTAAACGATGATAACTAGCTGTCCGGGGACTTGGTCTTTGGGTGGCGCAGCTAACGCATTAAGTTATCCGCCTGGGGAGTACGGTCGCAAGATTAAAACTCAAAGGAATTGACGGGGGCCTGCACAAGCGGTGGAGCATGTGGTTTAATTCGAAGCAACGCGCAGAACCTTACCAGCGTTTGACATGTCCGGACGACTTCGAGAGATCGATTTCTTCCCTTCGGGGACTGGAACACAGGTGCTGCATGGCTGTAGTCAGCTC
+
CCCCCGGGGGGGGGGGGGGGGGGGGGGGGGGGGGFGGGGGGGFGGGGGGGFGGGGGGGGGGGGGGGGGGGGGGGGGGGGGGGGGGGGGGGGGGGGGGGGGGGGGGGGGGGGGGGGGGGEGGGGGEFGGGGGGGGFGGGGGFGGGGGGGGGGGGGGGGGGGGGGGGGGGGGGGGGGGGGGCFGFCFGGGGGGGGGGFGCGGGGGGGGGGCFGGGGGGGCGEGGGGGGGGGGGGDGGG5CECGGGGG7:FEGGGGGGGD@?@EGEGCCC>CFGCGGGGCFFFGGGGDG?8EGE8+:EFGDGG?
@M01751:259:000000000-C669V:1:1102:22083:20947 1:N:0:AGAGTC
ACGACTACAACCGGATTAGATACCCTGGTAGTCCACGCCGTAAACGATGTCGACTTGGAGGTTGTTCCCTTGAGGAGTGGCTTCCGGAGCTAACGCGTTAAGTCGACCGCCTGGGGAGTACGGCCGCAAGGTTAAAACTAAAATGAATTGACGGGGGCCCGCACAAGCGGTGGAGCATGTGGGTTAATTCGATGCAACGCGAAGAACCTTACCTACTCTTGACATCCAGCGAACTTTCCAGAGATGGATTGGTGCCTTCGGGAACGCTGAGACCGGGTCTGCATGGCTTTCTGCAGCTCGT
+
B@B@BFGF9EGG7@CC@EEGGGGGGCGFGGGGGGGG7EGGGGGGGDGG<ECFGDGGGFG@FEGGFEEGDFGFCFGGFGGGGFGDEFEEC>FFGCFCGEEGGCGEEDCC@@EGCFGFCEGGGEGDCGDDEG7FFFFFGGG9,>F@F<=@@,@FC77CCGGF:@F<FGFGGDG7:FE@:,<FFF*<<BFFGCGFCF*+<C>EGCEEDFFGGFC<6:FF?<?99:?CC<FGF6:EC5:CCF?++0;FFCG6++@*<898<?CCCE>E88CEEEGC+*::*2*;A?CC7CDC5CC++0<<CF6C/
@M01751:259:000000000-C669V:1:1102:16945:20972 1:N:0:AGAGTC
ACGACTACAACCGGATTAGATACCCTGGTAGTCCACGCCGTAAACGATGAATGCCAGACGTCGGCAAGCATGCTTGTCGGTGTCACACCTAACGGATTAAGCATTCCGCCTGGGGAGTACGGTCGCAAGATTAAAACTCAAAGGAATTGACGGGGGCCCGCACAAGCGGTGGAGCATGTGGTTTAATTCGAAGCAACGCGCAGAACCTTACCAACCCTTGACATGGCAGGACCGCTGGAGAGATTCAGCTTTCTCGTAAGAGACCTGCACACAGGTGCTGCATGGCTGTCGTCAGCTCGTG
+
CCCCCGGGGGGGGGGGGGGGGGGGGGGGGGGGGGGGGGGGGGGGGGGGGGGGGGGGGGGGGGGGGGGGGGGGGGGGGGGGGGGGGGGGGGGGGGGGGGGGGGGGGGGGGGDGGGGGGGGGGDGGGGGGGGGGGGGGGGGGGGGGGGGGGGGGGDGGGGGGGGGGGGGGGGGGGGGGGGGGGEFGGGGGGGGGGGGGGGGGGCGGGGGGGGGGGGGGGGGGGGGGFGGGGGGGGGGGGGGGFEGGGGGFGGGGFGFEGGGGGGGGGGGGGGFGGGGG8EGGGGGGGGGGGGGCFGGGEFEE*
@M01751:259:000000000-C669V:1:1102:5768:20982 1:N:0:AGAGTC
ACGACTACAACCGGATTAGATACCCTGGTAGTCCACCCCGTAAACGTTGGGAACTAGTTGTGGGGTCCATTCCACGGATTCCGTGACGCAGCTAACGCATTAAGTTCCCCGCCTGGGGAGTACGGCCGCAAGGCTAAAACTCAAAGGAATTGACGGGGACCCGCACAAGCGGCGGAGCATGCGGATTAATTCGATGCAACGCGAAGAACCTTACCAAGGCTTGACATATACGAGAACGGGCCAGAAATGGTCAACTCTTTGGACACTCGTAAACAGGTGGTGCATGGTTGTCGTCAGCTCC
+
CCCCCGGGGGGGCEGGGG-CEGGGGGGFGDFGDFGGGGGGCGCGGGGCACCEFFGGGGGGGGGDG@C@FDGGGGGGDGGGGDGGGGGGGGGGGGGGGDGEGG,?FFGGEFEGGGGGFG7BFGGDGGGGGGGEGFGGGFGGFGGGGACFFFGGGGF7FF@FGGGGGGGGGCCDGDFCCCF,CF7CFGGFGFCFGGGGGG7FEEGGDGGFFFGGGGGGGGGGGGGFGGGFGGGGG88>FEEGDGDCEFGFGFG9C@:FGGGGG?<?FA<8/A8@CFC*/3+8CF+<CFFGG**+;:AFEDE6+
@M01751:259:000000000-C669V:1:1102:6899:21001 1:N:0:AGAGTC
GGATTGGTACGTCATCCCCACCTTCCTCCGGTTTATCACCGGCAGTCTCCTTTGAGTTCCCGACCGAATCGCTGGCAACAAAGGATAAGGGTTGCGCTCGTTGCGGGACTTAACCCAACATTTCACAACACGAGCTGACGACAGCCATGCAGCACCTGTCTCAGAGTTCCCGAAGGCACCAATCCATCTCTGGAAAGTTCTCTGGATGTCAAGAGTAGGTAAGGTTCTTCGCGTTGCATCGAATTAAACCACATGCTCCACCGCTTGTGCGGTCCCCCGTCAATTCATTTGAGTTTTAACC
+
CCCCCGGGGGGGGGGGGGGGGGGGGGGGGGGGGGGGGGGGGGEGGGGGGGGGGGGFGGFGGGGGGGC8BFFFFGGGGGGGGGF@FFFEFGFCFGGGGGGGGGGGDGDGEGGGGGGGGGCFGGGGGGGGGGGGGGGGGGGGGGFGGGGCFFGFGGGFGGGGGGGGGGGGGGGGG7FGGGGBEFGGGFGGFGGG@FGGGFGGGGGFGFCFGGFFGGGGGGGGGGGGGGGGGGGGGGGGGG9<>GEGGFFGGGGGGGG6CFGGFGGGCCDGEGGGGG5;CGCEGGGFFC<FC?<C5ECFGGCFC
@M01751:259:000000000-C669V:1:1102:23092:21051 1:N:0:AGAGTC
GGATTGGTACGTCATCCCCACCTTCCTCCGGTTTATCACCGGCAGTCTCCTTTGAGTTCCCGCCATCACGCGCTGGCAACAAAGGATAAGGGTTGCGCTCGTTGCGGGACTTAACCCAACATTTCACAACACGAGCTGACGACAGCCATGCAGCACCTGTCTCAGCGTTCCCGAAGGCACCAATCCATCTCTGGAAAGTTCGCTGGATGTCAAGAGTAGGTAAGGTTCTTCGCGTTACATCGAATTAAACCACATGCTCCACCGCTTGTGCGGGCCCCCGTCAATTCATTTGAGTTTTAAC
+
CCCCCGGGGGGGGGGGGGGGGGGGGGGGGGGGGGGGGGGGGGGGGGGGGGGGGGGGGFGGGGGGEGGGGGGGGGGGGGGGGGGGGGGGGFGGGGGGGGGGGGGGGGGGGGGFGGGGGGGGGFGGGGGGGGGGGGGGGGGGGGGGGGGGFGGGGG8FGGGGGGGGGGDGGGGGGGGGGGGGGGGGGGGGGFGGGGGGFFGGGGGGGGCGGGGCGGGCFGDFGGGGGGGGGGGGGGGGGGGFFEGGGGGGGGGFGFGGFFGFGGGGGGGGGEFCCEGGGGGGEG=CEFGGGGGGGGGGGGG6+
@M01751:259:000000000-C669V:1:1102:23908:21069 1:N:0:AGAGTC
ACGACTACAACAGGATTAGATACCCTGGTAGTCCACGCCGTAAACGATGTCGACTTGGAGGTTGTGCCCTTGAGGCGTGGCTTCCGGAGCTAACGCGTTAAGTCGACCGCCTGGGGAGTACGGCCGCAAGGTTAAAACTCAAATGAATTGACGGGGGCCCGCACAAGCGGTGGAGCATGTGGTTTAATTCGATGCAACGCGAAGAACCTTACCTACTCTTGACATCCAGAGAACTTAGCAGAGATGCTTTGGTGCCTTCGGGAACTCTGAGACAGGTGCTGCATGGCTGTCGTCAGCTCGT
+
CCCCCGGGGGGGGGGGGGGGFFGGGGGGGGGGGGGGGGGGGGGGGGDGGCFGGGGGGGGGGGFGGGGGGGGGGGGGGGGGGGGFFGGGGGGGGGGGGGGGGGGGGGGGGGGGGGGGEDGGGGGGGEGGGGGGFFGGFFGCFGGFDFGGGGGGGGGGGGGGGGGGGGGGGGCGGFFGGGGFGGGGCFGFGGGGGFEGGGGGGGEG8E@FFEGGGGGGGGGG??GGGGGGCC86CGGGGGGCGGGGGGF7FCCFGGGGGGGGGGGGGGFGG?7<@6CC?CFGGGGGGGGGCFGDCC8CFGFG7
@M01751:259:000000000-C669V:1:1102:15382:21086 1:N:0:AGAGTC
GGATTGGTACGTCATCCCCACCTTCCTCCGGCTTATCACCGGCGGTTCCTTTAGAGTACCCAACCAAATGATGGTAACTAAAGGCGAGGGTTGCGCTCGTTGCGGGACTTAACCCAACATCTCACGACACGAGCTGACGACAGCCATGCAGCACCTGTGTTCCAGTCCCCGAAGGGAAGAGATCCATCTCTGGAAATCGTCCGGACATGTCAAACGCTGGTAAGGTTCTGCGCGTTGCTTCGAATTAAACCACATGCTCCACCGCTTGTGCAGGCCCCCGTCAATTCATTTGAGTTTTAAC
+
CCCCCGGGGGFGGGGGGGGGGGGGGGGGGGGGGGGGGGGGGGGGGGGGGGGGGGGGECGGGGGGGGGGGGGGGGGGGGGGGGGGGGGGGGGGGGGGGGGGGGGGGGGGGGGGGGGGGGGGG9AFFGGGGGGGGGGGGGGGGGGGFGFGGGFFGGGGGGGGGGGGGCFGGGGGGGGGGGGGGGGGGGGGCFFFFGGGGGGGGGGGGGGGGGGGGGGGGGDEGGGGGGGGGGGCEEGGGCEFGEGGGGGGGGGGGCGGGFGF8EGGGGGGGGGGGFE8CGGG=EEGGFGFGGGFDFG?FF?C?
@M01751:259:000000000-C669V:1:1102:23883:21123 1:N:0:AGAGTC
GGATTGGTACGTCATCCCCACCTTCCTCCGGTTTATCACCGGCAGTCTCCTTTGAGTTCCCGACCGAATCGCTGGCAACAAAGGATAAGGGTTGCGCTCGTTGCGGGACTTAACCCAACATTTCACAACACGAGCTGACGACAGCCATGCAGCACCTGTCTCACGGTTCCCGAAGGCACTAAGGCATCTCTGCCGAATTCCGTGGATGTCAAGAGTAGGTAAGGTTCTTCGCGTTGCATCGAATTAAACCACATGCTCCACCGCTTGTGCGGGCCCCCGCCAATTCATTTGAGTTTTAACC
+
CCCCCGGGGGGGGGGGCEGGGDGGGGCFCGDGGDGGGGGGGGGGDFGCCDG9DDGGGFGGGCGGGG@@6BDGGEEGGGGFEFGGGGGGGGGGGGGGGGGGGG8FGGGGG?FGGGG?FGEFGFGFGGGGGGGGGGG7DGGEGGGCCFGG8FGFFFFCFGGGFGDGGGGGEGGGGGGCGFFGGGGGGC:BCEGFG,<CCGF,?<2<CC:,<:FCFFFAFEFGGFCE9?9+<98:CGEEGDGF>CGGCGGGG6CDGGGG7EFGGF*>EG>C+388/8/8:5E**:87@FG7C<CCFFFGG+AF+
@M01751:259:000000000-C669V:1:1102:25991:21143 1:N:0:AGAGTC
GGATTGGTACGTCATCCCCACCTTCCTCCGGTTTATCACCGGCAGTCTCCTTTGAGTTCCCGACCGAATCGCTGGCAACAAAGGATAAGGGTTGCGCTCGTTGCGGGACTTAACCCAACATTTCACAACACGAGCTGACGACAGCCATGCAGCACCTGTCTCACGGTTCCCGAAGGCACTGAGGCATCTCTGCCAGATTCCGTGGATGTCAAGAGTAGGTAAGGTTCTTCGCGTTGCATCGAATTAAACCACATGCTCCACCGCTTGTGCGGGCCCCCGTCAATTCATTTGCGTTTTAACC
+
CCCCCGGGGGGGGGGGGGGGGGGGGGGGGGGGGGGGGGGGGGGGGGGGFFDAFCGGGGGGF:CFFG@+88EDFEECGFGGGGGGG<FGGGGGGGGGGGGEGGFGGGGGGGGFFGGFGFCGGGFGGGGGFFGGGEGDGGGGGGGG7F,=FFFGGGFGGGF,@F;AEFBFEGGGGGG7>FGC8EECGE8:>F9FCCF,4,2CFCF*<FF7<CFFGFGFGGCGCFGGGGGGGC@EDGGDGF90*;@FFGF+9CE>G6@FFCEFG6:8CCFC6958>>EGGGG5C5CE?F7+:9C+?EEGGGGG+
@M01751:259:000000000-C669V:1:1102:20972:21148 1:N:0:AGAGTC
GGATTGGTACGTCATCCCCACCTTCCTCCGGCTTATCACCGGCGGTTCCTTTAGAGTACCCAACTAAATGATGGTAACTAAAGGCGAGGGTTGCGCTCGTTGCGGGACTTAACCCAACATCTCACGACACGAGCTGACGACAGCCATGCAGCACCTGTGTTCCAGTCCCCGAAGGGAAGAGATCCATCTCTGGAAATCGTCCGGCCATGTCAAACGCTGGTAAGGTTCTGCGCGTTGCTTCGAATTAAACCACATGCTCCACCGCTTGTGCAGGCCCCCGTCAATTCCTTTGAGTTTTAAC
+
CCCCCGGGGGGGGEGGGGFGGGGGGGGGGGGGGGGGGGGFGGGGGFFEFGGFGGGAFGGGGGGGGGEDGGGGGGGGGGGGGGGGFGG>ECFGCGGGGGGGGGGGGEEGGFGGG<FGGCFGFGEGGFGEGGGGGEEFGGGGGGGGCEFFFGFGGFGGGGGGGGFFGFGGGGGCFGDGGGDGFG9FFGFGGC::FGGGFFEFFF7F*<8FGGGGGCEEGGGGFFCFGFCFGGGGGGGGCEGGGGFF6FFGFG?:C8C9CCEFCGGDGG58C?FGGFEECCEGCEEE?7F<CEGG+1CFCC7?9
@M01751:259:000000000-C669V:1:1102:16413:21153 1:N:0:AGAGTC
GGATTGGTACGTCATCCCCACCTTCCTCCGGTTTATCACCGGCAGTCTCCTTTGAGTTCCCGACCGAATCGCTGGCAACAAAGGATAAGGGTTGCGCTCGTTGCGGGACTTAACCCAACATTTCACAACACGAGCTGACGCCAGCCATGCAGCACCTGTCTCCGAGTTCCCGAAGGCACCAATCCACCTCTGGAAAGTTCTCTGGATGTCAAGAGTAGGTAAGGTTCTTCGCGTTGCATCGAATTAAACCACATTCTCCACCGCTTGTGCGGGCGCCCGTCACTTCATTTGAGTTTTAACC
+
CCCCCFFGGFCFFF@AF<FGGGFGFFGCFGGECFGF@<E<;:@CGFF9CFFAFCFGEEGGFCEGEC@7@FGGFGGGFFEFGGGFF,FF9FCFFE@+8FCCBCAF7FDEDGGGGGFBFF@FCCFCFFFEGCCC>C@BDCDB+5CCBGFG,@F9<:>><@FCAG,@::C7BFG***><<FFGCGFFFF,=8<,,C,,2=BFFG9FF:<FFGGEGG9:F,:FFFE9<,??CF:<**:8>59<C*:;68:<EGFFGFE++<+A9;A5::8*0+2;8C>*:C*:/A8*3+A9:<<<98+<@?<<<+
@M01751:259:000000000-C669V:1:1102:7286:21172 1:N:0:AGAGTC
GGATTGGTACGTCATCCCCACCTTCCTCCGGTTTATCACCGGCAGTCTCCTTTGAGTTCCCGACCGAATCGCTGGCAACAAAGGATAAGGGTTGCGCTCGTTGCGGGACTTAACCCAACATTTCACAACACGAGCTGACGACAGCCATGCAGCACCTGTCTCACGGTTCCCGAAGGCACTAAGGCATCTCTGCCGAATTCCGTGGATGTCAAGAGTAGGTAAGGTTCTTCGCGTTGCATCGAATTAAACCACATGCTCCACCGCTTGTGCGGGCCCCCGTCAATTCATTTGAGTTTTAACC
+
CCCCCGGGFGGGFGGGGFFFGGGGGGFGGGGGGGGGGGGFGGGGGGGFFFFGGGGGGGGGGGGGDG@78BCFFEEGGGGGGGGCFGFGGFGGEFFGGGEC=FEEGDGGGFGGGGGGEE7D<EDGGGGCECCBFBFGGGG@FEDCFGGGGGGGDCF:BFGGGGGGCCGGGGGGGGGEGG7<<,<EGG8FCFGGGCG7:CCFCFFD7FFGCAFGGGGGG@:FEFFE9:<CFFFGGGGGDGFGDGGFFFG?EFGCGGCFCG66;8ED5:CE6ECGEGC*:788CECE9CFCFFG9C9CGF++<<
@M01751:259:000000000-C669V:1:1102:15213:21205 1:N:0:AGAGTC
ACGACTACAACAGGATTAGATACCCTGGTAGTCCACGCCCTAAACGATGTCAACTGGTTGTTGGGTCTTCACTGACTCAGTAACGAAGCTAACGCGTGAAGTTGACCGCCTGGGGAGTACGGCCGCAAGGTTGAAACTCAAAGGAATTGACGGGGACCCGCACAAGCGGTGGATGATGTGGTTTAATTCGATGCAACGCGAAAAACCTTACCCACCTTTGACATGTACGGAATCCTTTAGAGATAGAGGAGTGCTCGAAAGAGAGCCGTAACACAGGTGCTGCATGGCTGTCGTCAGCTCG
+
CCCCCGGGGGGGGGGGGGGGGGGGGGGGGGGGGFGGGGGGGGGGGGGGGGGGGGGGGGGGGGGFDFGGGGGGGGGGGGGGGGGGGGGEGGAGGGGGEGGGGGGGGGGGG@CFFGGGGGGGGGGDGGEGGGFFFGGGGGGGGGGGGGGGGGGECGGGGGGGGGGGGGGGGCCFGGGGGGGGGGGGGGGGGGGGGGFGGGDGGGGGGGGGGGGEGGGGGGGDFGGG?FCGFCEEGGGGGGGGGGGGGGFGGGGGGGGGG>EDGDGFGGGGGG>EG6@8CFGGGGG+CCCCGGGGFGGGGG<E:
@M01751:259:000000000-C669V:1:1102:19540:21438 1:N:0:AGAGTC
ACGACTACAACCGGATTAGATACCCTGGTAGTCCACGCCGTAAACGATGTCGACTTGGAGGTTGTTCCCTTGAGGAGTGGCTTCCGGAGCTAACGCGTTAAGTCGACCGCCTGGGGAGTACGGCCGCAAGGTTAAAACTCAAATGAATTGACGGGGGCCCGCACAAGCGGTGGAGCATGTGGTTTAATTCGATGCAACGCGAAGAACCTTACCTACTCTTGACATCCACGGAATTCGGCAGAGATGCCTTAGTGCCTTCGGGAACCGTGAGACAGGTGCTGCATGGCTGTCGTCAGCTCGT
+
CCCCCGGGGGGGGGGGGGGGGGGGGGGGGGGGGDGGGGGGFGGGGGGGGGGFFGGGGGGGGGGGGGGGGFGGGDGGGGGFCFGGGGGGGGGGCGDGGGGGGGGGGGG7FGGFGGGGGGGGGGGGGGGGGGGGGGGGGGGGGGGGGGGGGGGGGGGGGGGGGG:FGGGFGGDFGGGGGGGGGGG7CFFGGGGCFGGCGGGGGGE>8FGGGGGGGFGGGGGGGGGGGGGGGGGDGGGGGFCGGFCFGGGGGGFGGGGGFFGFGG8EGGDCGGGGFFGGG6EFGGGGGGGGGGGGFEFGGFGG5
@M01751:259:000000000-C669V:1:1102:7429:21470 1:N:0:AGAGTC
ACGACTACAACAGGATTAGATACCCTGGTAGTCCACGCCGTAAACGATGATTGCTAGTTGTCGGGATGCATGCATTTCGGTGACGCAGCTAACGCATTAAGCAATCCGCCTGGGGAGTACGGTCGCAAGATTAAAACTCAAAGGAATTGACGGGGGCCCGCACAAGCGGTGGAGCATGTGGTTTAATTCGAAGCAACGCGCAGAACCTTACCACCTTTTGACATGCCTGGACCGCCAGAGAGATCTGGCTTTCCCTTCGGGGACTAGGACACAGGTGCTGCATGGCTGTCGTCAGCTCGTG
+
CCCCCGGGGGGGGFGGGGGGAEFGGGGDGGFGGGGGCGGGGGGGGGGGFE<@FFADFGGGFGGEGEGGGGGGGFGDGGGGFGFGCGGGDGGGFGGEEGGGGGGGGGCFFGGGGGGGEGGGGCFECGFFEG9EDFGGGFDGEFFFFFEGGGGGCEGGGGGGGEEGGFAFGBE<CGGGCFGGGGBCFFDFCGFCFDGGGGGGGGDDF8C*<AACEFCFFGFFGFGGCGGGGF@EFCE:CEF8CCF7ED@<FFFD+<69FFFDCCC>*+<83<*;8;CFEFFFF?:EFGC?*3;;@GEG+<EEC
@M01751:259:000000000-C669V:1:1102:23284:21497 1:N:0:AGAGTC
GGATTGGTACGTCATCCCCACCTTCCTCTCGGCTTATCACCGGCAGTCCCCTTAGAGTGCCCAACTGAATGCTGGCAACTAAGGGCGAGGGTTGCGCTCGTTGCGGGACTTAACCCAACATCTCACGACACGAGCTGACGACAGCCATGCAGCACCTGTCCTGGGTCCAGCCTAACTTAAGGACAATGTCTCCACTGTCCGCGACCCGGATGTCAAGAGCTGGTAAGGTTCTGCGCGTTGCTTCGAATTAAACCACATGCTCCACCGCTTGTGCGGGCCCCCGTCAATTCCTTTGCGTTTT
+
CCCCCGGFFG7FFGGGGGGGGGGGG@FGFGDGGGGGGGGGGGGGGDGGGGGGGG9FFGGGGGGGGCEFFGGGGGGGGGGGGGGGDGEGGGGGGGGGDGGGEFGDEEE@FGGGGGGGGGGGGFAFGGFGGGGGDEGGGGGGGGGGGGG=FDFGGGGGGGGGFGFFFCFGGGGGFGGGFGFGFDFGGGDFGCAFFGGGGGGGGGGGGEFGGGEECFGF++2AEFFGGF6EEC9FF7>5>EGEGGF??F;CCCGG?EFGGG?FGGGG8C:EEGGFFGDEEGEGECE2;/AEGC+3:C9+:CE5E
@M01751:259:000000000-C669V:1:1102:25054:21531 1:N:0:AGAGTC
ACGACTACAACCGGATTAGATACCCTGGTAGTCCACGCCGTAAACGATGATAACTAGCTGTCCGGGAACTTGGTTTTTGGGTGGCGCAGCTAACGCATTAAGTTATCCGCCTGGGGAGTACGGCCGCAAGGTTAAAACTCAAATGAATTGACGGGGGCCTGCACAAGCGGTGGAGCATGTGGTTTAATTCGAAGCAACGCGCAGAACCTTACCAGCGTTTGACATGTCCGGACGATTTCCAGAGATGGATCTCTTCCCTTCGGGGACTGGAACACAGGTGCTGCATGGCTGTCGTCAGCTC
+
CCCCCGGGGGCGGGGGGGGAFGGGGGGGGGGGGGGGGGGGGGGGGGGCGGGGGGGGGGGCFDFGGD+@FFFGGCFFGGGGG::FGGGGDCGG<FGGGGGGGFGGGGDE@FGGGGFGGGGGGGGGGGGGCGEAFGCGGGGGG=DGGFGGFDFGGGGGGGGGGGGGGGGGGGFCFFGGGGGGGCGGGGCBFFCFGCFGGGGGGGGGGGGGGGGGFCFFECCC>FFGGCGFGEEGGGGEFF?CG?FGGGGGGGGG?FC99EFGGGGGGCCEGFFGFF8CC5ECF7:+ACGG*CEE+;@@FGGG+
@M01751:259:000000000-C669V:1:1102:14433:21565 1:N:0:AGAGTC
GGATTGGTACGTCATCCCCACCTTCCTCCGGTTTATCACCGGCAGTCTCCTTTGAGTTCCCGACCGAATCGCTGGCAACAAAGGATAAGGGTTGCGCTCGTTGCGGGACTTAACCCAACATTTCACAACACGAGCTGACGACAGCCATGCAGCACCTGTCTCAGCGTTCCCGAAGGCACCAATCCATCTCTGGAAAGTTCATTGGATGTCAAGGCCTGGTAAGGTTCTTCGCGTTGCTTCGAATTAAACTACATGCTCCACCGCTTGTGCGGGCCCCCGTCAATTCATTTGAGTTTTAACC
+
CCCCCGGGGGGGGGG9FGG@FEGGGGGGGGGGGGGFGGGGGGGGGGDFFFGCFGFGGEFGGGGGGG@88BEFFGGGGGGGGGGFGEFGGGGGGEGGGGGDF+BCFGD>FFGGGGGFEGGCGGGGFFGG@FG7FCGGFGFFGCGGFGGCFGGGFGGGGGGGACFEFEGGGGG<B:>CGF:FFFEGG9FF9<FCECCFEFGGGFFGC@CC:7,?:FFCFGGCCFFFFFFGG<<C>*:88C@988CG>:AFF+0:EC7FGF6?FDCEE5>@6E*8:*88CC5/;;;<2023C@++*2<9C<<9:
@M01751:259:000000000-C669V:1:1102:17971:21578 1:N:0:AGAGTC
GGATTGGTACGTCATCCCCACCTTCCTCCGGCTTATCACCGGCAGTCCCCCTAGAGTGCCCAACTGAATGCTGGCAACTAGGGGCGAGGGTTGCGCTCGTTGCGGGACTTAACCCAACATCTCACGACACGAGCTGACGACAGCCATGCAGCACCTGTGTCCACGTCCCGAAGGAACGACCTCATCTCTGAGGACTTCGTGGCATGTCAAGGGCTGGTAAGGTTCTGCGCGTTGCTTCGAATTAAACCACATGCTCCACCGCTTGTGCGGGCCCCCGTCAATTCCTTTGAGTTTTAATCTT
+
CCCCCGGGGGGGGGGGGGGGGGGGGGGGGGGGGGGGGGGGGGGGGGGGGGGGGGGGGGGGGGGGGGGGGGGGGGGGGGGGGGCFGDGGGGGGGGGGGGGGGGGGGGGGGGGGGGGGFGGGGFFGGGGGGGGGGGGGGGGGGCFGGGGGGGGGGGGGDFFFGGGGGGGGGGGGGGGGGGGGGGGGGGCFGGGEGCGFEF<FCEGGGGGFGGGGEGGEGFGGGGGFGGFGGGGDGG5<<C>CFGGGGGGG>C@CFG?FGGGGDGGGGF?E85CEECEE5:EE*<CFGGG799=<FCFG6?9CG
@M01751:259:000000000-C669V:1:1102:18750:21586 1:N:0:AGAGTC
GGATTGGTACGTCATCCCCACCTTCCTCCGGCTTAGCACCGGCAGTCCCATTAGAGTTCCCAACTGAATGATGGCAACTAATGGCGAGGGTTGCGCTCGTTGCGGGACTTAACCCAACATCTCACGACACGAGCTGACGACAGCCATGCAGCACCTGTGTCCTAGTCCCCGAAGGGAAAGCCACGTCTCCGTGGCGGTCCAGGCATGTCAAAAGGTGGTAAGGTTCTGCGCGTTGCTTCGAATTAAACCACATGCTCCACCGCTTGTGCGGGCCCCCGTCAATTCCTTTGAGTTTTAATCT
+
CCCCCGGGGGCGGGGGFGGGGCGGGGGGGGGGGGFGGGGGGGGGGGGGGGFGGGGGFCFFGGGGGGGGEGGGFGGGFGFGGGGGGGGGDGGGEG@FEGGEGFGGGGGCFGGCGFFGGDFGDAEGGFGGGGGEGGGGGGFGGGGGFGGDFGCCFGGGFFFGGGGGGFF9@CFG7FEEFGFCFGFGG:FFGGGGGBBFEGGGGFCGFC:<EGGFCE8@FGEGGGGFFCFGGGGGGGGGGGGDF86CE?FF;EGCE<C@GGGGGDDE>8A<<EGDEGGDCGGGG5FGFCCFGFGGFF9@<?7<<
@M01751:259:000000000-C669V:1:1102:17383:21589 1:N:0:AGAGTC
GGATTGGTACGTCATCCCCACCTTCCTCCGGTTTGTCACCGGCAGTCACTCTAGAGTGCCCACCCGAGGTGCTGGCAACTAAAGTCAAGGGTTGCGCTCGTTGCGGGACTTAACCCAACATCTCACGACACGAGCTGACGACAACCATGCACCACCTGTCACTTCTGCCCCGAAGGGAAAGACTATCTCTAGCCCGGTCAGAAGGATGTCAAGACTTGGTAAGGTTCTTCGCGTTGCTTCGAATTAAACCACATACTCCACTGCTTGTGCGGGTCCCCGTCAATTCCTTTGAGTTTCAGTC
+
CCCCCGGGGGGGGGGGGGGGGEFFGGGGGGGGGDEGFGFCGGGGGGGGGGGGGGGGGGGFGGGDGEGGGGGGFEFGGCFCFDGGGGGGGFDGGD8=FFGGDGGGGGGCFGGGGGGGGGGGGGAEFFFGGGGGCGGGGGGGGGGGFGGGGGGGGFGGGFGGGGGCFC;FFFGDEGGGGGGGGCGGGFGGGGGGG,C7CFCGCGGGGGGGCFGGGFGF<<ACCCFFCGGGGGFGGEGEGGGGDFGGGGG7E6CFEFFGCCFGFF?FGF6EGGG>5CE5CGEEC>CCCCFGGG?C8<CFGCFG+
@M01751:259:000000000-C669V:1:1102:8986:21633 1:N:0:AGAGTC
GGATTGGTACGTCATCCCCGCCTTCCTCTCGGCTTATCACCGGCAGTCCCCTTAGAGTGCCCTACTGAATGCTGGCAACTAAGGGCGAGGGTTGCGCTCGTTGCGGGACTTAACCCAACATCTCACGACACGAGCTGACGACAGCCATGCAGCACCTGTGTTCCAGTCCCCGAAGGGAAGAAATCCATCTCTGGAAATCGTCCGGACATGTCAAACGCTGGTAAGGTTCTGCGCGTTGCTTCGAATTAAACCACATGCTCCACCGCTTGTGCAGGCCCCCGTCAATTCCTTTGAGTTTTAA
+
CCCCCGFFGGCGFGGG<FFEFGGGGGGACE@C>CFGGGE<,BCFGGGFE?FGGGGGGGAAGFGGGGGGFFGGGGGGGGFFFFGCGEEFCGDFGGGGGGGGGGGGGGEFGGGGGGFGDDEGGG,EG9>CFGGG>FDGFDGGDFEGFBFGGGGGGGGGGFCFFGGFGFGGFGFGD<FGGGGGGGGGGGGGDFGFCC9CFCFGGF:C<CEGDGF,,>FEC58CECC9CG@EGG99CDGGD5CCFGGFGGGGGGFFG5@?FCFGDGGG8>CEEEFCEGGGEE*CC>8CGF?FC7+<F78<:??+<
@M01751:259:000000000-C669V:1:1102:11424:21640 1:N:0:AGAGTC
ACGACTACAACCGGATTAGATACCCTGGTAGTCCATGCCGTAAACGTTGGGAACTAGATGTGGGGGCCATTCCACGGTCTCCGTGTCGCAGCTAACGCATTAAGTTCCCCGCCTGGGGAGTACGGCCGCAAGGCTAAAACTCAAAGGAATTGACGGGGGCCCGCACAAGCGGCGGAGCATGTTGCTTAATTCGATGCAACGCGAAGAACCTTACCTAGGCTTGACATGTGCGGAAATCCTCCAGAGATGGTGGGTCCGTAAGGGTCGCACACAGGTGGTGCATGGTTGTCGTCAGCTCGTG
+
CCCCCGGGGGGGGGGGGGGGGGGGGGGGGGGGGGGGGGGGGGGGGGGGGGGGGGGGGGGGGGGGGGGGGGFGGGGGGGGGGGGGGGGGGGGGGGEGGGGGGGGGGGGGGGGGGGGGGGGGGGFGGGGGGDFGGGGGGGGGGGFGGGGFGGGGGGGGGGGGDEEF<4FFGGGFEDGGGGGGGGGGGGGGGGDEFFGGGGGGGGGGGGDFF8FGGGGFGG?CFFCGD@CG@+9EGGGGFGGEGGGGGGGGGGGGGGGCE?FGGGGGGGEE=C>5*;C@EGGFFGGGFCFGG9CEGGGGFCEGC
@M01751:259:000000000-C669V:1:1102:18934:21721 1:N:0:AGAGTC
ACGACTACAACCGGATTAGATACCCTGGTAGTCCACGCCGTAAACGATGAATGCTAGCTGTTGGGGTGCTTGCACCTCAGTAGCGCAGCTAACGCTTTAAGCATTCCGCCTGGGGAGTACGGTCGCAAGATTAAAACTCAAAGGAATTGACGGGGGCCCGCACAAGCGGTGGAGCATGTGGTTTAATTCGAAGCAACGCGCAGAACCTTACCATCCCTTGACATGTCGTGCCATCCGGAGAGATCCGGGGTTCCCTTCGGGGACGCGAACACAGGTGCTGCATGGCTGTCGTCAGCTCGTG
+
CCCCCGGGGGGEGDFGGGGGGGGGGGGGFGGGGGGGGGGGGGGGGGGGGGGGGGGGGGGGGGGGGGGDGGGGGGGGFGGGGGGGDGG7FEEGGGGGGGGGGGCFGGGGGGGFFFGFGFGGGGGGEFGGGGGGGGGGGGGGGGGGGGGGGGGGGGGGGGCFGGGGGGGGG<CFFFFGFFFGGGCCFGGGFGGGGGGGGGEFEGGGGGGGGGGGGGGGGGG6FFFGGGGGGGEGGGGGGEGGGGFGGGGEEGGGGGGGGGGGGGGGECGGECGGGFGGGGGGGGG:CFGGF?CFCFCGGGGGG
@M01751:259:000000000-C669V:1:1102:11726:21749 1:N:0:AGAGTC
GGATTGGTACGTCATCCCCACCTTCCTCCGGTTTATCACCGGCAGTCTCCTTTGAGTTCCCACCATTACGTGCTGGCAACAAAGGATAAGGGTTGCGCTCGTTGCGGGACTTAACCCAACATTTCACAACACGAGCTGACGACAGCCATGCAGCACCTGTCTCAGAGTTCCCGAAGGCACTAAAGCATCTCTGCTAAATTCTCTGGATGTCAAGAGTAGGTAAGGTTCTTCGCGTTGCATCGAATTAAACCACATGCTCCACCGCTTGTGCGGGCCCCCGTCAATTCCTTTGAGTTTTAAT
+
CCCCCGGGGGGGGGGGGGGGGGGGGGGGGGGG@FGGGGGGGGGGGGGGGFFGGGGGGGGFGGGGGGGGFGFDGGGGGGGGGGGGFEFEFGC@FFGGGGGCEGGFGGGGGGFCGGGGGGGGGGGGGGGGGGGGGGGGEGGGGGDGGGGGADEFAFG<FEFFGGGGGGDFCFGGGEGGGGGGGGGGGGFGGFF@CFGC9DADFFGFGG:<:@;CBCCAFFG?=FGCGFGFFG9F*CFG7FFCFDFG7CECFGGGGG6+A<FF?FF:EE8CF+<5?:E*?EG5;CEGGFC:+<?CCEFGGG7<<
@M01751:259:000000000-C669V:1:1102:21771:21790 1:N:0:AGAGTC
GGATTGGTACGTCATCCCCACCTTCCTCCAGTTTATCACTGGCAGTCTCCTTTGAGTTCCCGGCCTAACCGCTGGCAACAAAGGATAAGGGTTGCGCTCGTTGCGGGACTTAACCCAACATTTCACAACACGAGCTGACGACAGCCATGCAGCACCTGTCTCAGAGTTCCCGAAGGCACCAAAGCATCTCTGCTAAGTTCTCTGGATGTCAAGAGTAGGTAAGGTTCTTCGCGTTGCATCGAATTAAACCACATGCTCCACCGCTTGTGCGGGCCCCCGTCAATTCATTTGAGTTTTAACC
+
CCCCCGGGGGGGGGGGGGGGGGGGGGGGGGGGFFGGGGGGGGFGGGGFGGGGGGGGGEFGGGGGGGGGGGGGGGGGGGGGG?EFGGGGF9FFGEGGGGGGGGGGGGGGGGGGGGGGGGDGGFGCGGGGGGGGGDGGGGGEGGGGGGGGG?FFGGFGGGGGGGGGCFCGFGGEEEFDGGGGGGGGGGGC?BFGGCFGFFFGGGGGFGGGFGGFCCBCFDFGGFFEGGGGGGDE>FGFEFFG*?2BFCFGGGGDFGGGGGGGG88EGGGGGG5?EGGGGGGGEG=?9@FDGG7:@:7<C7C?:
@M01751:259:000000000-C669V:1:1102:21511:21922 1:N:0:AGAGTC
GGATTGGTACGTCATCCCCACCTTCCTCCGGCTTATCACCGGCGGTTCCTTTAGAGTACCCAACTAAATGATGGTAACTAAAGGCGAGGGTTGCGCTCGTTGCGGGACTTAACCCAACATCTCACGACACGAGCTGACGACAGCCATGCAGCACCTGTGTTCCAGTCCCCGAAGGGAAGAAATCGATCTCTCGAAGTCGTCCGGACATGTCAAACGCTGGTAAGGTTCTGCGCGTTGCTTCGAATTAAACCACATGCTCCACCGCTTGTGCAGGCCCCCGTCAATTCCTTTGAGTTTTAAC
+
CCCCCGGGGGGFGGGGGGFGGGGGGGGGGGGGGGGGGGGGGGGGGGGGGGGGGGGGGGFGGGGGGGGGGGGGGGGGGGGGGGGGGGGGGGGGGGGGEGGGGGEGGGGGGGFGGGGGGGGFGGGGGGGGGGGGGGGGGGGGGDGGGGGGGGGGGGFFGGGGGGGGGGGGGGGGGGGGGGGGGGGGGGFFFGGGGGGEGGGGGGGGGGDGGGGGGGGGGGGGGEGGF9@C77<EEEGGGGGGGGGGGGGGG7:CFFGFG9@FGGGGGG>FCGGGFGDEEGGGGGGGG9+<EFGGGECF9CEF+
@M01751:259:000000000-C669V:1:1102:14678:22016 1:N:0:AGAGTC
ACGACTACAACCGGATTAGATACCCTGGTAGTCCACGCCGTAAACGATGTCGACTTGGAGGTTGTTCCCTTGAGGAGTGGCTTCCGGAGCTAACGCGTTAAGTCGACCGCCTGGGGAGTACGGCCGCAAGGTTAAAACTCAAATGAATTGACGGGGGCCCGCACAAGCGGTGGAGCATGTGGTTTAATTCGATGCAACGCGAAGAACCTTACCTACTCTTGACATCCAGCGAACTTAGCAGAGATGCTTTGGTGCCTTCGGGAACGCTGAGACAGGTGCTGCATGGCTGTCGTCAGCTCGT
+
CCCCCGGGGGGGGGFGGGGGGGGGGGGGGGGGGGGGGGGGGGGGGGGGGGGGGGGGGGGGGGGGGGGGGGGGGGGGGGGGGGGGGGFGGGGG9CCGFGGGGGGGDGGGGEEGGGGGGGGGGGGGGGGGGGGGGGGGGGGGGGGGGGGGGGGGGGGGGGGGFCFGGGGGGGFGDGGGGGGGGGGGGGGGGGGGGGGGGGGGGGGGGGGGGGGGGGGGGGGGGGGGGG:CFGGGGGGGFCGGGGGGGGGGGGGGGGGFGGGGGGGGGGGDGGGGGGGC9EGGGGGCG6;@EFGFGGGGGGGG*
@M01751:259:000000000-C669V:1:1102:18586:22108 1:N:0:AGAGTC
ACGACTACAACAGGATTAGATACCCTGGTAGTCCACGCCGTAAACGATGAATGCTAGCTGTTGGGGTGCTTGCACCGCAGTAGCGCAGCTAACGCTTTAAGCATTCCGCCTGGGGAGTACGGTCGCAAGATTAAAACTCAAAGGAATTGACGGGGGCCTGCACAAGCGGTGGAGCATGTGGTTTAATTCGAAGCAACGCGCAGAACCTTACCAGCGTTTGACATGTCCGGACGACTTCGAGAGATCGATTTCTTCCCTTCGGGGACTGGAACACAGGTGCTGCATGGCTGTCGTCAGCTCG
+
CCCCCGGGGGGGGCGGGGGGGGGGGGGGGGGGGGFGGGGGGGGGGGGGGGGGGGGGGGGGGGGFGGGGGGGGGGGGGGGGGGGGGGGGGGGGGGGFGGGGGGGGGGGGGGGGGGGG7CFGGGGGGGGGGGGGGGGGGGGGGGGGDEGGGGGGGGGDFGGGGGGGGGGGGGGGGGGGGGGGGFFCEGGGGGGGGGGGGGGGGGGGGGGGGGGFFFFECEGGGGGGFFFGGGGGGGGGGGGGG5CGGGGDCCGGGGGEFGGGC58CCGGGGGGGGGG=FG+C?EGFGEDFEEGGGGFGG69EC
@M01751:259:000000000-C669V:1:1102:12764:22141 1:N:0:AGAGTC
GGATTGGTACGTCATCCCCACCTTCCTCCGGTTTATCACCGGCAGTCTCCTTTGAGTTCCCGCCATCACGCGCTGGCAACAAAGGATAAGGGTTGCGCTCGTTGCGGGACTTAACCCAACATTTCACAACACGAGCTGACGACAGCCATGCAGCACCTGTCTCAGAGTTCCCGAAGGCACCAAAGCATCTCTGCTAAGTTCTCTGGATGTCAAGAGTAGGTAAGGTTCTTCGCGTTGCATCGAATTAAACCACATGCTCCACCGCTTGTGCGGGCCCCCGTCAATTCATTTGAGTTTTAAC
+
CCCCCGGGGGGFGGGGGGGGGGGGGGGGGGGGGGGGGGGGGGGGGFFDFGGGGGGGGGGGGGGGGGGGGGGGGGGGGGGGGGGGGGGGCDFGGGGGGGGGGCEFGEGGGGGGGGGGGGGGGGGGGGGGGGGGGDCFFFGGDGGGGGEGGCGGFFFGGGGGFFGGGGGGGGGGGGGGCFGGGGGGGGGDGCFGGGFGCGGGGGGGFGFGGFCFFGGFGGGFFGGG?:B@FGC@CFGGGGGF?CFFFGGGGGFGGGGCCCGGGGGC5?CFGGGGGGGCGGD5CEC5E?CFFGGGCF0<FGCF7
@M01751:259:000000000-C669V:1:1102:12005:22194 1:N:0:AGAGTC
GGATTGGTACGTCATCCCCACCTTCCTCCGAGTTGACCCCGGCAGTCTCCTATGAGTCCCCACCATCACGTGCTGGCAACATAGAACGAGGGTTGCGCTCGTTGCGGGACTTAACCCAACATCTCACGACACGAGCTGACGACAACCATGCACCACCTGTAAACCGACCGCAAGCGGGGCACCTGTCTCCAGGAATTACCGGTTCATGTCAAGCCTTGGTAAGGTTCTTCGCGTTGCATCGAATTAATCCGCATGCTCCGCCGCTTGTGCTGGCCCCCGTCAATTCCTTTGAGTTTTAGCC
+
CCCCCGGGGGGGGGGGGGGGGGGGGGGGGGGGGGGGGGGGGGGGGGGGGGFGGGGGGGGGFGGGGGGGGGGDGGDGGGGFGGGGGGGGDGGGGGGGDGDFGGGGGGGGGGGFGGGGGGGGGGGGGGGGGGGGGGEGDGGGEGGGGGGGGFGGGGFGGGFFGGGGGGGGGGGGGEGDFGGGGGGGGGGGGGGGC*0<CFGGGGGGGGGGGDCGGGGG9FFFGFGGGCFFGCEGGGGGGGGGGGEC*AFF@:?EEGDGDG+*2A?G5CGGFG+<FCFDE=CCECGG9C?C9?++:C@CFECFE
@M01751:259:000000000-C669V:1:1102:20496:22196 1:N:0:AGAGTC
ACGACTACAACAGGATTAGATACCCTGGTAGTCCACGCCGTAAACGATGAATGCTAGCTGTTGGGGTGCTTGCACCGCAGTAGCGCAGCTAACGCTTTAAGCATTCCGCCTGGGGAGTACGGTCGCAAGATTAAAACTCAAATGAATTGACGGGGGCCCGCACAAGCGGTGGAGCATGTGGTTTAATTCGATGCAACGCGAAGAACCTTACCTACTCTTGACATCCACGGAATTTGGCAGAGATGCCTTAGTGCCTTCGGGAACCGTGAGACAGGTGCTGCATGGCTGTCGTCAGCTCGTG
+
CCCCCGGGGGGGGFGGGGGGGGGGGGGGGGGGGGGGGGGGGGGGGGGGGGGGGGGGGGGGGGGGGGGGGGGGGGGGGGGGGGGGGGGGGGGGGGGGGGGGGGGGGGGGGGFFGGGGGGGGGGGGGGGGGGGGGGGGGGEFFGGGGGGGGGGGGGGGGEFFGGGGGGGGGFGGGGGGGGGGGGGCGGGGFGGGGGGGGGGGGGGGGGGGGGFGGGGGGGFGGGGCFCGGGGGGGGGGGDGGGGGGGGGGGGGFFFGGGGGGGGGGEECCFGGGGGGGGGGGGGGCGGFD86CECCGGCFGE*
@M01751:259:000000000-C669V:1:1102:15917:22228 1:N:0:AGAGTC
ACGACTACAACAGGATTAGATACCCTGGTAGTCCACGCCGTAAACGATGATAACTAGCTGTCCGGGGACTTGGTCTTTGGGTGGCGCAGCTAACGCATTAAGTTATCCGCCTGGGGAGTACGGTCGCAAGATTAAAACTCAAAGGAATTGACGGGGGCCCGCACAAGCGGTGGAGCATGTGGTTTAATTCGAAGCAACGCGCAGAACCTTACCAGCTCTTGACATTCGGGGTATGGGCAGTGGAGACATTGTCCTTCAGTTAGGCTGGCCCCAGAACAGGTGCTGCATGGCTGTCGTCAGC
+
CCCCCGGGFGGGGGGGGGGEFFGGGGGGGGGGGGFFGGGGGGGGGGGGGGGGGGGGGGGGFFGDDGGGGGGGGGGGGGGGGGGGGGGGFGGGGGGGGGGGGGGGGFFFFGGGGGGGDGGGGGGGGGGGGGGGGGGGGGGGGFGGGGGCGGGGEG7CEGGGGGGGGGFGGGGGGGGG>9FGFFFDFGGGGEFGGGGGGGGGGGGGGGGGFGGGGGGGFGGGGGGGGGGGGGGDGGGGGGGGFGGGGFGGGGGGFGGFGGGGCG+;FG*?EDFGECCGGGGEECGFFGGCGGC*?EFGGGGG7
@M01751:259:000000000-C669V:1:1102:20621:22241 1:N:0:AGAGTC
ACGACTACAACGGGATTAGATACCCTGGTAGTCCACGCCGTAAACGATGAATGTTAGCCGTCGGGCAGTTGACTGTTCGGTGGCGCAGCTAACGCATTAAACATTCCGCCTGGGGAGTACGGTCGCAAGATTAAAACTCAAAGGAATTGACGGGGGCCCGCACAAGCGGTGGAGCATGTGGTTTAATTCGAAGCAACGCGCAGAACCTTACCAGCTCTTGACATTCGGGGTATGGGCAGTGGAGACATTGTCCTTCAGTTAGGCTGGCCCCAGAACAGGTGCTGCATGGCTGTCGTCAGCT
+
CCCCCGGGGGGGGGGGGGGGGGGGGGGGGGGGGGGGGGGGGGGGGGGGGGGGGGGGGGGGGGGGGGGGGGGGGGGGGGGGG@EFGGGGGGGGGGGGGGGGGGGGGGGGGGGGGGGGGGGGGGGGGGGGGGFGGGGGGGGGGGGFGGCEGGGGGGGGGGGGGGGGGFGGGFFEFGGGGGGGGFG>FFFFGGGGGGFGGGGGGGGDGGGGGGGGGGGGFFGGDFGGGGGGDCEGGGGGGGGGGGGGFGGGGFCFGGGGGFGGGGCFFGGGGGEGGFGGGGC++<CGGGGGFCGCEFFGGGG60
@M01751:259:000000000-C669V:1:1102:24273:22243 1:N:0:AGAGTC
ACGACTACAACCGGATTAGATACCCTGGTAGTCCACGCCGTAAACGATGTCGACTTGGAGGTTGTTCCCTTGCGGAGTGGCTTCCGGAGCTAACGCGTTAAGTCGACCGCCTGGGGAGTACGGCCGCAAGGTTAAAACTCAAATGAATTGACGGGGGCCCGCACAAGCGGTGGAGCATGTGGTTTAATTCGATGCAACGCGAAGAACCTTACCTACTCTTGACATCCACGGAATTTGGCCGAGATGCCTTAGTGCCTTCGGGAACCGTGAGACAGGTGCTGCATGGCTGTCGTCAGCTCGT
+
CCCCCGGGGGGGGEGGGGGGGGGGFGCGGGGGGGGGDGGGGGGFEFEGGGGGGGGDFGFFEFGCGGGGFGGF,C6C:FECEFGGG>C?FGGGEFEGGGGGG9BF@FGGGDGFFGFDFEFGGG:EGGGGGDFFFFFFGGC,@FFFAFCFCCFCF:C:<BEGGEEGEC7BFEEGGGDG7FFGG@FGGGGGGGGGGG>C?GDG51?EC?8;FG@GGGGGGFGF0CC9EF*28CEG>CGGGGG+*2CEF?FG7C6EGE7<E9E>C5C8C*:CF>EGGGGGCGFF7CCEFFFGC@FFFCE8C7F5*
@M01751:259:000000000-C669V:1:1102:21890:22243 1:N:0:AGAGTC
ACGACTACAACCGGATTAGATACCCTGGTAGTCCACGCCGTAAACGATGAATGTTAGCCGTCGGGCAGTTGACTGTTCGGTGGCGCAGCTAACGCATTAAACATTCCGCCTGGGGAGTACGGTCGCAAGATTAAAACTCAAAGGAATTGACGGGGGCCCGCACAAGCGGTGGAGCATGTGGTTTAATTCGAAGCAACGCGCAGAACCTTACCAGCTCTTGACATTCGGGGTATGGGCAGTGGAGACATTGTCCTTCAGTTAGGCTGGCCCCAGAACAGGTGCTGCATGGCTGTCGTCAGCT
+
CCCCCGGGGGGGGGGGGGGGGGGFGGGGGGGGGGGGGGGGGGGGGGGGGGGGGGGGGGGGGGGGGGGGGGGGGGGFFGGGGGGFGGGGDGFGGGGGGGGGGFGFGGGGGGDFFFGEGGGGGGGGGGGGDGGGGGGG?FGGGGGGGGGGGGGGGGDGGGGFDGGGGFGGGGGDFFFGFCFCGGGFGGFGGGGFGDGGGGGGGGGGGGGGDF8CFFGGGGGGGGGGGGGGGGGGGGGGGGGGGGGGFGGFFCFFCFGGGFGGGGGGGGGD8FCGGGGGCC=9CCFCFFGGFC6?EFG*8C=6+
@M01751:259:000000000-C669V:1:1102:8448:22273 1:N:0:AGAGTC
GGATTGGTACGTCATCCCCACCTTCCTCCAGTTTATCACTGGCAGTCTCCTTTGAGTTCCCGACCGAATCGCTGGCAACAAAGGATAAGGGTTGCGCTCGTTGCGGGACTTAACCCAACATTTCACAACACGAGCTGACGACAGCCATGCAGCACCTGTCTCAGAGTTCCCGAAGGCACCAAAGCATCTCTGCTAAGTTCTCTGGATGTCAAGAGTAGGTAAGGTTCTTCGCGTTGCATCGAATTAAACCACATGCTCCACCGCTTGTGCGGGCCCCCGTCAATTCATTTGAGTTTTAACC
+
CCCCCGGGGGGGCGGCEEGFGGGGGGFEFGFGGGGDGGGGGGGGGGFFGGCDGGGGGGGGGGGEGG888BEDFEGGGGGGGGGGCFGGGGGGGGGGGG7CFG@FEGGCCGGGGGFGDGCFGGGGEFFCCGGGGGGGGFG7F>CFGGGGG8FFGGGGGGFGDAFGGGGGCGGGGGG7FFGFFGGGGGGC>FF;FGGGGGGG9<9933<FGGGGGGGFFF9FGGGCFFGCCCFGGGG7FGFD*+CF8BCFGGFGGGF?FCGGGGGGECEF?FEGGDEEE58*;;CFCFGGGFF?A@7CE?7F7
@M01751:259:000000000-C669V:1:1102:22514:22295 1:N:0:AGAGTC
GGATTGGTACGTCATCCCCACCTTCCTCCGGCTTATCACCGGCGGTTCCTTTAGAGTACCCAACTAAATGATGGTAACTAAAGGCGAGGGTTGCGCTCGTTGCGGGACTTAACCCAACATCTCACGACACGAGCTGACGACAGCCATGCAGCACCTGTGTTCCAGTCCCCGAAGGGAAGAAATCCATCTCTGGAAATCGTCCGGACATGTCAAACGCTGGTAAGGTTCTGCGCGTTGCTTCGAATTAAACCACATGCTCCACCGCTTGTGCAGGCCCCCGTCAATTCCTTTGAGTTTTAAC
+
CCCCCGGGGGGGGGGGGGGGGGGGGGGGGGGGGGGGGGGGGGGGGGGGGGGGGGGGGGGGGGGGGGGGGGCFGGFGGGCFGGGGGGGGGGFFGGGGEGGGGFGGGGGGGGGGGGGEGGGGGGGGGGGGGGCFFGGGGGGGGGGGGGGGGGGGGGGGGFGGGGFFFFFFGGGGEGGDCEFGGGGGGCFFF:FF,?FCC@FGGGGGGGCFEFGGGFGEGGGGGGGGGGFGGGGDC8CEGGFFC5CCFGGGFGGGGGGFG@FGDFGGGGEGFCCGE*CCCCEGGGGGGGGGGGG7<@FGEF+A9
@M01751:259:000000000-C669V:1:1102:23728:22312 1:N:0:AGAGTC
GGATTGGTACGTCATCCCCACCTTCCTCCGGCTTAGCACCGGCAGTCCCATTAGAGTTCCCAACTAAATGATGGTAACTAAAGGCGAGGGTTGCGCTCGTTGCGGGACTTAACCCAACATCTCACGACACGAGCTGACGACAGCCATGCAGCACCTGTGTTCCAGTCACCGAAGGGAAGAAATCGATCTCTCGAAGTCGTCCGGACATGTCAAACGCTGGTAAGGTTCTGCGCGTTGCTTCGAATTAAACCACATGCTCCACCGCTTGTGCAGGCCCCCGTCAATTCCTTTGAGTTTTAAT
+
CCCCCGGGFGGGGGGGGGGGGGGGGGGGGGGGGGGGGGGGDDGEGGFGGGGFGGGGGGGGGGGGGGGGGGGGGGGGGGGGGGGGDGGGGGGFGGECCFEFFFGGGGGGGGGGGGGCDFFGGGGGGFGGGFGGGDGGGGG7FCFGGGGGG9EFGGGCEECF@9FFFFG,8@FFEGGCCEFGGGFG>FFF@@FFGGGGGGGGGEE7CGGGGGGGGGGGGGGC8CG6@@<FGG9>>?E>5CFGGGGDF5EGGGGGCFFE6C7CCFGGGE>>ECGFG6CGEG5CGD5CEC+<CFG7+;AE:9<<3
@M01751:259:000000000-C669V:1:1102:8783:22320 1:N:0:AGAGTC
GGATTGGTACGTCATCCCCACCTTCCTCCGGTTTATCACCGGCAGTCTCCTTTGAGTTCCCGACCGAATCGCTGGCAACAAAGGATAAGGGTTGCGCTCGTTGCGGGACTTAACCCAACATTTCACAACACGAGCTGACGACAGCCATGCAGCACCTGTCTCACGGTTCCCGAAGGCACTAAGGCATCTCTGCCAAATTCCGTGGATGTCAAGAGTAGGTAAGGTTCTTCGCGTTGCATCGAATTAAACCACATGCTCCACCGCTTGTGCGGGCCCCCGTCAATTCATTTGAGTTTTAACC
+
CCCCCGGGGGGGGGGGGGGGGGGGGGGGGGGGGGGGGGGGGGGGGGGGGGGGGGGGGGGGGGGGGG8888CFFGGGGGGGGGCFGGGGGGGGGCDGGDGEGGGGGGGGGFGGGG<EFGGGGGGFGGGGGGGGFGGGGGGGGGGGGGGGGGGGGGGGGGGGGGGGGGF:>FGGGGGDFGGGGGGGGGGGGGGGGGGGCGGGGGGGGGGGGGGFGFGGG?FGGGGGGDFGGCGE5EGGGGGGGGGGGGGGGGFGFFFGFGGGGGEG8ECC+<EGEGGGEGGEGC5EGGGFGG?+*<@FGGGGC
@M01751:259:000000000-C669V:1:1102:10700:22332 1:N:0:AGAGTC
ACGACTACAACAGGATTAGATACCCTGGTAGTCCACGCCGTAAACGATGATAACTAGCTGTCCGGGGACTTGGTCTTTGGGTGGCGCAGCTAACGCATTAAGTTATCCGCCTGGGGAGTACGGCCGCAAGGTTAAAACTCAAAGGAATTGACGGGGGCCTGCACAAGCGGTGGAGCATGTGGTTTAATTCGAAGCAACGCGCAGAACCTTACCAGCGTTTGACATGTCCGGACGATTTCCAGAGATGGATTTCTTCCCTTCGGGGACTGGAACACAGGTGCTGCATGGCTGTCGTCAGCTC
+
CCCCCGGGGGGGGGGGGGGGGGFGGGGGGGGGGGGGGGGGGGGGGGGGGGGGGGGGGGGGGGFGGGGGGGGGGGGGGGGGGGGGGGGGGGGGFGGGGGGGGGEGGGGGGGGGGGGGGGGGGGGGGGGGGGGCFGGFGGGGGGGGGCGFGFFFGGGGGGGGGGCFGGGGFD<CFCGGGGGCGFFFGGGG?2=FGGDFGGGGGGGGGFGGGGGE?CFGGGGGEGGFGG9F7:EGGGGGGGGFCF?189CEF7FFFGC9FC<9:CCC5CCFC>G6:CGG>/2++0<CFGGGGGCE@*/C@5++2
@M01751:259:000000000-C669V:1:1102:10183:22366 1:N:0:AGAGTC
ACGACTACAACAGGATTAGATACCCTGGTAGTCCACGCCGTAAACGATGATAACTAGCTGTCCGGGGACATGGTCTTTGGGTGGCGCAGCTAACGCATTAAGTTATCCGCCTGGGGAGTACGGCCGCAAGGTTAAAACTCAAAGGAATTGACGGGGGCCTGCACAAGCGGTGGAGCATGTGGTTTAATTCGAAGCAACGCGCAGAACCTTACCAGCGTTTGACATGTCCGGACGATTCCCAGAGATGGGTCTCTTCCCTTCGGGGACTGGAACACAGGTGCTGCATGGCTGTCGTCAGCCC
+
CCCCCGGGGGGGGGFGGGGGGGGGGGGGGGGGGGGGGGGGGGGGGGGFGGGGGGGGGGGGGGGG7CEGGGGGGGGGGGGGGGDEGGGGGGGGFGDGGGGGGGGGGGGGGGGGGGDGGEEFGGGDEGGGGGG>FFGGGGFFGGGF8FCGFGGGGGGGGGGGGGGGGGGGGGGGFGGGC@FGGGGGFGGGGGGGGGGGFCEGEEGCGGGGGGGGFFFGGGGGGGGGGGGGGGGGGGG>>7:9EG5CFFCFFGGEGFGGFGGFGFGC*:?EFGCFCF6FFGGCFEFG8++;;*?CE58CCEG*:
@M01751:259:000000000-C669V:1:1102:20605:22485 1:N:0:AGAGTC
ACGACTACAACCGGATTAGATACCCTGGTAGTCCACGCCGTAAACGATGTCGACTTGGAGGTTGTGCCCTTGAGGCGTGGCTTCCGGAGCTAACGCGTTAAGTCGACCGCCTGGGGAGTACGGCCGCAAGGTTAAAACTCAAATGAATTGACGGGGGCCCGCACAAGCGGTGGAGCATGTGGTTTAATTCGATGCAACGCGAAGAACCTTACCTACTCTTGACATCCAGAGAACTTAGCAGAGATGCTTTGGTGCCTTCGGGAACTCTGAGACAGGTGCTGCATGGCTGTCGTCAGCTCGT
+
CCCCCGGGGGGGGGGGGGGGGGGGGGGGGGGGGGFGGGGGGGGGGGGGGGGGGGGGGFGFGFGGGGGGGGGGGGGGGGGGGGGGGGGGGGGGGGEGGGGGGGGGGGGGGGGDFGGGGGGGGDGGGGGGGGGGGGGDGGGGGGGGGGGGGGGGGGDGGGGGGGGGGGGGGGGGGGGGGGGGGGGGGGGCC<FDGGGGGGGGGGGEGFGGGFFG?CGGGGGG9?EGGFGDFG5>?FCCFA:ECGGGC?FFGFE+A5<8<?C*AEEECCGGG7+3<EE*<CFFGGGGG62CE>+8A8FEEEF5>
@M01751:259:000000000-C669V:1:1102:14926:22638 1:N:0:AGAGTC
GGATTGGTACGTCATCCCCACCTTCCTCCGAGTTGACCCCGGCAGTCTCCTATGAGTCCCCGGCATAACCCGCTGGCAACATAGAACGAGGGTTGCGCTCGTTGCGGGACTTAACCCAACATCTCACGACACGAGCTGACGACAACCATGCACCACCTGTACACCGACCACAAGGGGGCGACCATCTCTGGCCGTTTCCGGTGTATGTCAAGCCTTGGTAAGGTTCTTCGCGTTGCATCGAATTAATCCGCATGCTCCGCCGCTTGTGCGGGCCCCCGTCAATTCCTTTGAGTTTTAGCCT
+
CCCCCGGGGGGGGCGFGGGDGCGGGGGGGGFDFEGGGG?FGGGGGGGGGGDFGGGGGGCFFGEEGFGGGFGGE@EFEFGGGGGGGGGGFGGGGCGECEFEFCGFGGDC+FGDGGGGGDFGG<FCFFFGDGGGGGGGGFGFGGDGF7FBF;@FACFGECFGDGGGGGGGGDC:CCGEGC@FG:?>+20:CFDFGGGGGDFD>G5EFC7@<EGGF8FGGGG<<EF@9979@CC5?EGGGFFEFFF5<<9@9C*:8>F000;EE8CEE5*++12:8CEG5=:5*ACG+<CGG+<8C++09:C?F
@M01751:259:000000000-C669V:1:1102:20641:22714 1:N:0:AGAGTC
GGATTGGTACGTCATCCCCACCTTCCTCCAGTTTATCACTGGCAGTCTCCTTTGAGTTCCCGACCGAATCGCTGGCAACAAAGGATAAGGGTTGCGCTCGTTGCGGGACTTAACCCAACATTTCACAACACGAGCTGACGACAGCCATGCAGCACCTGTCTCAGAGTTCCCGAAGGCACCAAAGCATCTCTGCTAAGTTCTCTGGATGTCAAGAGTAGGTAAGGTTCTTCGCGTTGCATCGAATTAAACCACATGCTCCACCGCTTGTGCGGGCCCCCGTCAATTCATTTGAGTTTTAACC
+
CCCCCGGGGGGGGGGGGGGGGGGGGGGGGGGGGGGGGGGGGGGGGGGGGGGGGGGGGGGGGGGGGG@88BEFGGGEFFGGGGFGGFGGFGGGCFGGGGGGGFGGGGGEGFGGGFGGGGGFGGGGGGGGGGGGGGGGGGFEGEGGGGGGCGGGGGGGFGGFFFGGGGGGGFFGBGCDGGGGGGGGGGGFFGDGGGGGGGGGGGGGDFGGFGGFGGGGGGFGGGGGFFGGGGFEGGGGGGGDEGGGFFFFGGGGGGGFFFGGGGGGC5AECEEGGGGGEGGGGEGGGGGGGGFGF99C:<FF9
@M01751:259:000000000-C669V:1:1102:20305:22733 1:N:0:AGAGTC
ACGACTACAACCGGATTAGATACCCTGGTAGTCCACGCCGTAAACGATGATAACTAGCTGTCCGGGGACATGGTCTTTGGGTGGCGCAGCTAACGCATTAAGTTATCCGCCTGGGGAGTACGGTCGCAAGATTAAAACTCAAAGGAATTGACGGGGGCCTGCACAAGCGGTGGAGCATGTGGTTTAATTCGAAGCAACGCGCAGAACCTTACCAGCGTTTGACATGTCCGGACGACTTCTGGAGACAGATTTCTTCCCTTCGGGGACTGGAACACAGGTGCTGCATGGATGTCGTCAGCTC
+
CCCCCGGGGGGGGGGCCGGFGGG<FGGGGGGGFGGGGGGGGGGGGGGFGGFGGGGGGGGGGGGDGGGGGGGGGGGGGFGGGGGGEFED>=FFCFFDGECFFCEGFGGF@FEDGFGGGGCGGGGGGCFEFG<9FBBBDDGGGG9<FDFCFFAFGCF:FEEGGGFGFGFF:FC7F7<FEGFGGC:CFFF:FF<FFGGFFGBFFGGGGGFFGFFFGCEF>1;ECEFGGGG7CGGGGG>E*:99FD?FGG6@*AFFGCFFFFGFG>*2CE5*AFGFDEF*:C?GG:F689E80<<A:CCE5*A?3
@M01751:259:000000000-C669V:1:1102:12385:22753 1:N:0:AGAGTC
GGATTGGTACGTCATCCCCACCTTCCTCCGGCTTATCACCGGCGGTTCCTTTAGAGTCCCCAACTGAATGATGGTAACTAAAGGCGAGGGTTGCGCTCGTTGCGGGACTTAACCCAACATCTCACGACACGAGCTGACGACAGCCATGCAGCACCTGTGTGCAGGTCCCCGAAGGGAAGAAATCCATCTCTGGAAGTCGTCCTGCCATGTCAAACGCTGGTAAGGTTCTGCGCGTTGCTTCGAATTAAACAACATACTCCACCGCTTGTGCAGGCCCCCGTCAATTCCTTTGAGCTTTAAT
+
CCCCCFGGCE;FEGCEFFGGGGCFCFFCEEGGCEGAGGGFEGGGGGE@89FFGFGGGGGGGGEDGGCFGGGFGGFFFGGFDA<DFGGG7:CFGCECFGGDGFGGG+4@BFGGFGFCFEGAD,ECEFG77FGCGGFF@FF:FGGEGGGGGGGGC:<A@CFCGFAFCFGG7=@F71C<CC:A<FCECF@EF,BFG9FFCC@FGEGGFCGFG:C<EFGDGEEEGF96C3@CDFFDEC*?E5CF78;@FFF:FG7*A8FGGF6<FGGDG5*;;6:7<:ECEEEG8C8*+<E?FFG7?F+:6C:<<
@M01751:259:000000000-C669V:1:1102:11808:22813 1:N:0:AGAGTC
ACGACTACAACAGGATTAGATACCCTGGTAGTCCAAGCCGTAAACGATGTCGACTTGGAGGCTGTTCCCCTGAGGAGTGGCTTCCGGAGCTAACGCGTTAAGTCGACCGCCTGGGGAGTACGGCCGCAAGGTTAAAACTCAAATGAATTGACGGGGGCCCGCACAAGCGGTGGAGCATGTGGTTTAATTCGATGCAACGCGAAGAACCTTACCTGGCCTTGAAATCCAGAGAACTTAGCAGAGATGCTTTGGTTCCTTCGGGAACTCTGAGAAAGGTGCTGCATGGCTGTAGTCAGCTCGT
+
CCCCCGGGGFFGG8FFGGGGFEFFEGGGGGGFEEEFFFGGGDEEFEDFFCFCGGGEGGGGGGGGGFEGFGGGGGFFGGGGDFGGC:FGGGGGGGGFGECFGGGGDGGGGGGGFGGGGGG8F:FC7=@FFGGDFFFFAFCFCFGGGFGGGGFGGGCGGG@FGGCGEFC:FF=FFGGGFFGCCFCFFFFFFCF9EFD:CFEGGDGGC?CGGF9ACFF5*;CG6C+<CAFGC<8@FGFFFF+<:E50<?E7FF7FE*202CCECE*2/<ACEC9<++28++<A:6<CCFFCCE7<C7++<9+*1
@M01751:259:000000000-C669V:1:1102:13694:22816 1:N:0:AGAGTC
GGATTGGTACGTCATCCCCACCTTCCTCCGGTTTAACACCGGCAGTCTCCTTTGAGTTCCCGACCGAATCGCTGGCAACAAAGGATAAGGGTTGCGCTCGTTGCGGGACTTAACCCAACATTTCACAACACGAGCTGACGACAGCCATGCAGCACCTGTCTCAGAGTTCCCGAAGGCACCAAAGCATCTCTGCTAAGTTCTCTGGATGTCAAGAGTAGGTAAGGTTCTTCGCGTTGCATCGAATTAAACCACATGCTCCACCGCTTGTGCGGGCCCCCGTCAATTCATTTGAGTTTTAACC
+
CCCCCGGGGGGGGGGGGGGGGDFGGGCGGGGGGGFGFGGGGGGGGGGGGGGGGGGGGGGGGGGGGG@8BBFF<FEGGGGGGGGGGDGGFFDGGFGGGGGGGGGGGGGGGFEFGGGGGGGGGGGGFEFGGGGGGGGGGGGCCGFFGFGGFFGGGGGGGGGGGGGGGC,DCFFGGGGGGG@FGGGFGGGGGGCCGFGGG;@CCFG@FFCFGGGGGGGGGGGGCGFDGGCGGGGDEGGGCFGGGGEGCCGFGCG>5:<<EGFFFFEEEE5C8?E*?>CGGGEEEE5<EGGGGDCFGGGGGFCG<
@M01751:259:000000000-C669V:1:1102:21577:22827 1:N:0:AGAGTC
ACGACTACAACAGGATTAGATACCCTGGTAGTCCACGCCGTAAACGATGTCGACTTGGAGGTTGTTCCCTTGAGGAGTGGCTTCCGGAGCTAACGCGTTAAGTCGACCGCCTGGGGAGTACGGCCGCAAGGTTAAAACTCAAATGAATTGACGGGGGCCCGCACAAGCGGTGGAACATGTGGTTTAATTCGATGCAACGCGAAGAACCTTACCTACTCTTGACATCCACGGAATTCGGCAGAGATGCCTTAGTGCCTTCGGGAACCGTGAGACAGGTGCTGCATGGCTGTCGTCAGCTCGT
+
CCCCCGGGGGGGGGFGGGGGGGGFGGGGGGGGGGGGGGGGGGGGGGGGGGGGGGGGFGGGGGGGGGGGGGGGDFGGGGGGGGGGGGGGGGGGGGGGGGGGGGGGGDGGEEGGFGGGC:FGGGEEGGGGGGGFGGEFFGGCFGGGGGGGGDGGGGGGGDGGGGGGGGFGFGCEGGGGFEGGFGCFGGGGGGCGFGGGGGGGGGGGGGGGGGGGGGGGGGGG7EGGGGGFGGGGGFGFGGGGGGGGGGGGGGGGGGGGFFGCGED8>FC8;@8AEFGGG?EFFGGGFGFF5*<EF>FC?EFG5
@M01751:259:000000000-C669V:1:1102:10672:22831 1:N:0:AGAGTC
ACGACTACAACAGGATTAGATACCCTGGTAGTCCACGCCGTAAACGATGTCGACTTGGAGGTTGTTCCCTTGAGGAGTGGCTTCCGGAGCTAACGCGTTAAGTCGACCGCCTGGGGAGTACGGCCGCAAGGTTAAAACTCAAATGAATTGACGGGGGCCCGCACAAGCGGTGGAGCATGTGGTTTAATTCGATGCAACGCGAAGAACCTTACCTACTCTTGACATCCAGAGAACTTAGCAGAGATGCTTTGGTGCCTTCGGGAACTCTGAGACAGGTGCTGCATGGCTGTCGTCAGCTCGT
+
CCCCCGGGGGGGFGGGGGGGGGGGGGFFGGCGFGGGGGGGGGGGGGGGGGGGFGGGGGDGGGGGGGGGGGGGFFGGGGGGEEGGGEGGGGGGGGCD7FEGGGGG>FEGGGG>FGGGGGGGGGGGGGGGGGGGGGGGGGGFGGFGGCGFFFGGGDEGDGGGCGGGGGFGGGGG@EEB*>B?CFC7FGFGGFG:FGECGGGEEGGECFGGGG@CFGG?FFEGGGGGFGGGGFFGGGFFGFGG76CCE7@:CGGFF5?FF7CEEC?EFFFFF7EGGG88FCFFGCCFC>CC5FGGGGGG6FEE5
@M01751:259:000000000-C669V:1:1102:14655:22849 1:N:0:AGAGTC
GGATTGGTACGTCATCCCCACCTTCCTCCGGTTTATCACCGGCAGTCTCCTTTGAGTTCCCGACCGAATCGCTGGCAACAAAGGATAAGGGTTGCGCTCGTTGCGGGACTTAACCCAACATTTCACAACACGAGCTGACGACAGCCATGCAGCACCTGTCTCACGGTTCCCGAAGGCACTAAGGCATCTCTGCCGAATTCCGTGGATGTCAAGAGTAGGTAAGGTTCTTCGCGTTGCATCGAATTAAACCACATGCTCCACCGCTTGTGCGGGCCCCCGTCAATTCATTTGAGTTTTAACC
+
CCCCCGGGGGGGGGGGGGGGGGGGGGGGGGGGGGGGGGGGGGGGGGGGGGGGGGGGGGGGGGGGGG@888CFFCGGGGGFGGGGGGGGGGGGGGGGGEFGGGGGGGGGGGGGGGGGGGGGGGGGGGGGGFGGGGGGGGGGGGGGGGGGGGGAGGGGGGGGGGGGGGGGGGGGGGEGGGGGGGGDFGGGGGGCGGGGGGFFGGGGGDGFCCFGGFGFC@CFGGGGGGGGGGGGGEEDGGFF8CGGGGGGGGGGGGGGDDGFGGDGGGF>89;CEGGGGCEEGGGGGGDGFG7CFC?FDGGGC
@M01751:259:000000000-C669V:1:1102:7920:22911 1:N:0:AGAGTC
GGATTGGTACGTCATCCCCACCTTCCTCCGGCTTATCACCGGCGGTTCCTTTAGAGTCCCCAACTGAATGATGGTAACTAAAGGCGAGGGTTGCGCTCGTTGCGGGACTTAACCCAACATCTCACGACACGAGCTGACGACAGCCATGCAGCACCTGTGTGCAGGTCCCCGAAGGGGGCGACCATCTCTGGCCGTTTCCGGTGTATGTCAAGCCTTGGTAAGGTTCTTCGCGTTGCATCGAATTAATCCGCATGCTCCGCCGCTTGTGCGGGCCCCCGTCAATTCCTTTGAGTTTTAGCCT
+
CCCCCGGGGGGGFEGGGGGGGGGFGGGGCGEGGGGGGGGGGGGGECCGFEFGGGGCGGD<FGGGFGGGGGGFGGGGGFGFGGGGGGG>EGFFCGDE@FFGGGGEGGGGGCFFFGFGGGGCFCFGGGGGGGGGGDGGFFBC@FFGGGFGGGFFFGGGGFGGGFGF:BFFFFEGEDEGCGE:CGGDG?EFGCFFFGCEFGDCE85EGGGGGGGGGCFGGGG7<CGGFGFGGGEEGGG5FCG5CFG5:9<++/AEGGFGECEDE**:;CF+<>C*8/?CG>*;CGCGF@FFG+<CCFFGC???<
@M01751:259:000000000-C669V:1:1102:20439:22930 1:N:0:AGAGTC
GGATTGGTACGTCATCCCCACCTTCCTCCGGCTTGTCACCGGCAGTTCCTCTAGAGTGCCCACCCAAACGTGCTGGCAACTAAAGGCGAGGGTTGCGCTCGTTGCGGGACTTAACCCAACATCTCACGACACGAGCTGACGACAGCCATGCAGCACCTGTGCAGCCGGTCCCTTGCGGGAAAAACGCATCTCTGCGTCGGTCCGGCCCATGTCAAGGGCTGGTAAGGTTCTGCGCGTTGCTTCGAATTAAACCACATGCTCCGCCGCTTGTGCGGGTCCCCGTCAATTCCTTTGAGTTTTT
+
CCCCCGGGGGGGGGGGGGGGGGGGGGGGGGGGGGGGGGGGGGGGGGGGGGGGGGGGGGGGGGGGGGFGGGGGGGGGGGGGGGGGGFFGGGGGGGGGGGGGGGFGGGGEFGGGGGGGGGGGGCFCGFGGGGGGGGGGGGGGGGGEGFGGGFGGGGGGGGGGGGGGGGGGDGGGGGGG7FGEGGGGGGGGGCCGG@C@BFCGGGEGGGGGGG6+0+<CGGGFGGGGCEG7CCFC78CGGGGGFGFEFGGGGGDCFGFFFFGECCCEGGGGGCFFFGEDCCFGG5CEGDFGGF+AFG7F9FFG5
@M01751:259:000000000-C669V:1:1102:21249:22936 1:N:0:AGAGTC
ACGACTACAACAGGATTAGATACCCTGGTAGTCCACGCCGTAAACGATGTCGACTTGGAGGTTGTTCCCTTGAGGAGTGGCTTCCGGAGCTAACGCGTTAAGTCGACCGCCTGGGGAGTACGGCAGCAAGGTTAAAACTCAAATGAAGTGACGGGGGCCCGCACAAGCGGTGGAGCAGGAGGTTTAATTCGATGCAACGCGAAGAACCTTACCTACTCTTGACATCCACGGAATTTGGCAGAGATGCCTTAGTGCCTTCGGGAACCGTGAGACCGGTGCTGCATGGCTGTCGTCAGCTCGT
+
C@CCCCCFDFFE<@FGCFGGGGFFGFFGF<F@<EE@,@CFCFDGD-@FFECCCC@EFA@CCFGEGGA,EFDF9EF<CCF@:,:,,@::=+CCECC:CCGCGFEF77F+CCCEGGGDFGGGDEGG+F=<=<CAC<C9?<B,D@F<FFG==,CAFD77C*>*CFBE<:,8<C8=7*=C<8**8<<+,?<F,<F9<B7BCCG@>>8C*<:EF77C8+9+<:<C9@8++AF68;??;*09<?F6C@*AECG?<+0<CF++<99*8??EFFC**2;+3*:*/*17CCAFCCC;C0<*;5AC87<E/
@M01751:259:000000000-C669V:1:1102:24301:22941 1:N:0:AGAGTC
ACGACTACAACAGGATTAGATACCCTGGTAGTCCACGCCGTAAACGATGAATGCTAGCTGTTGGGGTGCTTGCACCTCAGTAGCGCAGCTAACGCTTTAAGCATTCCGCCTGGGGAGTACGGTCGCAAGATTAAAACTCAACGGAATTGACGGGGGCCCGCACAAGCGGTGGAGCATGTGGTTTAATTCGAAGCAACGCGCAGAACCTTACCATCCCTTGACCTGTCGTGCCATCCGGAGAGATCCGGGGTTCCCTTCGGGGACGCGAACACAGGTGCTGCATGGCTGTCGTCAGCTCGTG
+
CCCCCGGGGGGGG?F?EFGGGFFGGGEGGGGGGGGGEFGGGGGGGGGGEFGGGGGFGGGGGGGGGGGEFGGFGDFGFGGFFFGGGGGGGGFGGGGGGGGGGGGGGFFCFGGGGGGGGGGFGGGGGGCFEFGGGGGGGGGGG<:CGFGGG9FGEGGGDGCBFGFG@FF@@CCC:FGG9CFEFFFFFCGGFFCGGGGGGGD7FCFGFDCCGGGGGGGGGGG6E?+<@C:*;:5C++A;8CGCE88<EGG>CE>8@FFGGGCCE58CG8*:CEGG5@G<0<EFGG:9>CCC8<1;E;EF7+*:2
@M01751:259:000000000-C669V:1:1102:8999:22983 1:N:0:AGAGTC
GGATTGGTACGTCATCCCCACCTTCCTCCGGTTTATCACCGGCAGTCTCCTTTGAGTTCCCGACCGAATCGCTGGCAACAAAGGATAAGGGTTGCGCTCGTTGCGGGACTTAACCCAACATTTCACAACACGAGCTGACGACAGCCATGCAGCACCTGTCTCACGGTTCCCGAAGGCACTAAGGCATCTCTGCCGAATTCCGTGGATGTCAAGAGTAGGTAAGGTTCTTCGTGTTGCATCGAATTAAACCACATGCTCCACCGCTTGTGCGGGCCCCCGTCCATTCATTTGAGTTTTAACC
+
CCCCCFGGGGGGGGGGGGGDGGGGGGGGEGGFGGGGFGGGGGGGGFFGGGGGGGGGGGDFGGGGGGF@FFFGGGGGGGGGGGFGFFGGFFGFGGGGGGGGGGGGGGGGGGGGGGGGGGGGGGGGGGGGGGGGEGGGGC@FE>+>F@FGFGDCFGGGGGGG,@FGCEFGGGGGGGGGGGDGGEDFFFFC;FGGFGEFFDFFGGEDGGFFGFFG@<FB<<<FFFCFGGGDGCGFCGGGF?CGGCCCGGE+<C@FFE<CEFFEGFEE>CCFCCCEDE=:CEC;*/;+<CCFGGGFGGGGGC<CF
@M01751:259:000000000-C669V:1:1102:10838:23068 1:N:0:AGAGTC
GGATTGGTACGTCATCCCCACCTTCCTCCGGCTTATCACCGGCAGTCTCCCTAGAGTGCCCAACTAAATGATGGCAACTAGGAACGAGGGTTGCGCTCGTTGCGGGACTTAACCCAACATCTCACGACACGAGCTGACGACAGCCATGCAGCACCTGTGTCCAAGTCCCCGAAGGGAAGAAATCCATCTCTGGAAGTCGTCTTGGCATGTCAAGGGCTGGTAAGGTTCTTCGCGTTGCTTCGAATTAAACCACATGCTCCACCGCTTGTGCGGGCCCCCGTCAATTCCTTTGAGTTTTAAT
+
CCCCCGGGGGGGGGGGGGGGGGGGGGGGGGGGGGGGGGGGGGGGGGGGGGGGGGGGFGGGGGGGGGGGGGGGAFGGGGGGGGGGGGEGGEGGGGGGCGGEG8FFEGGGGGGGGGGGGGGGGFGGGGGGGGGGGGGGGFGGGGGGGGFGGFGGGGGGFGGGGFFGF:FFGFGCGGGGGGGGFGGGGGFGCGGFFGG7FFGGFGG@CCCF+?FGFFF7FFFGCFGFFGGDGGGGGGEGDGGGGGFGFEC9EGC>556:CCGC8AECEGGGG675>>EECCG5;CEC?9:CFGGCCCCC<?CE:
@M01751:259:000000000-C669V:1:1102:18003:23208 1:N:0:AGAGTC
GGATTGGTACGTCATCCCCACCTTCCTCCGGTTTGTCACCGGCAGTCTCCTTAGAGTGCCCACCATAACGTGCTGGTAACTAAGGACAAGGGTTGCGCTCGTTACGGGACTTAACCCAACATCTCACGACACGAGCTGACGACAGCCATGCAGCACCTGTGTCTGAGTTCCCGAAGGCACCAATCCATCTCTGGAAAGTTCTCAGCATGTCAAGGCCAGGTAAGGTTCTTCGCGTTGCTTCGAATTAAACCACATGCTCCACCGCTTGTGCGGGCCCCCGTCAATTCATTTGAGTTTTAAC
+
CCCCCGGGGGCFGGGGGGGGGGGGGGGGGGDGGGGGCGGGDGGGGFGFGGGGFGFEFGGGGGG>EGFGGGGGGGFGEFGGGGGGGFFGFGGFGGCFEGGGGGGG>@FGEFGGDFGGAGGGGFF,AFCC+>=CGEG7CFGGEGGGGGGGGG,D=FFFGGGGFFGGGGGGGGGDFGCFE@FGGGCFFFGA,?FFGGGGGGGFGC9FFFGG9CEFF,<CFGGG<FFCFAABFGAC@7<FBFGGFFG@FGGGCE@8@EE++0<8+;C5*:EFGGFC58:8EGG5EEGCFCF9CFG++*<+<09<+
@M01751:259:000000000-C669V:1:1102:22652:23231 1:N:0:AGAGTC
GGATTGGTACGTCATCCCCACCTTCCTCCGGCTTATCACCGGCGGTTCCTTTAGAGTACCCAACTAAATGATGGTAACTAAAGGCGAGGGTTGCGCTCGTTGCGGGACTTAACCCAACATCTCACGACACGAGCTGACGACAGCCATGCAGCACCTGTGTTCCAGTCCCCGAAGGGAAGAAATCGATCTCTCGAAGTCGTCCGGACATGTCAAACGCTGGTAAGGTTCTGCGCGTTGCTTCGAATTAAACCACATGCTCCACCGCTTGTGCGGGCCCCCGTCAATTCCTTTGAGTTTTAAT
+
CCCCCGGGGGEGGGGGGGGGGGGGGGGGGEEGGDGGGFGGGGGGGGGGGGGGGGGGCFGGGGGGGCFGGGG9FGGGGGGGGGGCGGGG>FFGGGGG@CFGGGGGCFGGGGGFFGGCFGGGGDGGFGGGGGGGDDGGCFDFCCGFGGCEFG98FF7FGGGG?FFFCEG8FGGGGGGDGCFGGG9FCFGGCC99<EGDGGCFFG7CFG5CGGCCEGG5CCGDGGFFF9<C799C8CEGGGGGD:CFG@CFEGGGGGGDF002:CGCE>CFF6EC>8:ECGE*;ECC9ECFFG99+*0:A?+?:
@M01751:259:000000000-C669V:1:1102:21406:23246 1:N:0:AGAGTC
GGATTGGTACGTCATCCCCACCTTCCTCCGGTTTATCACCGGCAGTCTCCTTTGAGTTCCCGACATTACTCGCTGGCAACAAAGGATAAGGGTTGCGCTCGTTGCGGGACTTAACCCAACATTTCACAACACGAGCTGACGACAGCCATGCAGCACCTGTCTCACGGTTCCCGAAGGCACTAAGGCATCTCTGCCAAATTCCGTGGATGTCAAGGCCAGGTAAGGTTCTTCGCGTTGCATCGAATTAAACCACATGCTCCACCGCTTGTGCGGGCCCCCGTCAATTCATTTGAGTTTTAAC
+
CCCCCGGGGGGGGGGGFGGGGEGGGGGGGGGGGGGGGGGGGGGGGGGGFGGGGFGGGGGGFEGGGGGGGGGGGGGGGGGEDGGGGGGGFECFFFGGEGCGDGGGGGGGFEGGGFGGGGGGGGGGGGGGGGGFC=CEEFGGGGGGGGGGGGGGGGGGGGGGGCF9FFGGC7FGGGGEDFGGGGG?@FGGGGGFGGGGGGGGGGGGGGGC@FFGG@FGGG>F:FFGGGGGGGGGGGGGGGCFGGGDGGGCGGGGCGG6C+:FFCGGGGGGGGG5ECEEGEGGGG*5CF97CFGGGFFFFCE?7
@M01751:259:000000000-C669V:1:1102:15750:23404 1:N:0:AGAGTC
ACGACTACAACAGGATTAGATACCCTGGTAGTCCACGCCGTAAACGATGAATGTTAGCCGTCGGGCAGTTGACTGTTCGGTGGCGCAGCTAACGCATTAAACATTCCGCCTGGGGAGTACGGTCGCAAGATTAAAACTCAAAGGAATTGACGGGGGCCCGCACAAGCGGTGGAGCATGTGGTTTAATTCGAAGCAACGCGCAGAACCTTACCAGCTCTTGACATTCGGGGTATGGGCAGTGGAGACATTGTCCTTCAGTTAGGCTGGCCCCAGAACAGGTGCTGCATGGCTGTCGTCAGCT
+
CCCCCGGGGGGGGGGGGGGGGGGGGGGGGGGGGGGGGGGGGGGGGGGGGGGGGGGGGGGGGGGGGGGGGGGGGGGGGGGGGGGGGGGGGGGGGGGGGGGGGGGGGEGGGGGGGGGGGEFGGGGGGGGGGGGGGGGGGGGGGGGGGGGGGGGGGGGGGG7FGDEGGGGGCFFGGGG7FFFFGG7FGCFGFDGGGGCGFG@GGCEGGGDGGGFD??FCFFFGF6+<E?F>8C>*AEFCFFDGFGFFEGGGGCEFGFGEGGGGFF6CGFGGAFEEEFGFFGFFGGC9@89CFFC>895C=FEF+
@M01751:259:000000000-C669V:1:1102:24553:23440 1:N:0:AGAGTC
ACGACTACAACCGGATTAGATACCCTGGTAGTCCACGCCGTAAACGATGTCGACTTGGAGGTTGTGCCCTTGAGGCGTGGCTTCCGGAGCTAACGCGTTAAGTCGACCGCCTGGGGAGTACGGCCGCAAGGTTAAAACTCAAATGAATTGACGGGGGCCCGCACAAGCGGTGGAGCATGTGGTTTAATTCGATGCAACGCGAAGAACCTTACCTACTCTTGACATCCAGAGAACTTAGCAGAGATGCTTTGGTGACTTCGGGAACTCTGAGACCGGTGCTGCATGGCGGTCGTCAGCTCGT
+
CCCCCGGGGGFGGDGGGGGGFGGFGGDGGGEFFGGGGGCF@EFGA7FGFCFGFGGDGGCFGGF,CCGGGDCFAFGGGGGGGGFGGGCCCGGG,EBCEGGGGGGD+BF+C@CGGGDGGFGGGGGG7FEEECG<>CGGGF@FGCCGGFGGFFF;@E@FE@FGEEEFD:BFEGFD<@FFGCGFGCEFFGF7EDC7@@E:CFECEGGGGG8EFGGG+<C+<CFFGFGG?G?C9<@F?CF@C+@FC?@CC9E:+<@@FF+<<FGEEGCEC8:FG7@C9*:8?=?FFDGF?CC**:*::*;:6<CC5
@M01751:259:000000000-C669V:1:1102:7044:23455 1:N:0:AGAGTC
GGATTGGTACGTCATCCCCACCTTCCTCCGGTTTGTCACCGGCAGTCTCCTTAGAGTGCCCACCATAACGTGCTGGTAACTAAGGACAAGGGTTGCGCTCGTTACGGGCCTTAACCCAACATCCCACGACACGAGCTGACGACAGCCATGCAGCACCTGTGTCTTAGTTCCCGAAGGCACCAATCCATCTCTGGAACGTTCTCAGCATGTCAAGGCCAAGTAAGGTTCTTCGCGTTGCTTCGAATTAAACCACATGCTCCACCGATTGTTCGGGCCCCCGTCAATTCATTTGGGTTTTAAA
+
CCC<@DGFF9,CCGGEEC<CGEF@FFDGF@C::;FFF,E<BFGG>FGFCEF9F9EFFFCF8FCE@<FFCEFDGGEF<EGG,@FACCFGGC<FGGG?FGE::FGCFCEE++BF<FGFG7F:?==,,5=4=74CF++:>BD,8BFF:D+B,,@,@8<FC<,>@DDB,@=,,;@,*3@*<,,,@>F@,D,@<;>;DDG,,=4<7F3<@@FEFFGFGD,:<:*4CE<2?:<B@C9FC@CB*4<E?CCEFFF99CFFC*+<<+<C:68/**2*++3*2*8*8>***;8*<EFGGDC7+*;8;CEF+
@M01751:259:000000000-C669V:1:1102:7490:23469 1:N:0:AGAGTC
GGATTGGTACGTCATCCCCACCTTCCTCCGGTTTATCACCGGCAGTCTCCTTTGAGTTCCCGACCGAATCGCTGGCAACAAAGGATAAGGGTTGCGCTCGTTGCGGGACTTAACCCAACATTTCACAACACGAGCTGACGACAGCCATGCAGCACCTGTCTCACGGTTCCCGAAGGCACTAAGGCATCTCTGCCAAATTCCGTGGATGTCAAGAGTAGGTAAGGTTCTTCGCGTTGCATCGAATTAAACCACATGCTCCACCGCTTGTGCGGGCCCCCGTCAATTCATTTGAGTTTTAACC
+
CCCCCGGGGGFGGGGFGGGGGGGGGGGGGGGGGGGGGGGGGGGGGGGDGGGGGGGGGGGGGGGDGG@88BEFGGGGGGGGGGGGGGFFGGGGGCGGGGGGGGGGGGGGGFGGGGC@FFGGGGGGFGGFEGGCG:+FGGE:CEFGGGGGGGGGGGGGGGGGGFGGGDGGGGFEGECGC@FFGGGG?EFGGGGC9FEGCGGGGGG7FE:BBCFC:<CGGGFFGGGGCFFGGFD8CEE5CEGGEG*+;CFGGFGGF?6@<0<:CEGG>E5C09;E*?CCG78?EGGGGGGGGF7AF:FGGFCC+
@M01751:259:000000000-C669V:1:1102:24124:23543 1:N:0:AGAGTC
GGATTGGTACGTCATCCCCACCTTCCTCCAGTTTATCACTGGCAGTCTCCTTTGAGTTCCCGACCGAATCGCTGGCAACAAAGGATAAGGGTTGCGCTCGTTGCGGGACTTAACCCAACATTTAACAACACGAGCTGACGACAGCCATGCAGCACCTGTCTCAGAGATCCCGAAGGCACCAAAGCATCCCTGCTAAGTTCTCTGGATGTCAAGAGTCGGTAAGGTTCTTCGCGTTGCATCGAATTAAACCACATGCTCCACCGCTTGTGAGGGCCCCCGTCAATTCATTTGCGTTTTAACC
+
CCCCCGGGG<FEFEGGGGGGDEFD<EFC@FG9E9ECEFDFGGGGEC8<CEGFFFFG,CDG9FG@:C@CC,E7FCC:FGGF,C,@CCECFGFD<FFCCFCFEGFFGGCFCFGEGEFF@FGGGFF,C<?E:EFCFGDG8,B+8C+@BFGGGGGGGGC7F8@@,@DC<9,3,,,8@CFE,3>*>FFGG7>F,3DCAFE9:FCFC,@CFCEGFCD,><:,,*=<C<FE7::C9?*4CCCG7?F<?C;?EGG?:6C*;E:C:+8C6C***2A*++<*;12C:5:/*2*32+<C@F9+*2*:E7C99
@M01751:259:000000000-C669V:1:1102:23610:23690 1:N:0:AGAGTC
ACGACTACAACCGGATTAGATACCCTGGTAGTCCACGCCGTAAACGATGATAACTAGCTGTCAGGGCTCTTGGAGCTTTGGTGGCGCAGCTAACGCATTAAGTTATCCGCCTGGGGAGTACGGCCGCAAGGGTAAAACTCAAAGAAATTGACGGGGGCCTGCACAAGCGGTGGAGCATGTGGTTTAATTCGAAGCAACGCGCAGAACCTTACCAGCGTTTGACATCCTCATCGCGGTTACCAGAGATGGTTTCCTTCAGTTCGGCTGGATGAGTGACAGGTGCTGCATGGATGTCGTCAGC
+
CCCCCGEGDFGGGGGEEGGC@CEDEFFFF9FFE<FFGGFGF@7FACEGE@<EFFGGACFGCEFGGGGGFFEFE@EFF8EDFGG@<@FGGGGGGGG7>:,FFFAFFFFFGGG>FFBCCG:FGGD+>FFECCF3BFGA9BFGGF?DCDFFG,F=FE@FFECDGGGG@CFFED1FEFGGDGFGGG7CFBFGGE:<<<7FFE*FFBFGCCGC;9<C+<8CG8:EGGGGFGG??EF++*1?>EGEFGFF:FC7FC+*3++039<<F0:CE*2*;+:C8+:C++0:AFCF?CCC7C<+<03*/:::+
@M01751:259:000000000-C669V:1:1102:18067:23953 1:N:0:AGAGTC
GGATTGGTACGTCATCCCCACCTTCCTCCGGCTTATCACCGGCGGTTCCTTTAGAGTACCCAACTAAATGATGGTAACTAAAGGCGAGGGTTGCGCTCGTTGCGGGACTTAACCCAACATCTCACGACACGAGCTGACGACAGCCATGCAGCACCTGTGTTCCAGTCCCCGAAGGGAAGAGACCCATCTCTGGGAATCGTCCGGACATGTCAAACGCTGGTAAGGTTCTGCGCGTTGCTTCGAATTAAACCACATGCTCCACCGCTTGTGCAGGCCCCCGTCAATTCCTTTGCGTTTTAAC
+
CCCCCGGGGGGGGGGGGGGGGGGGGGGGGGGGGGGGFFFGGGGGGGGGGGGGGGGGGGGFFGFGFGGGGGGGGGFGGGGGGGGGGCFGGGGGGGGGGGGGGFFFGGGGFGGGGGGGGFGFG,C<FGGGGGGGGGGGGGGGGGGGGGGGGGFGGGGGCACGGCFGGGGGGFGGGGDGFGGGGGFFGGGGGGGGGGGGGGGGGGC:*:EFFGGGGGFGGGGGGGGGGGGGFGGDGGDGEGGGG5FCFGGFF9CGGGFGGGGC+;FECEGGG++0<FGGG==E8EDE9:C:0AC?7CCCECG?+
@M01751:259:000000000-C669V:1:1102:9034:24100 1:N:0:AGAGTC
ACGACTACAACAGGATTAGATACCCTGGTAGTCCACGCCGTAAACGATGTCGACTTGGAGGTTGTTCCCTTGAGGAGTGGCTTCCGGAGCTAACGCGTTAAGTCGACCGCCTGGGGAGTACGGCCGCAAGGTTAAAACTCAAATGAATTGACGGGGGCCCGCACAAGCGGTGGAGCATGTGGTTTAATTCGATGCAACGCGAAGAACCTTACCTACTCTTGACATCCAGAGAACTTAGCAGAGATGCTTTGGTGCCTTCGGGAACTCTGAGACAGGTGCTGCATGGCTGTCCTCAGCTCGT
+
CCBCCGGGFGDGFCFEFGEFECGC@9FGGGGGC,CCC7DCGGGGGGGGDFGGGGCFFFFFGGFDGGGGGGGC@DDGGG,FCGGGGGEGDGGGAEDDDGGGGCGG+CFGEGGGFC7::CCFGCCGGGFGGGGF<FGDGGGGGGFFGGFD9@<A>F7C7>1>F:*1<3<F7F<CEGGGGGGGGGA4<FGG9BFGFFEFFF:5:EE**<FGFCCG?9?F+<EGGGGE@CF6+C;CFFF<9+9@FF5CFFECFC?+/*:CC7@*;C*:C6:FC?7:ECE5+++A7CFFGFGGGGF+:C?+<0<C*
@M01751:259:000000000-C669V:1:1102:13465:24250 1:N:0:AGAGTC
ACGACTACAACCGGATTAGATACCCTGGTAGTCCACGCCGTAAACGATGTCGACTTGGAGGTTGTTCCCTTGAGGAGTGGCTTCCGGAGCTAACGCGTTAAGTCGACCGCCTGGGGAGTACGGCCGCAAGGTTAAAACTCAAATGAATTGACGGGGGCCCGCACAAGCGGTGGAGCATGTGGTTTAATTCGATGCAACGCGAAGAACCTTACCTACTCTTGACATCCAGAGAACTTAGAAGAGATGCTTTGGTGCCTTCGGGAACTCTGAGACAGGTGCTGCATGGCTGTCGTCAGCTCGT
+
CCCCCGGGGGGGGGGGGGGGGGGGGGFGGGGGGFFGGGGGGGGGGGGGGGGGGGGGAFFGGGGGGGGGGGGGGGGGDGGGGFGEFEFGEGGGGGDCFFFGGGGGGGGEGGGCCFGGGGGGGGGGGGGGEGG<FEFGGGGG,FGFGGGGGGGGEGGCCEFGCEEGGGGGGGGCCFGGGGECFGF7FGDCFAFF@7>CC65?CEGGGGF>G<FFFFGGGG?CCFCGGGGFC9>6AF9?@<+0+<82+<<2<C+<;*<0+<98EEGGDFGGDF79<6@1<?8F@:8C+8/*2:+*2;**0<6=/
@M01751:259:000000000-C669V:1:1102:21829:24311 1:N:0:AGAGTC
ACGACTACAACAGGATTAGATACCCTGGTAGTCCACGCCGTAAACGATGTCGACTTGGAGGTTGTTCCCTTGCGGAGTGGCTTCCGGAGCTAACGCGTTAAGTCGACCGCCTGGGGAGTACGGCCGCAAGGTTAAAACTCAAATGAATTGACGGGGGCCCGCCAAAGCGGTGGAGCATGTGGTTTAATTCGATGCAACGCGAAGAACCTTACCTACTCTTGAAATCCAAAGAACTTAGCAGCGATGCTTCGGTGCATTCGGGAACTCTGAGACAGGTGCTGCAGGGACGTCGACAGTTAGG
+
CCCCCGGGFFGGCFFGFGGGGGGGGGFGGGDGAFG?FGGFEEGGG7FGGFGFFG:7F@FGGG?F@DFDEEFF,@CFEGGGGEGFF?CB>FGGGGGGGG7FFA<EC@FEGGGGFGECFGG8FECCC=FEDFF@AFFGGGGGD@FGFADFAFFDGC7FFEF*1<<**?::FEEC7:C@*?C,?F:C:E?:>,<C++2AC+15*C58>?C;*CF??C9<0+00+C++0<<@+38<88CE?@+++**:***30+2*2*:2+3<+**8:C::C9++++08@++0<++2+;C5*1*2/*2/:2++3*
@M01751:259:000000000-C669V:1:1102:22648:24337 1:N:0:AGAGTC
ACGACTACAACCGGATTAGATACCCTGGTAGTCCACACCGTAAACGTTGGGCGCTAGGTGTGGGATCCATTCCACGGGTTCCGTGCCGCAGCTAACGCATTAAGCGCCCCGCCTGGGGAGTACGGCCGCAAGGCTAAAACTCAAAGGAATTGACGGGGGCCCGCACAAGCGGTGGAGCATGTGGTTTAATTCGAAGCAACGCGCAGAACCTTACCATCCCTTGACATGGCATGTTACCTCGAGAGATCGGGGATCCTCTTCGGAGGCGTGCACACAGGTGCTGAATGGCTGTCGGCAGCCC
+
CCCCCGGGGGGGG@GDFGGGGGGGFGGGGGGGGFG@DGGGGGGGGGGGGGGFGGGGGGGGGGGGGGGGGGGGGFGGGGGGF,BFG7FEGGGGFGGGEGGGGGGGGDD7F:FEEGGGGGGGEFFEFGGGGDECEEGAGGGFFGAFFAFEDFFGFGFGGGGEFGF<7B7FFGGGFG<1CC:B,7FFFFFGFGFGGGEC*<C>CGGGEC8CFFGGGGFFFGG5:9FCGG7CFDFGGGGFG<FGC8**2AEF85CCECECCFEC<FDGG8?CEEC5<+//2C7+<:+++<CFC8**+;*//1:*:
@M01751:259:000000000-C669V:1:1102:21217:24437 1:N:0:AGAGTC
GGATTGGTACGTCATCCCCACCTTCCTCCGGTTTGTCACCGGCAGTCTCATTAGAGTGCTCAACTGAATGTAGCAACTAATGACAAGGGTTGCGCTCGTTGCGGGACTTAACCCAACATCTCACGACACGAGCTGACGACAGCCATGCAGCACCTGTGTTACGGCTCTATTTCGAGCACTGCCAAATCTCTTCGGCATTCCGTACATGTCAAGGGTAGGTAAGGTTTTTCGCGTTGCATCGAATTAATCCACATCATCCACAGCTTGTGCGGGTCCCCGTCAATTCCTTTGAGTTTTAATT
+
CCCCCGGGGGGGEGGFGGGGGGGGFGGGGGGGGGGGGGGGGGE>CGGGFGGGGGFGGGGGAFGGEFGFAAGGGGCFFGGGGFGGGGGGGGGGGGGGEFFGGGGGCEEGGGFC<BCFGFFGCGGGGGGGGGCG:FGGCEGCEGGFGGGFGF8F=FFCFGGGGGGGGCCG;@CGFEF@:FGF8FFGGGGGGGFGGGGGEGG9CCFGGGGFGGFCFFEABCE<C@BF>:FG@<FDEGGE>6:CC?8CF7CG++AFFC@E@:?8@8**2<8;+<:EEE?FF=*A?>89C0+<CC@9@E?F:009+
@M01751:259:000000000-C669V:1:1102:9425:24442 1:N:0:AGAGTC
GGATTGGTACGTCATCCCCACCTTCCTCCGGTTTATCACCGGCAGTCTCCTTTGAGTTCCCGACCGAATCGCTGGCAACAAAGGATAAGGGTTGCGCTCGTTGCGGGACTTAACCCAACATTTCACAACACGAGCTGACGACAGCCATGCAGCACCTGTCTCACGGTTCCCGAAGGCACTAAGGCATCTCTGCCGAATTCCGTGGATGTAAAGAGTAGGTAAGGTTCTTCGCGTTGCATCGAATTAAACAACATGCACCACCGCTTGTGCGGGCTCCCGCCAATTCATTTGCGTTTTAATC
+
CCCCCGGGGGGGGGGGGGGFGGFFGGGGGGGGGGFGGGGGGGGGGGGFGGGGGFGGGGFFFGGGCG@888E<FGGDGGGGGGGGGGGGGGDEF7FGDFGGFC8CFEEGGGGGGGGGGGGGGGGDGCGG>B@FF=F7>FFEGGGGG7CA8@FCCFGFCFFFGGFGFE*<FDC>CF@7<FGFFG7A7FC@AE9FGGE7CFFDFGGGEGFFG,,?<FFGG@FFFGF:,7C9F+;CCCEC5E99;*;:CCFGC+;5@F?C+<C*/A*/28**++*:CE**;:E*/:C+2<A<92++/:;**<C+3
@M01751:259:000000000-C669V:1:1102:22754:24453 1:N:0:AGAGTC
GGATTGGTACGTCATCCCCACCTTCCTCGCGGCTTATCACCGGCAGTCTCCCTAGAGTGCCCAACTGAATGATGGCAACTAAGGACGTGGGTTGCGCTCGTTGCGGGCCTTAACCCAACATCTCACGACACGAGCTGACGACAGCCATGCAGCACCTGTGTTCGCGTCCCCGAAGGGAACCCCGGATCTCTCCGGATGGCCCGACATGTCAAGGGATGGTAAGGGTCTGCGCGTTGCTTCGAATTAAAACACATGCGCCACCGCTTGTGCGGGCCCCCGTCAATTCATTTGAGTTTTAACT
+
CBC96CEECGBFGEGGFEGFFGGFGGGGG7@CF:FGGGGGGGGDGDEF6FFGAFG?FGDAECGGGEDFC<F@AEG8FGGGCECFGGGEGDEGGGGGECCFEB@F@GF+>@FEFGC8FCEFG,,,?8DCEDE>F@=@CEF7<+@@:FGFF,8,@,@FEB>:FE9:F<>:FFCCCEEGG7:*=C7**1*=2>:CFGGG5CFF+:8CCGGFCGC++3;;8?C@C9+<*28@CCECEGG5*<+78C*3@FC7+3;C@+0</2;*;;*8?C@F8@58**2:85**12*:<C+:<:@9C<+<903++
@M01751:259:000000000-C669V:1:1102:19126:24593 1:N:0:AGAGTC
GGATTGGTACGTCATCCCCACCTTCCTCCGAGTTGACCCCGGCAGTCTCCTATGAGTCCCCGCCATAACGCGCTGGCAACATAGAACGAGGGTTGCGCTCGTTGCGGGACTTAACCCAACATCTCACGACACGAGCTGACGACAACCATGCACCACCTGTACACCGACCACAAGGGGGCGACCATCTCTGGCCGTTTCCGGTGTATGTCAAGCCTTGGTAAGGTTCTTCGCGTTGCATCGAATTAATCCGCATGCTCCGCCGCTTGTGCGGGCCCCCGTCAATTCCTTTGCATTTTAGCCT
+
CCCCCGGGGGGGGGGGGGGGGGGGGGGGGGGGGGGGGGGGGGGGGGGGGGGGGGGGGGGGGGGGGGGGGGGGGGGGGGGGGGGGGGGGGGGGGGGGGD@EFGGFGGGG7FFGGGGGGGGGGGGFGGGGGGGGGGGGGGGGGGGGGGGGFGFGGGGGGGGGGGGGGGGGGDGGFGGGGGGDGGGGGGFFFGGGFGGGDFG8EEGGGGGGCGFCE8+<FFGGGGGFGCEGFFGGGGGGGGFGGGGGGGGFCGGGGEFFEGGGGGGDCFGG?E>CGEGGGGGGE8+<CC9<<?+<?9FFFCGFC
@M01751:259:000000000-C669V:1:1102:15288:24652 1:N:0:AGAGTC
GGATTGGTACGTCATCCCCACCTTCCTCGCGGCTTATCACCGGCAGTCTCCCTAGAGTGCCCAACTCAATGATGGCAACTAAGGACGTGGGTTGCGCTCGTTGCGGGACTTAACCCAACATCTCACGACACGAGCTGACGACAGCCATGCAGCACCTGTGTTCGCGTCCCCGAAGGGAACCCCGGATCTCTCCGGATGGCACGACATGTCAAGGGATGGTAAGGTTCTGCGCGTTGCTTCGAATTAAACCACATGCTCCACCGCTTGTGCGGGCCCCCGTCAATTCCTTTGAGTTTTAATT
+
CCCCCGGGGGGGGGGFGGGGGGGGGGGGCFFGGGGGGGGGGGGGGGGGGGGGGGGGGGGGGGGGGGGGGGGGGGGGGGGGGGGGGGGGGGGGGEFGGGGGGGFEGGGGGGGGGGGGGGGGGG<<AFFGGGGEGGC7FGG@CB:CGGGGC8C,D<8BFFGFCC9FFGFGGGGGCFFEGGGGGGEFEFEG9FC9CCFFEGCFGG>EGGGGGGGC6@EFGGGGGGGF<CGFC958*1?:;E<<:CCECCFGFFG5*<+<<C+<EGG*/C5@EC:>:CECEECEGG*+3:EGGGC7F2<FG??F+
@M01751:259:000000000-C669V:1:1102:12790:24695 1:N:0:AGAGTC
ACGACTACAACAGGATTAGATACCCTGGTAGTCCACGCCGTAAACGATGTCAACTAGCCGTTGGGATCCTTGAGATCTTAGTGGCGCAGCTAACGCATTAAGTTGACCGCCTGGGGAGTACGGCCGCAAGGTTAAAACTCAAATGAATTGACGGGGGCCCGCACAAGCGGTGGAGCATGTGGTTTAATTCGAAGCAACGCGAAGAACCTTACCTGGCCTTGCCATGCTGAGAACTTTCCAGAGATGGATTGGTGCCTTCGGGAACTCAGACACAGGTGCTGCATGGCTGTCGTCAGCTCGT
+
CCCCCGGGGGGGGGGGGGFGGGGGGGGGGGGGGGGGGGGGGGGGGGGFGGGGGGGGGGGGGGGGDEGGFFGGGGGGGGGGGFGGGGGGDGGGGFGDEGGGFGGGGGGGGGGGGGGGGGGGGGC:FGGGGGGGGGCGFFFGGGGGFCGGGGGGGCDGGGFGGGDEEGGGGGFFGGGFF9CFFGGGGGGGGGGGF@FGGGGGGGGGGGGGGGGFGFEGGGFGG+<CFCFFF?>EFGFGGGGGFGED@9ECGFGGFGGGCFFD>88CGFCC6@@C*;C*<6CGGGEFG6;FGGF;EGGD@:0:*
@M01751:259:000000000-C669V:1:1102:8074:24864 1:N:0:AGAGTC
GGATTGGTACGTCATCCCCACCTTCCTCCGGTTTATCACCGGCAGTCTCCTTTGAGTTCCCGACCGAATCGCTGGCAACAAAGGATAAGGGTTGCGCTCGTTGCGGGACTTAACCAAACATTTCACAACACGAGCTGACGACAGCCATGCAGCACCTGTATCAGAGTTCCCGAAGGCACCAAAGCATCTCTGCTAAGTTCTCTGGATGTCAAGAGTAGGTAAGGTTCTTCGCGTTGCATTGAATTAAACCACATGCTCCACCGCTTGTGCGGGACCCCGTAAATTCCTTTGCGTTTTAATC
+
CCCCCGDGGGFGGGG9<F-C@FFFFGCE9FGGEDFGGGG8@CGGCGEE@EGGGGEDEFFG9F7@CFFC7@F7FED@EFFGEFFG=<D9C<8FDFGGDFFDCCGCEGGGGCFGGCF,?FGF9FFGF9FF+B+BFCFGGGGEGGGGGFGGF8FC@FCC@FG,=@FFGGAF;,3<CC:>FFFFECC7FF;38>FF9F<C:FCFGFFCEE<?FCCFFGCCFGGDFFFA,2??F9C<@FE5*:++<@CFCFDGG*C:FEC6@96?C>:8*;FE8CEE**2*;CE**;1+:++3+<E+*:*:E?0++
@M01751:259:000000000-C669V:1:1102:20069:24947 1:N:0:AGAGTC
GGATTGGTACGTCATCCCCACCTTCCTCCGAGTTGACCCCGGCAGTCTCCTATGAGTCCCCGCCATAACGCGCTGGCAACATAGAACGAGGGTTGCGCTCGTTGCGGGACTTAACCCAACATCTCACGACACGAGCTGACGACAGCCATGCAGCACCTGTGTTCCAGTCCCCGAAGGGAAGAAATCCATCTCTGGAAGTCGTCCGGACATGTCAAACGCTGGTAAGGTTCTGCGCGTTGCTTCGAATTAAACCACATGCTCCACCGCTTGTGCAGGCCCCCGTCAATTCCTTTGAGTTTTA
+
C@CCCGGGGGGGGGDFF<DFGGGGGGGGGEGEFFFGFGEBFCFCFFFGGGGCCGGF<FCGGEGGGGGFGEGEEFDGGFFGDGGGGGGEC4===DF8FFGEGGF8F@FG7@FFFGGGGGGCFFF9,EFFDC@@>FCEF<>C+C*CFCCFGGGG?CFG7>DFGGF9FGGCCGFGGGGDC77CGGGFF<FFCGCGFFGGG7<<FBFEFC78C0:<++<A6?G**:2<<+62A+++<C8?EEGGC9CECF68<9<<8558<28+<<CGGG>*18:6C++:C5C8EC8=8*+<FCC<?9CC<9?99
@M01751:259:000000000-C669V:1:1102:11462:24951 1:N:0:AGAGTC
ACGACTACAACAGGATTAGATACCCTGGTAGTCCACGCCGTAAACGATGTCGACTTGGAGGTTGTTCCCTTGAGGAGTGGCTTCCGGAGCTAACGCGTTAAGTCGACCGCCTGGGGAGTACGGCCGCAAGGTTAAAACTCAAATGAATTGACGGGGGCCCGCACAAGCGGTGGAGCATGTGGTTTAATTCGATGCAACGCGAAGAAACTTACCTACTCTTGACATCCAGAGAACTTTCCAGAGATGGATTGGTGCCTTCGGGAACTCTGAGACAGGTGCTGCATGGCTGTCGTCAGCTCGT
+
CCCCCGGGGGGGGGGGGGGGGGGGGGGGGGGGGGGGGGGGGGGGGGGGGGGGGGGGGGFGG@FFGGGGGGGGGGGFEGGFDFGGGGGGGGGGGGGDFEEGGGGGGGGDGDEC@EGGGGGGFEFGGEGGGG7EFFGGGCFGGGGGGGFGFCGBFGGGGCEFFG@FGGGGGGGGGGGGG9FFCF<F@FEGGFGG9A*CFCC8CGGG5C*;@FFCC<CF<@FFCC+<C:8FFGFGGGGGG7FGGGFGGFC:9@>C?*<C77@FGCGEC@CCGG++<0;C@EFD:<@9+;CD>CGG8;8EC7+/*
@M01751:259:000000000-C669V:1:1101:17320:1107 1:N:0:AGAGTC
GGATTGGTACGTCATCCCCACCTTCCTCCGGTTTATCACCGGCAGTCTCCTTTGAGTTCCCGACCGAATCGCTGGCCACAAAGGATAAGGGTTGCGCTCGTTGCGGGACTTAACCCAACATTTCACAACACGAGCTGACGACAGCCATGCAGCACCTTTCTCACGGTTCCCGAAGGCACTAAGGCATCTCTCCCGAATTCCGTGCATGTCAAGAGTTGGTAAGGTTCTTCGCGTTGCATCGAATTAAACCACATTCTCCACCGCTTGTGCGGGCCCCCGTCAATTCATTTGAGTTTTAACC
+
@CC96CDFGGGFEFGFGGGGGEGGGF<F,:@6FCFCDF@@7@FD@FE9FGGGGCG8C@FFCEGGG788BBEFCFCE,CDFC<FCFFC,:5,:E+C@FFE@FG<:7:+>FEEGGFE8FFCFGGGGGDGGE8FFGCGFDFG=+F@7<@<FGCC,,,@F,,8@BF9F<F<FCFB:@@7:>:CCE:,,<,34,7C,,4<FFFCF9<F**17?B9C<:,+2,,2=?<FC:<?C97*?88C*1+<2**2<8CCGFGF*8C+<:CC?8CCE8;AFC75*:*:1::*2**13+32C@@++79C<?C*:*
@M01751:259:000000000-C669V:1:1101:21944:1118 1:N:0:AGAGTC
GGATTGGTACGTCATCCCCACCTTCCTCCGGTTTGTCACCGGCAGTCTCCTTAGAGTGCCCACCATAACGTGCTGGTAACTAAGGACAAGGGTTGCGCTCGTTACGGGACTTAACCCAACATCTCACGACACGAGCTGACGACAGCCATGCAGCACCTGTGTCTGAGTTCCCGAAGGCACCAATCCATCTCTGGAAAGTTCTCAGCATGTCAAGGCCAGGTAAGGTTCTTCGCGTTGCTTCGAATTAAACCACATGCTCCACCGCTTGTGCAGGCCCCCGTCAATTCCTTTTAGTTTTAAT
+
CCCCCGGGGGGGGEGGGGFFGGGGGGGGGGGGGGGGFGGFDGGGGGFFGGFGGGFCFGGGGGGGFGGGGGGGGGGGGGGGGFGGFGGGGGGGGGGGGGEGGFG7CFEEFF8F?FGGGGGGFGG<EFEFFGCC7=>FF=,=CCGECFFGDEDAFGFGGCGF8FFAG9@F93=@CCFGGGEFGGFCFEGGGFGGGGC7C@FE;,,@;FGGGG9,CF,*==FCAFGGEFGFFGGF@CCEGGEF9*;B+1<CCCECF*@@FF<F@C:=**8*C?F7+@EC87C==51:9:C:ECF+<CG+<0:C7
@M01751:259:000000000-C669V:1:1101:16146:1131 1:N:0:AGAGTC
ACGACTACAACCGGATTAGATACCCTGGTAGTCCACGCCGTAAACGATGTCGACTTGGAGGTTGTTCCCTTGAGGAGTGGCTTCCGGAGCTAACGCGTTAAGTCGACCGCCTGGGGAGTACGGCCGCAAGGTTAAAACTCAAATGAATTGACGGGGGCCCGCACAAGCGGTGGAGCATGTGGTTTAATTCGATGCAACGCGAAGAACCTTACCTACCCTTGACATCCACGGAATTCGGCAGAGATCCCTTAGTGCCTTCGGGAACCGTGAGACCGGTGCTGCATGGCTGTCGTCAGCCCGG
+
CCCCCDEDFFG;CC@FDDFGGGGFECFGGGGGGAFGDGGGFGDFGCEGGGGGGG@CFGGG7FFFG8,CEFA8AFF,6CF,F,EEGGCC+F<CE=@FGGFD?EFGF7FFCCGC++BCECFGGCFGC3@>ECFG,>=FC,>FFGFGDCCAFCFACE<*<***1FFCC::FGC:F7:::@,,7?,2*<79?,<<,FFGF9F:EG5*88<;CCC9<<FFC68CF*+0:?CGFGE>8C>8+:;C5:**@9+38+0<FC9F7+<C5?****2*/28*0A***2/*03<C7<FF*/;+;C*:*<*/73
@M01751:259:000000000-C669V:1:1101:14158:1213 1:N:0:AGAGTC
ACGACTACAACAGGATTAGATACCCTGGTAGTCCACGCCGTAAACGATGTCGACTTGGAGGTTGTTCCCTTGAGGAGTGGCTTCCGGAGCTAACGCGTTAAGTCGACCGCCTGGGGAGTACGGCCGCAAGGTTAAAACTCAAATGAATTGACGGGGGCCCGCACAAGCGGTGGAGCATGTGGTTTAATTCGATGCAACGCGAAGAACCTTACCTACTCTTGACATCCAGAGAACTTAGCAGAGATGCTTTGGTGCCTTCGGGAACTCTGAGACAGGTGCTGCATGGCTGTCGTCAGCTCGT
+
CCCCCGGGGGGGGGGGGGGGGGGGGGGGGGGGGGGGGGGGGGGGGGGGGGGGGGGGGGGGGGGGGGGGGGGGGGGGGGGGGGGGGGGGGGGGGGGGEGGGGGGGGGGGGGGGGGGGGDGGGGGGGGGGGGFFFFGGGFEGAFGGDFFFG?FFDGGGGGEG7B<FCFGG@CF7C:FEGGGGGFGFGGGGG,<FGGGGGGGEDEEGCGGGGGGGGGGGGGGGCGGGC:CCGGGGGGGGGCFFG?5CFC7+<C:FGGGFGFC88C:?=FGFGG:EEEF5<<7AE6<CFECGGGCCF**:++211
@M01751:259:000000000-C669V:1:1101:20257:1267 1:N:0:AGAGTC
GGATTGGTACGTCATCCCCACCTTCCTCCGGCTTAGCACCGGCAGTCCCATTAGAGTTCCCAACTAAATGATGGCAACTAATGGCGAGGGTTGCGCTCGTTGCGGGACTTAACCCAACATCTCACGACACGAGCTGACGACAGCCATGCAGCACCTGTTCTGGGGCCAGCCTAACTGAAGGCCAATGTCTCCACTGCCCATACCCCGAATGTCAAGATCTGGTAAGGTTCTGCGCGTTGCTTCGAATTAAACCCCCTGCTCCAACGCTTGTGCGGGCCCCCGTCAATTCCTTTGAGTTTTT
+
CC9BCEGFGGDCF@DFF9FE@CD<FE,E,C7+@@FEFGFGGCF+7CC@ECEFGFDFFCFFGGGCG<EFGDFCFCCDFG<FE@E9E@@>7C:C:FCEGDGGF<FE+@4>FG9AEE@@@FCFGCA,C87CCGDFGDGGG,+CFEEGDFF8FAFC,3:,8FE9,,,<*@>:**>,3DFC>,<,3,4,4>FFF;<FC:CC?G<<C:+55=FC7*<,,7<?,,<<AFF,,,:?++5?+881:*/;FFF8>*<CF+:C6*1*///<F6++<//8C*2<+**/**122:*:;*0<F+<+<+0*03:C1
@M01751:259:000000000-C669V:1:1101:16366:1369 1:N:0:AGAGTC
GGATTGGTACGTCATCCCCACCTTCCTCCGGTTTATCACCGGCAGTCTCCTTTGAGTTCCCGGCATCACCCGCTGGCAACAAAGGATAAGGGTTGCGCTCGTTGCGGGACTTAACCCAACATTTCACAACACGAGCTGACGACAGCCATGCAGCACCTGTCTCAGCGTTCCCGAAGGCACCAATCCATCTCTGGAAAGTTCGCTGGATGTCAAGAGGAGGTAAGGTTCTTCGCGTTGCATCGAATTAAACCACATGCTCCACCCCTTGTGCGGGCCCCCGTCAATTCATTTTAGTTTTAAC
+
CCCCCCGGFECEFEGGFGEDGGGGGGGFGGGGGEGGGGGDF:CF7FFCEFGGFFCFGGGGG7:CFFGDFGG:FFCGGGG@E8FEGGGGDGGGDFCFCD@BCFG,FCFGDCGGGGEFFGGEFEFGGG9FBFCCCFGGGFFFEGGDEC7FGCE<BAF8FCFGGGG;FFGCECEGD:>>FFGGGG,CCCFCC,<;C:FB,<3CCF7FEEFFGFFFFCGG*<FFF,?<EFGGGFG8*8CCCCC@:;;8EC7::C68*AE6<2<EGF***1;CF+<=C5*/17C*CE=5A:CCFCE+:*<:CE:F*
@M01751:259:000000000-C669V:1:1101:11057:1535 1:N:0:AGAGTC
[truncated: 13,640,957 more chars]
