# Supplementary material for: Effects of salt stress levels on nutritional quality and microorganisms of alfalfa-influenced soil
Source: PeerJ. 2021 Jul 14;9:e11729. doi: 10.7717/peerj.11729 (PMC8286062; doi:10.7717/peerj.11729)
Supplement: Supplemental Information 3 [file peerj-09-11729-s003.zip › Daw data for microbes/raw.split.CK_2.fq]

@M01751:259:000000000-C669V:1:1102:9169:1281 1:N:0:AGAGTC
TAGCGGAAACAGGATTAGATACCCTGGTAGTCCACGCCGTAAACGATGTCGACTTGGAGGTTGTTCCCTTGAGGAGTGGCTTCCGGAGCTAACGCGTTAAGTCGACCGCCTGGGGAGTACGGCCGCAAGGTTAAAACTCAAATGAATTGACGGGGGCCCGCACAAGCGGTGGAGCATGTGGTTTAATTCGATGCAACGCGAAGAACCTTACCTACTCTTGACATCCACGGAATCTGGCAGTGATGCCTCAGTGCCTTCGGGAACCGTGAGACAGGTGCTGCATGGCTGACGTCAGCTCGTG
+
CCCCCGGGGGGGGGGGGGGGGGGGGGGGGGGGGGGGGGGGGGGGGGGGECGEGGEGGGGGGGGGFGCFFGDGGG?GGGGGGGGGDFGGGGGGGGGGGGEFFCEGGGGDFFFFGGEFGGGGGGGCGGGEGFCFFGGGGGGGGGGGGFFGFGGGGGGGGDGGDGGGGGFFG7CFFGGC9FFGFCGGGGCGGG?:FGGGFCGGCEGGG@EG@9+09@ECFFGFFFCC:6:6EGEGFFFGGGG8*<E97+3<+:CC+<A7FEG**2::@EC*88C66C5AEAEGGGGEFFGG*:8;8**++<5:C
@M01751:259:000000000-C669V:1:1102:15471:1356 1:N:0:AGAGTC
TAGCGGAAACCGGATTAGATACCCTGGTAGTCCACGCCGTAAACGATGTCGACTTGGAGGTTGTTCCCTTGAGGAGTGGCTTCCGGAGCTAACGCGTTAAGTCGACCGCCTGGGGAGTACGGCCGCAAGGTTAAAACTCAAATGAATTGACGGGGGCCCGCACAAGCGGTGGAGCATGTGGTTTAATTCGATGCAACGCGAAGAACCTTACCTACTCTTTACATCCACGGAATTCGGCAGAGATGCCTCAGTGCCTTCGGGAACAGTGAGACCGGTGCTGCCTGGTTGTCGTCAGCTCGTG
+
CCCCCGGGGGGGGEGEGGGGGGGGGGGGGGGGGGGGGGGGGGGGGGGGGGGGGGGGGGGGGFGGGGGGGGGGGGGGGGGGGFGGGGGGGGGGFGGGGGGGFGGGGGGGGCGGGGGCEGFGGGGGGGGDGGGGGGG9EGGFGDCGGGGF9BGGGEEGGGG7@FDEFFGDGFC7FGGG@CFGGFFEFFFGGGF?CEGFGGGEE8:C+*2ACGGCCGGFFFF+:++<<FFCCE58CCC*:8?C>CCCFGGGF??EG+<C?AC5E5CF**0++302/:=EGE?++*2<;+2*;+;;C:?C<C5*/
@M01751:259:000000000-C669V:1:1102:11725:1496 1:N:0:AGAGTC
TAGCGGAAACCGGATTAGATACCCTGGTAGTCCACGCCGTAAACGATGTCAACTAGCCGTTGGGAGTCTTGAACTCTTAGTGGCGCAGCTAACGCATTAAGTTGACCGCCTGGGGAGTACGGCCGCAAGGTTAAAACTCAAATGAATTGACGGGGGCCCGCACAAGCGGTGGAGCATGTGGTTTAATTCGAAGCAACGCGAAAAACCTTACCAGGCCTTGACATCCAATGAACTTTCCAGAGATGGATTGGTGCCTTCGGGAACATTGAGAACGGTGCTGCATGGCTGTCGTCCGCTCGTG
+
CCCCCGGGGGGGGGGGGGGGGGGGGGGGGGGGGGGGGGGGGGGGGGGGGGGGGGGFGGGGGGGGGGGGGGFGGGGGFGGGGGGGGGGGGGGGGGGGGCGGGGGGGGGCGFDGGGGGGGGGGGGGDGDCGEGGGGGGGCFGGGGGGGGGGFFEECGGGC@FGGGEGGFEGE<CFFGGGCCGGFGGGF:>CFFGGGGFGGG>*1*2;CEGGCCFGGEGGDFCFC+:EFGFFF7EFGGGGFGGC>8<9?F9F:*+*0CFGCFEC*:>E+<<+91::5A;:5?++3AFGF*2*<CC8***257E5
@M01751:259:000000000-C669V:1:1102:15271:1504 1:N:0:AGAGTC
CATAAGTACGTCATCCCCACCTTCCTCCGAGTTGACCCCGGCAGTATCCCATGAGTTCCCACCATTACGTGCTGGCAACATAGAACGAGGGTTGCGCTCGTTGCGGGACTTAACCCAACATCTCACGACACGAGCTGACGACAACCATGCACCACCTGTTCACCAGTGTCCAAAGAGTTGACCATTTCTGGCCCGTTCTGGTGTATGTCAAGCCTTGGTAAGGTTCTTCGCGTTGCATCGAATTAATCCGCATGCTCCGCCGCTTGTGCGGGTCCCCGTCAATTCCTTTGAGTTTTAGCCT
+
CCCCCGGGGGGGGGGGGGGGGGGGGGGGGGGGGFGFGGGGGGGGGGGGGGGGGGGGGGGGGGGGGGGGGGGGGGGGGGGGGGGGGGGGGGGGGCGGGGGGGG?GGGGGGGGGGFGFGFEGGGFGGGGGGGGGGGGGGGGEEGGGGGGGGGGGDGGF8CFFFCFGFGGGGACGGGGCCGGFGGGGGGGGEEFAFGDC<FGG9F,<FFGGCF?ECFC,:<F:FFGGGGGGGGGGGG7EF?FE*;CEGGG?CCCEEGDFFGGEE5CEE>EGCGEGGGFFGGCEECC7C9+AC++;<F7F@*+2:
@M01751:259:000000000-C669V:1:1102:15026:1666 1:N:0:AGAGTC
CATAAGTACGTCATCCCCACCTTCCTCCGGTTTATCACCGGCAGTCTCATTAGAGTGCCCTTTCGTAGCAACTAATGACAAGGGTTGCGCTCGTTGCGGGACTTAACCCAACATTTCACAACACGAGCTGACGACAGCCATGCAGCACCTGTCTCACGGTTCCCGAAGGCACTAAGGCATCTCTGCCGAATTCCGTGGATGTCAAGAGTAGGTAAGGTTCTTCGCGTTGCATCGAATTAAACCACATGCTCCACCGCTTGTGCGGGCCCCCGTCACTTCCTTTGAGTTTTTATCTTGCGAC
+
CCCCCGGGGGGGGGGGGGGGGGGGGGGGGGGGGGGFGGGGGGGGGGGGGGGGGGGGGGGGGGGGGGGGGGGGGFGF9FGGGGFGGGGGGGDGGGGFGGGDGGGGGGGGGGGFFGGGGGGGGGGGGGGGGGGGGGGGEFGGGGCFGGGGGGGGGGGGGGGGGGGGGGGGGGGGGGGGFGGGGGGG9BFGGGGGGGGGCGDGGGGGGGGGGGGGGGGGGGGFGFGFGEGGDEGGGFGFFGGGG+CFG>GFCC+<+;EEGGGDF6E*8885CEC:EGG*<E?FGGGF?@9F?E**<+AC++:=C
@M01751:259:000000000-C669V:1:1102:17444:1698 1:N:0:AGAGTC
TAGCGGAAACCGGATTAGATACCCTGGTAGTCCACGCCGTAAACGATGTCGACTTGGAGGTTGTTCCCTTGAGGAGTGGCTTCCGGAGCTAACGCGTTAAGTCGACCGCCTGGGGAGTACGGCCGCAAGGTTAAAACTCAAATGAATTGACGGGGGCCCGCACAAGCGGTGGAGCATGTGGTTTAATTCGATGCAACGCGAAGAACCTTACCTACTCTTGACATCCACGGAATTCGGCAGAGATGCCTTAGTGCATTCGGGAACCGTGAGACCGGTGCTGCATGGCTGTCGTCAGCTCGTG
+
CCCCCGGGCCF7++FC<FGFGD<FFF<FFFGFFFGC@FEGCFGGEFGGGCGCEG@DE@CEFFGGGGGGC9CFEGFGGGG7F@,FGFGGGGG<F@F+@+BDFE??BFFFGGGCG@CG:=FFGGGGGDE>F@,@FC<FGCFG8D<EFFFAGGF@FD7<@FE<<F<F,C:F@<FGFCFF9CF9<2<BF9<@9C7CC*0<F>CCC58CFG>EEF6<+3<<EG?+93@CC@@EGGGGGGGF*?8C***2<C8<+<CF7C779<CC85*2/?CEGCDF*:C:5:?F6+CFF*;**+*/;C*+<65/*
@M01751:259:000000000-C669V:1:1102:10275:1956 1:N:0:AGAGTC
TAGCGGAAACAGGATTAGATACCCTGGTAGTCCACGCCGTAAACGATGTCGACTTGGAGGTTGTTCCCTTGAGGAGTGGCTTCCGGAGCTAACGCGTTAAGTCGACCGCCTGGGGAGTACGGCCGCAAGGTTAAAACTCAAATGAATTGACGGGGGCCCGCACAAGCGGTGGAGCATGTGGTTTAATTCGATGCAACGCGAAGAACCTTACCTACTCTTGACATCCACGGAATTCGGCAGAGATGCCTTAGTGCCTTCGGGAACCGTGAGACAGGTGCTGCATGGCTGTCTTCAGCTCGTG
+
CCCCCEGCGGGGGFFGGGGGGGGECFGGAFEFFF<CFGGEGGGGGGGGFGGGGDCF@8FEGGGGGFGFFGGFGGFGEEGG8EFEGDEGGGAFFFCFCGGFFEAFDCFCCFGGGFC8FBFGGGFFCEE>B=9FFAF9DFGGGGGGGGGGACFGGFGGGGDGG*CF>FG@7<::<:F79<CFFFF<:<:FFCAFGECFCEC55/C>+:*;97CC@CF:?FGC@C+<FEGG5EEE8E@>8C588*8+AFCFG?@EDFGGGG*8*28/;C;E8C?:C?8CGC++<+++;@A**+++3<C:96C:5
@M01751:259:000000000-C669V:1:1102:14787:2053 1:N:0:AGAGTC
TAGCGGAAACAGGATTAGATACCCTGGTAGTCCACGCCGTAAACGATGAATGTTAGCCGTCGGGCAGTTGACTGTTCGGTGGCGCAGCTAACGCATTAAACATTCCGCCTGGGGAGTACGGCCGCAAGGTTAAAACTCAAATGAATTGACGGGGGCCCGCACAAGCGGTGGAGCATGTGGTTTAATTCGAAGCAACGCGAAGAACCTTACCTGGCCTTGACATGCTGAGAACTTTCCAGAGATGGATTGGTGCCTTCGGGAACTCAGACACAGGTGCTGCATGGCTGTCGTCAGCTCGTGT
+
CCCCCGGGGGGGGGDFGGGGGGGGGGGGGGGGGGGGGGGGGGGGGGGGGGGGGGGGGGGGGGGGGGGGGGGGGGGGGGGGGGGGGGDGGGGGGGGGGGGGGGGGGGGGGGGGGGGGGGGGGGGGGGGGGFGGGGGGGGGGGGFFGGGGGGGGGGGGGGGGGGGGGGGGGGDFCFGGGGGGFGGFGGGGGGGGGGGFEDGGGGGGGDGGDFCFFFFGGGGGGGGGCEFGFCFCFFGCFGGGF>CFDCGGCE9E7E+<?FGGCC>CFF69F6;C8>ECGFGGG7CFGGD>9*;CFEG@05/7:
@M01751:259:000000000-C669V:1:1102:12921:2232 1:N:0:AGAGTC
TAGCGGAAACAGGATTAGATACCCTGGTAGTCCACGCCGTAAACGATGTCGACTTGGAGGTTGTTCCCTTGAGGAGTGGCTTCCGGAGCTAACGCGTTAAGTCGACCGCCTGGGGAGTACGGCCGCAAGGTTAAAACTCAAATGAATTGACGGGGGCCCGCACAAGCGGTGGAGCATGTGGTTTAATTCGATGCAACGCGAAGAACCTTACCTACTCTTGACATCCACGGAATCTGGCAGAGATGCCTCAGTGCCTTCGGGAACCGTGAGACAGGTGCTGCATGGCTGTCGTCAGCTTGTG
+
CCCCCGGGGGGGGGGGGGGGGGFGGGGGGGGGGGGGDGGGGGGGGGGGGGGGGDGGGGGGGGGGGGGGFGCGGFGGGGGGGGGGGGGGGGFGGGGGGEGGGGGGGGGGDGFGGGGGGGGGGGGGGGEGGGCCGFGGGGGGFGFFFGGGGGGCGGGGGGGGDCECEFGGGCGGGGGGCC:FFAFGFGGGGGGGGGGG?EGGGCEEFFGGGGGF@FFFECFFCC?998FEGGGG>AFC7<6ECFFF778CCFGGGD?0@FE8CCEFFEGG=CFGFFGGG6F?<:A+;@8EC0C;*;CC++2:?
@M01751:259:000000000-C669V:1:1102:16350:2341 1:N:0:AGAGTC
CATAAGTACGTCATCCCCACCTTCCTCCGGTTTGTCACCGGCAGTCTCCTTAGAGTGCCCACCATAACGTGCTGGTAACTCAGGACAAGGGTTGCGCTCGTTACGGGACTTAACCCAACATCTCACGACACGAGCTGACGACAGCCATGCAGCACCTGTGTCTGAGTTCCCGAAGGCACCAATCCATCTCTGGAAAGTTCTCAGCATGTCAAGGCCAGGTAAGGTTCTGCGCGTTGCTTCCTATTAAACCACATGCTCCAACGCTTGTGCGGGCCCCCGTCAATTCCTTTGAGTTTTAATT
+
-A@@A@FGFEGG;FFG?EE@FCEEGG9<CEGFBFFAFE@;CEECEF<CEEC9AECEAFGGFGGGCEFE@E@FD<@F<A<<,<FFGGFGFGGG,@E:F7?FCDECE@FDDGF<BF,B=FFGFE,<BFC@FFG=CFEE,A=>F7>>=BFGGCFAFCGGGGB<F9,E<B@=<,@<CF7FGDC@FF@CGGG,,,@<D,3DFGE,3,@;F,>?F9,@,?B:ACFEFGGGBFF92,<*=<7:*:>C,,4?CFC7+*1C*<+:7E+++<5:E5*;<+;**:8C5=**/A=9+:<7@F7+2<+<C++<+
@M01751:259:000000000-C669V:1:1102:20159:2343 1:N:0:AGAGTC
CATAAGTACGTCATCCCCACCTTCCTCCGGCTTATCACCGGCGGTTCCTTTAGAGTACCCAACTAAATGATGGTAACTAAAGGCGAGGGTTGCGCTCGTTGCGGGACTTAACCCAACATCTCACGACACGAGCTGACGACAGCCATGCAGCACCTGTGTTCCAGTCCCCGAAGGGAAGAAATCGATCTCTCGAAGTCGTCCGGACATGTCAAACGCTGGTAAGGTTCTGCGCGTTGCTTCGAATTAAACCACATGCTCCACCGCTTGTGCAGGCCCCCGTCAATTCCTTTGAGTTTTAATT
+
CCCCCGGGGGGGGGGGGGGGGGGGGGGGGGGGGGGGGGGGGGGGGGGGGGGGGGGGGGGGGGGGGGGGGGGGGGGGGGCFGGGGDGGGGGGGGGGGDGGG8FEGGEGGGGGGGGGGGGGEAGGGGGGGGGEGGGGGGGGGG7:F:CFGG@FCCGGGGGGGGGGGFFFGGEGGGGGGGGCBFGGDGGGGGGGDG?*=ACFFC*4C*:@+<CFGC6CE>E5*3<C8FGGGGGGG>E:8*+<FEGFGGGGC7EGGCF+<9@FECG5CGD*:+<C?CCGGEG5/;**9EGGFGG?FFGGGGD+A+
@M01751:259:000000000-C669V:1:1102:6871:2683 1:N:0:AGAGTC
CATAAGTACGTCATCCCCACCTTCCTCTCCGTTTGCACGGGCAGTCTGTTTAGAGTCCCCATCATTACATGCTGGCAACTAAACATAGGGGTTGCGCTCGTCGCGGGACTTAACCCAACACCTCACGGCACGAGCTGACGACAGCCATGCAGCACCTAGTTTCCTGTCCCGAAGGACTGATCTATCTCTAGATCATTCAGTAACTTTCAAGCCCGGGTAAGGTTCCTCGCGTATCATCGAATTAAACCACATGCTCCTCCGCTTGTGCGGGCCCCCGTCAATTCCTTTGAGTTTCCCCCTT
+
CCCCCGGGGGGFGGFGGFGGGGGGGGGGGGGGGGGGGGGGGGGGGGGAFGGGGGGGGGGGGFGGGGGGGGGGGGGGGGGGGGGGGGGFFGGGGGGGDDGGGGGGGGGEGGGGGGGGGGGGGGGFFGGGGGGGGGGGGGGGGGGDGCGGFFGGGE<@FGFGGCFGGFGGGGGGDEEFGGGGGGGGGGFGGGEFGDFGGGGGGGGFGGGGGGFGGGGGGGGGGGGGGGGGDGDFGG>CGGF6CFGGGGCCFEEF+<:E+0;CCGEGFG+<8E8CEGE=CGD5:CC7+<:E+<;EFFF+AECEE
@M01751:259:000000000-C669V:1:1102:8127:3027 1:N:0:AGAGTC
TAGCGGAAACAGGATTAGATACCCTGGTAGTCCACGCCGTAAACGATGAGTGCTAGGTGTTGGGGGGTTTCCGCCCCTCAGTGCTGAAGCTAACGCATTAAGCACTCCGCCTGGGGAGTACGGCCGCAAGGCTGAAACTCAAAGGAATTGACGGGGGCCCGCACAAGCGGTGGAGCATGTGGTTTAATTCGAAGCAACGCGCAGAACCTTACCAGCCCTTGACATGCCACGAAGTCCTCAGAGATGAGGTCGTTCCTTCGGGACGTGGACACAGGTGCTGCATGGCTGTCGTCAGCTCGTG
+
CCCCCGGGGGGGGGGGGGGGGGGGGGGGGGGGGGGGGGGGGGGGGGGGGGGGGGGGGGGGGGGGGGDFGGGGGGGGGGGGFGGGGGGGGGGGGGGGGGGGGGGEGFGGGGGDGGGGGGGGGGGGGGGGGGGGGGGGGGGGGGGGGGGGGG9FGGGGGGGGGDGGDCCFEEGGE@CF5CCFGGGFGGGGGGGGGGGFGGGE>ECGGGCFGGFGGGGGGGGGGFFEGGGCFGGCEG;CGGGGFGGFFFGGGGGGGGGGFGGGGGGEDGECEGGGGGDFG?7CG?9CFFEGG</CGC5C+CC5*
@M01751:259:000000000-C669V:1:1102:13928:3134 1:N:0:AGAGTC
TAGCGGAAACAGGATTAGATACCCTGGTAGTCCACGCCGTAAACGATGTCGACTTGGAGGTTGTTCCCTTGAGGAGTGGCTTCCGGAGCTAACGCGTTAAGTCGACCGCCTGGGGAGTACGGCCGCAAGGTTAAAACTCAAATGAATTGACGGGGGCCCGCACAAGCGGTGGAGCATGTGGTTTAATTCGATGCAACGCGAAGAACCTTACCTACTCTTGACATCCACGGAATCTGGCAGAGATGCCTCAGTGCCTTCGGGAACCGTGAGACAGGTGTTGCATGGCTGTCGGCAGCTTGTG
+
CCCCCEGGGGGFFFFFGGFGGGGDGFFGFEGGGEGFDFGEFEEEGGDFFFFGEG@@FDFGG8FEFGFE96FFFGGGGGGGFGFFC@EFCFA<FGGGGGGG<FFEEGGGDEGFGFGGGGFGGGG@>@EGGCBECBDGGCGGFGGGCGCFEGGDGCGG7FGCE7<:FE7=@<B<FFFG9B>FGCCFGDGGFFGGFGFFECEEEGD>E@GFG:CCFGGGGCF7@FGF9FF68CCEC@9<:@CC>FCE++++<<C99CFFF6*/C*:/:8?5@CGG?FECG:*A?+A:;50:;+***2:**+22+
@M01751:259:000000000-C669V:1:1102:15920:3205 1:N:0:AGAGTC
CATAAGTACGTCATCCCCACCTTCCTCCGGTTTATCACCGGCAGTCTCCTTTGAGTTCCCGACCGAATCGCTGGCAACAAAGGATAAGGGTTGCGCTCGTTGCGGGACTTAACCCAACATTTCACAACACGAGCTGACGACAGCCATGCAGCACCTGTCTCACGGTTCCCGAAGGCACTGAGGCATCTCTGCCAGATTCCGTGGATGTCAAGAGTAGGTAAGGTTCTTCGCGTTGCATCGAATTAAACCACATGCTCCACCGCTTGTGCGGGCCCCCGTCAATTCATTTGAGTTTTAACCT
+
CCCCCGGGGGGGGGGGGGGGGGGGGGGGGGGGGGGGGGGGGGGGGGGGGGGGDFGGGGGGGGGGGGEGGGGGGGGGGGGGGGGGGGGGGGGGGGEECGGGGGGGGGGGGGGGGGGGGGGGGGGGGGGGGGEEEGGGGGGGGGGGGGGFGGFGGGGGDGGCE,EFGEGGGGGGGGGGGGGFGGGGGFGGGGGGGFGFGCCGGEGGDGBFFCGGGGGFGGGGGGGGGGGFGFCEGGCCCFG>?@GCFGGGGGGGGG6CEFCGGGCE85:<?EC5EE:EGEGE587<::EFGGGGGGGFGFF?:
@M01751:259:000000000-C669V:1:1102:18775:3269 1:N:0:AGAGTC
CATAAGTACGTCATCCCCACCTTCCTCCGGTTTATCACCGGCAGTCTCCTTTGAGTTCCCGACCGAATCCCTGGCAACAATGGATAAGGGTTGCGCTCGTTGCGGGACTTAACCCAACATTTCACAACACGAGCTGACGACAGCCATGCAGCACCTGTCTCAGAGTTCCCGAAGGCACCACAGCATCTCTGCTAAGTTCTCTGGATGTCAAGAGTAGGTAAGGTTCTTCGCGTTGCATCGAATTAAACCACATGCTCCACCGCTTGTGCGGGCCCCCGTCAATTCACTTTAGCTTTAACCT
+
CCCCCGGFFCE@FFFCEFF:BFDEF<CFG+@FGFE<6EGF:C:+EC@CFF<F@FFFC<FFGG>FC@88B,CCCFGGG?AE,66CFFGG,CCFDGFE7F:FF8FGCDC=EG,C,?EFFFBFABFFF9<CFGGD:CD8F,:FF+@FFG<@CF<FB<<,,:3,<@C@:3@FGGDE@7><8>*:*<5>,?,,@,?,@AFG<<@3CBF73=,4FCF,227C2?FCF<FGFEFFF77<4FF>6<CA6C6:@:9@CF5::<?7C<C*2*:*/1;+<***2::C8CEG8C7CF++09+0+2A@F9CEEC
@M01751:259:000000000-C669V:1:1102:6748:3408 1:N:0:AGAGTC
CATAAGTACGTCATCCCCACCTTCCTCCGGTTTATCACCGGCAGTCTCCTTTGAGTTCCCGACCGAATCGCTGGCAACAAAGGATAAGGGTTGCGCTCGTTGCGGGACTTAACCCAACATTTCACAACACGAGCTGACGACAGCCATGCAGCACCTGTCTCACGGTTCCCGAAGGCGCTAAGGCATCTCTGCCAGATTCCGTGGATGTCAAGAGTAGGTAAGGTTCTTCGCGTTGCATCGAATTAAACCACATGCTCCACCGCTTGTTCGTGCCCCCGTTAATTCATTTGAGTTTTAACCT
+
CCCCCGEGGCGGGGEFGGGGGGGGGGGGGDGGGFGGGDGGECG7FFFFGFAF,<CFGGCFGGGGGC+BFCFEGFGGGGFEGGGGGFF99F=FGGCF7CEED@FCFC7:EFAFBFCFGGGFFGGGGGCC8:CC:C7=<FFGFC7FFFGCDFEGGFGGGGGGGGGFG>FEEFG*>C7A*<=@@CDFCGGCFF9<FC7:FCFGGFCB7C7,?ACGFGGGGFGEFBCC@<CE<88?8:CCFFFEGCCGF9C7*;@FG6EE7:@F8C>CC@;+38**22888C8**1<CGFGDF7C8E99:@E7?C
@M01751:259:000000000-C669V:1:1102:25446:3448 1:N:0:AGAGTC
CATAAGTACGTCATCCCCACCTTCCTCCGGTTTATCACCGGCAGTCTCCTTTGAGTTCCCGACCGAATCGCTGGCAACAAAGGATAAGGGTTGCGCTCGTTGCGGGACTTAACCCAACATTTCACAACACGAGCTGACGACAGCCATGCAGCACCTGTCTCAGCGTTCCCGAAGGCACCAAAGCATCTCTGCTAAGTTCGCTGGATGTCAAGAGTAGGTAAGGTTCTTCGCGTTGCATCGAATTAAACCACATGCTCCACCGCTTGTGCGGGCCCCCGTCAATTCATTTGAGTTTTAACCT
+
CCCCCGGFGGGGGGFGGGGGGGGGGGGFDGGGGGGGGGGGGGGGGGGGGGGGGGGFGGGGG:BFGFCFGFGFECFGGGGFFGGGGFGFGGGGGGG@EGGGFGGGFEFGGGGGGGGGGGGGGGFGFGGCFFGDGECCEFECFGGGGGGGGGGGGGC8<FF9=FCEFFCFFFGGGGGGFFGF7FEFFGF9BFG?CG;CGDFGGG7E:FCFFGCECCFGGGGGGGFFFFGGFGGDEGCEFF7E?FFGGGDC@FGFGDGGGGGGC**2AEFGGGG>8>8?CG:CE80AF7EGGF7CFF+3<CF<C
@M01751:259:000000000-C669V:1:1102:15810:3465 1:N:0:AGAGTC
TAGCGGAAACAGGATTAGATACCCTGGTAGTCCACGCCGTAAACGATGAATGCCAGCCGTTGGCCTGCTTGCAGGTCAGTGGCGCCGCTAACGCATTAAGCATTCCGCCTGGGGAGTACGGTCGCAAGATTAAAACTCAAAGGAATTGACGGGGGCCCGCACAAGCGGTGGAGCATGTGGTTTAATTCGAAGCAACGCGCAGAACCTTACCATCCCTTGACATGGCATGTTACCTCGAGAGATCGGGGATCCTCTTCGGAGGCGTGCACACAGGTGCTGCATGGCTGTCGTCAGCTCGTGT
+
CCCCCGGGGGGGGGGGGGGGGGGGGGGGGGGGFGGGGGGGGGGGGGGGGGGGGGGGGGGGGGGGGGGGGGGG@CFGGGGGGFGGGGGGGGGGGGGGGGGGGGGGGGGGGGGGGGGGGGGGGGGGGGGGGGGGGGGFFGGEGGGFGGGGGGGGGGGGGGGGGGGGGGGGGGGGGGGFGGGGFGDGGGGGGGGGGGGGGGGGGGGGGGGGGGGGGGGGGGGGFGGGGGFGGGGGGGGGGDCFGCFFGGEGGGGGGGGGGGDGCGGGCEGGGCCGFGG?CGDF8CF6*ACF9EGGFGGC+*:7*
@M01751:259:000000000-C669V:1:1102:22802:3591 1:N:0:AGAGTC
TAGCGGAAACAGGATTAGATACCCTGGTAGTCCACGCCGTAAACGATGTCGACTTGGAGGTTGTTCCCTTGAGGAGTGGCTTCCGGAGCTAACGCGTTAAGTCGACCGCCTGGGGAGTACGGCCGCAAGGTTAAAACTCAAATGAATTGACGGGGGCCCGCACAAGCGGTGGAGCATGTGGTTTAATTCGATGCAACGCGAAGAACCTTACCTACTCTTGACATCCAGCGAACTTAGCAGAGATGCTTTGGTGCCTTCGGGAACGCTGAGACAGGTGCTGCATGGCTGTCGTCAGCTCGTG
+
CCCCCGGGGGGGGGGGGGGGGGGGGGGGGGGGGGGGGGGGGGGGGGGGGGGGGG79FFGGGGGGGGFFGGGGGGGGGGGGGGCFGDGGGGGGGGDG@@FFGGGGGGGDGGDGGGGGEGGGGGGGGGGGGGGGGGGGGGGFGGGGFCFCFCGGGECFGGDFE*CFFGGGGGDGGGGGGGFCGGGGFGGGGFGGCEGGGGCEEGG5?GF6CCEFG7CFGGGCA??:EGFFGGCEGGGGGFCGDFDG?7@?FGGGFGCFC:FEGE5*ACEG=C+<EC=F6FCGGGGCFGGGF6***;C8?FG75
@M01751:259:000000000-C669V:1:1102:17459:3597 1:N:0:AGAGTC
TAGCGGAAACAGGATTAGATACCCTGGTAGTCCACGCCGTAAACGATGTCAACTAGCCGTTGGAATCCTTGAGATTTTAGTGGCGCAGCTAACGCATTAAGTTGACCGCCTGGGGAGTACGGCCGCAAGGTTAAAACTCAAATGAATTGACGGGGGCCCGCACAAGCGGTGGAGCATGTGGTTTAATTCGAAGCAACGCGAAGAACCTTACCAGGCCTTGACATGCAGAGAACTTTCCAGAGATGGATTGGTGCCTTCGGGAACTCTGACACAGGTGCTGCATGGCTGTCGTCAGCTCGTG
+
CCCCCGGGGGGGGGGGGGGGGGGGGGGGGGGGCGGGGGGGGGGGE@FGGF@EFGGGFGEGGGG?FGFED<FFG,CFGGFFGFGGDEE+CEGGFFGDGGGGGGGAGGGGEF=FFB7CFGGCFDGGGGGGGFFFFFGGA>FFFCFDFFG9EAGGGGGGGGGDG7>@CFGGGBECCG>@F9>:CCFGGGGGCFFGGGDGGGGE@ECCF>FGECEC+:*;;C@?C<FC++<CFC*A+<<FG+CFGD6+<?2+30;<*3A+A9F5858/+00<A+<E:*;<++<9+<C?88@EF:A*2:=+7+:C=
@M01751:259:000000000-C669V:1:1102:23126:3618 1:N:0:AGAGTC
TAGCGGAAACAGGATTAGATACCCTGGTAGTCCACGCCGTAAACGATGATAACTAGCTGTCCGGGCACTTGGTGCTTGGGTGGCGCAGCTAACGCATTAAGTTATCCGCCTGGGGAGTACGGTCGCAAGATTAAAACTCAAAGGAATTGACGGGGGCCTGCACAAGCGGTGGAGCATGTGGTTTAATTCGAAGCAACGCGCAGAACCTTACCAGCGTTTGACATCCTCATCGCGATTTCCAGAGATGGATTTCTTCAGTTCGGCTGGATGAGTGACAGGTGCTGCATGGCTGTCGTCAGCT
+
CCCCCGGGEGGGGGGGGGGGGGGFGGGGGFGGGGGGGGGGGGGGGGGGG9AFGGGGGGGGGGGGGGDC<FGGGFGGGGGGGGGGGGGGGGGGGGGGGGGFFGGGGGGGG=CFGGGEEFGGGGFGEGGGEGGFFGFGGGGGGGGFGGGGGGGGCFGGGGGFGGGGGFGGGGGGGFGGGFGGFCFGGGGGGGGFCGGGGGGG7*<:FGGGGGGGGGGGGGG>CCCFCGGGCGEGGDEGGCCFGGDGGGGGGFFGGGGGGGGGCE5>8:85CFG+AF?EC68C8CF79C??CCGD;CC//:EF7
@M01751:259:000000000-C669V:1:1102:22680:3635 1:N:0:AGAGTC
TAGCGGAAACAGGATTAGATACCCTGGTAGTCCACGCCGTAAACGATGAATGTTAGCCGTCGGGCAGTTGACTGTTCGGTGGCGCAGCTAACGCATTAAACATTCCGCCTGGGGAGTACGGTCGCAAGATTAAAAATCAAAGGAATTGACGGGGGCCCGCACAAGCGGTGGAGCATGTGGTTTAATTCGAAGCAACGCGCAGAACCTTACCAGCTCTTGACATTCGGGGTATGGGCAGTGGAGACATTGTCCTTCAGTTAGGCTGGCCCCAGAACAGGTGCTGCATGGCTGTCGTCAGCTC
+
CCCCCGGG7EF@,ECEGFGFGFFFGFGGGGGCFGGEGFGGGGGGEGGGCFGGGGGGGGGGGDEFGGGFGCEEFDGGGDDG,:FBF@:7EDFGDFE:CGCAFFEFFGFGCGEFF+?FGGG:EGGEFD::FCGFFGF,BFG,<D>AEFGGGGE>7F<7>F@FGGGF@FGECGGGCFG9FFGGCG<:,?2?F:FFDE,+FEDGGGEE68FFFC87CFCECC@CFFGGG7;>CECF?6@8FG68;FGDEC++<@FG7+<FDCC?C*6@FDE8CEG588@CC5CCF?C9CG7*;0*2A*;EF5CF7
@M01751:259:000000000-C669V:1:1102:17374:3660 1:N:0:AGAGTC
CATAAGTACGTCATCCCCACCTTCCTCCAGTTTATCACTGGCAGTCTCCTTTGAGTTCCCGGCCGGACCGCTGGCAACAAAGGATAAGGGTTGCGCTCGTTGCGGGACTTAACCCAACATTTCACAACACGAGCTGACGACAGCCATGCAGCACCTGTCTCAGAGTTCCCGAAGGCACCAATCCATCTCTGGAAAGTTCTCTGGATGTCAAGAGTAGGTAAGGTTCTTCGCGTTGCATCGAATTAAACCACATGCTCCACCGCTTGTGCGGGCCCCCGTCAATTCATTTGAGTTTTAACCT
+
CCCCCFGGG7FFGGGGGGGEFG@FGGGCGGFGGFFGGGGGGGGGGGCFEGGGFGGGGGGGGG@FGGGGGGGGGGGCFGG?FCG86EFFFFFFGGDGECEC7,?FG@:=FGGGGGG7FGGGGDF?FGGG<C7CCFGDEE7FEGGGGGFFGGGFFGGGGGF@FA9=:F9=FCFG7FEGCEEEGGGGE,,8?CGGCB3CFFCFGFGFEGCFFFDCFGFGG9CGFE,2>BGGGGC*FFFCFCF>E:?8@FFGGGGDF+CFF:FGGGGDEGECFG*88C*:EE8C*ACE0+<CFGGFFE?F7??FC
@M01751:259:000000000-C669V:1:1102:5860:3785 1:N:0:AGAGTC
CATAAGTACGTCATCCCCACCTTCCTCCGGTTTATCACCGGCAGTCTCCTTTGAGTTCCCGACCGAATCGCTGGCAACAAAGGATAAGGGTTGCGCTCGTTGCGGGACTTAACCCAACATTTCACAACACGAGCTGACGACAGCCATGCAGCACCTGTCTCACGGTTCCCGAAGGCACTGAGGCATCTCTGCCAGATTCCGTGGATGTCAAGAGTAGGTAAGGTTCTTCGCGTTGCATCGAATTAAACCACATGCTCCACCGCTTGTGCGGGCCCCCGTCAATTCATTTGAGTTTTAACCT
+
CCCCCGGGGGGGGGGGGGGGGGGGGGGGEGGGGGGGGGGGGCGGGGGGGGGGGGGGGGGGGGGGGCFEFFGGGGGGGGGGGFFGGGGGGGGGGGGGGGGGGGGGDEGGGGGGGGGGGGFGGGGGGGGGGGG7FEGGGGGGGGGGGGGGG?CFG8FGGGGGGGGGGGGGGGGGGGGGGGGGGGGGGGG;AFGGGGGGGGGG7CBFCFFGGGGGGGGGGGGGGGGGGGGGFGGGGECECFGEGGGGGGGG?FGGGGG?FGFFGGDG5CFCFDEEGGGGEGGGGGFC@FFFGFFGGGGGGFFCF
@M01751:259:000000000-C669V:1:1102:15947:3809 1:N:0:AGAGTC
CATAAGTACGTCATCCCCACCTTCCTCCGGTTTATCACCGGCAGTCTCCTTTGAGTTCCCGACCGAATCGCTGGCAACAAAGGATAAGGGTTGCGCTCGTTGCGGGACTTAACCCAACATTTCACAACACGAGCTGACGACAGCCATGCAGCACCTGTCTCACGGTTCCCGAAGGCACTAAGGCATCTCTGCCAAATTCCGTGGATGTCAAGAGTAGGTAAGGTTCTTCGCGTTGCATCGAATTAAACCACATGCTCCACCGCTTGTGCGGGCCCCCGTCAATTCATTTGAGTTTTAACCT
+
CCCCCGGGGGGGGGGGGGGGGGGGGGGGGGGGGGGGGGGGGGGGGGFGGGGGFGFGGFGGGGGGGFFGGGGGGGGGGGGGGGGGGGGGGGGGGGGDDGGGGGGGGGGGGGGGGGCFFGGGGGGGGGGGGGGGGGGGGGGGGGGGGGGGGGGGGFFFGGGGGGGGGFGGGGGEGDGGGGGGGCFGGGFCGGGDFGFFGGGGGGG7CCFFGGGGGGGGFDCGGGGGGGGGGEC5CE>C:FGGFE+AA9FGCGGFFG6+@CC6C8288CF6?EGGGGGGGGEE=:EF?FC<EE+ACFGG7C7+<
@M01751:259:000000000-C669V:1:1102:16857:3930 1:N:0:AGAGTC
CATAAGTACGTCATCCCCACCTTCCTCCGGTTTATCACCGGCAGTCTCCTTTGAGTTCCCGACCGAATCGCTGGCAACAAAGGATAAGGGTTGCGCTCGTTGCGGGACTTAACCCAACATTTCACAACACGAGCTGACGACAGCCATGCAGCACCTGTCTCACGGTTCCCGAAGGCACTAAGGCATCTCTGCCAAATTCCGTGGATGTCAAGAGTAGGTAAGGTTCTTCGCGTTGCATCGAATTAAACCACATGCTCCACCGCTTGTGCGGGCCCCCGTCAATTCATTTGAGTTTTAACCT
+
CCCCCGGGGGGGGGGGGGGGGGGGGGGGGGGGGGGGGGGGGGGGGFCGGGGGGGGGGGGGGEGGG@8BB@FGEECFGGGGGFGGGGGGGGGGGGGGEFGGGGGGDGGGGGFFGFGGGEFDGFGGGGGGGGGGGGGGFGGGGGGGG7FCFGGFCF<BFGEFGFGGGFGGGGGGGFEFGGGFBEFGGGGFGGFFGGFDFGCF:FCF7:CFFG9:CCFGGGFGC9FFGGGG:*CCEE5:ECE>F?CFCFGFGGGGGGE++:<*;EE*A@F+9CEEGEGGGDCG*5<AFFECFD@FCGFG?CCG9
@M01751:259:000000000-C669V:1:1102:20596:3978 1:N:0:AGAGTC
CATAAGTACGTCATCCCCACCTTCCTCCGGTTTATCACCGGCAGTCTCCTTTGAGTTCCCGACCGAATCGCTGGCAACAAAGGATAAGGGTTGCGCTCGTTGCGGGACTTAACCCAACATTTCACAACACGAGCTGACGACAGCCATGCAGCACCTGTCTCAGCGTTCCCGAAGGCACCAAAGCATCTCTGCTAAGTTCGCTGGATGTCAAGAGTAGGTAAGGTTCTTCGCGTTGCATCGAATTAAACCACATGCTCCACCGCTTGTGCGGGCCCCCGTCAATTCATTTGAGTTTTAATCT
+
CCCCCGGGGFFGGGGGGGGGGGGGGGGGGGGGGGGGGGGGGGGGGGGGGGGFGGGGGGGGEEGGGFCBFGGGGGGGGGGGGGGGGGGGGFGGGGGGGEGGGGGGGGGGGGGGGGGGGGGGGGGGGGGGGGGGFGGGGGGGGGECFGGGGGGGGFGGGGGGGGFGGGGGGFDDGCEGGGGGGGGGGGGGGGGGGCFGGGGGGGGEGGGGFGGFFGGFGCG@FGGGGGGGGG>EGGCGGGGGGGGGGFGGFGGGDFDFFCEG*/:CEFFCFGGGGGEGGGGGGCFGG?CEGFG*+<+<CCF9C
@M01751:259:000000000-C669V:1:1102:17488:3980 1:N:0:AGAGTC
TAGCGGAAACAGGATTAGATACCCTGGTAGTCCACGCCGTAAACGATGTCAACTAGCCGTTGGGATCCTTGAGATCTTAGTGGCGCAGCTAACGCATTAAGTTGACCGCCTGGGGAGTACGGCCGCAAGGTTAAAACTCAAATGAATTGACGGGGGCCCGCACAAGCGGTGGAGCATGTGGTTTAATTCGAAGCAACGCGAAGAACCTTACCTGGCCTTGACATGCTGAGAACTTTCCAGAGATGGATTGGTGCCTTCGGGAACTCAGACACAGGTGCTGCATGGCTGTCGTCAGCTCGTG
+
CCCCCGGGGGGGGGGGGGGGGGGGGGGGGGGGGGGGGGGGGGGGGGGGGGGGGGGGGGGGGGGGGCFGGGGGGGGGGGGGGGGGGGGGGGGGGGGGGGGGGGGGGGGGGGGGGGGGGGGGGGGGGGE7FGGGGGGGGGGGGGGGGGGGGGGGGGGGGGGGFEEDFFGGGGGGGGGGGGGGGGGGGGGGDFGGGGGGGGGGGGGGGGGGGGGGGGGGGGGGGGGGGFFGGGGGGGGGGCCCCGGGGFFGFGFGGGGGGGGGGGGGGGGGGGGGGGGGFGEGC6FFGDGGGGFGGG8+<FEC=
@M01751:259:000000000-C669V:1:1102:8335:4131 1:N:0:AGAGTC
TAGCGGAAACCGGATTAGATACCCTGGTAGTCCACGCCGTAAACGATGAATGCTAGCTGTTGGGGTGCTTGCACCTCAGTAGCGCAGCTAACGCTTTAAGCATTCCGCCTGGGGAGTACGGTCGCAAGATTAAAACTCAAAGGAATTGACGGGGGCCCGCACAAGCGGTGGAGCATGTGGTTTAATTCGAAGCAACGCGCAGAACCTTACCATCCCTTGACATGTCGTGCCATCCGGAGAGATCCGGGGTTCCCTTCGGGGACGCGAACACAGGTGCTGCATGGCTGTCGTCAGCTCGTGT
+
CCCCCGGGGGGGGGGGGGGGGGGGGGGGGGGGGGGGGGGGGGGGGGGGGGGGGGGGGGGGGGGGGGGGGGGGGGGGGGGGGGGDGGGGGGGGGGGGGGGGGGGGGGGGGGGGGGGGGGGGGGGGG7FGGGGGGGGGGGGGGGGGGGGGGGGGGGGGGGGGGGGGGGGGGGGGGGGGGGGGGGGGGGGGGGGGGFGGGGGGGGGGGGGGGGGGGGGGGFGGGGGCGGGGEGGGGGGGGGGDEDGGGEEGGGGGGGGGGGGGGGGGGGDGGGGFGGGGGGGF+CCFGGGGFGGGGGGGCCGG5
@M01751:259:000000000-C669V:1:1102:5082:4154 1:N:0:AGAGTC
TAGCGGAAACCGGATTAGATACCCTGGTAGTCCACGCCGGAAACGATGATAACTAGCTGTCAGGGCTCTTGGAGCTTTGGTGGCGCAGCTAACGCGTTGAGTTATCCTCCTGGGGAGTACGGCCGCAAGGTTAAAACTCAAATGAATTGACGGGGGCCCGCACAAGCGGGGGAGCATGTGGCTTAATGCGAAGCAACGCGCAGAACCTTACCAGCTCTTGACATTCGGGGTATGGGCATGGGATACGATGTCCTTCAGTGCGGCTTGCCCTAGAACAGGTGCTGCATGGCTGTCGTCAGCT
+
B6B@CECCFGEE7:BFFGG@EAFGFFEFEF<C<EFCF<C+CFF,::FDCCDFFFGDEFGECCFEGG8@<C:<@E?E<@F,,,6CC7>+BFFCEC:F+@++?,55<5C,B,9BE<7+8+B<+@FG:7+@:=,8FDACDD=ABEEDDA9,:>@F+3+@<*:<C*4CC:,8***:*2:*<:@F7*2*30:,,:8?8*0AC*2?EGD?@6/@FEC6+A8+<+<:78+3+<C6?C:8++**;>6*210+*3@EG/C+:<9:ECG+3:CD**2;FE6*A+<+*2@++3<9:8C@C5AEG+21;75++
@M01751:259:000000000-C669V:1:1102:26192:4248 1:N:0:AGAGTC
CATAAGTACGTCATCCCCACCTTCCTCCGAGTTGACCCCGGCAGTATCCCATGAGTTCCCACCATTACGTGCTGGCAACATAGAACGAGGGTTGCGCTCGTTGCGGGACTTAACCAAACATCTCACGACACGAGCTGACGACAACCATGCACCACCTGTTTACGAGTGTCCAAAGAGTTGACCATTTCTGGCCCGTTCTCGTATATGTCAAGCCTTGGTAAGGTTCTTCGCGTTGCATCGAATTAATCCGCATGCTCCGCCGCTTGTGCGGGTCCCCGTCAATTCCTTTGGGTTTTAGCCT
+
CCCCCGGGGCFEGGGFFGFGGGGG8FG8:FEGGGGGGGGEGEECFGGGGGGGGGGGGGGGGGGGFFEC@EG,DFEGGFGFGGGFFEF@@FEGGEGDGC:FFCG7FGDECFFFGGGCGGGECFDGGGGCGGGD@EGGFGGGGGGCFGGGGGGF8FFGGGGGGGGGB7CFFCFF9CGCFFGGCFGGF@FGGGF7FFGG>::9FGCFGFGGGGGGGGF2:BABF<FC<::CFDCEGCEGG9<E?8CFG7FDCECE58+<F8>EEGGECECCEG?GE>8;85*/**<EGFGGGG+*CEG5+:C+<
@M01751:259:000000000-C669V:1:1102:15809:4351 1:N:0:AGAGTC
CATAAGTACGTCATCCCCACCTTCCTCCGGTTTATCACCGGCAGTCTCCTTTGAGTTCCCGACCGAATCGCTGGCAACAAAGGATAAGGGTTGCGCTCGTTGCGGGACTTAACCCAACATTTCACAACACGAGCTGACGACAGCCATGCAGCACCTGTCTCACGGTTCCCGAAGGCACTGAGGCATCTCTGCCGAATTCCGTGGATGTCAAGAGTAGGTAAGGTTCTTCGCGTTGCATCGAATTAAACCACATGCTCCACCGCTTGTGCGGGCCCCCGTCAATTCATTTGAGTTTTAACCT
+
CCCCCGGGGGGGGGGGGGGGGGGGGGGGGGGGGGGGGGGGGGGGGGFGGGGGGGGGGGGGGGGGGFFGGGGGGGGGGGGGGGGGGGGGGGGGGGGGGGGGGFGGGGGGGGGGGGGGGGGGGGGGGGGGGGGGGGGGGGGGGDGGGGGFGGGGGGGGGGGGFGGGGGGGGGDGGGGGEGGGGGGGGGGGGGGGGGGGGGGGGGGEFGGGGGGGGGGGGGGGGGGGGGGGEFEGGGGGGGGGGGGFGGGGGGGGGDD@CF+CFGGGGEGCFGGGEDGGGG=EGGGCCFGGGGC>FGGGGCGDE
@M01751:259:000000000-C669V:1:1102:20547:4427 1:N:0:AGAGTC
TAGCGGAAACAGGATTAGATACCCTGGTAGTCCACGCCGTAAACGATGTCGACTTGGAGGTTGTTCCCTTGAGGAGTGGCTTCCGGAGCTAACGCGTTAAGTCGACCGCCTGGGGAGTACGGCCGCAAGGTTAAAACTCAAATGAATTGACGGGGGCCCGCACAAGCGGTGGAGCATGTGGTTTAATTCGAAGCAACGCGCAGAACCTTACCAGCGTTTGACATGTCTGGACGATTTCCAGAGATGGATCTCTTCCCTTCGGGGACTGGAACACAGGTGCTGCATGGCTGTCGTCAGCTCG
+
CCCCCGGGGGGGGGGGGGGGGGGGGGGGGGGGGGGGGGGGGGGGGGGGEGGGGGGGGGGGGGGGGGGGGGGGGGGGGGGEGGGGGGGGGGGGGGGGGGGGGGGGGGGGGGGFGFGGGGGGGGGGGGGGGGGGGGGGGGGGGGGGGGGGGGGGGGGGGGGGGGGGGGGGGEGGGGGGGGGGGGGFGGGGGGGGGGGGGGGGGGGGGGGGGGGGGGGG/AEGFFEC6FGCEGGGGGGGGGDCFGGGGGFFFFFFGGGGFGCCFEGEGGGGGGFG6EGGGGGC9C@CGGGC8CFCFCFGCFG?*
@M01751:259:000000000-C669V:1:1102:11015:4523 1:N:0:AGAGTC
CATAAGTACGTCATCCCCACCTTCCTCCGGTTTATCACCGGCAGTCTCCTTTGAGTTCCCGACCGAATCGCTGGCAACAAAGGATAAGGGTTGCGCTCGTTGCGGGACTTAACCCAACATTTCACAACACGAGCTGACGACAGCCATGCAGCACCTGTCTCACGGTTCCCGAAGGCACTGAGGCATCTCTGCCAGATTCCGTGGATGTCAAGAGTAGGTAAGGTTCTTCGCGTTGCATCGAATTAAACCACATGCTCCACCGCTTGTGCGGGCCCCCGTCAATTCATTTGAGCTTTAACCT
+
CCCCCFGFGFFGGGGFFGGEFG?FFFDGEGGGEGCGGG<@FF::,CCAEGDFGFGFFFGFGGGCF888BCFGCBF=E==FFFGGGGGFFGGG7CBDCFGGGFDGGGEFFGFGG9AFFGCCFF9FFFDCB@CCFE@<<DFGGG@<FGFD@FA<,DFCE>>,8FF@7B*:CFCECGECEFFGFGGGGG:8<99<:7B,<A<FEFGC::,5?ABCFCGGGGE9,?FGFCFCFFG>EGC8+CGG*:+AFFGGG58>FGGGD+<*C8ECE>@6+8C5EGGEE*/2;8@F+<C@C++2+<C9:E+2<
@M01751:259:000000000-C669V:1:1102:24761:4620 1:N:0:AGAGTC
TAGCGGAAACCGGATTAGATACCCTGGTAGTCCACGCCGTAAACGATGTCGACTTGGAGGTTGTTCCCTTGAGGAGTGGCTTCCGGAGCTAACGCGTTAAGTCGACCGCCTGGGGAGTACGGCCGCAAGGTTAAAACTCAAATGAATTGACGGGGGCCCGCACAAGCGGTGGAGCATGTGGTTTAATTCGAAGCAACGCGAAGAACCTTACCTGGCCTTGACATGCTGAGAACTTTCCAGAGATGGATTGGTGCCTTCGGGAACTCAGACACAGGTGCTGCATGGCTGTCGTCAGCTCGTG
+
CCCCCGGGGGGGGCCGGGGGGGGGFGGGGGGGGGGGGGGGGGGGGGGGGGGGGGGGGGGGGGGGGGGGGCFAFGGGGGGGGGGGGGGDDFGGGGGGGGGGGGGGGGGDGGGGGGGDEGGGGGGGGGGGGGGGGGGGGGDGGGGGGFGFGGGGGGGGDEEFFGEGGGGGG<FECCFC:FGFGCFEGGGGGCGGGGGGGGGGGGGDFGGGGGGGGGGEGFDFCFCFFGDGGG?EFGGG<CCFGF8ACC*<CFCCCGGCGGG>C*CFC7+8CCGGF>FFCGCCGGGGGGFC8C5;5**<+<AC*
@M01751:259:000000000-C669V:1:1102:6539:4682 1:N:0:AGAGTC
TAGCGGAAACCGGATTAGATACCCTGGTAGTCCACGCCGTAAACGATGATAACTAGCTGTCCGGGAACTTGGTTTTTGGGTGGCGCAGCTAACGCATTAAGTTATCCGCCTGGGGAGTACGGTCGCAAGATTAAAACTCAAAGGAATTGACGGGGGCCTGCACAAGCGGTGGAGCATGTGGTTTAATTCGAAGCAACGCGCAGAACCTTACCAGCGTTTGACATGTCCGGACGATTTCGAGAGATCGATTTCTTCCCTTCGGGGACTGGAACACAGGTGCTGCATGGCTGTCGTCAGCTCG
+
CCCCCGGGGGGGGGGGGGGGGGGGGGGGGGGGGGGGGGGGGGGGGGGGGGGGGGGGGGGGGGGGGGGGGGGGFFGGGGGGGGGGGGGGGGGFGGGGGGGGGGGGGFGGGFGGGGEEEFGGGGGGGGGGGGGGGGGGGGFGCFGGGGGGGGGGGGDGGGGGGGGGGGGGGFGGGGGGGGGGFGGGGGGGGGGGGGGGGGGGGGGEGGGGGGGGGGGGGGGGGGGGGGGGGGGGGGGGFGFCFGGFGGGGGGGGGGCFGGFDGGEGC588@@FFFFGGGGGGFGGFCFFFGGGF8CCGGC:<5
@M01751:259:000000000-C669V:1:1102:7451:4684 1:N:0:AGAGTC
CATAAGTACGTCATCCCCACCTTCCTCCGGTTTGTCACCGGCAGTCTCCTTAGAGTGCCCACCATAACGTGCTGGTAACTAAGGACAAGGGTTGCGCTCGTTACGGGACTTAACCCAACATCTCACGACACGAGCTGACGACAGCCATGCAGCACCTGTGTCAGAGTTCCCGAAGGCACCAATCCATCTCTGGAAAGTTCTCTGCATGTCAAGGCCTGGTAAGGTTCTTCGCGTTGCTTCGAATTAAACCACATGCTCCACCGCTTGTGCGGGCCCCCGTCAATTCATTTGAGTTTTAACC
+
CCCCCGGGGGGGGGGGGGGGGGGGGGGGGGGGGGGGGGGGGGGGGGGGGGGFGGGGGGGGGGGGGGGGGGGGGGGGGGGGGGFFGGGGGGGGGGFGGGGGGGGGCFGGGGGGGGGGGGGG?FDFFGGDGGGGGGGGGGGEEGDEGGGGGGGCFGGGGGGGGGGGGGGGGGGGGGGGGGGGGGGGGGFGFGCG@FFFCFGGGGGFFFGGFGGFFGGGFGGGGFGGGGGGFG7FEGG:CFGGFGGGGGGGGFFGGGGGGGGGG@EGCEGGDCEDCECEGEGGEGDFGGFGGCFGGGGGGCGG7
@M01751:259:000000000-C669V:1:1102:19064:4699 1:N:0:AGAGTC
TAGCGGAAACAGGATTAGATACCCTGGTAGTCCACGCCGTAAACGATGAATGCTAGCTGTTGGGGTGCTTGCACCGCAGTAGCGCAGCTAACGCTTTAAGCATTCCGCCTGGGGAGTACGGTCGCAAGATTAAAACTCAAAGGAATTGACGGGGGCCCGCACAAGCGGTGGAGCATGTGGTTTAATTCGAAGCAACGCGCAGAACCTTACCATCCCTTGACATGGCATGTTACCTCGAGAGATCGGGGATCCTCTTCGGAGGCGTGCACACAGGTGCTGCATGGCTGTCGTCAGCTCGTGT
+
CCCCCGGEGGCDE8FECGFFGFFGGGDEFGGCFEFEGFCGGGFFCEFGGGGGGFGGDEFGGG@FFGGGFEGGGGGGGGDGGGGDEGFFDFGGGGGGGGGGGGGGGGGGGDDFGCFCGDFGGGGDEGGCFGGFFFGGGGGG9<EDFGECFFC7FFGCDGGGGGGGGCFGF>@@FGGCGFGGGF7,CFFFFGG7CCGGCEGGGGGEFEFFG<EDFG8:EG6EGGF68:C@FF?:<97C8;CFG>:AFEGGDEFD7??9E8E5ECEGGC*;7+;8FFGGGGEGG?FGGGDGG88E5860<E*/2
@M01751:259:000000000-C669V:1:1102:12927:4796 1:N:0:AGAGTC
TAGCGGAAACAGGATTAGATACCCTGGTAGTCCACGCCGTAAACGATGTCGACTTGGAGGTTGTTCCCTTGAGGAGTGGCTTCCGGAGCTAACGCGTTAAGTCGACCGCCTGGGGAGTACGGCCGCAAGGTTAAAACTCAAATGAATTGACGGGGGCCCGCACAAGCGGTGGAGCATGTGGTTTAATTCGATGCAACGCGAAGAACCTTACCTACTCTTGACATCCAGAGAACTTTCCAGAGATGGATTGGTGCCTTCGGGAACTCTGAGACAGGTGCTGCATGGCTGTCGTCAGCTCGTG
+
CCCCCGGGGGGGGGGGGGGGGGGGGGGGGGGGGGGGGGGGGGGGGGGGGGGGGGGGGGGGGGGGGGGGGGGGGGGGGGGGGGGGGGGGGGGGGGGGGGGGGGGGGGGGGGGGGGGGGGGGGGGGGGGGGGGGGGGGGGGGGGGGGGGGGGGGGGGGGGGGGGGGGGGGGEGGGGGGGGGGGGGGGGGGGGGGGGGGGGGGGEGGGGGGGGGGGGGGGGG?FFFGGGGGGGGGGGGGCFGGFGCFGGGGGGGGCGGGGFGEGGCFGG@FGGGGGGFFFGF768EFGGGGGGFGG8ECGGGE=
@M01751:259:000000000-C669V:1:1102:23777:4804 1:N:0:AGAGTC
TAGCGGAAACAGGATTAGATACCCTGGTAGTCCACGCCGTAAACGATGTCGACTTGGAGGTTGTTCCCTTGAGGAGTGGCTTCCGGAGCTAACGCGTTAAGTCGACCGCCTGGGGAGTACGGCCGCAAGGTTAAAACTCAAATGAATTGACGGGGGCCCGCACAAGCGGTGGAGCATGTGGTTTAATTCGATGCAACGCGAAGAACCTTACCTACTCTTGACATCCACGGAATTCGGCAGAGATGCCTTAGTGCCTTCGGGAACCGTGAGACAGGTGCTGCATGGCTGTCGTCAGCTCGTG
+
CCCCCGGGGGGGGGGFGGGGGGGGGGGGGGGGGGGGGGGGGGGGGGGGGFGGGCFGGFGGGGGGGFGFGGFGGGFGGGGGGFFGGGEGGGGGGGGEGGGGCEFEGGGG@B:FDFGC@FGGGGGCGGGGGGGGGGGGGFCGFFCFFGGFFGEEGGGGDGGGGGECG:FEGFDGGGFDFGGDCF@CCFCFEFE,?FGGFEEEGGCGFGFGGC+<?@EECFFFF+CCFGGGGGGCC?EFG>>EGFGFGCFGGGGGC@9+++2?CEGGGGGDC8CEGCGGFFFFFFGGGGFDCF=8E5C?CCEE5
@M01751:259:000000000-C669V:1:1102:6246:4827 1:N:0:AGAGTC
TAGCGGAAACAGGATTAGATACCCTGGTAGTCCACGCCCTAAACGATGTCAACTGGTTGTTGGGTCTTCACTGACTCAGTAACGAAGCTAACGCGTGAAGTTGACCGCCTGGGGAGTACGGCCGCAAGGTTGAAACTCAAAGGAATTGACGGGGACCCGCACAAGCGGTGGATGATGTGGTTTAATTCGATGCAACGCGAAAAACCTTACCCACCTTTGACATGTACGGAATTTTCCAGAGATGGATTAGTGCTCGAAAGAGAACCGTAACACAGGTGCTGCATGGCTGTCGTCAGCTCGT
+
CCCCCGGGGGGGGGGGGGGGGGGGGGGGGGGGGGGGGGGGGGGGGGGGGGGGGGGGGGGGGGGGGGGGGGGGGGGGGGGGGGGGGEGGGGGGGGGGGGGGGGGGGGGGGGGGGGGGGGGGGGGGGGGGGGGGGGGGGGGGGGGGGGGGGGGGGGGGGGGGGGGGGGGGGGGGGGGGGGGGGGGGGGGGGGGGGGGGGGGGGGGGGGGGGGGGGGGGGGGGGGGFGGGGGGGGGGGGFFGGGFGGGGGGFGGGGGGGGGGGGGGFGGGGGGGGGGGGG?@CFGGGGGFGGGGGGGGGGGGG5
@M01751:259:000000000-C669V:1:1102:22683:4855 1:N:0:AGAGTC
CATAAGTACGTCATCCCCACCTTCCTCTCTACTTGCGTAGGCAGTCTCACTAGAGTCCCCAACTTAATGATGGCAACTAGTGACAGGGGTTGCGCTCGTTGCAGGACTTAACCTAACACCTCACGGCACGAGCTGACGACAACCATGCAGCACCTTGAAAAATGTCCGAAGAAGGATCTATTTCTAAATCTGTCATTTCCCATTTAAGTCTTGGTAAGGTTCCTCGCGTATCATCGAATTAAACCACATAATCCACCGCTTGTGCGGGCCCCCGTCAATTCCTTTGAGTTTCATTCTTGCG
+
CCCCCGGGGGGGGGGGGGGGGGFGGGGGGGGGGGFGGGGGGGGGGGGFFGGGGGCFGGGGGGGGGGGGGGGGGGGGGGGGGGGGGGGGGGGGGGGGGGGGGGGFFEGGFGGGGGGGGGGGGGGGGFE7FGGGGGGGGGDGGDFFGGGGGFGGGGGGGGGGGFGGGGGGGGGGG?C><>CFGGGGGFGFGGGGGGGGGGFFFAFFEG9CCFGGGGGGGGGCFGGGFGGGFEEGGGGGGFFGGGFGGFDFGGGGGGGGGGGGEGG?9>5:=:CGEGGGGGGFF9CFGC@5FEGF?FEF?ECFC
@M01751:259:000000000-C669V:1:1102:19058:4872 1:N:0:AGAGTC
TAGCGGAAACAGGATTAGATACCCTGGTAGTCCACGCCGTAAACGATGTCGACTTGGAGGTTGTTCCCTTGAGGAGTGGCTTCCGGAGCTAACGCGTTAAGTCGACCGCCTGGGGAGTACGGCCGCAAGGTTAAAACTCAAATGAATTGACGGGGGCCCGCACAAGCGGTGGAGCATGTGGTTTAATTCGATGCAACGCGAAGAACCTTACCTACTCTTGACATCCACGGAATCTGGCAGAGATGCCTCAGTGCCTTCGGGAACCGTGAGACAGGTGCTGCATGGCTGTCGTCAGCTCGTG
+
CCCCCGGGGGFGGGGGGGGGGGGGGGGGGGGFGGGGGGEGGGGGGGGGGGGGGGGGGGGGGGGGGGGGGGGCGFGCGGGGFGGGEGGGGGGGFGGGGGGGGGGCEGGGGGDEGGGEGGGGGGGGGGGGGGGGGGGGGFGGGFGCGGGGGGGGGGEGGGGGGGGGGGGGGGGGGGGGGGGGGFDEFGFGGGGCDGGCGGEGGGGGGGGGFGFGGGGFGGGCGGGGFFGGGDGGGFGGGGGGGGGGFC?<CFGGGGGGGGGGGDGG>EEFE5?FGGGGGGFEGGGGG5F>F?FE:>EE?EEC7
@M01751:259:000000000-C669V:1:1102:9832:4915 1:N:0:AGAGTC
CATAAGTACGTCATCCCCACCTTCCTCCGGTTTGTCACCGGCAGTCTGCTTAGAGTGCCCACCTTAACGTGCTGGCAACTAAGCATAAGGGTTGCGCTCGTTGCGGGACTTAACCCAACATCTCACGACACGAGCTGACGACAACCATGCACCACCTGTCTTGAATGTTCCGAAGAAAAGGCACATCTCTGCACCGGTCATTCAGATGTCAAGACCTGGTAAGGTTCTTCGCGTTGCTTCGAATTAAACCACATACTCCACTGCTTGTGCGGGTCCCCGTCAATTCCTTTGAGTTTCAGTC
+
CCCCCGGGGGEGEFDCEFGDGGGGFGGGGCFECGGGGGGGGGGGFGFFGGGGDEFF9EFGGGGGGGGGGF@FGGFGGFFGGFGGGGGGGGGGGGGEEFGGDGGGGGGEGGF<FEDCGCECFFGGGFFEFCGGE=BFF,B+BFCD>FGGGG@FGGGGGGCF9D9=C9@FE;FCEFFGFBFFGGGF>FF<FGGGFFGEFEG>CFFGCGFGC9,<CF>FCFCFGGGFGFGCGB:FFEGGGGGCE8AFG?@FF;8:8<FFGF6+*<:+<0+;ACD*2::*178**;;?C?CFGF7<*00<CF73+
@M01751:259:000000000-C669V:1:1102:16198:4964 1:N:0:AGAGTC
TAGCGGAAACAGGATTAGATACCCTGGTAGTCCACGCCGTAAACGATGGAAGCTAGCCGTTGGGGGATTTATCTCTCGGTGGCGCAGTTAACGCATTAAGCTTCCCGCCTGGGGAGTACGGTCGCAAGATTAAAACTCAAAGGAATTGACGGGGACCCGCACAAGCGGCGGAGCATGCGGATTAATTCGATACAACGCGAAGAACCTTACCAAGGCTTGACATATACGAGAACGGGCCAGAAATGGTCAACTCTTTGGACACTCGTAAACAGGTGGTGCATGGTTGTCGTCAGCTCGTGTC
+
CCCCCGGGGGFGGDGGGGGGGGGGGGGGGGGGGGGGGGGGDGGGGGGGGGGGGGDGGGGGGGGGGGGGGGGGGFGFGGGGGGGGGGGGGGGGGGGGGGGGGGGGGGGGGGGGGGGEGGGGGGGGGGGGFCAFFGGGFGGGFDFGGGGGGGGGGGGGGGGGGGGFFGGGGGGGGGGGFGGGGGDGFFGGGGGFEFGGGGGGGGGGGGGGGGGG8@CFGGGGGGGGGGGGFEGGGGGGDEEFCFFGGGGFGGGGGGGGFFGGGGGGFGEGGGFGGCFGGGGGGFGGGGG+CGGGEGCFGGGC7
@M01751:259:000000000-C669V:1:1102:9911:4989 1:N:0:AGAGTC
CATAAGTACGTCATCCCCACCTTCCTCTCGGCTTATCACCGGCAGTCCCCTTAGAGTGCCCAACTAAATGCTGGCAACTAAGGGCGAGGGTTGCGCTCGTTGCGGGACTTAACCCAACATCTCACGACACGAGCTGACGACAGCCATGCAGCACCTGTTCTAGGGCCAGCCGAACTGAAGGTCATCGTCTCCAATGACCATACCCCGAATGTCAAGAGCTGGTAAGGTTCTGCGCGTTGCTTCGAATTAAACCACATGCTCCACCGCTTGTGCGGGCCCCCGTCAATTCCTTTGAGTTTTT
+
CCCCCGGGGGGGGGGGGGGGGGGGGGGGGGGGGGGGGGGGGGGGGGGGGGGGGGGGGGGGGGGGGGGGGGGGGGGGGGGGGGGGGGGGGGGGGGGGGGGGGGGGGGEGGGGGGGGGGGGCGBFGGGGGGGEGGGGGGGGGGGGGGGGGGGGGGFGGGGGGGGGGGGGGGGGGGGG7AFCE@FGGGGGGGFCFGCFGGGGGGGGGGGGGGGFG<CFAFGGGGGGGGGGGGGGGGGDGGGEGFGFDGGGGGGGGGGGGGCFGF:CGGGGEGGGFCCEDGGGGGGGGG*<FE?EFC9AFGGGG*
@M01751:259:000000000-C669V:1:1102:6373:5143 1:N:0:AGAGTC
CATAAGTACGTCATCCCCACCTTCCTCGCGGCTTATCACCGGCAGTCTCCCTAGAGTGCCCAACTAAATGATGGCAACTAAGGACGTGGGTTGCGCTCGTTGCGGGACTTAACCCAACATCTCACGACACGAGCTGACGACAGCCATGCAGCACCTGTGTGCACGCCTCCGAAGAGGATCCCCGATCTCTCGAGGTAACATGCCATGTCAAGGGATGGTAAGGTTCTGCGCGTTGCTTCGAATTAAACCACATGCTCCACCGCTTGTGCGGGCCCCCTTCAATTCCTTTGAGTTTTAATTT
+
CCCCCGGGGGGGGGGGGGGGGGGGGGGGGGGGGGGGGGGGGGGGGGGFGGGGGGGGGGGGGGGGGGGGGGGGGGGGGGGGGGGGGGGGGGGGGGGGGGGGGGGGGGGGGGGGGGGGGEGGGGGC<FGGGGGGGGGCGGGGGGGGGGGGGGGGGGGGGGGGGFGGGGGGGGGGGGGGGGGGGGGDEGGFGCFEGGGGGFGGGFGFGDCGGGGGGGFFGGFFGGGFGGGGGGGGGGGGGGGGGGGGGFGGGGGGGCFFGGGGGGGGGFGFGGGGGGEG**0;C99CG7CGFG78CCFFG+++<
@M01751:259:000000000-C669V:1:1102:23350:5151 1:N:0:AGAGTC
CATAAGTACGTCATCCCCACCTTCCTCCGGTTTATCACCGGCAGTCTCCTTTGAGTTCCCGACCGAATCGCTGGCAACAAAGGATAAGGGTTGCGCTCGTTACGGGACTTAACCCAACATCTCACGACACGAGCTGACGACAGCCATGCAGCACCTGTGTCTGAGTTCCCGAAGGCACCAATCCATCTCTGGAAAGTTCTCAGCATGTCAAGGCCAGGTAAGGTTCTTCGCGTTGCTTCGAATTAAACCACATGCTCCACCGCTTGTGCGGGCCCCCGTCAATTCCTTTGAGTTTTAACCT
+
CCCCCGGGGGGGGGGGGGGGGGGGGGGGGGGGGGGGGGGGGGGGGGGGGGGGGGGGGGGGGGGGGFGGGGGGGGGGGGGGGGGGGGGGFGGGFGGGDGGGGGGGGGGGGGGGGGFGGGGGGGGGGGGDGGGGFGEGGGGGGDGGGGGGGGGGGGGGGGGGGFAFGGDEFGGGGGGGGGGGGGGG@GGGGGGGGGGGGGGFFGGGGGGFCFG@EFGGGGGGEFGGGGFFGFGGGCCEGFFEFFGGGGGGGFGGF@CFFFGGGGECEFF6EEG58CGGEGGGGGDFC++<FF98<EGCF+C7?
@M01751:259:000000000-C669V:1:1102:15672:5191 1:N:0:AGAGTC
CATAAGTACGTCATCCCCACCTTCCTCCGGTTTATCACCGGCAGTCTCCTTTGAGTTCCCGACCGAATCGCTGGCAACAAAGGATAAGGGTTGCGCTCGTTGCGGGACTTAACCCAACATTTCACAACACGAGCTGACGACAGCCATGCAGCACCTGTCTCACGGTTCCCGAAGGCACTAAGGCATCTCTGCCGAATTCCGTGGATGTCAAGAGTAGGTAAGGTTCTTCGCGTTGCATCGAATTAAACCACATGCTCCACCGCTTGTGCGGGCCCCCGTCAATTCATTTGAGTTTTAACCT
+
CCCCCGGGGGGGGGGGGGGGGGGGGGGGGGGGGGGGGGGGGGGGGGGGGGGGGGGGGGGGGGGGG@8BCFGGGGGGGGGGGGGGGGGGGGGGGGGGGGGGGGGGGGGGGGGGGGGGGGGGGGGGGGGGGGGGGGGGGGGGGGGGGGGGGGGGGGGGFGGGGGGGGGGGGGGGGGGGGGGGGGGGGGGFGGCGGGGGGGGGGGGGDFFFGGGGGGGGGGGGGGGGGGGGGGGGGG8EGGGGGGGGGGGGGEFGGFFCFGFGGDEDGCFE?CGDEGEEGGDCEDFFGFGGGFEGGGGGGGGGG
@M01751:259:000000000-C669V:1:1102:23834:5262 1:N:0:AGAGTC
CATAAGTACGTCATCCCCACCTTCCTCCGGTTTATCACCGGCAGTCTCCTTTGAGTTCCCGACCGAATCGCTGGCAACAAAGGATAAGGGTTGCGCTCGTTGCGGGACTTAACCCAACATTTCACAACACGAGCTGACGACAGCCATGCAGCACCTGTCTCAGAGTTCCCGAAGGCACCAATCCATCTCTGGAAAGTTCTCTGGATGTCAAGAGTAGGTAAGGTTCTTCGCGTTGCATTGAATTAAAACACATGCTCCACCGCTTGTGCGGGCCCCCGTCAATTCATTTGAGTTTTAACCT
+
CCCCCGGGGGGGGGGGGFECCC@EC,CEEE@CFGGGGGDCEG7FF@9FDFGGGGGGGCFGEEGGGFFFEF@EFGGFFGGFGFFFEFFF<F8FCFEECEEGGGDGGCCFEFGGAFACFGGGDGFFADGFGGGCEGGGGGDC:3CCFC,@CFF@<<FE<F8CFC9>FF,;=@>CFGGGFFCFCFF,<FF3CFG7BF@FFCGE<AFGGF7<:B@FGGFFGGCFGGGG@C9C:*1=FG5*0A+2<+<FGFG+:AFGGDFDGCFEEGCGGFGGGGGCE1:ECCCEGEEGGFC?CC9C99++A6??F
@M01751:259:000000000-C669V:1:1102:20575:5286 1:N:0:AGAGTC
TAGCGGAAACCGGATTAGATACCCTGGTAGTCCACGCCGTAAACGATGAATGTTAGCCGTCGGGCAGTTGACTGTTCGGTGGCGCAGCTAACGCATTAAACATTCCGCCTGGGGAGTACGGTCGCAAGATTAAAACTCAAAGGAATTGACGGGGGCCCGCACAAGCGGTGGAGCATGTGGTTTAATTCGAAGCAACGCGCAGAACCTTACCAGCTCTTGACATTCGGGGTATGGGCAGTGGAGACATTGTCCTTCAGTTAGGCTGGCCCCAGAACAGGTTCTGCATGGCTGTCGTCAGCTC
+
CCCCCGGGGGGD+@8@@<6CAF@E@CC<C<E-CEFFGGCE:@DEFDF8CACFFGG@<E:@@C@CECED9FFGG,CCFC>B?@CGE+@+C?FGG@B?CDGGGDF<<BFEG7DGCGFGGGGGG,CFDGEGGGCFGGGG,E<<FA>=FFC<A>CEC7:F@FFDEE@8:F:FGEGFFCFCFBCGF*CFGGCEFAFFGGFCFC:EECEEFGFFGGGE8C88::FE6FF<:C*8*:?EFCFG8CGCC+:+;89<?G99ACF?+<99<*+3*;CC*:EE8F8C8*++3<++3<78;CGFG58=CE6?+
@M01751:259:000000000-C669V:1:1102:19558:5292 1:N:0:AGAGTC
TAGCGGAAACCGGATTAGATACCCTGGTAGTCCACGCCGTAAACGATGAATGTTAGCCGTCGGGCAGTTGACTGTTCGGTGGCGCAGCTAACGCATTAAACATTCCGCCTGGGGAGTACGGTCGCAAGATTAAAACTCAAAGGAATTGACGGGGGCCCGCACAAGCGGTGGAGCATGTGGTTTAATTCGAAGCAACGCGCAGAACCTTACCAGCTCTTGACATTCGGGGTATGGGCAGTGGAGACATTGTCCTTCAGTTAGGCTGGCCCCAGAACAGGTGCTGCATGGCTGTCGTCAGCTC
+
CCCCCGGGGGGGGGGGGGGGGGGGGGGGGGGGGGGGGGGGGGGGGGGGGGGGGGGGGGGGGGGGGGGGGGGGGGGGGGGGGGGGGGGGGGGGGGGGGGFGGGGGGGGGGGG@FGGGGGGGGFGGGGGGGGGGGGGGGGGGGGGGGGGGGGGGGGGGGGGG@FGGGGGGGGGGGGGGGGGGGGGGGGGGGGGGGGGGGGGGGGGGGGGGGGGGGGGFGGGGGGGGGGFGGGEGGGGGGGGGGGGGGGFGGGEGFFEFGGGGGGGGGGGGFGGGGF@FFGFFGGFFGCGGCFCFGGGGGGG?0
@M01751:259:000000000-C669V:1:1102:16922:5333 1:N:0:AGAGTC
TAGCGGAAACCGGATTAGATACCCTGGTAGTCCACCCCGTAAACGTTGGGAACTAGTTGTGGGGTCCATTCCACGGATTCCGTGACGCAGCTAACGCATTAAGTTCCCCGCCTGGGGAGTACGGCCGCAAGGCTAAAACTCAAAGGAATTGACGGGGACCCGCACAAGCGGCGGAGCATGCGGATTAATTCGATGCAACGCGAAGAACCTTACCAAGGCTTGACATATAGAGGAAACGGCTGGAAACAGTCGCCCCGCAAGGTCTCTATACAGGTGGTGCATGGTTGTCGTCAGCTCGTGT
+
CCCCCGGGGGGGGGGGGGGGGGGGGGGGGGGGGGGGGGGGGGGGGGGGGGGGGGGGGGGGGGGGGGGGGGGGGGGGGGGGGGGGGGGGGGGG9FGGGGGGFGGGAGGGGGGGGGGGGGGGGGGGGGGGGGGGGGGGGGGGGFGGGGGGGGGGGGGGGGGGGGGGGGGGGGGGEGDGGGGGGGGGGGGGGGGGGGGGGGGGGGGGGGGGGGGGGGGFFGGGGGGCFGGGGGGGGGDGCFGGGDGCFFGGGFEEGGCEGG5EGFCFGGGGGFFGGGGGGGGG?ECGGGDEGGGGFEF+<CCG:
@M01751:259:000000000-C669V:1:1102:24780:5369 1:N:0:AGAGTC
CATAAGTACGTCATCCCCACCTTCCTCCAGTTTATCACTGGCAGTCTCCTTTGAGTTCCCGGCCGGACCGCTGGCAACAAAGGATAAGGGTTGCGCTCGTTGCGGGACTTAACCCAACATTTCACAACACGAGCTGACGACAGCCATGCAGCACCTGTCTCACAGTTCCCGAAGGCACCAATCCATCTCTGGAAAGTTCTGTGGATGTCAAGACCAGGTAAGGTTTTTCGCGTTGCATCGAATTAAACCACATGCTCCACCGCTTGTGCGGGCCCCCGTTAATTCATTTGAGTTTTAACCT
+
CCCCCFGCCBFFGGFGGGGGGGGGEGGGGFFGGGG9EFGDGGGCFDFGEFGGGGCFFGEFGDDGGGDGEGGGGEGGFFGGGGAFEFGG,=FG7DGGFGEGGF7FEGGDGGGFGBEFGFEFFGEFDGGCFGGGDGGDF@=CECE?CGGGGG=F<FGGGGGGGD9:FFFGGGEGGGGFFGFF7CFGGFGGGGGGGGGGCFFGFEFGGF,?@@C@GFG7CFCFGFCFF,CEG7FFF<<:<FGGGFFFCCGG*8CCFEDCFF?E;8EG8*;3<8>*:1:CC*1*/*0<E+<CF7+@EG9C@FF+<
@M01751:259:000000000-C669V:1:1102:14375:5384 1:N:0:AGAGTC
CATAAGTACGTCATCCCCACCTTCCTCCGGCTTAGCACCGGCAGTCCCATTAGAGTTCCCAACTAAATGATGGCAACTAATGGCGAGGGTTGCGCTCGTTGCGGGACTTAACCCAACATCTCACGACACGAGCTGACGACAGCCATGCAGCACCTGTGTCCTAGTCCCCGAAGGGAAAGCCAGATCTCTCTGGCGGTCCAGGCATGTCAAAAGGTGGTAAGGTTCTGCGCGTTGCTTCGAATTAAACCACATGCTCCACCGCTTGTGCGGGCCCCCGTCAATTCCTTTGAGTTTTAATCTT
+
CCCCCGGGGGGGGGGEEFGDGFFGGGGGGGDGGGGGGGFGGGGGGGGGGGGGGGGGFGGCFGGGGGGGGGGGGGGGGGGGGGGGGGGGGGGGGEGCFFGGFDGGGEGGGGGGGGGGGFGGGGGFGCGGGGGGGGGFGGGGGGGGGGGGGGGGGGGGGGGGGGEGGGGGFGGGGDGFGGGGGFGGFGGEAFGGGGGGGGGGCGGFGGGGFGGGEGGGGGGGGGGGGGFFEGGGGGCGGGEGGGGGGGGGDGGFGGGGGGGGGGGGGG6CGGCG8EGGGGGGGFGGGGGGG:*CFGG7CF?CG
@M01751:259:000000000-C669V:1:1102:4666:5455 1:N:0:AGAGTC
CATAAGTACGTCATCCCCACCTTCCTCGCGGCTTATCACCGGCAGTCTCCCTAGAGTGCCCAACTGAATGATGGCAACTAAGGACGTGGGTTGCGCTCGTTGCGGGACTTAACCCAACATCTCACGACACGAGCTGACGACAGCCATGCAGCACCTGTGTGCGCGCCCCCGAAGGGGACCGTGAATCTCTCCACGTAACACGCCATGTCAAGGGATGGTAAGGTTCTGCGCGTTGCTTCGAATTAAACCACATGCTCCACCGCTTGTGCGGGCCCCCGTCAATTCCTTTGAGTTTTAATCT
+
CCCCCGGGGGGGGGGGGGGGGGGGGGGGGGGGGGGGGGGGGGGGGGGGGGGGGGGGGGGGGGGGGGGGGFGGGGGGGGGGGGGGGGCCFGGGGGGGGGGGGGGFFGGGGGGGGGFFGGGGGDGDGGGGGGGGGGGGFGDGGGGGG<FFGGGGGGGGGGFGGGGDCGGFGGGDFFEDGGGGGEGGFGGCG<FGGGGGGGGGGGGGGCCCGGGFGGCGEG7<FGGGGF:FGG>EGGDEGGFCFCE@@:CFGGGGFFGCCFGGFECEEGFFGECEGGGGEEGDD8CC<CFGG77CCCCFGFGGG
@M01751:259:000000000-C669V:1:1102:10647:5499 1:N:0:AGAGTC
TAGCGGAAACCGGATTAGATACCCTGGTAGTCCACGCCGTAAACGATGAGTGCTAGGTGTTGGGGGGTTTCCGCCCCTCAGTGCTGAAGCTAACGCATTAAGCACTCCGCCTGGGGAGTACGGCCGCAAGGCTGAAACTCAAAGGAATTGACGGGGACCCGCACAAGCGGTGGAGCATGTGGTTTAATTCGAAGCAACGCGAAGAACCTTACCAACTCTTGACATCCCATTGACCGCTTGAGAGATCAAGTTTTCCCTTCGGGGACAATGGTGACAGGTGGTGCATGGTTGTCGTCAGCTC
+
CCCCCGGGGGFC7FFGGGGGGGFGGFGGGGGGGGGGGGGGGGGCFGFGFGGGGFGGGGGGGGGGEGGGGGGGGGGGGGGFGGGGGGGGGGGGFFGGGGGFFEGGGGGFGGGGGGGGGGGGGGGGGGGGGGGFGGGGGGGFGGGFGGGGGG?@FGGGEEGCCEEGGFGGGG*CE*;,;9<EG7EGGGGG<,ACGGCGG65CCCGEGG>C@FGGGC8EGGFGGGGFF@FGGGGGGG@CGCCGDEGCCFCECEGCEFGEEF0;CGDGEE8CCFGGC7+<C500A;8+:CGGGDEG7:FG5CCD7
@M01751:259:000000000-C669V:1:1102:14916:5535 1:N:0:AGAGTC
CATAAGTACGTCATCCCCACCTTCCTCCGGTTTATCACCGGCAGTCTCCTTTGAGTTCCCGACCGAATCGCTGGCAACAAAGGATAAGGGTTGCGCTCGTTGCGGGACTTAACCCAACATTTCACAACACGAGCTGACGACAGCCATGCAGCACCTGTCTCACGGTTCCCGAAGGCACTAAGGCATCTCTGCCGAATTCCGTGGATGTCAAGAGTAGGTAAGGTTCTTCGCGTTGCATCGAATTAAACCACATGCTCCACCGCTTGTGCGGGCCCCCGTCAATTCATTTGAGTTTTAACCT
+
CCCCCGGFGGGGGGGFGGGGGGGGGGGGGGGG7ECFGECFGGG@FDCFFGGGGCCFGGGGEGGDGFCCFEF<FDDFGGFGGGGGGGGFGGGGGGGGGDFGGFCGGEGFGGGGGGGGCEFFGGGF9DEEGG@CGDCGGF:FFGGFGFFFFG=CFGGGFEF=CGFGDC:FEFECCB@ECFGGGGGGG@EBFACFGGD*<FGGGGFGGGGCFGG,?FGFGGFC:CGC:BFGDCG8E>C>EF<?C@GFG7C@?F5:C?FGC6:CCE5EEFGF7?E5C?EE?=E=*;EC+<@ECCF>E99?7F7?C
@M01751:259:000000000-C669V:1:1102:9821:5623 1:N:0:AGAGTC
CATAAGTACGTCATCCCCACCTTCCTCGCGGCTTATCACCGGCAGTCTCCCTAGAGTGCCCAACTGAATGATGGCAACTAAGGACGTGGGTTGCGCTCGTTGCGGGACTTAACCCAACATCTCACGACACGAGCTGACGACAGCCATGCAGCACCTGTCTCACGGTTCCCGAAGGCACTAAGGCATCTCTGCCAGATTCCGTGGATGTCAAGAGTAGGTAAGGTTCTTCGCGTTGCATCGAATTAATCCGCATGCTCCGCCGCTTGTGCGGGCCCCCGTCAATTCCTTTGAGTTTTAGCCT
+
CCCCCGGGFGGGGGFGGGGGGGGGDGGGGGGGGGGG<FGFG>FGGGGFGGGG@FFGGGGGGGGGGGGGGFCGGGGGGGGGGGGGGCFGGGGGGGGGCCGGGGGGFDGGGGGD<EFGGGGGGGGGGGGD:FGGGGGFFGDGGEGGFGGGGGGGGGGGDFGGGGCFGGGGGGCEEEFGGGGGGGGG:FGGGGGGFGFGGCCGGGGGGGGFGFGGGFGGGGGGGGFGFGGG?FEEGGEG9CCGGFFGGFGGGGGGGG?AAEGDGECGECF6+:?EGECEEGGGGECDGFGDGF+;CFGG9FC?9
@M01751:259:000000000-C669V:1:1102:6242:5716 1:N:0:AGAGTC
TAGCGGAAACCGGATTAGATACCCTGGTAGTCCACGCCGTAAACGATGAATGCCAGCCGTTGGCCTGCTTGCAGGTCAGTGGCGCCGCTAACGCATTAAGCATTCCGCCTGGGGAGTACGGTCGCAAGATTAAAACTCAAAGGAATTGACGGGGGCCCGCACAAGCGGTGGAGCATGTGGTTTAATTCGAAGCAACGCGCAGAACCTTACCATCCCTTGACATGGCATGTTACCTCGAGAGATCGGGGATCCTCTTCGGAGGCGTGCACACAGGTGCTGCATGGCTGTCGTCAGCTCGTGT
+
CCCCCGGEGFGGE:FFGGGGGFFFEF@FGGGGDGGEGGGGGGGGEGGGGGFGGGF<FGGGGGDGGFFGGGGGGGGGFGCFGGGGCEGFDGGGGGGGGA<FEFGGGF?FGDGCD@CFE,?7>EF:FFGGGGFGGGGGGGGFFDD3DFFGFGGGDECFCFGC:FFFFFEGCFGCGG7,?CECFGGFFCC9FFFCGGGGGGE5ECEFGGGGG?CGFEFFGG;<FFGGDFCF6EEGECC+/A:5EF<EG8?EGGFC9C9CCG5>:C8:8?>EFFFG>E+++9CG+<?FFCCECFGGFEG@FCC=2
@M01751:259:000000000-C669V:1:1102:7532:5909 1:N:0:AGAGTC
TAGCGGAAACAGGATTAGATACCCTGGTAGTCCACGCCGCAAACGATGAATGTTAGCCGTCGGGCAGTTGACTGTTCGGTGGCGCAGCTAACGCATTAAACATTCCGCCTGGGGAGTACGGTCGCAAGATTAAAACTCAAAGGAATTAACGGGGGCCCGCACAAGCGGTGGAGCATGTGGTTTAATTCGAAGCAACGCGCAGAACCTTACCAGCTCTTGACATTCGGGGTATGGGCAGTGGAGACATTGTCCTTCAGTTAGGCTGGCCCCAGAACAGGTGCTGCATGGCTGTCGTCAGCCC
+
CCCCC7C7@FEC@8@FF6@FGG8EA@DE<<E-EFCFECF7FCF<6:CCCEAFGDGGDF@@FFCCG:BC9EF9?9CFGGDG77EGGDGG,FCEFGGEECG99F<FFF,C=F@<FDGGGGFGGGGFGGGGCGDED<>EDFFFFFFG8F,,<9>7:BF:<F7:FC@CC@EE****<B<FF::>FGFEFCFGGGGC=CCFGGGGGC>FGC>CCF+2<>++<CF7<EFEGGG>EG588C>>*;C6*</+22<@?CCFFGG6C<CCGFCCFDDGF58>8CGF8=FFG7<?+<EC*:=FF*;*8=+7/
@M01751:259:000000000-C669V:1:1102:4515:5942 1:N:0:AGAGTC
CATAAGTACGTCATCCCCACCTTCCTCCGGTTTATCACCGGCAGTCTCCTTTGAGTTCCCGACCGAATCGCTGGCAACAAAGGATAAGGGTTGCGCTCGTTGCGGGACTTAACCCAACATTTCACAACACGAGCTGACGACAGCCATGCAGCACCTGTCTCAGCGTTCCCGAAGGCACCAAAGCATCTCTGCTAAGTTCGCTGGATGTCAAGAGTAGGTAAGGTTCTTCGCGTTGCATCGAATTAAACCACATGCTCCACCGCTTGTGCGGGCCCCCGTCAATTCATTTGAGTTTTAACCT
+
CCCCCGFGGGGGGGGGGGGGDGGGGGGGGGGGGGGGGGGGGGGGGGFFGGGGGGGGGGGGGGGGGFCFFGGGGGGGG,FEGGGGGGFG?FFGGGGGGDGEGDCFFGGGGGGGGGFGGCGGFGGGGGGDGGCGGGGGFGGGGGGEGFGGGFGGGGGGGGGGGGGGGGGDGGGGCCCFGGGGGGGGGFF;AEGFEDFGGFFGGGGGGC7FFFGGFGGGFGFGGGGGGGGGFGGDEGDGGGGGGGGFGCFGFGGGGGCCFGCGFGGGGGG?C:>D8EDCCC8EE*<<F+:A@@CFGFFFG?EE9
@M01751:259:000000000-C669V:1:1102:8492:5948 1:N:0:AGAGTC
CATAAGTACGTCATCCCCACCTTCCTCCGGTTTATCACCGGCAGTCTCCTTTGAGTTCCCGACCGAATCGCTGGCAACAAAGGATAAGGGTTGCGCTCGTTGCGGGACTTAACCCAACATTTCACAACACGAGCTGACGACAGCCATGTAGCACCTGTCTCACGGTTCCCGAAGGCACTAAGGCATCTCTGCCGAATTCCGTGGATGTCAAGAGTAGGTAAGGTTCTTCGCGTTGCATCGAATTAAACCACATGCTCCACCGCTTGTGCGGGCCCCCGTCAATTCATTTGAGTTTTAACCT
+
CCCCCGGGGDGGGGGGGGGGGGGGGGGGGGGGDGGGGGGGGGGGGGFGGGGGGGGGGGGGGGGGGGGGGGGGGGGGGGGGGGGGGGGGGGGGGGGGGGGGGGGGGGGGGGGGGGFGGGFFGGGGGGGGGGEFGGGGGGGGGGGGGGGGGGGGCAFFGGGGGGGDGGGGGGG7FGGGGC:EFGGGGGGFGGGGGGGDGGGFFGGFGGGGGGGCFGGGGGGGGGFFFGGGGGGGGGGGGGGEFGGGGGGEGGCCGGG9FCGGFEEEGFG6CE>EGGGDEGGGCCEGGGGGG+<EGGFGGGFGG
@M01751:259:000000000-C669V:1:1102:20140:6026 1:N:0:AGAGTC
TAGCGGAAACAGGATTAGATACCCTGGTAGTCCACGCCGTAAACGATGTCGACTTGGAGGTTGTTCCCTTGAGGAGTGGCTTCCGGAGCTAACGCGTTAAGTCGACCGCCTGGGGAGTACGGCCGCAAGGTTAAAACTCAAATGAATTGACGGGGGCCCGCACAAGCGGTGGAGCATGTGGTTTAATTCGATGCAACGCGAAGAACCTTACCTACTCTTGACATCCACGGAATTCGGCAGAGATGCCTTAGTGCCTTCGGGAACCGTGAGACAGGTGCTGCATGGCTGTCGTCAGCTCGTG
+
CCCCCGGGGGGGGGGGGGGGGGGGGGGGGGGGGGGGGGGGGGGGGGGGGGGGGGGGGGGGGGGGGGGGGGGGGGGGGGGGGGGGGGGGGGGGGGGGGGGGGGGGGGGGGGGGGGGGGGGGGGGGGGGGGFGGGGGGGGGGGGGGGGGGGGGGGGGEGGGGCCE@FGG@F<@EGGGGFFGGFFFGGGGGGGGGFGGGGGDCEGGGGGGGGGGGGGGGGGGGGGGGGGGFEGEGFFFFGGGGGGFGGGGGGGGGGGGGGFGGGGGGC8EGFDFFCGFGGFGCFFCFGGGGGGGGGGGCC7CC5
@M01751:259:000000000-C669V:1:1102:9764:6077 1:N:0:AGAGTC
TAGCGGAAACAGGATTAGATACCCTGGTAGTCCACGCCGTAAACGATGTCGACTTGGAGGTTGTTCCCTTGAGGAGTGGCTTCCGGAGCTAACGCGTTAAGTCGACCGCCTGGGGAGTACGGCCGCAAGGTTAAAACTCAAATGAATTGACGGGGGCCCGCACAAGCGGTGGAGCATGTGGTTTAATTCGATGCAACGCGAAGAACCTTACCTACTCTTGACATCCAGAGAACTTTCCAGAGATGGATTGGTGCCTTCGGGAACTCTGAGACAGGTGCTGCATGGCTGTCGTCAGCTCGTG
+
CCCCCGGGGGGGGGFGGGFGGGGGDGGGGGFFGGGGGGGGGGGGGGGGGGGGGGGGGGGGGGGGFGGGFDFFGGGGFGGEGFGGCEFGGGGGGEDGGGGGGFGCEGCFGCCDFFGCEGGGGGGGGGCFGGGFGGGGGCGGGGG9=AFGDFGGGGGGGGGGGEEEFFCEEEFGGFDFFGFCFFCFFFFGGGG9FEGFGGGGGC>CF6FFGFEFF?8:CFG9?CFG@FGCFGGGFGGGGGGGFCCGFG*+ACGGCEFGFFGDGGGG6CF7<C??8CFGG6EFGGGGGGFGGFGCCCG?7CCEC
@M01751:259:000000000-C669V:1:1102:11137:6102 1:N:0:AGAGTC
TAGCGGAAACCGGATTAGATACCCTGGTAGTCCACCCCGTAAACGTTGGGAACTAGTTGTGGGGTCCATTCCACGGATTCCGTGACGCAGCTAACGCATTAAGTTCCCCGCCTGGGGAGTACGGCCGCAAGGCTAAAACTCAAAGGAATTGACGGGGACCCGCACAAGCGGCGGAGCATGCGGATTAATTCGATGCAACGCGAAGAACCTTACCAAGGCTTGACATATACGAGAACGGGCCAGAAATGGTCAACTCTTTGGACACTCGTAAACAGGTGGTGCATGGTTGTCGTCAGCTCGT
+
CCCCCGGGGGGGGGGGGGGGGGGGGGGGGGGGGGGGGGGGGGFGGGGGGGGGGGGGGGGGGGGGGGGGGGGGGGGGGFGFGGGGGGGGGGGGGGGGGGGGGGGGGGGGGEEGGGGGGFGFGGGGGGGGGGGGGGGGFGGGGGGGGGGGGGGGGGGGGGGGGGGFGGGGGGGGGGGGGGGGGGGGEGGGGGGGGGGGGGGGGGEE>?CGGGGFGGGGGGGGGGGFGGGGGGGGGGGFEEGGGDGF@FGGGGAFGGGFEGGGGGGGGFGGGGF8CEGGD?C8FGGGGCFFCEGGFGGEG7?E>
@M01751:259:000000000-C669V:1:1102:15546:6239 1:N:0:AGAGTC
TAGCGGAAACCGGATTAGATACCCTGGTAGTCCACGCCGTAAACGATGAATGCCAGCCGTTGGTCTGCTTGCAGGTCAGTGGCGCCGCTAACGCATTAAGCATTCCGCCTGGGGAGTACGGTCGCAAGATTAAAACTCAAAGGAATTGACGGGGGCCCGCACAAGCGGTGGAGCATGTGGTTTAATTCGAAGCAACGCGCAGAACCTTACCATCCCTTGACATGGCAGGATTGTCCGAGAGATCGGTCGTTCCCTTCGGGGACCTGCACACAGGTGCTGCATGGCTGTCGTCAGCTCGTGT
+
CCCCCGGGGGGGGGGGGGGGGGGGGGGGGGGGGGGGGFGGGGGGGGGGGGGGGGGGGGGGGGGGGGGGGGGGGGGGGGGGGGGGGGFGGGGGGGGGGGGGGGGGGGGGGGGGGGGGGGGGGGGGGGGGGGGGGGGGGGGGDGGGGGGGGGGGGGGGGGEGGGGGGGGGGGGFGGGGGGGGGGGGGGGGGGGGGGGGGGGEGGGGGGGGGGGGGDGGGGGGGGGGGGGGGGGGGGGGGGGGGGGGGGGGGGGGGGGGGGGGGGGGGGGGGGGGGGGGGFGGGFFGGG>FFC/;;EGFFCGG=
@M01751:259:000000000-C669V:1:1102:12568:6303 1:N:0:AGAGTC
CATAAGTACGTCATCCCCACCTTCCTCCGAGTTGACCCCGGCAGTCTCGCATGAGTCCCCAGCCACCCGAAGGTGCTGCTGGCAACATGCGACGAGGGTTGCGCTCGTTGCGGGAGTTAACCCAACATCTCACGACACGAGCTGACGACAGCCATGCACCACCTGCACACCAGCAAAAGCTGCACCATCTCTGGCACATCCCGGTGCATGTCAAACCCAGGTAAGGTTCTTCGCGTTGCATCGAATTAATCCGCATGCTCCGCCGCTTGTGCGGGCCCCCGTCAATTCCTTTGAGTTTTAG
+
@CCCCDEFGG<EGGFDEFGDGGAFFFGFGDGFCEFE,,,@BFGDGC,FFCG7F@@E<C@F<@CFFCGEFBCFGGGFGGEFDGEFACFE8==?=CGEGGGE=E7FEG@FGFGGEC++88CD<FG7DFE<3BFB<8CGEEGGGG<<9FFGGGGGFGGCBFFFD@CGAG8C<CGF7FGFG,C<FGG7<7F9F:<9FDCGGGGGGGGDFGGG9EECC9:CFGGGDFGGFFGGGCF+C5:CE>EGGC>:@?EGA:++:FC>CCF7?>ECEGGG*;<+/888?C?C=EE5A@FG:ECA?9CFFCDG*
@M01751:259:000000000-C669V:1:1102:19149:6550 1:N:0:AGAGTC
TAGCGGAAACAGGATTAGATACCCTGGTAGTCCACGCCGTAAACGATGTCGACTTGGAGGTTGTTCCCTTGAGGAGTGGCTTCCGGAGCTAACGCGTTAAGTCGACCGCCTGGGGAGTACGGCCGCAAGGTTAAAACTCAAATGAATTGACGGGGGCCCGCACAAGCGGTGGAGCATGTGGTTTAATTCGATGCAACGCGAAGAACCTTACCTACTCTTGACATCCACGGAATCTGGCAGAGATGCCTCAGTGCCTTCGGGAACCGTGAGACAGGTGCTGCATGGCTGTCGTCAGCTCGTG
+
CCCCCGGGGGGGGGGGGGGGGGGGGGGGGGGGGGGGGGGGGGGGGGGGGGGGGFGGGFGGGGGGGGGGGGGGGGGGGGGGGGGGGGGGGGFGGGGGGEGGGGGGGGGGGGGGGGGGGGGGGGGGGGGGGFGGGGGGGGGGGGGGGGGGGGGDGEGEGGGGGGGGGGGGGGGGGGGGGGGGGGGGGGGGGGGG9BFCGGGGGGGGGGGGGGGGGGGFCFGCGGGGGGGGDGGGGGGGGGGGGGGGGGGGFCEGFGGGGFEEGCEDG5C888FDGGGGGFFC6EGGGGGC;FGGGGCF?FGG5
@M01751:259:000000000-C669V:1:1102:24113:6658 1:N:0:AGAGTC
CATAAGTACGTCATCCCCACCTTCCTCCGGCTTATCACCGGCGGTTCCTTTAGAGTACCCAACCAAATGATGGTAACTAAAGGCGAGGGTTGCGCTCGTTGCGGGACTTAACCCAACATCTCACGACACGAGCTGACGACAGCCATGCAGCACCTGTGTTCCAGTCCCCGAAGGGAAGAGATCCATCTCTGGAAATCGTCCGGACATGTCAAACGCTGGTAAGGTTCTGCGCGTTGCTTCGAATTAAACCACATGCTCCACCGCTTGTGCAGGCCCCCGTCACTTCATTTGAGTTTTACCC
+
CCCCCGGGGGGGGGGGGGGGGGGGGFFGGDGGGGGGGGFGGGGGGGEGGFGGFGGGDFGGGFGGEECGGGFGGFFGGGGGFGCGG>@FE?EBGGGGGGGG8FGGG>CFFFFGGD+=>FFGGGGGFGGGGGGEDEGGGGE7FGFGGGGF<DGGGGGGGGGGGGGGGGGGF*4=CCEF:C<C?<FGGFG,CFCFGGGGF@<:FFGDFECFGFFFGFC8CGCF+<@FCCFGGGDEGGGG>@FFGGFFGGG7EFGGFF?FCCE+C:CDCCFGFDFFC5*:ECCEGGC?FE+<EA7<C9CGFF+<+
@M01751:259:000000000-C669V:1:1102:13612:6690 1:N:0:AGAGTC
TAGCGGAAACAGGATTAGATACCCTGGTAGTCCACGCCGTAAACGATGTCGACTTGGAGGTTGTTCCCTTGAGGAGTGGCTTCCGGAGCTAACGCGTTAAGTCGACCGCCTGGGGAGTACGGCCGCAAGGTTAAAACTCAAATGAATTGACGGGGGCCCGCACAAGCGGTGGAGCATGTGGTTTAATTCGATGCAACGCGAAGAACCTTACCAGGCCTTGACATGCAGAGAACTTTCCAGAGATGGATGGGTGCCTTCGGGAACTCTGACACAGGTGCTGCCTGGCTGTCGTCAGCTCGTG
+
CCCCCGGGGGFGG8EFGGGGGFAFFGFGGGGFFGGGGCEGFGGGGGGGGGGDFCFCF<EGGGG:FFGFGGGEFGFGGGGGGGFDFG:FEGGGGG7CFGGGFGGGGGGGGGGGGG7FGEGGGGGDGGGGGGFF>EGGGGGGGGGGFFFGGGGGGGGGGGGCCEFGGGGGG:<FCFFEGGFCGFGF:CFGFGGGGGGFCCCEEE*C@8*ACEF?:CGFGGGGGCFGGFGGGGCEEFF7AF+0<5*CFGGGFCD?E5*<ACFCCEEC+<C7?+0@@FCC6AEG+*0+2:*8FCFGGF=F+05**
@M01751:259:000000000-C669V:1:1102:4612:6832 1:N:0:AGAGTC
TAGCGGAAACAGGATTAGATACCCTGGTAGTCCACGCCGTAAACGATGTCGACTTGGAGGTTGTTCCCTTGAGGAGTGGCTTCCGGAGCTAACGCGTTAAGTCGACCGCCTGGGGAGTACGGCCGCAAGGTTAAAACTCAAATGAATTGACGGGGGCCCGCACAAGCGGTGGAGCATGTGGTTTAATTCGATGCAACGCGAAGAACCTTACCTACTCTTGACATCCACGGAATTCGGCAGAGATGCCTTAGTGCCTTCGGGAACCGTGAGACAGGTGCTGCATGGCTGTCGTCAGCCCGTG
+
CCCCCGGGGGGGGFFFFFFGGGGGDFGGAFGGGGGGGGGGDGGGGGGGGGGGGDGGGFGGGGGGGGCGGGGGGGGCGFGDEFGGGGGGGFF9ECFCC@BFDFGGGGG7FFGFGGG7C:EECFGDGGDGGGGGGGGG9D9FGGGGGGC=,@>@BE::FFEECE7FF7:<7<::<<FGD9,2?F*CFFGD<FFG9:0CF58:E5*A@CE@ECGFC<C<8C9+++AC6@8:EEGGGG<CF>EGGDF9FCFGGF+A9<@@<9E555CFD>8*A8++*;C?C?CF68CF68CCG68C8CE+*2>>C
@M01751:259:000000000-C669V:1:1102:11615:7005 1:N:0:AGAGTC
TAGCGGAAACAGGATTAGATACCCTGGTAGTCCACGCCGTAAACGATGTCGACTTGGAGGTTGTTCCCTTGAGGAGTGGCTTCCGGAGCTAACGCGTTAAGTCGACCGCCTGGGGAGTACGGCCGCAAGGTTAAAACTCAAATGAATTGACGGGGGCCCGCACAAGCGGTGGAGCATGTGGTTTAATTCGATGCAACGCGAAGAACCTTACCTACTCTTGACATCCACGGAATCTGGCAGAGATGCCTCAGTGCCTTCGGGAACCGTGAGACAGGTGCTGCATGGCTGTCGTCAGCTCGTG
+
CCCCCGGGGGGGGFGGGGGGGGGGGGGGGFGGGGGGGGGGGGGGGGGGGGGGGGGGGFGGGGGGGGGGGGGCFFFGGGGGGGGGGGGGGG9EGGGGGGDFGGGGGGGGGGGGGGGGGGGGGGGGGGGGGGGGGGGGGGGGGFGGCGGGGGGGGGGGGGGGGGGGGGGGGGGGFCCGGGGGGGGCCGGFFGGGGGGEGGGGEGGGGGGGGGG?FCGGGGGFFFGGGGGGGGEGGGGGGGGGGGGGGGGGGGGGGGGGGGDDECEGGGEFFEFGCGGG:6FGGDGGGFGGFCFGGGGGGGGG5
@M01751:259:000000000-C669V:1:1102:6318:7096 1:N:0:AGAGTC
TAGCGGAAACCGGATTAGATACCCTGGTAGTCCACGCCGTAAACGATGTCGACTTGGAGGTTGTTCCCTTGAGGAGTGGCTTCCGGAGCTAACGCGTTAAGTCGACCGCCTGGGGAGTACGGCCGCAAGGTTAAAACTCAAATGAATTGACGGGGGCCCGCACAAGCGGTGGAGCATGTGGTTTAATTCGATGCAACGCGAAGAACCTTACCTACTCTTGACATCCAGAGAACTTTCCAGAGATGGATTGGTGCCTTCGGGAACTCTGAGACAGGTGCTGCATGGCTGTCGTCAGCTCGTG
+
CCCCCGGGGGGGGGGGGGGGGGGGGGGGGGGGGGGGGGGGGGGGGGGGGGGGGGCGGGGGGGGGGGGGGGGGGGGGGGGGGGGGGGGGGGGGGGGGGGGGGGGGGGGGGGGGGGGGGGGGGGGGGGGGGGGGGGGGGFGFGGGGGGGGGGGGGGGGGGGGGGGGGAFGGGGGFGGGGGGGFGGGGGGGGGGGGGGGGGGDGCEGGGGGGGGGGGGGGGGFFGGGGGGFGGGGGGGGGGGFGGGGGGGGGGGGGGGGGGGGGGGGGGFCCGGGGGGGGGGGGCGGCGGGGGGGGFEGCGGGC
@M01751:259:000000000-C669V:1:1102:7737:7107 1:N:0:AGAGTC
TAGCGGAAACAGGATTAGATACCCTGGTAGTCCACGCCGTAAACGATGTCGACTTGGAGGTTGTTCCCTTGAGGAGTGGCTTCCGGAGCTAACGCGTTAAGTCGACCGCCTGGGGAGTACGGCCGCAAGGTTAAAACTCAAATGAATTGACGGGGGCCCGCACAAGCGGTGGAGCATGTGGTTTAATTCGATGCAACGCGAAGAACCTTACCTACTCTTGACATCCACGGAATCTGGCAGAGATGCCTCAGTGCCTTCGGGAACCGTGAGACAGGTGCTGCATGGCTGTCGTCAGCTCGTG
+
CCCCCGGGGGGGGGGGGGGGGGGGFGGGGGGGGGGGGFGGGGGGGGGGGGGGGGGGGGGGGGGGGFGGGGGGGGGGGGGGGGGGGGFEEGFFGGGGGGGGGGDCEEGGGGGGGGGGCFGGEGEEFGGGGGCGGGGGGFGGGFGGGGGGGGGBFFGEGCEGGGGGGGGGGGDGCFFGGGGG9FGGCFG?EFGFGEGGGGGGEGGDF>FGGGFGGFG@?EGCGGGGGFDCGCGCFGGGGGGG5CGFGFGGF6CFCGCGGGFGEEGGGGGCE5CGFFGG8CGDG6AEDEGDFEGF8CGG?CEE5
@M01751:259:000000000-C669V:1:1102:10061:7164 1:N:0:AGAGTC
TAGCGGAAACAGGATTAGATACCCTGGTAGTCCACGCCGTAAACGATGTCGACTTGGAGGTTGTTCCCTTGAGGAGTGGCTTCCGGAGCTAACGCGTTAAGTCGACCGCCTGGGGAGTACGGCCGCAAGGTTAAAACTCAAATGAATTGACGGGGGCCCGCACAAGCGGTGGAGCATGTGGTTTAATTCGATGCAACGCGAAGAACCTTACCTACTCTTGACATCCACGGAATTCGGCAGAGATGCCTTAGTGCCTTCGGGAACCGTGAGACAGGTGCTGCATGGCTGTCGTCAGCTCGTG
+
CCCCCGGGGGGGGGGGGGGGGGGGGGGGGGGGGGGGGGDGGGGGGEGGGGGGGGGGGEGGGGGGGGGGGGGGGGGGGGGGGGGGGGGGGGGGGGGGGGGGGGGGGGGGGDGGGGGGGGGGGGGGGGEGGGFFGGGGGGGGGGGGGGGGGGGGEGGGGGGGGGGGGGGGGGGGGGGGGGF?CCFFGGFGGGGGGGFGGGDGGGGGGGGGGGGGGGGGGGGGGGGGCFFGGGEGGGFFFGGGGGGGGGGGGDFGGGGGF9FGGEDGFGGFE8CF*;FGGDGGGGGG>FGGGGGGFGE8CFCC7
@M01751:259:000000000-C669V:1:1102:22479:7400 1:N:0:AGAGTC
TAGCGGAAACAGGATTAGATACCCTGGTAGTCCACGCCGTAAACGATGTCAACTAGCCGTTGGAATCCTTGAGATTTTAGTGGCGCAGCTAACGCATTAAGTTGACCGCCTGGGGAGTACGGCCGCAAGGTTAAAACTCAAATGAATTGACGGGGGCCCGCACAAGCGGTGGAGCATGTGGTTTAATTCGAAGCAACGCGAAGAACCTTACCAGGCCTTGACATGCAGAGAACTTTCCAGAGATGGATGGGTGCCTTCGGGAACTCTGACACAGGTGCTGCATGGCTGTCGTCAGCTCGTT
+
CCCCCGGGGGGGGGGGGGGGGGGGGGGGGGGFGGGGGGDGGGGGGGGGGGGGGGGGGGGGGDGFGFGGGGFGGGGGGGGGGGGGGGGGGGGFGGGGGGEFGGGEGGGGGGGGGGGGGGGGGD7FGGGEGGGGGAEGFGGGGGGGGGGGGGGGGGGE:FGGGECEGGGGGGGGGGGGGGGGGGFGGGGGGGGGGGGGGEGGGDEGGGGGGGGGFGGGGGGGGGGGC?99A5EFGGGGFFC?9E>CEFFCF5*<CEECC6@>5CEFC7CCCFFFGGGGGGGGGGFEGGGGFG5FF5*<9ACE*
@M01751:259:000000000-C669V:1:1102:11609:7530 1:N:0:AGAGTC
TAGCGGAAACAGGATTAGATACCCTGGTAGTCCACGCCGTAAACGATGAATGCTAGCTGTTGGGGTGCTTGCACCGCAGTAGCGCAGCTAACGCTTTAAGCATTCCGCCTGGGGAGTACGGTCGCAAGATTAAAACTCAAAGGAATTGACGGGGGCCCGCACAAGCGGTGGAACATGTGGTTTAATTCGAAGCAACGCGCAGAACCTTACCATCCCTTGACATGTCGTGCCATCCGGAGAGATCCGGGGTTCCCTTCGGGGACGCGAACACAGGTGCTGCATGGCTGTCGTCAGCTCGTGT
+
CCCCCGGGGGGGGGGGGGGGGGGGGGGGGGGGGGGGGGGGGGGGGGGGGGGGGGGGGGGGGGGGGGGGGGGGGGGGGGGGGGGGGGGGGGGGGGGGGGGGGGGGGGGGGGGGGGGGGGGGGGGGGGGGGGGGGGGGGGGGGGGGFGGG<FGGGGGGGGGGGGGGGGGGGGGFGGGGGGGGGGGGGGGGGGGGGGGGGGGGGGGGGGGGGGGGGGGGGGGGGGGGGGGGGGGGGGGEGGGGGGGGGGGGGGGGEFGGGGGGGDGGGDG>8EGGGGGGGGGGGFFGGGDCFFGECEGC?C/:/
@M01751:259:000000000-C669V:1:1102:15363:7582 1:N:0:AGAGTC
CATAAGTACGTCATCCCCACCTTCCTCCGGCTTATCACCGGCGGTTCCTTTAGAGTACCCAACTAAATGATGGTAACTAAAGGCGAGGGTTGCGCTCGTTGCGGGACTTAACCCAACATCTCACGACACGAGCTGACGACAGCCATGCAGCACCTGTGTGTAGGTCCCCGAAGGGAAGGAACCGATCTCTCGGAGCCGTCCTACCATGTCAAACGCTGGTAAGGTTCTGCGCGTTGCTTCGAATTAAACCACATGCTCCACCGCTTGTGCAGGCCCCCGTCAATTCATTTGAGTTTTAACC
+
CCCCCGGGGGGGGGGGGGGGGGGGGGGGGGGGGGGGGGGGGGGGGGGGGGGGGGGGGGGGGGGGGGGGGGGGGGGGGGGGGGGGGGGGGGGGGGGGEGGGGGGGGGGGGGGGGGGGGGGGFGDFGGGGGGGGGGGGGGGGGGGGGGGGGGDFGGGGGGGGGGGGGGGGGGFDGGGFGGGGGGGGDGGCFGGGGGGGGGGGGGGGGFGGGG?FGGGGGGGGGGGGGGGFGGEGGGGGGGGGGGFGGGGGGCCFGGFGFGG?FGGGGGGGGGG78EGGGGEGGE5CFGFGFG9EFFDFGGGGC
@M01751:259:000000000-C669V:1:1102:11667:7619 1:N:0:AGAGTC
CATAAGTACGTCATCCCCACCTTCCTCCGGTTTATCACCGGCAGTCTCCTTTGAGTTCCCGACCGAATCGCTGGCAACAAAGGATAAGGGTTGCGCTCGTTGCGGGACTTAACCCAACATTTCACAACACGAGCTGACGACAGCCATGCAGCACCTGTCTCACGGTTCCCGAAGGCACTGAGGCATCTCTGCCAGATTCCGTGGATGTCAAGAGTAGGTAAGGTTCTTCGCGTTGCATCGAATTAAACCACATGCTCCACCGCTTGTGCGGGCCCCCGTCAATTCATTTGAGTTTTAACCT
+
CCCCCGGGGGGGGGGGGGGGGGGGGGGGGGGGGGGGGGGGGGGGGGGGGGGGGGGGGGGGGGGGG@8BCEFGGGGGGGGGGGGGGGGGGGGGGGGGGGGGGGGGGDGGGGGGGGGE?GGGGGGGGGGGGGGGGGGGGGGDGGGGGGGGGGGGGGGGGGGFGGGGGGEGGGDGGGGGGGGGGGGGGGGGGGGGGGFGGGGGGCFECGGGGGGGGGGGGGGGFFGGG:FFGGGGGGGDCEFEGCGGGGCFGGFFGFFF7C8@GEECGFGCFGGDG:EGGGGG8?CFG?CGGF9FGGGGCEGGF
@M01751:259:000000000-C669V:1:1102:17201:7620 1:N:0:AGAGTC
TAGCGGAAACAGGATTAGATACCCTGGTAGTCCACGCCGTAAACGATGTCGACTTGGAGGTTGTGCCCTTGAGGCGTGGCTTCCGGAGCTAACGCGTTAAGTCGACCGCCTGGGGAGTACGGCCGCAAGGTTAAAACTCAAATGAATTGACGGGGGCCCGCACAAGCGGTGGAGCATGTGGTTTAATTCGATGCAACGCGAAGAACCTTACCTACTCTTGACATCCAGAGAACTTTCCAGAGATGGATTGGTGCCTTCGGGAACTCTGAGACAGGTGCTGCATGGCTGTCGTCAGCTCGTG
+
CCCCCGGGGGGGGFGGGGGGGGGGGDGGGGGGGGGGGGGGGGGGGGGGGGGGGGGGGFGGGGGGGGGGGGGGGGGGGGGGFGGGGGGGGGFFGGGGGGGGGGGGGGGEFGCFGGGDGGGGGGGGGGGGGGGFFG<EGGGFGGGGFGGGGGGGGGG:FGGGGGGGGGGGG<FGGGGDGGF,FFGGGDGGGGFGGGGGGDG>EEEEGGFGGFCGGGGGGEG9<FGGGGGGGGGFFGGGFGGGGGFGGGCCFGGGGFGGEFGGGCEGGFGGDDCFFGGG8CCCF?GFGGFEEC8FEFCGFG551
@M01751:259:000000000-C669V:1:1102:16486:7653 1:N:0:AGAGTC
TAGCGGAAACCGGATTAGATACCCTGGTAGTCCACGCCGTAAACGATGTCGACTTGGAGGTTGTTCCCTTGAGGAGTGGCTTCCGGAGCTAACGCGTTAAGTCGACCGCCTGGGGAGTACGGCCGCAAGGTTAAAACTCAAAGAAATTGACGGGGGCCTGCACAAGCGGTGGAGCATGTGGTTTAATTCGAAGCAACGCGCAGAACCTTACCAGCGTTTGACATGTCCGGACGACTTCGAGAGATCGATTTCTTCCCTTCGGGGACTGGAACACAGGTGCTGCATGGCTGTCGTCAGCTCG
+
CCCCCGGGGGGGGGGGGGGGGGGGFGFGGGGGGGGGGGGGGGGGGGGGGGGGGGGGGGGGGGGGGGGGGGGGGGGGGGGGGGFGGGGGGGGGGGGGGGGGGGGCEGGGDGGGGGGGGGGGGGGGGGGGGGGGGGGGGGGGGGGGGGGGGGGGGGGGGGGGGGGGGGGGG<FFFGGGGGGGGGGFCGFGGGGGGGGGGEEEGEEGGGGGGCCGGGGGGGGGGGGF?FFCEDAEEGGGGGGCEFGGGGGGGGGGGGG?FGGGGGGD*?6C=6@<FGC5>CFGGCFFGGGGGDGGGGFGGGCG=
@M01751:259:000000000-C669V:1:1102:23876:7654 1:N:0:AGAGTC
TAGCGGAAACAGGATTAGATACCCTGGTAGTCCACGCCGTAAACGATGAATGCCAGCCGTTGGCCTGCTTGCAGGTCAGTGGCGCCGCTAACGCATTAAGCATTCCGCCTGGGGAGTACGGTCGCAAGATTAAAACTCAAAGGAATTGACGGGGGCCCGCACAAGCGGTGGATTATGTGGTTTAATTCGATGATACGCGAGGAACCTTACCAAGGCTTAAATGGGAATTGACCGGTTTAGAAATAGACCTTCCTTCGGGCAATTTTCAAGGTGCTGCATGGTTGTCGTCAGCTCGTGCCGG
+
CCCCCGG@FGGGGGFGGGGGFGGGGGGGGGGGGGDEGGGGGGGGGCGGGGGGGGGGGGGGGGGGGGGGFFFGGGGGGFGGGGGGGGGGGGCFGGGGGCFCGGGFGF8BFEGGGGEGGGDGGGGEGGGGGGGGGGFDFGFGGGGGGDGGGGGDGGGGGG>F7FGGCFECF<@C,FFFCGFGGFGG9F?FGCFFGGCGCFGCEEGGGDGGG<FGFGGCFGGGFFGGGGGGF+CCGCGCGECGFGGG7++2<FGGGCGGFDGEGGGGGGFFFFGFGFFGGGGGGFGGGGGGGGGGGGGE=CF=*
@M01751:259:000000000-C669V:1:1102:11703:7678 1:N:0:AGAGTC
CATAAGTACGTCATCCCCACCTTCCTCCGGTTTATCACCGGCAGTCTCCTTTGAGTTCCCGACCGAATCGCTGGCAACAAAGGATAAGGGTTGCGCTCGTTGCGGGACTTAACCCAACATTTCACAACACGAGCTGACGACAGCCATGCAGCACCTGTCTCAGCGTTCCCGAAGGCACCAAAGCATCTCTGCTAAGTTCGCTGGATGTCAAGAGTAGGTAAGGTTCTTCGCGTTGCATCGAATTAAACCACATGCTCCACCGCTTGTGCGGGCCCCCGTCAATTCATTTGAGTTTTAACCT
+
CCCCCGGGGGGGGGGGGGGGGGGGGGGGGGGGGGGGGGGGGGGGGGGGGGGGGGGGGGGGGGGGGFCFGFGGGGGGGGGGFGGGGGGGGGGGGGGGGGGGGGGGGDFGGGGFGGGGGGGGGGGGGGGGGGGGGGGGGGEGGGGGGGGGGGGGGGGGGGGGGGGGGGGGGGGGGGGGGGGGGGCFGGG,?FGGGFFFEGGGGGDGGGGGGGGGGGGGGGGGFGGGGGGGFGGGGGGDGGFEGGGFGFGGGGGGGFGDGGCFGGGDEGGGGDEGGCEGEEGG5EDGGCGGGGGGGGGG9EGFF
@M01751:259:000000000-C669V:1:1102:18321:7699 1:N:0:AGAGTC
CATAAGTACGGTCATCCCCACCTTCCTCGCGGCTTATCACCGGCAGTCTCCCTAGAGTGCCCAACTGAATGATGGCAACTAAGGACGTGGGTTGCGCTCGTTGCGGGACTTAACCCAACATCTCACGACACGAGCTGACGACAGCCATGCAGCACCTGTGTTCGCGTCCCCGAAGGGAACCCCGGATCTCTCCGGATGGCACGACATGTCAAGGGATGGTAAGGTTCTGCGCGTTGCTTCGAATTAAACCACATGCTCCACCGCTTGTGCGGGCCCCCGTCAATTCCTTTGAGTTTTAATC
+
CCCCCGGGGGGGGGGGGGGGGGGGGGGGGGGGGGGGGGGGGGGGGGGGGGGGGGGFGGFGGGGGGGGGGGGFDGGGGGGGGGGGGGGGDGGGGGGGGGGGGGGGECEEGGGGGGGGGGGFFGDFFGDEGDEE@FFGGFGGGEGGGGGGGGGEGGGGFCFFFGGGGGGG@CFGEGGGGGGGFGGDEEGGGGGGGGDBCGGG?FGGGGGGGGGGFGGGGGGGGFGD@FFGFGGGGGGGGGGGCF88*AFFGFCCFGGGDFC8FCEGEDGG6@CG>EGGGGDEECEFFF9EGGDCCFFEG<FG9
@M01751:259:000000000-C669V:1:1102:20317:7717 1:N:0:AGAGTC
CATAAGTACGTCATCCCCACCTTCCTCCGGTTTATCACCGGCAGTCTCCTTTGAGTTCCCGACCGAATCGCTGGCAACAAAGGATAAGGGTTGCGCTCGTTGCGGGACTTAACCCAACATTTCACAACACGAGCTGACGACAGCCATGCAGCACCTGTCTCACGGTTCCCGAAGGCACTAAGGCATCTCTGCCGAATTCCGTGGATGTCAAGAGTAGGTAAGGTTCTTCTCGTTGCATCGAATTAAACCACATTCTCCACCGCTTGTGCGGGCCCCCGTCAATTCATTTGAGTTTTAACCT
+
CCCCCAFFGEFFGGGFFFGEB@FGFGGDGGGGGGGGGGGGCGGCFGFGGDFFFFGGFGGGGGGGDFFEGFGCFEGGGGGGFGGGGF9F=CFGGGDE7?7F@=CEC@FCCFAFFF8FFC+DF@?FFG@:8FFC@EGG9FCFGDG@FDGFEEFGGGCAFFG99;F@7FFCGGGGGD@FGGF@FGGF<F:,@F;AFGDGGGFC,<*<1?CCGFGGGGG9F@FEDC,,2<:FC+<EGGCCC7988;8/@A++;CCC6+0+<CF*;*::**22+2:8:8:EEEEGGD?C9+9A?++2AFE996<:<
@M01751:259:000000000-C669V:1:1102:25030:7749 1:N:0:AGAGTC
TAGCGGAAACAGGATTAGATACCCTGGTAGTCCACGCCGTAAACGATGAATGCTAGCTGTTGGGGTGCTTGCACCTCAGTAGCGCAGCTAACGCTTTAAGCATTCCGCCTGGGGAGTACGGTCGCAAGATTAAAACTCAAAGGAATTGACGGGGGCCCGCACAAGCGGTGGAGCATGTGGTTTAATTCGATGCAACGCGAAGAACCTTACCTACTCTTGACATCCACGGAATTCGGCAGAGATGCCTTAGTGCCTTCGGGAACCGTGAGACAGGTGCTGCATGGCTGTCGTCAGCTCGTGT
+
CCCCCGGGGGFGFGGGGGGGGGGGGGGGGGGGGGGGGGGGGGEGGGGGGGGGGGGGGGGGGGGGGGDGGGGGEGGGGGGGGGGGGGGGGGGGGGGGGGGGGGGGGGGGGGGGGGGGGGGGGGGGGG@GGGFGF<FGGGGFGGGGGGGGGFCEGGGGGEEGGGDGGGGGEGCFGGGCFGGGGGGGGGGFGFGF7<FGGGDGGGGGGGGGGGGGFGGGGGGCGGGGGGGGGGGGEGGGGGGGGGGE0<CEFEFGGGGGE>GGG>FGGGGGGDGCGGGGGGGGGGFDGGDCFC**AEE98CG5/
@M01751:259:000000000-C669V:1:1102:8322:7755 1:N:0:AGAGTC
TAGCGGAAACCGGATTAGATACCCTGGTAGTCCACGCCGTAAACGATGTCAACTAGCCGTTGGGAGTCTTGAACTCTTAGTGGCGCAGCTAACGCATTAAGTTGACCGCCTGGGGAGTACGGCCGCAAGGTTAAAACTCAAATGAATTGACGGGGGCCCGCACAAGCGGTGGAGCATGTGGTTTAATTCGAAGCAACGCGAAGAACCTTACCAGGCCTTGACATCCAATGAACTTTCCAGAGATGGATTGGTGCCTTCGGGCACATTGAGACAGGTGCTGCATGGCTGTCGTCAGCTCGTG
+
CCCCCGGGGGGGGGGGGGGGGGGGGGGGGGGFGFGGGGGGGGGGGGGGGGGGGGGGGGGGGGGGGGGGGGGGGGGGGGGGGGGGDGGGGGGGGGGEGGAFGGGGGGGGGGGGGGGGGGGGGGGGGGGGGGDGGGGGGGGGGGGGGGGGGGGGGGDG@ECGEFGGGGGGGFGGGGGGDFGGF::FDGGGFGGGGGGGGDCEDGEGGGGGGGGGGGGGGGGGGGGGGGGGFFGGGGGGGCCFFFFGDCGFGGGGDC8FGGGD5*/;EGFDGFGCGGGGFFGGGGGG85@EFFFGGEEGGGCC7
@M01751:259:000000000-C669V:1:1102:14535:7821 1:N:0:AGAGTC
CATAAGTACGTCATCCCCACCTTCCTCCGGTTTATCACCGGCAGTCTCCTTTGAGTTCCCGACCGAATCGCTGGCAACAAAGGATAAGGGTTGCGCTCGTTGCGGGACTTAACCCAACATTTCACAACACGAGCTGACGACAGCCATGCAGCACCTGTCTCAGCGTTCCCGAAGGCACCAATCCATCTCTGGAAAGTTCGCTGGATGTCAAGAGTAGGTAAGGTTCTTCGCGTTGCATCGAATTAAACCACATGCTCCACCGCTTGTGCGGGCCCCCGTCAATTCATTTGAGTTTTAACCT
+
CCCCCGGGGGGGGGGDFGGGCFGGGGGGGGGGGGGGGFFGGGGGGGGGGGGGGGGGFGGGDGGGGFFGGGGGDGGGGGFGGGG8FFGGGGFGCEGGCCGGGFGGGGGDFGGGFGCGGGDFGGFGGGGGGGGGGGFGGGCCEGGGGGFGGGGGGGGCFGGGGGGGGGGGCFCEGGGGGGGFFGGGGGGGCFFGGCGGGFFGEGGGGGGDEDFFGGGCFAFG9FGFGGGGCCCEE8E*<CF>?FEC<@C?88;CFFCCFF6ECCGGG5F+@855CE8::**2A>FGF+<CCF+*AF7CCEFGF
@M01751:259:000000000-C669V:1:1102:21045:7836 1:N:0:AGAGTC
CATAAGTACGTCATCCCCACCTTCCTCCGGCTTATCACCGGCGGTTCCTTTAGAGTACCCAACTAAATGATGGTAACTAAAGGCGAGGGTTGCGCTCGTTGCGGGACTTAACCCAACATCTCACGACACGAGCTGACGACAGCCATGCAGCACCTGTGTGCAGGTCCCCGAAGGGAAGAAATCTGTCTCCAGAAGTCGTCCTGCCATGTCAAACGCTGGTAAGGTTCTGCGCGTTGCTTCGAATTAAACCACATGCTCCACCGCTTGTGCAGGCCCCCGTCAATTCATTTGAGTTTTAACC
+
CCCCCGGGGGGGGGGGGGGGGGGGGGGGGGGGGGGGGGGGGGGGGGGGGGGGGGGGGGGGGGGGGGGGGGGGGGGGGGGGGGGGGGGGGGGDGGGGGGGGGGDGGGGGGCFGGGGFGGGGGEFGGGGGGGGGGGGGGGGGGGGGFGGGFFFFGGGGGGGGGGGGGGGGGG7FGGGGGGDGGGGGGGGGGGGGGFGGGGGGGGGGGEFFGGGGCFGGGGDGGGFG?:CFGGCEGGGGG7<FEGGGGFFFGGGGFGFF@EGGGGGEGG>GGFFDFGGGGGG5?E?FGGFFGGCCFGGGGG?FC
@M01751:259:000000000-C669V:1:1102:23988:7897 1:N:0:AGAGTC
CATAAGTACGTCATCCCCACCTTCCTCCGGTTTGTCACCGGCAGTCTCCTTAGAGTGCCCACCATAACGTGCTGGTAACTAAGGACAAGGGTTGCGCTCGTTACGGGACTTAACCCAACATCTCACGACACGAGCTGACGACAGCCATGCAGCACCTGTGTCAGAGTTCCCGAAGGCACCAATCCATCTCTGGAAAGTTCTCTGCATGTCAAGGCCTGGTAAGGTTCTTCGCGTTGCTTCGAATTAAACCACATGCCCCACCGCTTGTGCGGGCCCCCGTCAATTCATTTGAGTTTTAATC
+
CCCCCGGGGGFGGGGGGGGGGGGGGGFFGGGGGGGGGGGGGGGGGGGGFGGGGGGGGGGGDGGGGFFFGFGGGGGGFFGGGGGGGGGGGGGGGGAFGGGCEGGGGGGDGGGGGGGFGGGGGGGGGGGGGGGEDFGGGFG:FGGGGGFGGGGGGFGGGFGFCFGGGGGGFFGEF*>FFFGGCGGGGFGGFFFGGGFGGFGGGGGFGGGGF@FCCFFGGGGFGCGGFCFGGGGGGGGGCCGGEF9BFFFFFGGGFFFC+;EEGG5C?E8FCFG8EG8585CGC>ECGGCFGGGGGGGGGGGG<
@M01751:259:000000000-C669V:1:1102:22978:7969 1:N:0:AGAGTC
CATAAGTACGTCATCCCCACCTTCCTCGCGGCTTATCACCGGCAGTCTCCCTAGAGTGCCCAACTCAATGATGGCAACTAAGGACGTGGGTTGCGCTCGTTGCGGGACTTAACCCAACATCTCACGACACGAGCTGACGACAGCCATGCAGCACCTGTGTTCGCGTCCCCGAAGGGAACCCCGGATCTCTCCGGATGGCACGACATGTCAAGGGATGGTAAGGTTCTGCGCGTTGCTTCGAATTAAACCACATGCTCCACCGCTTGTGCGGGCCCCCGTCAATTCCTTTGAGTTTTAATCT
+
CCCCCGGGGGGGGGGGGGGGGGGGGGGGGGGGGGGGGGGGGGGGGGGGGGGGGCFGGGGGGGGGGGGGGGGGGFGGGGGGGGGGGGGGDFGGGGGGGGGGGGG>GGGGGFFGFGGGGGGGGFGFGGGGGGGGGGGGGGGGGGGGGGGGGGGGFGGGFBCFGG7::FEGEGG@FGGGGGFGGGGGGGGGGFCFFFFGGGGGGD5CCCGGGGGGGGGG>CGGFFFFFGGGGGGGGGGGGGG>FFGGF?FFGGGGG6CFFGFGGEGGGCGGGG>EC5CGGGGG=EGGGGGGGF<FGGGGGGE7C
@M01751:259:000000000-C669V:1:1102:2835:8029 1:N:0:AGAGTC
TAGCGGAAACAGGATTAGATACCCTGGTAGTCCATGCCGTAAACGTTGGGCGCTAGGTGTGGGCCGCATTCCACGTGGTCCGTGCCGCAGCTAACGCATTAAGCGCCCCGCCTGGGGAGTACGGCCGCAAGGCTAAAACTCAAAGGAATTGACGGGGCCCCGCACAAGCGGCGGAGCATGAGGATTAATTCGATGCAACGCGAAGAACCTTACCAAGGCTTGACATGCAGGGAAATCCTCCAGAGCTGGTGGGTCCGCAAGGGTCCTGCGCCGGGGGTGCATGGTTGTCGTCAGCTCGTGT
+
CCCCCGGGGGGFFCFGGGGGGGGGGEGGG9CFFGGCGCGEGGGGGGCAFG@FCCFGGFGGGGGGGCFGGDGGGGGGGGGFGG,CFFGGFGGF,BFEEGDFGGGGGGCFGCFGGFGGGGGEGGGCFEDGGFE?FFFGGGGGGGGCGGGGGGG9FGCFEGGGE@FED7FFGE1<4CEECGDE7<C8F7E?FCE8<+CEGGGG58>E?CFGGGGGGGGG>5AEC5:+9@E?CFFGG5ECC8+<EC?C2*<?6CCC5:C*85:EG5*:;FGD@5852:*28***ACFGGFGG+;CFFDG9+1**2
@M01751:259:000000000-C669V:1:1102:19374:8083 1:N:0:AGAGTC
TAGCGGAAACAGGATTAGATACCCTGGTAGTCCACGCCGTAAACGATGTCAACTAGCCGTTGGAATCCTTGAGATTTTAGTGGCGCAGCTAACGCATTAAGTTGACCGCCTGGGGAGTACGGCCGCAAGGTTAAAACTCAAATGAATTGACGGGGGCCCGCACAAGCGGTGGAGCATGTGGTTTAATTCGAAGCAACGCGAAGAACCTTACCAGGCCTTGACATGCAGAGAACTTTCCAGAGATGGATTGGTGCCTTCGGGAACTCTGACACAGGTGCTGCATGGCTGTCGTCAGCTCGTG
+
CCCCCGGGGGGGGGGGGGGGGGGGGGGGGGGGGGGGGGGGGGGGGGGGGGGGGGGGGGGGGGGGGGGGGGGGGGGGGGGGGGGGGGGGGGGGGGGGGGGGGGGEFFGGGGGGGGGECGGGGGDGGGGGGGGGGGGGGGGGGCGGGDFGGGGGGGGGGFGGGGGGGGGGGGGGGGGFGGGGGGGGGGGGGGGGGGGGGGGGGGGGGGGGGGGGGGGGGGGGGGGGGGGGGGGGGGGGGGGGFGFGGGGGGGGGGGGGGGGGGEDFGGGGGGFGC>FGGGGFFGGGFGGGFGGF=ECF+<C5:
@M01751:259:000000000-C669V:1:1102:10903:8101 1:N:0:AGAGTC
TAGCGGAAACAGGATTAGATACCCTGGTAGTCCACGCCGTAAACGATGATAACTAGCTGTCAGGGCACTTGGTGCTTTGGTGGCGCAGCTAACGCATTAAGTTATCCGCCTGGGGAGTACGGTCGCAAGATTAAAACTCAAAGGAATTGACGGGGGCCTGCACAAGCGGTGGAGCATGTGGTTTAATTCGAAGCAACGCGCAGAACCTTACCAGCGTTTGACATGTCCGGACGATTTCCAGAGATGGATCTCTTCCCTTCGGGGACTGGAACACAGGTGCTGCATGGCTGTCGTCAGCTCG
+
CCCCCGGGGGGFGFGGGGGGGGFGFGGGGGGGGGGGGGGGGGGGGGGGGGGGGGGGGGGGGGGGGDGGGGGGFGGGGGGGGGGGGGGGGGGGGGGGGGGGGGGGGFGGGGGFGFGGGGFGGGGGGGGGGGGFGEGGGGGG?FEFGGGFGGE7FGGGGGCGGGGGGGGGGGGGGGFGGGFGGGGGGGGFDFFFDGGGGGGGGGGCGGGDGFGGGGFECGDGGGGGFGAFGGGGGGGGGCGGGGGGGGGFGGGGGGGEFFFG>CEDGGGGGDFC>FGF8EFFGGCC?+@>FC@?8AFC5A9+*
@M01751:259:000000000-C669V:1:1102:22115:8121 1:N:0:AGAGTC
TAGCGGAAACAGGATTAGATACCCTGGTAGTCCACGCCGTAAACGATGTCGACTTGGAGGTTGTTCCCTTGAGGAGTGGCTTCCGGAGCTAACGCGTTAAGTCGACCGCCTGGGGAGTACGGCCGCAAGGTTAAAACTCAAATGAATTGACGGGGGCCCGCACAAGCGGTGGAGCATGTGGTTTAATTCGAAGCAACGCGAAGAACCTTACCAGGCCTTGACATGCAGAGAACTTTCCAGAGATGGATGGGTGCCTTCGGGAACTCTGACACAGGTGCTGCATGGCTGTCGTCAGCTCGTG
+
CCCCCGGGGGGFGFEGGGGGGGGGGGGGGGGGGGGEGFGGGGGGGGFGFGGGGGGGGFGGGGGGGGFFGFGGGGGGCCGGFGGGGGGDGGGGGGDEGGGGGGGGGGGDGGGFGGGGEGGGGGEDFGGGCGDGEFGFFFGEGGGGF9CFFFFGDF@FGGGGGGGEGEGGGFEFCCGFGGFGGCGGGGFGGGGGGGGGGGGEDGE8FGGGGGGGDFEGGGF8CF+<FFGGGGGGGGGGG97C7CGFGGECEFDGGGCGCGGGGEGFFFG7?FF+*;8A<?EEGGFFGGGGCFGFCCGG@EEGF
@M01751:259:000000000-C669V:1:1102:10574:8163 1:N:0:AGAGTC
TAGCGGAAACCGGATTAGATACCCTGGTAGTCCACGCCGTAAACGATGTCGACTTGGAGGTTGTTCCCTTGAGGAGTGGCTTCCGGAGCTAACGCGTTAAGTCGACCGCCTGGGGAGTACGGCCGCAAGGTTAAAACTCAAATGAATTGACGGGGGCCCGCACAAGCGGTGGAGCATGTGGTTTAATTCGATGCAACGCGAAGAACCTTACCTACTCTTGACATCCACGGAATCTGGCAGAGATGCCTCAGTGCCTTCGGGAACCGTGAGACAGGTGCTGCATGGCTGTCGTCAGCTCGTG
+
CCCCCGGGGGGGGGGGGGGGGGGGGGGGGGGGGGGGGGGGGGGGGGGGGGGGGGGGGGGGGGGGGGGGGGGGGGGGGGGGGGGGGGGGGGGGGGGGGGGGGGGGCGGGG7FGGGGGGGGGGGGGGGGGGGGGGGGGDGGGGFGGFFGGFGGGGEGGGGDEGGGGGGGGEFGGGFGGGGGGGGGGGGGFGGGGGGGGGGGGGGEGGGGGGGGGGGGFGGF??FGGGGCCGGGGGCGDEFGEFGGGGGFFFF6CFGGGGGGCEEGGGGGGGGGF6@EG+60<CCFCCFG*;98CCGGGC6EC5
@M01751:259:000000000-C669V:1:1102:11890:8288 1:N:0:AGAGTC
CATAAGTACGTCATCCCCACCTTCCTCCGGTTTATCACCGGCAGTCTCCTTTGAGTTCCCGACCGAATCGCTGGCAACAAAGGATAAGGGTTGCGCTCGTTGCGGGACTTAACCCAACATTTCACAACACGAGCTGACGACAGCCATGCAGCACCTGTCTCAGCGTTCCCGAAGGCACCAAAGCATCTCTGCTAAGTTCGCTGGATGTCAAGAGTAGGTAAGGTTCTTCGCGTTGCATCGAATTAAACCACATGCTCCACCGCTTGTGCGGGCCCCCGTCAATTCATTTGAGTTTTAACCT
+
CCCCCGGGGGGGGGGGGGGGGGGGGGGGGGGGGGGGGGGGGGGGGGGGGGGGGGGGGGGGGGGGGGFFGGGGGGGGGFFFGGGGGGGGGGGGGGGGGGFGGGGGGGGGGGGGGGGGGGGGGGGGGGGGGEGGGDFGGGGGGGGGGFFGGGGGGGGGEGGDFGGGGGGGGGGGGDEGGGGGGGGGGG83CFGGFGGGGGGEGGCGGGGGGGGGGGGGGF::CFGGG9FFFFEDEGGGGFG5FGGGGGF7:CFGG?FFCFCFGEGEGGGGGGGGGGEGEGGGGGGGGCFGGCCGGGFGDFGC?
@M01751:259:000000000-C669V:1:1102:10997:8304 1:N:0:AGAGTC
CATAAGTACGTCATCCCCACCTTCCTCCGAGTTGACCCCGGCAGTCTCCTATGAGTCCCCGCCATAACGCGCTGGCAACATAGAACGAGGGTTGCGCTCGTTGCGGGACTTAACCCAACATCTCACGACACGAGCTGACGACAACCATGCACCACCTGTACACCGACCACAAGGGGGCGACCATCTCTGGCCGTTTCCGGTGTATGTCAAGCCTTGGTAAGGTTCTTCGCGTTGCATCGAATTAATCCGCATGCTCCGCCGCTTGTGCGGGCCCCCGTCAATTCCTTTGAGTTTTAACCTT
+
CCCCCGGGGGGGEGCGGGGGGGGGGGGGGGGGDGGG9FFGGDGGGGGGGGGGEGGGGFGGCFGGGFGGGGGGGGGGGGGGGGCFGGGGEEGE<FFGGGEGGGFGDGG@FGGGGGGGGGDEGGAC?<FGGG:FCGGGGCFFFGDGGGEFGGGGGGGGGGGGGGGGGGGGGGGFGFFGGGGDCEGDCCGGGGFGECCGGGGCGGGGGGGGFGGGGGGGGGFGGGFGGGFFGGGGGEG9FGECC6CFGGFGGFCEGGGGEEGGGGGEGFFFGEGGEGEDG=E==FCF7AFFCCGFGFFGGG9EG
@M01751:259:000000000-C669V:1:1102:24883:8368 1:N:0:AGAGTC
TAGCGGAAACAGGATTAGATACCCTGGTAGTCCACGCCGTAAACGATGTCGACTTGGAGGTTGTTCCCTTGAGGAGTGGCTTCCGGAGCTAACGCGTTAAGTCGACCGCCTGGGGAGTACGGCCGCAAGGTTAAAACTCAAATGAATTGACGGGGGCCCGCACAAGCGGTGGAGCATGTGGTTTAATTCGATGCAACGCGAAGAACCTTACCTACTCTTGACATCCACGGAATTCGGCAGAGATGCCTCAGTGCCTTCGGGAACCGTGAGACAGGTGCTGCATGGCTGTCGTCAGCTCGTG
+
CCCCCGGGGGGGGCFGFGGGGGGGGGGFGGGGGGGGGGGGGGGGGGGGGG8CEGGGGGFGGGGCFGGGFF?FGFFGGG?G@@FGGDDGGGGGGGGGGGDGGFFEGGGGGGGGCGGGGGGGGGGEGGGGGFGGFG<FGFGGDGGGGGGG9EGGGGGDCGGGGEGGGGGGGGGDGGGGGGGGGCFFGFGGGG?CFGCEFGEGGEGEGFGGGGGGGG8CCFG?EGGGGCEGGGGGGGFGGDG5A>FFDGFFGGFFGGGGGGGGGCCFGGGGGGDGGGGGGGGGGGGGFGGGFFGC/CE?CE==7
@M01751:259:000000000-C669V:1:1102:26043:8494 1:N:0:AGAGTC
TAGCGGAAACAGGATTAGATACCCTGGTAGTCCACGCCGTAAACGATGAATGCTAGCTGTTGGGGTGCTTGCACCGCAGTAGCGCAGCTAACGCTTTAAGCATTCCGCCTGGGGAGTACGGTCGCAAGATTAAAACTCAAAGGAATTGACGGGGGCCCGCACAAGCGGTGGAGCATGTGGTTTAATTCGAAGCAACGCGCAGAACCTTACCATCCCTTGACATGTCGTGCCATCCGGAGAGATCCGGGGTTCCCTTCGGGGACGCGAACACAGGTGCTGCATGGCTGTCGTCAGCTCGTGT
+
CCCCCGGGGGGGGGFGGGGGGGGGGGGGGGGGGGGGGGGGGGGGGEGGGGGGGGGGGGGGGGGGGGGGGGGGGGGEGGGGGGGGGGGGGGGGGGGGGGGGGGGGGGGGGGGGGGGGGFGGGGGGGGGGGGGGGGGGGGGGGGGGGGGGGGEEFGGGGGGGDGGGGGGGF:BEFGGFGGFGFGGGFGGGGGGGGGGGCGGGGGGGGGGGGGGCFGGFGGCFGGGCGEFGCGC7CFFEGGC5EF?EFGGGGGECFGGGGGCEG5:CEEGGGDGFGGG@FGD6+<FGGGG;:5CFFEC<<5EF5
@M01751:259:000000000-C669V:1:1102:12100:8521 1:N:0:AGAGTC
TAGCGGAAACCGGATTAGATACCCTGGTAGTCCACGCCGTAAACGATGTCGACTTGGAGGTTGTTACCTTGAGGAGTGGCTTCCGGAGCTAACGCGTTAAGTCGACCGCCTGGGGAGTACGGCCGCAAGGTTAAAAATCAAATGAATTGACGGGGGCCCGCACAAGCGGTGGAGCATGTGGTTTAGTTCGATGCAACGCGAAGAACCTTAACTAATCTTGACATTCAGCGAACTTAGCAGAGATGCTTTGGTGCCTTCGGGATCGCTGAGAGAGGTGCTGCATGGCTGTCGTCAGCTCGTT
+
CCCCC@F@:CE:+7,,CCFFFGFFGGGG9EEC-@DC7FEFCFG9@:8CEFDG+86C,8@7@FFFF9,6CFDEDG,:CFDF8CFGEF,:FGFFFEGEFGG<AB<FC@:F7FEF7?FCGF8FCEGG>@7+@<DGFFGG,,<3@93@==@@98,@F>FC*<<:<BBF,<CF:8<F7*=*,8F<,2<<?,8:C*A?+*3+0:EE8C*A::EEG7+0<9++<C?:+++<+<:F988E:8E7CFGG68FC:++<+++*2<8+C9C*8C*2*5*/8*<+/*8<*+0+<<<+CCFGC+:;8*;?<+:1*
@M01751:259:000000000-C669V:1:1102:28353:8572 1:N:0:AGAGTC
CATAAGTACGTCATCCCCACCTTCCTCCGGTTTATCACCGGCAGTCTCCTTTGAGTTCCCGACCGAATCGCTGGCAACAAAGGATAAGGGTTGCGCTCGTTGCGGGACTTAACCCAACATTTCACAACACGAGCTGACGACAGCCATGCAGCACCTGTCTCACGGTTCCCGAAGGCACTGAGGCATCTCTGCCAGATTCCGTGGATGTCAAGAGTAGGTAAGGTTCTTCGCGTTGCATCGAATTAAACCACATGCTCCACCGCTTGTGCGGGCCCCCGTCAATTCATTTGAGTTTTAACCT
+
CCCCCGGGGGGGGGGGGGGGEGGGFCFGGGGGGGGGGGGGGGGGGFFGGGGGGGGGGGGGGGGFFFBCGGGGG7FEFFGGGFGGGGFGC<,E>8CGEGG@<FGDGGGCFGFGGGGGGGGGGFGGCFFEGGGGEC7FFGG=>>CFGGGGGGGGGGGCFFGGGGCFECBFGGGGGGGFGGGGGDGFE,?,,C;CC<FC<2<BEFGGGGG22>FGGGCCGGFEC<7FFGFF<FFGEGEGFCGG*8FGFFG7CGGGGGGC<C8FC:*?EFGGGGGD>>E5:C//*8FFGD7AC:+*2CG9<CGCC
@M01751:259:000000000-C669V:1:1102:15823:8577 1:N:0:AGAGTC
CATAAGTACGTCATCCCCACCTTCCTCCGGTTTATCACCGGCAGTCTCCTTTGAGTTCCCGACCGAATCGCTGGCAACAAAGGATAAGGGTTGCGCTCGTTGCGGGACTTAACCCAACATTTCACAACACGAGCTGACGACAGCCATGCAGCACCTGTCTCACGGTTCCCGAAGGCACTGAGGCATCTCTGCCAGATTCCGTGGATGTCAAGAGTAGGTAAGGTTCTTCGCGTTGCTTCGAATTAAACCACATGCTCCACCGCTTGTGCGGGCCCCCGTCAATTCCTTTGAGTTTTAATCT
+
CCCCCGGGGGGGGGGGGGGGGGGGGGGGGGGGGGGGGGGGGGGGGGGGGGGGGGGGGGFGGGGGGF@CFFGGGGGGGGGGGGGGGGGGGGGGDGGGGGGGGGGGGGGGGGGGEFGGGGGGFCFFGGGGGGGGGGGGGGG@FGGGGGGGG9FGGGGGGGGGGGGGGFGGGGGCCCFGFGFG97@FFFGGGFFFGGGFGGGGGGGCGGGGGGGGGGGGGGGGGGGGGGGGG:FCGGGGGGFC8CFFGGGGGGGFGGGFCFFGGGGDGGG6CCEGGDGGGGGG=EFGFFGGGF7FCEFFCFGFG
@M01751:259:000000000-C669V:1:1102:7524:8583 1:N:0:AGAGTC
CATAAGTACGTCATCCCCACCTTCCTCCGGTTTGTCACCGGCAGTCTCCTTAGAGTGCCCACCATAACGTGCTGGTAACTAAGGACAAGGGTTGCGCTCGTTACGGGACTTAACCCAACATCTCACGACACGAGCTGACGACAGCCATGCAGCACCTGTGTCAGAGTTCCCGAAGGCACCAATCCATCTCTGGAAAGTTCTCTGCATGTCAAGGCCTGGTAAGGTTCTTCGCGTTGCTTCGAATTAAACCACATGCTCCACCGCTTGTGCGGGCCCCCGTCAATTCCTTTGAGTTTTAGCC
+
CCCCCGGGGGGGGGGGGGGGGGGGGGGGGGGGGGGGGGGGGGGGGGGGGGGGGGGGGGGGGGGGGGGGGGGGGGGGGGGGGGGGGGGGGGGGGGGGGGGGGGGGGGGEGGGGGGGGGGGGGGFGGGGGGGGGGGGGGGGGGGGGGGFGGGGGGGGGGGGGGGFFGGGGGGGGGGGGGGFGGFGGGGGGGGGGGFG@CFGGGGGGGFFCGGGGGGGGGGGGGGCFFGGCFFGGEGG>FGGGGGGFFFGGGGGGGGGGGGGGGGGGGCCEGGED>GG88CEEGCEGGGGGFFFFGGGGGGFF?
@M01751:259:000000000-C669V:1:1102:17489:8591 1:N:0:AGAGTC
TAGCGGAAACAGGATTAGATACCCTGGTAGTCCACGCCGTAAACGATGTCAACTAGCCGTTGGAATCCTTGAGATTTTAGTGGCGCAGCTAACGCATTAAGTTGACCGCCTGGGGAGTACGGCCGCAAGGTTAAAACTCAAATGAATTGACGGGGGCCCGCACAAGCGGTGGAGCATGTGGTTTAATCCGAAGCAACGCGAAGAACCTTACCAGGCCTTGACATGCCGAGAACTTTCCAGAGATGGATTGGTGCCTTCGGGAACTCTGACACAGGTGCTGCATGGCTGTCGTCAGCTCGTG
+
CCCCCGGFGGFFGEFGGFGGGFGGGGGGGGGFGGGG@EGGGGGG@FDDFDFGEFFCFGGCGEGCFGGFEGG<A<FGGGDGFGGGGGGGDFGE8,@CFGFEEFD<FFF:CFCFG@GGGGGG7FF@FGGG:FB<D,CFGGGFF9<FFFFG9FGG@CFGGEGGGECFGFCEEECFBCFGGGF9FGGGG9<FEGGGGEFCFGGDCEGG6*CFFGGGGGGFEFFC:<FGGF+:CE>EFGGF++3+0::EFG69@FFGFFGGGGGGGDGGGGGFFGGGD>FFFGGGGGG?C108CFGGGGGG+<:7*
@M01751:259:000000000-C669V:1:1102:9404:8605 1:N:0:AGAGTC
CATAAGTACGTCATCCCCACCTTCCTCCGGCTTATCACCGGCGGTTCCTTTAGAGTACCCAACCAAATGATGGTAACTAAAGGCGAGGGTTGCGCTCGTTGCGGGACTTAACCCAACATCTCACGACACGAGCTGACGACAGCCATGCAGCACCTGTGTTCCAGTCCCCGAAGGGAAGAGACCCATCTCTGGGAATCGTCCGGACATGTCAAACGCTGGTAAGGTTCTGCGCGTTGCTTCGAATTAAACCACATGCTCCACCGCTTGTGCAGGCCCCCGTCAATTCCTTTGAGTTTTAACC
+
CCCCCGGGGGGGGGGGGFGGGGGGGGGGGGGGGGGGGGGGGGGGGGGGGGGGGGGGFGGGGGGGGGFGGFGGGGGGGGGGGGGGGGGGGGDFGEDFGGGG<FGGGEEGFD?CFFGGGGCFGFGGFEEEEEGGGGGGGGGGGGGFGGGGGACFGGGFFFGGGGGGGGGGGEEFGDEGGGFCFGGGGGGFFFGGGGFGGGCGFGGG8CFCGGGFGCEGEEGFFFGFFGGGG7:88CEG*<CEEGGGGG@FG68CFGGFFGGGGGGC8CFGFGGGGGGGG*::CCECCFGGGGC<8CGFGCFF9
@M01751:259:000000000-C669V:1:1102:28944:8613 1:N:0:AGAGTC
TAGCGGAAACAGGATTAGATACCCTGGTAGTCCACGCCGTAAACGATGTCGACTTGGAGGTTGTGCCCTTGAGGCGTGGCTTCCGGAGCTAACGCGTTAAGTCGACCGCCTGGGGAGTACGGCCGCAAGGTTAAAACTCAAATGAATTGACGGGGGCACGCACAAGCGGTGGAGCATGTGGTTTAATTCGATGCAACGCGAAGAACCTTACCTACTCTTGACATCCAGAGAACTTAGCAGAGATGCTTTGGTGCCTTCGGGAACTCTGAGACAGGTGCTGCATGGCTGGCGTCAGCTCGTG
+
CC<C@G7CEGGCCFCEFFFE@EEFGGDGGDGE9EFEEGGGGGGGEFGDEGGGGGC<FGG@@E88FF<<EFCFGGGGGCF@<69FFEEBC<FDFCEGGDGG9CE++>6C7FGEED4B:BD<7+@FGGG@EC<CF,,@B<83,,<,,@BA:FFGG>EFG*=C@*=C@FC:F*=FC7,1?F,CF<FFGC,::F9@F5EGGCE*1*1?8;FGEGGGG+<<8ECC+AC:+0<?C*@CGGGGGGCGFGGF+0<90<@C8@*<CFCECGGG6:<7<F?FF8*0<FGGG8CF8F?**;88?C*80<E*5
@M01751:259:000000000-C669V:1:1102:15937:8628 1:N:0:AGAGTC
CATAAGTACGTCATCCCCACCTTCCTCCGGTTTATCACCGGCAGTCTCCTTTGAGTTCCCGACCGAATCGCTGGCAACAAAGGATAAGGGTTGCGCTCGTTGCGGGACTTAACCCAACATTTCACAACACGAGCTGACGACAGCCATGCAGCACCTGTCTCCCGGTTCCCGAAGGCACTAAGGCATCTCTGCCAAATTCCGTGGATGTCAAGAGTAGGTAAGGTTCTTCGCGTTGCATCGAATTAAACCACATGCTCCACCCCTTGTGCGGGCCCCCGTCAATTCATTTGAGTTTTAACCT
+
CCCCCGGGGE,C@@@CC@97CFCEFFFDFGGGGFGGGGGD7F6+CCC@6F@EEFGGGFFGGFEDEC@FF8FFGDDGGGGFDAF?,,?,<,C<CFGCFG@FEFGGGGGCFAF9?FF@FEGFFCF9EF9BBFE>:F+=DGCGGFEGGGG<@<FFFFB8:DCCF9F:3@CFGFGG*<*=CF:CF7?@:FF<FGFGGCECFGFDGGCC7BCF:AEFFF<9F@C:BFFFFGDG@CEGGG*;+<E>CGGGF9CFFGG>F+<+<C+;:*:8;*<+<>:8>*:CCECC58+2<<?@F9CCGCFC9?:+<
@M01751:259:000000000-C669V:1:1102:19529:8685 1:N:0:AGAGTC
CATAAGTACGTCATCCCCACCTTCCTCCGGTTTGTCACCGGCAGTCTCCCTAGAGTGCCCAACTAAATGCTGGCAACTAAGGATAGGGGTTGCGCTCGTTGCGGGACTTAACCCAACATCTCACGACACGAGCTGACGACAGCCATGCAGCACCTGTGTTCCAGTCCCCGAAGGGAAGAAATCCATCTCTGGAAATCGTCCGGACATGTCAAACGCTGGTAAGGTTCTGCGCGTTGCTTCGAATTAAACCACATGCTCCACCGCTTGTGCAGGCCCCCGTCAATTCATTTGAGTTTTAACC
+
CCCCCGGGGGGGGGGGGGGGGGGGGGGGGGGGGGGGGGGGGGGGGGGGGGGGGGGGGGGGGGGGGGGGGGGGGGGGGGGGGGGGGGCCGGGGGGGGGGGGGGCGGGGGGGGGGGGGGGGGGGGGGGGGGGGGGGGFGGGGGGGGGGGFGGGGGGGGGFGGGGGGGGGGGFFF@@EFGGGGGGGGGGGFGGGGFFFGGGFFGGGCFGGFGGGGGGGGGGGGGDGFFGGGGGGGEGGGGGGGDGGGGGGGGGFGGGDFCFGGGFEGCECFCGGGGG8EGGD8C8EGFGGGFFGGGG@9FCGC?
@M01751:259:000000000-C669V:1:1102:20507:8717 1:N:0:AGAGTC
TAGCGGAAACAGGATTAGATACCCTGGTAGTCCACGCCGTAAACGATGTCGACTTGGAGGTTGTTCCCTTGAGGAGTGGCTTCCGGAGCTAACGCGTTAAGTCGACCGCCTGGGGAGTACGGCCGCAAGGTTAAAACTCAAATGAATTGACGGGGGCCCGCACAAGCGGTGGAGCATGTGGTTTAATTCGATGCAACGCGAAGAACCTTACCTACTCTTGACATCCACGGAATTTGGCAGAGATGCCTTAGTGCCTTCGGGAACCGTGAGACAGGTGCTGCATGGCTGTCGTCAGCTCGTG
+
CCCCCCEGGGG8CEEFGEGFFCGG<FGGEFGGGGGGGGCEFGGGGFGGGF@CC@FFF8@CGGDCGCGGFGCCCF<FCEFGCGAFDF7FGF<FDGGEFFEFEFF7FGGGDFGFGGGGGGGGDEC:+:3FFCAFFFGGFGGGGFF<9FFGGFFDGDFCEGGGGEGEGGFDE:CEFFDFGGDFFFGFFGGFCGGDCFFFFCEGGG>>?8CGG78FF@F6@<C+<C9C988:CC:EGGGF<CCCCGFGGGGGGFFFFFFFFFFGGCE8E*A5/;@FCCFF?FGFG8@CFGGCFA=81ACECFGGF
@M01751:259:000000000-C669V:1:1102:24630:8791 1:N:0:AGAGTC
TAGCGGAAACAGGATTAGATACCCTGGTAGTCCACGCCGTAAACGATGTCGACTTGGAGGTTGTTCCCTTGAGGAGTGGCTTCCGGAGCTAACGCGTTAAGTCGACCGCCTGGGGAGTACGGCCGCAAGGTTAAAACTCAAATGAATTGACGGGGGCCCGCACAAGCGGTGGAGCATGTGGTTTAATTCGATGCAACGCGAAGAACCTTACCTACTCTTGACATCCACGGAATTTGGCAGAGATGCCTTAGTGCCTTCGGGAACCGTGAGACAGGTGCTGCATGGCTGTCGTCAGCTCGTG
+
CCCCCCGGGGGGGFGGGGGGGGGGGGGGGGGGGGGGGGGGGGFGGGGGGGGGGGCGG@FFGGGGGGGGGGGGGGGGGGGGCCFFEC7@FGGGGGGGGGGGGGGEGGGGDGFGGGDGGGGGGDEG+>FCGGFGGGGGGBFEFGGGCCFCFFGGGDGGGFGGCEFEGGGGGGGGGGG7,?CGGFGC:<FFGGGF,:E+<CGGGEECCGFCF7CGGEGGFGGGGGGG6CFF5::EFGG7C6CE>EFCGGGDF?C9@FF@CG>GGDECFGE*8EGGFG5C66@+68?FFGDEGGG>5*889?E=5
@M01751:259:000000000-C669V:1:1102:21045:8806 1:N:0:AGAGTC
TAGCGGAAACCGGATTAGATACCCTGGTAGTCCACGCCGTAAACGTTGGGCACTAGGTGTGGGGCTCATTCCACGAGTTCCGTGCCGCAGCAAACGCATTAAGTGCCCCGCCTGGGGAGTACGGCCGCAAGGCTAAAACTCAAAGAAATTGACGGGGGCCCGCACAAGCGGCGGAGCATGCGGATTAATTCGATGCAACGCGAAGAACCTTACCAAGGCTTGACATACACCGGAAACTTCCAGAGATGGTTGCCCCGCAAGGTCGGTGTACAGGTGGTGCATGGTTGTCGTCAGCTCGTGT
+
CCCCCGGGGGGGG@FGGGGGGGGGGGGGGGGGGGGGGGGGGGGGGGGGGGGGGGGGGFGGGGGGGGGGCGGGGGGGGGGAFGFGGGGGGGGG?FGGGGGGCFGDFGGGGGGGGGGGGGGGGGGGGGGGGGGGGGGGGCFFGGGGGFF<FGGGFGGGGGGGGGGDGEGGGGGGGGGGGGGGGGEGGGG?97:FGGGGGGGGGGGGGGGGGGGCGGGGGGGGCEFCFGGGF6FGGGGGCFGGGGGGGFGGGGGGG7CEEE58CGGGGGGGGGGEFC:EFECCFFFDFFEECCGGGDGEGGGF5
@M01751:259:000000000-C669V:1:1102:19688:8815 1:N:0:AGAGTC
TAGCGGAAACAGGATTAGATACCCTGGTAGTCCACGCCGTAAACGATGAATGTTAGCCGTCGGGCAGTTTACTGTTCGGTGGCGCAGCTAACGCATTAAACATTCCGCCTGGGGAGTACGGTCGCAAGATTAAAACTCAAAGGAATTGACGGGGGCCCGCACAAGCGGTGGAGCATGTGGTTTAATTCGAAGCAACGCGCAGAACCTTACCAGCCCTTGACATGTCCGGCTCACCACAGAGATGTGGTTTTCCCTTCGGGGACCGGAGCACAGGTGCTGCATGGCTGTCGTCAGCTCGTGT
+
CCCCCGGGGGGGGGGGGGGGGGGGGGGGGGGGGGGGGGGGGGGGGGGGGGGGGGGGGGGGGGGGGGGGGGGGGGGGGGGGGGGGGGGGGGGGGGGGGGGGGGGGGGGGGGGGGGGGGGGGGGGGGGGGGGGGGGGGGGGGGGGGGGGGGGGGGGGGGGGGGGGGGGGGGGGGGGCFGGGGGGGGGGGGGGGGGGGGGGGGGGGGGGGGGGGGGGGGGGGGGGGGFGGGGGGGGGGFGCD:EFFFGGGGGGGGGGGGGGDEGGGGGG>EGGGGGGG6FFGGGCFGGCEFFGGGGGGC8CEGE
@M01751:259:000000000-C669V:1:1102:9281:8848 1:N:0:AGAGTC
CATAAGTACGTCATCCCCACCTTCCTCCGGTTTATCACCGGCAGTCTCCTTTGAGTTCCCGACCGAATCGCTGGCAACAAAGGATAAGGGTTGCGCTCGTTGCGGGACTTAACCCAACATTTCACAACACGAGCTGACGACAGCCATGCAGCACCTGTCTCACGGTTCCCGAAGGCACTGAGGCATCTCTGCCAGATTCCGTGGATGTCAAGAGTAGGTAAGGTTCTTCGCGTTGCATCGAATTAAACCACATGCTCCACCGCTTGTGCGGGCCCCCGTCAATTCATTTGAGTTTTAACCT
+
CCCCCGGGGGGGGFFFGGGGGGGGGGGGGGGGGGGGGGGGGGEGGGGGGGGGGGGGGGGGGGGGG@88@EFFGGGGGFFGGGGGGGGGGGGGGGGGGGGGGGGGGGGGGFGGGGGGGGGGGGGGGGGGGGGGGGGGGGGGGGGGGGGGFFFGGGGGGGGGGGGGGFGGGGGGEEGGGGGGGG>CFFGGGGGGGGGGGFDGGFF*=FGGGGFGGGGGGGGGFGGGGGGGGGGGGDEEGGGG8@EGGGGFFGCCGEFCGGGGGGGDGGFFF>E5EDEGEGGGE>FGEFGGGG7EFGGGCFDCC
@M01751:259:000000000-C669V:1:1102:10795:8923 1:N:0:AGAGTC
CATAAGTACGTCATCCCCACCTTCCTCCGAGTTGACCCCGGCAGTCTCCTATGAGTCCCCGCCATAACGCGCTGGCAACATAGAACGAGGGTTGCGCTCGTTGCGGGACTTAACCCAACATCTCACGACACGAGCTGACGACAACCATGCACCACCTGTACACCGACCACAAGGGGGCGACCATCTCTGGCCGTTTCCGGTGTATGTCAAGCCTTGGTAAGGTTCTTCGCGTTGCATCGAATTAATCCGCATGCTCCGCCGCTTGTGCGGGCCCCCGTCAATTCCTTTGAGTTTTAGCCTT
+
CCCCCGGGGGGGGGGGGGGGGGGGGGGGGGGGGGGGGGGGGGGGGGGGGGGGGGGGGGGGGGGGGGGGGGGGGGGGGGGGGGGGGGGGGGGGGGGGGGGGGGGGGGG7FGGGGGGGGGGGGGGGGGGGGGGGGGGGGGGGGGGGGGGGGGGGGFGGGGGGGGGG>FGGFGGGGGGGGGGGGGGGGFGGGGGGGGGGGGGCE5EGGGGGGGGGGGGGGGGGGGGGGGGGGGGGGEGGGGGGFFGGGG<@EDGGGGGGGGGGEGGGGECGGGGEGGGGGGGG*<EFEFGGFFFGGGGGFGGFG
@M01751:259:000000000-C669V:1:1102:6976:8978 1:N:0:AGAGTC
TAGCGGAAACAGGATTAGATACCCTGGTAGTCCACGCCGTAAACGATGTCAACTAGCCGTTGGAATCCTTGAGATTTTAGTGGCGCAGCTAACGCATTAAGTTGACCGCCTGGGGAGTACGGCCGCAAGGTTAAAACTCAAATGAATTGACGGGGGCCCGCACAAGCGGTGGAGCATGTGGTTTAATTCGAAGCAACGCGAAGAACCTTACCAGGCCTTGACATGCAGAGAACTTTCCAGAGATGGATGGGTGCCTTTGGGAACTCTGACACAGGTGCTGCATGGCTGTCGTCAGCTCGTG
+
CCCCCGGGGGGGGGGGGGGGGGGGGGGGGGGGGGGGGGGGGGGGGGGGGGGGGGGGGGGGGGGGGGGGGGGGGGGGGGGGGGGGGGGGGGGGFGDEFGGGGGGCFGGGGGGGGGGGGGGGGGGGGGGGGGGGGGFGGGGGGGGGGGGGGGFGGGGGGGGGGGGGGGGGGFGGCGGFCCGGGGGGGGGGGGGGGGGGGDEEDGGGGFFGCFGGGGGGGGGGDFGGGGGGGGDGGGGGGDGGFGGGGGGGGGGGGGGGG+:CEFGGGFGGGGFGGGGGGGGGGGGGGGGGGGCEGGGG?67=*
@M01751:259:000000000-C669V:1:1102:24321:9102 1:N:0:AGAGTC
TAGCGGAAACAGGATTAGATACCCTGGTAGTCCACGCCGTAAACGATGTCGACTTGGAGGTTGTTCCCTTGAGGAGTGGCTTCCGGAGCTAACGCGTTAAGTCGACCGCCTGGGGAGTACGGCCGCAAGGTTAAAACTCAAATGAATTGACGGGGGCCCACACAAGCGGTGGAGCATGTGGTTTAATTCGATGCAACGCGAAGAACCTTACCTACTCTTGACATCCACGGAATTCGGCAGAGATGCCTTAGTGCCTTCGGGAACCGTGAGACAGGTGCTGCATGGCTGTCGTCAGCTCGTG
+
CCCCCGGGGGGGGGGGGGGGGGGGGGGGGGGGGGGGGGGGGGGGDGGGGGGGGGGGGGGGGGFGGGGGGGGGGGGGGFGGGFGGGGGGEGGGFGGGGGGGGGGEGGGGEGEGGGGGGGGGE7CFGGGGGGGGGGGGGGGGGGGGGFFC>FGGGEGDGGEGGCECFGGGGGGGGGGG9FGGGGGGGGGGGGGGGGGGGGGGGGGGGGGGGGGGGGGGCFFGGGGGFGGGGGGGGG@FGGGECFGFFCFGCFCGF?FFFC8>:CGGGGGGGGDFFGFCF6+C66EGFGGGGGGF**A?+<EC7
@M01751:259:000000000-C669V:1:1102:6768:9125 1:N:0:AGAGTC
TAGCGGAAACAGGATTAGATACCCTGGTAGTCCACGCCGTAAACGATGTCGACTTGGAGGTTGTTCCCTTGAGGAGTGGCTTCCGGAGCTAACGCGTTAAGTCGACCGCCTGGGGAGTACGGCCGCAAGGTTAAAACTCAAATGAATTGACGGGGGCCCGCACAAGCGGTGGAGCATGTGGTTTAATTCGAAGCAACGCGAAGAACCTTACCAGGCCTTGACATGCAGAGAACTTTCCAGAGATGGATTGGTGCCTTCGGGAACTCTGACACAGGTGCTGCATGGCTGTCGTCAGCTCGTG
+
CCCCCGGGGGGGGGGGGGGGGGGGGGGGGGGGGGGGGGGGGGGGGGGGGGGGGGGGGGGGGGGGGGGGGGGGGGFGGGGGGGGGGGGGGGGGGGGGGGGGGGGDGGGEGGGGGGGGGGGGGGGGGGGGGGGGGGFGGGGGGGGGGGGGGGGGGGGGGDGGGGGGGGGGGGGGFFGCFCGGGGGGGGGGGGGGGGGGGGGGGGGGGGGGGGGGGGGGGGGFGGGGGGGGGGGGGGGGGGGFGFGGGFFGGGGGDEGGGGGGGDGFFGGGGGF?@CGGGGCFGCFGGGGGGGGFGGGGCGGC*
@M01751:259:000000000-C669V:1:1102:26350:9219 1:N:0:AGAGTC
CATAAGTACGTCATCCCCACCTTCCTCCGGTTTATCACCGGCAGTCTCCTTTGAGTTCCCGACCGAATCGCTGGCAACAAAGGATAAGGGTTGCGCTCGTTGCGGGACTTAACCCAACATTTCACAACACGAGCTGACGACAGCCATGCAGCACCTGTCTCACGGTTCCCGAAGGCACTGAGGCATCTCTGCCAGATTCCGTGGATGTCAAGAGTAGGTAAGGTTCTTCGCGTTGCATCGAATTAAACCACATGCTCCACCGCTTGTGCGGGCCCCCGTCAATTCCTTTGAGTTTTAATCT
+
CCCCCGGGGGGGGGGGGGGGGGGGGGGGGGGGGGGFFGFGGGGGGGGGGFGGGGGGFGDFGGGGGFCFGFFGDEDGGGGGGGGGGGGFCGEGDGEGDGCFC@FGGDGGGGGFGGGDGGGGGCGGGG9FFGGEGGGCGGGGGFGGGGGGGGGGGGGGGGGGGFGGGGGGFGGGGGGGGG?CFFGGGGGGGGGGGGG>FGGGGG@*=CGGGFFCGGGGGGGG9<CFFFFGFF@ECGE5E9AC6FGGGGGG6FGGGFCCGGGGGGDEEFC6CE>DCEGGGDGEGCGGGGGFGFD@CFFGGCGGG
@M01751:259:000000000-C669V:1:1102:3539:9344 1:N:0:AGAGTC
CATAAGTACGTCATCCCCACCTTCCTCCGGTTTGTCACCGGCAGTCTCCTTAGAGTGCCCACCTTAACGTGCTGGTAACTAAGGACAAGGGTTGCGCTCGTTACGGGACTTAACCCAACATCTCACGACACGAGCTGACGACAGCCATGCAGCACCTGTCTCAATGTTCCCGAAGGCACCAATCCATCTCTGGAAAGTTCATTGGATGTCAAGGCCTGGTAAGGTTCTTCGCGTTGCTTCGAATTAAACCACATGCTCCACCGCTTGTGCGGGCCCCCGTCAATTCATTTGAGTTTTAATC
+
CCCCCGGGGGGGGGGGGGGGGGGGGGGGGGGGGGGGGGGGGGGGDFGFGGGGGGGGGGGGGGGGGGGGGGGGGGGGGGGGGGGGGGGGGGGGGGFGGGGGGGGGGGG7FGGGGGGFDFGGGGFCFGGGGGGGGGGGCEGGGGGGGGGGGGGGGGGGGGGGGGGGGGGGGGGGGGGGGGGGGGCGGGGGFGGGGGGGGGGGFGGGGGFFFGGGFFFFG7FFGGGGFGGGG@@FEFFFGGGGE>GGGGEGGGGGGGGGDFFGGGGGGGFG6@CE*::EEGDEE*8C:<+<AFC+@@FFFFEF7
@M01751:259:000000000-C669V:1:1102:8413:9497 1:N:0:AGAGTC
CATAAGTACGTCATCCCCACCTTCCTCCGAGTTGACCCCGGCAGTCTCCGATGAGTCCCCGGCATCACCCGCTGGCAACATCGAACGAGGGTTGCGCTCGTTGCGGGACTTAACCCAACATCTCACGACACGAGCTGACGACAACCATGCACCACCTGCGCAGGACCCTTGCGGACCCACCATCTCTGGAGGATTTCCCTGCATGTCAAGCCTTGGTAAGGTTCTTCGCGTTGCATCGAATTAATCCGCATGCTCCGCCGCTTGTGCGGGGCCCCGTCAATTCCTTTGAGTTTTAGCCTTT
+
CCCCCGGGGGGGGGGGGGGGGGGGGGGGGGGGGGGGGGGGGGGGGGGGGGGGGGGGGGGGGGGGGGGGGGEGGGGGGGGGGGGGGGGGGGGGGGGGGGGGGGGGGGGGGGGGGGGGGGGGGGGGGGGGGGGGGGGGGGGGGGGGGGGGGGGGGGGGGGGFGGGGGGGGGGGFECFGGFFGGGFG:FDGFGGGGGGGGGGGGGGEGGGG?FGGGGGGGGGGGGFGGGGGGGGGGGGGGGGGGGGGGGGGGGGGGCFCEEEEGEECG+3;E5EEGGGG>ECGGGGGGGGF+CEGGGFEFCGC<
@M01751:259:000000000-C669V:1:1102:13128:9498 1:N:0:AGAGTC
TAGCGGAAACAGGATTAGATACCCTGGTAGTCCACGCCGTAAACGATGTCAACTAGCCGTTGGGATCCTTGAGATCTTAGTGGCGCAGCTAACGCATTAAGTTGACCGCCTGGGGAGTACGGCCGCAAGGTTAAAACTCAAATGAATTGACGGGGGCCCGCACAAGCGGTGGAGCATGTGGTTTAATTCGAAGCAACGCGAAGAACCTTACCTGGCCTTGACATGCTGAGAACTTTCCAGAGATGGATTGGTGCCTTCGGGAACTCAGACACAGGTGCTGCATGGCTGTCGTCAGCTCGTG
+
CCCCCGGGGGGGGGGGGGGGGDFGGGGGGGGGGGGGGGGGGGGGGGGGGGGGGGGGGGGGGGGGDEFFFFDCCCFFGGGGGGGGGGGGGGGCGGGGGGGGGGGGGGGEGGGGGGGGGEGGGGGGGGGGGGGFGGGGGGGGGGGFGGGGGGGGGGGGCFFDGGGGGGGGGGGGGGGGFF<EGFGGGGFFFFGDGGGGGGGGGGGGGGGGG:AFFGGG*9CC9CFFDGGGGDFFCEGFFGGGGGGGGGGGGGFGCFGGGGGGGGGFFFGGFFFF6@@E:?FFFGGGGGGC@FFGGGCGEFGGD
@M01751:259:000000000-C669V:1:1102:11698:9602 1:N:0:AGAGTC
CATAAGTACGTCATCCCCACCTTCCTCTCGGCTTATCACCGGCAGTCCCCTTAGAGTGCCCAACCAAATGCTGGCAACTAAGGGCGAGGGTTGCGCTCGTTGCGGGACTTAACCCAACATCTCACGACACGAGCTGACGACAGCCATGCAGCACCTGTTCTGGGGCCAGCCTAACTGAAGGACAATGTCTCCACTGCCCAAACCCCGAATGTCAAGAGCTGGTAAGGTTCTGCGCGTTGCTTCGAATTAAACCACATGCTCCACCGCTTGTGCGGACCCCCGTCAATTCCTTTGAGTTTTT
+
CCCCCGGGGGGGGGGGGGGGGGGGGGGGGGGGGGGGGGGGGGGGGGGGGGGGGGFGGGGGGGGGGGGGGGGGGGGGGGGGGGGGGGGGGGGGGGGGDGGGGGGGGDFGEGGGGGGGGGGGF,FFGGGGGGGGGGGGGGGGGCCGGGGGGGGGGGGFFFGGGGGGGGCFFGGGGGCGCFGGGGGGGGFGGFGGGGGCGGGFGGGGGEFGGGGGGGGGGGGEFG7CGGGFFGGGGDE/CEEGGD</CFFGGGFFFGGGG+8+<C6FGGGGGFG6??=*8CGC58EGDEGCGFFFFC9@FGGG*
@M01751:259:000000000-C669V:1:1102:3609:9606 1:N:0:AGAGTC
CATAAGTACGTCATCCCCACCTTCCTCCGGTTTATCACCGGCCGTCTCCTTTGAGTTCCCGACCGAATCGCTGGCAACAAAGGATAAGGGTTGCGCTCGTTGCGGGACTTAACCCAACATTTCACAACACGAGCTGACGACAGCCATGCAGCACCTGTCTCACGGTTCCCGAAGGCACTAAGGCATCTCTGCTAAGTTCTCTGGATGTCAAGAGTAGGTAAGGTTCTTCGCGTTGCATCGAATTAAACCACATGCTCCACCGCTTGTGCGGGCCCCCGTCAATTCCTTTGAGTTTTAATCT
+
CCCCCGGGGGGGGGGGGGGGGGGGCFCFEDGGGGG9FFGGFF+@FGGGGGGGCFCGFFGG7BFGC@8BF@FE=CF8FG@FGG?EFGGCC8FE@F@FGECFGGGGEGDEGGAFGG8FFGGGGCFFGGGGEEFDGGG8FGGGGGGFGGDGGGGGGGGGGGGBFCFFEGEFGFG:C::FEFGFFEGG7FGGGF<:FGG7FFFEFFF@FC,>?CC<FG<CF9FFGFFFGGGGGBECEE*1<<C*8*AF7@FGGGFGG9C<<F+8CCEE**;+2;C5CEGEE7CE8C:?<FGCC<?8CC:9E+<?<
@M01751:259:000000000-C669V:1:1102:24970:9615 1:N:0:AGAGTC
TAGCGGAAACAGGATTAGATACCCTGGTAGTCCACGCCGTAAAAGATGTCGACTTGGAGGTTGTTCCCTTGAGGAGTGGCTTCCGGAGCTAACGCGTTAAGTCGACCGCCTGGGGAGTACGGCCGCAAGGTTAAAACTCAAATGAATTGACGGGGGCCCGCACAAGCGGTGGAGCATGTGGTTTAATTCGATGCAACGCGAAGAACCTTACCTACTCTTGACATCCACGGAATTTGGCAGCGATGCCTTAGTGCCTTCGGGAACCGTGAGACAGGTGCTGCATGGCTGTCGTCAGCTCGTG
+
CCC9CCGD@FGCFC@A<FFGGGGGGGFFGFFFGGGGGFGGGGG,CFCA,CFECEGGFFFDFGGFGGDDGG8@EFCG8EGGDGFEGGGDGEFFFGGGCEE<,BFG7=F>CGG?DFE7FCGGEB7FD7F:FFEDCFGGGCFAF<<9C==,,@>CFF7BCFGG77*4=FFEGGG7C7,*,?FB:21=FFGG9FACCCGD@CEG5C5AF68;C70A7<C9+<:998+<98?F>>EGGFG:<6@G*28FGG?7C9@FGEG:CFFDE*8;;:?***0<:88C8?FFG?@9858E8<8@***<9<EG*
@M01751:259:000000000-C669V:1:1102:24345:9690 1:N:0:AGAGTC
CATAAGTACGTCATCCCCACCTTCCTCCGGTTTGTCACCGGCAGTCTCCTTAGAGTGCCCACCATAACGTGCTGGTAACTAAGGACAAGGGTTGCGCTCGTTACGGGACTTAACCCAACATCTCACGACACGAGCTGACGACAGCCATGCAGCACCTGTGTCAGAGTTCCCGAAGGCACCAATCCATCTCTGGAAAGTTCTCTGCATGTCAAGGCCTGGTAAGGTTCTTCGCGTTGCTTCGAATTAAACCACATGCTCCACCGCTTGTGCGGGCCCCCGTCAATTCATTTGAGTTTTAACC
+
CCCCCGGGGEGGGGGGGGGGGGGGGGGGGGGGGGGGGGGGGGGGGGGGGGGGGGGGGGGGGGGGGGGGGGGGGGGGGGGGGGGFGGGGGFGGGGGGGGGGGGGGGGDGGGGGGGGGGFGGGFEFGGGGEGGGGDFGGFG7FGGGGGGGGGGGGGGGGGGGGGGGGGGGFGGGGCGGGGGCGGGGGGGGGGDGFCCCCFFGGGGGGFGGGGGGCGGG@FG@FBFF:CEGGGGGDEGGGGGGGGCFGGGGGGGGGGEFFGGFGG5ECEGG6@8>CGEEEG5;AEGGGFGGGGGFGGFGGGF79
@M01751:259:000000000-C669V:1:1102:10245:9749 1:N:0:AGAGTC
TAGCGGAAACCGGATTAGATACCCTGGTAGTCCACGCCGTAAACGATGTCGACTTGGAGGTTGTTCCCTTGAGGAGTGGCTTCCGGAGCTAACGCGTTAAGTCGACCGCCTGGGGAGTACGGCCGCAAGGTTAAAACTCAAATGAATTGACGGGGGCCCGCACAAGCGGTGGAGCATGTGGTTTAATTCGATGCAACGCGAAGAACCTTACCTACTCTTGACATCCAGTGAACTTAGCAGAGATGCTTTGGTGCCTTCGGGAACGCTGAGACAGGTGCTGCATGGCTGTCGTCAGCTCGTG
+
CCCCCGGGGGGGGGGGGGGGGGGGGGGGGGGGGGGGGGGGGGGGGGGGGGGGGGGGGGGGGGGGGGGGGGGGGGGGGGGGGGGGGGGGGGGGGGGGGGGGGGGGGGGGGGGGGGGGGGGGGGGFEEGGGGGGGGGGGGGFGGGGGGGGGGGGGGGGGGGGGGGGGGGGGEGGGGGGGGGGGFFGGGGGGGGGFGGGFEGG5EGGGGCFGGGFFGGFGGGGGGGGFGGGGGGGGGGGGGGGGGFGGGGGGGGGGGGGGGGGGGGGGGGGGGGGGGGGGGGGGGGGDGGGGGGGGGGGGGGGF
@M01751:259:000000000-C669V:1:1102:15693:9766 1:N:0:AGAGTC
TAGCGGAAACAGGATTAGATACCCTGGTAGTCCACGCCGTAAACGATGAATGCCAGCCGTTGGCCTGCTTGCAGGTCAGTGGCGCCGCTAACGCATTAAGCATTCCGCCTGGGGAGTACGGTCGCAAGATTAAAACTCAAAGGAATTGACGGGGGCCCGCACAAGCGGTGGAGCATGTGGTTTAATTCGAAGCAACGCGCAGAACCTTACCATCCCTTGACATGGCATGTTACCTCGAGAGATCGGGGATCCTCTTCGGAGGCGTGCACACAGGTGCTGCATGGCTGTCGTCAGCTCGTGT
+
CCCCCGGGGGGGGFCFGGGGGGGGGGGGGGGGGGGGGGGGGGGGGGGGGGGGGGGGGGGGGGGGGGGGGGFGGGGGGGGGGGGGGGGGGGGGGGGGGGGGGGGGGFFGGGGGGGD@EFGGGEEGGGGGGGGGGGGGGGGGGCGEGGGFGGGGGGGGGGGGGGGFGGGGFGGGGGG9CFGGGGGGGGGGGFGGGGGGGGGGGGGGGGGGGGGGGGGGGGGGGGGGGCFGCEGGGGGGEDGFGFGGGGGGCGGGGGGGGGGGGGGGGGGGGGGGGGGGGFGGGDGFGGGGGFFGGEGFGGGG5
@M01751:259:000000000-C669V:1:1102:23590:9858 1:N:0:AGAGTC
TAGCGGAAACCGGATTAGATACCCTGGTAGTCCACGCCGTAAACGATGTCGACTTGGAGGTTGTTCCCTTGAGGAGTGGCTTCCGGAGCTAACGCGTTAAGTCGACCGCCTGGGGAGTACGGCCGCAAGGTTAAAACTCAAATGAATTGACGGGGGCCCGCACAAGCGGTGGAGCATGTGGTTTAATTCGATGCAACGCGAAGAACCTTACCTGGTCTTGACATCCACAGAACTTTCCAGAGATGGATTGGTGCCTTCGGGAACTGTGAGACAGGTGCTGCATGGCTGTCGTCAGCTCGTG
+
CCCCCGGGGGGGGGGGGGGGGGGGEGGGGGGGGFGGGGGGGGGGGGGGGGGGGGGGGGGGGGGGGGGGGGGGDCGGGGGGGFFGGGGGGGGGGGGGGGGGGGGGGGGGGGGGGGGEEGGGGGGGGGGGGGFGGGGGFGGGFFGGGGGGGGGCGGGDEGGGGGEGFGGGGFCFGGGGGFGGGGGGGGFGGGGFGGGF?EGGEGGGGGFGGGGGGGGF7<EEGGGGGGGGGGGGGGGGGGGGC88AFGGGGG>FGGEGGGGGGGDC89C?CEFGGGGG6?FEFGGCGGD5;EFGCGGEE+:EE
@M01751:259:000000000-C669V:1:1102:19914:10038 1:N:0:AGAGTC
TAGCGGAAACAGGATTAGATACCCTGGTAGTCCACGCCGTAAACGATGTCGACTTGGAGGTTGTTCCCTTGAGGAGTGGCTTCCGGAGCTAACGCGTTAAGTCGACCGCCTGGGGAGTACGGCCGCAAGGTTAAAACTCAAATGAATTGACGGGGGCCCGCACAAGCGGTGGAGCATGTGGTTTAATTCGATGCAACGCGAAGAACCTTACCTACTCTTGACATCCAGAGAACTTTCCAGAGATGGATTGGTGCCTTCGGGAACTCTGAGACAGGTGCTGCATGGCTGTCGTCAGCTCGTG
+
CCCCCGGGGGGGGGGGGGGGGGGGGGGGGGGGGGFGGGGGGGGGGGGGGGGGGDGGGGGGGGGGGGGGGGGGGGFGGGGGGGGGGGGGGGGFGGGGGGGGGGGGGGGGGGGGGGGGGGGGGGGGGGGGGGGGGGGGGGGGG9EFFGGGFFCFGGGCGGGGGGGGGGGGGEGGGGGGGGGFCFFGGGGGGFFGGGGGGGGGGGGGGGGGGGGGGGFCEGGGEGFGGGGGGGGFFGGGCCFGGGGGFG?FGGGGFFGGGGGGCED>CGGGFDFGFGGGGFFFGCFGGFGGGG5CF5CG7AEGE
@M01751:259:000000000-C669V:1:1102:22107:10070 1:N:0:AGAGTC
TAGCGGAAACCGGATTAGATACCCTGGTAGTCCACGCCGTAAACGATGTCGACTTGGAGGTTGTTCCCTTGAGGAGTGGCTTCCGGAGCTAACGCGTTAAGTCGACCGCCTGGGGAGTACGGCCGCAAGGTTAAAACTCAAATGAATTGACGGGGGCCCGCACAAGCGGTGGAGCATGTGGTTTAATTCGATGCAACGCGAAGAACCTTACCTACTCTTGACATCCAGAGAACTTAGCAGAGATGCTTTGGTGCCTTCGGGAACTCTGAGACAGGTGCTGCATGGCTATCGTCAGCTCGTG
+
CCCCCGGGGGGGGGGGGGGGGGGGGGGGGCGGGGGGGGGGGGGGGGGGGGGGGDGGGGGGGGGGGGGGGGFFGGGGGGGGGFGGGGGDGGGFFGGGGGGGGGGGGGFDGGCFCFGGGGGGGGGGGGGGGGFGGFGGGGGGGGGGGGFA,@FFGDE<CFEEGEGGGFGGGGGGGGGGGGGGGCFFFGFFGGGGGGGC?8EC5CECGGGGGGGGDFG6EGD?CFGGGGGGGGGGGGDGFGGGFFG?+:??FF6E5CGGFG*AEEE5EFG+:AEGFGFF6?FGG8FGFC;+<8/:88CFF?=7*
@M01751:259:000000000-C669V:1:1102:26474:10082 1:N:0:AGAGTC
TAGCGGAAACCGGATTAGATACCCTGGTAGTCCACGCCGTAAACGATGGAAGCTAGCCGTCGGGGGGTTTACCTTTCGGTGGCGCAGCCAACGCATTAAGCTTCCCGCCTGGGGAGTACGGTCGCAAGATTAAAACTCAAAGGAATTGACGGGGGCCCGCACAAGCGGTGGAGCATGTGGTTTAATTCGAAGCAACGCGCAGAACCTTACCAGCCCTTGACATGCCACGACGTCCTCAGAGATGGGGTCATTCCTTCGGGACGTGGACACAGGTGCTGCATGGCTGTCGTCAGCTCGTGTC
+
CCCCCGGGGGGGGGGGGGGGGGGGGGGGGGGGGGGGGFGGGGGGGGGGGGGGGGGGGGGGGGGGGGGGGGGGGGGGGGGGDCGDDGGGGGGGGGGGGGGGGGGGGGGGEECGGGGGGGGGGFFGGGGGGGGGGGGGGGGGGGGG@FGGFGGGGGGGGEGGEGGGFGGGCEGFGGGGGGGGFFGGFGGGGGGGGGGGGGGDEEGGGFFCGGGF6FE*AFGGGGGGG8EGGGGGCCEEGFG+<8C+0ACCEFFGGGGGGFGGGGDEGDGCFGGGCE6<CGCCCF6AC5A?FGGCGC9CE57C6
@M01751:259:000000000-C669V:1:1102:10156:10118 1:N:0:AGAGTC
TAGCGGAAACAGGATTAGATACCCTGGTAGTCCACGCCGTAAACGATGTCAACTAGCCGTTGGAATCCTTGAGATTTTAGTGGCGCAGCTAACGCATTAAGTTGACCGCCTGGGGAGTACGGCCGCAAGGTTAAAACTCAAATGAATTGACGGGGGCCCGCACAAGCGGTGGAGCATGTGGTTTAATTCGAAGCAACGCGAAGAACCTTACCAGGCCTTGACATGCAGAGAACTTTCCAGAGATGGATTGGTGCCTTCGGGAACTCTGACACAGGTGCTGCATGGCTGTCGTCAGCTCGTG
+
CCCCCGDGGGGGGEGGGGGGGGCGGGGGGGGGGGGGGGGGGGGGGGGGGGGFGGGGGGGGGGGGGGGGGGGGGGFFGGGGGFGGGGDGGGGGGGGGGGGFGGGGGGGGGCGGGGGGGGGGGGCFGGGGGGFGGGGA9AFF@FGGGGFGGGGGGG7FFDBFGGGGGGFGGFFGGGGGFFFGGGGGGGGGGGGGGGGGGGDGDGGGGGGGGGGGFGDGDGGGGGGFGGGGGGGGGGGGGGCEGGGGCFGGGGGGGGFCFGGEGE?CF?FGGGGGGFGGGGGGGGGGFFFCEFGGFGGGGGEGC
@M01751:259:000000000-C669V:1:1102:19065:10142 1:N:0:AGAGTC
TAGCGGAAACAGGATTAGATACCCTGGTAGTCCACGCCGTAAACGATGAATGCTAGCTGTTGGGGTGCTTGCACCGCAGTAGCGCAGCTAACGCTTTAAGCATTCCGCCTGGGGAGTACGGTCGCAAGATTAAAACTCAAAGGAATTGACGGGGGCCTGCACAAGCGGTGGAGCATGTGGTTTAATTCGAAGCAACGCGCAGAACCTTACCAGCGTTTGACATCCTCATCGCGATTTCCAGAGATGGATTTCTTCAGTTCGGCTGGATGAGTGACAGGTGCTGCATGGCTGTCGTCAGCTC
+
CCCCCGGGGGGGGGGGGGGGGGGGGGGGGGGGGGGGGGGGGGGGGGGGGGGGGGGGGGGGGGGGGGCGGGGGGGGGGGGGGFGGGGGGGGGGGGGGGGGGGGGGGGGGGGGGGGGGGGGGGGGGGGGGGGGGGGGGGGGGGGGGGGGCFGGGGGGGGGGGGGGFGFGGFGGGGGGGGGCGGFFFGFGGGGGGGGGGGFGDGGGGGGGGGGGGGGGGGGGGGFCGGFGGGF6EEGGGGFGGGGGGGGGGF?FGGFGGCFGGGDGGGGFGGFFFFGFCFFGGGFGGGG7FGGDCE5FFFEGG6
@M01751:259:000000000-C669V:1:1102:5218:10196 1:N:0:AGAGTC
TAGCGGAAACAGGATTAGATACCCTGGTAGTCCACGCCGTAAACGATGTCGACTTGGAGGTTGTTCCCTTGAGGAGTGGCTTCCGGAGCTAACGCGTTAAGTCGACCGCCTGGGGAGTACGGCCGCAAGGCTGAAACTCAAAGGAATTGACGGGGACCCGCACAAGCGGTGGAGCATGTGGTTTAATTCGAAGCAACGCGAAGAACCTTACCAACTCTTGACATCCCATTGACCGCTTGAGAGATCAAGTTTTCCCTTCGGGGACAATGGTGACAGGTGGTGCATGGTTGTCGTCAGCTCG
+
CCCCCGGFGFFGGFGGGGGGGGGGFGDGGDGFGGGGGGGGGGGGGGG8FFGCCEGGGGCGGGGGFFFGGGGG8FGGFEFGDCFFGDGGGGGGGGGGFGGGGGGGCGGEGEGGGGGGGGFFGGGGDGGGGGFGCFGGGGDGDGGFGGGG<9FGGGGGGCGE>FFGGGGGG<FGFGFFGG,>B=*CFGCFCGCCE@FCFEEGGGGGGGGGGGGGGEGEFFGCFCEG+CGEGGFGFFDDDGG8<:C>F9CF9EEC99EEGFFF5CEGGGG?:+AFG@CFG<C58CF+<<EFGGG7*1:8*<?E5
@M01751:259:000000000-C669V:1:1102:2031:10311 1:N:0:AGAGTC
TAGCGGAAACAGGATTAGATACCCTGGTAGTCCACGCCGTAAACGATGTCGACTTGGAGGTTGTTCCCTTGAGGAGTGGCTTCCGGAGCTAACGCGTTAAGTCGACCGCCTGGGGAGTACGGCCGCAAGGTTAAAACTCAAATGAATTGACGGGGGCCCGCACAAGCGGTGGAGCATGTGGTTTAATTCTATGCAACGCGAAGAACCTTACCTACTCTTGACATCCAGCGAACTTAGCAGGGATGCTTGGGTGCCTTCGGGAAAGCGGAGACAGGTGCTGGATGGCGGTCGTCAGTCCGTG
+
@CCCCFGCFGFEE8FEFGGFG@F<CEDGGGGEFFAGFDFFEEF<B:DFGAFF@C:C@<FCFCE@,F<E<6@EFF<CFCGCFFC<BCCFEFG<FG@C4@=?F,<+7+44+@=FDDE>CFF<FEF7CCCCEFBEFFAFFCG<F9FF9<=FFGCEGGGG5>CC1<*FFGF<1*=:<FDCCE,2?F@+FFFF,<FFCBC::CEGEEGGGFC>FFFC?@6:0<??+A:++;<<+*8:*;<7+2:9*/*2;6<F?CF*2/0<<+;55:?**8**8>880;/A:+32+*+3A**2C?C:*A8++22/:
@M01751:259:000000000-C669V:1:1102:2649:10399 1:N:0:AGAGTC
CATAAGTACGTCATCCCCACCTTCCTCCGGTTTGTCACCGGCAGTCTCCCTAGAGTGCCCAACTGAATGCTGGCAACTAAGGATAGGGGTTGCGCTCGTTGCGGGACTTAACCCAACATCTCACGACACGAGCTGACGACAACCATGCACCACCTGTCACCATTGTCCCCGAAGGGAAAACTTGATCTCTCAAGCGGTCAATGGGATGTCAAGAGTTGGTAAGGTTCTTCGCGTTGCTTCGAATTAAACCACATGCTCCACCGCTTGTGCGGGTCCCCGTCAATTCCTTTGAGTTTTAATT
+
CCCCCGGGGGGGGGGGGGGGGGGGGGGGGGGGGGGGGGGGFGDGGGGGGGGGGGGGGGGGGGGFGGGGGGGCFGFCFGGGGGGGGGGGGGGGFGGEGGGGGGCEGGGGGGGGGGGGGGGGFGGGGGGGGGGGGGGGGGEGGGGGGGGFEGGFFGGGGGGGGGGGGGGGGGGGGGGGFGDGGGD;D>DGGBFGGGGDGB<CFFDGGFGEGGGFGGFEGGGGGFGGGGGGFEGGGGGGEG?EEGFCEFG7CFCGGFFGFGGGGGGGGEGGGGGGDGGFGGGEEG=CCD?FGGF7EFFCGFG?+
@M01751:259:000000000-C669V:1:1102:12201:10436 1:N:0:AGAGTC
CATAAGTACGTCATCCCCACCTTCCTCCGGTTTATCACCGGCAGTCTCCTTTGAGTTCCCGACCGAATCGCTGGCAACAAAGGATAAGGGTTGCGCTCGTTGCGGGACTTAACCCAACATTTCACAACACGAGCTGACGACAGCCATGCAGCACCTGTCTCACGGTTCCCGAAGGCACTAAGGCATCTCTGCCGAATTCCGTGGATGTCAAGAGTAGGTAAGGTTCTTCGCGTTGCATCGAATTAAACCACATGCTCCACCGCTTGTGCGGGCCCCCGTCAATTCATTTGAGTTTTAACCT
+
CCCCC9@FGGGGGGGGGGGGGGGGGGGGGGFGGGGGGGGGGGGGGGGGGGGGGGGGGGFFGGGGG@@BCFDFGGGFFGGGGGFFGGFEFFGGGFGDGGGGFFGGGCFGFFFFGGGGGGGGGFGGGG@@DGGGGGGGFFGGEGGCCFFEGGG?FGGCCGG,@FGGGGGGGGDGFGGFCFGGGGCF:C<,>,=:::EC:*7<FFFDCF,?CFGGGGGGGFCG?AC2??FF@A58C5**0<</@CGGGFGGFFGD?@F:C?FGGGCC85AFGG>*?EECG5CC=8<<C+<?707*+2<<@FFCC
@M01751:259:000000000-C669V:1:1102:2844:10440 1:N:0:AGAGTC
CATAAGTACGTCATCCCCACCTTCCTCCGGCTTATCACCGGCGGTTCCTTTAGAGTACCCAACTAAATGATGGTAACTAAAGGCGAGGGTTGCGCTCGTTGCGGGACTTAACCCAACATCTCACGACACGAGCTGACGACAGCCATGCAGCACCTGTGTTCCCGTCCCCGAAGGGAAGAAATCTGTCTCCAGAAGTCGTCCGGACATGTCAAACGCTGGTAAGGTTCTGCGCTTTGCTTCGAATTAAACCACTTGCTCCACCGCTTGAGCAGGCCCCCGCCAATTCCTTTGAGTTTTAATC
+
CCCCCAEFFFCF7EFDGFCF7FGGGGGGGGCFEGGCFFC7FGG7CFEEFGFGFEEFGECEGGG<EG8FF9FFFE,<CFGGFGGGGG@EECFFGFE7FCFCFE:+8:CFFFCC9BFDE?8,,,BBFF7:C+FFEGGEGEGGD*<3@@BC:F<:FFF8FFGGGGC>FGGG>*=FB:CCCFFG@,><9CG9,,?<F:>FFGGG=CF<<CC<<+0A7<?E*18;FGGGGG<C99?E***+0AC9>58@>FGFF?>8++23+<<@CD5:?8**3<:8*:;AC5C**:*A+9::++3+*3+0++<C7
@M01751:259:000000000-C669V:1:1102:25264:10486 1:N:0:AGAGTC
CATAAGTACGTCATCCCCACCTTCCTCCGGTTTATCACCGGCAGTCTCCTTTGAGTTCCCGACCGAATCGCTAGCAACAAAGGATAAGGGTTGCGCTCGTTGCGGGACTTAACCCAACATTTCACAACACGAGCTGACGACAGCCATGCAGCACCTGTCTCACGGTTCCCGAAGGCACTGAGGCATCTCTGCCAGATTCCGTGGATGTCAAGAGTAGGTAAGGTTCTTCGCGTTGCATCGAATTAAACCACATGCTCCACCGCTTGTGCGGGCCCCCGTCAATTCATTTGAGTTTTAATCT
+
CCCCCGGGGGGGGGGGGEFGGGGGGGGGGGGGGGGGGGGGGGGGGGGGGGGGGGGGGGGGGGGGGFFECFFGGGGGGGGGGGGGFGGGGGGGGGGGGGGGGFGGGGGGGGGGGGGGGGGGGGGGGGGGGGGGGGCFGGGDGGGFFGGGG?EGGFFCEGGGGGGGGGGGGGDGGFEGGGGGGFGGGGGFCGGGGGGGGGGGGGGGGG?CFG9FFGGGGGGGFFGGGGGGGFGGGGGGGGGEG6@FGGCFCGFGFDGGG?FGGCE>EGGGGGD>EEGE5EEG=GGCGGGGFF78<:CFGCDGC
@M01751:259:000000000-C669V:1:1102:9406:10487 1:N:0:AGAGTC
CATAAGTACGTCATCCCCACCTTCCTCGCGGCTTATCACCGGCAGTCTCCCTAGAGTGCCCAACTGAATGATGGCAACTAAGGACGTGGGTTGCGCTCGTTGCGGGACTTAACCCAACATCCCACGACACGAGCTGACGACAGCCATGCAGCACCTGTGTGCACGCCTCCGAAGAGGATCCCCGTTCTCTCGAGGTAACATGCCATGTCAAGGGATGGTAAGGTTCTGCGCGTTGCTTCGAATTAAACCACATGCTCCACCGCTTGTGCGGGCCCCCGTCCATTCCTTTGAGTTTTAATCT
+
CCCCCGGGGCFFGGGFGGGGGGFFGGGGGGCFGEGGFGGGGGGG:FFDFFG8@<F,F<F,CFCEEGGGCD,6EEF@FECGGGGGGG:FEDFC7F7=>CEFCFGGGCFFGFGGGGF@FGGFF,D,3@:::=BFCEC<EEC>FE:BFCGGF@CFGGGFCFGGF9@E:@FEECEFEEGFGGGGGFFC*<<<FFGC,FFFGGGGGFF,<FGFCGGGGCFFGGFGGGGCF?E<EGGGG5C5CEECEFGGG++CF>E*<EFFGC6CC*::>C6+<8:*:888:>?G5*<+@+<ECGGGFE++90C9?
@M01751:259:000000000-C669V:1:1102:24645:10516 1:N:0:AGAGTC
CATAAGTACGTCATCCCCACCTTCCTCCGGCTTATCACCGGCGGTTCCTTTAGAGTACCCAACTAAATGATGGTAACTAAAGGCGAGGGTTGCGCTCGTTGCGGGACTTAACCCAACATCTCACGACACGAGCTGACGACAGCCATGCAGCACCTGTGTTCCAGTCCCCGAAGGGAAGAAATCGATCTCTCGAAGTCGTCCGGACATGTCAAACGCTGGTAAGGTTCTGCGCGTTGCTTCGAATTAAACCACATGCTCCCCCGCTTGTGCAGGCCCCCGTCAATTCCTTTGAGTTTTAATC
+
CCCCCGGGGGGGGGGGGGGGGGGGGGGGGGGGGGGGGGGGGGGGGGGGGGGGGGGGGGGGGGGGGGGGGGGGGGFFGGGGFGFGGGEGEGGGGGGGGGGGGGGGGGGGGGGGGGGGGGGGA<<FGGGGGEGGGGFGGGECBCFGGGFGGGGGGFGGF:DEGG9FGGGGGGCEGGGGF@CFFFGGGF<<FE@BG77<FEECEEGGGGFCF?+A7@CE85E@7FCC9EEFFG>58EEGGFGGGF>FFGGGGGCFFF9F9CF*2?/?EG8C6CF+;CCCGGE?C8CFGG7CCFC+;@FGGG6C+
@M01751:259:000000000-C669V:1:1102:5897:10590 1:N:0:AGAGTC
CATAAGTACGTCATCCCCACCTTCCTCCGGTTTATCACCGGCAGTCTCCTTTGAGTTCCCGACCGAATCGCTGGCAACAAAGGATAAGGGTTGCGCTCGTTGCGGGACTTAACCCAACATTTCACAACACGAGCTGACGACAGCCATGCAGCACCTGTCTCCCGGTTCCCGAAGGCACTAAGGCATCTCTGCCGAATTCCGTGGATGTCAAGAGTAGGTAAGGTTCTTCGCGTTGCATCGAATTAAACCACATGCTCCACCGCTTGTGCGGGCCCCCGTCAATTCATTTGAGTTTTAACCT
+
CCCCCGGGGGDGGGGC<DFGGGFCFEFGGD@@;EEGFFF@FE:FFFGGCECFD,DDFGE<CCECGCFGC8DD@CEFG7FEFGGEGGFAFACEFC:CF::FCGCFCEGGFFGGFGG7FFGFFFACFFFEGGG@>CEFGGGGGGGGFGGGFFEFCBGFCCEGG9F:*@7>CFEEC*:7FFF8CCC7CFB>,;F,CC@C1*>FGFGGEF:5:7?:?FF:99CCFFGGGCEF?*88C*8?6<C5;C@5CGDCC>GFFC?C+<8CFD5*;80+<8*:E*28*::C=*A++3ACF7+*0<9C9<CF?
@M01751:259:000000000-C669V:1:1102:6725:10611 1:N:0:AGAGTC
CATAAGTACGTCATCCCCACCTTCCTCTCGGCTTATCACCGGCAGTCCCCTTAGAGTGCCCAACTGAATGCTGGCAACTAAGGGCGAGGGTTGCGCTCGTTGCGGGACTTAACCCAACATCTCACGACACGAGCTGACGACAGCCATGCAGCACCTGTGTCCACGTCCCGAAGGCACTGAGGCATCTCTGCCAGATTCCGTGGATGTCAAGAGTAGGTAAGGTTCTTCGCGTTGCATCGAATTAAACCACATGCTCCACCGCTTGTGCGGGCCCCCGTCAATTCATTTGAGTTTTAACCTT
+
CCCCCGGGGGGGGGGGGGGGGGGGGGGGGGGGGGGGGGGGGGGGGGGGGGGGGGGGGGGGGGGGGGGGGGGGGGGGGGGGGGGGGGGGGGGGGGGGGGGGGGGGGGGGGGGGGGGGFGGGGAFGGGGGGGGGGGGGGGGGGDGGGGGGGGGGGGGGGGFGGGGGGGGGGGGGGGGGGGGGGGGGGGGGGGGGGG7FGGGGGGGEGFFGGFGGGGGGGGGGGGGGGGGGFDGGGGGGGGEGFECGGGC8EFGFEGDG6CFGGGGGGGG7EEGGDEGGGGGCEGDGGGGEECFFFGFFGGGGG
@M01751:259:000000000-C669V:1:1102:18363:10614 1:N:0:AGAGTC
TAGCGGAAACAGGATTAGATACCCTGGTAGTCCACGCCGTAAACGATGTCGACTTGGAGGTTGTTCCCTTGAGGAGTGGCTTCCGGAGCTAACGCGTTAAGTCGACCGCCTGGGGAGTACGGCCGCAAGGTTAAAACTCAAATGAATTGACGGGGGCCCACACAAGCGGTGGAGCATGTGGTTTAATTCGATGCAACGCGAAGAACCTTACCTACTCTTGACATCCACGGAATTCGGCAGAGATGCCTTAGTGCCTTCGGGAACCGTGAGACAGGTGCTGCATGGCTGTCGTCAGCTCGTG
+
CCCCCGGGGGGGGGGGGGGGGGGGFGGGGGGGGGGGGGGGGGGGGGGGGGGGGGGGGGGGGGGGGGGGGGGGGGGGGFFGGGGGGGGGGGGGFGGGGGGGGGGGGGGGGGGGFGGGGGGGGGGGGGGGGGFGGGGGGGGGGGGGGGGGGGGDGGGGGGGGGGGGGGGGGEEGFFGGGGCGGGGGGGGGGGGFGGGGGDGGGGGGGGGGGFGGGGGGGGGCFCGC@FGGGGGGGGGGGGGGGFFGGGGGGGGGDFFGGGGGEGGGGGGFDGGGCFGGGGFFGGGGGGGGGFGCFGG6<?CE5
@M01751:259:000000000-C669V:1:1102:22623:10630 1:N:0:AGAGTC
CATAAGTACGTCATCCCCACCTTCCTCCGGTTTATCACCGGCAGTCTCCTTTGAGTTCCCGACCGAATCGCTGGCAACAAAGGATAAGGGTTGCGCTCGTTGCGGGACTTAACCCAACATTTCACAACACGAGCTGACGACAGCCATGCAGCACCTGTCTCACGGTTCCCGAAGGCACTGAGGCATCTCTGCCAGATTCCGTGGATGTCAAGAGTAGGTAAGGTTCTTCGCGTTGCATCGAATTAAACCACATGCTCCACCGCTTGTGCGGGCCCCCGTCAATTCATTTGAGTTTTAACCT
+
CCCCCGGGGGGGGGGGGGGGGGGGGGGGGGGGGGGGGGGGGGGGGGGGGGGGGGGGEGGGGGGGGGGGGGGGGGGGGGGGGGGGGGGFGGGGDGGGGGGGGGGGGGGGGGGGGGGGGGGGGGGGGGGFGGGGGGGGGGGGFGGGGGGGGGGGGGGGGGGGGGGGGGGGGGGGGFGGGGGGGGGGGGGGGGGFGFGGGGGGGGGGGGGGGGGGFFGGF9FGCCGGGGGGGCGGGGEGGFFCFGGGGDGGFGGGGFGGFFGGGGGGDCG?FGDCEEGGGGCEGEGGG7C999+*2<FGFCFGG
@M01751:259:000000000-C669V:1:1102:23661:10822 1:N:0:AGAGTC
CATAAGTACGTCATCCCCACCTTCCTCCAGTTTATCACTGGCAGTCTCCTTTGAGTTCCCGGCCGGACCGCTGGCAACAAAGGATAAGGGTTGCGCTCGTTGCGGGACTTAACCCAACATTTCACAACACGAGCTGACGACAGCCATGCCGCACCTGTCTCAGAGTTCCCGAAGGCACCAATCCATCTCTGGAAAGTTCTCTGGATGTCAAGAGTAGGTAAGGTTCTTCGCGTTGCATCGAATTAAACCACATGCTCCACCGCTTGTTCGGGCCCCCGTCAATTCATTTGAGTTTTAACCT
+
CCCCCGGGGGGFGGGFFGGGGGGGGGFGGGGGGGGGGGGGFFFGGGGGGGGGCEFFFFGGG:CCFEGGGGGEEFGFGCFGGGGG@DGGFFFGCCFG>CGGGDCEEEGGGGGGGGGGGGGGGGFGGGGGGGGGGGGGGFEEGGGGGGA>8,@C<FEGGGFCFGFGFFGDF<FGGGGFGCFCFGGG9@F9FEGGGE<FEGGGFF9,7?:FG9FF:<?FCCGGFGF2CB:EGCCEFGGGGFGCFG@FGGGG@CFFCCEFGGGGGEGEEGF+<;EEGCCGGGGGEGFGG7@C97<C9:7C?FGGG
@M01751:259:000000000-C669V:1:1102:8435:10831 1:N:0:AGAGTC
TAGCGGAAACCGGATTAGATACCCTGGTAGTCCACGCCGTAAACGATGTCGACTTGGAGGTTGTTCCCTTGAGGAGTGGCTTCCGGAGCTAACGCGTTAAGTCGACCGCCTGGGGAGTACGGCCGCAAGGTTAAAACTCAAATGAATTGACGGGGGCCCGCACAAGCGGTGGAGCATGTGGTTTAATTCGATGCAACGCGAAGAACCTTACCTACTCTTGACATCCACGGAATTCGGCAGAGATGCCTTAGTGCCTTCGGGAACCGTGAGACAGGTGCTGCATGGCTGTCGTCAGCTCGTG
+
CCCCCGGGGGGGGGGGGGGGGGGGGGGGGGGGGGGGGGGGGGGGGGGGGGGGGGGGGGGGGGGGGGGGGGGGGGGGGGGGGGGGGGGGGGGGGGGGGGGGGGGGGGGGGGFGGGGGGGGGGGFGGGGGGGDFGGGGGGGGGG9FGGGGGGGGGGGGGGGGGGDFGFGEFEGGGGGGGGGGGGGGGGFFFFFCFGGGGGGGGGGGGGGGGGGGGGGGCGGGGGGG9FGGGGGGGGFGF>EGGGGGGGGGGGGCCFGGGGGDGGGGGGGFGGCGGGGGGFGGGGGGCCGGFGFFFGGGFGGE5
@M01751:259:000000000-C669V:1:1102:5731:10843 1:N:0:AGAGTC
TAGCGGAAACAGGATTAGATACCCTGGTAGTCCACCCCGTAAACGTTGGGAACTAGTTGTGGGGTCCATTCCACGGATTCCGTGACGCAGCTAACGCATTAAGTTCCCCGCCTGGGGAGTACGGCCGCAAGGCTAAAACTCAAAGGAATTGACGGGGACCCGCACAAGCGGCGGAGCATGTTGCTTAATTCGATGCAACGCGAAGAACCTTACCTAGGCTTGACATGTGCGGAAATCCTCCAGAGATGGTGGGTCCGTAAGGGTCGCACACAGGTGGTGCATGGTTGTCGTCAGCTCGTGT
+
CCCCCGGGGGGGGGGGGGGGGGGGGGGGGGGGFGFFGCFGGGGGGGCGGGGGGGGGDGFFGGGGGGGGGGGGGGGGGGGGGGGGGGDGFGGGGGGGCGGGGGGGGGGGGGGGCEGGGDEFGGGGC>FGGFGGGFCFGGGGGGGGGGEFGGGGFGGGGGGGGGG7:FBFGGGGGCECGFGGGGGGDFFCGGFG<FFGEGGGDCEGEEGGFFFG8CF7:8FGGGFFCGGGGFEEEEEFG6<+;EF9FCGGGFFDGGG58;C?FCGGGGG>EG>*;;9@E5/9A9?CGGGED8@ECGGGGGEG5
@M01751:259:000000000-C669V:1:1102:25953:10847 1:N:0:AGAGTC
CATAAGTACGTCATCCCCACCTTCCTCCGGTTTATCACCGGCAGTCTCCTTTGAGTTCCCGACCGAATCGCTGGCAACAAAGGATAAGGGTTGCGCTCGTTGCGGGACTTAACCCAACATTTCACAACACGAGCTGACGACAGCCATGCAGCACCTGTCTCACGGTTCCCGAAGGCACTGAGGCATCTCTGCCAGATTCCGTGGATGCCAAGAGTAGGTAAGGTTCTTCGCGTTGCATCGAATTAAACCACATGCTCCACCGCTTGTGCGGGCCCCCGTCCATTCATTTGCGTTTTAACCT
+
CCCCCGGGGGGGGGGGFGGGDFGFGFEGEGGGGGGGGEFGGG:FGDFFFGFGGGGFEGGCFFGGG@8BBFFFGEDEEGGFFF@EFDGGGGGGCF@BC@CFGFGGGDGGGGGGGFGGGGGDFFG<,AD=FCGGGEE<<BF7F:FGCFF8BFGFGFFGGFFCFCFF<FEEEFFE:>CC@FDDD@GG>EGFG,CFECFGGGGGF<:C7FGGFG7FGGG@FFGF9FFE9<:C,=>>CGE*<70*;EG>F::FFGGGCGGFFC?C8:CEGFGGFGG>*::E8*2;*87CG7CE7C+**::;?FGC?
@M01751:259:000000000-C669V:1:1102:12154:10858 1:N:0:AGAGTC
TAGCGGAAACAGGATTAGATACCCTGGTAGTCCACGCCGTAAACGATGTCGACTTGGAGGTTGTTCCCTTGAGGAGTGGCTTCCGGAGCTAACGCGTTAAGTCGACCGCCTGGGGAGTACGGCCGCAAGGTTAAAACTCAAATGAATTGACGGGGGCCCGCACAAGCGGTGGAGCATGTGGTTTAATTCGATGCAACGCGAAGAACCTTACCTACTCTTGACATCCACGGAATTCGGCAGAGATGCCTTAGTGCCTTCGGGAACCGTGAGACAGGTGCTGCATGGCTGTCGTCAGCTCGTG
+
CCCCCGGGGGGGGGGGGGGGGGGGGGGGGGGGGGGGGGGGGGGGGGGGGGGGGGGGGGGGGGGGGGGGGGGCEFFEGGGGGGGGGGGGGGGGGGGGGGGGGGGGGGGGGGGGGGGGGGGGGGGGGGGGGGGGGGGGGGGGGGGGGGGGGGGGGGGGGGGGGDGGCFGGGEGGGGGGGGGGGFGGGGGGGGGGGGGGGGGGGGGGGGGGGGGGGGGGGGGGFGGGFGFC5C5CFGGGGDGGGGGGCEGGGGGGGGGGGGGDGGCFFGGGGGGGGGGGGGGGGGGGGGGEGCFFFEGG96:5:
@M01751:259:000000000-C669V:1:1102:5981:10868 1:N:0:AGAGTC
TAGCGGAAACAGGATTAGATACCCTGGTAGTCCACGCCGTAAACGATGATAACTAGCTGTCCGGGAACTTGGTTTTTGGGTGGCGCAGCTAACGCATTAAGTTATCCGCCTGGGGAGTACGGCCGCAAGGTTAAAACTCAAATGAATTGACGGGGGCCTGCACAAGCGGTGGAGCATGTGGTTTAATTCGAAGCAACGCGCAGAACCTTACCAGCGTTTGACATGTCCGGACGATTTCCAGAGATGGATCTCTTCCCTTCGGGGACTGGAACACAGGTGCTGCATGGCTGTCGTCAGCTCG
+
CCCCCGGGGGGGGFGGGGGGGGGGGGGGGGGGGGGGGGGGGGGGGGGGGGGGGGGGGGGGFGEGGGGGGGGGFFGGGGGGGEEGGGGGGGGGGGGCFDFFGGGGGGFEFFGGGGGGGGGGGGGGGGGGGFFFGGGGGGGGGFFGFFDFGGGGGGGGGDFGGGGFGGGGG*<FCFGGFGFGGFG>FGGGGGGGGEECFGGGGGGGGGGGGG8CC6@EEGGGCFGGGGCFEGGEEGGGGFFFG?CFGEFGFGGGGFGGEFEGGEDD>EFFC?EGGFGFFFFGGGGGGGGGGGFCFGC8CC9?C
@M01751:259:000000000-C669V:1:1102:10639:11042 1:N:0:AGAGTC
CATAAGTACGTCATCCCCACCTTCCTCCGAGTTGACCCCGGCAGTATCCCATGAGTTCCCACCATTACGTGCTGGCAACATAGAACGAGGGTTGCGCTCGTTGCGGGACTTAACCCAACATCTCACGACACGAGCTGACGACAACCATGCACCACCTGTTCACCAGTGTCCAAAGAGTTGACCATTTCTGGCCCGTTCTGGTGTATGTCAAGCCTTGGTAAGGTTCTTCGCGTTGCATCGAATTAATCCGCATGCTCCGCCGCTTGTGCGGGTCCCCGTCAATTCATTTGAGTTTTAACCT
+
CCCCCGGGGGGGGGGGGGGGGGGGGGGGGGGGGFGGGGGGGGGGGGGGGGGGGGGGGGGGGGGGGFGGGGGGGGGGGGGGGGGGGGGGGGGGGGGGGGGGGGGGGGGCCFGGGGDFGGGGGGDFGGGGGGGGGGGGGGGGGGGGGGGGGGGGGGGGGGGGGGGGGGGGGGGGGGGGGGGGGGGGGGGGGFGGFGGGGGGFGGFFCFCGFFGFGGGGGGGGGGGGGGGGGCFGGGGEGGGGGGGGGGGFGGGGGEGGGGGGG5CEEFG6C*:>CG=CFGEGCC7EG7FFGGGGGGFGFFGFC
@M01751:259:000000000-C669V:1:1102:6734:11074 1:N:0:AGAGTC
CATAAGTACGTCATCCCCACCTTCCTCCGGTTTATCACCGGCAGTCTCCTTTGAGTTCCCGACCGAATCGCTGGCAACAAAGGATAAGGGTTGCGCTCGTTGCGGGACTTAACCCAACATTTCACAACACGAGCTGACGACAGCCATGCAGCACCTGTCTCACGGTTCCCGAAGGCACTAAGGCATCTCTGCCGAATTCCGTGGATGTCAAGAGTAGGTAAGGTTCTCCGCGTTGCATCGAATTAAACCACATGCTCCACCGCTTGTGCGGGCCCCCGTCAATTCATTTGAGTTTTAACCT
+
CCCCCGGGGGGGGGGGGGGGGGGGGGGGGGGGGGGGGGGGGGGGGGGGGGGGGGGGGGGGGGGGGFFFCGGGGGGGGGGGGGGGGGGGGGGGGGGGGGGGGGGGGGGGGGGGGGGGGGGGGGGGGGGGGGGGGGGGGGGGGGGGGGGDGGGGGGGGGGGGGGGGGGGGGGGGGGGGGGGGGGGGGGGEGGGGGGDEGGGGGGGGGGGFGFGGGGGGGGGGGGGFGGGGGGGGGGGGGGGGGFFGGGGGGGGGGGGGDGFGGGDEGFC:CEGCGGCC>=EG5ACCF?CCFGCFGGGGGGGGG
@M01751:259:000000000-C669V:1:1102:21633:11383 1:N:0:AGAGTC
CATAAGTACGTCATCCCCACCTTCCTCCGGCTTGTCACCGGCAGTTCCTCTAGAGTGCCCACCCAAACGTGCTGGCAACTAAAGGCGAGGGTTGCGCTCGTTGCGGGACTTAACCCAACATCTCACGACACGAGCTGACGACAGCCATGCAGCACCTGTGTTCCGGTCCCCGAAGGGAACCCCAGATCTCTCTGGTTAGCCGGACATGTCAAGGGCTGGTAAGGTTCTGCGCGTTGCTTCGAATTAAACCACATGCTCCACCGCTTGTGCAGGCCCCCGTCAATTCCTTTGAGTTTTAATC
+
CCCCCCGGGFFGGGGGGGGGGGGGGGGGGGGGGGGGGGGGGDGGGEGG9EGGGGGGGGGGGGGGGGGGGGGGGGGGGGGGGGGGGGGGGGE@<+FGGGGGGGGDGGGGGGGGGGGGGGGGGGGGGGGGGGDEGGGGGGGGGGGGGGG9CGGCFGGGGGGGGFGGGEEFGGGGFEGEDFGCFEGGG<CGFG9F@CFGGGGGGGGGGGGGGGF?EGGDFGE;FGGFFFFGGGGDGGGEGGGCCCFGGDEDGGGF5C9C+<@:FF8:CGGGF7778ECGEEECGE5CFFGGGGF7*9A7C77F+
@M01751:259:000000000-C669V:1:1102:23654:11392 1:N:0:AGAGTC
TAGCGGAAACAGGATTAGATACCCTGGTAGTCCACGCCGTAAACGATGTCGACTTGGAGGTTGTTCCCTTGAGGAGTGGCTTCCGGAGCTAACGCGTTAAGTCGACCGCCTGGGGAGTACGGCCGCAAGGTTAAAACTCAAATGAATTGACGGGGGCCCGCACAAGCGGTGGAGCATGTGGTTTAATTCGATGCAACGCGAAGAACCTTACCTACTCTTGACATCCAGCGAACTTAGCAGAGATGCTTTGGTGCCTTCGGGAACGCTGAGACAGGTGCTGCATGGCTGTCGTCAGCTCGTG
+
CCCCCGGGGG8EC6FFFGGGGGGGCEGFDC-@<FFFGGEG;@CFFGGGFFGDGECFFFFEFFFE<CFC9CF9<F,BFGGGGFGGGEGGECF9,?FFEGC@9,BBFGGG7>CFGGGGGFF9CGCF@F@@FFEF<9BCDDD,<>F93><<>,@FGDFG@51=<@*=<CGEGFDGCFGF9FF@CCCGGA,C<CCFFGG?FGGGD*:>C:CGGGGG7?FC8CFGCFFGGCFGCEE8*C?+<CGGCFCCF79CFFGGF7:FFFGGGG>FGCE5C5<@*25<CEG:9<CEFF;C@C5@*88?++11:
@M01751:259:000000000-C669V:1:1102:16547:11396 1:N:0:AGAGTC
TAGCGGAAACAGGATTAGATACCCTGGTAGTCCACGCCGTAAACGATGTCGACTTGGAGGTTGTTCCCTTGAGGAGTGGCTTCCGGAGCTAACGCGTTAAGTCGACCGCCTGGGGAGTACGGCCGCAAGGTTAAAACTCAAATGAATTGACGGGGGCCCGCACAAGCGGTGGAGCATGTGGTTTAATTCGATGCAACGCGAAGAACCTTACCTACTCTTGACATCCACGGAATTCGGCAGAGATGCCTTAGTGCCTTCGGGAACCGTGAGACAGGTGCTGCATGGCTGTCGTCAGCTCGTG
+
CCCCCGGGGGGGGGGGGGGGGGGGGGGGGGGGGGGGGGGGGGGGGGGGGGGGGGGGGGGGGGGGGGGGGGGGGGGGGGGGGGGGGGGGGGGGGGGGGGGGGGGGGGGGGGGGGGGGGGGGGGGGGGGGGGGGGGGGGGGGGGGGGGGGGGGGGGGGGGGGGGGGGGGGGGGGFFGGGGGGGCFGGGGGGGGGGGGGGGGGGGGGGGGGGGGGGGGGGGGGGGGGGGGGGGGGFFGGGGGGGFFCFGGGGGG7CGFGGGFGGGGDGGGGGGGGGGGGCDGGGGGGFGGGGGGGGGGGGFC:7
@M01751:259:000000000-C669V:1:1102:18133:11423 1:N:0:AGAGTC
CATAAGTACGTCATCCCCACCTTCCTCCGGCTTAGCACCGGCAGTCCCATTAGAGTTCCCAACTAAATGATGGCAACTAATGGCGAGGGTTGCGCTCGTTGCGGGACTTAACCCAACATCTCACGACACGAGCTGACGACAGCCATGCAGCACCTGTGTCCTAGTCCCCGAAGGGAAAGCCAGATCTCTCTGGCGGTCCAGGCATGTCAAAAGGTGGTAAGGTTCTGCGCGTTGCTTCGAATTAAACCACATGCTCCACCGCTTGTGCGGGCCCCCGTCAATTCCTTTGAGTTTTAATCTT
+
CCCCCGGGGGGGGGGGGGGGGGGGGGGGGGGGGGGGGGGGGGGGGGGGGGGGGGGGGGGGGGGGGGGGGGGGGGGGGGGGGGGGGGGGGGGGGGGGGGGGGGGGGGGGGGGGGGGGGGGGGGGGGGGGGGGGGGGGGGGGGGGGGGGGGGGGGGGGGGGGGGGGGGGGGGGGGGGGGGGGGGGGGGGGGGGGGGGGGGGGGGGGGGGGGGGGGGGGGGGGGGGGGGGGGGGGEGGGGGGGGGGGGGGFCEGGGGGGGFGGDGGGGGFFGGGGGGGGGGGGDGGGGFGGG+A:CFF:?FFGG
@M01751:259:000000000-C669V:1:1102:25466:11475 1:N:0:AGAGTC
CATAAGTACGTCATCCCCACCTTCCTCCGGTTTATCACCGGCAGTCTCCTTTGAGTTCCCGACCGAATCGCTGGCAACAAAGGATAAGGGTTGCGCTCGTTGCGGGACTTAACCCAACATTTCACAACACGAGCTGACGACAGCCATGCAGCACCTGTCTCACGGTTCCCGAAGGCACTAAGGCATCTCTGCCGAATTCCGTGGATGTCAAGAGTAGGTAAGGTTCTTCGCGTTGCATCGAATTAAACCACATGCTCCACCGCTTGTGCGGGCCCCCGTCAATTCATTTGAGTTTTAACCT
+
CCCCCGGGGGGGGGGGGGGGDGGGGGGGGGGGGGGGGGGGGGGGGGGGGGGGGGGGGGGGGGGGGGEG@@FGGGGGGFGGGGGGGGGGGFGGGGFGFGGGGFGGGGGGGGGGGGGG<FGGGFGGGGGGGGGGGGDFGFFGGGGGGGGGGGFFGGGGGGGGGGGGGGGGGGGGGGGGGGGGFGGGGGG9FGGGGGGDGGGFFGFDCFFGFGGGGGGGFDGFGGGGGGGGGCEGGGGGGGGGG6EFFCGGGGGGGGGGGG?FGGGCEGGFFGGDEEEGGGGG:CFFGGGGGFCGFCGFFGGCF
@M01751:259:000000000-C669V:1:1102:5016:11515 1:N:0:AGAGTC
TAGCGGAAACCGGATTAGATACCCTGGTAGTCCACGCCGTAAACGATGTCGACTTGGAGGTTGTTCCCTTGAGGAGTGGCTTCCGGAGCTAACGCGTTAAGTCGACCGCCTGGGGAGTACGGCCGCAAGGTTAAAACTCAAATGAATTGACGGGGGCCCGCACAAGCGGTGGAGCATGTGGTTTAATTCGATGCAACGCGAAGAACCTTACCTACTCTTGACATCCACGGAATCTGGCAGAGATGCCTGAGTGCCTTCGGGAACCGTGAGACAGGTGCTGCATGGCTGTCGTCAGCTCGGG
+
CCCCCGGGGGGDF7FDGCGGGGGGGGGGGGGGGGGGGFGGGGGGGGGGGGFGGGGGGGGGGGGGFGGGGGCFGGGGGGGGGGGFGGGGEGGFD,CFEFGGFGGDGGCEGGGGGGGGDBCFGGGGG>:=FFGGFFFGG8FGGGGGFFGAFFG>FGEECGEGG7FGFGGGGECDDFGGGGGGGGGCFFGFGGGFGGGGFGECECCEDGGFGCFGGGGGGGF?CDFGGGFCGCEEFGGGGGG?CGCGGGGGGG8CFFGGFGGCD:CF8C85C8@EFCCE6FFFG8EF**088AF@F>8EC+***
@M01751:259:000000000-C669V:1:1102:19239:11619 1:N:0:AGAGTC
TAGCGGAAACAGGATTAGATACCCTGGTAGTCCACGCCGTAAACGATGTCGACTTGGAGGTTGTTCCCTTGAGGAGTGGCTTCCGGAGCTAACGCGTTAAGTCGACCGCCTGGGGAGTACGGCCGCAAGGTTAAAACTCAAATGAATTGACGGGGGCCCGCACAAGCGGTGGAGCATGTGGTTTAATTCGATGCAACGCGAAGAACCTTACCTACTCTTGACATCCAGCGAACTTAGCAGAGATGCTTTGGTGCCTTCGGGAACGCTGAGACAGGTGCTGCATGGCTGTCGTCAGCTCGTG
+
CCCCCEFCFGFDE8CFFC9FEFF8,CFG@EEFCEFEEGGCECFEECD@FFGGG,BF<@C@BDC@CEGG@@CFFG8CFC,BF,C,BCGGDDDEFGGGCFGGAFC=:FGG7=@FCF7+@FGGE+:+@7F:CFF,,>FA,FEFAF,,DF<F@C<:3:CGG7C7:F@E<,81<1C7BFFG92<<@F:<<F9<2=CFGGGGG>EECGGGDF5EE9<8<:@CFFC<?8+<CC+<8*:E8@:C++0<CFC@FFEFF?+;*@;E<CCC888FEGGGGD+<C8=<0AC7++3:85C5;6C;;5CGCCEE5
@M01751:259:000000000-C669V:1:1102:22388:11650 1:N:0:AGAGTC
CATAAGTACGTCATCCCCACCTTCCTCCGGTTTATCACCGGCAGTCTCCTTTGAGTTCCCGACCGAATCGCTGGCAACAAAGGATAAGGGTTGCGCTCGTTGCGGGACTTAACCCAACATTTCACAACACGAGCTGACGACAGCCATGCAGCACCTGTCTCACGGTTCCCGAAGGCACTGAGGCATCTCTGCCAGATTCCGTGGATGTCAAGAGTAGGTAAGGTTCTTCGCGTTGCATCGAATTAAACCACATGCTCCACCGCTTGTGCGGGCCCCCGTCAATTCATTTGAGTTTTAACCT
+
CCCCCGGGGFGGGGGGGGGGGGFGGGGGGGGGGGGGGGGGGGGGGFGGGGGGGGGGGGGGDGGEGFEFGGGGGEGGGGGGGFGFFGGGGGGGGGGGGGGGGGGGGGGGGGGGGGGGGGGGGGGGGDGGGGGEGGGGGGGGGGGGGGGGGGGGGGGGGGGGGGGGGGGGGGG@FGGGGGGGGGGGGGGGFGGGGGGGGGGGGGGGGGGGGGGGGGGGGGGFGGG@FFGGFFF>EGGGFFGECFFGGGGGGGGGGGFGGGGGGGGGE@FCGCECE:E8CGCGG>FGGGFFGGE@FG?FGFCCF
@M01751:259:000000000-C669V:1:1102:7556:11671 1:N:0:AGAGTC
CATAAGTACGTCATCCCCACCTTCCTCTCGGCTTATCACCGGCAGTCCCCTTAGAGTGCCCAACTAAATGCTGGCAACTAAGGGCGAGGGTTGCGCTCGTTGCGGGACTTAACCCAACATCTCACGACACGAGCTGACGACAGCCATGCAGCACCTGTTCTAGGGCCAGCCGAACTGAAGGTCATCGTCTCCAATGACCATACCCCGAATGTCAAGAGCTGGTAAGGTTCTGCGCGTTGCTTCGAATTAAACCACATGCTCCACCGCTTGTGCGGGCCCCCGTCAATTCCTTTGAGTTTTA
+
CCCCCGGGGGGGGGGGGGGGGGGGGGGGGGGGGGGGGGGGGGGGGGGGGGGGGGGGGGGGGGGGGGGGGGGGGGGGGGGGGGGGGGGGGGGGGGGGGGGGGGGGGGGGGGGGGFFGGGGGG<FGGGGGGGGGGGGGGGGGGGGGGFFGGGGGGGGGGGGGGGGGGGGGGGGGGEGGGFGGGGGGGGGGGEFGGGGGGGGGGGGGFCFGGGGGGGGGGGGGGGGFGGGFGDFGGGGGGGGGGGGGFGGGGGGGGGGGGGF:@FFGGGGGEGGFFG5EGGGGGGGGGGFGGGGGG9FFEGGG+
@M01751:259:000000000-C669V:1:1102:1934:11743 1:N:0:AGAGTC
CATAAGTACGTCATCCCCACCTTCCTCTCGGCTTATCACCGGCAGTCCCCTTAGAGTGCCCAACTAAATGCTGGCAACTAAGGGCGAGGGTTGCGCTCGTTGCGGGACTTAACCCAACATCTCACGACACGAGCTGACGACAGCCATGCAGCACCTGTGTTACGGTTCTCTTTCGAGCACTAATCCATCTCTGGAAAATTCCGTACATGTCAAAGGTGGGTAAGGTTTTTCGCGTTGCATCGAATTAAACCACATCATCAACCGCTTGTGCGGGTCCCCGTCAATTTCTTTGAGTTTCAAC
+
CCCCCGGFGGGGGGGGGGGGC8FFF9FCECFGGDFGGGFEGEECFFCGCC<<CF9@CCFCGGGGGFGGGGDDFFGFFF?FFEFGFDGGGD,EEGGGG7FCF@FGGFEECFFCGEFEFGGGG,BCAFEFCFGGGGDGGGCFFFGCFGGGGGG8,8@,<>FGGF9CEEGGGGGGA;>FFGGFGFDFG;FGGGDFGGGF9BFGGGG:FDEFG<C@FFG+7CFGFAFGFFGGGG@CCEEGGGG7<8FFFGGF9FCFFF:FG7C+<@CCE***;CDEEDEEDC*:AE55C++3+<@FGFGG+09<7
@M01751:259:000000000-C669V:1:1102:3147:11835 1:N:0:AGAGTC
TAGCGGAAACAGGATTAGATACCCTGGTAGTCCACGCCGTAAACGATGTCAACTAGCCGTTGGAATCCTTGAGATTTTAGTGGCGCAGCTAACGCATTAAGTTGACCGCCTGGGGAGTACGGCCGCAAGGTTAAAACTCAAATGAATTGACGGGGGCCCGCACAAGCGGTGGAGCATGTGGTTTAATTCGAAGCAACGCGAAGAACCTTACCAGGCCTTGACATGCAGAGAACTTTCCAGAGATGGATTGGTGCCTTCGGGAACTCTGACACAGGTGCTGCATGGCTGTCGTCAGCTCGTG
+
CCCCCGGGGFGGDGGGGGGGGGGGGGGGGGGGGGGGGGGGGGGCFGGGGGGGGGGGGGGEGGGGGGGGGGGGDGGGGGGGCCCF>CFGGGGGGGGGGGGGGGGGGGGGGGGG?FGFGGGGGGGCCFGGGFFFGFGGGGGGGGGFGGGGGEFGGGGGGGGEGCEECGGGGGDEC@CFGFGGGFCF7FFGGGGGGGGGGGGGGGGGGGFFGGGGGGDDGFGFGGFGGGGGGGGGGCEGGGGGCFFFGFC?FCFG>FGGCE5EGEEFFCFC?FGGG>CG6EGGGFGFFFGGGGGGF58CEG5E/
@M01751:259:000000000-C669V:1:1102:18275:11911 1:N:0:AGAGTC
TAGCGGAAACCGGATTAGATACCCTGGTAGTCCACGCCGTAAACGATGTCGACTTGGAGGTTGTTCCCTTGAGGAGTGGCTTCCGGAGCTAACGCGTTAAGTCGACCGCCTGGGGAGTACGGCCGCAAGGTTAAAACTCAAATGAATTGACGGGGGCCCGCACAAGCGGTGGAGCATGTGGTTTAATTCGATGCAACGCGAAGAACCTTACCTACTCTTGACATCCACGGAATTCGGCAGAGATGCCTTAGTGCCTTCGGGAACCGTGAGACAGGTGCTGCATGGCTGTCGTCAGCTCGTG
+
CCCCCGGGGGGGGGGGGGGGGGFGGGGGGGGGGGGGGGGGGGGGGGGGGGGGGGGGGGGGGGGGGGGGGGGGGGGGGGGGGGGGGGGGGGGGGGGGGGGGGGGGGGGGGGGGGGGGGGGGGGGGGGGGGGGGGGGGGGGGGGGGGGGGGFGGECEGGGGGGGGGGGGGGFFGGGGGFFGGGFCFGGGGGGGFGGGGGGGGGGDGGGGGGGFGGGGGGGGFFGGGFGGGGGGGGGFGGEGGGGGGFGGGGGGGFGGGGGGGGGGGGGGFF8:CFGGGDFGGGGGGGGFGGGFGFEGGGGGEE
@M01751:259:000000000-C669V:1:1102:5760:11967 1:N:0:AGAGTC
TAGCGGAAACAGGATTAGATACCCTGGTAGTCCACGCCGTAAACGATGATAACTAGCTGTCCGGGGACATGGTCCTTGGGTGGCGCAGCTAACGCATTAAGTTATCCGCCTGGGGAGTACGGCCGCAAGGTTAAAACTCAAAGGAATTGACGGGGGCCTGCACAAGCGGTGGAGCATGTGGTTTAATTCGAAGCAACGCGCAGAACCTTACCAGCGTTTGACATGTCCGGACGATTCCCAGAGATGGGTCTCTTCCCTTCGGGGACTGGAACACAGGTGCTGCATGGCTGTCGTCAGCTCG
+
CCCCCGGGGGGGGGGGGGGGGGGGGGGGGGGFAFGGGGDCFFGGGGGFAFFGGFGCGGGGGFCCGGGGGGGGGGGGGGFGGGGGEDFGGGGGGEFC@CFFGFFGDFFGGGGGGGGFEGGGGGGGCFCFGGEGCEFGGGGGG9FGGC=>BF9FEGGGGGGGGGGGGGGDEGGGGGGGGGFFGD7FFGGGGGDCCFFCGGGDCGGGGG>FFF8?FGGEEEGGGGGGF?F@EEGGG>GGGCFGGCFGFCCFFGF:+AEFGGGG5>EDEE*;CGGFC8;EFG6CCGE6CD>EFG=:;F===+++/
@M01751:259:000000000-C669V:1:1102:6261:11997 1:N:0:AGAGTC
TAGCGGAAACAGGATTAGATACCCTGGTAGTCCACGCCGTAAACGATGTCGACTTGGAGGTTGTTCCCTTGAGGAGTGGCTTCCGGAGCTAACGCGTTAAGTCGACCGCCTGGGGAGTACGGCCGCAAGGTTAAAACTCAAATGAATTGACGGGGGCCCGCACAAGCGGTGGAGCATGTGGTTTAATTCGATGCAACGCGAAGAACCTTACCTACTCTTGACATCCAGAGAACTTTCCAGAGATGGATTGGTGCCTTCGGGAACTCTGAGACAGGTGCTGCATGGCTGTCGTCAGCTCGTG
+
CCCCCGGCCGGGGDEFGGGGGFFFGGGGGGGACGD@GGGGGGGEFGGGGGGGGGGCFGDDEFG@CEGGGGGGGGGGFGGGGFFGGG:CEGGGGGGGGGGGG@FGGGGGGGGGGGGGGGGGG7FECC=EGGFEGGFGFDGGGGGGGFC<<>DFGC<F:CEEGGGGGEFGG:*<<FGGGGEGGFFCFGGGGG,?FEFFFCGG5CGEGDFGGGGGG7<@FGGDFGGGFFGGGFCEGCGFGGGGFD6CC:;++:AFFEFFDFFGGGGGGGGGGGFCFGFGGGGGFGF7CF;CC<;FDFGGGGEE=
@M01751:259:000000000-C669V:1:1102:25787:12003 1:N:0:AGAGTC
TAGCGGAAACCGGATTAGATACCCTGGTAGTCCACGCCGTAAACGATGTCAACTAGCCGTTGGGATCCTTGAGATCTTAGTGGCGCAGCTAACGCATTAAGTTGACCGCCTGGGGAGTACGGCCGCAAGGTTAAAACTCAAATGAATTGACGGGGGCCCGCACAAGCGGTGGAGCATGTGGTTTAATTCGAAGCAACGCGAAGAACCTTACCTGGCCTTGACATGCTGAGAACTTTCCAGAGATGGATTGGTGCCTTCGGGAACTCAGACACAGGTGCTGCATGGCTGTCGTCAGCTCGTG
+
CCCCCGGGGGGGGGGGGGGGGGGGGGGGGGGGGGGGGGGGGGGGGGGGGGGGGGGGGGGGGGGGG@FFGFGGG8FGFEAFEFD7FGGGGGGGGGGGGGGGGGGGGCGDGGGGGGGGGGGGD7FGFEEGGGFGGGGGGGGGGGGGFGGGGGGGEFGGGGGGGDGGGGGEG=FEGGFF?FEGGFGGGGGGGGGGGDFG:@FEEGEC8EFGGGGEGE>FFFFGG6?7<F7FGGGGGGGG@FGGGDFFGGGGGGGGGGGFGGGGGGGGGFGGFFGGGG5FGGGGGGGGGE88FFFCF5G?C6CE*
@M01751:259:000000000-C669V:1:1102:11024:12065 1:N:0:AGAGTC
CATAAGTACGTCATCCCCACCTTCCTCCGGTTTATCACCGGCAGTCTCCTTTGAGTGCCCAACTGAATGCTGGCAACTAAGGGCGAGGGTTGCGCTCGTTGCGGGACTTAACCCAACATCTCACGACACGAGCTGACGACAGCCATGCAGCACCTGTGCACCTGTCCCGAAGGAATGACTTCATCTCTGAAGCCGTCAGGGCATGTCAAGGGCTGGTAAGGTTCTGCGCGTTGCTTCGAATTAAACCACATGCTCCACCGCTTGTGCGGGCCCCCGTCAATTCCTTTGAGTTTTAATCTTG
+
CCCCCGGGGGGGGGGFGGGGGGGGGGGGGGGGGGGGGGGGGGGGGGGGGGGGGFGGGGGGGGGGGGGGGGGGGGGGGGGGGGGGDGGGGGGGGGGGGGGGGGGGGGGGGGGGGGGGGGGGGGGGGGGGGGGGGGGGGGGGGGGGGGGGGGGGGGGGGGGGGGGGGGGGGGGGGGGGGGGGFGGGGGGGGFGGGGGEFGGGFGGGGGGFGGGGGGGGGGG9FGGGGGG>EGGGGGGGGGGGGGGGFGEGGGGGGGGFGGGGGGGGGFGGGGGGGGEGEGDGGGFGGGGCGDGGGGG?FFGG7
@M01751:259:000000000-C669V:1:1102:9218:12187 1:N:0:AGAGTC
CATAAGTACGTCATCCCCACCTTCCTCCGGTTTATCACCGGCAGTCTCCTTTGAGTTCCCGACCGAATCGCTGGCAACAAAGGATAAGGGTTGCGCTCGTTGCGGGACTTAACCCAACATTTCACAACACGAGCTGACGACAGCCATGCAGCACCTGTCTCACGGTTCCCGAAGGCACTAAGGCATCTCTGCCGAATTCCGTGGATGTCAAGAGTAGGTAAGGTTCTTCGCGTTGCATCGAATTAAACCACATGCTCCACCGCTTGTGCGGGCCCCCGTCAATTCATTTGAGTTTTAACCT
+
CCCCCGGGGGGGGGGFFGGGGGGGGGGGGGGGGGGFGGGGGGGGGGGGGGGGGGGGGGGGGGGGGFFEGGGGGGGGGGGGFGGFGGGGGGGGGGGGEGGGGGGGGGGGGGGGGGGGGGGGGGGGGGECGGGGGGGGGGGGGGGGGGGGGGGGGGGGGGGGGGGFGGGGGGGGGGGGGGGGGCDGGGGGGGGG:BGGGGGGGGDGFGAFGGGGGGGGGGGGGFFGGGGGGGGGEG5EGGGGGGGGGGGG6FGEGGGFGGGGGCEGGGGGFG8?CC8EGGGGGDFFGFGGFC<CCFFFGFGGG
@M01751:259:000000000-C669V:1:1102:15640:12383 1:N:0:AGAGTC
TAGCGGAAACAGGATTAGATACCCTGGTAGTCCACGCCGTAAACGATGTCAACTAGCCGTTGGAATCCTTGAGATTTTAGTGGCGCAGCTAACGCATTAAGTTGACCGCCTGGGGAGTACGGCCGCAAGGTTAAAACTCAAATGAATTGACGGGGGCCCGCACAAGCGGTGGAGCATGTGGTTTAATTCGAAGCAACGCGAAGAACCTTACCAGGCCTTGACATGCAGAGAACTTTCCAGAGATGGATTGGTGCCTTCGGGAACTCTGACACAGGTGCTGCATGGCTGTCGTCAGCTCGTG
+
CCCCCGGGGGGGGGGGGGGGGGGGGGGGGGGGGGGGGGGGGGGGGGGGGGGGGGGGGGGEGGGFGGGGGGGGGGGGGGGGGGGGGGGGGGGFDGGGGGGGGGGGGGGGGGGFGGGGGGGGGGGGGGGGGGGGGGGGGGGGGGGGGGGGGGGEGGGGGGGGGDGGGGGGGFGGGGGGGGGGGGGGGGGGGGGGGGGGGGGGGGGGGGGGFGGCFGGGGGGGGGGGGGGGGGGGGGGGCFGFGGGGGG6CFGGGGGGGGGGGGGGGGGF7CGGGGFFFGGGGGGGGGGGGEGGGGGGGGGGG5
@M01751:259:000000000-C669V:1:1102:25168:12547 1:N:0:AGAGTC
TAGCGGAAACAGGATTAGATACCCTGGTAGTCCACGCCGTAAACGATGAATGTTAGCCGTCGGGCAGTTGACTGTTCGGTGGCGCAGCTAACGCATTAAACATTCCGCCTGGGGAGTACGGTCGCAAGATTAAAACTCAAAGGAATTGACGGGGGCCCGCACAAGCGGTGGAGCATGTGGTTTAATTCGAAGCAACGCGCAGAACCTTACCATCCCTTGACATGGCAGGATTGTCCGAGAGATCGGTCGTTCCCTTCGGGGACCTGCACACAGGTGCTGCCTGGCTGTCGTCAGCTCGTGT
+
CCCCCGGGGGGGGGGGGGGGGGGGGGGGGGGGGGGGGGGGGGGGGCGGGGGGGGGGGGGGGGGGGGGGGGGGGGGGGGGGGGGGGGGGGGGGGGGGGFGGGGGGGGGGGGGGGG@EFFGGGGFGGGGGGGGGGGGGGGGGGGGGGGGGGGGGGGGGGGGGGGGFCFGGGGGGGGFFGFFGGFFGGGGGGGGGGGGGGGGGGGGGGGGGGGGGGGGGGGGGGGGGGGGGGGGGFGGEEGEDGGGGGGGGGGGGGGGGFGGGCEGEGGGGGGGGGGGGGGGG*9CFGGGGF>FC5EG:65:CC
@M01751:259:000000000-C669V:1:1102:25031:12589 1:N:0:AGAGTC
CATAAGTACGTCATCCCCACCTTCCTCCGAGTTGACCCCGGCAGTCTCCTATGAGTCCCCGCCATAACGCGCTGGCAACATAGAACGAGGGTTGCGCTCGTTGCGGGACTTAACCCAACATTTCACAACACGAGCTGACGACAGCCATGCAGCACCTGTCTCAGAGTTCCCGAAGGCACCAAAGCATCTCTGCTAAGTTCTCTGGATGTCAAGAGTAGGTAAGGTTCTTCGCGTTGCATCGAATTAAACCACATGCTCCACCGCTTGTGCGGGCCCCCGTCAATTCATTTGAGTTTTAACC
+
CCCCCGGGGGGGGGGGGGGGGGGGGGGGGDGFGGGGGGGGGGGGGGGGGGGGGGGGGEGGEGGGGGGGGGGGCFGGGGGGGGGGGGGGGGDGF7FGGGGGGGGGDDCCFGGGGGGGGGCGCGGGGGGGGGGGGGGEFGGEGGGGGGGGGGG9CFGGGFF:CFC9FCFGGFGGDGGDGGGGGEDFGFGG,FF9FBFGGGCFFGFGDGFCGGGFFGCFFGGG:FCFGGGGGGGG5CEEGGFGGCGFFGCGGFGGGGCGCEFGFGEEDG*A8?:CCEGGGG*;:5;CFGGGGG7+8CFGGF?GC
@M01751:259:000000000-C669V:1:1102:16132:12602 1:N:0:AGAGTC
CATAAGTACGTCATCCCCACCTTCCTCGCGGCTTATCACCGGCAGTCTCCCTAGAGTGCCCAACTGAATGATGGCAACTAAGGACGTGGGTTGCGCTCGTTGCGGGACTTAACCCAACATCTCACGACACGAGCTGACGACAGCCATGCAGCACCTGTGTGCACGCCTCCGAAGAGGATCCCCGATCTCTCGAGGTAACATGCCATGTCAAGGGATGGTAAGGTTCTGCGCGTTGCTTCGAATTAAACCACATGCTCCACCGCTTGTGCGGGCCCCGTCAATTCCTTTGAGTTTTAATCTT
+
CCCCCGGGGGGGGGGGGGGGGGGGGGGGGGGGGGGGGGGGGGGGGGGGGGGGGGGGGGGGGGGGGGGGGGGGGGGGGGGGGGGGGGGGGGGGGGGGGGGGGGGGGGGGGGGGGGGGGGGGGGGGGGGGGGGGGGGGGGGGGGGGGGGGGGGGGGGGGGGGGGGGGGGGGGGGGGGGGGGGGGGGEGGFGCGGFGGGGGGGGGGGGGGGGGGGGGGFEGGGGGGGGGGGGGGGGGGGGGGE>FGFGGGGGGGGGGGGGGGGGGGGGGGFGGGCGGGGD*/*20A9FFGG708AFGG:E?00C
@M01751:259:000000000-C669V:1:1102:24479:12611 1:N:0:AGAGTC
CATAAGTACGTCATCCCCACCTTCCTCCGGTTTGTCACCGGCAGTCTCCCTAGAGTGCCCAACTGAATGCTGGCAACTAAGGATAGGGGTTGCGCTCGTTGCGGGACTTAACCCAACATCTCACGACACGAGCTGACGACAACCATGCACCACCTGTCACCATTGTCCCCGAAGGGAAAACTTGATCCCTCAAGCGGTCAATGGGATGTCAAGAGTTGGTAAGGTTCTTCGCGTTGCTTCGAATTAAACCACATGCTCCACCGCTTGTGCGGGTACCCGTCAATTCCTTTGAGTTTCAGCC
+
CCCCCGGGGGGGGGGGCFGGCFCFF@FGGGGGEGCEGEFEGD@CECAFGGF9<FGGCFGFFDGGGFFCECGEGGGGGGG,FFD9FCFGGGGGGGDGGGGF<?>ECCCEF9,C?<F+4D,B,EFD,?FFGE:3FFGD<CF++@A@FFGCGDFGGD<FG,,@,:FF=;F9>FF@77<C37,8>F;>D@C,3,<<,7<CCF:*@,CFE22<FC,F9:FEC9CC:AFG7<FCGCCF72CE8CC7CD*<C+0+2:CFCF6++2<CGC>?EEF86<8C8/*+3A8*2**:0<E?<9CFF7EE9A?GE
@M01751:259:000000000-C669V:1:1102:18350:12689 1:N:0:AGAGTC
CATAAGTACGTCATCCCCACCTTCCTCCGGCTTATCACCGGCGGTTCCTTTAGAGTACCCAACTGAATGATGGTAACTAAAGGCGAGGGTTGCGCTCGTTGCGGGACTTAACCCAACATCTCACGACACGAGCTGACGACAGCCATGCAGCACCTGTGTTCCAGTCCCCGAAGGGAAGAGATCCATCTCTGGAAATCGTCCGGACATGTCAAACGCTGGTAAGGTTCTGCGCGTTGCTTCGAATTAAACCACATGCTCCACCGCTTGTGCAGGCCCCCGTCAATTCATTTGAGTTTTAACC
+
CCCCCGGGGDGGGGGGGGGGGGGGGGGGGGGGGGGGGGGGGGGGGGCGGGGGGGGGGGGGGGGGGGGGGGGGGGGGGGGGGGGGGGGGGGGGGGGGGGGGFGGGGGGGGGGGGGGGGGGGDGGGGGGGGGGGGGGGGGGGGGGGGGGGGGGGG<FGGGGGGGFGFGFGGGGGGGGGGGGFGGGGGGGGGGGGGGGGGGGGGGGGGGGGGGGGGGGGGGGGGGGGGGGGGGGGGGGGGGGGGFGGGGGGGFGGGGGGGFGFGFGGGGGGGGGGGG5=EGEGGGGGGGGGGGGGGGGGGFGGF
@M01751:259:000000000-C669V:1:1102:11400:12695 1:N:0:AGAGTC
CATAAGTACGTCATCCCCACCTTCCTCCGGCTTATCACCGGCAGTCTCCTTAGAGTGCCCAACCAAATGATGGCAACTAAGGACGAGGGTTGCGCTCGTTGCGGGACTTAACCCAACATCTCACGACACGAGCTGACGACAGCCATGCAGCACCTGTGTCCAGGTCACCGAAGTGAAGAAATCCATCTCTGGAAGTCGTCCTGGCATGTCAAGGGCTGGTAAGGTTCTTCGCGTTGCTTCGAATTAAACCACATGCTCCACCGCTTGTGCGGGCCCCCGTCAATTCCTTTGAGTTTTAATC
+
CCCCCGGGGBFGDGDGGGGGGGGGGGGGGDFEGGGFGGGGGGGGGD<FFGAFGGGGGGGGGGGGGGFFGFGFGGGGGFGGGGFCGGGGGGGGGGDEEGGGCGGFE7FFF?AB9EEDGG8<<FGDFGG@=FEFE@F?FGGFGGF<DAFGG<<FGGGGGFGGFGGG@FGGGG*>C>CDGGGGGGFFGGGGCE;AFFGG?@FGGGGGGGFGFGGGGGD:FGEFGFGFG9FGAFE7C8EGECFGG5:+ACGG@FFFGGGGGGGGGFDEEEGGGGEEGGC?**?EGG5FFD:9CF@+;<FFGF+A<
@M01751:259:000000000-C669V:1:1102:21253:12796 1:N:0:AGAGTC
TAGCGGAAACAGGATTAGATACCCTGGTAGTCCACGCCGTAAACGATGTCGACTTGGAGGTTGTTCCCTTGAGGAGTGGCTTCCGGAGCTAACGCGTTAAGTCGACCGCCTGGGGAGTACGGCCGCAAGGTTAAAACTCAAATGAATTGACGGGGGCCCGCACAAGCGGTGGAGCATGTGGTTTAATTCGATGCAACGCGAAGAACCTTACCTACTCTTGACATCCACGGAATTCGGCAGAGATGCCTTAGTGCCTTCGGGAACCGTGAGACAGGTGCTGCATGGCTGTCGTCAGCTCGTG
+
CCCCCGGGGGGGGGGGGGFGGGGGGGGGGGGGGGGGGFGGGGGGGGGGGGGGGGEFGFGGGGGGGGGGGGGGGGGGGGGGGGGGGGGGGGGGGGGGGGGGGGGGGGEGGGGGGGGGGFGGGGGFFGGGGGGFGGGGGGGGGGGGGGGGFGFGGEGGGGGFGGGGGGGGGGGGGGGFGGGGGFFGGFDGGFGGFGGGGGGGGGGGC6CFGGFFGGGFGGGGGGGGGFFCEGGGGFCCFGGGGGGG7CFGGG?F97<FGGGGGGGGGGGGGGGGFCFGFDFC9?9FGGG58<:;FFEC+<=:5
@M01751:259:000000000-C669V:1:1102:15377:12850 1:N:0:AGAGTC
TAGCGGAAACAGGATTAGATACCCTGGTAGTCCACGCCGTAAACGATGAATGCTAGCTGTTGGGGTGCTTGCACCGCAGTAGCGCAGCTAACGCTTTAAGCATTCCGCCTGGGGAGTACGGTCGCAAGATTAAAACTCAAAGGAATTGACGGGGGCCCGCACAAGCGGTGGAGCATGTGGTTTAATTCGAAGCAACGCGCAGAACCTTACCATCCCTTGACATGGCATGTTACCTCGAGAGATCGGGGATCCTCTTCGGAGGCGTGCACACAGGTGCTGCCTGGCTGTCGTCAGCTCGTGC
+
CCCCCEGGCFFFD,<CCFGGGFGGDFDGGFGGFF9FFFEGGGGGEEGGEFFG9@F<F,<C<FFDCFCEGCFFFGGGD>F:CF9FEFGFGG9EEGEGFFFGGGGGGADC?FFFFEGDCDGECDEEGGGGGFFFAD<DGGGCF,>DFFCCGG7BFEGG7F**>CG,BGGGGEEGGGDEFCGFF7CC<,2CCECFCCGGGGGGC8>?FCFGG<CF?FGCCF8CFGGGC;8ECCGGGCFCECEC>F:CFEGGG*;AFGCC7:8*:>CE:>EGGGG*/;FF6CFF*A9FG>EFGFGGGGGGG*/**
@M01751:259:000000000-C669V:1:1102:24438:12887 1:N:0:AGAGTC
TAGCGGAAACAGGATTAGATACCCTGGTAGTCCACGCCGTAAACGATGAATGTTAGCCGTCGGGCAGTTGACTGTTCGGTGGCGCAGCTAACGCATTAAACATTCCGCCTGGGGAGTACGGTCGCAAGATTAAAACTCAAAGGAATTGACGGGGGCCCGCACAAGCGGTGGAGCATGTGGTTTAATTCGAAGCAACGCGCAGAACCTTCCCAGCTCTTGACATTCGGGGTATGGGCCGTGGAGACATTGTCCTTCAGTTAGCCTGGCCCCAGAACAGGTGCTGCATGGCTGTCGTCAGCTC
+
C@B@CC@CFG<,EF,;-F96@F@FFECE<FGCFD<;6FFFGGCGE@FCE<,6CEE<EFGGG:EECCC,6EDFCGCD<C:FECF7:FGGGGGGGDGCGG9@B,?@<<,4=B==+FF:BB?7+FCEGEC:F,<B9@<<DFD,<,:<>DD<3CCC:+*5C<*5>:F,<<*1=BFC7FF,2,2<=:C:<9<BFF<FC74F1CCCEC>CC@*@+8F+:@+<CGC++<@<@FFGCC*<@6*;*:E8:EFGG6@C7E79C9++<<CC7+3+0**;@?855*;**7C8C7@C6+:;8@=F9F**/:?C6
@M01751:259:000000000-C669V:1:1102:3811:12893 1:N:0:AGAGTC
TAGCGGAAACAGGATTAGATACCCTGGTAGTCCACGCCGTAAACGATGAATGTTAGCCGTCGGGCAGTATACTGTTCGGTGGCGCAGCTAACGCATTAAACATTCCGCCTGGGGAGTACGGTCGCAAGATTAAAACTCAAAGGAATTGACGGGGGCCCGCACAAGCGGTGGAGCATGTGGTTTAATTCGAAGCAACGCGCAGAACCTTACCAGCTCTTGACATTCGGGGTATGGTCATTGGAGACGATGACCTTCAGTTCGGCTGGCCCTAGAACAGGTGCTGCATGGCTGTCGTCAGCTC
+
CCCCCGGGGGGGGGGGGGGGGGGGGGGGGGGGGGGGGGGGGGGGGGGGGGGGGGGGGGGGGGGGGGGFGGGGGGGGFGGGGGGGGGGGGGGGGGGGGGGGGGGGGGGGGEGGGGGGGGGGGGGGGGGGGGGGGGGGGGGG<FGGGGGCDGGGGEEGGGGGGGGGGGGGGGGFGGGGGGGGGGGG?FGGGGGGGGGGGGGGGGGGGGGGGGGGGGGGGGGGGGGGGGFGGGGGGGGGGGGGGF8CGEGGGFGFGGGGG<@FGEGCCEGGGGGGGGGGC=GCGFFGGGGGGGGGGGGGGGE+3
@M01751:259:000000000-C669V:1:1102:20574:12900 1:N:0:AGAGTC
CATAAGTACGTCATCCCCACCTTCCTCCGGTTTATCACCGGCAGTCTCCTTTGAGTTCCCGACCGAATCGCTGGCAACAAAGGATAAGGGTTGCGCTCGTTGCGGGACTTAACCCAACATTTCACAACACGAGCTGACGACAGCCATGCAGCACCTGTCTCACGGTTCCCGAAGGCACTGAGGCATCTCTGCCAGATTCCGTGGATGTCAAGAGTAGGTAAGGTTCTTCGCGTTGCATCGAATTAAACCACATGCTCCACCGCTTGTGCGGGCCCCCGTCAATTCATTTGAGTTTTAACCT
+
CCCCCGGGGGGGGGGGGGGGGGGGGGGGGGGGGGGGGGGGGGGGGGGGGGGGGGGGGGGGGGGGGFFGFGGGGGGGGFGGGGGGGGGFGGGGGGGGGGGGGGGGGGGGGGGGGGGGGGGGGGGGGGGG@GEGGGGGGGGDGGGGGGGGGGGGGGGGGGGC;,@FGGGGGGGGGEEGGGGGGGGGGGGGGGGGGGGGGGGGGGGGGGGGGGGGGGGGGGGGDFGGGGGFFFGGGGGGGGGGGGGGGGGGFGGFFGGD@GCCGGGGGGGCFDGGGGGGGG81*;9?CFGFGF?GGGGGGGGGE
@M01751:259:000000000-C669V:1:1102:12549:12977 1:N:0:AGAGTC
TAGCGGAAACCGGATTAGATACCCTGGTAGTCCACGCCGTAAACGATGAATGTTAGCCGTCGGGCAGTTGACTGTTCGGTGGCGCAGCTAACGCATTAAACATTCCGCCTGGGGAGTACGGTCGCAAGATTAAAACTCAAAGGAATTGACGGGGGCCCGCACAAGCGGTGGAGCATGTGGTTTAATTCGAAGCAACGCGCAGAACCTTACCAGCTCTTGACATTCGGGGTATGGGCAGTGGAGACATTGTCCTTCAGTTAGGCTGGCCCCAGAACAGGTGCTGCATGGCTGTCGTCAGCTC
+
CCCCCGGGGGGGGGGGGGGGGGGGGGGGGGGGGGGGGGGGGGGGGGGGGGGGGGGGGGGGGGGGGGGGGGGGGGGGGGGGGGGGGGGGGGGGGGGGGGGGGGGGGGGGGGGGGGGGGGGGGGGGGGGGGGGGGGGGGGGGGGGGGGGGGGGGGGGGGGGGGGGGGGGGGGGGGGGGGGGGGGGGGGFGGGGGGGGGGGGGGGGGGGGGGGGGGGFCGGGGGGGGGGGGGGGGGGGGGGGGGGFGGFGGGGGGGGGGGGGGGGGGGGGFGGGGGGGGCGGGGGGGGGGGFF=@FFGFGGGGC
@M01751:259:000000000-C669V:1:1102:11033:12988 1:N:0:AGAGTC
CATAAGTACGTCATCCCCACCTTCCTCCGGTTTATCACCGGCAGTCTCCTTTGAGTTCCCGACCGAATCGCTGGCAACAAAGGATAAGGGTTGCGCTCGTTGCGGGACTTAACCCAACATTTCACAACACGAGCTGACGACAGCCATGCAGCACCTGTCTCACGGTTCCCGAAGGCACTGAGGCATCTCTGCCGAATTCCGTGGATGTCAAGAGTAGGTAAGGTTCTTCGCGTTGCATCGAATTAAACCACATGCTCCACCGCTTGTGCGGGCCCCCGTCAATTCCTTTGAGTTTTAATCT
+
CCCCCGGGGGGGGGGGGGGGGGGGGGGGGGGGGGGGGGGGGGGGGGGGGGGGGGGGGGGGGGGGGFFGGGGGGGGGGGGGGGGGGGGGGGGGGGGGGGGEGGDGGGGGGGGGGGGGGGGGGGGGGGGGGGGGGGGGGGGGGGGGGGGGGGGGGGGGGGFFGGGGGGGGGGGDGGGGGGGGGGGGGGF;CGGGGGGGGGGGGGGGGFE,CCGCFGGGGGGGFFGGGGGFCFGGGGGGGGGGGGGGGGGGGGGGGGGGFFFGFCGDEFFGGGGGGCEEGGGGCEGCFGGGGG7FF@FGGGGGG
@M01751:259:000000000-C669V:1:1102:11261:13157 1:N:0:AGAGTC
CATAAGTACGTCATCCCCACCTTCCTCCGGTTTATCACCGGCAGTCTCCTTTGAGTTCCCGACCGAATCGCTGGCAACAAAGGATAAGGGTTGCGCTCGTTGCGGGACTTAACCCAACATTTCACAACACGAGCTGACGACAGCCATGCAGCACCTGTCTCACGGTTCCCGAAGGCACTAAGGCATCTCTGCCGAATTCCGTGGATGTCAAGAGTAGGTAAGGTTCTTCGCGTTGCATCGAATTAAACCACATGCTCCACCGCTTGTGCGGGCCCCCGTCAATTCATTTGAGTTTTAACCT
+
CCCCCGGGGGGGDGGGGGGGGGGGGGGGGGGGGGGGGGGGGGGGGGGGGGGGGGGGGGGGGGGGGGGGGGGGGFGGGGGGGGGGGGGGGGGGGGGGGGGGGGGGGGGGGGCFGGGGGGGGFGGGGGGGGGGEDGGGGGGGGGGGGGGGGGGGGGGGGGGGGGGDFGEGGGGEGEGGCGFGFGFGGGG9>FGGGGGGGGGGDGFGEGGGGGGGGGGFGFGGGGGGGGGF98CEGGEGDGGGGGGGGFFGGGGGGFGFFG?EGEGGGGGFGECEGGGGGEGGG*AFGGGGGG?FGCGGGDFGE
@M01751:259:000000000-C669V:1:1102:4617:13165 1:N:0:AGAGTC
TAGCGGAAACAGGATTAGATACCCTGGTAGTCCACGCCGTAAACGATGTCGACTTGGAGGTTGTTCCCTTGAGGAGTGGCTTCCGGAGCTAACGCGTTAAGTCGACCGCCTGGGGAGTACGGCCGCAAGGTTAAAACTCAAATGAATTGACGGGGGCCCGCACAAGCGGTGGAGCATGTGGTTTAATTCGATGCAACGCGAAGAACCTTACCTACTCTTGACATCCAGAGAACTTTCCAGAGATGGATTGGTGCCTTCGGGAACTCTGAGACAGGTGCTGCATGGCTGTCGTCAGCTCGTG
+
CCCCCGGGGGGGGGGGGGGGGGGGGGGGGGGGGGGGGGGGGGGGGGGGGGGGGGGGGGGGGGGGGGGGGGGGGGGGGGFGGGGGGCEDGGGGGGGGGGGGGGGGDGGGGGGGGGGGGGGFGGGGGGGDGGGGGGGGGGGGGGGGGGGGGGGGGGGGCFGGGGGGGFGGGGGGGGGGGFFFGGGGGGGGGFGGGGGGGGGGGGGGGGGGGGGGGGGGGGG?EFGGCGG6F8FEEFGGGGGGG5CFGGFEGFGGCFFFFGGGGGGGGGGFE7CFGGGG8CGGC+<EGGGGGGGGFGGGCFEC5
@M01751:259:000000000-C669V:1:1102:20784:13203 1:N:0:AGAGTC
TAGCGGAAACCGGATTAGATACCCTGGTAGTCCACGCCCTAAACGATGTCAACTGGTTGTTGGGAATTCACTTTCTCAGTAACGAAGCTAACGCGTGAAGTTGACCGCCTGGGGAGTACGGCCGCAAGGTTGAAACTCAAAGGAATTGACGGGGACCCGCACAAGCGGTGGATGATGTGGTTTAATTCGATGCAACGCGAAAAACCTTACCCACCTTTGACATGTACGGAATTCGCCAGAGATGGCTTAGTGCTCGAAAGAGAACCGTAACACAGGTGCTGCATGGCTGTCGTCAGCTCGT
+
CCCCCGGGGGGGGGEGGGGGGGGGGGFGGGGFGGFGGFGGGGGGGGGGGGGGGGGGGGGGGGGGGGGCFGGGGGGGGGGGGGFGGGGGGAFGGGG7FEGGFFFGGGGEGGGGGGDGGGGGDGFGGGGEG,AADFFGFGGGFGGGGGGGACFDGGGGGGGGDCFG:FGE:FGECGGGGGGGGGGGGFGGC99@7CGGGGGGGGGGGEGGGCFGGGGGGGGGFFFCGGGGGEGGG:>CGGGGGGGGGGGGFGGD?CFCED;828CEGGEGGGGGG5@FGEFGGGFCGGGGGFF>CFGGGGF::
@M01751:259:000000000-C669V:1:1102:5569:13308 1:N:0:AGAGTC
TAGCGGAAACCGGATTAGATACCCTGGTAGTCCACGCCGTAAACGATGTCGACTTGGAGGTTGTTCCCTTGAGGAGTGGCTTCCGGAGCTAACGCGTTAAGTCGACCGCCTGGGGAGTACGGCCGCAAGGTTAAAACTCAAATGAATTGACGGGGGCCCGCACAAGCGGTGGAGCATGTGGTTTAATTCGATGCAACGCGAAGAACCTTACCTACTCTTGACATCCAGAGAACTTAGCAGAGATGCTTTGGTGCCTTCGGGAACTCTGAGACAGGTGCTGCATGGCTGTCGTCAGCTCGTG
+
CCCCCGGEDGGGGGGGGGGGGGFGGGGGFGGFEFGGGGGGGGGGGDGGGGGGG>FGGGGGGGGGGGFGEFFFG<FGGFGGFGCGEG7FFGGFCBFGGGGGCGGGGECGGGGGG7CCFFGGGGGFGG:CFGGFGFGGGGCFGGGGGGGGFFGGGGGGGGGGGGGGGEGGGGGGGG8:CECFF+<<F:C<FGCFGGGFGGC8>EEGGGGGGGGFF?FFFGCFCECFFFFGC5CGFGGGGGGGF*ACCCFGGFCF8?FFCCCE>EECGG?+<CGFFFGECGFEGC:?C*8?8<5/C**3++:E*
@M01751:259:000000000-C669V:1:1102:29282:13311 1:N:0:AGAGTC
CATAAGTACGTCATCCCCACCTTCCTCCGGCTTATCACCGGCGGTTCCTTTAGAGTACCCAACCAAATGATGGTAACTAAAGGCGAGGGTTGCGCTCGTTGCGGGACTTAACCCAACATCCCACGACACGAGCTGACGACCACCATGCAGCACCTGTGTTCCAGTCCCCGAAGGGAAGAGCTCCATCTCTGGAAATCGTCCGGACATGTCAACCGCTGGTCAGGTTCTGCGCGTTGCTTCGAATTAAACCACATGCTCCACCCCTTGTGCAGGCCCCCGTCAATTCCTTTTAGTTTTAACC
+
CCCCCFFGFFGCFGFGGGGGGGGGGC6ECBFGG@DGEFGGGDEGGGBFCFG9,C9FFGFFFCFGGGGGC@FFEFGGGGGGG99F@CE@C78=C>:+8>@FFCEFEGGGG<DGGGG<=@DG,:DF>GGGGFEFGDGFFCCG**8F7FGG93DEGG::;8F:;DGCGA3@F7<CF>7F7CCC,,?,<FF9FG97FEFBFCCC<<7*2CC9@EFF+;5C:8**+38*00AEF9*:>EC*;<@+*2;@FG7@FC8C/C+<<EC+AF*:**2<+7<<CEC=EG5ECE50CFGFC7++0<+9CE?F7
@M01751:259:000000000-C669V:1:1102:23669:13318 1:N:0:AGAGTC
TAGCGGAAACAGGATTAGATACCCTGGTAGTCCACGCCGTAAACGATGAATGCCAGCCGTTGGCCTGCTTGCAGGTCAGTGGCGCCGCTAACGCATTAAGCATTCCGCCTGGGGAGTACGGTCGCAAGATTAAAACTCAAAGGAATTGACGGGGGCCCGCACAAGCGGTGGAGCATGTGGTTTAATTCGAAGCAACGCGCAGAACCTTACCATCCCTTGACATGGCATGTTACCTCGAGAGATCGGGGATCCTCTTCGGAGGCGTGCACACAGGTGCTGCATGGCTGTCGTCAGCTCGTGT
+
CCCCCGGGGGGGGDGGGGGGGGGGGGGGGGGGGGGGGGGGGGGGGGGGGGGGGGGGGGGGGGGGGGGGGGGGGGGGGFGGFGGGGGGGGGGGGGGGGGGGFFAFGGGGGGGGGGGGGGGGDGGGGG7FGGGGGGGGGGGGGGDFAFFGGGGGGGCFGGGGEGGCGGGGGGGGGGGGGGGGGGGGGGGGGGGGGGGGGGGGGGEGGGGG?EGGGGGGGGGGGFFFGGGGFGGGGGGGGGGGGGGGGGGGDGGG?FFGGGGGGGGDGGG>FCGEGGG6?FGGFGGGGGGGCCCFCCF9@C>=C
@M01751:259:000000000-C669V:1:1102:4627:13374 1:N:0:AGAGTC
TAGCGGAAACAGGATTAGATACCCTGGTAGTCCACGCCGTAAACGATGTCGACTTGGAGGTTGTTCCCTTGAGGAGTGGCTTCCGGAGCTAACGCGTTAAGTCGACCGCCTGGGGAGTACGGCCGCAAGGTTAAAACTCAAATGAATTGACGGGGGCCCGCACAAGCGGTGGAGCATGTGGTTTAATTCGATGCAACGCGAAGAACCTTACCTACTCTTGACATCCACGGAATTCGGCAGAGATGCCTCAGTGCCTTCGGGAACCGTGAGACAGGTGCTGCATGGCTGTCGTCAGCTCGTG
+
CCCCCGGGGGGGGGGGGGGGGGGGGGGGGGGGGGGGGGGGGGGGGGGGGGGGGGGGGGGGGGGGGFGGGGCGGGGGGGGGFGGGGGGGFGGGGGGGGGGGGGGGGGGGGGGGGGGGGGGGGGGGGGFGGGGGGGGGGFGGGGGGGGGGGFGGGGGGGGGGGCGEGGGFGGGGGGGGGGGGGGCFGFGFGGGGGGGGGGGGGGGGGGGGG?EFGGGGGGF:78CFGGGGGGGGGGGGFGE>;;EGGFGGGGGFCFFFGGCGGGGGGGGGGGGGGGGGFGGFGGGGGGGDFF5FGGGGGGG55
@M01751:259:000000000-C669V:1:1102:8580:13443 1:N:0:AGAGTC
CATAAGTACGTCATCCCCACCTTCCTCCGGTTTATCACCGGCAGTCTCCTTTGAGTTCCCGACCGAATCGCTGGCAACAAAGGATAAGGGTTGCGCTCGTTGCGGGACTTAACCCAACATTTCACAACACGAGCTGACGACAGCCATGCAGCACCTGTCTCACGGTTCCCGAAGGCACTGAGGCATCTCTGCCAGATTCCGTGGATGTCAAGAGTAGGTAAGGTTCTTCGCGTTGCATCGAATTAAACCACATGCTCCACCGCTTGTGCGGGCCCCCGTCAATTCATTTGAGTTTTAACCT
+
CCCCCGGGGGGGGGFFGGGGGGGGGGFGGGGDFFGGGGGGDGGGGGFFGGGGGGGGGFGGGGGGG@888CFGGGEGGGGGGGGGGGGGGGGGGGGGGGEGGGGGGCEEGGGFCEFEGGGGCFAFGGGGCFGE:FBGGGGEGGGGGFFFF<FGGGGGGGFFGFGGGFGGGGGCEGGGGGGGGGGGGGGFGGGGGGGGGG9FFC:FFGGGGGGGGGGGGGGGGGGFGGGGGGGDCCEGGGGG8@CFGGGGFGGGGFFGGGGGGGGGGGGF?:5CG8CEGGCE5EGGGGGGGGGFGCCGGGGCF
@M01751:259:000000000-C669V:1:1102:8202:13590 1:N:0:AGAGTC
CATAAGTACGTCATCCCCACCTTCCTCCGGTTTATCACCGGCAGTCTCCTTTGAGTTCCCGACCGAATCGCTGGCAACAAAGGATAAGGGTTGCGCTCGTTGCGGGACTTAACCCAACATTTCACAACACGAGCTGACGACAGCCATGCAGCACCTGTCTCACGGTTCCCGAAGGCACTAAGGCATCTCTGCCAAATTCCGTGGATGTCAAGAGTAGGTAAGGTTCTTCGCGTTGCATCGAATTAAACCACATGCTCCACCGCTTGTGCGGGCCCCCGTCAATTCATTTGAGTTTTAACCT
+
CCCCCGGGGGGGGGGGGGGGGGGGGGGGGGGGGGGGGGGGGGGGGGGGGGGGGGFGGGGGGGGGGFFGGGGGGGGGGGGGCFGGGGGGDGGGGGGGEGGGGGGGGGEGGGGGGGGGGGGGGGGGGGGGGGGGGGGFGGGGGGGGG<FFGGGGCFGGEGGCFCGCF:FGGGEGGGGGGGGGGFFGGGGGGGGGGGGGGGDGGGGGGGGGGGGE,CFGFFGGGGGGGEGG<FGGGGDEGFF*CEFGCFFGEFGGG?FGGGFFGEGEGGGFFCCCEGGGGG=5*;C<CGGCGG?FGGFGGGFGF
@M01751:259:000000000-C669V:1:1102:3782:13641 1:N:0:AGAGTC
CATAAGTACGTCATCCCCACCTTCCTCCGGTTTATCACCGGCAGTCTCCTTTGAGTTCCCGACCGAATCGCTGGCAACAAAGGATAAGGGTTGCGCTCGTTGCGGGACTTAACCCAACATTTCACAACACGAGCTGACGACAGCCATGCAGCACCTGTCTCACGGTTCCCGAAGGCACTAAGGCATCTCTGCCGAATTCCGTGGATGTCAAGAGTAGGTAAGGTTCTTCGCGTTGCATCGAATTAAACCACATGCTCCACCGCTTGTGCGGGCCCCCGTCAATTCATTTGAGTTTTAACCT
+
CCCCCGGFGGGGGGGGGGGGGGGGGGGGGGEEGGGGGGGGGGDGGG9EFGFGGGGGFGGGFGGGGFFFGGGGGGGGGGGGGGGFFGFFGGGFEFGGGGGE@FEEC:CGDGFGGGCFGG<FGGGGGGGGGGGDGGGFGGD7>CFFGDGGGGFGFGFGGGGCFCFCE>>CGGGGGGGGGG:CEFFFGFFEGEGGGCFEGCFGFC7F:FFCFGGGGGGGDCFGGCCCFGGGFGGDEGGGFFF5FGGGGGGGCCEGG:FCG68CFEG>GFGCFGGGG8CCEC?CEEFFG?CFGCGGFGFFFGFGF
@M01751:259:000000000-C669V:1:1102:15570:13703 1:N:0:AGAGTC
CATAAGTACGTCATCCCCACCTTCCTCTCGGCTTATCACCGGCAGTCCCCTTAGAGTGCCCAACTGAATGCTGGCAACTAAGGGCGAGGGTTGCGCTCGTTGCGGGACTTAACCCAACATCTCACGACACGAGCTGACGACAGCCATGCAGCACCTGTGTTCCGGTCCCCGAAGGGAACACCACATCTCTATGGTTAGCCGGACATGTCAAGGGCTGGTAAGGTTCTGCGCGTTGCTTCGAATTAAACCACATGCTCCACCGCTTGTGCGGGCCCCCGTCAATTCCTTTGAGTTTTAATCT
+
CCCCCGGGGGGGGGGGGGGGGGGGGGGGGGGGGGGGGGGGGGGGGGGGGGGGGGGGGGGGGGGGGGGGGGGGGGGGGGGGGGGGGGGGGGGGGGGGGGGGGGGGGGGGGGGGGGGGGGGGGGGGGGGGGGGGGGGGGGGGGGGGGGGGGGGGGGGGGGGGGGGGGGGGGGGGGGGGGGGGGGGGGGGGGGGGGGGGGGGGGGGGGGGGGGGGGGGGGGGGGGGGGGGGGGGGGGGGGGF>GGGGCGGGGFGGGGGFFGGGG>EGGGGEFGGGGDEEEE58EEFFGFGGG?CFFCFGF6?+<
@M01751:259:000000000-C669V:1:1102:9188:13716 1:N:0:AGAGTC
TAGCGGAAACAGGATTAGATACCCTGGTAGTCCACGCCGTAAACGATGTCGACTTGGAGGTTGTTCCCTTGAGGAGTGGCTTCCGGAGCTAACGCGTTAAGTCGACCGCCTGGGGAGTACGGCCGCAAGGTTAAAACTCAAATGAATTGACGGGGGCCCGCACAAGCGGTGGAGCATGTGGTTTAATTCGATGCAACGCGAAGAACCTTACCTACTCTTGACATCCACGGAATTTGGCAGAGATGCCTTAGTGCCTTCGGGAACCGTGAGACAGGTGCTGCATGGCTGTCGTCAGCTCGTG
+
CCCCCEGGGGGGGDFFGGGGGGGGGGGGFFGGGFFGGGGGGGGGGGGGGGGGGGGGGGGGGGGGGGFFGGGGFFGGGGGGGGGGGDGGGGGDFGGGGGGFEFGGGGGGGGGGGGGEGGGAFGDGGGDDGGGGGFGGFFGGGGGGFGGGGFGGGGGGD7FGGCGGGGGGGCEEGFGGGGGGGCGGFGFGGFGGGGGGGEGGGGGGGGGGGGFGGFGGGGGFFFGGFGGC5>EEFGGGGGGGFGGGGFGGGFFGG7CFGFGGDEGGGGGGGE@CFCDGGGGGF+@78;CCCF5@F5CFDCCG5
@M01751:259:000000000-C669V:1:1102:15544:13854 1:N:0:AGAGTC
CATAAGTACGTCATCCCCACCTTCCTCCGGTTTATCACCGGCAGTCTCCTTTGAGTTCCCGACCGAATCGCTGGCAACAAAGGATAAGGGTTGCGCTCGTTGCGGGACTTAACCCAACATTTCACAACACGAGCTGACGACAGCCATGCAGCACCTGTCTCACGGTTCCCGAAGGCACTGAGGCATCTCTGCCAGATTCCGTGGATGTCAAGAGTAGGTAAGGTTCTTCGCGTTGCATCGAATTAAACCACATGCTCCACCGCTTGTGCGGGCCCCCGTCAATTCATTTGAGTTTTAACCT
+
CCCCCGGGGGGGGGGGGGGGGGGGGGGGGGGGGGGGGGGGGGGGGGGGGGGGGGGGGGGGGEGGGFGGGGGGGGGGGGGGGGGGGGGGGGGGGFGGGGGGGGGGGGGGGGGGGGGGGGGGGGGGGGGGGGGGGDGGGGGGGGGGGGGGGGGGGGGGGGGGGGGGGGGGGGGGGGGGGGGGGGGGGGGGGGGGGFGFFGGGGGGGGGGGGGGGGGGGGGGGGGGGGGGGGGGGGGGGGGGEGGGFGGGCGGGGGEGGGGGGGGGGGGGGFGEGGEEGGCEGEGGGGGGGGGDFGGGGGGGCF
@M01751:259:000000000-C669V:1:1102:14609:13905 1:N:0:AGAGTC
TAGCGGAAACAGGATTAGATACCCTGGTAGTCCACGCCCTAAACGATGTCAACTGGTTGTTGGGTCTTCACTGACTCAGTAACGAAGCTAACGCGTGAAGTTGACCGCCTGGGGAGTACGGCCGCAAGGTTGAAACTCAAAGGAATTGACGGGGACCCGCACAAGCGGTGGATGATGTGGTTTAATTCGATGCAACGCGAAAAACCTTACCCACCTTTGACATGTACGGAATCCTTTAGAGATAGAGGAGTGCTCGAAAGAGAGCCGTAACACAGGTGCTGCATGGCTGTAGTCAGCTCGG
+
CCCCCGGGGGGGGGCCFGGGGG@FGGGFFFGFFFFGGGE@FDFFGGGGGGGGGGGFFFGGGGGDFGFGFGGGG9FFGGG,CEFGGGGGF<FAFGGGGDGGGGGGGGGFGGFGGGCEF<FFD>FGGGECFGEFFGGCFFFGGGGGFDFDFFGGGGGDGEF7*CCF:>CCC7F<,?8FFGDGD@FFFF9FE9FFGF@CFGCCEFGFFF+<:FFFG7;FCCFGGFF9+@F>EEGGGGC@+++3+<C?AG9*2;CGFGA>EFGE*;8EFECEGECGFG8EFGGGG6CFGFGGD*+<<9@FG:CC5
@M01751:259:000000000-C669V:1:1102:8761:13936 1:N:0:AGAGTC
CATAAGTACGTCATCCCCACCTTCCTCGCGGCTTATCACCGGCAGTCTCCCTAGAGTGCCCAACTGAATGATGGCAACTAAGGACGTGGGTTGCGCTCGTTGCGGGACTTAACCCAACATCTCACGACACGAGCTGACGACAGCCATGCAGCACCTGTGTTCGCGTCCCCGAAGGGAACCCCGGATCTCTCCGGATGGCACGACATGTCAAGGGATGGTAAGGTTCTGCGCGTTGCTTCGAATTAAACCACATGCTCCACCGCTTGTGCGGGCCCCCGTCAATTCATTTGAGTTTTAACCT
+
CCCCCGGGGGGGGGGFGGGGGGGGGGGGGGGGGGGGGGGGDGGGGGGGGGGGGGGGGGGGGGGGGGGGGGGGGGGFGGGGGGGGGGGGGGGGGGGGGGGGGGGDFGEGGGGGGFGCFGGGGCGGGGGGGGGGEEGFGGGGGGGGGGGFGG>CGGGGGGGCAC7CGGGEGGGG7F:FGGGGGGGGGGGGGGFFGGGGGGGGGGGGGGGGFFGGGGDFGGGCCFGGGGGGG>CGGGGEGGGGGGGGGGGGECFFGFGG7CEFFGGEG>FFFGGGG>=EGGGC*CFFGEGG?EEGGGGFG6E?F
@M01751:259:000000000-C669V:1:1102:24675:14028 1:N:0:AGAGTC
TAGCGGAAACAGGATTAGATACCCTGGTAGTCCACGCCGTAAACGATGTCGACTTGGAGGTTGTTCCCTTGAGGAGTGGCTTCCGGAGCTAACGCGTTAAGTCGACCGCCTGGGGAGTACGGCCGCAAGGTTAAAACTCAAATGAATTGACGGGGGCCCGCACAAGCGGTGGAGCATGTGGTTTAATTCGATGCAACGCGAAGAACCTTACCTACTCTTGACATCCACGGAATTCGGCAGAGATGCCTCAGTGCCTTCGGGAACCGTGAGACAGGTGCTGCATGGCTGTCGTCAGCTCGTG
+
CCCCCGGGGGGGGGGGGGGGGGGGFGGGGGGGGGGGGGGGGGGGGGGGGFGGGGGGGGGGGGGGGGGG9FGGGGGGGGGGCFGGGGGGGGGGGGDGGEGGGGGGGGGGGGGGGGGGGCFGGGGGGGG7FGGGGGFDEFGGECGGGGGGGGGGG7CFGEGGGEEGGGGGG@:FGCGCCGFFFFGG7FF9CCFGGGFGFGGGECEGGGGGGGG6AGGFGFGGFGDGGGGGGGGGGGGGGDEEFFGGGGG+2@EEGGGGGGGEGEGGGGE>8EGGGGFFFGGFCCEFGGG>*0*;EFGCDFGE5
@M01751:259:000000000-C669V:1:1102:6348:14147 1:N:0:AGAGTC
TAGCGGAAACAGGATTAGATACCCTGGTAGTCCACGCCGTAAACGATGTCGACTTGGAGGTTGTTCCCTTGAGGAGTGGCTTCCGGAGCTAACGCGTTAAGTCGACCGCCTGGGGAGTACGGCCGCAAGGTTAAAACTCAAATGAATTGACGGGGGCCCGCACAAGCGGTGGAGCATGTGGTTTAATTCGATGCAACGCGAAGAACCTTACCTACTCTTGACATCCACGGAATTCGGCAGAGATGCCTTAGTGCCTTCGGGAACCGTGAGACAGGTGCTGCATGGCTGTCGTCAGCTCGTG
+
CCCCCGGGGGGGGGGGGGGGGGGGGGGGGGGGGFGGGGGGGGGGGGGFFGGGGDGGCGFGGGGGGGGGGGFGGGGGGGGGGGFGEG>EGGGGFGGGGGGGGGGGGGGGGGGGGGGGGGGGGGGGGGGGGGGGGGGGGGFGGGGGGGGGGGGGGGGGGGGGGGGGGGCFGGGGGGGGGGGGGGGGG@EGGGGGGGGCFEEGGGG8EGGGGGFGGGFFCGGFCGGGGGGGGGGGGGFGGGGDGFGGGGFGFGFGGGGGGGGGGGGGGGGGDCGGGGDGGG?7@F?E8@FGG@/CFFGGG6EE5
@M01751:259:000000000-C669V:1:1102:21761:14170 1:N:0:AGAGTC
TAGCGGAAACCGGATTAGATACCCTGGTAGTCCACGCCGTAAACGATGGAAGCTAGCCGTCGGGGGGTTTACCTTTCGGTGGCGCAGCCAACGCATTAAGCATTCCGCCTGGGGAGTACGGTCGCAAGATTAAAACTCAAAGGAATTGACGGGGACCCGCACAAGCGGCGGAGCATGCGGATTAATTCGATGCAACGCGAAGAACCTTACCAAGGCTTGACATATACGAGAACGGGCCAGAAATGGTCAACTCTTTGGACACTCGTAAACAGGTGGTGCATGGTTGTCGTCAGCTCGTGTC
+
CCCCCGGGGGGGGGGGGGGGGGGGGGGGGGGGGGGGGGGGGGGGGGGGGGGGGGGGGGGGGGGGGGGGGGGGGGGGGGGGDGGGGGGGGGGGGGGGGGGGGGGGGGGGGGGGGGGGGGGGDGGGGGGGFGGGGGGGGGGGGGGGGGGGGGGGGGGGGGGGGGGGGGGGGGGEEGGGGGGGGGGGGGGFGGGGGGGGGGGGG5EGGGGGGFGGGGFDEGGGGGGGGGGGGEGGGEGEGGGGGFFGGGGGGGGGGFGG@FGGG5EGG*AFGGGGGGCGGGGGGGGGGEGGGGGGC8+38CE=6
@M01751:259:000000000-C669V:1:1102:25350:14225 1:N:0:AGAGTC
TAGCGGAAACAGGATTAGATACCCTGGTAGTCCACGCCGTAAACGATGAATGCCAGACGTCGGGCAGCATGCTGTTCGGTGTCACACCTAACGGATTAAGCATTCCGCCTGGGGAGTACGGCCGCAAGGTTAAAACTCAAAGGAATTGACGGGGGCCCGCACAAGCGGTGGAGCATGTGGTTTAATTCGAAGCAACGCGCAGAACCTTACCAACCCTTGACATGGGTATCGCGGAACCGGAGACGGTTCTTTCAGTTCGGCTGGATACCACACAGGTGCTGCATGGCTGTCGTCAGCTCGT
+
CCCCCGG7FGGCFFFGGGCFFGGGGFGGFGGGFGGGGDFGGCGFGGGFFGGGGGGEEFCFEFGGGGGGGGC@CFFC<BFGGGFGGGFGGGGGG7:BFFCGGFGFGD8CEGGC<@FGGGGGDC@FG7CGGFCCCFDFD9DFG<FGFDFFFFGGCC:C:CFEFGGGFGGGF7<FGGFFFGGGGGGF<CFGFCFCEEGGGGGGEGGGGGGGFGGGFGDEGGFFFGGFG5<EFFEGD88CGGGGG?CGGGE>GFF7<:7<@FDGECEG>FGGFGGFGCF8FCCGFGEGFFFFGCC588EEF?+A/
@M01751:259:000000000-C669V:1:1102:16539:14278 1:N:0:AGAGTC
CATAAGTACGTCATCCCCACCTTCCTCCGGTTTGTCACCGGCAGTCTCATTAGAGTGCCCTTTCGTAGCAACTAATGACAAGGGTTGTGCTCGTTACGGGACTTAACCCAACATCTCACGACACGAGCTGACGACAGCCATGCAGCACCTGTGTCAGAGTTCCCGAAGGCACCAATCCATCTCTGGAAAGTTCTCTGCATGTCAAGGCCTGGTAAGGTTCTTCGCGTTGCTTCGAATTAAACCACATGCTCCACCGCTTGTGCGGGCCCCCGTCAATTCCTTTGAGTTTTACTCTTGCGAC
+
CCCCCGGGGEGGGGGGFGGGGGGGGFGGGGGGGGGGGGGGGGGGGGGGGGGGGGGGFGGGGGGGGGGGGGGGGGGGGGGGGGGGGGGGFGGGGGGGGGGGCGGGGGFGGCFGGGGFFGGGGGGGGGGGGGGGGGGGFGGGGGGGGGGGGGGGGGFFGGGFFGGGGGGGGGGGGGFGGGGFFFFFGGGGGGGGGGGGGGGGGGGGGGGGGGGGGGGGGFGGFGFCEGFGGGGGGFF+,CCGFFGGG@EFG99EGGGDGGGFG6AEEEGGGGGGEGGDCGGG?CG<9FGG7EF+<FFG9F5C5
@M01751:259:000000000-C669V:1:1102:15903:14320 1:N:0:AGAGTC
TAGCGGAAACAGGATTAGATACCCTGGTAGTCCACGCCGTAAACGATGTCGACTTGGAGGTTGTTCCCTTGAGGAGTGGCTTCCGGAGCTAACGCGTTAAGTCGACCGCCTGGGGAGTACGGCCGCAAGGTTAAAACTCAAAGGAATTGACGGGGGCCCGCACAAGCGGTGGAGCATGTGGTTTAATTCGAAGCAACGCGCAGAACCTTACCATCCCTTGACATGGCATGTTACCTCGAGAGATCGGGGATCCTCTTCGGAGGCGTGCACACAGGTGCTGCATGGCTGTCGTCAGCTCGTG
+
CCCCCGGGGGGGGGGGGGGGGGGGGGGGGGGGGGGGGGGGGGGGGGGGGGGGGGGGGFGGGGGGGGGGGGGGGGGGGGGGGGGGGGEGGGGGGGGGGGGGGGGGGGGGGGGGGGGCEGGGGGGGGGGGGGGGGGGGGGGGGGGGGGGGGGGGGDGGGGGGGEGGGFFGGCCGFFGGFFEGGGGGGGGGGGGFGGGGGGGGGDGCFFGGGGGGGGGGGGGFGGGG6CGFGGGGGGFGGECEF>@EFFEGGGGGGGGGGGDGEGGGGEEGEGGG5@GG6CFGDGGG6>FGFF8CF>EG7CEC7
@M01751:259:000000000-C669V:1:1102:27878:14545 1:N:0:AGAGTC
CATAAGTACGTCATCCCCACCTTCCTCCGGTTTATCACCGGCAGTCTCCTTTGAGTTCCCGACCGAATCGCTGGCAACAAAGGATAAGGGTTGCGCTCGTTGCGGGACTTAACCCAACATTTCACAACACGAGCTGACGACAGCCATGCAGCACCTGTCTCAGCGTTCCCGAAGGCACCAAAGCATCTCTGCTAAGTTCGCTGGATGTCAAGAGTAGGTAAGGTTCTTCGCGTTGCATCGAATTAAACCACATGCTCCACCGCTTGTGCGGGCCCCCGTCAATTCATTTGAGTTTTAACCT
+
CCCCCGGGGGGGGGGFGGGGEGGGGGGGGGGGGGGGGGGEGGGGGFGGGGGCFGGFGFGGGGGGGCFFGDFGGGGGGGGGGGGGFGGFFG<FCECGGG7FCFGGGFGGGFFGFFE7BEFFFGFEGGGGDEEGGGGGG@C:=EG,@FCFGBFGGFGDFGFCFGGGCFEGGGGGDGGGG>BFGFF7FGGACGG99C<FGFGG77<7<FFGFDFFGGAFGFC<EGGGGFGFBF>8CCCCF798FF6FCCFGGGGCGG69ECFF6CEGGGFFFCE5E:CGGG?***+<+<EF@9:C:9C97<3+?
@M01751:259:000000000-C669V:1:1102:20452:14558 1:N:0:AGAGTC
CATAAGTACGTCATCCCCACCTTCCTCGCGGCTTATCACCGGCAGTCTCCCTAGAGTGCCCAACTGAATGATGGCAACTAAGGACGTGGGTTGCGCTCGTTGCGGGACTTAACCCAACATCTCACGACACGAGCTGACGACAGCCATGCAGCACCTGTGTGCACGCCTCCGAAGAGGATCCCCGATCTCTCGAGGTAACATGCCATGTCAAGGGATGGTAAGGTTCTGCGCGTTGCTTCGAATTAAACCACATGCTCCACCGCTTGTGCGGGCCCCCGTCAATTCCTTTGAGTTTTAATCT
+
CCCCCGGGGGGGGGGGGGGGGGGGGGGGGGGGGGGGGGGGGGGGGGGGGGGGGGGGGGGGGGGGGGGGGGGGGGGGGGGGGGGGGGGGGGGGGGGGGGGGGGGGGGGGGGGGGGGGGGGGGGGEGGGGGGGGGGGGGGGGGGGGGGGFGGFGGGGGGGGGGGGGGGGGGGGDGGGGGGGGGGGGGGGGGFGGGGGGDGGGGGGGGFFGGGGGGGFGGGGGGGGGGGDFGGGGGGGGGGGEFGGGEFGGGGGGGGGGGGFGGEGDEFGGG>ECEEGGGGGGGGGGGFFGGG9@E?FGGGGGG
@M01751:259:000000000-C669V:1:1102:12327:14619 1:N:0:AGAGTC
CATAAGTACGTCATCCCCACCTTCCTCGCGGCTTATCACCGGCAGTCTCCCTAGAGTGCCCAACTGAATGATGGCAACTAAGGACGTGGGTTGCGCTCGTTGCGGGACTTAACCCAACATCTCACGACACGAGCTGACGACAGCCATGCAGCACCTGTGTGCACGCCTCCGAAGAGGATCCCCGATCTCTCGAGGTAACATGCCATGTCAAGGGATGGTAAGGTTCTGCGCGTTGCTTCGAATTAAACCACATGCTCCACCGCTTGTGCGGGCCCCCGTCAATTCCTTTGAGTTTTAATCT
+
CCCCCFEFGGGGGGEGDGGGGG?FGCEGGGGDGGGGGGGGDGGGGGG9FGGFGCEAEDDEFEFCECGGCGGGGFFFG7EEGFGEFGGD@CFGEFGGGGGG@EFGCECGGCAEFGG@FGG=F9FCGF:FEGDF>CF8CF@GG@FCFFFGFG98C@FGGGFFGFGC>>C>FFEGCGGCG@,<:<C=FF<C:<FFC*:F9CFFFC7CFG@CFFEEGG:CEFFFGGGFF9<EFECCEG*AEF7E*@CCGGFGGGFGG@??FGCGGGGGEGC@@8*:88=8CEECE*AGGGGFC<+CFG9F96CEF
@M01751:259:000000000-C669V:1:1102:6473:14645 1:N:0:AGAGTC
TAGCGGAAACCGGATTAGATACCCTGGTAGTCCACGCCGTAAACGATGCTAACTCGTTTTTGGGTTTTCGGATTCAGAGACTAAGCGAAAGTGATAAGTTAGCCACCTGGGGAGTACGTTCGCAAGAATGAAACTCAAAGGAATTGACGGGGGCCCGCACAAGCGGTGGATTATGTGGTTTAATTCGATGATACGCGAGGAACCTTACCAAGACTTAAATGGGAAATGACAGATTTAGAAATAGATCCTTCTTCGGACATTTTTCAAGGTGCTGCATGGTTGTCGTCAGCTCGTGCCGTGG
+
CCCCCGGGGGGGGGGGGGGGGGGGGGGGGGGGGGGGGGGGGGGGGEGGGGFGGFGGEFFGGGGGGGGGGGGGGGGGGGGGGGGGGGGGGGEGGGGGGGGGGGGGGGGGGGGGGGGGGGFFGGGGGGGGGGGGGGGGGGGGGGGGGGGGCCFDGGFFDC7FFFCFGGFGGGFCGGGGGGGGGGGGGGGGGGGGGGGGGGGGGGGGGGGGGGGCGGFGGFFFCGG8FFFGGGCFFFFGGGGGGGGGGGGGCCFGFGG5CEEGGGGGFCCCGGGGGGGC?CGFGGGGEGF*8C9:;CFEEGGC*
@M01751:259:000000000-C669V:1:1102:6606:14674 1:N:0:AGAGTC
CATAAGTACGTCATCCCCACCTTCCTCGCGGCTTATCACCGGCAGTCTCCCTAGAGTGCCCAACTGAATGATGGCAACTAAGGACGTGGGTTGCGCTCGTTGCGGGACTTAACCCAACATCTCACGACACGAGCTGACGACAGCCATGCAGCACCTGTGTTCGCGTCCCCGAAGGGAACCCCGGATCTCTCCGGATGGCACGACATGTCAAGGGATGGTAAGGTTCTGCGCGTTGCTTCGACTTAAACCACATGCTCCACCGCTTGTGCGGGTCCCCGTCACTTCCTTTGAGTTTCCGCCT
+
CCCCCGGEFGGGGGGCFDFFEFGGGEGECCFEGGGFGGGGEGGGGGGG9<FGGD@DFAFFC,DF?FFGCG<EF?DCGG8EGDFEFGG:CCFFGGGGGGGGGFGGG7FFGGGGGEDCBCDCB,AAFGDEGGGGGEEGC<FDGDG,@<<>CFCCFGGGGF3F:B*>><F<FG**<FEGF<CCEED*=<<>FEFGECFGGFFGGGGEGEFFGGD@CEF8;*3<FFG7CCF?@ECEEE58CF?5C*/8CGGGGGCF60AECF+@F*?58;E:EE>CEE*/;C;;8*<0<EEFGFFF7<C+2/CED
@M01751:259:000000000-C669V:1:1102:4643:14727 1:N:0:AGAGTC
TAGCGGAAACAGGATTAGATACCCTGGTAGTCCACGCCGTAAACGATGTCAACTAGCCGTTGGAATCCTTGAGATTTTAGTGGCGCAGCTAACGCATTAAGTTGACCGCCTGGGGAGTACGGTCGCAAGATTAAAACTCAAAGGAATTGACGGGGGCCTGCACAAGCGGTGGAGCATGTGGTTTAATTCGAAGCAACGCGCAGAACCTTACCAGCGTTTGACATGTCCGGACGATTTCCAGAGATGGATTTCTTCCCTTCGGGGACTGGAACACAGGTGCTGCATGGCTGTCGTCAGCTCG
+
CCCCCEGGGGGGG8,CFFGGFE@FF,<FDGGGGGGGG8@FGGFGDDDDFFGGFGGGFDFFGGGGGCFGFF9EFGFFCF<F9FFG>7C@FGGGGGGGGEGGFDF9FEFGGG+BF77FG:<FG7BFEEGGGGFFCGGGFCFFGFGFGGG8<3,B@+CEEECCFCEGFG,FFF@@F7:F@F<FGGFE:FFF@FGFGGGGGGGCEC7CFG7FFGGGGGGC/;EGGGGG:CC9EEGC>>;CC+ACE78@AECFCF?CCC9+A9<CEE5*2*;E58<CCFGGFG+<77@EGGCAC8CC=FG*8C+3:
@M01751:259:000000000-C669V:1:1102:19291:14826 1:N:0:AGAGTC
CATAAGTACGTCATCCCCACCTTCCTCCGGCTTATCACCGGCGGTTCCTTTAGAGTACCCAACTAAATGATGGTAACTAAAGGCGAGGGTTTCGCTCGTTGCGGGACTTAACCCAACATCTCACGACACGAGCTGACGACAGCCATGCAGCACCTGTGTTCCAGTCCCCGAAGGGAAGAAATCGATCTCTCGAAGTCGTCCGGACATGTCAAACGCTGGTAAGGTTCTGCGCGTTGCTTCGAATTAAACCACATGCTCCACCGCTTGTGCAGGCCCCCGTAAATTCCTTTGAGTTTCAGTC
+
CCCCC9CFC;EFBFGGFGDFCDDCCFGGGGDECF<<FG@F@:@E:@FDA<FFCGFGAEFFAFGDFGGCFGFEFGCGFFACEEFGGFEGGFG+EFC+B=BFF+6+@@FGGAB<FEGGD<=F,<FBFF=FEEFFE@FF8:FFGE<C@CFCF9>AFGFFE8@<F;F;<FDDBF*<17C<CCGEFB9*<<FG,8C7F:7FEFF@FGDG@@FFC:+C+28:E8:2+<:+CCCFC9CEGGG>C9CECG8CFFF9CGGGGD9C?EC?FFCGGC586@:+:?8***:2*/;<A9EGGGFC=EFGG?:2+
@M01751:259:000000000-C669V:1:1102:9161:14891 1:N:0:AGAGTC
TAGCGGAAACAGGATTAGATACCCTGGTAGTCCACGCCGTAAACGATGAATGTTAGCCGTCGGGCAGTTTACTGTTCGGTGGCGCAGCTAACGCATTAAACATTCCGCCTGGGGAGTACGGTCGCAAGATTAAAACTCAAAGGAATTGACGGGGGCCCGCACAAGCGGTGGAGCATGTGGTTTAATTCGAAGCAACGCGCAGAACCTTACCAGCCCTTGACATGTCCGGCTATCCAGAGAGATTTGGAGTTCCCTTCGGGGACCGGAGCACAGGTGCTGCATGGCTGTCGTCAGCTCGTGT
+
CCCCCGGGGGGGGGGGGGGGGGGGGGGGGFGGGGFGGGGGGGGGGGGGGGGGGGGFGGGGGGGDCCCEGGGGGGGGFGGGGGGGGGGGGGGGGEEGDGGGGGFGGGGGFGGGGGGEFGGGDFGGGGGGGGGGGGGGGGGGGGGFFFGFGGGGGGGGGGGEBGGFCFGGCED7FDFCCFGGGGGGGGFGFGGGGGGGGGCEGGGGGGGG7CCFGGGEGGFGGCE9CFGDGGGGGG6<FFGGGGGGGGFC?EGGGGGGGGED5CGEE58?C5@ECFGFGCFEGFF7E?EFFCFGGGGF?:>C*
@M01751:259:000000000-C669V:1:1102:13963:14946 1:N:0:AGAGTC
CATAAGTACGTCATCCCCACCTTCCTCCGGTTTGTCACCGGCAGTCTCCTTAGAGTGCCCACCATAACGTGCTGGTAACTAAGGACAAGGGTTGCGCTCGTTGCGGGACTTAACCCAACATCTCACGACACGAGCTGACGACAGCCATGCAGCACCTGTGTTCGAGTTCCCGAAGGCACCAATCCATCTCTGGAAAGTTCTCGACATGTCAAGACCAGGTAAGGTTCTTCGCGTTGCATCGAATTAAACCACATACTCCACCGCTTGTGCGGGCCCCCGTCAATTCCTTTGAGTTTCAGTC
+
CCCCCGGGGGGGGGGGGGGGGGGGGGGGGGGGGGGGGGGGGGGGGGGGGGGGGGGGGGGGGGGGGGGGGGGGGGGGGGGGGGGGGGGGGGGGGGGGGGGGGGFGGGGGGGGGGGGGGGGGGGFGGGGGGGGGGGGGGGGGGGGGGGGGGGGGGGGGGGGGGGGGGGFGGGGGGGGGGGGGGGGGGGGGGGGFGGGFGFGGEEGGGGGGGGGGGGDGGGGEGGGGGGGGGFFGGGGGGGGGEGGGGGFGGGGGGGGGEFFGGGGGGGGG?9EEDGGGGGGCEEEGGGGFGFCFGGGGGGGG7
@M01751:259:000000000-C669V:1:1102:16189:15109 1:N:0:AGAGTC
TAGCGGAAACAGGATTAGATACCCTGGTAGTCCACGCCGTAAACGATGTCGACTTGGAGGTTGTTCCCTTGAGGAGTGGCTTCCGGAGCTAACGCGTCAAGTCGACCGCCTGGGGAGTACGGCCGCAAGGTTAAAACTCAAATGAATTGACGGGGGCCCGCACAAGCGGTGGAGCATGTGGTTTAATTCGATGCAACGCGAAGAACCTTACCTACTCTTGACATCCACGGAATCTGGCAGAGATGCCTCAGTGCCTTCGGGAACCGTGAGACAGGTGCTGCATGGCTGTCGTCAGCTCGTG
+
CCCCCGGGGGGGGGGGGGGGGGGGGGGGGGGGGGGGGGGGGGGGGGGGGGGGGGGGGGGGGGGGGGGGGGFGGGGGGGGGGGGGGGGGGGGGGGGGGGGGGGGECGGGGGGGGGGGGGGGGEGGGGGGGGGGDGGGGGGGGGGGGGGGGGGGGGGGGFGGG@GGGGGGGGGGGGGGGGGGGGGFGGGGGGGGGGGGGGGGGGGGGGGGGGGFFGGGGGGFGGGGGGGGGGGGGGGGFDFGGGGGFGGGGGGGGGFFEGG5EGEGGGGFGGGGGGGGFFGGGGGGGGGGGGGGGGDFGGGGC
@M01751:259:000000000-C669V:1:1102:28636:15229 1:N:0:AGAGTC
CATAAGTACGTCATCCCCACCTTCCTCCAGTTTATCACTGGCAGTCTCCTTTGAGTTCCCGGCCGAACCGCTGGCAACAAAGGATAAGGGTTGCGCTCGTTGCGGGACTTAACCCAACATTTCACAACACGAGCTGACGACAGCCATGCAGCACCTGTCTCACGGTTCCCGAAGGCACTGAGGCATCTCTGCCAGAATCCGTGGATGTCAAGAGTAGGTAAGGTTCTTCGCGTTGCATCGAATTAAACAACATGCTCCACCGCTGGTGCGGGCCCCCGTCACTTCATTTGAGTTTTAACCT
+
CCCCCAFFD7EGGFGFFGGFCFCFGGF?FGGFFD<AFGGFGGFFFCFFFGG<9EDFGGGDEDC@:FFG>+CCEBEG9D,C<E6CFFGECFEG>FCE+?7F7<B=:=FF8FFGF?FCFCBFA,C9,EFCCG=7::EFE8FCG+=<FD<>F@>AF8,<,>FFGDDGGB:FFFG7FDGGFGG,F,**6>C,C9,<@FC<,,3CCGGC:,,CFF@<,<,2<C,>CAFG9A:B?BCFGCCEFF71;FFFGGGF2:EEC?6@C?FCCEEG**;8C58E58*/:*1:;;9++2<C0301+<CCCGG7F
@M01751:259:000000000-C669V:1:1102:29254:15278 1:N:0:AGAGTC
TAGCGGAAACAGGATTAGATACCCTGGTAGTCCACGCCGTAAACTATGAGAGCTAGCCGTTGGATGGTTTACCATTCAGTGGCGCAGCTAACGCATTAAGCTCTCCGCCTGGGGAGTACGGTCGCAAGATTAAAACTCAAAGGAATTGACGGGGGCCCGCACAAGCGGTGGCGCATGTGGTTTAATGCGAAGCAACGCGAAGAACCTTACCAGCCCTTGACATGCCAAGACGACTTCTAGAGCTGGATTTCTTTCCTTCGGGACTTTGGACACAGGTGCTGCATGGCTGTCGGCCGCTCGT
+
CCCCCGGGGGGCEAECGGGAFGGGFCCGC9FFGGGGGGC+F@F,@CFG,FGG<<EFFGGGGGCF98FFGGGA,C@FGGGGF8CCGGGGGGGGCGEEG9??FFEF9CFGGEFGGGGGGGCEGGEE+@FFF,FF,?FDFGGCDAFG,DD9?C:CFDECFGEGDGGG:FCDB7F,=<F7CFFF=F:<>:,8::CFCFCGGGGGGCEGGGFD7E?GFCGEFF*<?F79CCFGGGGGGEC8A+++09++3;*<<F+<70++<C?EEGGC*2<@8C<+*8@FFDF7CD?E@EGGEF9****:C>::*
@M01751:259:000000000-C669V:1:1102:14305:15481 1:N:0:AGAGTC
TAGCGGAAACAGGATTAGATACCCTGGTAGTCCACGCCGTAAACGATGATAACTAGCTGTCCGGGGACTTGGTCTTTGGGTGGCGCAGCTAACGCATTAAGTTATCCGCCTGGGGAGTACGGTCGCAAGATTAAAACTCAAAGGAATTGACGGGGGCCCGCACAAGCGGTGGAGCATGTGGTTTAATTCGATGCAACGCGAAGAACCTTACCTACTCTTGACATCCACGGAATCTGGCAGAGATGCCTCAGTGCCTTCGGGAACCGTGAGACAGGTGCTGCATGGCTGTCGTCAGCTCGTG
+
CCCCCGGGGGGGGGGGGGFGGGEFFGGFACF<FFGGGGGGGGGGDGGGGGGGGGGGGGGGGGGGGGBFGGGGGGGDGGGGGGGGGGGGGGGGGGGGGGGGGGFGGGFGGGGGGGGEGCGGGGCEGGGGGGGGGGGGGGGGGGGGGFGGGGGFGGGGGGGGGGGGGGGCGFG@FFGFGGGGG@:FFGCAFGGCFGGCGDGGGGGGGGGGGGFFGGGGGGGFGGGGGGGGGGGDGGGGFGGGGGGGGGFGGGG+@FCEFGGGGGGGGGC5CGF9FFFFEFGG++0+;*;5*<5CGFGCEF***
@M01751:259:000000000-C669V:1:1102:6641:15520 1:N:0:AGAGTC
TAGCGGAAACAGGATTAGATACCCTGGTAGTCCACGCCGTAAACGATGTCGACTTGGAGGTTGTTCCCTTGAGGAGTGGCTTCCGGAGCTAACGCGTTAAGTCGACCGCCTGGGGAGTACGGCCGCAAGGTTAAAACTCAAATGAATTGACGGGGGCCCGCACAAGCGGTGGAGCATGTGGTTTAATTCGATGCAACGCGAAGAACCTTACCTACTCTTGACATCCACGGAATTCGGCAGAGATGCCTTCGTGCCTTCGGGAACCGTGAGACAGGTGCTGCCTGGCTGTCGTCAGCTCGTG
+
CCCCCGGGGGGGGGDGGCFGGGGEGFGGGGGGGGGDGGGGDECEGGGGGGGGGGGGGGGCGGGGFEFGGGGGFFFEFGGGFGGFGG7CFFGGGDGGGGGGAFGGGGGGGG7FGFGGGECCFEGGGG+CFDFGGGGGFGGGEFFGFBFGFGCEFFGGDGDFF7FFFGGEGEF>FAFGGGFGGGGGGGGGFFFGGGGGGG>E58ECGGGGCCCFG?FCFC9@FGG?@:CF5EEGFCGGGGGGGGGGFGGGC+8;CEGGFFGGGG8FGGG55C+3;F5+:?FC?*AFGFGEFFFGG5EC76*//
@M01751:259:000000000-C669V:1:1102:28249:15540 1:N:0:AGAGTC
TAGCGGAAACAGGATTAGATACCCTGGTAGTCCACGCCGTAAACGATGAATGCCAGACGTCGGGCAGCATGCTGTTCGGTGTCAAACCTAACGGATTAAGCATTCCGCCTGGGGAGTACGGCCGCAAGGTTAAAACTCAAAGGAATTGACGGGGGCCCGCACAAGCGGTGGAGCATGTGGTTTAATTCGAAGCAACCCGCAGAACCTTACCAACCCTTGACATGTGGATCGCGGAACCGGAGACGGTTCTTTCAGTTCGGCTGGATCCAACACAGGTGCTGCATGGCTGTCGTCCGCTCGT
+
CCC@CGG:EFGFFCFGGFGCFCFGGGGGG<FFDGCGGGDFGGCE7FFFDDFGFGGGG8FDEBCCCEFEGFE@FGFFFG@FG:FC,CEFACDFEFCE:F?BFEFGE?8FGGFD7@?=FGGCFEGC+FEGGGFF,@B=,CE8=DFF@FGGD<FCFCGGGGE**5=B:<FGFFGGGG7C,2?:F<BFCFCFGG87FFF7+=FCE>C0@:8+<+<CFGDGGGG?CCGCFCFGGECEC*8::EECECC*;C?CECC+<++<ACC5::C*89F*<E?8;*;ECF87@<AGG*/;CCGF8A*?CE55*
@M01751:259:000000000-C669V:1:1102:21294:15599 1:N:0:AGAGTC
CATAAGTACGTCATCCCCACCTTCCTCTCGGCTTATCACCAGCAGTCCCCTTAGAGTGCCCAACTGAATGCTGGCAACTAAGGGCGAGGGTTGCGCTCGTTGCGGGACTTAACCCAACATCTCACGACACGAGCTGACGACAGCCATGCAGCACCTGTTCTGGGGCCAGCCTAACTGAAGGACAATGTCTCCACTGCCCATACCCCGAATGTCAAGAGCTGGTAAGGTTCTGCGCGTTGCTTCGAATTAAACCACATGCTCCACCGCTTGTGCGGGCCCCCGTCAATTCCTTTGAGTTTTT
+
CCCCCGGGGGGGGGGGGGGGGGFGGGGGGGGGGGGGGGGGGGGGGGGGGGGGGGGDGGGGGGGGGGGGFGGGGGGGGGGGGGGDGGGGGGGGGGGGGGGGGGGGGGGGGFGGGGGGGGGFGEGGFGGGGGGDGDGGGGGGGGGGGGGGGGGGGGGGGGGGGGGGGGGGGGGGGGGGGGGGGGGGGGGGGGGGFGGFGGGGGGGGGFGGGGGGFDFFFGGFGFGFFGGCFGGGGGGGGGEGGFGCFGGGFFGGGGGGGFGFGGGGGGGGGDGDF5C5EC?CGEGGCEGGGGGGGGGGGFFF*
@M01751:259:000000000-C669V:1:1102:24694:15671 1:N:0:AGAGTC
TAGCGGAAACCGGATTAGATACCCTGGTAGTCCACGCCGTAAACGTTGGGCGCTAGGTGTGGGCCTCATTCCACGAGGTCCGTGCCGCAGCTAACGCATTAAGCGCCCCGCCTGGGGAGTACGGCCGCAAGGCTAAAACTCAAAGGAATTGACGGGGCCCCGCACAAGCGGCGGAGCATGTGGTTTAATTCGATGCAACGCGAAGAACCTTACCTACTCTTGACATCCACGGAATTCGGCAGAGATGCCTTAGTGCCTTCGGGAACCGTGAGACAGGTGCTGCATGGCTGTCGTCAGCTCG
+
CCCCCGGGGGGGGGGGGGGGGGGGGGGGGGGGEGGDFGGGGGGGGGGGGGGGGGGGGGGGGGEGGGGGGGGGGGGGDGGGGEGGGGGG@>FFBFGDEEEFGFDGGGGGGGGGGGGFGGGGGGGGGGGGGGDFF,D<:BC8F9FFAFDFGGGGGGGGGFGGGGGDGGGGGGGGGGGGCGDGGGGFCCFGFCFGGGFGF:8CEGGEGGGGFFGCGGDC8?6@FFFF7FFGF6:?EGGDGGFEGCGEF?:ECCCFCG?FGFFGG>5:*;FGGD5>09*A>F?CFFGGGGGGGD80;*/;C?E+*
@M01751:259:000000000-C669V:1:1102:12763:15889 1:N:0:AGAGTC
TAGCGGAAACAGGATTAGATACCCTGGTAGTCCACGCCGTAAACGATGTCGACTTGGAGGTTGTTCCCTTGAGGAGTGGCTTCCGGAGCTAACGCGTTAAGTCGACCGCCTGGGGAGTACGGCCGCAAGGTTAAAACTCAAATGAATTGACGGGGGCCCGCACAAGCGGTGGAGCATGTGGTTTAATTCGATGCAACGCGAAGAACCTTACCTACTCTTGACATCCAGAGAACTTAGCAGAGATGCTTTGGTGCCTTCGGGAACTCTGAGACAGGTGCTGCATGGCTGTCGTCAGCTCGTG
+
CCCCCGGGGGGG8FGGGGGGGG8F@FGGGGGGGGGEGGGGGGGGGGGGDGGGGD@FFCGGGGFCFGGGGFGGGGGGGGFCFFGGGGGGGGGGFGCGGGGGGCEGGGGGGGGGGGGGEFCFGGGGGGGGEFCFGGGGGGGGGGGGGGGGGGGGDEGG@FCC:7CBFFGGGGGGGFGGGGGGGGGGGGGGGGGFGGGGGGGGGGEEGGGGGGGGGGGGGFG:FFFCCFFCFACFFGGGGGGF?CG7CFCFFFGG5CFGGGGGGGDGGGG??97@88=:?6CGFFGGFGGDF98FGGGF@6CE5
@M01751:259:000000000-C669V:1:1102:12790:15929 1:N:0:AGAGTC
TAGCGGAAACCGGATTAGATACCCTGGTAGTCCACGCCGTAAACGATGAGTGCTAGGTGTTGGGGGGTTTCCGCCCCTCAGTGCTGAAGCTAACGCATTAAGCACTCCGCCTGGGGAGTACGGCCGCAAGGCTGAAACTCAAAGGAATTGACGGGGACCCGCACAAGCGGTGGAGCATGTGGTTTAATTCGAAGCAACGCGCAGAACCTTACCAGCCCTTGACATGGTCACGACCGGCGCAGAGATGCGCTTTTCCCGCAAGGGACGTGATGCACAGGTGCTGCATGGCTGTCGTCAGCCC
+
CCCCCGGGGGGGGGGGGGGGGGGGGGGGGGGGGGGGGGEGGGGGGGGGGGGGGGGGGGGGGGGGGGGGGGGGGGGGGGGGGGGGGGFFFGGGGGGGGGDGGFFGGGGGD7FBGGGGGGGFGEGGGGG:EGGGGGGCFGGGGGCGGGFGFGGGGGGGGGGGGGGGGGFEGGEGECFGFCFFGGGGGGGGGGGGFGGGGGEGEEGGGGGGGGGCCEFFFGFFGGGDECCFGGGGGCEEDDCGDGDFGGGGGGGDGFGGGGGCEGGGFCC>CFGGGF7?FGGGG7<EGGFFGFE>C8;85CF*:
@M01751:259:000000000-C669V:1:1102:22049:16022 1:N:0:AGAGTC
CATAAGTACGTCATCCCCACCTTCCTCCGGTTTATCACCGGCAGTCTCCTTTGAGTTCCCGACCGAATCGCTGGCAACAAAGGATAAGGGTTGCGCTCGTTGCGGGACTTAACCCAACATTTCACAACACGAGCTGACGACAGCCATGCAGCACCTGTCTCAGCGTTCCCGAAGGCACCAAAGCATCTCTGCTAAGTTCGCTGGATGTCAAGAGTAGGTAAGGTTCTTCGCGTTGCATCGAATTAAACCACATGCTCCACCGCTTGTGCGGGCCCCCGTCAATTCATTTGAGTTTTAACCT
+
CCCCCGGGGGGGGGGGGGGGGGGGGGGGGGGGGGGGGGGGGGGGGGGGGGGGGGGGGGGGGGGDGF@FGGGGGGGGGGGGGGGGGGGDGGGGEFEFGGGGGGGEGDCFGGGGGGGGGGGGGGGGGGGGGGGGGGGGGFGEEGEGGGGGGGGGG,FGGG?AFGFGGGGDGGGGFDGGGGGGFFFGGGCCGFGGGG;:BFGFGGGGFGGGCCA@FGGGGGGGGG7FFGGGF78EGGGGGGGG??FGGGGGGGGGGGGFGEEGGGG8EFG?GGG5EGGGGGGEGEDFFGGGGDFFFGGG9AEGC
@M01751:259:000000000-C669V:1:1102:12562:16075 1:N:0:AGAGTC
CATAAGTACGTCATCCCCACCTTCCTCCAGTTTATCACTGGCAGTCTCCTTTGAGTTCCCGGCCGAACCGCTGGCAACAAAGGATAAGGGTTGCGCTCGTTGCGGGACTTAACCCAACATTTCACAACACGAGCTGACGACAGCCATGCAGCACCTGTCTCAGAGTTCCCGAAGGCACCAATCCATCTCTGGAAAGTTCTCTGGATGTCAAGAGTAGGTAAGGTTCTTCGCGTTGCATCGAATTAAACCACATGCTCCACCGCTTGTGCGGGCCCCCGTCAATTCATTTGAGTTTTAACCT
+
CCCCCGGGGGGGGGGGGGGGGGGGGGGGGGGGGGGGGGGGGGGGGGGGGGGGGGGGGGGGGGGGGGGGGGGGGGGGGGGGGGGGGGGGGGGGGGGGGGGGGGGGGGGGGCFGGGGGGGGGGGGGGGGGGGGGGGGGGGGGGGGGGGGGGGDGFGGGGGGGFGGGGGGGGGGGEGDGGGGGGGGGGGGFGGGGGGGGGGGGGGGGGGGGGGGGGGGGGGGGGGGGGGGGGGEGGGGGGGGGGGFGGGGGGGGGGGGGGGGGGDGGGGGFGGGEGDGGGGGGGCFFGFCFFGF>FGGGGGGGG
@M01751:259:000000000-C669V:1:1102:25577:16208 1:N:0:AGAGTC
TAGCGGAAACAGGATTAGATACCCTGGTAGTCCACGCCGTAAACGATGTCGACTTGGAGGTTGTTCCCTTGAGGAGTGGCTTCCGGAGCTAACGCGTTAAGTCGACCGCCTGGGGAGTACGGCCGCAAGGTTAAAACTCAAATGAATTGACGGGGGCCCGCACAAGCGGTGGAGCATGTGGTTTAATTCGATGCAACGCGAAGAACCTTACCTACTCTTGACATCCACGGAATTCGGCAGAGATGCCTTAGTGCCTTCGGGAACCGTGAGACAGGTGCTGCATGGCTGTCGTCAGCTCGTG
+
CCCCCGGGGGGGGGGGGGGGGGDGGGGGGGGGGGGGGGGGGGGGGGDGFGGGGGGGGGGGGGGGGGGGGGGGGGGGGGGG8FFGEGDGGGGGGGGGGGGGGGFGEGGGGGDFGGGGDGGGEGGGGGGGGGGGGEGGGGGGG9FFGCF<99DCGGGGGGGGDEGDGGGGGGGGGGGFCFFFA::FGFGGGGCCGGGGGGCGEGGGGGGGGFGG7@GGGGGGGGFGGFFFGDGGGGFGGGGGGGGGGD69+3AEFCCCCGGGGGGGFC8EDEGGGFGG?CGGG?CEFGFDFC5***;@++/2:
@M01751:259:000000000-C669V:1:1102:18339:16255 1:N:0:AGAGTC
TAGCGGAAACAGGATTAGATACCCTGGTAGTCCACGCCGTAAACGATGAATGCTAGCTGTTGGGGTGCTTGCACCGCAGTAGCGCAGCTAACGCTTTAAGCATTCCGCCTGGGGAGTACGGTCGCAAGATTAAAACTCAAATGAATTGACGGGGGCCCGCACAAGCGGTGGAGCATGTGGTTTAATTCGATGCAACGCGAAGAACCTTACCTACTCTTGACATCCAGCGAACTTAGCAGAGATGCTTTGGTGCCTTCGGGAACGCTGAGACAGGTGCTGCATGGCTGTCGTCAGCTCGTGT
+
CCCCCGGGGGGGGGGGGGGGGGGGGGGGGGGGGGGGGGGGGGGFGGGGGGGGGGGGGGGGGGGGGGGGGGGGGGGGGGGGGGGGGGGGGGGGGGGGGGGGGGGGGGGGGGGGGGGGGGGGGGGGGGGGEGGFFFGGGGGGGGGGGGGGGGGGGGGGGGGGGGGGGGGGGGGGGGGGGGGGGGGGGGGGGGEGGGGGGGGGGGGGGGGFGGGGGGGGGGGGGGGGEGGFGGGGGGGGGGGFCGGGFFGGGGGFFFFGGGGGGGGEGEGGGGGGGGGGGGGGGGGFF6*;CGGGGGFGGGGG=
@M01751:259:000000000-C669V:1:1102:14907:16315 1:N:0:AGAGTC
TAGCGGAAACAGGATTAGATACCCTGGTAGTCCACGCCGTAAACGATGTCAACTAGCCGTTGGGATCCTTGAGATCTTAGTGGCGCAGCTAACGCATTAAGTTGACCGCCTGGGGAGTACGGCCGCAAGGTTAAAACTCAAATGAATTGACGGGGGCCCGCACAAGCGGTGGAGCATGTGGTTTAATTCGAAGCAACGCGAAGAACCTTACCTGGCCTTGACATGCTGAGAACTTTCCAGAGATGGATTGGTGCCTTCGGGAACTCAGACACAGGTGCTGCATGTCTGTCGTCAGCTCGTG
+
CCCCCGGGGGGGGGGGGGGGGFFGGGGGGGGGGGGGGGGGGGGGGGGGGGGGGGGGGGGGEGGGFFGGGGGGGGGGGGGGGGGGGGEGGGGGCFGGGGGGGGGGGGGEEGDGGGGGGGGGGGGGGG@EGGGGGGGGGGGGGGGGGGGGGGGGGGGGGGGGGGGGGFGGFFEGGCGF9FGFGGGGGFGGGFFGGGFGGGGDGGGCFGGGGGGGGEGFGGGGEEGGEG@FCCGCCFFGFGGGFGGGFGGGF>ECGCCFFCCEGGEEFGFGFFFGGGGG?FFGGGFG+0AFGGGGGFCGGGGG5
@M01751:259:000000000-C669V:1:1102:22963:16341 1:N:0:AGAGTC
TAGCGGAAACAGGATTAGATACCCTGGTAGTCCACGCCGTAAACGATGAATGTTAGCCGTCGGCAAGTTTACTTGTCGGTGGCGCAGCTAACGCATTAAACATTCCGCCTGGGGAGTACGGTCGCAAGATTAAAACTCAAAGGAATTGACGGGGGCCCGCACAAGCGGTGGAGCATGTGGTTTAATTCGAAGCAACGCGCAGAACCTTACCAGCCCTTGACATGTCCGGCTAACCATAGAGATTCGGGGTTCCCTTCGGGGACGCGAACACAGGTGCTGCATGGCTGTCGTCAGCTCGTGT
+
CCCCCGGGGGGGGGGGGGGGGGGFGGGGGGGGGGGGGGGGGGGGGGGGGGGGGGGGGGGGGGGGGGGGFGGGGGGGGGGGGGGGGGGGGGGGGGGGGGGGGGGGGGGGGGGGGGGDGGGGGGGGGGGGGGGGGGGGGGGGGGGGGGGGGGGGGGGGGGGGGGGCGGGGGDGGGGGGGGGGGGGGGGGGGGGDGGGGGGGGGGGGGFFGGGGGGGGGGGGGGGGGGGGGGGCGGGGGGGGGGGGGGGGGGGGGFGGGGGGDEEGGGEGGG5E8;@FEGGGGCF?=8?EFGDCFFGGCFGCC7
@M01751:259:000000000-C669V:1:1102:18997:16454 1:N:0:AGAGTC
CATAAGTACGTCATCCCCACCTTCCTCCGGTTTGTCACCGGCAGTCTCCTTAGAGTGCCCACCATAACGTGCTGGTAACTAAGGACAAGGGTTGCGCTCGTTACGGGACTTAACCCAACATCTCACGACACGAGCTGACGACAGCCATGCAGCACCTGTGTCAGAGTTCCCGAAGGCACCAATCCATCTCTGGAAAGTTCCGTGCATGTCAAGGCCAGGTAAGGTTCTTCGCGTTGCATCGAATTAAACCACATACTCCACCGCTTGTGCGGGCCCCCGTCAATTCCTTTGAGTTTCAGTC
+
CCCCCGGGGGGGGGEFGGGGGGGGGGGGGGGGGGGGGGGGGGGGGGGGGGGGFGFGGGGGGGGGGGGGGGFGGGGGGGGGGGGGGGGGGFFGGFGGGGGGGGGGGGGFGGGGGGGGGFFGCGFFGGGGGGGGGGGGGGGGGGGGGGGGGGGGGGGGGGGGGGDGGCBFFGGGGGCFGEGGGGGGGGGG;FGGGGGGDFFGGDGFGGCFFC;FFGGFGCCFGGGGGGGFGFGGGGGFCFGGGFG?CCFCFEGGGFEEEG6<CGGGGDCECGCGGGGGGEGGEG5CFGGGGC?+/<?EF<CC7
@M01751:259:000000000-C669V:1:1102:10431:16458 1:N:0:AGAGTC
TAGCGGAAACCGGATTAGATACCCTGGTAGTCCACGCCGTAAACGATGAATGCTAGCTGTTGGGGTGCTTGCACCGCAGTAGCGCAGCTAACGCTTTAAGCATTCCGCCTGGGGAGTACGGTCGCAAGATTAAAACTCAAAGGAATTGACGGGGGCCCGCACAAGCGGTGGAGCATGTGGTTTAATTCGAAGCAACGCGCAGAACCTTACCATCCCTTGACATGTCGTGCCATCCGGAGAGATCCGGGGTTCCCTTCGGGGACGCGAACACAGGTGCTGCATGGCTGTCGTCAGCTCGTGT
+
CCCCCGGGGGGGGGGGGGGGGGGGGGGGGGGGGGGGGGGGGGGGGGGGGGGGGGGGGGDGGGGGGGGGGGGGGGGGGGGGGGGGGGGGGGGGGGGGGGGGGGGGGGGDGGFGGGGGGGGGGGGGGGGGGFGGGGGGGGGGGGGGGGGGGGGGGGGGGGGGGGGGGGGGFGGFGGGGGGGGGFGGGGGGGGGGGFGGGGGGCGEGGGGGGGGGGGGGGGGGGGGGGGG8*;EEFGGGGGEGGGGFGGGGGGGGGGGGGCGGCEGGGGDGGDGFCCG?CEFGGFGGGGGFGF=FDGGC@EGC5
@M01751:259:000000000-C669V:1:1102:12725:16462 1:N:0:AGAGTC
TAGCGGAAACCGGATTAGATACCCTGGTAGTCCACGCCGTAAACGATGTCGACTTGGAGGTTGTTCCCTTGAGGAGTGGCTTCCGGAGCTAACGCGTTAAGTCGACCGCCTGGGGAGTACGGCCGCAAGGTTAAAACTCAAATGAATTGACGGGGGCCCGCACAAGCGGTGGAGCATGTGGTTTAATTCGATGCAACGCGAAGAACCTTACCAGGCCTTTACATGCAGAGAACTTTCCAGAGATGGATTGGTGCCTTCGGGAACTCTGACACAGGTGCTGCATGGCTGTCGTCAGCTCGTG
+
CCCCCGGGGGGGGGGGGGGGGGGGGGGGGGGGGGGGGGGGGGGFGGGGGGGGGGGGGGGGGGGGGGGGGGGGGGGGGGGGGGGGEGGGGGGGGGGGGGGGGGGGGGGGGGGGGGGGGGGGGGGGCFGGDGFGFGGGGGGGGGGGGGGGGGGGGGGGGGGGGGGGGGGGGEEGGGGGGFCCGFGGGFGGGGGFFGGGGGGEGGGGGFGGGGEEGGGGGGGGGFGGFGGGGGGGGGGGGGFGGGGGGGGGGGGGG?FFGGGEEGGGGFGGEFGGGGGGCEGFGFFFGGGDFGFGDCGGGGC5*
@M01751:259:000000000-C669V:1:1102:12755:16512 1:N:0:AGAGTC
TAGCGGAAACAGGATTAGATACCCTGGTAGTCCATGCCGTAAACGTTGGGCGCTAGGTGTGGGCCGCATTCCACGTGGTCCGTGCCGCAGCTAACGCATTAAGCGCCCCGCCTGGGGAGTACGGCCGCAAGGCTAAAACTCAAAGGAATTGACGGGGCCCCGCACAAGCGGCGGAGCATGCGGATTAATTCGATGCAACGCGAAGAACCTTACCAAGGCTTGACATGCAGGGAAATCCTCCAGAGATGGTGGGTCCGCAAGGGTCCTGCGCAGGTGGTGCATGGTTGTCGTCAGCTCGTGT
+
CCCCCGGGGGGGGGGGGGGGGGGGGGGGGGGFFGGGFGGFCGGGGGCGGGGGGGGGGGGGGGGGGGGGGGGGGGGFGGGGCFGGGGGGGGGFEFGGGGGGGGGGGGGGGGGGGGDGGGGGGGGGGGGGGDGCEFGGGGGGGGGGEFGGGGGAFGGGGGDEEGGGGGGGGGGGGGGGGGGGFGGGGEGCFGFGGFFGGGGGGGGGGGGGGGGGGFGGFGFEFGGGGGGGGFEEFF8CE?CFFFGGGCFEFEF>>?FAGGEEGGGGGGGGGECEEG8CFC@FGGF6CFGEFGCEGGGGGE=F5
@M01751:259:000000000-C669V:1:1102:3993:16516 1:N:0:AGAGTC
TAGCGGAAACAGGATTAGATACCCTGGTAGTCCACGCCGTAAACGATGTCGACTTGGAGGTTGTTCCCTTGAGGAGTGGCTTCCGGAGCTAACGCGTTAAGTCGACCGCCTGGGGAGTACGGCCGCAAGGTTAAAACTCAAATGAATTGACGGGGGCCCGCACAAGCGGTGGAGCATGTGGTTTAATTCGATGCAACGCGAAGAACCTTACCTACTCTTGACATCCACGGAATTTGGCAGAGATGCCTTAGTGCCTTCGGGAACCGTGAGACAGGTGCTGCATGGCTGTCGTCAGCTCGTG
+
CCCCCGGGGGGGGGGGGGGGGGGGGGCGDFGGFFGGGGGGGCFFGGGGGGGFGGGGGGGGGGGGGGFFGGGGG?FGFGFGGGGGGGGGGGGGGGGGGGGGGD?FDGECEEGEGGBFFGDFEE:EGE::CFDAFGGGGGGGGFGFFGCFFFFGGGGGGGGGGGGGGGGGGG7F77=FGGGGGGCFGGFGGGGGGDGGGGGGGGGGGDFGFGGFG76EFGGGGGGGGFGG5>8CCFFDFDGGFGGGDFFFFFCF7F@FCEGGGGGG8E>5CGF6;CF<EGFFGGG7AEG**@C5:*8EFGGE*
@M01751:259:000000000-C669V:1:1102:26276:16602 1:N:0:AGAGTC
TAGCGGAAACAGGATTAGATACCCTGGTAGTCCACGCCCTAAACGATGCGAACTGGATGTTGGGTGCAATTTGGCACGCAGTATCGAAGCTAACGCGTTAAGTTCGCCGCCTGGGGAGTACGGTCGCAAGACTGAAACTCAAAGGAATTGACGGGGGCCCGCACAAGCGGTGGAGCATGTGGTTTAATTCGATGCAACGCGAAGAACCTTACCTACTCTTGACATCCACGGAATCTGGCAGAGATGCCTCAGTGCCTTCGGGAACCGTGAGACAGGTGCTGCATGGCTGTCGTCAGCTCGT
+
CCCCCGGEGGGGGDGGGDGGGGGGGGGGGGGGGGGGGGGGGGGGGGGGGGGGGGGGGGGGGGGGGGGGGGGGG,FFGGGGDGGCGEGGGGGGGGGGGGGGGGGGGGGGGGGCFGGGGGGGGGGGGGGGGGGGGGGGGGDGG=FGGGGFGFG<@FGGGEDGGGGGGGGGGGCFFGFGGGGGGF<FFCFGGGGGGGGGFEFCGGDDCGGGGFCCGGGGGGGG7EFGGGCGGGGGGGEEGFGFGGFGGGGFFGFG?CECFGGGGD>EGGGEFGGGGGGGGGGGGG8CFGFFGGCEGGFC?FF=*
@M01751:259:000000000-C669V:1:1102:26797:16610 1:N:0:AGAGTC
CATAAGTACGTCATCCCCACCTTCCTCCGGTTTATCACCGGCAGTCTCCTTTGAGTTCACGACCGAATCGCTGGCAACAAATGATAAGGGTTGCGCTCGTTGCGGGACTTAACCCAACATTTCACAACACGAGCTGACGACAGCCATGCAGCACCTCTCCAAGCATTCCCGAAGGCACCAAAGCATCTCTGCTAAGTTCGCTGGATGCCAAGAACAGGTAAGGTTCTTCGCGTTGCATCGAATTACACCACATACTTCACCGCTTGTGCGGGCCCCCGTCAATTCATTTCAGTTTTAACCC
+
C@CCCAEDG@C,8EFCFFC+BFGG8FF?:+6@@E9FEDFFD7@+;6;CF<FF,E,C<C,6CBC7+86BBC@,,+B<FF@E,,9?,6C<,,,47E:ECGC@CEF77>CFBEGFG<<=EC+BFGGC,AB:=+83+++>A>+>FFC<F,F,@>=F,@F<,,@,,8,@,@@;;,*8>7*>:,>>7:,?FG<,@,,7C@977,@=F<7*422+7<:F7++5<:<,,77CE@FGG:7*:?:89<9*2A?FG+AF?E@A8++0+++308:CE8C8<**8*:=:**2**;C?ECGGG+++CCCE@+3<*
@M01751:259:000000000-C669V:1:1102:10420:16617 1:N:0:AGAGTC
CATAAGTACGTCATCCCCACCTTCCTCCGGTTTGTCACCGGCAGTCTCCCTAGAGTGCCCAACTGAATGCTGGCAACTAAGGATAGGGGTTGCGCTCGTTGCGGGACTTAACCCAACATCTCACGACACGAGCTGACGACAACCATGCACCACCTGTCACCATTGTCCCCGAAGGGAAAACTTGATCTCTCAAGCGGTCAATGGGATGTCAAGAGTTGGTAAGGTTCTTCGCGTTGCTTCGAATTAAACCACATGCTCCACCGCTTGTGCGGGTCCCCGTCAATTCCTTTGAGTTTCAGCC
+
CCCCCGGGGEGGGGGFGGGGGGGGGGGGGGGGGGGGGGGGGGGGGGGGGGGGGGGFGGGGGGGGGGGGGGGGGGGGGGGGGGGGFFGGGGGGGGGGGGGGGGGGGGGGGFGGGFGGGGGGDBFGGGGEDFGGGGGGGGGGGGGCGGGGGGGGGGFGGGFGGGGGGGGGGGGGGGGGGFGGGGGFGGGGEFGGFGGGEGGGFGGGCGFGDGFGGGGGGGGGGFFFFFGGGFGDEGGGGGGGDCFGGGGFG8FG>E?FDGGGGGDGGGGFFGGGGEGFGGDEE8CFCGF@FF?FCFGGCGCEC
@M01751:259:000000000-C669V:1:1102:22289:16645 1:N:0:AGAGTC
CATAAGTACGTCATCCCCACCTTCCTCCGGTTTATCACCGGCAGTCTCCTTTGAGTTCCCGACCGAATCGCTGGCAACAAAGGATAAGGGTTGCGCTCGTTGCGGGACTTAACCCAACATTTCACAACACGAGCTGACGACAGCCATGCAGCACCTGTCTCAGCGTTCCCGAAGGCACCAAAGCATCTCTGCTAAGTTCGCTGGATGTCAAGAGTAGGTAAGGTTCTTCGCGTTGCATCGAATTAAACCACATGCTCCACCGCTTGTGCGGGCCCCCGTCAATTCCTTTGAGTTTTAATCT
+
CCCCCGGGGGGGGGGGGGGGGGGGGGGGGGGGGGGFFGGGGGGGGGGGGGGGGGGGGGGGGGGGGGGGGGGGGGGGGGGGGGGGGGGGGGGGGGGGGDFGGCFGGDFGGGGGGGGGGGGGGGGGGGGGFGGGGGGGGGGGGGGGGGGGGGGGGGGGGGGFGGGFFGCFGGGGGCFGGGGGGFFGGGGGFGGGCFFFCGGGGGDGGGGEGGGGGGGGGGGGCGGGGGGGGGDCCEGGGGGGGGGGGFGGGGGGGGGFGGGGGGGGG5A<FGDEGGG8:7ACEGGGGGGGFFGFGGGGGF?9C
@M01751:259:000000000-C669V:1:1102:28586:16679 1:N:0:AGAGTC
TAGCGGAAACAGGATTAGATACCCTGGTAGTCCACGCCGTAAACGATGGAAGCTAGCCGTTGGGGGATTTATCTCTCGGTGGCGCAGTTAACGCATTAAGCTTCCCGCCTGGGGAGTACGGTCGCAAGATTAAAACTCAAAGGAATTGACGGGGGCCCGCACAAGCGGTGGAGCATGTGGTTTAATTCGAAGAAACGCGAAGAACCTTACCAGCCCTTGACATGCCCTGACGGCTTAAGAGATGAAGTCATTCCTTCGGGACCGGTGCACAGGTGCTGCATGGCTGTCGTAAGCTCGTGTC
+
CC?CCFGGGGGCFGGGGFGGGGGGGGGGGGGGGGGEGFGGGGGDGDDGCGGGGG9FFGD@7FGGGGGGGAE9FFFFGGGGG@FGGGCBF9FFEGGGGGGDFGGGGGGEFGGGC=:+=<FFCFBFEG7BFGCEFCFGGGGGF<,>,B>=,3CF7F>>FECG@7FEF7FCCF:=FG>:9CAFGG7FCFFFFGG:*?FF778*::C6;CGGG+AE+C>E?E@E:<::<+28*8C?*:88++0<@:?9F9C@7CF@C<@CEFGEGG5ECE>*<<CFFG@C??FCCFGGGC;E>*/2*<:8EGDF*
@M01751:259:000000000-C669V:1:1102:29046:16687 1:N:0:AGAGTC
TAGCGGAAACAGGATTAGATACCCTGGTAGTCCACGCCGTAAACGATGATTGCTAGTTGTCGGGCTGCATGCAGTTCGGTGACGCAGCTAACGCATTAAGCAATCCGCCTGGGGAGTACGGTCGCAAGATTAAAACTCAAAGGAATTGACGGGGGCCCGCACCAGCGGTGGAGCATGTGGTTTAATTCGAAGCAACGCGCAGCACCTTACCACCTTTTAACATGCCTGGACCGCCAGAGAGATCTGGCTTTCCCTTCGGGGACTAGGACACAGGTGCTGCATGGCTGTCTTCAGCTCGTGT
+
CCCCCG7B@CF@@F,F9FA9CFEFG,,;<<FCECGGGGGGG7DG,@DFD<FCE<F@@DG@@@77CF@CF9FGCC<<<F>FGGFDF:FFFGFG>:FGEEF<,,B:<E++B:@C+@B:BEBFG<FFGGGGDGDFGDFDFE9AD<,B>F8:,,+>+=*C*5>FGG7,87:*8:CGFFF,8,<<=*=F:,?<FFF*<F,=FGGGG5/A*:C8+@CF@EEF??+<CFF+C6CFGG8;8CE?*A8FCG?+<C?608CCFF9AC*8*:*::280<8CC8**38+++0+++:/**;A++3++30<*2**
@M01751:259:000000000-C669V:1:1102:19407:16767 1:N:0:AGAGTC
TAGCGGAAACAGGATTAGATACCCTGGTAGTCCACGCCGTAAACGATGTCGACTTGGAGGTTGTTCCCTTGAGGAGTGGCTTCCGGAGCTAACGCGTTAAGTCGACCGCCTGGGGAGTACGGCCGCAAGGTTAAAACTCAAATGAATTGACGGGGGCCCGCACAAGCGGTGGAGCATGTGGTTTAATTCGATGCAACGCGAAGAACCTTACCTACTCTTGACATCCACGGAATTCGGCAGAGATGCCTCAGTGCCTTCGGGAACCGTGAGACAGGTGCTGCATGGCTGTCGTCAGCTTGTG
+
CCCCCGGGGGGGGGGGGGGGGGGGGGGGGGGGFGGGGGGGGGGGGGGGGGGGGGGGGGGGGGGGGGGGGGGGGGGGGGGGGGGGGGGGGGGGGGGGGGGGGGGGGGGGGGGGGGGGGGGGGGGCGGGGGGGGGGGGGGGGGGGGGGGGGGGGGGCFFGFGGGGGGFGGGGGCFGGGGGGGGGGGGGGGGGGGGGGGGGGGGGGGGGGGGGGGGGGGGGGCGGGGGGGGGEGGGGGGFGGGGGGGFGGGGGGGCGGGGGGGGGGGGGGCFCCGGGGGGGGGGGGGGGGGGGGGG>CGCGGF7
@M01751:259:000000000-C669V:1:1102:16719:16776 1:N:0:AGAGTC
CATAAGTACGTCATCCCCACCTTCCTCGCGGCTTATCACCGGCAGTCTCCCTAGAGTGCCCAACTGAATGATGGCAACTAAGGACGTGGGTTGCGCTCGTTGCGGGACTTAACCCAACATCTCACGACACGAGCTGACGACAGCCATGCAGCACCTGTGTGCACGCCTCCGAAGAGGATCCCCGATCTCTCGAGGTAACATGCCATGTCAAGGGATGGTAAGGTTCTGCGCGTTGCTTCGAATTAAACCACATGCTCCACCGCTTGTGCGGGCCCCCGTCAATTCCTTTGAGTTTTAATCT
+
CCCCCGGGGGGGGGGGGGGGGGGGGGGGGGGGGGGGGGGGGGGGGGGGGGGGGGGGGGGGGGGGGGGGGGGGGGGGGGGGGGGGGGGGGGGGGGGGGGGGGGGGGGGGGGFGGGGGGGFGGGGGGGGGGGGGGGGGGGGGGGGGGGGGGGGGGGGGGGGGGGGGGGGGGGGDBFGGGGGGGGGGGGGCFGGGGGGGGGGGFFGF@FGGGGGGGGFGGGGGGGGGGGGGGGGGGGGGGGGCGGGGGGGGFFGGGGGGGGGGGDGGGGGDGGGDGGGGGEGGEGGGGGGGGGGFGGGGGGGGG
@M01751:259:000000000-C669V:1:1102:11278:16777 1:N:0:AGAGTC
CATAAGTACGTCATCCCCACCTTCCTCTCGGCTTATCACCGGCAGTCCCCCTAGAGTGCCCAACTAAATGCTGGCAACTAAGGGCGAGGGTTGCGCTCGTTGCGGGACTTAACCCAACATCTCACGACACGAGCTGACGACAGCCATGCAGCACCTGTTCTGGGGCCAGCCTAACTGAAGGACAATGTCTCCACTGCCCATACCCCGAATGTCAAGAGCTGGTAAGGTTCTGCGCGTTGCTTCGAATTAAACCACATGCTCCACCGCTTGTGCGGGCCCCCGTCAATTCCTTTGAGTTTTA
+
CCCCCGGGGGGGGGGGGGGGGGGGGGGGGGGGGGGGGGGFGEGGGGGGGGGGGGGGGGGGGGGGGGGGGFGGGGGGGGGGGGGGGGGGGGGGGGGGGGGGGFDEGGFGGGGGGGGGGGGGGGGGCFGEGGGGEGGGGGEGGGGFGGFCGGFGGGGGGGGGGGFFGGG>FGGGFGGGCGGGGGGGGGGGGFGGGGGGGGGGGGGGGGEEGGCFGFFC:CCEGGGGGGGGGGGGGEGGGG5CFGCEGCGGFFCFCFC*ACF7EF?E>*:CEFE69?EGCEEE:EGG*/7@@FGGC+CCFGGG+
@M01751:259:000000000-C669V:1:1102:13150:16796 1:N:0:AGAGTC
CATAAGTACGTCATCCCCACCTTCCTCTCGGCTTATCACCGGCAGTCCCCTTAGAGTGCCCAACTCAATGCTGGCAACTAAGGGCGAGGGTTGCGCTCGTTGCGGGACTTAACCCAACATCTCACGACACGAGCTGACGACAGCCATGCAGCACCTGTTCTAGGGCCAGCCGAACTGAAGGTCATCGTCTCCAATGACCATACCCCGAATGTCAAGAGCTGGTAAGGTTCTGCGCGTTGCTTCGAATTAAACCACATGCTCCACCGCTTGTGCGGGCCCCCGTCAATTCCTTTGAGTTTTA
+
CCCCCGGGGGGGGGGGGGGGGGGGGGGGGGGGGGGGGGGGGGGGGGGGGGGGGGGGGGGGGGGGGGGGGGGGGGGGGGGGGGGGGGGGGGGGGGGGGGGGGGGGGGGCFGGGGGGGGGGGGGGGGGGGGEFGGGGDGGGGGGGGGGGGGFGGGGGGGGGGGGGGGGGGGGGGGGGGGCFGGGGGGGGGGCGGGGGGGGGGGFDGGGGGDGGGGGGGGGGGGGGGGGGEFGGGGGGGGGGGGGGGGCGGGGGGGFCFG6EGGGGGGEGGGGGFF>EEGGDGGGEEGGGGGGGGGGGGGGGF+
@M01751:259:000000000-C669V:1:1102:23798:16799 1:N:0:AGAGTC
TAGCGGAAACAGGATTAGATACCCTGGTAGTCCACGCCGTAAACGATGTCGACTTGGAGGTTGTTCCCTTGAGGAGTGGCTTCCGGAGCTAACGCGTTAAGTCGACCGCCTGGGGAGTACGGCCGCAAGGTTAAAACTCAAATGAATTGACGGGGGCCCGCACAAGCGGTGGAGCATGTGGTTTAATTCGATGCAACGCGAAGAACCTTACCTACTCTTGACATCCACGGAATCTGGCAGAGATGCCTCAGTGCCTTCGGGAACCGTGAGACAGGTGCTGCATGGCTGTCGTCAGCTCGTG
+
CCCCCGGGGGGGGGGGGGGGGGGGGGGGGGGGGGGGGGGGGGGGGGGGGGGGGGGGGGGGGGGGGGGGGGGGGGGGGGGGGGGGGGGGGGGGGGGGGGGGGGGGGGGGGGGGGGGDGGGGGGGGGGGGGGGGGGGGGGGGGGGGGGGFGGGGGGGGFDGGGGGGGGGGGGGGGGGGGGGFGGGGGGGGFFGFFGGGGGGGGGGGGGGGGGGGGGGGGGGGGGFGFGGGGGGGGGGGGGGGGGGGGFGGGGGGGGGGGGGGGGGGGGGGGGGGGGGGFGCGGFGGC*C>EFGGFGGFGGGC7
@M01751:259:000000000-C669V:1:1102:5097:16831 1:N:0:AGAGTC
TAGCGGAAACAGGATTAGATACCCTGGTAGTCCACGCCGTAAACGATGATAACTAGCTGTCCGGGGACTTGGTCTTTGGGTGGCGCAGCTAACGCATTAAGTTATCCGCCTGGGGAGTACGGTCGCAAGATTAAAACTCAAAGGAATTGACGGGGGCCTGCACAAGCGGTGGAGCATGTGGTTTAATTCGAAGCAACGCGCAGAACCTTACCAGCGTTTGACATGTACGGACGATTTCCAGAGATGGATCTCTTCCCTTCGGGGACTGGAACACAGGTTTTGCATGGCTGTCGTCAGCTCG
+
CCCCCGGGGGGEC<FGGFFFFG<FFFFFGGGGGGFCCDFEGFGGGG@@<FG@,CFFCFGG@FFGDCFG,ECFF9FGGF@CCCCFDGGDEFFGFF:CCFB<F?DFFF9?7F:DFGG7@CFFEBEFGGDGG@FGG9FGGGG=>FFCBFFGGA,=++@CFE7<<>FF8DFGGG7CFF8FEFGCB,*:<FFGGGG7**<<CFEGGG>EEC>8CGG+<C>EGG5*0@:<A<+318ACEGC/;CEC<+A6<9CC98+@CFG7CFGG>5:88EGFGE88*;8*;<++*2CGGGFFFC;9/*//;7CE5
@M01751:259:000000000-C669V:1:1102:28170:16865 1:N:0:AGAGTC
TAGCGGAAACAGGATTAGATACCCTGGTAGTCCACGCCGTAAACGATGTCGACTTGGAGGTTGTTCCCTTGAGGAGTGGCTTCCGGAGCTAACGCGTTAAGTCGACCGCCTGGGGAGTACGGCCGCAAGGTTAAAACTCAAATGAATTGACGGGGGCCCGCACCAGCGGTGGAGCATGTGGTTTAATTCGATGCAACGCGAAGAACCTTACCTACTCTTGACATCCACGGAATTTGGCAGAGATGCCTTAGTGCCTTCGGGAACCGTGAGACAGGTGCTAAATGGCTGTCGTCAGCTCGTG
+
CCCCCDGGGGGC8FDFFGGCECFGGGGGGGFFGGGEGGGGGGGGGCGGG9EGECGF@GFGGGGGG9FFEGGGGEG>FCD,CFG8F>7FGFGFDCGGGCEGGGFECEGGGGGDCDFE@CFGEEDFGGG:@DFGGGGAE<FFGGEGGGGGGGFFF>FGGGGGGBC*<=CGD*CCFFG7,F:FEFFGFFGFGGG9<C9F8?>?EGGG?FGGGG8@9CGF:EF++<+AF6+CECEEFGGGFGGG5*2<EGFFFGGD77@CCFGE5?CECCCFFG++;:F7:?+++2<?+;6*2<EFGGG6EFE5:
@M01751:259:000000000-C669V:1:1102:17089:16887 1:N:0:AGAGTC
TAGCGGAAACAGGATTAGATACCCTGGTAGTCCACGCCGTAAACGATGAATGCTAGCTGTTGGGGTGCTTGCACCGCAGTAGCGCAGCTAACGCTTTAAGCATTCCGCCTGGGGAGTACGGTCGCAAGATTAAAACTCAAAGGAATTGACGGGGGCCCGCACAAGCGGTGGAGCATGTGGTTTAATTCGAAGCAACGCGCAGAACCTTACCATCCCTTGACATGTCGTGCCATCCGGAGAGATCCGGGGTTCCCTTCGGGGACGCGAACACAGGTGCTGCATGGCTGTCGTCAGCTCGTGT
+
CCCCCGGGGGGGGGGGGGGGGGGGGGGGGGGGGGGGGGGGGGGGGGGGGGGGGGGGGGGGGGGGGGGGGGGGGGGGGGGGGGGGGGGGGGGGGGGGGGGGGGGFGGGGGGGGGGGGGGGGGGGGGGGGGGGGGGGGGGGGGGGGGGGGGGGGGGGGGGGGGGGGGGGGGGGGGGGGGGGGGGGGGGGGGGGGEGGGGGGGGG5CCGGGGGGGGGGGGGGGGGGFGFGGCEGGGGGGGGGGGGFGFGGEGGGGFGFCGGCGGGGGGDGCGGGGGGGGGGGGG?FGG8CFGFFFGDCFGGEF7
@M01751:259:000000000-C669V:1:1102:20362:16916 1:N:0:AGAGTC
CATAAGTACGTCATCCCCACCTTCCTCTCGGCTTATCACCGGCAGTCCCCTTAGAGTGCCCAACTGAATGCTGGCAACTAAGGGCGAGGGTTGCGCTCGTTGCGGGACTTAACCCAACATCTCACGACACGAGCTGACGACAGCCATGCAGCACCTGTTCTGGGGCCAGCCTAACTGAAGGACAATGTCTCCACTGCCCATACCCCGAATGTCAAGAGCTGGTAAGGTTCTGCGCGTTGCTTCGAATTAAACCACATGCTCCACCGCTTGTGCGGGCCCCCGTCAATTCCTTTGAGTTTTA
+
CCCCCGGGGGGGGGGGGGGGGGGGGGGGGGGGGGGGGGGGGGGGGGFEFGGGGGGGGGGGGGGGGGGGGGGGGGGGGGGGGGGGGGGGDEGGGGGGGGGGG8FGGGGGGGGGGGGBFCFGG9EFGFGGGGGGGGGGGGGGGGGGGGGCGGGGGGGGGGGGGDGGGGGDFGGGGGGGGGGGG:CGGGGGEGFAFGGGGGGGD7<<CFFGDGGGGFF:<FFGCFFFFFGCFFFFGCGGCGCEFGGC@@FGGGFGGGGGGGG9FGFGGDEGGFG8FEEEG=CEGGEEDC+<CFFGGGGGGCEF+
@M01751:259:000000000-C669V:1:1102:2890:16917 1:N:0:AGAGTC
TAGCGGAAACCGGATTAGATACCCTGGTAGTCCACGCCGTAAACTATGGAAGCTAGCCGTCAGACAGCTTGCTGTTTGGTGGCGCAGCTAACGCATTAAGCTTCCCGCCTGGGGAGTACGGTCGCAAGATTAAAACTCAAAGGAATTGACGGGGGCCTGCACAAGCGGTGGAGCATGTGGTTTAATTCGAAGCAACGCGCAGAACCTTACCAGCGTTTGACATGTCCGGACGATTCCCAGAGATGGGTCTCTTCCCTTCGGGGACTGGAACACAGGTGCTGCATGGCTGTCGTCAGCCCGT
+
CCCCCGGGGGG>FGGGGGGGGGGGGGGGGGGGGGGGGGGGGGGGGGGGGGGGGGGGGGGGGGDGGGGGGGGGCFEFGGGGGGGGGGGGGGGGGGGGGGGGGGGGGGGGGGGGGGGGGGGGGGGGGGGGGGGGGGGGFGGGGGGGGGGGGGGGGGDGGGGGEFGGGGGGGGGFFGGGGGGGFGCCCGGGGGGCGGGGGGGGGEGGGGGGFGGGGGC8CEGGGGGGGFGGGEGGECGGFGFFGCGFGGGGGCF?EGGGGGGDGDE>EFGGFFGF**;CE6CF9<EEGG5CGGGGFG8*+*2:*
@M01751:259:000000000-C669V:1:1102:8336:17003 1:N:0:AGAGTC
CATAAGTACGTCATCCCCACCTTCCTCGCGGCTTATCACCGGCAGTCTCCCTAGAGTGCCCAACTGAATGATGGCAACTAAGGACGTGGGTTGCGCTCGTTGCGGGACTTAACCCAACATCTCACGACACGAGCTGACGACAGCCATGCAGCACCTGTGTGCGCGCCACCGAAGTGGACCCCAAATCTCTCTGGGTAACACGCCATGTCAAAGGATGGTAAGGTTCTGCGCGTTGCTTCGAATTAAACCACATGCTCCACCGCTTGTGCGGGCCCCCGTCAATTCCTTTTAGTTTTAATCT
+
CCCCCGGGGGGGGGGFFFGGGGGGGGGEGGGDGEGFFGFFCFGGGGGGGGGGGGGGFGFGGGGGGGGGGGGGGGGGGGGGGGGGFDGGG@FCFGGGGEGGGCGGGGGGGGGFGFGGGGGGGDGGGGGGGGGGCFGFFFG>FEFGGDFGGGGGGGG<BCFGGFGGGGGGGGGG7CFF9FGGGGGFGGGGG??FCB:FFGGGEEGGC<:CA<FGCC*CFDCFCFFGGGGGGGG5?EGGGGFC52<C?CGGC5E5@+:?:EG6@**:*/;@9EGGG5:C5:CC:;CGFGEE7++*+<CF?FC?:
@M01751:259:000000000-C669V:1:1102:9994:17031 1:N:0:AGAGTC
CATAAGTACGTCATCCCCACCTTCCTCCGGTTTATCACCGGCAGTCTCCTTTGAGTTCCCGACCGAATCGCTGGCAACAAAGGATAAGGGTTGCGCTCGTTGCGGGACTTAACCCAACATTTCACAACACGAGCTGACGACAGCCATGCAGCACCTGTCTCACGGTTCCCGAAGGCACTGAGGCATCTCTGCCAGATTCCGTGGATGTCAAGAGTAGGTAAGGTTCTTCGCGTTGCATCGAATTAAACCACATGCTCCACCGCTTGTGCGGGCCCCCGTCAATTCATTTGAGTTTTAACCT
+
CCCCCGGGGCFFGGGGGGGGGGGGGGGGGGGGGGGGGGGGGGGGGGGGGGGGGGGGGGGGGGGGGFFGGGGGGGGGGGGGGGGGGGGGGGFGGGGGGGGGGGGGGGGGGGGFFGGGGGGGGGGGGGGGGGGGGGGGFGGGGGGGGGGGGGGGCFGGGGGGGGGGGGGGGGGGGGGGGGFGFGFGGGGGGGGGGGGGFGGGGGGGGGGGFGGGGGGGGGGGGGGGGGGGGFC>EGGEGGGGGCGFGGGGGDGGF6EFFGFGG5EGGGFEFGGGGGGEEGEGG>@CEGGGGGFFG?CGCFG:C
@M01751:259:000000000-C669V:1:1102:16031:17075 1:N:0:AGAGTC
TAGCGGAAACCGGATTAGATACCCTGGTAGTCCACGCCGTAAACGATGTCGACTTGGAGGTTGTTCCCTTGAGGAGTGGCTTCCGGAGCTAACGCGTTAAGTCGACCGCCTGGGGAGTACGGCCGCAAGGTTAAAACTCAAATGAATTGACGGGGGCCCGCACAAGCGGTGGAGCATGTGGTTTAATTCGATGCAACGCGAAGAACATTACCTACTCTTGACATCCACGGAATTTGGCAGAGATGCCTTAGTGCCTTCGGGAACCGTGAGACAGGTGCTGCATGGCTGTCGTCAGCTCGTG
+
CCCCCGGGGGGGDGGGGGGGGGGGGGGGGGGGCFGGG8EFDDFGGGGGGGGEGDGGGGGGGGGGFGGGFGGFGG<FGGGGGGGGGGGGGFGEFGGEFGEGGGGGGGGGGGDFGGGGEGG9FGGFGGDGGGGGFEGGGGGFGGGGGGGGEGCCDGCGGGGGGEGGGGGGGGGGGGG7:FEGGFFGGGG@EEFDGGGDGGGGGGEGGGCGGGGDGGGGGGGGG6CGEGGGGCEGGGGCE6EC>EGGGF6@FFFGFCGFGGGGGGGGGGGGFEGF;:EGGGFGGCGGGC?CECGGGEEDCF5>:
@M01751:259:000000000-C669V:1:1102:14427:17174 1:N:0:AGAGTC
TAGCGGAAACAGGATTAGATACCCTGGTAGTCCACACCGTAAACGATGTCGACTTGGAGGTTGTTCCCTTGAGGAGTGGCTTCCGGAGCTAACGCGTTAAGTCGACCGCCTGGGGAGTACGGCCGCAAGGTTAAAACTCAAATGAATTGACGGGGGCCCGCACAAGCGGTGGAGCATGTGGTTTAATTCGATGCAACGCGAAGAACCTTACCTACTCTTGACATCCAGCGAACTTAGCAGAGATGCTTTGGTGCCTTCGGGAACGCTGAGACAGGTGCTGCATGGCTGTCGTCAGCTCGTG
+
CCCCCGGGGGGGGGGGGGGGGGGGGGGGGGGGGGGGGGGGGGGGGGGGGGGGGGGGGGGGGGGGGGGGGGGGGGGGGGGGGGGGGGGGGGGGGGGGGGGGGGGGGGGGGGGGGGGGGGGGGGGGGGGGGGFGGGGGGGGGGGGGGGGGGGGGGGGGGGGGGDGGGGGGGGGGGGGGGGGGGGGGGGGGGGGGGGGGGGGGGEGGGGGGGGGGGGGGGGGGGGGGFGGGGGGGDFFFGGGGGFGGFGGFGGGGGGGGGGGGGGGGGGGEEF@9FFGGGGGGGFF9FGFEF:CE*;EF92>E5
@M01751:259:000000000-C669V:1:1102:23233:17182 1:N:0:AGAGTC
CATAAGTACGTCATCCCCACCTTCCTCCGGTTTGTCACCGGCAGTCTCATTAGAGTGCTCAACTGAATGTAGCAACTAATGACAAGGGTTGCGCTCGTTGCGGGACTTAACCCAACATCTCACGACACGAGCTGACGACAGCCATGCAGCACCTGTGTTACGGTTCTCTTTCGAGCACTGCCAAATCTCTTCGGCATTCCGTACATGTCAAGGGTAGGTAAGGTTTTTCGCGTTGCATCGAATTAATCCACATCATCCACCGCTTGTGCGGGTCCCCGTCAATTCATTTGAGTTTTAACCT
+
CCCCCGGGGGGGGGGGGGGGGGGGGGGGGGGGGGGGGGGGGGGGGGGGGGGGGGGGGGGGGGGGGGGGGGGGGGGGGGGGGGGGGGGGGGGGGGGGGGGGGGGGGGGGGFGGGGGGGGG9FGGGGGGGGGGGGGGGGGGGGGGGGGGGGGGGGGGGGGGGGGGGGGGGGGGGGFGGGGGDGGGGGGGGGGGGGGGGGGGGGGGGGGGGGGGGGGGGGGGGGGFGGGGGGGGGGG7FFGGGGGGGGGGGGGGGGGGGGGGGGGGGGGGGGGGGGGGGGGGGGGGFGGGGGF@FFGGGGGGGG
@M01751:259:000000000-C669V:1:1102:13370:17253 1:N:0:AGAGTC
CATAAGTACGTCATCCCCACCTTCCTCCGGCTTATCACCGGCGGTTCCTTTAGAGTCCCCAACTAAATGATGGTAACTAAAGGCGAGGGTTGCGCTCGTTGCGGGACTTAACCCAACATCTCACGACACGAGCTGACGACAGCCATGCAGCACCTGTTCTGGGGCCAGCCTAACTGAAGGACAATGTCTCCACTGCCCATACCCCGAATGTCAAGAGCTGGTAAGGTTCTGCGCGTTGCTTCGAATTAAACCACATGCTCCACCGCTTGTGCGGGCCCCCGTCAATTCCTTTGAGTTTCAG
+
CCCCCGGGGGGGGGGGGGGGGGGGGGGGGGGGGGGGGGGGGGGGGGGGGGGGGGGGGGGGGGGGGGGGGGGGGGGGGGGGGGGGGGGGGGGGGGGGGGGGGGGGGGGGGFFGGGGGGGGGCGGGGGGGGGGGGGGGGGGGGGGGGGGGGFFGGGGGGGGGGGGGGGGGGGGGGGGGGGGGGGGGGDGGGGGGGGCGGGG@FGGGGGGGCFACFGFGGGGGGGGGGGGGGGGGEGGGGGGGGGGGGGGGGGGGGGGG6F<CFF6CCGGGCG6FEGEDGGGGGEDEECFFGGGFE78CFGDC9
@M01751:259:000000000-C669V:1:1102:18667:17335 1:N:0:AGAGTC
TAGCGGAAACAGGATTAGATACCCTGGTAGTCCACGCCCTAAACGATGATAACTCGATGTTAGCGATATACAGTTAGCGTCTTAGCGAAAGCGTTAAGTTATCCACCTGGGGAGTACGCCCGCAAGGGTGAAACTCAAAGGAATTGACGGGGGCCCGCACAAGCGGAGGAGCATGTGGTTTAATTCGATGATACGCGAGGAACCTTACCCGGGCTTGAAAGTTACTGAATGATCTAGAGATAGATCAGTCCTTCGGGACAGGAAACTAGGTGCTGCATGGCTGTCGTCAGCTCGTGCCGTG
+
CCCCCGGGGGGGGGGGGGGGGGGGGGGGGGGGGGGGGGGGGGGGGGGGGGGGGGGGGGGGGGGGGGGGGGGGGGGGGGGGGGGGGGGGGGGGGGGGGGGGCGGGGGGGGGGGGGGGGGGGGGGGGGGGGGGGGGGGGGGGGGGGGGGGGGGGGGGGGGGGGGGGGGGGGGGGGGGGGGFEGGGGGGGGGGGGGGGGGGGGGGGGGGGGGGGGGGGGGGGGGGGFGGGGGGGGGGGGGGGGGGGGGGGGGGGGGGGGGGGGGFGGGGGGGGGGGGGGFGGGEGGGGGGGGDGGGGGGGFEGG
@M01751:259:000000000-C669V:1:1102:19635:17403 1:N:0:AGAGTC
TAGCGGAAACAGGATTAGATACCCTGGTAGTCCACGCCGTAAACGATGTCGACTTGGAGGTTGTTCCCTTGAGGAGTGGCTTCCGGAGCTAACGCGTTAAGTCGACCTCCTGGGGAGTACGGCCGCAAGGTTAAAACTCAAATGAATTGACGGGGGCCCGCACAAGCGGTGGAGCATGTGGTTTAATTCGATGCAACGCGAAGAACCTTACCTACTCTTGACATCCACGGAATTTGGCAGCGATGCCTTAGTGACTTCGGGAACCGTGAGACAGGTGCTGCATGGCTGTCGGAAGCTCGTG
+
CBC@CGGGGG8FF,@@CEFGF<FG9<C@FCFF9CCF7FCF@CCF7BFGEFF8C@7CE8E,CFGGGGC@E@8<EFGC8@CCEGGG77FFG,C?FGE:=CCE,FCFGGG+?FFG,BF@:=FAF:FG@FGED7FGAFFEAEFAF9BFGGFDDFCFGCCCFG:C<FEGGCFGG<FC@CFGFGCFGGFEGGGF9CF,C@FC@<@CEG>:FCFGGC+0<C6+<@C+<<+++@6C8EC5:C?7C<+/2:E85:0<+:?F70<AFCCC*:C;>***28@<**2<<CF:A<CC>/:C*<***1**+<EG5
@M01751:259:000000000-C669V:1:1102:7383:17436 1:N:0:AGAGTC
TAGCGGAAACAGGATTAGATACCCTGGTAGTCCACGCCGTAAACGATGAATGTTAGCCGTCGGCAAGTTTACTTGTCGGTGGCGCAGCTAACGCATTAAACATTCCGCCTGGGGAGTACGGTCGCAAGATTAAAACTCAAAGGAATTGACGGGGGCCCGCACAAGCGGTGGAGCATGTGGTTTAATTCGAAGCAACGCGCAGAACCTTACCAGCCCTTGACATGTCCGGCTAACCAGAGAGATTTGGTGTTCCCTTCGGGGACCGGAACACAGGTGCTGCATGGCTGTCGTCAGCTCGTGT
+
CCCCCGGGGGGGGGGGGGGGGGGGGFGGGGGGGGGGGGGGGDGGGGGFGGGGGGGGGGGGGGGGGGCFGGGGGGGGGGGGGGGGGGGGCGFGGGGGGGGGGGGGGGGDGGGGGGDGGGGGGFGGGGEGFGGGGGGGGGGGGGGDFGGGGGGGGGGGCFGGGGGGGGGGGGGGGGGGGGGGGGFFCFFGCGCGGGGCEGGGGDDGGGFGGGGGGGD5CFFGGGGCFGGGGGGGGGGGGGG6C><FFF?@FCEGFGGGGCGEGCEEEGEEGGGGG>EDGGFGGGFGDGGGGGGDFCFCFGGG5
@M01751:259:000000000-C669V:1:1102:14721:17484 1:N:0:AGAGTC
CATAAGTACGTCATCCCCACCTTCCTCGCGGCTTATCACCGGCAGTCTCCCTAGAGTGCCCAACTAAATGATGGCAACTAAGGACGTGGGTTGCGCTCGTTGCGGGACTTAAACCAACATCTCACGACACGAGCTGACGACAGCCATGCAGCACCTGTGTGCACGCCTCCGAAGAGGATCCCCGATCTCTCGAGGTAACATGCCATGTCAAGGGATGGTAAGGTTCTGCGCGTTGCTTCGAATTAAACCACATGCTCCACCGCTTGTGCGGGCCCCCGTCAATTCATTTGAGTTTTAATCT
+
CCCCCGGGGGGGGGGGGGGGGG8FGGGGGGGGGGGGGGGGGGGGGGGDGGGGGGGGGGGGGGGGGGGGGGGGGGGGGGGGGGGGGGGGGGGGGGGGGGGGGGGGGGGGGGGGFGGGGGGGGFFGGGGGGGGGGGGGGGGGGGGGGGGGGGGGGGGGGGGGGGGGGGGDGGGGGGGGGGGGGGGGGGGGGGGEGGGGGGGGGCGGGGGGGGGGGGGGGGGGGGGGG?FGGGEGGGGGGGG>FFCFCGGGGGCEGFGGGGGGGGGGGFGEGGGGGEGGGG:CEGGF7<EFG?+;@FGGGFGGC
@M01751:259:000000000-C669V:1:1102:5632:17542 1:N:0:AGAGTC
CATAAGTACGTCATCCCCACCTTCCTCCGGTTTATCACCGGCAGTCTCCTTTGAGTTCCCGACCGAATCGCTGGCAACAAAGGATAAGGGTTGCGCTCGTTGCGGGACTTAACCCAACATTTCACAACACGAGCTGACGACAGCCATGCAGCACCTGTCTCACGGTTCCCGAAGGCACTAAGGCATCTCTGCCAAATTCCGTGGATGTCAAGAGTAGGTAAGGTTCTTCGCGTTGCATCGAATTAAACCACATGCTCCACCGCTTGTGCGGGCCCCCGTCAATTCATTTGAGTTTTAACCT
+
CCCCCGGGGGGGGGGGGGGGGGGGGFGGGGGGGGGGGGGGGGGGGGFGGGGGGGGGGGGGGGGGG@@BBCFDFGGGGGGGGGGGGGGGFCEFGGGGEGGGGGGGGGGGGGGGGGGGGGGGGGGGGGGGGGGGGGGGGGGGG7CBFCGGGFGGGGDGGFGFFCFFGFFCAFGGGGGGGGGGGFFFGGGGGGGGGFGGGGGGGGGEDCFGGGGCFGFFGGG?CFGGGGGGGFDDGGEGFGGGGFFG7FGGGGGGGGFGG?CFGGGGGFGGGEEGGGG=CEEGGDGFGEDGGEEFGFFGGFGG9
@M01751:259:000000000-C669V:1:1102:23544:17575 1:N:0:AGAGTC
TAGCGGAAACAGGATTAGATACCCTGGTAGTCCACGCCGTAAACGTTGGGCGCTAGATGTAGGGACCTTTCCACGGTTTCTGTGTCGTAGCTAACGCATTAAGCGCCCCGCCTGGGGAGTACGGCCGCAAGGCTAAAACTCAAAGGAATTGACGGGGGCCCGCACAAGCGGCGGAGCATGCGGATTAATTCGATGCAACGCGAAGAACCTTACCAAGGCTTGACATACACCGGAAACGGCCAGAGATGGTCGCCCCCTTGTGGTCGGTGTACAGGTGGTGCATGGTTGTCGTCAGCTCGTG
+
CCCCCGGGGGGGGFGGGGGFGGGGGGGGGGGGGGGGGGGGDGGGGGGGGGGGGCGGGGGGGGGGGGGGGGGGGGGGGGGGGGGGGGCGFFFGFFGGGGGGGGGGGGGDGGGGGGGGGGGGGGGGGGGGGGGGGGGGGGGGGGCGGGGGGGGGGGGGGGGGGGGGGDGGGGGGGGGGGGGGGGDEGEGGFGGGGGGGGGGGGGGGGGGGGGGGFG?FCFGGGDCF7FGFCFGGGGGGGGGDEGFGEFFEGGGGGDEGDCFGGGGGGGGGCGGFFF6:CGGF?FDCGGF5;EEE5CGGFGDE5
@M01751:259:000000000-C669V:1:1102:22999:17592 1:N:0:AGAGTC
CATAAGTACGTCATCCCCACCTTCCTCCGGTTTATCACCGGCAGTCTCCTTTGAGTTCCCGACCGAATCGCTGGCAACAAAGGATAAGGGTTGCGCTCGTTGCGGGACTTAACCCAACATTTCACAACACGAGCTGACGACAGCCATGCAGCACCTGTCTCACGGTTCCCGAAGGCACTAAGGCATCTCTGCCGAATTCCGTGGATGTCAAGAGTAGGTAAGGTTCTTCGCGTTGCATCGAATTAAACCACATGCTCCACCGCTTGTGCGGGCCCCCGTCAATTCATTTGAGTTTTAACCT
+
CCCCCGGGGGGGGGGGGGGGGGGGGGGGGGGGGGGGGGGGGGGGGGGGGGGGGGGGGGGGGGGGGFGEGGGGGGGGGGGGGGGGGGGGGGGGGGGGGGGGGGGGGGGGGGGGGGGGGGGGGGGGGGGGGGGGGGGGGGGGGGGGGGGGGGGGGGGGGGGGGGGGGGGGGGGGGGGGGGGGCFFGGGGGGGGGGGGGGGGGGGGGDGG:FFGGGGGGGGGGGGGGGGGGGGGGGGEGGCFGGGGFFGGGGGGGGGGDFGFGGGGGGGF6?CGGGGGGGDCE8EGGGDGGGG7CFGGGGGFGF
@M01751:259:000000000-C669V:1:1102:8222:17598 1:N:0:AGAGTC
CATAAGTACGTCATCCCCACCTTCCTCCGGTTTATCACCGGCAGTCTCCTTTGAGTTCCCGGCACTACCCGCTGGCAACAAAGGATAAGGGTTGCGCTCGTTGCGGGACTTAACCCAACATTTCACAACACGAGCTGACGACAGCCATGCAGCACCTGTCTCAGAGTTCCCGAAGGCACCAAAGCATCTCTGCTAAGTTCTCTGGATGTCAAGGCCAGGTAAGGTTCTTCGCGTTGCATCGAATTAATCCGCATGCTCCGCCGCTTGTGCGGGCCCCCGTCAATTCCTTTGAGTTTCAACC
+
CCCCCGGGGEFGDGGGGGGGGGEGGGGGGGGGEGGGGGFGGGGGGGDFGGGGFEFFEFGGDEGGGGGGGG7@GGGGCFGGG@FFGGGDFGGGGGFDGEEGFGGGGGGDGGGGFGGGGFGGGFGGGGGGGGGG7CEG8FGGGGGFGGFFFFF<FGGGCFGGCGDGF9>FGFFFEGGGG@CFFCDGGF<<BACFFFF<FCFGFFFEGGGGFGGGGGF=CFF:F9<FFGFGG9*:7CCCEGGFEG6CEFCFFGGCGGDC?FC8EEGE5CFG@FE>?ECGG55C=ECC9+A9?FGF=:@EGEFCF
@M01751:259:000000000-C669V:1:1102:24627:17612 1:N:0:AGAGTC
TAGCGGAAACAGGATTAGATACCCTGGTAGTCCACGCCGTAAACGATGTCGACTTGGAGGTTGTTCCCTTGAGGAGTGGCTTCCGGAGCTAACGCGTTAAGTCGACCGCCTGGGGAGTACGGCCGCAAGGTTAAAACTCAAATGAATTGACGGGGGCCCGCACAAGCGGTGGAGCATGTGGTTTAATTCGATGCAACGCGAAGAACCTTACCTACTCTTGACATCCAGCGAACTTAGCAGAGATGCTTTGGTGCCTTCGGGAACGCTGAGACAGGTGCTGCATGGCTGTCGTCAGCTCGTG
+
CCCCCGGGGGGGCEFGGFFFGGGGGGGGGGGGGGGGGGGGDEFGGGGGGGGCFGGFGGGCGGGGGFGGFE,FFDEEGGGGGFGGGGGEGGG9ECFGGGGGGGGGGGGGGGGGGGGC@FGGGGDGGGGEEFGGFFGDGFGBEEFFGGGGFGGGGGGGGGFGGGGGGCF@FFGGFGGGGGGGGGGGGFEGGGGCCEGGGGGGGGGG86CGG7@FG?8<FGG7CGGGGCCFGEGEGGFGGGGGFGFGGG?FCCFGCFGGGF*A8C5;CGG>857CEGCFFFGGGGGGFC?>CFGGCFEGFGG==
@M01751:259:000000000-C669V:1:1102:21896:17695 1:N:0:AGAGTC
CATAAGTACGTCATCCCCACCTTCCTCCGGTTTATCACCGGCAGTCTCCTTTGAGTTCCCGACCGAATCGCTGGCAACAAAGGATAAGGGTTGCGCTCGTTGCGGGACTTAACCCAACATTTCACAACACGAGCTGACGACAGCCATGCAGCACCTGTCTCACGGTTCCCGAAGGCACTGAGGCATCTCTGCCAGATTCCGTGGATGTCAAGAGTAGGTAAGGTTCTTCGCGTTGCATCGAATTAAACCACATGCTCCACCGCTTGTGCGGGCCCCCGTCAATTCATTTGAGTTTTAACCT
+
CCCCCGGGGGGGGGGFGGGGGGGGGGGGGGGGGGGGGGGGGGGGGGGGGGGGGGGGGGGGGGGGG@88BCFFCGGGGGGGGGGFGGGGFGGGGGGGGGGGGGGGGGGGGGGGF?FEGGGGGGGGGGGGGGGGGGG?FGGGGFGGGGGGGGFFGGGGGGGGGGGGGGGGGGGGGGGGGGFGGGFGDGG9CFGGGGGGFGGGGG7FEF7FCGGGGGFGG?:BFFGGGGGGGGDGGGG>FFGG?FGGGGGCGGGGGF6CGFFEFCGGEFGFGGGDGEGGGGEEE>@FCFFGGFFFGGGFGGGFF
@M01751:259:000000000-C669V:1:1102:26758:17762 1:N:0:AGAGTC
CATAAGTACGTCATCCCCACCTTCCTCCGAGTTGACCCCGGCAGTATCCCATGAGTTCCCACCATTACGTGCTGGCAACATAGAACGAGGGTTGCGCTCGTTGCGGGACTTAACCCAACATCTCACGACACGAGCTGACGACAACCATGCACCACCTGTTCACCAGTGTCCAAAGAGTCCCGTATTTCTACGGTGTTCTGGTGTATGTCAAGCTTTGGTAAGGTTCTTCGCGTTGCATCGAATTAATCCGCATGCTCCGCCGCTTGTGCGGGTCCCCGTCAATTCCTTTGAGTTTTAGCCT
+
CCCCCEFGGGGFGGDFEGGEFEGGFEFD@CEFGDG@FGCCDGGDGGGGGGGGGGGGFGCGGCC,CAFFGEFCFGGGGGGGGFFGGGCGCEF:F:ECGG,=FC=FECG7>FGGGGGFEGGFFGBC9FGGGE+86>:>D9F7>BFDCEGGGGFGF<8@>FFACFCDFCC93@@FFGGFCGAB8*>FFEDFC9<FDFGGE;@,>FCFCF@<:CBFG,<FGD*7,?,?F?<E9F@<FGCEFE?EG6@@FGFF7*28C5+++<CE;CC*;CCGF88*1?FCFEECC5<<F9+::A9C2@00:77+<
@M01751:259:000000000-C669V:1:1102:27409:17800 1:N:0:AGAGTC
CATAAGTACGTCATCCCCACCTTCCTCCGGTTTATCACCGGCAGTCTCCTTTGAGTTCCCGACCGAATCGCTGGCAACAAAGGATAAGGGTTGCGCTCGTTGCGGGACTTAACCCAACATTTCACAACACGAGCTGACGACAGCCATGCAGCACCTGTCTCACGGTTCCCGAAGGCACTAAGGCATCTCTGCCGAATTCCGTGGATGTCAAGAGTAGGTAAGGTTCTTCGCGTTGCATCGAATTAAACCACATGCTCCACCCCTTGTGCGGGCCCCCGTCAATTCATTTGAGTTTTAACCT
+
CCCCCGGGGGGEGFGGGGGDGGGGGGGGGGGGGGGGGGGGEGGGGGFGGGGGGGGFGGGGC@EGGFFEGCFGG+C8FGGCGGGGGGGFGCFGGGGGC?FFGGGGDCGGFGGGFGDGGGGGGGD<FGFGG7BC:FB<=F+=3CFGGGGFC,3D<<BFFGGCFEF,@FCGGGGGGGGFGFFGGF7CFFGCGGGGG>CGGGFF<FFF*?:F<FFF97<FGGGGGG7,?FEGG>C5CC?EGCGEFGFFFF@:C>F5<@69EGGF@*1;C8F<CECEEECEE=8858CCGFFGG7:*0CGGCCG+<
@M01751:259:000000000-C669V:1:1102:26264:17832 1:N:0:AGAGTC
CATAAGTACGTCATCCCCACCTTCCTCCGGTTTGTCACCGGCAGTCTCCCTAGAGTGCCCAACTAAATGCTGGCAACTAAGGATAGGGGTTGCGCTCGTTGCGGGACTTAACCCAACATTTCACAACACGAGCTGACGACAGCCATGCAGCACCTGTCTCACGGTTCCCGAAGGTACTGAGGCATCTCTGCCAGCTTCCGTGGATGTCAAGAGTAGGTAAGGTTCTTCGCGTTGCATCGAATTAAACCACATGCTCCACCGCTTGTGCGGGCCCCCGTCCATTCATTTGAGTTTTAACCTT
+
CCCC9FFFDFGFGGGFGGGGGGGFGCFGGGGGGGGGDFGGDCGGGGFGGFGGEFD<FGAFFFGGGGGGGGGGFFFEFGFGGGG,ECE@FGGGGGDEGGCDCFDGGEGF<FGGFAFFGGGGAFGFFGC8FED>@GGFGGGCF><FBGFFFGFGGGC,>FCC9FGF<CGFGCG7C7@FAFE9FCFFGGGA8?FF>F><FFGEF:FCF,,CFEGGGGGFGEFCFGE:2?>EGGGGG*FFFF:FG?GGGGGC*:FF6C+:?FFGDEEGF68CC*C5CCCE>CE*;FFEC9CGEFEF9C<++<CFG
@M01751:259:000000000-C669V:1:1102:16651:17851 1:N:0:AGAGTC
CATAAGTACGTCATCCCCACCTTCCTCCGAGTTGACCCCGGCAGTCTCCCATGAGTCCCCAGCCGAACTGCTGGCAACATGGAACGAGGGTTGCGCTCGTTGCGGGACTTAACCCAACATCTCACGACACGAGCTGACGACAACCATGCACCACCTGTGCGCGACCAACTAAATGAAGCCCCATCTCTGGGACGCCACCGCGCATGTCAAGCCTTGGTAAGGTTCTTCGCGTTGCATCGAATTAATCCGCATGCTCCGCCGCTTGTGCGGGCCCCCGTCAATTCCTTTGAGTTTTAGCCTT
+
CCCCCGGGGGGGGGGGGGGGGGGGGGGGGGGGGGGGGGGGGGGGGGGGGGGGGGFGGGGGGGGGGGGGGGGGGGGGGGGGGGGGGGGGGGGGGGGGEGGGGGGGGGGGGGGGGGGGGGGGGDGGGGGGGGGGGGGGGGGGGGCFGGGGGGGGGGGGGGGGDGGGGGGGGGGGGGGGGCFDGGGGGFGGGGGGGGGGGGGGGGGGGGGGGGGGGGGGGGGGGGGGGGGFFGGGE>EFGGGGGGGGGGGGGGGGGGFFGGGGGE?EG@AGG5EEEGGGGG=CCGGGFGGGGCFGGGGFFFCGG
@M01751:259:000000000-C669V:1:1102:17591:17851 1:N:0:AGAGTC
TAGCGGAAACCGGATTAGATACCCTGGTAGTCCACGCCCTAAACGATGATGACTCGATGTTGGCGATACACAGTCAGCGTCCAAGCGAAAGCGTTAAGTCATCCACCTGGGGAGTACGCCCGCAAGGGTGAAACTCAAAGGAATTGACGGGGGCCCGCACAAGCGGAGGAGCATATGGTTTAATTCGATGATACGCGAGGAACCTTACCCGGGCTTGAAAGTTACTGAAGGTAGCAGAGACGCTACCGTCCCTCGGGACAGGAAACTAGGTGCTGCATGGCTGTCGTCAGCTCGTGTTGTG
+
CCCCCGGGGGGGGGGGGGGGGGGGGGGGGGGGGGGGGGGGGGGGGGGGGGGGGCGGGGGGGGGGGGGGGGGGGGGGGGGGEGGGGEGGGGEGGGGGGGGFGGGGGGGGGGGGGGGGGGDGGGGGGGGGFGGGGGGGFGFGGGGGGGGGGGGGGGGGGDCGGGFGGGEGE*<:CFGGFGFCFGGFCFGFGGGFFFCGDGGGGGGGGGGGGGGGGGGGGGGFGGGGGGGGGGDFGGCDGDGGDGGGC*;CF5:CCEGGGGGGGGGGGGGGGGGGGGGCF?FGFCGGFG88*;F?GGEG5CFGC
@M01751:259:000000000-C669V:1:1102:17428:17852 1:N:0:AGAGTC
CATAAGTACGTCATCCCCACCTTCCTCCGGTTTATCACCGGCAGTCTCCTTTGAGTTCCCGACCGAATCGCTGGCAACAAAGGATAAGGGTTGCGCTCGTTGCGGGACTTAACCCAACATTTCACAACACGAGCTGACGACAGCCATGCAGCACCTGTCTCACGGTTCCCGAAGGCACTGAGGCATCTCTGCCAGATTCCGTGGATGTCAAGAGTAGGTAAGGTTCTTCGCGTTGCATCGAATTAAACCACATGCTCCACCGCTTGTGCGGGCCCCCGTCAATTCATTTGAGTTTTAACCT
+
CCCCCGGGGGGGGGGGGGGGGGGGGGGGGGGGGGGFGGGGGGGGGGFFGGFGGGGFGGFGGGGGG@@CFGGFDGEGGGGGGFGGGGGFCDGGGGGGGGGGGGGGGGGGGGGGGGGFGGGGGGGGGGGGGGGGGGGGGGCC7CFGGGGGGGGGGGGGGFGGGFGGGGGGDGGGGGGGGGGGGGGGGGF@FGGGGG7FGEFGGGGGGGGGFGGGGGGGGGGFGFFGGGGGGGGGGGCGFGGGGCEFCEGD6*8CCCECCGGGG5E8CFFCGGEDCEGDCCCG*;CCFGGGGGGCGGGGGGC:<
@M01751:259:000000000-C669V:1:1102:4944:17928 1:N:0:AGAGTC
CATAAGTACGTCATCCCCACCTTCCTCCGAGTTGACCCCGGCAGTATCCCATGAGTTCCCACCATTACGTGCTGGCAACATAGAACGAGGGTTGCGCTCGTTGCGGGACTTAACCCAACATCTCACGACACGAGCTGACGACAACCATGCACCACCTGTTTACGCGTGTCCAAAGAGTTGACCATTTCTGGCCCGTTCTCGTATATGTCAAGCCTTGGTAAGGTTCTTCGCGTTGCATCGAATTAATCCGCATGCTCCGCCGCTTGTGCGGGCCCCCGTCAATTCCTTTGAGTTTTAGCCT
+
CCCCCGGGGGFGGGGGGGGGGGGGGFGGGGCFGGGGGGGDDBFGEGFFFGGGGGFGGGEGGGGGGFGG?E8FEGF@FFGGGFGFFF7C7F+BG:FGEGGCCGFF7:F7FGGGGGFCGFEGGGGGGGGGGGGEG@FGGGG+BF7CGGGGGF,88>FGGFGGGGGG*5CFECACGCCGFGCCCGDCGCAFGFFFC*<F:CCCF*<FG::CA:<:FFGGFGEGFEE:?FCFFGGGGE:E@E?EG*+;CGCC+:CGGEGFGG?CGGGCE**+A*:C5*:?EGGDDGGGGGFFG?+/0<CC+*AFC
@M01751:259:000000000-C669V:1:1102:3750:18056 1:N:0:AGAGTC
CATAAGTACGTCATCCCCACCTTCCTCCGGTTTATCACCGGCAGTCTCCTTTGAGTTCCCGACCGAATCGCTGGCAACAAAGGATAAGGGTTGCGCTCGTTGCGGGACTTAACCCAACATTTCACAACACGAGCTGACGACAGCCATGCAGCACCTGTCTCACGGTTCCCGAAGGCACTGAGGCATCTCTGCCAGATTCCGTGGATGTCAAGAGTAGGTAAGGTTCTTCGCGTTGCATCGAATTAAACCACATGCTCCACCGCTTGTGCGGGCCCCCGTCAATTCATTTGAGTTTTAACCT
+
CCCCCGGGGGGGGGGGGGGGGGGGGGGGGGFGGGGGGGGGGGGEFGFGFGGGGGGGCCGGGCG7F88BBFFFGGDGFGGFGGGG,FFGEFGGGGGGGGGGGGGGGGGGGGGGGGGGGGGGGGGGE<DFGGGGGGEGGGGGGGGGGGFFG9FGGGGGGGGGGGGCFF*:FFGCCGGGGGGGGGFGEGGG;FFGFCF3CFFGGGCFFGCFGGCFFCFFGGGGGG?CFGGGGGGGEDEG6E7>GGGGCFFGGFGFGGG7FGFGGEECGGF<E8CDGCEEGD5;E>F7CCCGFF7FGCGGCG7<9
@M01751:259:000000000-C669V:1:1102:25059:18082 1:N:0:AGAGTC
TAGCGGAAACCGGATTAGATACCCTGGTAGTCCACGCCGTAAACGATGATAACTAGCTGTCCGGGAACTTGGTTCTTGGGTGGCGCAGCTAACGCATTAAGTTATCCGCCTGGGGAGTACGGCCGCAAGGTTAAAACTCAAAGGAATTGACGGGGGCCTGCACAAGCGGTGGAGCATGTGGTTTAATTCGAAGCAACGCGCAGAACCTTACCAGCGTTTGACATGTCCGGACGATTTCCAGAGATGGATCTCTTCCCTTCGGGGACTGGAACACAGGTGCTGCATGGCTGTCGTCAGCGCG
+
CCCCCGGGDGGEGEGEGFFCGGGGFEFFECFGGG9,@FCF:C6EEFFF<EFGFGGG@FFGGGGEGEGEGFFGGGGGGFC8B6+,7FCCGGGFCFDCFE9E9ECGGGFGGBF7==FCC7FF7EFGCGGGGCGGG>DFGGFGGGFGEGGGCFFGDE7:CFG77AFGGFGE7***<<FFGGG,,2<FGFFGGG9F7FCFGG7<CE8>FFCFG:CGGGC5CEE*@F?FGEFCEGGGEEEFCEFG+<*;EGCFF<9EGG@F6EGGCEG5*/;@58@F6F8*;<+8<<6+AC6:C*0+*/;/8<*2/
@M01751:259:000000000-C669V:1:1102:19962:18110 1:N:0:AGAGTC
TAGCGGAAACAGGATTAGATACCCTGGTAGTCCACGCCGTAAACGATGTCGACTTGGAGGTTGTTCCCTTGAGGAGTGGCTTCCGGAGCTAACGCGTTAAGTCGACCGCCTGGGGAGTACGGCCGCAAGGTTAAAACTCAAATGAATTGACGGGGGCCCGCACAAGCGGTGGAGCATGTGGTTTAATTCGATGCAACGCGAAGAACCTTACCTACTCTTGACATCCACGGAATCTGGCAGAGATGCCTCAGTGCCTTCGGGAACCGTGAGACAGGTGCTGCATGGCTGTCGTCAGCTCGTG
+
CCCCCGGCGGGGGGGGGGGGGGGGGGGGGGGGGGGGGGGGGGGGGGGGGGGGGGGGGGGGGGGGGGGGGGFFGGGGGGGGGGGGGGGGGGGGGGGGGGGGGGGGGGGGGGGGGGGGGGGGGGGGGGGGGGGGGGGGGGGGGGGGGGGGGGGGGEGGGGGGGGGGGGGGGGGGGGGGGGGGFFGGGGGGGGGGFGGGGGGGGGGGGGGGGGGGGGGGGFG7CFGGEFGGGGGGGGFFGGGGGGGGGGGGGGGGGGGGGGGEGGGGGGGGEGGGDGGGGGGGGGGGGGGGDGGFDFGGCEGG=
@M01751:259:000000000-C669V:1:1102:24123:18186 1:N:0:AGAGTC
TAGCGGAAACCGGATTAGATACCCTGGTAGTCCACGCCGTAAACGATGAATGTTAGCCGTCGGGCAGTTGACTGTTCGGTGGCGCAGCTAACGCATTAAACATTCCGCCTGGGGAGTACGGTCGCAAGATTAAAACTCAAAGGAATTGACGGGGGCCCGCACAAGCGGTGGAGCATGTGGTTTAATTCGAAGCAACGCGAAGAACCTTACCTGGCCTTGACATGCTGAGAACTTTCCAGAGATGGATTGGTGCCTTCGGGAACGCTGAGACAGGTGCTGCATGGCTGTCGTCAGCTCGTGT
+
CCCCCGGGGGGGGGGGGGGGGGGGGGGGGGGGGGGGGGGGGGGGGGGGFGGGGGGGGGGFGGGGGFGGGGGGGGGGGGGGGDGGGGGGGFGGGGGGGGGGGGGGGGGGGGGGGGGGGGGGGGGGGGGGGCFGGGGGGGGGGGGGGGGGGGGGGGGGGGGGGGGGGGGGEEGGGGG?C9<AFFGGFGGGGFGGGGGGGGGGGCGGGFGGGGGGGGGGGGGGGGGCCGGG>EGGGGGGGGGGGGGGG8FGGGGGGGGC6/CEGGFGGGGGCGGGG>@88FGGDFFGGG>@FGGGGGFF@EGG5
@M01751:259:000000000-C669V:1:1102:10586:18323 1:N:0:AGAGTC
CATAAGTACGTCATCCCCACCTTCCTCCGGCTTATCACCGGCGGTTCCTTTAGAGTCCCCAACTGAATGATGGTAACTAAAGGCGAGGGTTGCGCTCGTTGCGGGACTTAACCCAACATCTCACGACACGAGCTGACGACAGCCATGCAGCACCTGTGTGCAGGTCCCCGAAGGGAAGAAATCCATCTCTGGAAGTCGTCCTGCCATGTCAAACGCTGGTAAGGTTCTGCGCGTTGCTTCGAATTAAACCACATGCTCCACCGCTTGTGCAGGCCACCGTCAATTCCTTTGAGTTTTAATT
+
CCCCCCFGA@FGGGGGFFGGGGEFDFFEGGFGGGFAFFCG@DGCFFFGFGGGFGGFGGGGFEEGGGGGGFGFFFFGGGGGGGGCEFGGGGGCFGEFFGGGGCFGEGGGGDCF?FGGGFEFF,<?BFG7F7=@C:FGG@@@FGFGG:@FGGGGGGG8FCGFCFFFGGDFECFEEGGF7=FGGGGEF:FBFFGBAFGBEEGGEGECFF:CGC@CFGGDGEDC<E?6CGFGGCEC>EGD:C7EGGGFFCF9+;@@GGG?7<C8ECE>8*::+<9:6CE5@*2:;8CGGGG7<FEGG?0<<CCF+
@M01751:259:000000000-C669V:1:1102:22543:18325 1:N:0:AGAGTC
TAGCGGAAACAGGATTAGATACCCTGGTAGTCCACGCCGTAAACGATGTCGACTTGGAGGTTGTTCCCTTGAGGAGTGGCTTCCGGAGCTAACGCGTTAAGTCGACCGCCTGGGGAGTACGGCCGCAAGGTTAAAACTCAAATGAATTGACGGGGGCCCGCACAAGCGGTGGAGCATGTGGTTTAATTCGATGCAACGCGAAGAACCTTACCTACTCTTGACATCCACGGAATTTGGCAGAGATGCCTTAGTGCCTTCGGGAACCGTGAGACAGGTGCTGCATGGCTGTCGTCAGCTCGTG
+
CCCCCGGD7@F8CFFFCCEEGDFGGGGFGGFGAFEGDGCFG7DFGGGGGCE@F7BFE,CFB@FFCCFFFFGGC@8EGGGGGD8FCFGGGGGCC@BFFECFC@<?@F+:=>FFGF7B@F<F=E++>FEE:FFFDFEAGD9FFGGGCFC9F=,8+CC<**=FGD<FGC@EEFCFG7<FCFA9<<=C:FFCC@9,CF7<8:CE8*:>CCFEFC6+0@C@CEFCCCCGG80CCE*:CFGF++AECE8FF+++<@CE97:0:E*C5/CG58E>FEC<CF=F6<EFGGG9CFFG8:;CF@AEFC55=
@M01751:259:000000000-C669V:1:1102:13417:18331 1:N:0:AGAGTC
TAGCGGAAACCGGATTAGATACCCTGGTAGTCCACGCCGTAAACGATGTCAACTAGCCGTTGGGATCCTTGAGATCTTAGTGGCGCAGCTAACGCATTAAGTTGACCGCCTGGGGAGTACGGCCGCAAGGTTAAAACTCAAATGAATTGACGGGGGCCCGCACAAGCGGTGGAGCATGTGGTTTAATTCGATGCAACGCGAAGAACCTTACCTACTCTTGACATCCACGGAATCTGGCAGAGATGCCTCAGTGCCTTCGGGAACCGTGAGACAGGTGCTGCATGGCTGTCGTCAGCTCGTG
+
CCCCCGGGGGGGGGGGGGGGGGGGGGGGGEGGGGGGGGGGGGGGGGGGGGGGGGGGGGGGGGGGGGGGGGGGG<FGGGGGGGGGGGGGGGGGGGGGGGGGGGGGGGGGGGGGGGGGGGGGGGGGGGGGGGGGGGGGGGGGGGGGGGGGGGGGGGGGGGGGGGGGGGGGGGGGGGGGGGFGGGGGGGGGGGGGGGGGGGGGGGGGGGGGGGGGGGGGGGGGGGGGGGGGGGGGGDFFGGGGGGGGFGGGGGGGGGGGGFEEGEEGGGGGGGGGGGGGFFGGGGGGGGGGGGGGGGGGGGGGC
@M01751:259:000000000-C669V:1:1102:23161:18379 1:N:0:AGAGTC
TAGCGGAAACAGGATTAGATACCCTGGTAGTCCACGCCGTAAACGATGTCGACTTGGAGGTTGTTCCCTTGAGGAGTGGCTTCCGGAGCTAACGCGTTAAGTCGACCGCCTGGGGAGTACGGCCGCAAGGTTAAAACTCAAATGAATTGACGGGGGCCCGCACAAGCGGTGGAGCATGTGGTTTAATTCGAAGCAACGCGCAGAACCTTACCATCCCTTGACATGGCATGTTACCTCGAGAGATCGGGGATCCTCTTCGGAGGCGTGCACACAGGTGCTGCATGGCTGTCGTCAGCTCGTG
+
CCCCCGGGGGGGGGGGFGGGGGGGFGGGGFGGGGGGGGGGGGGGGGGGFGFGGGCCFFGGGGGGGGGGGGGFGGGGGGGGFFGGGGGGGGGGGGGGGGGGGFFCGGCCEEGGGGGGGGGGGG@GGGGGG?FGGGGG<FFG8FGAFGGDGGFEGGGGG>FGGEGEGFGCE*=F7<FGCFGGGGGFGGG:<<FCFGGGGGGC5:8EFCEFG?8EC7@FGGGFGGGGCCF6CFFGFGGGFDC>C88++;E>EEDGF?FGFFCEEG5*/;*A=FCC8F5<+<<CGFGGCFGC8@;EGGGGGGG75
@M01751:259:000000000-C669V:1:1102:15811:18546 1:N:0:AGAGTC
CATAAGTACGTCATCCCCACCTTCCTCCGGTTTATCACCGGCAGTCTCCTTTGAGTTCCCGACCGAATCGCTGGCAACAAAGGATAAGGGTTGCGCTCGTTGCGGGACTTAACCCAACATTTCACAACACGAGCTGACGACAGCCATGCAGCACCTGTCTCACGGTTCCCGAAGGCACTAAGGCATCTCTGCCGAATTCCGTGGATGTCAAGAGCAGGTAAGGTTCTTCGCGTTGCATCGAATTAAACCACATGCTCCACCGCTTGTGCGGGCCCCCGTCAATTCATTTGAGTTTTAACCT
+
CCCCCGGGG@FGGGGGGGGGGGGGGGGGGGGGGGGGGGGGGGGGGGFGGGGGGGGGGGGGGGGGGGGGGGGGGGGGGGGGGGGGGGGEGGFFEGGGGGGGGGGGGGGGGGGGGGGGFGGGGGGGGGGGGGGGDGGGGGGDG:FGGGGGGGGGGGGFGGGGGGGGEGEGGGGGGGGGGGGGFGFGFGGGGGGGGGEDGGEGFG7EEFGGGDFFCCFGGGGGGGGFGGGGGGGGGGGG?FGEGGGGGGGGGGGGGGFGGFFGGGGGGGGCFGGGGGGEDECEGGCGGCGGGFCCFFGGGC?FG
@M01751:259:000000000-C669V:1:1102:19609:18646 1:N:0:AGAGTC
CATAAGTACGTCATCCCCACCTTCCTCCGGTTTATCACCGGCAGTCTCCTTTGAGTTCCCGACCGAATCGCTGGCAACAAAGGATAAGGGTTGCGCTCGTTGCGGGACTTAACCCAACATTTCACAACACGAGCTGACGACAGCCATGCAGCACCTGTCTCACGGTTCCCGAAGGCACTGAGGCATCTCTGCCAGATTCCGTGGATGTCAAGAGTAGGTAAGGTTCTTCGCGTTGCATCGAATTAAACCACATGCTCCACCGCTTGTGCGGGCCCCCGTCAATTCCTTTGAGTTTTAATCT
+
CCCCCGGGGGGGGGGGGGGGGGGGGGGGGGGGGGGGGGGGGGGGGGGGGGGGGGGGGGGGGGGGGGGGGGGGGGGGGGGGGGGGGGGGGGGGGGGGGGGGGGGGGDGGGGGGGGGGGGGGGGGGGGGGGGGGGGGGGGGGGGGGGGGFGGGGGGGGGGGGGGGGGGGGFFGGDCGGGGGGGGGGDGGGGGGGGGGGGGFGGGGGGGGGGGGGFFFGGGGGGCFGGGGGGGGGGGGGG?FCFGGGGGGGGGGGGCFCFGGGGGGGGGGFGGEGGDEEGGGGGCFGGGGFGCGGFCGGGGGGG
@M01751:259:000000000-C669V:1:1102:5828:18656 1:N:0:AGAGTC
TAGCGGAAACAGGATTAGATACCCTGGTAGTCCACGCCGTAAACGATGAATGTTAGCCGTCGGGCAGTTGACTGTTCGGTGGCGCAGCTAACGCATTAAACATTCCGCCTGGGGAGTACGGTCGCAAGATTAAAACTCAAAGGAATTGACGGGGGCCCGCACAAGCGGTGGAGCATGTGGTTTAATTCGAAGCAACGCGCAGAACCTTACCAGCTCTTGACATTCGGGGTATGGGCAGTGGAGACATTGTCCTTCAGTTAGGCTGGCCCCAGAACAGGTGCTGCATGGCTGTCGTCAGCTC
+
CCCCCGGGGGGGGGGGGGGGGGGGGGGGGGGGGGGGGGGGGGGGGGGGGGGGGGGGGGGGGGGGGGGGGGGGGGGGGGGGGGGGGGGGGGGGGGGGGGG9FGGGGGGGGGGGGGGGGGGGGGGGGGGGGGGGGGDGFGGGGGGGGGGGGGGGGGGGGGGGGGGGGGGGEGGGGGGGGGGGGFFGGGGGGGGEFGGGGGGGGGGGGGGGGGGGGGGFGGGEGFGGGCCEGGGGGFDC>EGGDFGGG6FFGGGGG7FF9CGFG6CFGGGGGGGGGGGGGFGGGGGGFEGGGGGGGGGGGGG76
@M01751:259:000000000-C669V:1:1102:4017:18683 1:N:0:AGAGTC
CATAAGTACGTCATCCCCACCTTCCTCCGGTTTATCACCGGCAGTCTCCTTTGAGTTCCCGACCGAATCGCTGGCAACAAAGGATAAGGGTTGCGCTCGTTGCGGGACTTAACCCAACATTTCACAACACGAGCTGACGACAGCCATGCAGCACCTGTCTCAGCGTTCCCGAAGGCACCAAAGCATCTCTGCTAAGTTCGCTGGATGTCAAGAGTAGGTAAGGTTCTTCGCGTTGCATCGAATTAAACCACATGCTCCACCGCTTGTGCGGGCCCCCGTCAATTCATTTGAGTTTTAACCT
+
CCCCCGGDGGGGGGGGGGGGGGGGGGFGGD:FGGCFDGGGGGGEEGDFGGGGGGGGGGGGGGGGGFFFCCFGGEGGDGGGGGGG9FGC@ECFFFGG7FGGGGGGGGGGGGGGGGFEFGGFCFFGGGGGGGGGGGGGGG+CF+:DF7BDGGGFGGGGGGGCD,@FECEGGG:FF@FGDFFFGGGGG;F;CGGGGGFFGFFGGGDGGGGGFDGGGFGGGGBF,<:FFGFFGGEEGG8EFGGGG688FCFFFFGG86+AC?+CGGG58FGCFG***::CCC;=EA<FGGGGGCFEC@FC7EGCE
@M01751:259:000000000-C669V:1:1102:15088:18704 1:N:0:AGAGTC
TAGCGGAAACAGGATTAGATACCCTGGTAGTCCACGCCGTAAACGATGAATGTTAGCCGTCGGCAAGTTTACTTGTCGGTGGCGCAGCTAACGCATTAAACATTCCGCCTGGGGAGTACGGTCGCAAGATTAAAACTCAAAGGAATTGACGGGGGCCCGCACAAGCGGTGGAGCATGTGGTTTAATTCGAAGCAACGCGCAGAACCTTACCAGCCCTTGACATGTCCGGCTAACCATAGAGATGTGGTGTTCCCTTCGGGGACCGGAACACAGGTGCTGCATGGCTGTCGTCAGCTCGTGT
+
CCCCCGGGGGGGGFEGGGGGGGFGFFGGGGGGDFGGGGGGGGGGGGGGGGGGGGGGGGEBFGGGGGGGGGGGGGGGGGGGGGGGGGGGGGGGGGDGGGGGGGGGFCCGGGGGGGGGGGGGGCEFGGGEGGGGGGGGGGGGGGDCGGFGGGGGGDGGGGGGGGGGGGGGGCEFFFGGGCCCBFGGGGGFFGGGGGGGGGGGGGGGGGFCGFFGGGGEGGGGGGGCGGGGGGGGC68<CEFC@?<<@CFFGGGGGGDF?FEEE5C5>EGGGGCGCCFFGGGGGGGFGGGCCFFGGC<CCCEC:
@M01751:259:000000000-C669V:1:1102:4440:18713 1:N:0:AGAGTC
TAGCGGAAACAGGATTAGATACCCTGGTAGTCCACGCCGTAAACGATGTCGACTTGGAGGTTGTTCCCTTGAGGAGTGGCTTCCGGAGCTAACGCGTTAAGTCGACCGCCTGGGGAGTACGGCCGCAAGGTTAAAACTCAAATGAATTGACGGGGGCCCGCACAAGCGGTGGAGCATGTGGTTTAATTCGATGCAACGCGAAGAACCTTACCTACTCTTGACATCCAGCGAACTTTCCAGAGATGCATTGGTGCCTTCGGGAACGCTGAGACAGGTGCTGCATGGCTGTCGTCAGCTCGTG
+
CCCCCGGGGGGGGGFFGDGGGGGGGGGFGGFGGFGGGGGFEGGGGDGGGGGGGGGFGFGCFGGGGGFGGFFGGDGGGGGG8CFCGGGECFFGFGGGGGDF9EFDEF@FCCFFCGGD+FFGEGDGGGCGGDFFGGGGGGGGGGGGGGGGDFGEFEFFEE<FFEEGFGGGCFEEGG>7FGFG9CCFGG9?F*>BCG??GCG5EGGGGGF>CFGGGGGCEGCFGGGGGC6+<CEGGEGGGCCC?FEEF+<<C:<:;<CFF@FC*2*85**1**+<6CEGF+9<CFGG6CC?*C;8*:*<CG5:5
@M01751:259:000000000-C669V:1:1102:19695:18795 1:N:0:AGAGTC
TAGCGGAAACAGGATTAGATACCCTGGTAGTCCACGCCGTAAACGATGATAACTAGCTGTCAGGGCACTTGGTGCTTTGGTGGCGCAGCTAACGCATTAAGTTATCCGCCTGGGGAGTACGGTCGCAAGATTAAAACTCAAATGAATTGACGGGGGCCTGCACAAGCGGTGGAGCATGTGGTTTAATTCGAAGCAACGCGCAGAACCTTACCAGCTCTTGACATTCGGGGTATGGGCAGTGGAGACATTGTCCTTCAGTTAGGCTGGCCCCAGAACAGGTGCTGCATGGCTGTCGTCAGCT
+
CCCCC7FECFDCC@CFFGGGGEEFCF@CFFGCDFFCFGGGEGGFGEGFFCFGGGGAF@FCFFG8F,CFFFGCE@F9E@FFFFCGDB7CFGGAEGE@FGFGFCFFFGFG7FEFDFE+:FFGFCFEFGGGGG9BFDAEGEGCFFFDFGFCGDCFCEGGGGE7FFDF:DGGGEC7B,>FGEFFG=7FCFG9CCCFGECGCF7<C7FFGFFGCAEFGGGGGGGGCCFGGGG*:EEGGGD8>CE8?C9;?GGGFG?ECGGFFGFCF+*<CGGG*A58;8EFFGGFGG7?CFEE858>;@FGG5CF9
@M01751:259:000000000-C669V:1:1102:18551:18801 1:N:0:AGAGTC
CATAAGTACGTCATCCCCACCTTCCTCTCGGCTTATCACCGGCAGTCCCCTTAGAGTGCCCACCATAACGTGCTGGTAACTAAGGGCGAGGGTTGCGCTCGTTGCGGGACTTAACCCAACATCTCACGACACGAGCTGACGACAGCCATGCAGCACCTGTTCTGGGGCCAGCCTAACTGAAGGACAATGTCTCCACTGCCCATACCCCGAATGTCAAGAGCTGGTAAGGTTCTGCGCGTTGCTTCGAATTAAACCACATGCTCCACCGCTTGTGCGGGCCCCCGTCAATTCCTTTGAGTTT
+
CCCCCGGGGGGGGGGGGGGGGGGGGGGGGGGGGGGGGGGGGGGGGGGGGGGGGGGGGGGGGGGGGGGGGGGGGGGGGGGGGGGGGGGGGGGGGGGGGGGGGGGGGGGGGGGGGGGGGGGGGGGFGGGGGGGGGGGGGGGGGGGGGGGGGGGGGGGGGGGGGGGGGGGGGGGGGGGGGGFFGGGGGGGGGFG;FGGGGGGGGGGGGGGGGGGEGGGGGGGGG?FGGGGGGGGGGFGGGGGGGGGGGGCCGGGGGGCFFFCFGFFFFCCGGCGFGCD5CEGGGDGGGDEEGFGFGGC7?FEFG
@M01751:259:000000000-C669V:1:1102:17616:18849 1:N:0:AGAGTC
TAGCGGAAACAGGATTAGATACCCTGGTAGTCCACGCCGTAAACGATGTCAACTAGCCGTTGGAATCCTTGAGATTTTAGTGGCGCAGCTAACGCATTAAGTTGACCGCCTGGGGAGTACGGCCGCAAGGTTAAAACTCAAATGAATTGACGGGGGCCCGCACAAGCGGTGGAGCATGTGGTTTAATTCGAAGCAACGCGAAGAACCTTACCAGGCCTTGACATGCAGAGAACTTTCCAGAGATGGATGGGTGCCTTCGGGAACTCTGACACAGGTGCTGCATGGCTGTCGTCAGCTCGTG
+
CCCCCGGGGGGGGGGGGGGGGGGGGFGGGGGGGGGGGGGGGGGGGGGGGGGGGGGGGGGGGGGGGGGGGGGGGCFGGGGGGGGGEGEGGGGGGGGGGGGGGFGCFGGGGGGGGGGGG@EGGDEGDGDGDCFGGGGGGGGGGGGGGGFCGGGGGGEGG>FFG@CEFGCFGFEEGGFG9FFGGGGGGGGGGGGGGCGGFGGGGGGGGGGDFGGGGGGFGGGGGFGGGGGGGGGGFGGGCCEGCEFFFGGGGGGGGGG99CFGGEGGGGGGGGDFFFGGGG?EFGCFFC6CFE=:CEC6?EGG=
@M01751:259:000000000-C669V:1:1102:15346:18879 1:N:0:AGAGTC
TAGCGGAAACAGGATTAGATACCCTGGTAGTCCACGCCGTAAACGATGTGCGCTGGATGTTGGGTGACCTAGTCACTCAGTGTCGTAGCTAACGCGGTAAGCGCACCGCCTGGGGAGTACGGCCGCAAGGTTAAAACTCAAATGAATTGACGGGGGCCCGCACAAGCGGTGGAGCATGTGGTTTAATTCGATGCAACGCGAAGAACCTTACCTACTCTTGACATCCACGGAATTTGGCAGAGATGCCTTAGTGCCTTCGGGAACCGTGAGACAGGTGCTGCATGGCTGTCGTCAGCTCGTG
+
CCCCCGGGGGGGGGGGGGGGGGGGGGGGGGGGGGGGGGGGGGGGGGGGGGGGGGGGGGGGGGGGGGGGGGGGGGGGGGGGGGGGGGGGGGGGGGGGGGGGGGGGGGGGGGGGGGGGGGGGGGGGGGGGGGGGGGGGGGGFGGGGGGGFGGGGGGGGGGGGGGGGGGGGGGGGGGGGGGGGGGGGGGGGGGGGGGGGGDGGGGGGGGGGGGGGGGGGGGGGGGGGGGGGGGGGGGGFGGGGFGGGFFFGGGGGGGGGGFGGGGGGGGGDFGCFGGGGGGGGGECCGGF5;ECGG5?C9?E>*
@M01751:259:000000000-C669V:1:1102:7463:18880 1:N:0:AGAGTC
CATAAGTACGTCATCCCCACCTTCCTCCGGCTTATCACCGGCGGTTACCTTAAAGTGCCCAACTAAATGATGGCAACTAAGGTCGAGGGTTGCGCTCGTTGCGGGACTTAACCCAACATCTCACGACACGAGCTGACGACAGCCATGCAGCACCTGTGTGCAGGTCCCCGAAGGGAAGAAATCCATCTCTGGAAGTCGTCCTGCCATGTCAAACGCTGGTAAGGTTCTGCGCGTTGCTTCGAATTAAACCACATGCTCCACCGCTTGTGCAGGCCCCCGTCAATTCATTTGAGTTTTAACC
+
CCCCCGGGGGGGGGGGGGGGGGGGGGGGGGGGGGGGGGGGGGGGGGGGGGGGGGGGGGGGGGGGGGGGGGGGGGGFFGGGGGGGGGGGGGGGGGGGGGGGGGGGGGGGGGGGGGGGGGGGGGGGGGGGGGGGGGGGGGGGGGGGGGGGGGGCGGGGGGGGGGGGGFGGGGDGGGGGGGGGGGGGGGGGGGGCFCGGGGGGGGGGGGGGGGGGGGGEGGGGGGGGGGGGGGGDGGGGGGGGGGFGGGGGGGCFFGFGGGGGGGGDGGGGCGFFFGGEGGEGEE?FGG7CFGGFGGGGGGGGG
@M01751:259:000000000-C669V:1:1102:9135:19056 1:N:0:AGAGTC
TAGCGGAAACAGGATTAGATACCCTGGTAGTCCACGCCGTAAACGATGTCGACTAGCCGTTGGGATCCTTGAGATCTTAGTGGCGCAGCTAACGCATTAAGTTGACCGCCTGGGGAGTACGGCCGCAAGGTTAAAACTCAAATGAATTGACGGGGGCCCGCACAAGCGGTGGAGCATGTGGTTTAATTCGATGCAACGCGAAGAACCTTACCTACTCTTGACATCCACGGAATCTGGCAGAGATGCCTCAGTGCCTTCGGGAACCGTGAGACAGGTGCTGCATGGCTGTCGTCAGCTCGTG
+
CCCCCEGEGGGGC8,EFGGGGFGFGGGGCCCE<FGDEFGGCGGCEG8FFGGGGGCGGGG6CCFEGGGEGFAGGGGGGGGGG9FDFGGGGDFFGGGDGGGGGGGGFFGECCGGGFEGGGGGGDDEGFG:@EFGGGGFFGFGGGFGGGFGF9FC::CEGGGGDGGGGGGGGFFGF:FCG:FG?+<FFGG?FGGFCFF9CFGDGGEGFGDFGF6EFGG9@CG7:FGGCGG?E>CE@C:F78AECFCDCCFFGGCC+0A7?98C*:::CCEG5>968C89+2CFD:99:@E8:3;8@@CCCCG5*
@M01751:259:000000000-C669V:1:1102:5047:19192 1:N:0:AGAGTC
CATAAGTACGTCATCCCCACCTTCCTCCGGCTTATCACCGGCGGTTCCTTTAGAGTACCCAACCAAATGATGGTAACTAAAGGCGAGGGTTGCGCTCGTTACGGGACTTAACCCAACATCTCACGACACGAGCTGACGACAGCCATGCAGCACCTGTGTCTGAGTTCCCGAAGGCACCAATCCATCTCTGGAAAGTTCTCAGCATGTCAAGGCCAGGTAAGGTTCTTCGCGTTGCTTCGAATTAAACCACATGCTCCACCGCTTGTGCGGGCCCCCGTCAATTCATTTGAGTTTTAACCTT
+
CCCCCGFFG7E@CFF<DEGGGGFGGGGGG@CCFFGFGGGGGFCFGGEGGGEG9EFFGGG@E@CFGFCFF<FGFGGGGFGFG9FFCFG@+:BFGGGDEG:?<4B77?CFGCFFGFGC@@EF9FD5<FG7FG77F@DFGGGG7FF<:C,<FCDFGGFGGCGGG9,,?FGFG7:B7:F83=:CCFFGCEC>C<<CC9F>B9:FFFGGD9FCFFFFG7F:7FFFGFCCEFGG*5*CE5*A9@5*;?C7FC+*;C@+3A?FGEFF**/;*;:ACC*:8CE=CCE=*3@C9:C?7<*20<:CFEFGF
@M01751:259:000000000-C669V:1:1102:23756:19305 1:N:0:AGAGTC
TAGCGGAAACAGGATTAGATACCCTGGTAGTCCACGCCGTAAACGATGTCGACTTGGAGGTTGTTCCCTTGAGGAGTGGCTTCCGGAGCTAACGCGTTAAGTCGACCGCCTGGGGAGTACGGCCGCAAGGTTAAAACTCAAATGAATTGACGGGGGCCCGCACAAGCGGTGGAGCATGTGGTTTAATTCGATGCAACGCGAAGAACCTTACCTACTCTTGACATCCACGGAATCTGGCAGAGATGCCTGAGTGCCTTCGGGAACCGTGAGACAGGTGCTGCATGGCTGTCGTCAGCTCGTG
+
CCCCCGGGGGGGGEGGGGGGGGGGGGGGGGGGGGGGGGGGGGGGGGGGGGGFGEEGGGGGGGGGGGGGGGGGGG@FGGGGCFGGGGGGEGGGGGGGGGGGGFFGGEGGGGGGGGGEGGGGGGGGGGGGGGGGGGGGGGGGGGGGFGGFGGGGGGGGGFGGGGGGGFFEGGGGGC>FGGFFG@FGGGGGCFFFCGGGGGGGGGGDGGGGGGGGGCFFGGFGGGGGGGGGGGEGGGGGGGGGGGGGGGFFFFGGGGGGFCF>EEGGGEGGGD+AF6FGFFGGCFGGGGFCGGGC5@CDFGGE5
@M01751:259:000000000-C669V:1:1102:26175:19377 1:N:0:AGAGTC
CATAAGTACGTCATCCCCACCTTCCTCTCGGCTTATCACCGGCAGTCTCCCTAGAGTGCCCAACTGAATGATGGCAACTAAGGACGTGGGTTGCGCTCGTTGCGGGACTTAACCCAACATCTCACGACACGAGCTGACGACAACCATGCACCACCTGTACGCGACCAACTAAATGACACCCCATCTCTGGGATTCCACCGCGCATGTCAAGCCTTGGTAAGGTTCTTCGCGTTGCATCGAATTAATCCGCATGCTCCGCCGCTTGTGCGGGCCCCCGTCAATTCATTTGAGTTTTAACCTT
+
CCCCCGGGGGGGGGGGGGGGGF8FEDFGGGGGGGGGGGGGGGGG7CFDDFGGCEGGGGGGGFFEEFGGGFGGDFGGFGGGGFGGGGGGDDGGGGFE7=FFGGGGGGD@FGEGGGGGGGGGGFG9FFEGDGD7FGEFGFGFGGGGGGGFFFGGGGGGFDGD7F7@FEGFGGGCFGAC@CGGDFFGGGG9FFFGGGFGGG7<FFGGGGFGFGGGGGGCGGCCFG9C?FGGGGCEGGGGF9:F?FFCFCF:88?E>8@FF>EGEGDEGGCFGGCEEGGE8***8:?++<<?9+:<C7CEGGFGG
@M01751:259:000000000-C669V:1:1102:22443:19448 1:N:0:AGAGTC
TAGCGGAAACAGGATTAGATACCCTGGTAGTCCACGCCGTAAACGATGATTGCTAGTTGTCGGGATGCATGCATTTCGGTGACGCAGCTAACGCATTAAGCAATCCGCCTGGGGAGTACGGTCGCAAGATTAAAACTCAAAGGAATTGACGGGGGCCCGCACAAGCGGTGGAGCATGTGGTTTAATTCGAAGCAACGCGCAGAACCTTACCACCTTTTGACATGCCTGGACCGCCACGGAGACGTGGCTTTCCCTTCGGGGACTAGGACACAGGTGCTGCATGGCTGTCGTCAGCTCGTGT
+
CCCCCGGGGGGGGGGGGGGGGFGGGGGGGGGGGGGGGGGGGGGGGGGGFGGGGGGGGGGGGGGGGGGGGGGGGGFGGGGFGGGGGGDGGGGGDGEGGGGGGGGGGGGGGGGGGGGE@FGGGGGGGGGGGGGGGGGGGGGGGFGFGGGGGGGGCGDGGDGGECFFFFGGFGGFGGGGGGGG@FGGGGGGG?FEGGGGGGDGG8:EFGGGGFGGGGGGGGGGGGGC+<EFFFGFGGGCEGGEC>5>FCEC*CCCFFFCCC>EGGCGGGGGGFGGEFGCEGGGGGGGGGDEEFGG*C6<CCGG>
@M01751:259:000000000-C669V:1:1102:8933:19520 1:N:0:AGAGTC
CATAAGTACGTCATCCCCACCTTCCTCCGGTTTATCACCGGCAGTCTCCTTTGAGTTCCCGACCGAATCGCTGGCAACAAAGGATAAGGGTTGCGCTCGTTGCGGGACTTAACCCAACATTTCACAACACGAGCTGACGACAGCCATGCAGCACCTGTCTCACGGTTCCCGAAGGCACTAAGGCATCTCTGCCGAATTCCGTGGATGTCAAGAGTAGGTAAGGTTCTTCGCGTTGCATCGAATTAAACCACATGCTCCACCGCTTGTGCGGGCCCCCGTCAATTCATTTGAGTTTTAACCT
+
CCCCCGGCFEGGEGGGGGGGGGGFGFGGGGGGGGGGGGCGGGGGFGFFFFGGGGGGGGGGGGGGGFFEFGGGGGEFFGGGGGGGGGGGGGCFFGGGDGGGGFGDDGDEGGGGFCFFFEGGCGGFGGGGGGGDFFGGGGGGGFEGGGGEGGGFGGGGGGGGFGGCE7FCGGGGGCCCFFFGGFCF7FFGGGGGGGGGGG@C@FGGGFGFFGGECFCGG?FF@<F:CGGGGG5CEGGG?FGEF?CFFGGGGGFFGGGFGCFCFEEGGF><EGGDG8=CEGCECG<?CCFFGCF5<CCFC7??E
@M01751:259:000000000-C669V:1:1102:11954:19533 1:N:0:AGAGTC
CATAAGTACGTCATCCCCACCTTCCTCCGGCTTATCACCGGCGGTTCCTTTAGAGTACCCAACTAAATGATGGTAACTAAAGGCGAGGGTTGCGCTCGTTGCGGGACTTAACCCAACATCTCACGACACGAGCTGACGACAGCCATGCAGCACCTGTGTTCCAGTCCCCGAAGGGAAGAAATCCATCTCTGGAAATCGTCCGGACATGTCAAACGCTGGTAAGGTTCTGCGCGTTGCTTCGAATTAAACCACATGCTCCACCGCTTGTGCAGGCCCCCGTCAATTCCTTTGAGTTTTAACC
+
CCCCCGGGGGGGGGGGGGGGGGGGGGGGGGGGGGGGGGGGGGGGGGGGGGGGGGGGGGGGGGGGGGGGGGGGGGGGGGGGGGFGGGGDFFGGGGGGGGGGGGGGGGGGGFEFFCFFGGGGFGGGGGGGGGGDGGGGGEGGGGGGCGGGGGGGGGGGGGFGFGGGGGGGFGCEGGFFGGDGGGGGGGGGGGFGGGGGGGGGGGGGGGGGGGGGGGGGGGGGGGGGGGFGGGGGGGGGGGGFEGGCFGGGGGGGGGGGC9CEGGGGDECGFGGFG>EGGGGGGEGCGGCFFFG7FFGGGGGGC
@M01751:259:000000000-C669V:1:1102:10189:19588 1:N:0:AGAGTC
CATAAGTACGTCATCCCCACCTTCCTCCGGTTTATCACCGGCAGTCTCCTTTGAGTTCCCGACCGAATCGCTGGCAACAAAGGATAAGGGTTGCGCTCGTTGCGGGACTTAACCCAACATTTCACAACACGAGCTGACGACAGCCATGCAGCACCTGTCTCACGGTTCCCGAAGGCACTGAGGCATCTCTGCCAGATTCCGTGGATGTCAAGAGTAGGTAAGGTTCTTCGCGTTGCATCGAATTAAACCACATGCTCCACCGCTTGTGCGGGCCCCCGTCAATTCATTTGAGTTTTAACCT
+
CCCCCGGGGGFGGGGGGGGGGGGGGGGGGGGGGGGGGGGGGGGGGGGGGGGGEGGGGGGGGGGGGGGGGGFGGGGGGGFGGGGGGGGAFGGGGGGGEEGGGGGGGGFGGGGGGGGGGGGGGGGGGGGGGGGGGGGGGGGGGGGGGFFFGGFGGGGGGGGGGCFFGGGGGGGDGGGGGGFFD@FFEDGCFFGFGCEFGGGGGGGGGGGGGGGGGGFGGFFFFGDFGGGFGGEEEGEEFGGGG?FGGGGGGGGGGCCFGGGFFCGGGGGCFG5CCGGGGGGG*;C+<CFGG?CFGGFECEGFC
@M01751:259:000000000-C669V:1:1102:18546:19635 1:N:0:AGAGTC
CATAAGTACGTCATCCCCACCTTCCTCCGGTTTATCACCGGCAGTCTCCTTTGAGTTCCCGACCGAATCGCTGGCAACAAAGGATAAGGGTTGCGCTCGTTGCGGGACTTAACCCAACATTTCACAACACGAGCTGACGACAGCCATGCAGCACCTGTCTCACGGTTCCCGAAGGCACTGAGGCATCTCTGCCAGATTCCGTGGATGTCAAGAGTAGGTAAGGTTCTTCGCGTTGCATCGAATTAAACCACATGCTCCACCGCTTGTGCGGGCCCCCGTCAATTCATTTGAGTTTTAACCT
+
CCCCCGGGGGGGGGGGGGGGGGGGGGGGGGGGGGGGGGGGGGGGGGGGGGGGGGGGGGGGGGGGG@88BEFFGGGGGGGDGGGGGGGGGGGGGGGGGGGGGGGGGGGGGGGGGGGGGGGGGGFGGGGGGGGGGGGGGGGGGGGGGGGGGGGGGGGGGDFFGGGFDFECFGGGGGGGCFGGGGGGGGG9FGGGGGGFGGGGGG7FGGGGGGCFGGGGGGGGGGGGGCFFE@FGGE8EFGGEFGGGEGEGFFGGGGGGGFGGGGGDGFG:EG5EG?CEEEA=/8FGGCGCFCF@CFFGGGGCF
@M01751:259:000000000-C669V:1:1102:13506:19649 1:N:0:AGAGTC
CATAAGTACGTCATCCCCACCTTCCTCTCGGCTTATCACCGGCAGTCCCCTTAGAGTGCCCAACTGAATGCTGGCAACTAAGGGCGAGGGTTGCGCTCGTTGCGGGACTTAACCCAACATCTCACGACACGAGCTGACGACAGCCATGCAGCACCTGTTCTGGGGCCAGCCTAACTGAAGGACAATGTCTCCACTGCCCATACCCCGAATGTCAAGAGCTGGTAAGGTTCTGCGCGTTGCTTCGAATTAAACCACATGCTCCACCGCTTGTGCGGGCCCCCGTCAATTCCTTTGAGTTTTA
+
CCCCCGGGGGGGGGGGGGGGGGGGGGGGGGGGGGGGGGGGGGGGGGGGGFGGGGGGGGGGGGGGGGGGGGGGGGGGGGGGGGGGGGGGGGGGGGGGGGGGGGGDGGGGGGGGGGGGGGGGGCFGGGGGGGGGGGGGGGGGGGGGGGGGGGGGGGGGGGGGGFGGGGGGGGGGGGGGGGGGGGGFFGFGFFFGGGGGGGGGGGGGGGCGGGGGGGGGGGGGCCFCGGGGGGGGGDGGGEGG?FGGFGGGGGGGGGGGGGGFGFCFGDDCEFGGGGGCCEEGGGGGGGCGGCCGG7EGGGGG+
@M01751:259:000000000-C669V:1:1102:14796:19680 1:N:0:AGAGTC
CATAAGTACGTCATCCCCACCTTCCTCCGGTTTGTCACCGGCAGTCCCATTAGAGTGCCCTTTCGTAGCAACTAATGGCAAGGGTTGCGCTCGTTGCGGGACTTAACCCAACATCTCACGACACGAGCTGACGACAGCCATGCAGCACCTGTGTTACGGTTCTCTTTCGAGCACTAATCCATCTCTGGAAAATTCCGTACATGTCAAAGGTGGGTAAGGTTTTTCGCGTTGCATCGAATTAAACCACATCATCCACCGCTTGTGCGGGTCCCCGTCAATTCCTTTGAGTTTTAACCTTGCG
+
CCCCCGGGGGGGGGGGGGGGGGGGGGGGGGGGGGGGGGGGGGGGGGGGGGGGGGGGGGCFGGGGGGGGGGGGGGGGGGGGGGGGGGGGGGGGGGGGGGGGGGGGGGGGGEFGGGGGGGGGGGGGGGGGGGGGGGGGGGGGGG?FGGGGGGGGGGGGGGGGGGGGGGGGGGGGGGGGGGGGCGGFFGGGGCGGGGGGGGGGGGGGGGGGGGCFGGGGGGGFGGFGGGGDEFCFCGECF6FGGGGGGGGGGGGGGGGGGGGGGGECF8EGEGGGGDEEGGGGGGGGGGGFFGGGG?FGGGCE:
@M01751:259:000000000-C669V:1:1102:6431:19697 1:N:0:AGAGTC
CATAAGTACGTCATCCCCACCTTCCTCCAGTTTATCACTGGCAGTCTCCTTTGAGTTCCCGGCCGGACCGCTGGCAACAAAGGATAAGGGTTGCGCTCGTTGCGGGACTTAACCCAACATTTCACAACACGAGCTGACGACAGCCATGCAGCACCTGTCTCAGAGTTCCCGAAGGCACCAATCCATCTCTGGAAAGTTCTCTGGATGTCAAGAGTAGGTAAGGTTCTTCGCGTTGCATCGAATTAAACCACATGCTCCACCGCTTGTGCGGGCCCCCGTCAATTCATTTGAGTTTTAACCT
+
CCCCCGGGGGGGEGGFE<DFGGGGGGGGGGGGGGGGGGGCFFFFFFCFGFGDFDFFGGGGGEEDGGCBEGGGFGEGGGGCFDGFGGGE<AGFCEGCGEGGGGGGGGGGGGGGGDGGGGGDFFAAFGGGGGG7FFGGGGGGGGGGFD,DF><<,<FFFGGFGGGGGEFFAEGGCC@FGC>DC@:EADC9FCGFGGFFFCFC<FFGCGFFFFGG:<<FGCFGGFFFGGGGGGGFGGGC<FFCEFGFFGFFG>FGGFDCCGGF62::/8CFC*:C>8CEEEC;=>C09E79<9AECGFGG6?CC
@M01751:259:000000000-C669V:1:1102:14665:19712 1:N:0:AGAGTC
TAGCGGAAACCGGATTAGATACCCTGGTAGTCCACGCCGTAAACGATGTCAACTAGCCGTTGGAATCCTTGAGATTTTAGTGGCGCAGCTAACGCATTAAGTTGACCGCCTGGGGAGTACGGCCGCAAGGTTAAAACTCAAATGAATTGACGGGGGCCCGCACAAGCGGTGGAGCATGTGGTTTAATTCGAAGCAACGCGAAGAACCTTACCAGGCCTTGACATGCAGAGAACTTTCCAGAGATGGATGGGTGCCTTCGGGAACTCTGACACAGGTGCTGCATGGCTGTCGTCAGCTCGTG
+
CCCCCGGGGGGGDCEGGGGCFFGGGGGGGGGGGFGGGGGGGGGGGGGGFCGGGGGGGGGGGGGGGDFGGGGGGGCEGGGGGDGGGDGEGGGGCGGGGGFDAFGGGGGGGGGGGGGGGGGGGGGGGGGGGGFFGGGGGFFFFGGGGGGGCGGGGEGGGFGGGGGGGFGGGCCFFFGGGGGGGFGGGFGGGGDGGGGGGGGEGGGCF>FF?CGGDGGFCFFFGFGGFFGGGFGG6CEGEGGGFDCFFFGGGGG8EEGGGG>E>EGGGGGFFFFC6CD+<+<?FEGGGGGGGFEGFFCFGC***
@M01751:259:000000000-C669V:1:1102:27056:19733 1:N:0:AGAGTC
CATAAGTACGTCATCCCCACCTTCCTCCGGTTTATCACCGGCAGTCTCCTTTGAGTTCCCGACCGAATCGCTGGCAACACAGGATAAGGGTTGCGCTCGTTGCGGGACTTAACCCAACATTTCACAACACGAGCTGACGACAGCCATGCAGCACCTGTCTCACGGTTCCCGAAGGCACTGAGGCATCTCTGCCAGATTCCGTGGATGTCAAGAGTAGGTAAGGTTCTTCGCGTTGCATCGAATTAAACCACATTCTCCACCGCTTGTGCGGGCCCCCGTCAATTCTTTTGAGTTTTAACAT
+
CCCCCGGGG@FFGCFFFGGDF@C,CAFFC7CCFFGGFGGGGECF<;F<FC9CCFE@@FGGGCFFGF:CFFFE@BEGGDG,,C<CFCFGCEEF7=CDGF+@AF74>+CCFGG<EGF:CCCGFDF9D<>:,=>B:F@8FC@FEFFGGGC,@C<FFGCBF8@8;CCC:DFCFGGEGDC>FFFG?,B@@:FCFCF@<CFF,7CAFGGC*C@CEFGCFGCCCDAEF9<FEFAEGG*8?EEGFGFC8*+*<9:F68;F<+2++<EC;C8CEGF<CGD8C8*:CGG5**2+++0<C+;;9<79C6<3+
@M01751:259:000000000-C669V:1:1102:17649:19750 1:N:0:AGAGTC
CATAAGTACGTCATCCCCACCTTCCTCCGAGTTGACCCCGGCAGTATCCCATGAGTTCCCACCATTACGTGCTGGCAACATAGAACGAGGGTTGCGCTCGTTGCGGGACTTAACCCAACATCTCACGACACGAGCTGACGACAACCATGCACCACCTGTTTACGAGTGTCCAAAGAGTTGACCATTTCTGGCCCGTTCTCGTATATGTCAAGCCTTGGTAAGGTTCTTCGCGTTGCATCGAATTAATCCGCATGCTCCGCCGCTTGTGCGGGTCCCCGTCAATTCCTTTGAGTTTTAGCCT
+
CCCCCGGGGGCGGGGFFGGFGGGGGAFGGGGGEFGGGGGGGGGGGGGFGGGGGGGGGGFFDCEDGG<EFFFGGGFGGG7@EEFFEGGGGGCGGGGGGGGGGGGCGGCCEEGGGCGGGFGGGGEGGFGGGGGCCEEGGGGEFGEGGGGCFFGGGGGG@CFGFCGFGGGFGGGGGGGGGGGGG3FFCGGGGGGG>CFFCFFGGGDFGG9<F,FFGEGFB7?CG9CFGGGGC@CEFGDGG9<;6@6:<FG7CCCEEEGGFFGCE>EEGGF8FGEEGEGGC5*2AE7<CF?FG?CFG7?<E:CFC
@M01751:259:000000000-C669V:1:1102:3368:19762 1:N:0:AGAGTC
TAGCGGAAACAGGATTAGATACCCTGGTAGTCCACGCCGTAAACGATGGAAGCTAGCCGTTGGGGGATTTATCTCTCGGTGGCGCAGTTAACGCATTAAGCTTCCCGCCTGGGGAGTACGGTCGCAAGATTAAAACTCAAAGGAATTGACGGGGGCCCGCACAAGCGGTGGAGCATGTGGTTTAATTCGAAGCAACGCGCAGAACCTTACCAGCCCTTGACATGCCCTGACGGCTCCAGAGATGGAGCTTTTCCTTCGGGACAGGTGCACAGGTGCTGCATGGCTGTCGTCAGCTCGTGTC
+
CCCCCGGEFGFGGGGGGGGGGEGGGGGGGGGGGGGGGGGGGGGFGGGGGGGGGGGGGGGFCFGGGGGCFGGGGFFGGGGGGGGGGGGGGGGGGGGGGGGGGGGGGGGGGDGGGEG@7EFGFGGG:FFGGGGGGGGGGGGGCFGGGGGGGGGGCGGEEGGGGGGGGGGGCFGGGGG?FFGGFGGGGGGGGGFGGGGGGGGGGGGGGGGGGFGGGG5ACCGGGFGFFGFFGGGGEC>EEFGGF87CGGGGGGGG?FGFGCEDCECC5<:+<CF6CCF?FGGDGGFG?EF+*/*//@9?CEFG6
@M01751:259:000000000-C669V:1:1102:26935:19789 1:N:0:AGAGTC
CATAAGTACGTCATCCCCACCTTCCTCAGGTTTATCACCGGCAGTCTCCTTTGAGTTCCCGACCGAATCGCTGGCAACAAATGATAAGGGTTGCGCTCGTTGCGGGACTTAACCCAACATTTCACAACACGAGCTGACGACAGCCATGCAGCACCTGTCTCACGGTTCCCGAAGGCACTAAGGCATCTCTGCCGAATTCCGTGGATGTCAAGAGTAGGTAAGGTTCTTCGCGTTGCATCGAATTAACACACATGCTCCACTGCTTGTGCGGGCCACCGTCAATTCATTTGAGTTTTATACT
+
CCCCCGGGFGE,=CEFGGFFGGGGGFEGGFFECFE9F,CCC+7@CFGC<CEFGFE@FFG97@F@@@68BFC,B@@FFFGGF,CF9C??9,CFB<C:FECF<=EC:+@:4?FFEFGE@FGFFFGFEGGGG@FEC+@BCGGGCEE8+@FC8<@FDFFC83@,,@FAC:3@:3<***>,8F::CCEF,,,3@BCGGG7CC:F<<F@ECFFCGGD9<F2?FGG,9F7?FCFC,:**2:>C++0/22<>@C7+<@*;<98<E<8*++<+:+CFG>88CE*1*/;E5/<+9<C<++<C+<+2+++++
@M01751:259:000000000-C669V:1:1102:9380:19866 1:N:0:AGAGTC
TAGCGGAAACAGGATTAGATACCCTGGTAGTCCACGCCGTAAACGATGTCGACTTGGAGGTTGTTCCCTTGAGGAGTGGCTTCCGGAGCTAACGCGTTAAGTCGACCGCCTGGGGAGTACGGCCGCAAGGTTAAAACTCAAATGAATTGACGGGGGCCCGCACAAGCGGTGGAGCATGTGGTTTAATTCGATGCAACGCGAAGAACCTTACCTACTCTTGACATCCACGGAATTCGGCAGAGATGCCTTAGTGCCTTCGGGAACCGTGAGACAGGTGCTGCATGGCTGTCGTCAGCTCGTG
+
CCCCCGGGGGGGGGGGGGGGGGGGGGGGGGGGGGGGGGGGGGGGGGGGGGGGGGGGGGGGGGGGGGGGGGGGGGGGGGGGGGGGGGGGGGGGGGGGGGGGGGGGGGGDD:FGGGGGGGGGGGGGGGDGEGGGGGGGGGGGGGGGGGGGGGGGDGGGGGGGGGGGGGGGGGDCFGGGCFFGGCCEEGFGGGGGFFFFFDEGGGGDGGGGGGGGFGGGGGGFFGGGGGGGGGGEGGGGFGGGGGGGGFGFGFFFGGGGGGGGGGGGDEGCCEGGGGFEGGGGGGGGGGGGGGGCCFGGGGGGG
@M01751:259:000000000-C669V:1:1102:20673:19928 1:N:0:AGAGTC
CATAAGTACGTCATCCCCACCTTCCTCCGGTTTATCACCGGCAGTCTCCTTTGAGTTCCCGACCGAATCGCTGGCAACAAAGGATAAGGGTTGCGCTCGTTGCGGGACTTAACCCAACATTTCACAACACGAGCTGACGACAGCCATGCAGCACCTGTCTCACGGTTCCCGAAGGCACTAAGGCATCTCTGCCGAATTCCGTGGATGTCAAGAGTAGGTAAGGTTCTTCGCGTTGCATCGAATTAAACCACATGCTCCACCGCTTGTGCGGGCCCCCGTCAATTCATTTGAGTTTTAACCT
+
CCCCCGGFGGGGGFGGGGGGGGGGGGGGDGGGGGGGGGGGGGGGGD@EGGGGFGGGFFGGGGGGGFCCFGGFFEGFGGCGGFGEFGGGGGGGFFGCFEEGGFGGCFGGGGGGGGGGGGGGGGGGGGGGFEGGDGGGGGD@GEDGGGGGGGGGGGGGGGGAEGFGGGGGGGGGGGGGGGCFGFGGGGGGGGGGGE<FGGGCCCFGGGGGGGGG97C:FGGFGGFFGFGFGGEGGGG8EFGGGGFFFGGFGGGGGGGFGEGG>>EGDDGFFGGGGGCEEECGGGGGGGG7@CFFC7C9CEEGG
@M01751:259:000000000-C669V:1:1102:15176:20042 1:N:0:AGAGTC
TAGCGGAAACCGGATTAGATACCCTGGTAGTCCACGCCGTAAACGATGCTAACTCGTTTTTGGGTTTTCGGATTCAGAGACTAAGCGAAAGTGATAAGTTAGCCACCTGGGGAGTACGTTCGCAAGAATGAAACTCAAAGGAATTGACGGGGGCCCGCACAAGCGGTGGATTATGTGGTTTAATTCGATGATACGCGAGGAACCTTACCAAGACTTAAATGGGAAATGACAGATTTAGAAATAGATCCTTCTTCGGACATTTTTCAAGGTGCTGCATGGTTGTCGTCAGCTCGTGCCGTGG
+
CCCCCGGGGGGGGGGGGGGGGGGGGGGGGGGGGGGGGGGGGGGGGGGGGGGGGGGGGGGGGGGGGGGGGGGGGGGGGGGGGGGGGGGGGDFGGGGGGGGGGGGGGGGGGGGGGGGGGGGGGGGGGGGGGGGGGGGGGGGGGGGGGGFGGGGGGGGGGGGGGGGGGG7FFBCFFGGGFGGGGGGGFFGFGGGFGGGGDGGCGFGGGGGGGGGGGGGGGGEFCGGGGGGGGGGGGGGFFGGGDGFGGGGGGFGGCGGDGGGGGGGGGGFGGGFGGGGGGFGGGGGGEGGGGGGF=>GGGGG=*
@M01751:259:000000000-C669V:1:1102:26635:20104 1:N:0:AGAGTC
CATAAGTACGTCATCCCCACCTTCCTCCGGCTTATCACCGGCAGTCCCCCTAGAGTGCCCAACTCAATGCTGGCAACTAGGGGCGAGGGTTGCGCTCGTTGCGGGACTTAACCCAACATCTCACGACACGAGCTGACGACAGCCATGCAGCACCTGTGTCCACGTCCCGAAGGAACGACCTCATCTCTGAGGACTTCGTGGCATGTCAAGGGCTGGTAAGGTTCTGCGCGTTGCTTCGAATTAAACAACATGCTCCACCGATTGTGCGGGCCCACGTCAATTCATTTGAGTTTTAACCTTG
+
CCCCCGGG<FFGGGFEGGF:FFG@ECDCFFFE7EECFG8FFEGGGCFGGGDDFGGFGGGFGGGFGGGCFEGGGGGGGFGGGGECGGGGGFEGGGGFG@>+B@CGGEG8<FF8A,CFEDDG9?FGFGEGFFGEEFFC,FG7:BE7CDFFGCCFFGFFCCA;DFFGCGGGGGGEGGGDCEFG*CF9,>FCFCFGFE7CC<FFGCFFG+<EFGGGCFE8@CCFF00AFG+:CEEGEEGGGEGF68CFFF+;CC;8+++2<C8/**1;FG7;E8?88*AC*2*;+0+<CF7+:EE9C++<+0C+<
@M01751:259:000000000-C669V:1:1102:4444:20132 1:N:0:AGAGTC
CATAAGTACGTCATCCCCACCTTCCTCCGGTTTATCACCGGCAGTCTCCTTTGAGTTCCCGACCGAATCGCTGGCAACAAAGGATAAGGGTTGCGCTCGTTGCGGGACTTAACCCAACATTTCACAACACGAGCTGACGACAGCCATGCAGCACCTGTCTCACGGTTCCCGACAGCACTAAGGCATCTCTGCCGAATTCCGTGGATGTCAAGAGTAGGTAAGGTTCTTCGCGTTGCATCGAATTAAACCACATGCTCCACCGATTGTGCGGGCCCCCGGCAATTCATTTGCGTTTTAACCT
+
CCCCCGGGF;FFGGGC6CE7F<A<FF9F@7@F7CFCFFFF+@F@FECFGGGFCA,C9EC9:@FEGFG@@@<@,7==FGEGGFG8=FG?=EEFEFGGEEE4BB@B++=CFFF9,FFGGGFFGGGGGGGFFCFDCD+BFF+BCE+,@<>8F<,DCCFFBFGFGGG,>FC<@C7C**>>,3?<F7,F77:,?@9FGD@GGGFC@C@<*7<:,?B<>FFGE,FCC:7FFF+A+28CCC*?6E9*00+20<@9C>*1<9F?C8CF68*/8*3+<8:5?*:8:****18970<FC++/:58C?+0::
@M01751:259:000000000-C669V:1:1102:9617:20135 1:N:0:AGAGTC
TAGCGGAAACAGGATTAGATACCCTGGTAGTCCACGCCGTAAACGATGATTGCTAGTTGTCGGGATGCATGCATTTCGGTGACGCAGCTAACGCATTAAGCAATCCGCCTGGGGAGTACGGTCGCAAGATTAAAACTCAAAGGAATTGACGGGGGCCCGCACAAGCGGTGGAGCATGTGGTTTAATTCGAAGCAACGCGCAGAACCTTACCACCTTTTGACATGCCTGGACCGCCAGAGAGATCTGGCTTTCCCTTCGGGGACTAGGACACAGGTGCTGCATGGCTGTCGTCAGCTCGTGT
+
CCCCCGGGGGGGGGGGGGGGGGGGGGGGGGGGGGGGGGGGGGGGGGGGGGGGGGGGGGGGGGGGGGGGGGGGGGGGGGGGGGGGGGGDGGGGGGGGGGFFGGGGGGGGGGGGGGGGGGGGGFDEGGGGGGGGGGGGGGGFADFGGGGGGGGGGGGGGGGGGGGGGGGG:FGFDGGGGGGGGGGGGGFGGGGGGGGGGGGGGGGGGGGDGGGGGGGGGGCGGGGFFFGGGGGGGDGGGGGGGGFGD?EFGGGGFGFCFFGDGCEEFGGGGFGGGGFDC<CG8FGG>CCFCGF5;8FCFGGG*
@M01751:259:000000000-C669V:1:1102:7399:20226 1:N:0:AGAGTC
CATAAGTACGTCATCCCCACCTTCCTCGCGGCTTATCACCGGCAGTCTCCCTAGAGTGCCCAACTGAATGATGGCAACTAAGGACGTGGGTTGCGCTCGTTGCGGGACTTAACCCAACATCTCACGACACGAGCTGACGACAGCCATGCAGCACCTGTGTGCACGCCTCCGAAGAGGATCCCCGATCTCTCGAGGTAACATGCCATGTCAAGGGATGGTAAGGGTCTGCGCGTTGCTTCGAATTAAACCACATGCTCCACCGCTTGTGCGGGCCCCCGTCAATTCCTTTGAGTTTTAATCT
+
CCCCCCEGFGGGGGGEFGGGGGFGGGCFCCGC@FGFFFE8C+CCGEGA,EFFGG9FFFEGGGGGGGGCF9FGFFGFFFGGDAFGGGGGCEF@FFCFECFCDFGGEEEEFCGGGAECFEFFF,FCFEFGDECFC7>,BD=<FGGGGGGGGGGG8DGGG,,DFF9@<FFBFG:FCCFGGGCFCFFG>CFE<:AEGGC:F9,CC:E:FC@FFCGCFEC>?FGGFC+*;;E6CC8CEG>89@?EFF?@7CF9*/8;:<@@+<C>FGECEFGGEEDEGEGGGGGDDE9<2<9CG70:<CFFF6+<C
@M01751:259:000000000-C669V:1:1102:22386:20262 1:N:0:AGAGTC
TAGCGGAAACCGGATTAGATACCCTGGTAGTCCACGCCGTAAACGATGTCGACTTGGAGGTTGTTCCCTTGAGGAGTGGCTTCCGGAGCTAACGCGTTAAGTCGACCGCCTGGGGAGTACGGCCGCAAGGTTAAAACTCAACGGAATTGACGGGGGCCCGCACAAGCGGTGGAGCATGTGGTTTAATTCGCTGCAACGCGAAGAACCTTACCTACTCTTGACATCCACGGAATTCGGCAGAGATGCCTTAGTGCCTTCGGGAACCGTGAGACAGGTGCTGCATGGCTGTCGTCAGCTCGTG
+
CCCCB@FGGFFEDCFGGFGGGGFFFEFGGGGFGGGGGGGGGGGGGGGGGGGGGGGGCEFEGGGGGGFGFGGEEGGGGGGE6E<CCGEEEGGGFCGGGGGFGGGBFFGGGGGGGGGGGGGGGG+>CFGFGGGGB>FF9@EGG,@@@C:ADFCEGGGDGGGGE*<CCFGC<*=@ECCBGGCC@:@FG7CG?E*:EE+C<8CCGD8CFGGGGGGGFC?FCFG?76:@9*<CCEEEGGC>GCDCCGGE:+<0@FFE7<FF++*?C::E>*21;:CG?*AFFGGGC+3:FG?*;9@8*;*20+1::
@M01751:259:000000000-C669V:1:1102:8403:20448 1:N:0:AGAGTC
CATAAGTACGTCATCCCCACCTTCCTCCGGTTTGTCACCGGCAGTCTCCTTAGAGTGCCCACCATAACGTGCTGGTAACTAAGGACAAGGGTTGCGCTCGTTACGGGACTTAACCCAACATCTCACGACACGAGCTGACGACAGCCATGCAGCACATGTGTCAGAGTTCCCGAAGGCACCCATCCATCTCTGGAAAGTTCTCTGCATGTCAAGGCCTGGTAAGGTTCTTCGCGTTGCTTCGAATTAAACCACATGCTCCAACGCTTGTGCGGGCCCCCGTACATTCATTTGAGTTTTAACC
+
CCCCCGGGGEGGGFGFFGGGGGGGGGGFFGGGGEFAFFFEGCGEGGFGGGECDF9F9FGGGGGCFFCGGGFGGGFGGF@6EFG<FEFGGGGF8FGGGGCE:FFECCEGGGGGFGGGDC@DFEFGFGGGGGGGG77F8C<=@EGGFFGC,<FEGFG,ECFF<FCFFFB<F=EF+@FECGG<FFCDDFGF,?FGGGGGGGGGCCFGGFFGGGFCF<FFCDGGFFGFGGCECEFEG<@CCGCFGFCFCGGGGGGCFG6:++203<CEEGGG+:8?8:*:8EEE*//<@EGGGGD9CFDGFCC79
@M01751:259:000000000-C669V:1:1102:25872:20490 1:N:0:AGAGTC
TAGCGGAAACAGGATTAGATACCCTGGTAGTCCACGCCGTAAACGATGTCAACTAGCCGTTGGGAGCCTTGAGCTCTTAGTGGCGCAGCTAACGCATTAAGTTGACCGCCTGGGGAGTACGGCCGCAAGGTTAAAACTCAAATGAATTGACGGGGGCCCGCACAAGCGGTGGAGCATGTGGTTTAATTCGAAGCAACGCGAAGAACCTTACCAGGCCTTGACATCCAATGAACTTTCCAGAGATGGATTGGTGCCTTCGGGAACATTGAGACAGGTGCTGCATGGCTGTCGTCAGCTCGTG
+
CCCCCGGGGGGGGGGGGGGGGGDGGGGGGGGGGGGGGGGGGGGGGGGFGGGGGGGGGGGGGGGGGGGGGFGGGGGGGGGGGGGGGGGGGGGGGGGGGGGGGGGGGGGGGGGGGGGGGGGGGGGGGGGGGGFGGGGGFFGGGGGGGGGGFEDFDGGGG:CFCFGGGGEGGFFGGDGGGGGFDGCGGGGGGGGGGGGGGD:<EGGGCGGGGGGFCFGGGGGGGGGGGGGGGGGGGGGGGEGGG8*+<FGGGGG?5C@FFFGECCEGGGFEFGGGGCCGDFGGG6CFFFGDE28EFGDC7FEE5
@M01751:259:000000000-C669V:1:1102:17751:20538 1:N:0:AGAGTC
TAGCGGAAACAGGATTAGATACCCTGGTAGTCCACGCCGTAAACGATGTCGACTTGGAGGTTGTTCCCTTGAGGAGTGGCTTCCGGAGCTAACGCGTTAAGTCGACCGCCTGGGGAGTACGGCCGCAAGGTTAAAACTCAAATGAATTGACGGGGGCCCGCACAAGCGGTGGAGCATGTGGTTTAATTCGATGCAACGCGAAGAACCTTACCTACTCTTGACATCCACGGAATTCGGCAGAGATGCCTTAGTGCCTTCGGGAACCGTGAGACAGGTGCTGCATGGCTGTCGTTAGCTCGTG
+
CCCCCGDGGGGGGGGGGGGFGGGGGGGGGGGFGFFGGGGGGGGGGGGGGGGGGGGGGGGGGGGGGGGGGFGGGGGGGFGGGFCEFGGGGGGGGEGGGGGGGGGGGGGGFGGGGGGGDFGGGGGECDEGGGGGGGGGGGCGFGGGGGGGGGGGDGG>FGGGGGGEGGGGGGGGCFCGGFCFGGFGGGGGFGGGGEFFGGGGGGGGGGGGGGGFGGGGFGGFFGGGGGGGGGGCCFAFGGGGFGGGFGGG++:AFFGGGFGGDGGF8CCCFGGGFFGGCFGGGF+<EF88:EG5*/:CFGE=C
@M01751:259:000000000-C669V:1:1102:23626:20557 1:N:0:AGAGTC
TAGCGGAAACAGGATTAGATACCCTGGTAGTCCACGCCGTAAACGATGTCGACTTGGAGGTTGTTCCCTTGAGGAGTGGCTTCCGGAGCTAACGCGTTAAGTCGACCGCCTGGGGAGTACGGCCGCAAGGTTAAAACTCAAATGAATTGACGGGGGCCCGCACAAGCGGTGGAGCATGTGGTTTAATTCGATGCAACGCGAAGAACCTTACCTACTCTTGACATCCAGAGAACTTTCCAGAGATGGATTGGTGCCTTCGGGAACTCTGAGACAGGTGCTGCATGGCTGTCGTCAGCTCGTG
+
CCCCCGGGGGGGGGFGGGGGGGGGGFGGGGGGGGGFGGGGGGGGEGGDFFGGGGGGGGGGGGGGGGGGGGGGGGGGGGGGGGGGGGGGGGGGGGGGGGGFDFGDFGGGDGEGGGGGGGGGCDGGEFGGGGGGGGGGFGGGGGFGFGGGGEFG@EGGE7FGG7FCFGGDGGDGCGGGGGGGFFGGGGGGGGGGGGGGGGGGGEGGGCGGFECCGGGGGGFC++<E@GGGGGCFGGFGEFFGGGGD7EF:<8FGGGFGGGFDG>CFFGGGDEEFCG59:CGG6+<CFGGGGCC8FFG?9CE7/
@M01751:259:000000000-C669V:1:1102:21000:20614 1:N:0:AGAGTC
CATAAGTACGTCATCCCCACCTTCCTCTCGGCTTATCACCGGCAGTCCCCTTAGAGTGCCCAACTGAATGCTGGCAACTAAGGGCGAGGGTTGCGCTCGTTGCGGGACTTAACCCAACATCTCACGACACGAGCTGACGACAGCCATGCAGCACCTGTTCTGGGGCCAGCCTAACTGAAGGACAATGTCTCCACTGCCCATACCCCGAATGTCAAGAGCTGGTAAGGTTCTGCGCGTTGCTTCGAATTAAACCACATGCTCCACCGCTTGTTCGGGCCCCCGTCAATTCCTTTGAGTTTTT
+
CCCCCGGGGGGGGGGGGGGGGFGGGGGCFGGGGGGGGGGGGGGGGGGGGGGGGDEGGGGGGGGGGGGGGGGGGGGGGGGGGGGGGEGCGGGGGGGGGGGEGGGGDG7=FGGGGGCFGGGGGEGCFGGGCGGGGGGGGCCEEGGGGFGGGGGGDEGFGGGGGGDCGGGCFGGFGGGGGCGGAFCEG9CFF;@CGGGAFGGGGGEGGGGDD@@9FCFCEAFFCFGGGGGCFGGGGGGDEE5EGGGDGFGGGFGGF58@<CF+<CCFGGGGCCF+A>EGDGGGGGCEE8FFCCEEGGCFFFCG*
@M01751:259:000000000-C669V:1:1102:23119:20647 1:N:0:AGAGTC
TAGCGGAAACCGGATTAGATACCCTGGTAGTCCACGCCGTAAACGATGATAACTAGCTGTCCGGGGACTTGGTCTTTGGGTGGCGCAGCTAACGCATTAAGTTATCCGCCTGGGGAGTACGGCCGCAAGGTTAAAACTCAAAGGAATTGACGGGGGCCTGCACAAGCGGTGGAGCATGTGGTTTAATTCGAAGCAACGCGCAGAACCTTACCAGCGTTTGACATGTCGTGCCATCCGGCAAGATCCGGGGTTCCCTTCGGGGACGAGAACACAGGTGCTGCATGGTTGTCGTCAGCTCGGG
+
CCCCCGGGGGGGGGDGGGGGGGGGGGGGGGFFGGGGGGGGGGGGGGGGCFGGGGGGGGGGGGGGGGGGGGGGGGGGGFGGGDGGGGGGGGGFGGGGGGG,BEAEEGGGGG7BFG7++CE?F7FEGDGDF7FFGGG9EAAFG9CFFGGBFCFFGGG7FF*1<,?FC:<:F=FC*<:<,:8<,CFCFFFC<*?<FCGF+*4:C8CC8CCGFGGGF88*;EGE?F?C<@?*;C88+AF8;***/88+29@5?EG*;FGGF8C>EC*2/**2C8688**3+<++309C8++*;<*;8/*3:6***
@M01751:259:000000000-C669V:1:1102:11118:20746 1:N:0:AGAGTC
CATAAGTACGTCATCCCCACCTTCCTCCGAGTTGACCCCGGCAGTATCCCATGAGTTCCCACCATTACGTGCTGGCAACATAGAACGAGGGTTGCGCTCGTTGCGGGACTTAACCCAACATCTCACGACACGAGCTGACGACAACCATGCACCACCTGTTTACGAGTGTCCAAAGAGTTGACCATTTCTGGCCCGTTCTCGTATATGTCAAGCCTTGGTAAGGTTCTTCGCGTTGCATCGAATTAATCCGCATGCTCCGCCGCTTGTTCGGGTCCCCGTCAATTCCTTTGAGTTTTAGCCT
+
CCCCCGGGGGGGGGGGGGGGGGGGGGGGGGGGGGGGGGGGGGGGGGFGGGGGGGGGGGGGGGGGGGGGGGGGGGGGGGGGCGGGGGGGDGGGGGGGGDFEGGGGGEEFFGGGGGGGGGGGFG,BFFGGGGGEGFGGGGGGGGGGGGCFCGFGGGFF@FGGCFGGFGGFFGGGGGGGGGGGEDGCCGGGFCFFFGGGGGGGGCEDGFGGGGGGGGGF7:FFGGF:FCFGFCC7FEGGGGGECFFGGEFFFEFCEGD<<CEGGGGGGGG+0CCEGGGGGGEEE87<E?FFG70CFGGGGFGFG
@M01751:259:000000000-C669V:1:1102:13212:20819 1:N:0:AGAGTC
TAGCGGAAACAGGATTAGATACCCTGGTAGTCCACGCCGTAAACGATGTCGACTTGGAGGTTGTTCCCTTGAGGAGTGGCTTCCGGAGCTAACGCGTTAAGTCGACCGCCTGGGGAGTACGGCCGCAAGGTTAAAACTCAAATGAATTGACGGGGGCCCGCACAAGCGGTGGAGCATGTGGTTTAATTCGATGCAACGCGAAGAACCTTACCTACTCTTGACATCCACGGAATTCGGCAGAGATGCCTTAGTGCCTTCGGGAACCGTGAGACAGGTGCTGCATGGCTGTCGTCAGCTCGTG
+
CCCCCGG7EFGGGGGGGGGGGGFCFGGGGGGGGGGGGGGGGGGGGGGGGGGGGGGGGGCGGGGGGGGGGGGGGF8:FGGGFFGGGGDGGGGGDGGGGGGFFGGEGGECGGGFCGDFGGGGCGGDG@C7CFCDEEGGGDFGGGGGFGGGGGGEFEGGGCEEE*=CFGGGGFEGGGG*:FFFCCFGGGGGG7FGGGGGGGD*88?EGGGGGGGGGFFGFGGGGGGFGGDGGGGGGGFFF?CEGGFFGGGGGGGGC+:@FGF5CEGGGGDF*8CF6FGE?FEFG??9CFCEGCE@F8EFGFEG5
@M01751:259:000000000-C669V:1:1102:23967:20875 1:N:0:AGAGTC
CATAAGTACGTCATCCCCACCTTCCTCTCGGCTTATCACCGGCAGTCCCCCTAGAGTGCCCAACTGAATGCTGGCAACTAAGGGCGAGGGTTGCGCTCGTTGCGGGACTTAACCCAACATCTCACGACACGAGCTGACGACAGCCATGCAGCACCTGTGCTCCGGTCCCCGAAGGGAACTCCACATCTCTGCGGATAGCCGGACATGTCAAGGGCTGGTAAGGTTCTGCGCGTTGCTTCGAATTACACCACATGCTCCACCGCTTGTGCGGGCCCCCGTCAATTCCTTTTAGTTTTAATCT
+
CCCCCGGGGGFGGGGFGDGGGGCFDEGGF;<FGGGGGGGGEGGGDFGGFFEFGGGGGGFGGGGGGGGGFGGGGGGGGGGG@EF?FEGG7+B8FGGGGEGGFGGGGGGGFGGGGGGG7FGFGAFFGGGGGDEGGGGDGGFEFC7CFCFGGGCGGGFGFC:F9;FCFG7FGFGC**<F7FFFGGCFCC@<FFGGGD*=FFGCD<<FCFGGGD:6@CCGGE@C?9@<CFF?ECGGGGEDCF??EFCGG+AF6CGGFDF7:++88*2:8CG6:*1::CEEGD=EEEFGFGGGG+<C?9:C+2<9:
@M01751:259:000000000-C669V:1:1102:21961:20933 1:N:0:AGAGTC
TAGCGGAAACAGGATTAGATACCCTGGTAGTCCACCCCGTAAACGTTGGGAACTAGTTGTGGGGTCCATTCCACGGATTCCGTGACGCAGCTAACGCATTAAGTTCCCCGCCTGGGGAGTACGGCCGCAAGGCTAAAACTCAAAGGAATTGACGGGGACCCGCACAAGCGGCGGAGCATGCGGATTAATTCGATGCAACGCGAAGAACCTTACCAAGGCTTGACATATACGAGAACGGGCCAGAAATGGTCAACTCTTTGGACACTCGTAAACAGGTGGTGCATGGTTGTCGTCAGCTCGG
+
CCCCCGGGGGGGGGGGGGGGGGGGGGGGGGGGGGGFGGGGGGGGGGGGGGGGGGGGGGGGGGGGGGGGGGGGGGGGDGGGGGGGGGGGGGGGGGGGGGGGGGFGGGGGGGGGGGGGGGGGGGGGGGGGGGGGGGGGGGGFGGFGGGGGGGGCFECEFEGGGGGGGGFFGGGGGGGGGGGGGGGFGGGGFFGGGGGGGGGGGGGGGGGGGGGGGGGGGGGGGGGGGGGGGGGGGGGGGGGGGGGGGGGGGGGGFGGGGGGGGGGGGGGGGCFFF+;CEEGECGFFGFGG>ACG=8@C8<CE*
@M01751:259:000000000-C669V:1:1102:14822:20975 1:N:0:AGAGTC
TAGCGGAAACAGGATTAGATACCCTGGTAGTCCACGCCGTAAACGATGATTGCTAGTTGTCGGGATGCATGCATTTCGGTGACGCAGCTAACGCATTAAGCAATCCGCCTGGGGAGTACGGTCGCAAGATTAAAACTCAAAGGAATTGACGGGGACCCGCACAAGCGGTGGAGCATGTGGTTTAATTCGAAGCAACGCGAAGAACCTTACCAACTCTTGACATCCCATTGACCGCTTGAGAGATCAAGTTTTCCCTTCGGGGACAATGGTGACAGGTGGTGCATGGTTGTCGTCAGCTCGT
+
CCCCCGGGGFEFFGEDFGGGGGGGGGGGGGGGGGGGGEFFGEGGEEGGG9F<FEFGGG9EFCFGCFGGGGGGGGGGGGGCEFFGCFGGGCFFGDEEGGGFGGGGFGGGEGGGGDFGGGFDEEFGGGGGBEFGGGFGGGG8FFDFG8BGCFGGGGGGGGGC@FGGGFGGCGGGFGCBFGGFFFGGGGGGGFGGGGEF@FC@FEFFGGFGGGGGGEGGGGGFDCECCCFGGFGGGEGGGGGGCGGFCFCGGDCGGGDGFFC88CCCFEGGFFGFFFGFEF=?EC6CFGFFC*<EFGGGFGGG5
@M01751:259:000000000-C669V:1:1102:9832:21011 1:N:0:AGAGTC
TAGCGGAAACAGGATTAGATACCCTGGTAGTCCACGCCGTAAACGATGAATGCCAGCCGTTGGTCTGCTTGCAGGTCAGTGGCGCCGCTAACGCATTAAGCATTCCGCCTGGGGAGTACGGTCGCAAGATTAAAACTCAAAGGAATTGACGGGGGCCCGCACAAGCGGTGGAGCATGTGGTTTAATTCGATGCAACGCGAAGAACCTTACCTACTCTTGACATCCACGGAATTCGGCAGAGATGCCTTAGTGCCTTCGGGAACCGTGAGACAGGTGCTGCATGGCTGTCGTCAGCTCGTGT
+
CCCCCGFEGFFF8FFG9FGFFCFGFECFFFFGGGGGGGGGEEGGGGGGGFDGGEGGGGGGGG<FGGCGGGGF9FE<@EEGGGGD@FGGGGGGDGGDGGFGGFFFGGGGGGFCEGGG7FFGGCGFDGGEFFDGFGGGDFEGFFFFFFGGGGGGGGGGGFFEDFEGFGEGGGGGGGDDCGGGGGGGGGFEFFFGGGGGGGGGGGDFGGGGGGGFGGFFGF+CFGGGGGF5*:EEGCFFEE5;CGGFG+9CFEGGGGGGFC8>*C8EE?58C7C8*8C8FF7<C+<CCFG86//CFGFFF5:E*
@M01751:259:000000000-C669V:1:1102:9281:21173 1:N:0:AGAGTC
CATAAGTACGTCATCCCCACCTTCCTCCGGTTTATCACCGGCAGTCTCCTTTGAGTTCCCGACCGAATCGCTGGTAACTAAGGACAAGGGTTGCGCTCGTTACGGGACTTAACCCAACATCTCACGACACGAGCTGACGACAGCCATGCAGCACCTGTGTCTGAGTTCCCGAAGGCACCAATCCATCTCTGGAAAGTTCTCAGCATGTCAAGGCCAGGTAAGGTTCTTCGCGTTGCATCGAATTAAACCACATACTCCACCGCTTGTGCGGGCCCCCGTCAATTCCTTTGCGTTTCAGTCT
+
CCCCCGGGGGFGGGGGEGFGGFFFGFAFGGGG@C<,CE8@BFCCFDECGGEFG9DFGGGGGGEGGFFFFFFGGG@EGGGGG8=FGGG8=FEFGG7:=CGFFF@FGGGGGGFEGGFGGGFFG9<F9FF@FCEGEGGDGCF7=F:BEFGFF93>FFC,DG,<F@DCCFFGGF>FC>CFEFC:73?CCFFFFCF:FF9CF@C,CCGFG:<?FCCFFC<FF*2<CCFCFFGFGFCEFG*80C+*;8+;CCC9@;@>CFGCCC68C?::?*;<9CC*88CCEE*;/AF?F9EGGF+2:8:@ECFCF
@M01751:259:000000000-C669V:1:1102:25531:21294 1:N:0:AGAGTC
TAGCGGAAACAGGATTAGATACCCTGGTAGTCCACGCCGTAAACGATGAATGTTAGCCGTCGGGCAGTTGACTGTTCGGTGGCGCAGCTAACGCATTAAACATTCCGCCTGGGGAGTACGGTCGCAAGATTAAAACTCAAAGGAATTGACGGGGGCCCGCACCAGCGGTGGAGCATGTGGTTTAATTCGAAGCAACGAGCAGAACCTTACAAGCTCTTGACATTCGGGGTATGGGCAGTGGAGACATTGTCCTTCAGTTAGGCTGGCCCCAGAACAGGTGCTGCATGGCTGTCGTAAGACC
+
CC@C<FFCGFGC8EDFFGGGGGFFGGGFFFFCE<FG+DBFGGGGGGGGCF,@EDFFFGGEGDGGGDEEFFG9FFGF9FEECECFGGGGGDF<CECCCF<?9,<FFFGGGGFFGCC@BEGGGG>EDGGGGGGGCGGG@DFGFGG,=DFC>FFGDCFDEGDGGE*CECFGGEGGGGGGEF9A<FAEFFFFGG>**,?<1*4CCFCG*;>F7A+<C*+AGGFGGC0<FECEEECEGGF5**0<8A*AFCCAA7@C7+<FG:++<8C+8:EC5?5***0AEFCC6ECDF79@>E5CFF8*;C++2
@M01751:259:000000000-C669V:1:1102:11828:21311 1:N:0:AGAGTC
TAGCGGAAACAGGATTAGATACCCTGGTAGTCCACGCCGTAAACGATGATAACTAGCTGTCCGGGAACTTGGTTTTTGGGTGGCGCAGCTAACGCATTAAGTTATCCGCCTGGGGAGTACGGCCGCAAGGTTAAAACTCAAATGAATTGACGGGGGCCTGCACAAGCGGTGGAGCATGTGGTTTAATTCGAAGCAACGCGCAGAACCTTACCAGCGTTTGACATGTCCGGACGATTTCCAGAGATGGATCTCTTCCCTTCGGGGACTGGAACACAGGTGCTGCATGGCTGTCGTCAGCTCG
+
CCCCCCGEGGG?8F?FGGGGGGGG?FEGGDGECFGGGGEGFGGGGGDGGEFGGGGGGGGGFGGGDGGCGGGGADFFGGGGG7FFCGGCGGGGGGGGGGCFGGGGGGGGGGGGGGGGGGGGGGECFGGGGGGGGFGGGFG<FFFGGFFFFGGGDGGGGG7D>F@FGCGGG7CFGGGGGEFGGGG7F:FGGGGGEGGGGGGDEG8CGGGGFGCGGC58:EG>CCFFC<@AECCEGGGGGGC@CF56ACFCCFDGCEGEFGFGFDGEEGCCFCFF8FFG*+0<@9@6?98@8:@E8@CCCCC?5
@M01751:259:000000000-C669V:1:1102:7978:21337 1:N:0:AGAGTC
CATAAGTACGTCATCCCCACCTTCCTCCGGTTTATCACCGGCAGTCTCCTTTGAGTTCCCGACCGAATCGCTGGCAACAAAGGATAAGGGTTGCGCTCGTTGCGGGACTTAACCCAACATTTCACAACACGAGCTGACGACAGCCATGCAGCACCTGTCTCACGGTTCCCGAAGGCACTGAGGCATCTCTGCCAGATTCCGTGGATGTCAAGAGTAGGTAAGGTTCTTCGCGTTGCATCGAATTAAACCACATGCTCCACCGCTTGTGCGGGCCCCCGTCAATTCATTTGAGTTTTAACCT
+
CCCCCGGGGGGGGGGGGGGGGGGGGGGGGGGGGGGGGGGGGGGGGGGGGGGGGGGGGGGGGGGGG@88BFFGGGGGGGGGGGGGGGGGGGGGGGGGGGGGGGGGGGGGGGGGGGGGGGGGGGGGGGGGGGGCGGGGGGGGG:EGGGGGGGGGGGGGGGG;DGGGGCGGGGGGDGGGCFGGGC7FGCEFCGFGGGGGGGGGGGFGGGGGGFGGGGGGGFGGGGGGGGGGFFFCEGGGGCFEGE+;FCFGCFFDG+8+C8?CFEG>ECFEGGGE?/?CCEEGG;E7+<FGF??>?FCCF+A9:
@M01751:259:000000000-C669V:1:1102:26285:21347 1:N:0:AGAGTC
CATAAGTACGTCATCCCCACCTTCCTCCGGTTTATCACCGGCAGTCTCCTTTGAGTTCCCGACCGAATCGCTGGCAACAAAGGATAAGGGTTGCGCTCGTTGCGGGACTTAACCCAACATCCCACGACACGAGCTGACGACAGCCATGCAGCACCTGTCTCACGGTTCCCGAAGGCACCAATCCATCTCTGGAAAGTTCCGTGGATGTCAAGACCAGGTAAGGTTCTTCGCGTTGCATCGAATTAAACCACATACTCCACCGCTTGTGCGGGCCCCCGTCAATTCCTTTGAGTTTCAGTCT
+
CCCCCGGGGGGFGGFGGGGCCGGFGGGGGGEGGFCCGGGGGGGGGGGFGGGGGGGGGGGGGGGGFGCFGGGGGGGGFGGG8FEFDGGGGDGGCEEGFGGGGGDGGDGGG99FF,EFFGGGF,35<FGGGGGGE>EG<8FBCFGFGGGGFGFCGGG8FFG9FDFFCFGGGFEGGGGFGGGGFFF7,738?FFGGGFGGGGGG,BCGGGFGGF@9C@CFE<FGF6CGGFFC*AEEG>5C+<*088:CFFFCFFC?<FC?FGG0**2;2C:+;>****:**;CG8:?7@CEC9+/<<+09++2:
@M01751:259:000000000-C669V:1:1102:20069:21438 1:N:0:AGAGTC
CATAAGTACGTCATCCCCACCTTCCTCCGGTTTGTCACCGGCAGTCTCCTTAGAGTGCCCACCATAACGTGCTGGTAACTAAGGACAAGGGTTGCGCTCGTTACGGGACTTAACCCAACATCTCACGACACGAGCTGACGACAGCCATGCAGCACCTGTGTCTGAGTTCCCGAAGGCACCAATCCATCTCTGGAAAGTTCTCAGCATGTCAAGGCCTGGTAAGGTTCTTCGCGTTGCTTCGAATTAAACCACATGCTCCACCGCTTGTGCGGGCCCCCGTCAATTCATTTGAGTTTTAACC
+
CCCCCGGGGGGGGGGGGGGGGGGGGGGGGGGGGGGGGGGGGGGGGGGGGGGGGGGGGGGGGGGGGGGGGGGGGGGGGGGGGGGGGGGGGGGGGGGGGGGGGGGGGGGGGGGGGGGGGGGGGGFGGGGGGGGGGGGGGGGGGGGGGGGGGGGGGGGGGGGGGGGGGGGGGGGGGGGGGFGGGGGGGGGGGGGGGGGGGFGGGGGGGDGGGGGGGGGGGGGFGGGGGGGGGGGCCGGGGGGGGFGGGGGGGGGG5AEC@GFGGGGGGGFFGGGEEDGGEGGGGDEGGGFFGG7CEGGGFGF?C
@M01751:259:000000000-C669V:1:1102:14449:21448 1:N:0:AGAGTC
TAGCGGAAACAGGATTAGATACCCTGGTAGTCCACGCCGTAAACGATGTCGACTTGGAGGTTGTTCCCTTGAGGAGTGGCTTCCGGAGCTAACGCGTTAAGTCGACCGCCTGGGGAGTACGGCCGCAAGGTTAAAACTCAAATGAATTGACGGGGGCCCGCACAAGCGGTGGAGCATGTGGTTTAATTCGATGCAACGCGAAGAACCTTACCTACTCTTGACATCCAGAGAACTTTCCAGAGATGGATTGGTGCCTTCGGGAACTCTGAGACAGGTGCTGCATGGCTGTCGTCAGCTCGTG
+
CCCCCGGGGGGFDGFGGGGGGGGG?EGGGFGEFFGEEGGGGCGGGGFGCEGGGGGFFGGGGGGGDGFGGGGGGGF@CE<FEFFGGDECEGFGGGD7FGGFFFFDGGGGGGGGGFGEGGGGGGGGGFDEGGGGGGG9F@CFCGGGGGCGFCFFGEFG>FGGGGGGGD@EECFDF>FGGFGFCFFFGGGFGFGGGGGGGDGECCEGGGCFGGGGCFGGGGGFFGC+9CFG78A<AFGECFGGFC6<CFFFFGGGGFGFGF>EEGEGF<<7@CECFCF:@6@+CFGGGEFCC<CE8CEFGGE=>
@M01751:259:000000000-C669V:1:1102:10823:21542 1:N:0:AGAGTC
CATAAGTACGTCATCCCCACCTTCCTCCGGTTTATCACCGGCAGTCTCCTTTGAGTTCCCGACCGAATCGCTGGCAACAAAGGATAAGGGTTGCGCTCGTTGCGGGACTTAACCCAACATTTCACAACACGAGCTGACGACAGCCATGCAGCACCTGTCTCACGGTTCCCGAAGGCACTAAGGCATCTCTGCCGAATTCCGTGGATGTCAAGAGTAGGTAAGGTTCTTCGCGTTGCATCGAATTAAACCACATGCTCCACCGCTTGTGCGGGCCCCCATCAATTCATTTGAGTTTTAACCT
+
CCCCCGGGGGGFGGGFGGGGGGGGGGGGGDFGGGGGGGGGGGGGGGGGGFFGGGGGGGGGGGGGGGGGGGGGGGGGGGGEFGGGGGGGGGGGGGGGGGGGGGGGGGGGGGGGGGGGGGGGGGGGFGGGGGGGGGGGGGGGGGGGGGGGGGGGGGGGFGGGGFGGGCCFFGGGG7FGGGGGGGGGGGGDFGGGCDGGGFGFGGFGGGGGGGGFGGGGGFGGGGGFGGGF@CGGGGGGGGGGGGGGGGGGGGFG6CGF7EGGGGGGGGFCFGGGG5E=>EFGFEGGGF7@FCGC9FGF?FGFC
@M01751:259:000000000-C669V:1:1102:21268:21882 1:N:0:AGAGTC
CATAAGTACGTCATCCCCACCTTCCTCCGGTTTGTCACCGGCAGTCTCCTTAGAGTGCCCACCATAACGTGCTGGTAACTAAGGACAAGGGTTGCGCTCGTTACGGGACTTAACCCACCATCTCACGACACGAGCTGACGACAGCCATGCAGCACCTGTGTCTGAGTTCCCGAAGGCACCAATCCATCTCTGGAAAGTTCTCAGCATTTCAAGGCCAGGTAAGGTTCTTCGCGTTGCTTCGAATTAAACCACATGCTCCACCGCTTGTGCGGGCCCCCGTCAATTCATTTGAGTTTTACCC
+
BCCCCGGGF;FGGGGGGGGDFGGGGGGGGEGFGGGGFGGGGGEGGGGGGGGGGGGECFGGFEGGGGGGEDEFGGGFCAFFGEFGGGGGFFCFGCCEDGGGGGGGCEEFE8FFGGDFG+BEFGGGGECGGGGGDGDCCFFDECFFFGDFGFGFGGGGGGGGGFG9@9FFGGGGGGG*<CFFGDC<FG;FF@FGGFFGFGGFFGGFFFF,,@FC;<CFC:BFC;,<>CFGGF:<FFC<<FBBFF+B8CGGGG>58CCFFF6+*:88:/1CEGG55EECEEGGGGEFFCF9CCCCFF?7<C+2<
@M01751:259:000000000-C669V:1:1102:9323:21972 1:N:0:AGAGTC
TAGCGGAAACAGGATTAGATACCCTGGTAGTCCACGCCGTAAACGATGTCAACTAGCCGTTGGAATCCTTGAGATTTTAGTGGCGCAGCTAACGCATTAAGTTGACCGCCTGGGGAGTACGGCCGCAAGGTTAAAACTCAAATGAATTGACGGGGGCCCGCACAAGCGGTGGAGCATGTGGTTTAATTCGAAGCAACGCGAAGAACCTTACCAGGCCTTGACATGCAGAGAACTTTCCAGAGATGGATTGGTGCCTTCGGGAACTCGAACCCAGGTGCTGCATGGCTGTCGTCAGCTCGTG
+
CCCCCGGGGGGGGGGGGGGGGGGGCGGGGGGGGGGGGGGGGGGGGGGGGGGGGGGGGGGGGGGGGGGGGFGGGEGGGGGGGGGGGGGGGGGGGGGGGGGGGGGGGGGGGGGGGGGGGGGGGGGGGGGGGGFGGGGGGGGGGGGG<DGFGGGGGGGGGGGGGGGGGGGGDFFGGGGGGGGGGGGGGGGGGGCGGGGGGGGGGGGGGGGGGGFGGGGGGGGGGGGGFGGGGGGGFGGGGGGGGGGGGGGGFFGGGGF9?FGGGGGGGGGGGGGGGGEFFGFGGGGGFGGGGGGGFCCFFFE=C
@M01751:259:000000000-C669V:1:1102:16748:22032 1:N:0:AGAGTC
TAGCGGAAACCGGATTAGATACCCTGGTAGTCCACGCCGTAAACGATGTCGACTTGGAGGTTGTTCCCTTGAGGAGTGGCTTCCGGAGCTAACGCGTTAAGTCGACCGCCTGGGGAGTACGGCCGCAAGGTTAAAACTCAAATGAATTGACGGGGGCCCGCACAAGCGGTGGAGCATGTGGTTTAATTCGATGCAACGCGAAGAACCTTACCTACTCTTGACATCCACGGAATTCGGCAGAGATGCCTTAGTGCCTTCGGGAACCGTGAGACAGGTGCTGCATGGCTGTCGTCAGCTCGTG
+
CCCCCGGGGGGGGGGGGGGGGGGGGGGGGGGGFGGGGGGGGGGGGGGGGGGGGGGGGGGEGGGGGGGGGGGGGGGGGGGGGGGGGGGGGGGGGGGGGGGGGGGGGGGGGGGGGGGGDGGGGGGGGGGGGGGGGGGGGGGGGGGGGGGGGGFCEFGGGGGGGGGGGGGGG::FGFGGGCFGGGGGGGGGFFFCFGGGGGGGGEGGGGGGGGGGGGGCCFGCFGFFAEF@EEEEFG@FFGGEGGGGGGFCGFCFFGGGG<88EGGCFGEC58<9CCCE+<CEFGGGGGCECEFGFFCGF?EE=
@M01751:259:000000000-C669V:1:1102:25793:22173 1:N:0:AGAGTC
CATAAGTACGTCATCCCCACCTTCCTCCGGCTTATCACCGGCGGTTCCTTTAGAGTACACAACTAAATGCTGGTAACTAAAGGCGAGGGTTGCGCTCGTTGCGGGACTTAACCCAACATCTCACGACACGAGCTGACGACAGCCATGCAGCACCTGTGTTCCAGTCCCCGAAGGGAAGAAATCGATCTCCCGAAGTAGTCCGGACATGTCAAACGCTGGTAAGGTTCTGCGCGTTGCTTCGAATTAAACCACATGCTCCACCGCTTGTGCAGGCCCCCGTCATTTCCTTTGAGTTTTAATC
+
CCCCCGGGGGGFEA<FEFFGFGGCF<FEFDGDFFFFEFECEGGGGG7FFGGGDGAFCE,CFGG8AFF9F9,<FGFFGFGGFFGFCFEEEB<=FG:CFGGFF7C77=FDF?EEGGGGDFGCGGC<FE3+=F@FECCCF:FGDGGGGGCF9>8:<FGGFGGEGF9B;CFFGGGGGCD,<:@F,FCCCEG::,8*CFDF,??<F:CFGCGFE+:CFFDCE8E;CFGFF@CECGGGGGGC5E?<EGF8C99ECGFFDF?FFGFGGCGG>CECFFC9**2C*>C;EE*32<+<@797@2:E<:+:+
@M01751:259:000000000-C669V:1:1102:10677:22324 1:N:0:AGAGTC
TAGCGGAAACAGGATTAGATACCCTGGTAGTCCACGCCGTAAACGATGTCGACTTGGAGGTTGTTCCCTTGAGGAGTGGCTTCCGGAGCTAACGCGTTAAGTCGACCGCTTGGGGAGTACGGCCGCAAGGTTAAAACTCAAATGAATTGACGGGGGCACGCACAAGCGGTGGAGCATGTGGTTTAATTCGATGCAACGCGAAGAACCTTACCTACTCTTGACATCCACGGAATTAGGCAGAGATGCCTTATTGCCTTCGGGAACCGTGAGACAGGTGCTGCATGGCTGTGTTCAGCTCGTG
+
CCCCCGGGCFGF8,;FFFGGGGC@,;@FA-CF9FGGG@E@CGGGGGC@EE<FBC:AD8A6FDFGG<FEE<<FCF8BCF7@FEGGE@7:F8FAE,>CGGGGGFCGDCDGD++:B87?=?=?@C7:>:BFCFGGGGGACFDF<FCCC=F,,,8<87<7F:F*<BFGG<CF7C*=B28:<CFFFGDC7:<8:FG,<FFG?FGCEGG5:***<+2:FCGA+2<<<:C?EEFFG5:EGF+09CC*888@+<<:CC+<CC+@CFCG511*2*2*/;C+;C*A6+0++<CFEE?8:++200+2+3*/2
@M01751:259:000000000-C669V:1:1102:13101:22377 1:N:0:AGAGTC
CATAAGTACGTCATCCCCACCTTCCTCTCGGCTTATCACCGGCAGTCCCCTTAGAGTGCCCAACTGAATGCTGGCAACTAAGGGCGAGGGTTGCGCTCGTTGCGGGACTTAACCCAACATCTCACGACACGAGCTGACGACAGCCATGCAGCACCTGTGCTCCGGTCCCCGAAGGGAAAACCACATCTCTGTGGTGAGCCGGACATGTCAAGGGCTGGTAAGGTTCTGCGCGTTGCTTCGAATTAAACCACATGCTCCACCGCTTGTGCGGGCCCCCGTCAATTCCTTTGAGTTTTAATCT
+
CCCCCGGGGGFFGGGGGGGGGGGGGGGGGGGGGGGGGGGGGGGGGGGGGGGGGGGGGGGGGGGGGGGFGGGFFGGGGGGGGGGGGGGGGGGGFGGGGGGGGGGDGGGGGGGGGGGGGGGGG9AEGGCFGGGGEGGGGGGGGEGGCFG@FGGGGGGGGFCFFGGGGGGGGDCGGGGGGGGGGGGGGFCFGFG9FCFCFGGGEG7C*,?FGCGGGGGGGGGGGGGGGEGFFGEGGGGGGGFECFFFFCFG?FF5CFGCFFCGGEGCCFGGGEG>EDCE5C?5*;:EG7CF7++2AGGG7<7+3
@M01751:259:000000000-C669V:1:1102:7509:22425 1:N:0:AGAGTC
TAGCGGAAACAGGATTAGATACCCTGGTAGTCCACGCCGTAAACGATGTCAACTAGCCGTTGGGTTCCTTGAGAACTTAGTGGCGCAGCTAACGCATTAAGTTGACCGCCTGGGGAGTACGGCCGCAAGGTTAAAACTCAAATGAATTGACGGGGGCCCGCACAAGCGGTGGAGCATGTGGTTTAATTCGAAGCAACGCGAAGAACCTTACCTGGCCTTGACATGCTGAGAACTTTCCAGAGATGGATTGGTGCCTTCGGGAACTCAGACACAGGTGCTGCATGGCTGTCGTCAGCTCGTG
+
CCCCCGGGGGGFGGFDGGGGGGGGGGGGGGGGGGGGGGGGGGGGGGGGGGFGGGGGGGGFGGGGGGGGGGGGGGFGGGGGGGGGGGGGGGGGGGGGGGGGGGGGGGFGGGCFFGGGGEGGGGGGGGGGGGFGGGGGGGGGGGGGGGGGGGGGGGGGGGDGGGGEFGGGEFCFFDFGCFFCFGGGGGGGGGFGGGGGGGGGGGGGGGGGGG?FGGGGGGGGFGDGFGFGGGGGGGGGGCFG7@CCFGFDFCC@FGGGGGGGDGCCCGGGGGGGGGFGGGGGCFFG6;8**<8F8>=FGGG=>
@M01751:259:000000000-C669V:1:1102:9353:22490 1:N:0:AGAGTC
TAGCGGAAACAGGATTAGATACCCTGGTAGTCCAAGCCGTAAACTATGGAAGCTAGCCGTCAGACAGCTTGCTGTTTGGTGGCGCAGCTAACGCATTAAGCTTCCCGCCTGGGGAGTACGGTCGCAAGATTAAAACTCAAAGGAATTGACGGGGGCCCACACAAGCGGTGGAGCACGTGGTTTAATTCGAAGCAACGCGCAGAACCTTACCAGCTCTTGACATCCGGTGCTACACAGAGAGATTTTTGGTTCCCTTCTGGTACGCCGAGACAGGTGCTGCATGGCTGTCGTCAGCCCGTGT
+
CCCCCGGGEGGGGG@FAEEGGGDDEFCAECFFGG,;,C@@F@DFEGGFGDE@,,6@<FEG7FCGG8FAECDC@@FDF@CE,8<:F+8=C<,CFGEBFGF?EF,5FEC:FFF7F+=@CFFB7ECCFGEEGGE9EF9?,,53?FF<FC<=FGEGG@FG**@:@<:<,>F*>>C*,>7,4FB:FEGC@CF,:,=*<<2=FC**=FEGG72+003CF5C6C<+++0<C0*8CCC<9CFC9FC?>C;9:C9+:*;C+3:@@*++++3+2:**:8:10A5C8@9EF<:CC>ED*+;8*//+*2/***
@M01751:259:000000000-C669V:1:1102:6301:22663 1:N:0:AGAGTC
TAGCGGAAACAGGATTAGATACCCTGGTAGTCCACGCCGTAAACGATGAATGCTAGCTGTTGGGGTGCTTGCACCGCAGTAGCGCAGCTAACGCTTTAAGCATTCCGCCTGGGGAGTACGGTCGCAAGATTAAAACTCAAAGGAATTGACGGGGGCCCGCACAAGCGGTGGAGCATGTGGTTTAATTCGAAGCAACGCGCAGAACCTTACCATCCCTTGACATGTCGTGCCATCCGGAGAGATGCGGGGTTCCCGTCGGGGACGCGAACACAGGGGCTGCCTGGCTGTCGGCAGCCCGTGT
+
CCCCCGGDFGFFFGGAFFGGGFEFFECFGGGGFGGGGGDGEFFGFECD9EF,<FGGFC,CEFG7:FFG9@F@FGFCEC:FFCEG7>FF<<FGEGGEEFA9EDFFG9=CE7DFG@F@FFEGCFEG@FC@A,<FGGF@FFFGD9FGAGCC<8BFB7>FGGGGGGE>C,<FFGEGF@FCFGGF:::FGGFEF9F@FGFGGFC:ECGGGCFGGGGGCGCFG:C7+:CC@7CF*AF9C+*2?EC8C>9++2*:EEG>CF5;?>EC8*::C*28:?*;5C**1/***0<C5**2+2*28***//1:*
@M01751:259:000000000-C669V:1:1102:21157:22857 1:N:0:AGAGTC
TAGCGGAAACAGGATTAGATACCCTGGTAGTCCACGCCCTAAACGATGCGAACTGGATGTTGGGTGCAATTTGGCACGCAGTATCGAAGCTAACGCGTTAAGTTCGCCGCCTGGGGAGTACGGTCGCAAGACTGAAACTCAAAGGAATTGACGGGGGCCCGCACAAGCGGTGGAGTATGTGGTTTAATTCGAAGCAACGCGAAGAACCTTACCAGGCCTTGACATGCAGAGAACTTTCCAGAGATGGATTGGTGCCTTCGGGAACTCTGACACAGGTGCTGCATGGCTGTCGTCAGCTCGT
+
CCCCCGGGGGGGGGGGGGGGGGGGGGGGGGGGDGGGGGGGGGGGGGGGGGGGGGGGGGGGGGGGDEGGGGGGGGGGGGGGGGGFGGGGGGGGGGEGGGGGGGGGFEGGGGGGGFGGGGGGGGGGGGGGGGGGGGGGGGGGGGGGGGGFFGGGGGGGGGGGGGGGGGGGGGCCC:C<FGGGGGCCCFGGGGGGGDGGGGGGGGCEGGFGGGGCFFFEGGGGGDFFGGGGFGGGGGGGGGFEGGGGC9FGGDCGG59FGCFGCC8?FGGGGGFGD8@EFF6FGGGGGGGG58AGGGGEGGGE5
@M01751:259:000000000-C669V:1:1102:15025:22916 1:N:0:AGAGTC
TAGCGGAAACCGGATTAGATACCCTGGTAGTCCACGCCGTAAACGATGAATGCTAGCTGTTGGGGTGCTTGCACCGCAGTAGCGCAGCTAACGCTTTAAGCATTCCGCCTGGGGAGTACGGTCGCAAGATTAAAACTCAAAGGAATTGACGGGGGCCCGCACAAGCGGTGGAGCATGTGGTTTAATTCGAAGCAACGCGCAGAACCTTACCATCCCTTGACATGTCGTGCCATCCGGAGAGATCCGGGGTTCCCTTCGGGGACGCGAACACAGGTGCTGCATGGCTGTCGTCCGCTCGTGG
+
CCCCCEEFGGGGGGGGFFGGFEFFGGFFGGGGFGGGGGGGGEGGGGGGGGGFGGGGGGGGFG@CCGGGGDGGFGGGGGGGGCFGGGGFFGFGGGGGGGGGCF<FGDGGGGGGGFGGGFGGGGGDGGGDGGFDFGF9BBFFGGGFFDGGGGGGGGGGGGGGGGG8CFG7FGDGCGFDGACGG7FFCFGGDFGGCF<+<FCGEEGGFCEFFGGG7<CFGGFCFGF+CFFGGGFCFGGGGGGEGGGG+/8?EC>8CCEE**28C>E5??EGGGGFGGGGE9FCD99=FC8*0*;2/*228=*7*
@M01751:259:000000000-C669V:1:1102:9033:22935 1:N:0:AGAGTC
TAGCGGAAACAGGATTAGATACCCTGGTAGTCCACGCCGTAAACGATGTCGACTTGGAGGTTGTTCCCTTGAGGAGTGGCTTCCGGAGCTAACGCGTTAAGTCGACCGCCTGGGGAGTACGGCCGCAAGGTTAAAACTCAAATGAATTGACGGGGGCCCGCACAAGCGGTGGAGCATGTGGTTTAATTCGATGCAACGCGAAGAACCTTACCTACTCTTGACATCCACGGAATTTGGCAGAGATGCCTTAGTGCCTTCGGGAACCGTGAGACAGGTGCTGCATGGCTGTGGTCAGCTCGTG
+
CCC<CEGD7ECE<FFEGGFGGF@F,CCFFFG<FFDFGGFCGGGGGGFFGG?FGDEFCGGGGG8FFGGCGGGGDFFEFGFG8F=ECFC:CFFFGGG=FCGF9BDGGEG7=F7FGFGGGGGGGGGGGGGDGGFFBFGFDGDDGDFAFFGFCF,:FC@>F7FC7=F@FF*<FC::<<<<<FFCF+<:BFCCFF9:<FFCCECEGGC8@FF8ECF<97<9AC+2CCEEFGGFEGG>>C@FCFGGGGGF7+A9+3CEFGFGGFGGCCE*/:C**/0<:;A<C+<@C8+<6*;?8+;C?78@EEG5/
@M01751:259:000000000-C669V:1:1102:13212:22968 1:N:0:AGAGTC
TAGCGGAAACAGGATTAGATACCCTGGTAGTCCACGCCGTAAACGATGATAACTAGCTGTCCGGGCACTTGGTGCTTGGGTGGCGCAGCTAACGCATTAAGTTATCCGCCTGGGGAGTACGGTCGCAAGATTAAAACTCAAAGGAATTGACGGGGGCCTGCACAAGCGGTGGAGCATGTGGTTTAATTCGAAGCAACGCGCAGAACCTTACCAGCGTTTGACATCCTCATCGCGATTTCCAGAGATGGATTTCTTCAGTTCGGCTGGATGAGTGACAGGTGCTGCATGGCTGTCGTCAGCC
+
CCCCCGGEGGGGFFGGGFGGGGGGGGFGFGGEFGGGGGGFGGGGGGGG9FFGGGGGGFGGGGGGGGCGEGGGGGGFGGGGGDGGGGGEGGGGGGGGGGCCCFFGGGGGGGGGGGGCEGGGDE<CEGGGGC9FFCGGGGGCGDEFGCGGGGCGEFGGGGGGGGGFGGGGG>CEFGGGGGGGFGFGCFGGFGGGGGGGGGGGDGGECGFF?FGCGG5CEGGGFGG0CFGGGGGGGGEECECFFC9;*<CFG?<++AFGFGFC?5?EGGGFFG?C700<FGGG6<CFGF9?FC?CEC5CCCCF*
@M01751:259:000000000-C669V:1:1102:11580:23009 1:N:0:AGAGTC
CATAAGTACGTCATCCCCACCTTCCTCCGGTTTATCACCGGCAGTCTCCTTTGAGTTCCCGACCGAATCGCTGGCAACAAAGGATAAGGGTTGCGCTCGTTACGGGACTTAACCCAACATCTCACGACACGAGCTGACGACAGCCATGCAGCACCTGTGTCTGAGTTCCCGAAGGCACCAATCCATCTCTGGAAAGTTCTCAGCATGTCAAGGCCAGGTAAGGTTCTTCGCGTTGCTTCGAATTAAACCACATGCTCCACCGCTTGTGCGGGCCCCCGTCAATTCCTTTGAGTTTTAATCT
+
CCCCCGGGGGGGGFGGGGGGGGGGGGGGGGGGGGGGGFFGGGGGGGGGGGCGGGGGGGGGGGGGGGGGGGGGGGGGGGGGGGGGGGGGEGFGDGGGGGGGGGGGGGGGGGGGGGGGGGGGFGGGGGDGGGGGGGGGGGGGGGGGG7DFFF9CFGGGGFDEGGGFCFFFGFFEEEGGGGGGFFEGGGGGGGGGGGFG9FFGGGGC<FCGGGGFFGGGGE,2CFF,7FGGFGGGGGEEFCC8CFGGC:CFG>FGG6C++ACGGGGGGGG6@C>>CEGGG58EGGFFGF9C@+0CCC7C<<F9C
@M01751:259:000000000-C669V:1:1102:22749:23010 1:N:0:AGAGTC
TAGCGGAAACCGGATTAGATACCCTGGTAGTCCACGCCGTAAACGATGTCGACTTGGAGGTTGTTCCCTTGAGGAGTGGCTTCCGGAGCTAACGCGTTAAGTCGACCGCCTGGGGAGTACGGCCGCAAGGTTAAAACTCAAATGAATTGACGGGGGCCCGCACAAGCGGTGGAGCATGTGGTTTAATTCGATGCAACGCGAAGAACCTTACCTACTCTTGACATCCACGGAATCTGGCAGAGATGCCTCAGTGCCTTCGGGAACCGTGAGACAGGTGCTGCATGGCTGTCGTCAGCTCGTG
+
CCCCCGGGGGGEFE7FGGGGGGFGCG@FCGFGGGGCF?@FGGGGGGGGGGGGGGGGGGGGGGGGGGGDGGGGFFE7FGGGGDCFDGGEGGGGGGGEEGGGCFG7CFFGDGEGGGGDGGFGDGGGGGGGGFEGGGGGGGGGFFFFFGGF<FGGGGGGGGGGFEEG>FGGGG@FGGGGFGGGG:7AFFFCF>CFFEGGFEE5EE*2@FEFG7CFFFGGGGGGGGGC6CGCECC5@FG9:EG*18CFGG?CFGCEFFGGG?F88/:FFGEGC*0:CFFFFFG9F@7+;;***0@C:C*<+0*/*
@M01751:259:000000000-C669V:1:1102:20001:23158 1:N:0:AGAGTC
CATAAGTACGTCATCCCCACCTTCCTCCGGTTTATCACCGGCAGTCTCCTTTGAGTTCCCGACCGAATCGCTGGCAACAAAGGATAAGGGTTGCGCTCGTTGCGGGACTTAACCCAACATTTCACAACACGAGCTGACGACAGCCATGCAGCACCTGTCTCACGGTTCCCGAAGGCACTGAGGCATCTCTGCCAGATTCCGTGGATGTCAAGAGTAGGTAAGGTTCTTCGCGTTGCATCGAATTAAACCACATGCTCCACCGCTTGTGCGGGCCCCCGTCAATTCATTTGAGTTTTAACCT
+
CCCCCGGGG,EFGGGGGGGGGGGFFFGFGGGGGGGFFGCEFGGGGGGGGGGGAFFGGGG9FGEE@@86BFFGGGGGGGCFEGGGEFF<FFGFGGGGGGGEGGGG7CFF8<FGF9FG@ECFGGGGFGGGGGD@FGG8=DFFE7@GGGF8FFGGGFGGFEF;BFGGGCCFGGCFGGCF@FGFGGGGFDGGGFCCFDCEF<CFG,*=7FEFFCGFEF:F9FGGGFGCFFGGGGDGEC5CCFGE*@CG@CF9FFFC+3+02AEF6/:C5CF+@>8>>E58>=58C8CC?CG7C+<>CFFGC6+C?
@M01751:259:000000000-C669V:1:1102:13843:23277 1:N:0:AGAGTC
TAGCGGAAACCGGATTAGATACCCTGGTAGTCCACGCCGTAAACGATGCTAACTCGTTTTTGGGTTTTCGGATTCAGAGACTAAGCGAAAGTGATAAGTTAGCCACCTGGGGAGTACGTTCGCAAGAATGAAACTCAAAGGAATTGACGGGGGCCCGCACAAGCGGTGGATTATGTGGTTTAATTCGATGATACGCGAGGAACCTTACCAAGACTTAAATGGGAAATGACAGATTTAGAAATAGATCCTTCTTCGGACATTTTTCAAGGTGCTGCATGGTTGTCGTCAGCTCGTGCCGTGA
+
CCCCCGGGGFF7BFGGGGGGGGGGFGDGGGGGGGGGGGGGGEGGGGFGFDFGFFGGCCFDGDGGGC@DFGGFGGGGGGDGGFFFGGGGGGGGGGGGGGFFGGEGGGGGFGFGDGGGGGGGGGGGGGGGFGGGGGGGGGGGDGGGGGGGGGGGDCFGGDFC@EGGGGEGG*3<FC@FGFCFFGGG;CCCFGGFFGCCFGCEEFCF7F@FECFCFDCFGG9@7CF6F8AFFEF+*<CCFGGG+<FFG?<<CCGG9CGGEDEFGCCEE7<CGCC8C:9CFF*0C:ECGGFCECCF8CC5;=AE*
@M01751:259:000000000-C669V:1:1102:14354:23311 1:N:0:AGAGTC
TAGCGGAAACAGGATTAGATACCCTGGTAGTCCACGCCGTAAACGATGATAACTAGCTGTCCGGGGACATGGTCTTTGGGTGGCGCAGCTAACGCATTAAGTTATCCGCCTGGGGAGTACGGTCGCAAGATTAAAACTCAAAGGAATTGACGGGGACCCGCACAAGCGGTGGAGCATGTGGTTTAATTCGATGCAACGCGAAGAACCTTACCTACTCTTGACATCCACGGAATTCGGCAGAGATGCCTTAGTGCCTTCGGGAACCGTGAGACAGGTGCTGCATGGCTGTCGTCAGCTCGTG
+
CCCCCGGGGGGGGGGGGGGGGGGGGGGGGGGGGGGGGGGGGGGGGGGGGFEGFGGGGGGFGGGGGGFGGGGGFGGGGGGGGGFFGGGGGGGGGCFGGGGGGGGGGGDGGGGGGGGDGGGGDGGDFBFGGGGGGGGGDFGGGGGGGGG8FDFGEGGG7FGGGEFGGGFGGFGGFDFGGG<FFCFFGGGGFGGDFDGGGGGGGGDGGGCFGGGFFGGGFCEFFGGGGGGGE>CECCCFGGGGGGG7FFCCGGGFGCGGGGGDECE8CCEF@CGC*AEFF?FC6+ACFGGDC6C8ECC69?E5>
@M01751:259:000000000-C669V:1:1102:19929:23398 1:N:0:AGAGTC
TAGCGGAAACCGGATTAGATACCCTGGTAGTCCACGCCGTAAACGATGGAAGCTAGCCGTCGGGTGATTTATCACTCGGTGGCGCAGCAAACGCATTAAACATTCCGCCTGGGGAGTACGGTCGCAAGATTAAAACTCAAAGGAATTGACGGGGGCCCGCACAAGCGGTGGAGCATGTGGTTTAATTCGAAGCAACGCGCAGAACCTTACCAGCTCTTGACATTCGGGGTATGGGCAGTGGAGACATTGTCCTTCAGTTAGGCTGGACCCAGAACAGGTTCTGCATGGCTGTCGTCAGATC
+
CCCCCGGGGGGGG@F@FGGGGFGG<F@E<FEFFGGGGFEGGGGGGGGGGGFG,CFGDGGEGGGD<FFECEEFGDGGFCCCFG<FEGFGGFGFGEGGDGFGFDCFG9AE@:D=CEGGFFFGD=FEEFGE<FFGGGG,>FFCCFDFFGGGGGDGGEGGGGGGGCGF<FFGCCF7FGFEFF@<FCF<F:F:C9CF:7FFEED*::CFFGGGF<EGGCFGGGGGCFFG99EDCEECFGGFGG0<@9;<>C7CFGGGF7CC?GGF:@GFF8*22;EF56:CC5C++2<CFF+0;0;8+;88A50++
@M01751:259:000000000-C669V:1:1102:22461:23398 1:N:0:AGAGTC
CATAAGTACGTCATCCCCACCTTCCTCCGGTTTGTCACCGGCAGTCTCCTTAGAGTGCCCACCATAATGTGCTGGTAACTAAGGACAAGGGTTGCGCTCGTTACGGGACTTAACCCAACATCTCACGACACGAGCTGACGACAGCCATGCAGCACCTGTGTCTGAGTTCCCGAAGGCACCAATCCATCTCTGGAAAGTTCTCAGCATGTCAAGGCCAGGTAAGGTTCTTCGCGTTGCTTCGAATTAAACCACATGCTCCACCGCTTGTGCGGGCCCCCGTCAATTCATTTGAGTTTTAACC
+
CCCCCGGGGGGGGGGGGGGGGFGGGGGGGGGGGGGFGGGGGGGGGGGGGGGGGGGGGFGGGGGGGGGGGGGGGGGGGGGGGGGGGGGGFGEGGGGGGGGGCFGGFGGDEGGGGGGGGGGGGGFGGGGGDCEGGGGGGGGGGGGDGGGGGGGGGDGGGGF8@FGGGGGFGFFGEFCCFGGGGFGFEGFFCGFGGGGGGGGFGGGFGGFDFFGGGFFGGGGGGFFGGGGGGGGG>FGGGGF,<@GFDGGCGGGGGGGFGGFF@CEGDGC>6A8CGGEGGGEEECGGG7EFGGF<FFGFF??:+
@M01751:259:000000000-C669V:1:1102:17816:23412 1:N:0:AGAGTC
CATAAGTACGTCATCCCCACCTTCCTCCGGTTTATCACCGGCAGTCTCCTTTGAGTTCCCGGCATTACCCGCTGGCAACAAAGGATAAGGGTTGCGCTCGTTGCGGGACTTAACCCAACATTTCACAACACGAGCTGACGACAGCCATGCAGCACCTGTCTCAGAGTTCCCGAAGGCACCAAAGCATCTCTGCTAAGTTCTCTGGATGTCAAGGCCAGGTAAGGTTCTTCGCGTTGCATCGAATTAAACCACATGCTCCACCGCTTGTGCGGGCCCCCGTCAATTCATTTGAGTTTTAACC
+
CCCCCGGGGEGGGGGGGGGGGGGGGGGGGGGGGGGGGGGGGGGGGGGGGGGGGGGGGGGGDGGGGGGGGGGGGGGGGGGGGGGGGGGGGGGGFGGGGGGGGGGGGGGFGGGGGGGGGGGGGGGGGGGGGGFGGGGGGGGGGGGGGGGGGGGGG@FGGGGGFFGGGGGGGGGGGDEGGGGGGGGGGGGD;FFFEEGGGGGGGGGGGGGGGGGGCFGGGGGGGGFGGGFGGC7C<FFGGFFG8FCF@FGGGGGGGCEFGFGGGGGGGGGG+A:EEECEGGG8:ACGG77EGFFCFFGGGGGGF
@M01751:259:000000000-C669V:1:1102:17671:23514 1:N:0:AGAGTC
TAGCGGAAACAGGATTAGATACCCTGGTAGTCCACGCCGTAAACGATGAATGCCAGCCGTTGGCCTGCTTGCAGGTCAGTGGCGCCGCTAACGCATTAAGCATTCCGCCTGGGGAGTACGGTCGCAAGATTAAAACTCAAAGGAATTGACGGGGGCCCGCACAAGCGGTGGAGCATGTGGTTTAATTCGAAGCAACGCGCAGAACCTTACCATCCCTTGACATGGCATGTTACCTCGAGAGATCGGGGATCCTCTTCGGAGGCGTGCACACAGGTGCTGCATGGCTGTCGTCAGCTCGTGG
+
CCCCCGGGGGGGGGFGGGGGGGGGGGDEFGGGGGGGGGGGGGGGGGGGGGGGGGGFGGGGGGGGGGGGGGGGGGGGGGGGGGGGGGGGGGGGGGGGGGGGGFGGGGGGGGGGGGDEGGGGGGGGGGGGGCFGGGGGFGGFGGGGGFGGGGGGGGGGGGGGGGGGGGDGCFGFFGG<FEFGGGGGGGGGGGFGEGFGGGGGGDEGGGGGGGGGGGDGGGGGGGGGGFFGGGGGGFCGG>>EDF+<5?CGGGG6+<9EGGGEGGGGGGGGGFD*;;AFF79F6<FGEGGDEGFGGGF++/***
@M01751:259:000000000-C669V:1:1102:9772:23580 1:N:0:AGAGTC
TAGCGGAAACAGGATTAGATACCCTGGTAGTCCACCCCGTAAACGTTGGGAACTAGTTGTGGGGACCATTCCACGGTTTCCGTGACGCAGCTAACGCATTAAGTTCCCCGCCTGGGGAGTACGGCCGCAAGGCTAAAACTCAAAGGAATTGACGGGGACCCGCACAAGCGGCGGAGCATGCGGATTAATTCGATGCAACGCGAAGAACCTTACCAAGGCTTGACATACACCAGAACACCGTAGAAATACGGGACTCTTTGGACACTGGTGAACAGGTGGTGCATGGTTGTCGTCAGCTCGG
+
CCCCCGGGGGGGFGGGGGGGGGGGGGGGGFGGGGGGFGEGGGGGGFFGGGGGGGGGFFGGGGGGGGGGGGGFCFGGFGGGGGGGGGGGGGGGGGGGGGGGGGGGGGGGGGGEGFGGGGGGGGGGGGGGGGGGDFGFEGGFGFGEGFDGGF9FFEFGGGGGDEGGGGGGFGGGGGGGGGGGGGGC*<FGFFGGFFGGGGG55>5CEDEFFGGFFGGGGGGGGGGGG?FC:CCCFGGGGGGGGGDGCCGGGC>EGE>CEGD9+<:E*<9FC8<@CFF8<CC*;+<+<CCC*;7:*/;?+9C5*
@M01751:259:000000000-C669V:1:1102:14035:23605 1:N:0:AGAGTC
TAGCGGAAACCGGATTAGATACCCTGGTAGTCCACGCCGTAAACGATGAATGCCAGCTGTTGGGGTGCTTGCACCTCAGTAGCGCAGCTAACGCTTTGAGCATTCCGCCTGGGGAGTACGGTCGCAAGATTAAAACTCAAAGGAATTGACGGGGGCCCGCACAAGCGGTGGAGCATGTGGTTTAATTCGAAGCAACGCGCAGAACCTTACCATCCTTTGACATGGCGTGTTATGGGGAGAGATTCCCAGTCCTCTTCGGAGGCGCGCACACAGGTGCTGCATGGCTGTCGTCAGCTCGTGT
+
CCCCCGGGGGGGGGGGGGGGGGGGGGGGGGGGGGGGGGGGGGGGGGGGGGGGGGGGC@FFGGGGGGGGGGGGFGFFFGCGGFGDEEGGGGGFFFGGGGGGGGGGGGGGGGGGGGGGGGGGGGGGGGGGGGGGGFGGGGGFGDGGGGFFFFFCGGGGGGFGGGGGFFGGEGGGGGGGGFGGGGGGFGF@FFGGGGDGGGDGGGGGGGGGGG6FFGGGGDFGGGGGGG8EEGGDCCEEGGGGDFGDG+90@EGGGGGFGGGEGGGGDEGGE*;EFGGCFFEFF?C6:EEFFGGGG5<78/>E7
@M01751:259:000000000-C669V:1:1102:17186:23679 1:N:0:AGAGTC
CATAAGTACGTCATCCCCACCTTCCTCCGGTTTGTCACCGGCAGTCTCCTTAGAGTGCCCACCATAATGTGCTGGTAACTAAGGACAAGGGTTGCGCTCGTTACGGGACTTAACCCAACATTTCACAACACGAGCTGACGACAGCCATGCAGCCCCTGTCTCACGGTTCCCGAAGGCACTAAGGCATCTCTGCCGAATTCCGTGGATGTCAAGAGTAGGTAAGGTTCTTCGCGTTGCAACGAATTAAACCACATGCTCCACCGCTTGTGCGGGCCCCCGTCAATTCATTTGACTTTTAACC
+
CCCCCFFGG@FFGGGGGGGGGGGGGGGGGGCFGGGFGCFF@FGFFGFGGGGGGGGGGGGGGGGGGGFFGFFGGGGGGGGGGDFGGGGGGCF<E@FEG@EGEGGGGGGC7FGGGFGGGGDG@FGFGGGF:FFGDGGGGGGEFEE7FFGFGGGCD,>FCFGGFGGGGGGG7FFF:@C7FCCGFGACDFCF<C;CFGGGGDGFFGG*<CC,?FFGGG>7FFGF<CFGGC,><F*1=FG7FF,7*<BEG++<@*8CGG+CCCGGGGGGG>>FGCG5C*:C8:CCEEGGFF7<@<?C++<:ECC+<
@M01751:259:000000000-C669V:1:1102:7645:23809 1:N:0:AGAGTC
CATAAGTACGTCATCCCCACCTTCCTCGCGGCTTATCACCGGCAGTCTCCCTAGAGTGCCCAACTGAATGATGGCAACTAAGGACGTGGGTTGCGCTCGTTGCGGGACTTAACCCAACATCTCACGACACGAGCTGACGACAGCCATGCAGCACCTGTGTTCGCGTCCCCGAAGGGAACCCCGGATCTCTCCGGATGGCACGACATGTCAAGGGATGGTAAGGTTCTGCGCGTTGCTTCGAATTAAACCACATGCTCCACCGCTTGTGCGGGCCCCCGTCAATTCCTTTGAGTTTTAATCT
+
CCCCCGGGGGGGGGGGGGGGEGGGGGGGGGEGGGGGGGGGGGGGGFGGGGGGGGGGGGCEGGGGGGGGGGGGGGGGGGGGGGGGGGGGGEGGGGEGEDCFGGGGGGGGGGGGFEGGGCFFGGGGGGGEGGGCFEGGGGGGGGGGGGGGGGEFGGGGGGGGFG7FEGGGGGGGGDFGGGGGGGGGDGGFGFCEGCGGGGFGGDGGGGGGGGFFGCFGGGGGGFFGGGG+C>E5ED>CG9FCCFFCGGGCCCFCF6+<CGGFECCEEGF+<:588:EEEG*;/*AFCFGGGG+;2CCCFCGFE
@M01751:259:000000000-C669V:1:1102:20872:23843 1:N:0:AGAGTC
TAGCGGAAACAGGATTAGATACCCTGGTAGTCCACGCCGTAAACGATGTCGACTTGGAGGTTGTTCCCTTGAGGAGTGGCTTCCGGAGCTAACGCGTTAAGTCGACCGCCTGGGGAGTACGGCCGCAAGGTTAAAACTCAAATGAATTGACGGGGGCCCGCACAAGCGGTGGAGCATGTGGTTTAATTCGATGCAACGCGAAGAACCTTACCTACTCTTGACATCCACGGAATTCGGCAGAGATGCCTTAGTGCCTTCGGGAACCGTGAGAAAGGTGCTGCATGGATGTCGTCAGCTCGTG
+
CCCCCGGGGGGGGGGGGGGGGEEFFDGGGGGFGFGGGGGGGGGGGGGGCGGGGDGGGGGGGGGGG9FGGGFEGGFGGGGGGGGGC>FGDGGGFGGGGGGGA?EFGGGGGEGGGGGGGGFEFG@FGGFGDF>FEEDE<FGGFGCEGGGGG9F@EGE@FCCC7FGGGGGEG*FCCFGCFFFGGF<FFFG9<BCCCFGG6C*?EEDEFGGGFC0<@FGGG7@9FGGGGFGGDGDGCF<CCEEEFG>CF7AFFFFGGG+9:<FEGG855:;EFE@+<:;C@++3++<CE<9C0<:C1*2A@+:*:
@M01751:259:000000000-C669V:1:1102:8760:23958 1:N:0:AGAGTC
CATAAGTACGTCATCCCCACCTTCCTCGCGGCTTATCACCGGCAGTCTCCCTAGAGTGCCCAACTGAATGATGGCAACTAAGGACGTGGGTTGCGCTCGTTGCGGGACTTAACCCAACATCTCACGACACGAGCTGACGACAGCCATGCAGCACCTGTGTGCACGCCTCCGAAGAGGATCCCCGATCTCTCGAGGTAACATGCCATGTCAAGGGATGGTAAGGTTCTGCGCGTTGCTTCGAATTAAACCACATGCTCCACCGCTTGTGCGGGCCCCCGTCAATTCCTTTTAGTTTTAATCT
+
CCCCCGGGGGGGGGGGGGGGGFGGGGGGGGGGGGGGGGGGGGGGGGGGGGGGGGGGGGGGGGGGGGGGGGGFGGGGGGGGGGGGGGGGGGGGGGDGGGGGGCFGGGGGGGGFFFFGGGGGGCFFGGGEDGGGGGGGGGCFFGGGGGGGGFCGGGGGGGGGGGCCFEFGDFGCCFG>FFFGGGFE@EEFG9ACFGGEC<FFFFGGGGGGGCFFB<<;CFGFGC+<@+0CGEGGGGGGGGDEG>EC?FD9EFGFC+<?FGCFFGGGDGCCG>GGGGGEEGC/;CGFCFGGG7<EFGGGGGFC?
@M01751:259:000000000-C669V:1:1102:18770:23962 1:N:0:AGAGTC
TAGCGGAAACAGGATTAGATACCCTGGTAGTCCACGCCGTAAACTATGAGAGCTAGCCGTTGGGTGGTTTACCACTCAGTGGCGCAGCTAACGCATTAAGCGCCCCGCCTGGGGAGTACGGCCGCAAGGCTAAAACTCAAAGGAATTGACGGGGGCCCGCACAAGCGGCGGAGCATGCGGATTAATTCGATGCAACGCGAAGAACCTTACCAAGGCTTGACATACACCGGAAACGGCCAGAGATGGTCGCCCCCTTGTGGTCGGTGTACAGGTGGTGCATGGTTGTCGTCAGCTCGTGTCG
+
CCCCCGGGGGGGGGGGGGGGGGGGGGGGGGGGGGGGGGGGGEGGGFGGGGGGGGGGGGGGGEGGFGGGGFFFGFGGGGGGGGGGGG>FGGGGGEGGGGGGGGGGGGGGEGGGGGGGGGGGGGGGGGGGDCFGGGGGGGGGGGGGGGGGGGCFGGGGGGGGGGGCFGGGGGEEEDFEFCEGECEGGGGGGCFGGGFCEGGCEE8E8AFFGGGGGGG>FGEFGEGG@CFFGCE8E6CGC5*@FGFEFGG7CEE8CE>6C<C:8:*5*;?FG79E<CC;8+8+<>97>E<CFG5C6:+;E*:::
@M01751:259:000000000-C669V:1:1102:23425:24192 1:N:0:AGAGTC
TAGCGGAAACAGGATTAGATACCCTGGTAGTCCACGCCGTAAACGATGAGTGCTAGGTGTTGGGGGGTTTCCGCCCCTCAGTGCTGAAGCTAACGCATTAAGCACTCCGCCTGGGGAGTACGGCCGCAAGGCTGAAACTCAAAGGAATTGACGGGGACCCGCACAAGCGGTGGAGCATGTGGTTTAATTCGAAGCAACGCGAAGAACCTTACCAACTCTTGACATCCCATTGACCGCTTGAGAGATCAAGTTTTCCCTTCGGGGACAATGGTGACAGGTGGTGCATGGTTGTCGTCAGCCT
+
CCCCCGGGGGGGGGGGFGGGGGGGFFGGGFGGGFFFDGGGEGGGGGGGGGGGCGGFGFFGGGCEGDE:FGGGGGGGGGGGC@DFGGGG9DFGFGGGGGGCFFGGFGEFGDEGGGGGGGF?EGGGGGGGDCBGCFCEFC?FE@FGFGGFG,<CFGGGG*;EGGGGGG>FCEEED8:F;,0<CF6CFGFCGFGCF58F6CEGGE5?8?FDFGGCCFGE6C+<+<<@9CCGGGGDFC+:5E5C6@8FCECFGGGFF<3A<<9;>EGCC***CFDCCCFFFFGGDGGEE+A*++;;+*22*7C6*
@M01751:259:000000000-C669V:1:1102:19240:24246 1:N:0:AGAGTC
CATAAGTACGTCATCCCCACCTTCCTCCGAGTTGACCCCGGCAGTCTCCTATGAGTCCCCGGCATGACCCGCTGGCAACATAGGACGAGGGTTGCGCTCGTTGCGGGACTTAACCCAACATCTCACGACACGAGCTGACGACAGCCATGCACCACCTGTACACCCCCAAAAGAAGCCCCATCTCTGGAGCGGCAGGGTGTATGTCAAACCCAGGTAAGGTTCTTCGCGTTGCATCGAATTAATCCGCATGCTCCGCCGCTTGTGCGGGCCCCCGTCAATTTCTTTGAGTTTTAGCCTTGCG
+
CCCCCGGGGGGGGGGGGFGGGGGGGGGGGGGGGGGGGGGGGGGGGGGGGGGGGGGGGGGGGGGGGGGGGGGGGGGGGGGGGGGGGGGGDDGGGEGGGGGGGGCGFGD7FCFGGGGGGGGGDGFFFGGGGGGGGGGGGGGGGGFGGGGFDFFFFGGGGGGGGGGGGGFDGGDGGGGGFFCFGGGGGFGGFGGGEGGGGGGGGEFEF9CGCF5*;FEGG@FCCFFF@FDGEGDCCGF8EGCCFFD@CC@EGEGCF6EE?8E8A52+<EGGGGGGG5***:@++<@FFC<8@EFGCFFFFE?C5
@M01751:259:000000000-C669V:1:1102:12299:24269 1:N:0:AGAGTC
CATAAGTACGTCATCCCCACCTTCCTCCGGTTTATCACCGGCAGTCTCCTTTGAGTTCCCGACCGAATCGCTGGCAACAAAGGATAAGGGTTGCGCTCGTTGCGGGACTTAACCCAACATTTCACAACACGAGCTGACGACAGCCATGCAGCACCTGTCTCACGGTTCCCGAAGGCACTGAGGCATCTCTGCCAGATTCCGTGGATGTCAAGAGTAGGTAAGGTTCTTCGCGTTGCATCGAATTAAACCACATGCTCCACCGCTTGTGCGGGCCCCCGTCAATTCATTTTAGTTTCAGTAT
+
CCCCCGGGGCGGGGFFGGGGGGGGGGGGGGGGGGFGGGGGGGGGGGDGGGGGGGGGGGGGGGGGGC@FF@FGGDFF@FGGFGGGGGGDFFGGDGGGGGGGGFGEC:FGGGGDGEFGGGGGGGGGGGGGGGGG7CGGGGGGGGGGGGGFFGGFGGGGGGGGGGG:CFGCDEGGGG7F@FEGGGF7@BFFFGGGGGGGGGFGGFCG>CEGGCC,CFGGF9FAFGFGGCFGFFGDEE>DEFC8CEGGGF9EF*88A98EFGGGG5?*:@60<*/?>8**1*2;5?FGGG<CF+:CC9<9+<E+2
@M01751:259:000000000-C669V:1:1102:18042:24417 1:N:0:AGAGTC
CATAAGTACGTCATCCCCACCTTCCTCTCGGCTTATCACCGGCAGTCCCCTTAGAGTGCCCAACTGAATGCTGGCAACTAAGGGCGAGGGTTGCGCTCGTTGCGGGACTTAACCCAACATCTCACGACACGAGCTGACGACAGACATGCAGCACCTGTTCTAGGGCCAGCCGAACTGAAGGTCATCGTCTACAATGACCATACCCCGAATGTCAAGAGATGGTAAGATTCTGCGCGTTGCTTCGAATTAAACCACATGCTCCACCGCTTGTGCGGGCCCCCGACAATTCCTTTGAGGTTTA
+
@CCCC9FGEFEFGF96F9FGDF@FG9@EFGFG@@CFAEGGGGGGD<EEGFG8EFFCFCFCEEFFFFFGFDGFFCCGC,CFFCFF,@C@C@C,CFEGC7>BC@FGDEEG,EFC9F8F=CE,BEFGGGEFEGGECCFFGGGCBFE,@D<,>BCDC,@8:=FEA;@F@E*@*DF*5>*,,@F::CCEC,,83,*?CF,<<CCFCFC<<7FF:C2<?FGGGFBF,2,?,,+2397++*:C***;@CECFFCG7C??*;CFG6@FF+<8>8CC=*0++/**2*1:C5**::+0<9<3<+<5*3:F+
@M01751:259:000000000-C669V:1:1102:14868:24520 1:N:0:AGAGTC
TAGCGGAAACAGGATTAGATACCCTGGTAGTCCACGCCGTAAACGATGTCAACTAGCCGTTGGAATCCTTGAGATTTTAGTGGCGCAGCTAACGCATTAAGTTGACCGCCTGGGGAGTACGGCCGCAAGGTTAAAACTCAAATGAATTGACGGGGGCCCGCACAAGCGGGGGAGCATGGGGTTTAATTCGAAGCAACGCGAAGAACCTTACCAGGCCTTGACATGCAGATAACTTTCCAGAGATGGATGGGTGCCTTCGGGAACTCTGACACAGGTGCGGCATGGCTGCTGCCAGCTCGTG
+
BCC-A@FFGGD<,,C@<FAGGGF8@C<ECFF<FFGEEGGGGCDGGGGGD<FFGGCA8FFFDDG@FCACFEFGG8CF@@FCEGFEGG:CCGGGGGEGGGGFFF9AGG,4:CECFGGGD=EGGGG:>CFGGGGG,DFFF<FFGFF9FFGFGGFGCFD7CEECFGFDFGFG7**<7:8FFG,;C*:ECF?7C>A6?EFGE//C?8**<;FCCCCCC+2C*AE6<CED+<637+<<:9FE:EFC+;C+0A?FFGC+;*@++3;;*2**+<<C7C?FG55::7**:E576C;5*+30*++;F+/2:
@M01751:259:000000000-C669V:1:1102:13898:24773 1:N:0:AGAGTC
CATAAGTACGTCATCCCCACCTTCCTCCGAGTTGACCCCGGCAGTCTCCGATGAGTCCCCGGCATTACCCGCTGGCAACAAAGGATAAGGGTTGCGCTCGTTGCGGGACTTAACCCAACATTTCACAACACGAGCTGACGACAGCCATGCAGCACCTGTCTCAGAGTTCCCGAAGGCACCAAAGCATCTCTGCTAAGTTCTCTGGATGTCAATGCCAGGTAAGGTTCTTCGCGTTGCATCGAATTAAACCACATGCTCCACCGCTTGTGCGGGCCCCCGTCAATTCATTTGAGTTTTAACC
+
CCCCCGGGGGGGGGGGFGGFDFGGGGGGGGGGGGGGGGGGGGGGGGFGGGEEGGGGGGGGGGGCFFGGGGGGGGGGGGGGFGGGGGGGFFGGGECEGFGEGGGGGCGGEGGGGFGGGGGGGGGDFDGGGDGGGGGGGGGEGGGEGGGGFGGFGGGGFGGGGGGGGGGGGGGEGGGCGGGGCGFGGGGGGGGGGGGGFFFFGGGGCGGGGG,<,?FGGGFGGCEFGFFGF>*CEGGCEFEFEC?CFGGGFGCFF+0CCFG8*ACCE?C@<F5EEEEGEGGGGCE99FC?FGC9*<9CGGG?9
@M01751:259:000000000-C669V:1:1102:20335:24856 1:N:0:AGAGTC
CATAAGTACGTCATCCCCACCTTCCTCCGGTTTATCACCGGCAGTCTCCTTTGAGTTCCCGACCGAATCGCTGGCAACAAAGGATAAGGGTTGCGCTCGTTGCGGGACTTAACCCAACATTTCACAACACGAGCTGACGACAGCCATGCAGCACCTGTCTCACGGTTCCCGAAGGCACTAAGGCATCTCTGCCAAATTCCGTGGATGTCAAGAGTAGGTAAGGTTCTTCGCGTTGCATCGAATTAAACCACATGCTCCACCGCTTGTGCGGGCCCCCGTCAATTCATTTGAGTTTTAACCT
+
CCCCCFGGFFGGCFGGFGGCEGGFEGGGGGGGGGGGGFGGGGGGGGGFGGGGFFFGGGGGE>CCF@@BBFFFGCFFFFGGGG?FGG9FFEGFGGGDFGGGGGGGGDGGGGGGGGGGGGGGGFGDGGGGGG7FGGDFGFGGGECCBBCFFFGGGGGFFGGGCCF@CFGCFGG:FGB,>F@FGFFCF7E@FGGGGGF7FEGFCF7:*?F:FG:F:7?FFFCGGCFF:FCC?*4*1:5:<@FCFG8FCF++;CFF6++@EFGFGCCE**;+21*:8:8?8/;**;+<CC<FFFFCC+A00A9+<
@M01751:259:000000000-C669V:1:1102:14200:24882 1:N:0:AGAGTC
CATAAGTACGTCATCCCCACCTTCCTCCGGCTTATCACCGGCGGTTCCTTTAGAGTACCCAACTAAATGATGGTAACTAAAGGCGAGGGTTGCGCTCGTTGCGGGACTTAACCCAACATCTCACGACACGAGCTGACGACAGCCATGCAGCACCTGTGTTCCAGTCCCCGAAGGGAAGAAATCGATCTCTCGAAGTCGTCCGGACATGTCAAACGCTGGTAAGGTTCTGCGCGTTGCTTCGAATTAAACCACATGCTCCACCCCTTGTGCAGGCCCCCGTCAATTCCTTTGAGTTTTAATT
+
CCCCCGGGGEGEGGGGGGGGGGGGGGGGGGGGGGGGGGGGGGGGGGGGGGGGGGGGGGGGFFGGGGGGGGGGGGGGGGGGGGGGGGGGGG?FGGGGCFGGGGGGGGGGGGGGGGGGGGDFGGGGGGGGGGGGGGGGGCE7@FFGFGGGGGGCGGGEGGGGGGGGGGGFFGGCGGG7FCFGGGGGGGGEGD?EFCBFGDGGGGGGGGGGG?:@CFCECG5*2<<<C7CFFFCE8EEE8++<CGFCFCFGGGGG58EGF78CFE*/8C?EGGG?*2::EG8/;;*+<:FGFF+<CCCCGG+00
@M01751:259:000000000-C669V:1:1102:13452:24913 1:N:0:AGAGTC
TAGCGGAAACCGGATTAGATACCCTGGTAGTCCACGCCGTAAACGATGATAACTAGCTGTCCGGGGACTTGGTCTTTGGGTGGCGCAGCTAACGCATTAAGTTATCCGCCTGGGGAGTACGGCCGCAAGGTTAAAACTCAAAGGAATTGACGGGGGCCTGCACAAGCGGTGGAGCATGTGGTTTAATTCGAAGCAACGCGCAGAACCTTACCAGCGTTTGACATGTCCGGACGATTTCCAGAGATGGATTTCTTCCCTTCGGGGACTGGAACACAGGTGCTGCATGGCTGTCGTCAGCTCG
+
CCCCCGGGGGGGGGGGGGGGGGGGGGGGGGGGGGGGGGGGGGGGGGGGGGGGGGGGGGGGGGGGGGGGGGGGFGGGGGGGGGGGGGGGGGGGGGGGGGGGGGGGFFGGGGGGGFEGGGFFGGGGCGGGGGDFGGGGGGGGGGFGGGGGGGGGGGGG:FGGGGGGGGGGG*CCFCF7FCFFG=FFGFGF9FEGGGGGGGGGGDGGFFF>FGG6ECFG8?EDCCFGGGGGGGG*?EGGGG:+<:;F+<CCGGGGG:<CCFGFG5EC8EFFF6EFFFEFCFFCFFFCGGG*;*;FFFFCEGFGE
@M01751:259:000000000-C669V:1:1102:11528:24982 1:N:0:AGAGTC
TAGCGGAAACCGGATTAGATACCCTGGTAGTCCACGCCGTAAACGATGAATGCCAGCCGTTGGCCTGCTTGCAGGTCAGTGGCGCCGCTAACGCATTAAGCATTCCGCCTGGGGAGTACGGTCGCAAGATTAAAACTCAAAGGAATTGACGGGGGCCCGCACAAGCGGTGGAGCATGTGGTTTAATTCGAAGCAACGCGCAGAACCTTACCATCCCTTGACATGGCATGTTACCTCGAGAGATCGGGGATCCTCTTCGGAGGCGTGCACACAGGTGCTGCATGGCTGTCGTCAGCTCGTGT
+
CCCCCGGGGGEGEGGGGGGGGGGGGGGFFFGGGGGGGGGGGGGGEGGFDFFGGGGGGGGGGGGGGGGGGGFGFFFGGGFFFCGGGGGGGDGGGGGGGGGGGGGGGGGGGGGGGGGGGGGGGGGGGGGGGDGGG<FGGGGGGGGCFFFGGGGGGDGGG7<FGGGF:FCEFCFFGGGGGGG@BGGGGGFEGGFEGGGGGGGD5?EFGGFGGFGGFFCGGFCGGGGG6EF7F?FGGGGGCEGF58:AF>51*AFEFFGCCFEC5?CGGGG5:9CGGGF+CECFFEGDG?5C98EED>FGGE*>*
@M01751:259:000000000-C669V:1:1101:13817:1225 1:N:0:AGAGTC
TAGCGGAAACAGGATTAGATACCCTGGTAGTCCACGCCGTAAACGATGTCGACTTGGAGGTTGTTCCCTTGAGGAGTGGCTTCCGGAGCTAACGCGTTAAGTCGACCGCCTGGGGAGTACGGCCGCAAGGTTAAAACTCAAATGAATTGACGGGGGCCCGCACAAGCGGTGGAGCATGTGGTTTAATTCGATGCAACGCGAAGAACCTTACCTACTCTTGACATCCAGCGAACTTAGCAGAGATGCTTTGGTGCCTTCGGGAACGCTGAGACAGGTGCTGCATGGCTGTCGTCAGCTCGTG
+
CCCCCGGGGGGGGGGGGGGGGGFGGEFGGGGGGFGG@FFGGGGGGGFGFDFGDGGGGGGGGGGGGGGFGGCGGGGEGGGGG8FG@CDCFGGGGGGDFGGGDFGGGGGGGGGGFCGGGGGGGGGGGGGGGGGGGGGGFGGGGGGFFGGGFFGGGEGGGGG>E@F@FEGGEGCGG>::C9?,?FGG7<AE<FEGGGGG?E55CGDC@CFGGFGGFFGCGGGFGFGGGGGF6:>EGGD?FGG7CC*:<FFGG+8@59:?@FFEEECFGGGCEC9A8C:EGGGFFGF:C*;?*<;FGECCFCD37
@M01751:259:000000000-C669V:1:1101:21569:1497 1:N:0:AGAGTC
TAGCGGAAACAGGATTAGATACCCTGGTAGTCCACGCCGTAAACGATGTCGACTTGGAGGTTGTTCCCTTGAGGAGTGGCTTCCGGAGCTAACGCGTTAAGTCGACCGCCTGGGGAGTACGGCCGCAAGGTTAAAACTCAAATGAATTGACGGGGGCCCGCACAAGCGGTGGAGCATGTGGTTTAATTCGATGCAACGCGAAGAACCTTACCTCCTCTTGACATCCACGGAATCTGGCGGAGATGCCTCAGTGCCTTCGGGAACCGTGCGACAGGTGCTGCATGGCTTTCGTCAGCTCGTG
+
CCCCCGGGGGGGGGGGGGGGGGGGGGGGGGGGGGGGGGGGGEGGGGGGGGGGGGGGGGGFGGGGGGFGGGGFGGC:FFGGGGGGGGGGGGGFGGGGGGGGGFGGGGEGGGGEFGGFGGGGGGGGGGGGGGFGGGGGGGGGGCFFGGCGGGGG>FCEGGGDDCGEFGCEGGGGGGGGFGGGGFGGGGGGGFGDFEGCGCGGGGD>C*;FGGGGG+;:EFCF?FGGGF?6EE5CC9:FGFGGC8*;CGF:A6EFGCCFFF8>*?EGF8E@888CE?DF6CGFD+<F>88*3<58C*/<CCD5/
@M01751:259:000000000-C669V:1:1101:13227:1551 1:N:0:AGAGTC
TAGCGGAAACCGGATTAGATACCCTGGTAGTCCACGCCGTAAACGATGTCAACTAGCCGTTGGGATCCTTGAGATCTTAGTGGCGCAGCTAACGCATTAAGTTGACCGCCTGGGGAGTACGGCCGCAAGGTTAAAACTCAAATGAATTGACGGGGGCCCGCACAAGCGGTGGAGCATGTGGTTTAATTCGGAGCAACGCGAAGAACCTTACCTGGCCTTGACATGCTGAGAACTTTCCAGAGATGGATTGGTGCCTTCGGGAACTCAGACACAGGTGCTGCATGGCTGTCGTCAGCTCGTG
+
CCCCCGGGGGGCGGGGGGGFGGGGGGGGGGGGGGGGGGGGGGGGDGGGGC@FFGFGFFFFGGFEGGGGGGGGFGGFGGGGGGCEGGGDDGGGFGGGGGGGGGGGGGGGGGGGGGGDFGGGGGGECFGGCCDGGGGGGGGG8FGGGFGGGGGGDEGCFFGCF:FFFGFEGGGGGGGGDFGGGGGGGFGGGCGGGEDGGGGDGDEGGGGGGGGGGFFGCFGG?+CCFC?+9*AFGGCFFFFG?FFGGFGCFGGG5CEGG?FDCGDGGGGGGGGGGGFGC6?9EGGGFGG5@EGGGFGFF?C7*
@M01751:259:000000000-C669V:1:1101:11575:1898 1:N:0:AGAGTC
TAGCGGAAACCGGATTAGATACCCTGGTAGTCCACGCCGTAAACGATGTCGACTTGGAGGTTGTTCCCTTGAGGAGTGGCTTCCGGAGCTAACGCGTTAAGTCGACCGCCTGGGGAGTACGGCCGCAAGGTTAAAACTCAAATGAATTGACGGGGGCCCGCACAAGCGGTGGAGCATGTGGTTTAATTCGATGCAACGCGAAGAACCTTACCTACTCTTGACATCCACGGAATTCGGCAGAGATGCCTTAGTGCCTTCGGGAACCGTGAGACAGGTGCTGCATGGCTGTCGTCAGCTCGTG
+
CCCCCGGGGGGGGGCGGGGGGGGGGGGGGGGGGFGGGGGGGGGGGGGGGGGGGGGGGGGGGDGGGGGGGGGGGCFGGGGDG8EFGGGGGGDGGGGGGGGGGGFGGGGGGGGGGGGGGGDDEGGGGGGGGGGFGGGGGGGGFGGGDFFG?CGEGCEEGGGGGGG@FG7CFFGGGGGFFGFGGEG+<FFGGGGGGGGGGGGEC8EEFFGGGGGGGGGFFGGG9CFGGFFGGGGGGGGFGGGGCCFFFGGGGGGGGFG9@FFC>EGCGGE5=?C9F?F?@FFFF?EG8EE520AF5*:CC?CC7
@M01751:259:000000000-C669V:1:1101:19694:1995 1:N:0:AGAGTC
TAGCGGAAACAGGATTAGATACCCTGGTAGTCCACGCCGTAAACGATGAGAACTAGCTGTCCGGGCACATGGTGTTTGGGTGGCGCAGCTAACGCATTAAGTTCTCCGCCTGGGGAGTACGGTCGCAAGATTAAAACTCAAAGGAATTGACGGGGGCCTGCACAAGCGGTGGAGCATGTGGTTTAATTCGATGATACGCGAGGAACCTTACCCGGGCTTGAAAGTTACTGAATGATCTAGAGATAGATCAGTCCTTCGGGACAGGAAACTAGGTGCTGCATGGCTGTCGTCAGCTCGTGCC
+
CCCCCGGGGGGGGGGGGGGGGGGGGGGGGGGGGGGGGGGGGGGGGGGGGGGGGGGGGGGGGGDDGGGGGGGGGGFFGGGGEDGGGGGGGGGGGGGGGGGGGGGGCGGGGGGGGGGGDGGGGGGGGGGGGGGGGGGGGGGGGA,BFCFFGGGGGGGGGGGGGGGGGGGGGFDEGGGGGFGGGGGFGGF9FGGGFFFGGGGGGGGGGGGGGGGCFGGGDCDEFG7FGGGGGGGGGFCCE?CEFF7CECGGFGCFFGGFEF>EDEDFFGGFGGGGG7+AF<CCFCFGGGGGG88CGGD75:C:F
@M01751:259:000000000-C669V:1:1101:16260:2322 1:N:0:AGAGTC
TAGCGGAAACAGGATTAGATACCCTGGTAGTCCACGCCGTAAACGATGGAAGCTAGCCGTTGGGGGATTTATCTCTCGGTGGCGCAGTTAACGCATTAAGCTTCCCGCCTGGGGAGTACGGTCGCAAGCTTAAAACTCAAAGGAATTGACGGGGGCCCGCACAAGCGGTGGAGCATGTGGTTTAATTCGAAGCAACGCGCAGAACCTTACCAGCCCTTGACATGCCCTGACGGCTCCAGAGATGGAGCTTTTCCTTCGGGACAGGTGCACAGGTGCTGCATGGCTGTCGTCAGCTCGTGTC
+
CCCCCCBEGGGCF8CDFFGFEEFGGDGGGGGCFFGGDGGGDCDEFGGFG?EFEAF@EFGBCCCFGGG>EGGGG,CE9FFFGGGGCFGGFAFGEEEGEE<?FFA?FFGGGGG7D@7=FF<FFFEGGEGC+BFGD,=BFGFFFFGFDFCFFFE+>7FDEGDEGGGGGGGGG7FFFGFFCGGGGFFFFEFG7<BFDFCF7:5CE>CGGGFGGEFFFFGDFGFEFCFD86@<88+;E>CC56<+:@@+0*;**+<?<7:@FG>5**1;FF8?+<CFF++CGFEC?:EEG**2;**;/<++/:71*
@M01751:259:000000000-C669V:1:1101:11576:2380 1:N:0:AGAGTC
CATAAGTACGTCATCCCCACCTTCCTCCGGTTTATCACCGGCAGTCTCCTTTGAGTTCCCGACCGAATCGCTGGCAACAAAGGATAAGGGTTGCGCTCGTTGCGGGACTTAACCCAACATTTCACAACACGAGCTGACGACAGCCATGCAGCACCTGTCTCACGGTTCCCGAAGGCACTGAGGCATCTCTGCCAGATTCCGTGGATGTCAAGAGTAGGTAAGGTTCTTCGCGTTGCATCGAATTAAACCACATGCTCCACCGCTTGTGCGGGCCCCCGTCAATTCATTTGAGTTTTAACCT
+
CCCCCGGGGGGGGGGGGGGGGGGGGGGGGGGGGGGGGGGGGGGGGGCFGGGGGGFGGGGGGGGGGFEFFGGGGGGGGGGGGGGGGGGGGGGGEFGGEGGGGGGGGGGGGGGGGGGGGGGGGGGGGGGGGGGGGGGFCCEGGGGGGGGGGGGGGGGGGGGGGCFGC:FFGGGGGGGGDGGFEGGGGGG9CGGGGGGGGGFFGE@FGGDFGGGCEFGGGFGGGGFGGGGGGFGGGGEGC9FEGGGGGGF7FGGGGFF<@CCFGEGG==GFGDGDC?8CEE5=C*9<++<<CC7@:FGGGGG=:
@M01751:259:000000000-C669V:1:1101:11010:2460 1:N:0:AGAGTC
TAGCGGAAACAGGATTAGATACCCTGGTAGTCCACGCCGTAAACGATGTCAACTAGCCGTTGGGATCCTTGAGATCTTAGTGGCGCAGCTAACGCATTAAGTTGACCGCCTGGGGAGTACGGCCGCAAGGTTAAAACTCAAATGAATTGACGGGGGCCCGCACAAGCGGTGGAGCATGTGGTTTAATTCGATGCAACGCGAAGAACCTTACCTACTCTTGACATCCACGGAATTCGGCAGAGATGCCTTAGTGCCTTCGGGAACCGTGAGACAGGTGCTGCATGGCTGTCGTCAGCTCGTG
+
CCCCCGGGGGGGGGGGGGGFGGGGGGGGGGGFFFGGGGGGGGGGGGGGGGGGGGGGGGGCGGGGGGGGGGGGGGGGGGGGCFGECGFCFGGGGGGGGGGGGGGGGGGGGGGGGGGGGGGGGGGGDE>FDGGGGGGGGGGGGGGGGGGGGGGGGG@FCGGGGGGGG<CF7=FG@FFGGGGGGFGFEFG?@CFGFCEGFGGBCEEGGFFGGGGGGGGGGGGGGFFGFFGGEGGGFFFGCGC:;CCF9<FGGGGGCGGGFGFECGG=@E=CGGCFCFGG?FGG++<CFF6*::CEGF=7CFDD<
@M01751:259:000000000-C669V:1:1101:10920:2535 1:N:0:AGAGTC
TAGCGGAAACAGGATTAGATACCCTGGTAGTCCACGCCGTAAACGATGTCGACTTGGAGGTTGTTCCCTTGAGGAGTGGCTTCCGGAGCTAACGCGTTAAGTCGACCGCCTGGGGAGTACGGCCGCAAGGTTAAAACTCAAATGAATTGACGGGGGCCCGCACAAGCGGTGGAGCATGTGGTTTAATTCGATGCAACGCGAAGAACCTTACCTACTCTTGACATCCAGCGAACTTAGCAGAGATGCTTTGGTGCCTTCGGGAACGCTGAGACAGGTGCTGCATGGCTGTCGTCAGCTCGTG
+
CCCCCGGGGGGCGECGGGGGGGGGGGGGGGGGGGGGGGGGGGGGGGGGGGGGGGGGGGGGGGGGGFGGGGGGGGGGGGGGGGDGFGDGGGGGGCEGGGGGGGGGEGGDGGGGGGDGEGGFGDDGGG@F:DFFGGGGGGGGGGGDGFGGGGGGGGGGGGGGGGGGGGGEGGGGGGGG9F,CFCFFAFGGGGGGGGGGGGGGGG5CCGGGGG6FG9+CEGGFCGGGF??GFECEGGGGGGFGGG>E7CGFF9FF=EG7CGF>C8EFEC8?=FFG?CEFGDGF++<FGDEDGGGGGG=FFG355
@M01751:259:000000000-C669V:1:1101:11360:2672 1:N:0:AGAGTC
TAGCGGAAACAGGATTAGATACCCTGGTAGTCCACGCCGTAAACGATGAATGTTAGCCGTCGGGCAGTTGACTGTTCGGTGGCGCAGCTAACGCATTAAACATTCCGCCTGGGGAGTACGGTCGCAAGATTAAAACTCAAATGAATTGACGGGGGCCCGCACAAGCGGTGGAGCATGTGGTTTAATTCGAAGCAACGCGAAGAACCTTACCTGGCCTTGACATGCTGAGAACTTTCCAGAGATGGATTGGTGCCTTCGGGAACTCAGACACAGGTGCTGCATGGCTGTCGTCAGCTCGTGT
+
CCCCCGGDGGGGGGGGGGGGGGGGGGGGGGGGGGGGGGGGGGGGGGGGGGGGGGGGGGGGGGGGGGGGGGGGGGGGGGGGGGGGGDFGGGGGGGGGGGGGGGGGGGGGGGGGGGGGGGGGGGGGGGGGGGGGGGGGGGGGGGGGGGGGGGGGGGGGGGGGGGGGGFGGFGGGGGGGGGGGGGGGGGGGGGFDGGGGGGGGGGDGGGGGGGGGDFGGGFFGGGGGGGGGGGGGGGGGGGGGGEFGGGGGGGGGGGGGGGDGGEGC7CC7E8FGGEFGGGGGDCGGFGGG@CC;C5ECCGC4/
@M01751:259:000000000-C669V:1:1101:13262:2859 1:N:0:AGAGTC
TAGCGGAAACCGGATTAGATACCCTGGTAGTCCACGCCGTAAACGATGAATGCCAGCTGTTGGGGTGCTTGCACCTCAGTAGCGCAGCTAACGCTTTGAGCATTCCGCCTGGGGAGTACGGTCGCAAGATTAAAACTCAAAGGAATTGACGGGGGCCCGCACAAGCGGTGGAGCATGTGGTTTAATTCGAAGCAACGCGCAGAACCTTACCATCCCTTGACATGGCATGTTACCTCGAGAGATCGGGGATCCTCTTCGGAGGCGTGCACACAGGTGCTGCATGGCTGTCGTCAGCTCGTGT
+
CCCCCGGGGGGECFFGGGGGGGGGGGGGGGGGFFFEGFGGGGGGGGGGGGGGGGGGGGGGGFCEGGDGFFGGGGGCGGGGGGGGGGGGGGGGGGGGGGFGFGGGGGGGGDGDGEFE@FGGGGGGGGGGGGGGGGGGGGGFFGGFFDDGGGDGEGGGGGDGGGGGEGGGFECFGG7FCFFFGDG,C:FFFGGC:,BFGGDGGG>FGGGGF6ECGGFCGFFGGFGGGGGFFCEFFGGGGDE>EFCGEDGGGGGGFGGGEFCEDCE5C5EFGGGGD=F6EGGCCF+:58EGGGGFGEF9?7)**
@M01751:259:000000000-C669V:1:1101:19434:3067 1:N:0:AGAGTC
TAGCGGAAACCGGATTAGATACCCTGGTAGTCCACGCCGTAAACGATGAATGTTAGCCGTCGGGCAGTTGACTGTTCGGTGGCGCAGCTAACGCATTAAACATTCCGCCTGGGGAGTACGGTCGCAAGATTAAAACTCAAAGGAATTGACGGGGGCCCGCACAAGCGGCGGAGCATGCGGATTCATTCGATGCAACGCGAAGAACCTTACCTAGGTTTGACATATACCGGAAAGCTGCAGAGATGTAGCCCCCGCAAGGTCGGTATTTAGGTGGTGCATGGCTGTCGTCAGCTAGTGTCGT
+
@C9CCGGGGGGGGGEGGGGGGGFEEFGGGFGGGGGC+:C:FEGGCC8DA,CECFGC,CCCFC:7FFGEF,E9CFGGFEDG7BC=CG>@<FFC77FEGFD?EEF<5E8?4:B<<CCCEEBFCFEC++38DA3=FFFGF38DFG8=<<><C9FECCGG7*C77<FGGGEFGGEGGGGCCECECCE+C9AEG??9EE7:*?CE8ECFCC:FGGEEE6@:C95<F+CCGC7C5?/*:CC:+3@F:EFFCF+<C:CE:C=58**23C*::C++33C:<58E+<++2/:EFGFC@2*8<+2<+3?<*
@M01751:259:000000000-C669V:1:1101:24540:3215 1:N:0:AGAGTC
CATAAGTACGTCATCCCCACCTTCCTCCGGTTTATCACCGGCAGTCTCCTTTGAGTTCCCGACCGAATCGCTGGCAACAAAGGATAAGGGTTGCGCTCGTTGCGGGACTTAACCCAACATTTCACAACACGAGCTGACGACAGCCATGCAGCACCTGTCTCACGGTTCCCGAAGGCACTGAGGCATCTCTGCCAGATTCCGTGGATGTCAAGAGTAGGTAAGGTTCTTCGCGTTGCATCGAATTAAACCACATGCTCCACTGCTTGTGCGGGCCCTCGCTAATTCATTTGAGTTTTAACCT
+
C@CCCGGGGFGGDGGGGGGGGGGDFCFGGDGGDGGFGGGGGGDCFG,EEFFD<FG<EGGEGE:FF@CCCFGDGGGGG@CCE,CEFGGC98FGGGGGGGGGFFEEGGEG8FFFFAFDCFG?FGGGFGGEGGDDGGGGGGGEE7:>@FFCF9,DFEGGCFCCGCBFEFCFBCEF7>FG@FEFFECGGGCFGCFCFFF>C:F9F<<F<<<F:FA@FFE@EF<,<FG9FFCFBFGCG88?E+</8CFCFFCC8CF5ECDGFFGG+29CFFF8CG5=EDG5****2*3<C??FGC:*3+<<7+*2:
@M01751:259:000000000-C669V:1:1101:22978:3397 1:N:0:AGAGTC
CATAAGTACGTCATCCCCACCTTCCTCCGGTTTGTCACCGGCAGTCTCCCTAGAGTGCCCAACTAAATGCTGGCAACTAAGGATAGGGGTTGCGCTCGTTGCGGGACTTAACCCAACATTTCACAACACGAGCTGACGACAGCCATGCAGCACCTGTCTCAGCGTTCCCGAAGGCACCAAAGCATCCCTGCTAAGTTCGCTGGATGTCAAGAGTAGGTAAGGTTCTTCGCGTTGCATCGAATTAAACCACATGCTCCCCCGCTTGTGCGGGCCCCCGTCAATTCCTTTGAGTTTTAACCTT
+
CCCCCGFGGGGGGGGGGFGGGGGG8<D@FEGGGCGGGGGGCE@CGG<EAFGGGFFGGGGGGFGFF?EFGGCFGGGGGCCFCCCEFFC<FFGEGGEGEFGFG:FGGDGF=FGGGGGGGGGGGGGGGGGFGCE4::=FG::@++,D8F8F9FFE@CFGGG99<,83@<>CFFGGEEF,@CFGBCF<,,,@@:FGGF7FFF:CFGG:C7FBBCF9+7CCFF::,?FGGGCEFGGGG:FC?@*0*0;FDCG?5**<0<+2+*2:85:1*;+9;EED8?EE5/58C:+7+<9A9+*<+3C+30:*:
@M01751:259:000000000-C669V:1:1101:20102:3433 1:N:0:AGAGTC
CATAAGTACGTCATCCCCACCTTCCTCCGGTTTGTCACCGGCAGTCTCCTTAGAGTGCCCACCATAACGTGCTGGTAACTAAGGACAAGGGTTGCGCTCGTTACGGGACTTAACCCAACATCTCACGACACGAGCTGACGACAGCCATGCAGCACCTGTGTCAGAGTTCCCGAAGGCACCAATCCATCTCTGGACAGTTCTCTGCATGTCAAGGCCTGGTAAGGTTCTTCGCGTTGCTTCGAATTAAACCACATGCTCCACCGCTTGTGCGGGCCCCCGTCAATTCATTTGAGTTTTAACC
+
CCCCCGGGGGGGGGGGGGGGGGGGGGGGGGFGGDGGGGGGGGGGGGGGGGGGGFGGGGGGGGGGGGGGGGGGGGGGGGGGGGDGGGGGGCFDF@FGEGGGGGGGGGGGGGGGCFFGGGFGGG9CEGGDGGGGFFGGGGG7BFGGGGGGGGCFGFCFGGGGGGGGFF9FFGCGEE@CGGGGGCGGGGGFCFF@GG,DFGGGGGG;FCFFCFFFFGGGGGGFCGCFFGECGFFGGGG7EGGGEG8FGGGGGFFFGGFFFGGGGFEEGGGGCFE*?E5>EE=8EE5CF7:CG79:=FCFGCFGG
@M01751:259:000000000-C669V:1:1101:20929:3480 1:N:0:AGAGTC
TAGCGGAAACAGGATTAGATACCCTGGTAGTCCACGCCGTAAACGATGTCGACTTGGAGGTTGTTCCCTTGAGGAGTGGCTTCCGGAGCTAACGCGTTAAGTCGACCGCCTGGGGAGTACGGCCGCAAGGTTAAAACTCAAATGAATTGACGGGGGCCCGCACAAGCGGTGGAGCATGTGGTTTAATTCGATGCAACGCGAAGAACCTTACCTACTCTTGACATCCACGGAATCTGGCAGAGATGCCTCAGTGCCTTCGGGAACCGTGAGACAGGTGCTGCATGGCTGTCGTCAGCTCGTG
+
CCCCCGGGGGGGGGGGGGGGGGGGGGGGGGGGGGGGGGGGGGGGGGGGGGGGGGGGGGGGGGGGGGGGGGGGGGGGGGGGGGGGGGGGGGGGGGGGGGGGGGGGGGGGGGGGGGGGGGGGGGGGGGGGGGGGGGGGGGGGGGGGGGGGGGGGEDEGGGGGGGGGGGFECFEGGGGGGGG@F@CFGCFGGFFGGGGGC>EGGEEGFGFGGGGGGGGGGGGGGGGGGGFGGGDGGFGGGG6CCFGCCGF7E6EGGGCFDCFGG8EGGGGFGGFGGGGGGGCCGFGDF>CCE@FGGFGGGGDC<
@M01751:259:000000000-C669V:1:1101:15939:3590 1:N:0:AGAGTC
TAGCGGAAACAGGATTAGATACCCTGGTAGTCCACGCCGTAAACGTTGGGAACTAGATGTGGGGACCATTCCACGGTCTCCGTGTCGTAGCTAACGCATTAAGTTCCCCGCCTGGGGAGTACGGCCGCAAGGCTAAAACTCAAAGGAATTGACGGGGGCCCGCACAAGCGGCGGAGCATGCGGATTAATTCGATGCAACGCGAAGAACCTTACCAAGGCTTGACATATACGAGAACGCACTGGAGACAGTGAACTCTTTGGACACTCGTAAACAGGTGGTGCATGGTTGTCGTCAGCTCGT
+
CCCCCGGGGGGGGGGGGGGGGGGGGGGGGGGGGGGGGGGGGGGGGGGGGGGGGGFGGGGGGGDGGGGGGGGGGGGGGGGGGGGGGGGGFGGGCGGGGGGGGGGGGGGGGGGGGGGGGGGGGGGGGGGGGGGGGGGFGGGGGGGGGGGGGGGGEGGGDEGGGGGCFGGGGGGGGGGDGGFFGGGGGGGGGGGGGGGGGGFEGGEGGGGFGGGGGFFCFDDGGEGGGG?CEGGGGGGGGGGGGGGGGGGGGGGGGGGGGGGGGGGGGGGGGGGFE7CFFFGGGGGGGGGGGGGCFFGGF+99)
@M01751:259:000000000-C669V:1:1101:20656:3595 1:N:0:AGAGTC
CATAAGTACGTCATCCCCACCTTCCTCCGGTTTATCACCGGCAGTCTCCTTTGAGTTCCCGACCGAATCGCTGGCAACAAAGGATAAGGGTTGCGCTCGTTGCGGGACTTAACCCAACATTTCACAACACGAGCTGACGACAGCCATGCAGCACCTGTCTCAGAGTTCCCGAAGGCACCAAAGCATCTCTGCTAAGTTCTCTGGATGTCAAGAGTAGGTAAGGTTCTTCGCGTTGCATCGAATTAAACCACATGCTCCACCGCTTGTGCGGGCCCCCGTCAATTCCTTTGAGTTTTAATCT
+
CCCCCGGGGGGGGGGGGGGGGGGGGGGGGGGGGGGGGGGGGGGGGGGGFGGGGGGGGGGGGGGGG@@FFFGGGGGGGGGGGGGGGGGFGFGGGGGGGGGGGGGGGGGGGGGGGGGGGGGGGGGGFGGGGGDGGGGGGGGGGDGGGGGGGGGGGGGGGGGEFFGGEGGGFFGDG<<FFGGGGGFGGFGCFGGGGGG@CGGGGGGGGGGGGGGCFGGGGGGGGGGGGCGGG>@EGG>EGGGGGFGFFFGG*;C@<<FCFFFFFECEG*C+A=GC?EGGG55;ECGGGF?EG7+8:<9F9<022
@M01751:259:000000000-C669V:1:1101:13039:3607 1:N:0:AGAGTC
CATAAGTACGTCATCCCCACCTTCCTCCGGTTTGTCACCGGCAGTCTCCTTAGAGTGCCCACCATAACGTGCTGGTAACTAAGGACAAGGGTTGCGCTCGTTACGGGACTTAACCCAACATCTCACGACACGAGCTGACGACAGCCATGCAGCACCTGTGTCAGAGTTCCCGAAGGCACCCATCCATCTCTGGAAGGTTCCCTGCATGTCAAGGCCTGGTAAGGTTCTTCTCGTCGCTTCGCTTTAAACCACATCCTCCACCGCTTGTTCGGGCCCCCGTCAATTCCTTTGCGTTTTATTT
+
CCCCCGGGGECF@FF<CDEFFGGGGC<E@FGGCBF<F@FBFGGGGGGGGGFGGFAFGFDGGCCCA@E<CFCGGGGFFGFGGGDFC<EFFC:EE:8F7FGGGGGGGGGC7A9ECGFGGGGGFG,5?AFDEGGGD=F:=AB3>F:F,B,B3FFFC<>F<,DC3<FCA<FG<F9FCCCFGF7F<E>:<,79D3;F,D<,>6,,,7,2:3,,73@7:7<FDCF<,77>B<BFF@+21=**4;*48*1/10<+<8CC56+0<+:6;;CC*;*A+<***:E=CC5****<7C+<9@+3*2:CGC*:*
@M01751:259:000000000-C669V:1:1101:11703:3685 1:N:0:AGAGTC
TAGCGGAAACAGGATTAGATACCCTGGTAGTCCACGCCGTAAACGATGAATGTTAGCCGTCGGGCAGTTGACTGTTCGGTGGCGCAGCTAACGCATTAAACATTCCGCCTGGGGAGTACGGTCGCAAGATTAAAACTCAAAGGAATTGACGGGGGCCCGCACAAGCGGTGGAGCATGTGGTTTAATTCGAAGCAACGCGCAGAACCTTACCAGCCCTTGACATGTCCGGCTCACCACAGAGATGTGGTTTTCCCTTAGGGGACCGGAGCACAGGTGCTGCATGGCTGTGGTCAGCTCGTGT
+
CCCCCGGGGGGGGGFGGGGGGGGGGFGGGGGGGGGGEFGGGGGGGGGGGGGGGGGDGGGGGGDFGFGGGGGGGFGGGGGGGGGGGGGGGGGGGGGGGGGGGGGFGFGGED@FFGGGGGGGGGGGGGGGGGFFGGGG?FGFGGGFFGGGGGGGGGGGGGGDFGGGFGGGGGGFGGGGGFFCGGGGGGGGGDFFGGGGG>@EGGGGGF6FGGFGGGGGGGG?FGGC<AFGGEGGGGGGGFF?@CCFGGDFFCFFCFG7+0:CC*:C?ECEECCGCGF+8EGGF?E6*8>0+2;@9CCGFGG47
@M01751:259:000000000-C669V:1:1101:8358:3713 1:N:0:AGAGTC
CATAAGTACGTCATCCCCACCTTCCTCCGGTTTATCACCGGCAGTCTCCTTTGAGTTCCCGACCGAATCGCTGGCAACAAAGGATAAGGGTTGCGCTCGTTGCGGGATTTAACACAACATTTCACAACACGAGCTGACGACAGCCAAGCAGCACCTGTCTCCCGGTTCCCGAAGGCAGTGAGGCATCTCTGCCGCATTCCGTGGATGTCTAGAGTAGGTAAGGTTCTTTGCGTTGCATCGCATTAAACCACATGCTCCACCGCTTGTGCGGTACCCCGTCAATTTATTTGAGTTTTAACCT
+
CCCCCGGFF@EFGGGF@DFDC<FFG99FEGGGFG<FFGF7++@BFGFGF<CCFGFFFGG@FE7+68688,CECCCFF7CFD,EFE<F,C,,9@FFC@++CA,B7@F@+BBF<C,:ADCF?D9,FFGC@B+BBECC8<,8FEC+<DE,:FFFG@CCCFCFGD>F7:3*1,?:1>@FFB*@4F,6:<CFF,<F,C77***72,7*1*<F2:,27:C,?,<7?:CFGC+:@+++8:;85EGC**2;EG+3+*;/*<6C<98+2CEGDE8@<EEC*/;+0AG*/**+<+ACEC9+/0AFF++>7*
@M01751:259:000000000-C669V:1:1101:6956:3771 1:N:0:AGAGTC
CATAAGTACGTCATCCCCACCTTCCTCCGGTTTATCACCGGCAGTCTCCTTTGAGTTCCCGACCGAATCGCTGGCAACAAAGGATAAGGGTTGCGCTCGTTGCGGGACTTAACCCAACATTTCACAACACGAGCTGACGACAGCCATGCAGCACCTGTCTCACGGTTCCCGAAGGCACTAAGGCATCTCTGCCAAATTCCGTGGATGTCAAGAGTAGGTAAGGTTCTTCGCGTTGCATCGAATTAAACCACATGCTCCACCGCTTGTGCGGGCCCCCGTCCATTCATTTGAGTTTTAACCT
+
CCCCCGGGGGGGGGGGGGGGGGGGGGGGGGFGGGGGGGGGGGGGGGGGGGGGGGGGGGGGGGGGG@8BBFFGGGGGGGGGGGGGGGGGGGGGGGGGGGGGGGCGGGGGGGGGGGGGGGGGGGGGGGGGGGGGGGGGGGGGGGGGGGGGGGGGCGGGGGGGGGGGGGGGGGGGEGGGGGGGGFGGGGGFFFGGGGGGGGGGGGGGGGGGGGFFGGGGGGGGGGGGGGGGGGGGGGGGGCFEGGGGGGGGGGGGGFG9:<+CFGGEEGG8E*8CGEEGGGGG*AF??CGFFF<FFGGGDFG=:
@M01751:259:000000000-C669V:1:1101:16069:3772 1:N:0:AGAGTC
CATAAGTACGTCATCCCCACCTTCCTCCGGTTTATCACCGGCAGTCTCCTTTGAGTTCCCGACCGAATCGCTGGCAACAAAGGATAAGGGTTGCGCTCGTTGCGGGACTTAACCCAACATTTCACAACACGAGCTGACGACAGCCATGCAGCACCTGTCTCAGCGTTCCCGAAGGCACCAAAGCATCTCTGCTAAGTTCGCTGGATGTCAAGAGTAGGTAAGGTTCTTCGCGTTGCATCGAATTAAACCACATGCTCCACCGCTTGTGCGGGCCCCCGTCAATTCATTTGAGTTTTAACCT
+
CCCCCGGGGGGGGGGGGGGGGGGGGGGGGGGGGGGGGGGGGGGGGGFGFGGGGGGGGGGGGGGGGFFGFEGGGGGGGGGGGGGGGGGFGGFGGGDGGGGGGGGGGGGGGGGGGGGGGGGGGGGGGGGGGGGGGGGGGGGGGGGGGGGGGGGFGGGGGGGGGGGGGGGGGGGGGGGGGGGGGFFFGGDFFBFFFCFGGGFGGGGDGGCFGGGGGGGCCFGGGGGGFCFGGGGGGGCEFFF5CFF>E0<EFGGFC@FCF6:EFGGEDGGFGGGGG5CEEGCEEEGFGGGGFF?CEFGGGCC7>
@M01751:259:000000000-C669V:1:1101:18625:3874 1:N:0:AGAGTC
TAGCGGAAACAGGATTAGATACCCTGGTAGTCCACGCCGTAAACGATGAATGTTAGCCGTCGGGCAGTTTACTGTTCGGTGGCGCAGCTAACGCATTAAACATTCCGCCTGGGGAGTACGGTCGCAAGATTAAAACTCAAAGGAATTGACGGGGACCCGCACAAGCGGTGGAGCATGTGGTTTAATTCGAAGCAACGCGAAGAACCTTACCAACTCTTGACATCCCCTTGACCGCTTGAGAGATCAAGTTTTCCCTTCGGGGACAAGGGTGACAGGTGGTGCATGGTTGTCGTCAGCTCGT
+
CCCCCGGGGGGGGGGGGGGGGGGGGGGGGGGGGGGGGGGGGGGGGGGGGGGGGGGGGGGGGGGGGGGGFGGGGGGGGGGGGGGGGGGGGGGGGGGGGGGGGGGGGGGGGGGGGGGGGGGGGGGGGGGGGGGGGGGGGGGGGGFGGGGGGGGGGGGGGGGGGGGFCGGGFGGCFGFDF;FFGGGGGGGGGGFEGGFFGGGGGGGFGGGGGGGGGGFGGGGGGGGGDCGFGFGFGEGGDGGGGGCFC<CFFGFGGFEFGG5EE>88C@=F*088ECFGGGGGGGFFFFFGGC98FGGEGFD31
@M01751:259:000000000-C669V:1:1101:5782:3998 1:N:0:AGAGTC
CATAAGTACGTCATCCCCACCTTCCTCCGGCTTATCACCGGCGGTTCCTTTAGAGTACCCAACTAAATGATGGTAACTAAAGGCGAGGGTTGCGCTCGTTGCGGGACTTAACCCAACATCTCACGACACGAGCTGACGACAGCCATGCAGCACCTGTGTTCCAGTCCCCGAAGGGAAGAGATCCATCTCTGGAAATCGTCCGGACATGTCAAACGCTGGTAAGGTTCTGCGCGTTGCTTCGAATTAAACCACATGCTCCACCGCTTGTGCGGGCCCCCGTCAATTCCTTTGAGTTTTAATC
+
CCCCCGGGGGGGGGGGGGGGGGGGGGGGGGGGGGGGGGGGGGGGGGGGGGGGGGGGGGGGGGGGGGGGGGGGGGGGGGGGGGGGGGGGDGGGGGGGGGGGGGGGGFGGGGGGGGEGGGGGDGGGGGGGGGGGGGGGGGGGDGGGGGGFGGFFCFCFGGGGGGGFFDFGGGGGGGGGGGGGGFGGGGGDGGGGGGACGGEFGGGGGFGGGGGGGGEGGGGEGDFGGGGGGGGGGGDEEGECEFGGGGGGGCCF:F?FFCGFGCGG5CEFFFGGGG5CGCEEGGCCF9FGGGEGGGGGGC6F*
@M01751:259:000000000-C669V:1:1101:19587:4026 1:N:0:AGAGTC
CATAAGTACGTCATCCCCACCTTCCTCCGGTTTATAACCGGCAGTCTCCTTTGAGTTCCCGACCGAATCGCTGGCAACAAAGGATAAGGGTTGCGCTCGTTGCGGGACTTAACCCAACATTTCACAACACGAGCTGACGACAGCCATGCAACACCTGTCTCACGGTTCCCGAAGGCACCAAGGCATCTCTGCCGAATTCCGTGGATGTCAAGAGTAGGTAAGGTTCTTCGCGTTGCATCGAATTAAACCACATGCTCCACCGCTTTTGCGGGCCCCCGTCAATTCCTTTGAGTTTTAACCT
+
CCCCCGGFG7CFEGGGFGGGGGGGGFFGGCFGGFG,CCFGGG@@C@CEFDGFEC8CDEFEGGGGGFF:F,6@,776CF8FGGGGDGGFGG4F7C:FDGGGGG>7+=FGGGGFAF=C<?FGDDDFGGGGBCFCCGE8AFEEBC<77<F,@<,@DF:F8F@3;,=>>>F:>><7*CFCF<*6,4<CFFFDC;C9CF*<F:,>FF*C7C,,,>BC9F::9?FGFFCFD<<CC@5*?EE*+<@8EG6579:C**;;E++3<+<C6**2*/<+9=EEC***::C8CC9?F++3<9:/<E7976?7:
@M01751:259:000000000-C669V:1:1101:17402:4477 1:N:0:AGAGTC
CATAAGTACGTCATCCCCACCTTCCTCCGGTTTATCACCGGCAGTCTCCTTTGAGTTCCCGACCGAATCGCTGGCAACAAAGGATAAGGGTTGCGCTCGTTGCGGGACTTAACCCAACATTTCACAACACGAGCTGACGACAGCCATGCAGCACCTGTCTCACGGTTCCCGAAGGCACTAAGGCATCTCTGCCGACTTCCGTGGATGTCAAGAGTAGGTAAGGTTCTTCGCGTTGCATCGAATTAAACCACATGCTCCACCGCTTGTGCGGGCCCCCGTCAATTCATTTGAGTTTTAACCT
+
CCCCCGGGGGGGGGGGGGGGGGGGGGGGGGGGGGGGGGGGGGGDGGGGCFGGFDGGGGGGGGGGGG:FGGGGGGGGGCEGGGGGGGGGGGGGGGGGEGGGGGGGG7CEGGGGF<EFGGGGFGFGGGGGGGGGGGGGGGGGGDFG7CFFGGGGGGGGGGGGFFGGCFFGGGGG7*BFC::FF?C:,C,,,@;3CFC*=<:9FGFGGC7F99F,CFGGGF:CFCC2C<EFFF58?C*ACFC56EC8?FFGGGGGGDGC<EFG6:8:ECEF+*8?ED=5**2;5*<?9+3A9@:8F7CGF+C77
@M01751:259:000000000-C669V:1:1101:10679:4514 1:N:0:AGAGTC
CATAAGTACGTCATCCCCACCTTCCTCCAGTTTATCACTGGCAGTCTCCTTTGAGTTCCCGGCCGGACCGCTGGCAACAAAGGATAAGGGTTGCGCTCGTTGCGGGACTTAACCCAACATTTCACAACACGAGCTGACGACAGCCATGCAGCACCTGTCTCACGGTTCCCGAAGGCACTAAGGCATCTCTGCCAAATTCCGTGGATGTCAAGAGTAGGTAAGGTTCTTCGCGTTGCATCGAATTAAACCACATGCTCCACCGCTTGTGCGGGCCCCCGTCAATTCATTTGAGTTTTAACCT
+
CCCCCGGGGDGGGGGGGGGGGGGGGGGGGGGGGGGGGGGGGGGGGGGGGGGGGGGGGGGGGGGGGGGGGGGGGGGGGGGGGGGGFGGGGGGGGGGGEGGGGGGGGGGGGGGGGFGGGGGGGGGGGGGGGGGGGGGGGGGDGGGGGGGGGGGGGGGGGGGFGGFEGFGGGGGGGGGGGGGGGDCCBCGGGGGGGGGGGGGGGGGGDGCECFGGGGGCGGGGFGGGGGGGGFGGGGCGGGGGGGGGGGGGGGGGG9CFGGGGGCEGGGGCCGDDEDGCGGGGGGGGGGGGD??FCF?F?FGFF
@M01751:259:000000000-C669V:1:1101:25395:4526 1:N:0:AGAGTC
CATAAGTACGTCATCCCCACCTTCCTCCGGTTTATCACCGGCAGTCTCCTTTGAGTTCCCGACCGAATCGCTGGCAACAAAGGATAAGGGTTGCGCTCGTTGCGGGACTTAACCCAACATTTCACAACACGAGCTGACGACAGCCATTCAGCACCTGTCTCACGGTTCCCGAAGGCACTAAGGCATCTCTGCCGAATTCCGTGGATGCCAAGAGTCGGTCAGGTTCTTCGCGTTGCATCGAATTAAACCACATGCTCCACCGCTTGTGCGGGCCCCCGTCAATTCATTTGCGTTTTAATCT
+
--8@@CFGGGG@FFG9E<FF@CCEDFFFCDFGGE9EFGGG7FGCGEEFE,@CA<DCEFC,,BC:FD@CCFFGGGGCFFF8F=F,C??FD,CEFF+CFE@EGCFEE7+@FA,?EE@FD:7<?<FA9?FEFGG7C:B,,BF++++@7<=,@@CEF@@8FFGCF;AF*<@:FC17**><FB7,4F,?,7:F9AE:C:<*1*?9FC*<*?F+<F<::+7,=7=*;C?FGF?@F5CCG*:>C+3:**38C+<C2**/<+A@@+<FCE**;@AEC*1**/2:5C=8*:02<0A7CE+:EEGGF+*0:
@M01751:259:000000000-C669V:1:1101:14415:4711 1:N:0:AGAGTC
TAGCGGAAACAGGATTAGATACCCTGGTAGTCCACGCCGTAAACGATGAATGTTAGCCGTCGGGCAGTTGACTGTTCGGTGGCGCAGCTAACGCATTAAACATTCCGCCTGGGGAGTACGGTCGCAAGATTAAAACTCAAAGGAATTGACGGGGGCCCGCACAAGCGGTGGAGCATGTGGTTTAATTCGAAGCAACGCGCAGAACCTTACCAGCTCTTGACATTCGGGGTATGGGCAGTGGAGACATTGTCCTTCAGTTAGGCTGGCCCCAGAACAGGTGCTGCATGGCTGTCGTCAGCTC
+
CCCCCGGGGGGGGGGGGGGGGGGGGGGGGGGGGGGGGGGGGGGGGGGGGGGGGGGGGGGGGGGGGGGGGFGGGGGGGGGGGGGGGGGGGGGGGGGGGGGGGGGGFGGGGGGGFGGGGGGGGGGGGGGGGGGGGGGGGGGGGGGGGGGCGGGGGGGG7CGGEGGGGGEGGGGGGGGGGGGGGGGGGGGGGGFGGGGGGGGGGGGGGGGGGGFGGGFEFC+AFFCGFGGGEGGGFGGGGGGGGGGGG8CGFCCEGGFGGGF+9CGGGGGGGGGGFGGGGGGD6FGC+0CFCFEGFEFFGGGC6
@M01751:259:000000000-C669V:1:1101:22199:4731 1:N:0:AGAGTC
CATAAGTACGTCATCCCCACCTTCCTCGCGGCTTATCACCGGCAGTCTCCCTAGAGTGCCCAACTGAATGATGGCAACTAAGGACGTGGGTTGCGCTCGTTGCGGGACTTAACCCAACATCTCACGACACGAGCTGACGACAGCCATGCAGCACCTGTGTGCAGGTCCCCGAAGGGAACGACCGATCTCTCGGACAATCCTGCCATGTCAAGGGATGGTAAGGTTCTGCGCGTTGCTTCGAATTAAACCACATGCCCCACCGCTTGTGCGGGCCCCCGTCAATTCCTTTGAGTTTTAATCT
+
CCCCCGGGGGGAFFFAGGGGGGGGGGGGGFGGEGGGEGGGFCFCFFFGGGGGGGGFCEAFEFFGGGGGGCFFFFGFGGGGGGD?FGGDD@CGEGGGGGGGGGGGGGGGGGGGGGGGG+BEG9,EADCGGGGGGGGGGGCGFCFFFGGFG9DFFFGGFFFGGGGGGGGGGGGD@FEEAFF:=FGECFGFGGC1FFGG7F7AFFF*<7+<CGCEGD@68C+3CC6+<C<9?*:EGGGGFG<8*8+8@CGFGGGGE?6+2A*1;?CE;;6+<**::=8=ECEGGEA<00<CE?+822<EF?7*:
@M01751:259:000000000-C669V:1:1101:19771:5006 1:N:0:AGAGTC
CATAAGTACGTCATCCCCACCTTCCTCCGGCTTATCACCGGCGGTTCCTTTAGAGTACCCAACTAAATGATGGTAACTAAAGGCGAGGGTTGCGCTCGTTGCGGGACTTAACCCAACATCTCACGACACGAGCTGACGACAGCCATGCAGCACCTGTGTTCCAGTCCCCGAAGGGAAGAAATCCATCTCTGGAAATCGTCCGGACATGTCAAACGCTGGTAAGGTTCTGCGCGTTGCTTCGAATTAAACCACATGCTCCACCGCTCGTGCAGGCCCCCGTCAATCCCTTTGAGTTTTAACC
+
CCCCC<F<AFFGGGFFGGG@CFDFFFGGEGCCEGDAD@@FCCFEGGFFGGFFFFGGAFFDGFGFGGGCACGGGGGGGAEFA<FFECCEGGGGF7+:FDFGDEFGGGFFEEFFGFDFFGD8,ED9FEGEFEDDE<C><CGGC:FGG:CGGGCA@CC:>>FFFFF;8>FFFE7EGGCGGCC:C<<FG,<,?<F:FFGGECC:FGG7=:7CF@G9CCCEEGG8@7?6<:AEG?55:?EE*<@G>*0<CC+3<FGGGG687C+2C8::**2:/8*0;*;*:>E=5=CC+*<:C++2*3CGFF>>C
@M01751:259:000000000-C669V:1:1101:9427:5071 1:N:0:AGAGTC
CATAAGTACGTCATCCCCACCTTCCTCCGGTTTATCACCGGCAGTCTCCTTTGAGTTCCCGACCGAATCGCTGGCAACAAAGGATAAGGGTTGCGCTCGTTGCGGGACTTAACCCAACATTTCACAACACGAGCTGACGACAGCCATGCAGCACCTGTCTCACGGTTCCCGAAGGCACTAAGGCATCTCTGCCGAATTCCGTGGATGTCAAGAGTAGGTAAGGTTCTTCGCGTTGCATCGAATTAAACCACATGCTCCACCGCTTGTGCGGGCCCCCGTCAATTCATTTGAGTTTTAACCT
+
CCCCCGGGGGGGGGGGFGGGGGGGGGFGDGGFGGGGGGGGGGGGGGGGGGGGGGGGGGGGGGGGG@@BFFGGGGGGGGGGGGGGGGGGGGGGGGGGGGFGFGGGGDGGGGFGGGGGGGGGGGGGGGGGDEGGGGGGGGGGGGGGGGGGFGGDFGGGFFGF=FFGDFEEGGGGGGGGGGGGGGGGGGGGGGGGGGGDGGGGGGGGFGGGGGGGGGGGGFCFGDGGGFFG?CGDCC8CFGGGGCFFGGGG*;CFGGGFCGGGG888CGGCFGGGGD?CEEGG*1<??<FGGFFGGGGG702::
@M01751:259:000000000-C669V:1:1101:23509:5079 1:N:0:AGAGTC
TAGCGGAAACCGGATTAGATACCCTGGTAGTCCACGCCGTAAACGATGAATGCTAGCTGTTGGGGTGCTTGCACCGCAGTAGCGCAGCTAACGCTTTAAGCATTCCGCCTGGGGAGTACGGTCGCAAGATTAAAACTCAAAGGAATTGACGGGGGCCCGCACAAGCGGTGGAGCATGTGGTTTAATTCGAAGCAACGCGCAGAACCTTACCATCCCTTGACATGTCGTGCCATCCGGAGAGATCCGGGGTTACCTTCGGGGACGCGAACACAGGTGCTGCATGGCTGTCCTCAGCTCGTGT
+
CCCCCGGGGGGGGGGGGGGGGFFGGGGGGGGGGGGGGGGGGGGGGGGFGFGGGGGGGGGGGGGGGGGGGGGFGGGGGGGGGGGEGGGGGGGGGGGGGGGGGGGGGGGGGGGGGGG@FGDFGGGGGGGGGGGGGGGGGFGGG,BECGGGGGGDGFGGDGCFEGGFCFGDCFGGGFFGGGGGFCCGGGGGGGFGGGGFGGGGGGGFGGGGGGGGGGGGCFD9CGGFGGFC>EGGGC55CGCG>F72<CEGCCC*<CGCF8CC?*:8:5:8E5AACFGGC:F+0+3:C*;:3++3AC7+7*599
@M01751:259:000000000-C669V:1:1101:5700:5173 1:N:0:AGAGTC
TAGCGGAAACAGGATTAGATACCCTGGTAGTCCACGCCGTAAACGATGAATGCCAGCCGTTGGCCTGCTTGCAGGTCAGTGGCGCCGCTAACGCATTAAGCATTCCGCCTGGGAGTACGGTCGCAAGATTAAAACTCAAAGGAATTGACGGGGGCCCGCACAAGCGGTGGAGCATGTGGTTTAATTCGAAGCAACGCGAAGAACCTTACCAGGCCTTGACATGCAGAGAACTTTCCAGAGATGGATTGGTGCCTTCGGGAACTCTGACACAGGTGCTGCATGGCTGTCGTCAGCTCGTGTC
+
CCCCCGGGGGGGGGGGGGGGGGFGGGGGFFGGGGGGGGGGGGGGGGGGGGGGGGGGGGGGGGGGGGGGGGGGFGGGGFGGGGGGGGGGGGGGGGGGGGGGGGGGGGGGGGGFG?FGGGGGGGGGGGGGGGGGGGGGGGGGGCBFGGGGGGEGGGFEGFDGGGGGGGGFGGGGGGGGGGGEGGGGGGGGGGGGGGGGGGGGGGGGGGGGGGGGGGEGGGCCGGGGGGGGDGGGGGGFFGGGFGGGGFF@FGCGGGGGGDEGGGGGGFCCFGGGGF6CGFGGCFFGCEGFGG55CFCECGGG4
@M01751:259:000000000-C669V:1:1101:16456:5186 1:N:0:AGAGTC
TAGCGGAAACAGGATTAGATACCCTGGTAGTCCACCCCGTAAACGTTGGGAACTAGTTGTGGGGTCCATTCCACGGATTCCGTGACGCAGCTAACGCATTAAGTTCCCCGCCTGGGGAGTACGGCCGCAAGGCTAAAACTCAAAGGAATTGACGGGGGCCCGCACAAGCGGTGGAGCATGTGGTTTAATTCGATGCAACGCGAAGAACCTTACCTACTCTTGACATCCACGGAATTCGGCAGAGATGCCTTAGTGCCTTCGGGAACCGTGAGACAGGTGCTGCATGGCTGTCGTCAGCTCG
+
CCCCCGGGGGGGGGGGGGGGGGGGGGGGGGGGGGGGGGGGGGGGGGGGGGGGGGGGGGGGGGGGGGGGGGGGGGGGGGGGGFGGGGGGGGGGGGFGGGGGGGFGGGGGGGGGGGGGGDGGGGGGGGGGDGGGGGGGGGGDGGFGFGGGGGGGGGGGGGGDGCC<FFGAFGGGGGGGGGGGFGGGGGGFGGGGGFGGGGGGGGGED>FCFGC@EGGGGGFGGGGGGGGFGC8>EGGFFGGC>88>CG?FFGGFGGGCFGG6@CE=EGGGC=CC+9;EGGCGGGCGFGGGGC*0:=***<09*
@M01751:259:000000000-C669V:1:1101:16872:5206 1:N:0:AGAGTC
CATAAGTACGTCATCCCCACCTTCCTCCGGTTTATCACCGGCAGTCTCCTTTGAGTTCCCGACCGAATCGCTGGCAACAAAGGATAAGGGTTGCGCTCGTTGCGGGACTTAACCCAACATTTCACAACACGAGCTGACGACAGCCATGCAGCACCTGTCTCACGGTTCCCGAAGGCACTGAGGCATCTCTGCCAGATTCCGTGGATGTCAAGAGTAGGTAAGGTTCTTCGCGTTGCATCGAATTAAACCACATGCTCCACCGCTTGTGCGGGCCCCCGTCAATTCATTTGAGTTTTAACCT
+
CCCCCGGGGGGGGGGGGGGGGGGGGGGGGGGGGGGGGGGGGGGGGGGGGGGGGGGGGGGGGGGGGFCFFGGGGGGGGGGGGGGGGGGGFGGGGGDGEGGGGGGGGGGGGGGGGGGGGGGGGGGGGGGGGGGGGGGGGGGGGGGFGGGGGGGGGGGGGGGFGFEGGGGGFGGGGGGGGGGGGGGGGGGFFGGGGGGDGGGGFGFGEGGGGGGGGGGGFGGGGGGGGGGGGGGGGGGGGDF;EGGGGGGGFCCFG669CF6CFEE=CCG@CDECE8EG5:EGEGFGGGFFGF7;F?E9EGGGG
@M01751:259:000000000-C669V:1:1101:13937:5240 1:N:0:AGAGTC
TAGCGGAAACAGGATTAGATACCCTGGTAGTCCACGCCGTAAACGATGTCGACTTGGAGGTTGTTCCCTTGAGGAGTGGCTTCCGGAGCTAACGCGTTAAGTCGACCGCCTGGGGAGTACGGCCGCAAGGTTAAAACTCAAATGAATTGACGGGGGCCCGCACAAGCGGTGGAGCATGTGGTTTAATTCGATGATACGCGAGGAACCTTACCAAGACTTAAATGGGAAATGACAGCTTTAGAAATAGATCCTTCTTCGGACATTTTTCAAGGTGCTGCATGGTTGTCGTCAGCTCGTGCCG
+
CCCCCGGGGGGGGFFGGGGGGGGGGF8FGGFACFGCGGGGGEFGGGGGGG@GGGGGGGGGGGGGGGGGGGFGGGGDFFGGGGGFGEE+FFGFGEGGGFEFFF?7FCFGGE7B=FDEGG8:CC:>@EGFGFGFGCGFFGFG<FGGGGGFGFEGG<FEF><:<7FECFFGGGEDBFDCC@<<9<<FGFGGCC,<FF@G7CCCCGGGGG>F9+:+<+;>CGCFGE?76CGGGGGC79C*<9@F7FF9CFFGC+2<CC9+A8;CE8?FFD93<:@C?C2<7<CFFGGC5CC8;CEGGGGCE*9<3
@M01751:259:000000000-C669V:1:1101:22098:5271 1:N:0:AGAGTC
CATAAGTACGTCATCCCCACCTTCCTCTCGGCTTATCACCGGCAGTCCCCTTAGAGTGCCCAACTAAATGCTGGCAACTAAGGGCGAGGGTTGCGCTCGTTGCGGGACTTAACCCAACATCTCACGACACGAGCTGACGACAGCCATGCAGCACCTGTTCTAGGGCCAGCCGAACTGAAGGTCATCGTCTCCAATGACCATACCCCGAATGTCAAGAGCTGGTAAGGTTCTGCGCGTTGCTTCGAATTAAACACCATGCTCAACCGCTTGTGCGGGCCCCCGTCAATTCCTTTGCGTTTTA
+
CCCCCGGGGGGFGGFFGGGGDGGGGGFGGCFGDEGCFFGGGGGGCGFGGGGGFGGGGGGGGGGEGGGCGGGGEF@@FFGGGFFGGGGGEG@EEGGGGGGGGF@FGGGGGGGGGGGGGGGGGGGGGCGF@FEGDGG8FFCGGGGGGGGFGG,>,>FCBFGGGF,9:CFC7DFDFC7C:CGGFGFFFGGFF,,>FEG7FFCCFFGGGG:E<<FGGFFCF7BFFGEGGFG90+<+<::/?E8CF7AE*0<CEFCF9*2*3<+2A+3A@5::C*;+<C87CEGGE=*:E5C90<CGG<A**27C*
@M01751:259:000000000-C669V:1:1101:4961:5493 1:N:0:AGAGTC
TAGCGGAAACAGGATTAGATACCCTGGTAGTCCACGCCGTAAACGATGGAAGCTAGCCGTCGGGGGGTTTACCTTTCGGTGGCGCAGCCAACGCATTAAGCTTCCCGCCTGGGGAGTACGGTCGCAAGATTAAAACTCAAAGGAATTGACGGGGGCCCGCACAAGCGGTGGAGCATGTGGTTTAATTCGAAGCAACGCGCAGAACCTTACCAGCCCTTGACATGCCACGACGTCCCCAGAGATGGGGTCATTCCTTCGGGACGTGGCCACAGGTGCTGCATGGCTGTCGTCAGCTCGTGTC
+
CCC9CEGGCF<F8<CEFGFDFGGGFFGGGGGGDFF,CFGGGEGFGGFGCFGGFGGGDFFGGGGFCFGFGGGGGGGGGGEG7@@FFGGGGGGFGDGGGGF;CGGGGGGGCGFDG7FFGGGGCFCE>FEGGGGGGGFCFGGGCGGGGGCCE9E5**8*:*:>GDCGGGE5;8EGGGGFDFCFF8EFGGG7CFGGGGGF>E8CEGGGGFGG<CFFFGECFFFC8++0<@<9*:2::*;E*88@ECGCCFGGC@@C+:<C3*8::85:AC**2;*;CFG?CCDF7<6*8>CFC858*C00:*19*
@M01751:259:000000000-C669V:1:1101:23345:5581 1:N:0:AGAGTC
CATAAGTACGTCATCCCCACCTTCCTCCGGCTTATCACCGGCAGTCCCCCTAGAGTGCCCAACCAAATGCTGGCAACTAGGGGCGAGGGTTGCGCTCGTTGCGGGACTTAACCCAACATCTCACGACACGAGCTGACGACAGCCATGCAGCACCTGTGTCCACGTCCCGAAGGAATGACCCCATCTCTGAGGACGTCGTGGCATGTCAAGGGCTGGTAAGGTTCTGCGCGTTGCTTCGAATTAAACCACATGCTCCACCGCTTGTGCGGGCCCCCGTCAATTCATTTGCGTTTTAATCTTT
+
CCCCCGGGG7EFGGGGGGGEGGGGGGGGGGGGGGGGGGGGGGGGGGGGGGGGGGGGGGFGEGGGGGGGFGGGEGGGGGGFGFGDGGGCFFGGGGCFGDEFFGGDGDFGGGGGGGGFGGGGCFGGGGGEGGGGGGGGGGGGGGGGGGGGGGGGGGGFGGGFGBFGGGFCGEGDGGGC:FFGGDEFGBFC:AFGGGGGEGGG>EFGGGFGG988CFEGEFGGC+@+:@FEEGGGGGGG9CCCGF+CFG6AE58+<09CGG*58:EDFF?E**:28:EE5CE*9C7?F9C+0*28CGFCCCFG*
@M01751:259:000000000-C669V:1:1101:15088:5585 1:N:0:AGAGTC
CATAAGTACGTCATCCCCACCTTCCTCCGGTTTATCACCGGCAGTCTCCTTTGAGTTCCCGACCGAATCGCTGGCAACAAAGGATAAGGGTTGCGCTCGTTGCGGGACTTAACCCAACATTTCACAACACGAGCTGACGACAGCCATGCAGCACCTGTCTCAGCGTTCCCGAAGGCACCAAAGCATCTCTGCTAAGTTCGCTGGATGTCAAGAGTAGGTAAGGTTCTTCGCGTTGCATCGAATTAAACCACATGCTCCACCGCTTGTGCGGGCCCCCGTCAATTCATTTGAGTTTTAACCT
+
CCCCCGGGGGGGGGGGEGGGGGGGGGGGGGGGGGGGGGGGGGGGGGGGGGGGGGDFGGGGCGGGGCFFFGGGGGGGGGGGGGGGGGGFGGGGDGGGGGGGGGGGGGGGGGGGGGGGGGGGGGAGCGGGFGGGGGGGGGGGGGGFGGGFFGFFGGGGGGGGGGGGGGGGGGGGEGGFGGGGGGGGGGGFAFGG?FGGFEFGGGGGGFGGGGGGGGFFGGGGGGGGGFGGFFGGEGEEGGCCGFGCCCCFGGGGGGFGG6@EFGEEGGG6C5?=58CEGGC=EEE+<@FCF@FDGC??<<F7:
@M01751:259:000000000-C669V:1:1101:11109:5722 1:N:0:AGAGTC
CATAAGTACGTCATCCCCACCTTCCTCCGGCTTATCACCGGCGGTTCCTTTAAAGTGCCCAACTAAATGATGGCAACTAAAGGCGAGGGTTGCGCTCGTTGCGGGACTTAACCCAACATCTCACGACACGAGCTGACGACAGCCATGCAGCACCTGTGTTCCAGTCCCCGAAGGGAAGAAATCTGTCTCCAGAAGTCGTCCGGACATGTCAAACGCTGGTAAGGTTCTGCGCGTTGCTTCGAATTAAACCACATGCTCCCCCGCTTGTGCAGGCCCCCGTCAATTCCTTTGAGTTTTAATT
+
CCCCCGGGGGGGGGGGGGGGGGGGGGGGGGGGGGGGGGGGGGGGGGGGGGGGGGGGGGGGGGGGGGGGGGGGGGGGGGGGGGGGGGGGGGGGGGGGGGGGGGGGGGGGGGGGGGGGGGGGCCGGGGGGGGGGGGGGGGGGGGFGGGGGGGGGGGGGGGGGGG9CFFGGGGCFGGGCGGGGGGGGGGGFFEGGGGCF9@FGGGGGGGGGGGFFGGGGGGDGGGGFCE9CGGGGGGGD8CGGGGGGGFGGGGGGGGFGFG8*2?CC=EFE8?FEFGGDGGGCEGEGF+<?FF7+5+AFGCGG7
@M01751:259:000000000-C669V:1:1101:13957:5751 1:N:0:AGAGTC
TAGCGGAAACAGGATTAGATACCCTGGTAGTCCACGCCGTAAACGATGTCGACTTGGAGGTTGTTCCCTTGAGGAGTGGCTTCCGGAGCTAACGCGTTAAGTCGACCGCCTGGGGAGTACGGCCGCAAGGTTAAAACTCAAATGAATTGACGGGGGCCCGCACAAGCGGTGGCGTATGTGGTTTAATTCGATGCAACGCGAAGAACCTTACCTGGCCTTGACATGTCGAGAACTTTCCAGAGATGGATTGGTGCCTTCGGGAACTCGAACACAGGTGCTGTATGGCTGTCGTTAGCTCGTG
+
CCCCCGGGGGGGGGGGGGGGGGGGFGGGGGG9CEGGGGGGGGGGGGGGGGGGGGGGGGGGGGGGGDFGGGFGGGGGGFG@FGGGGGGGGGGGGGGGGGGGGGGGGGGEGGFGCFGGGGGGGGEGFCFGGGCGG<FGGGGG@DF9FFGGGGGGDGGDGEEEGEGGG7FFGFFG+C<FCGGGGGGGGGGCFGGGGGGGGGCCGGECCCFFGF@FGCCEEFGFGGGGCFF>E>CC+<FGFGGGCE6CFC8CCCF?*<*<EEGGE58@8+180**2*;=9ACGG++++;@CEGCD/**1<<C3)*
@M01751:259:000000000-C669V:1:1101:25192:5920 1:N:0:AGAGTC
CATAAGTACGTCATCCCCACCTTCCTCCGGTTTGTCACCGGCAGTCACTCTAGAGTGCCCACCCGAGGTGCTGGCAACTAAAGTCAAGGGTTGCGCTCGTTGCGGGACTTAACCCAACATCTCACGACACGAGCTGACGACAACCATCCACCACCTGTCACTTCTGCCCCGAAGGGAAAGACTATCTCTAGTCCGGTCAGAAGGATGTCAAAACTTGGTAAGGTTCTTCGCGTTGTTTCGAATTAAACCACATACTCCACTGCTTGTGCGGGTGCCCGTCAATTCCTTTGAGTTTCAGTTT
+
CCCCCGGGGGGGGGGEFGG:FC<EFCEFGGGGBEFEFGFFGGG@GGGGGFCFGGFCAAFGGG7FFGCCCDAFGGGGGEEFGFGFGGG,=?F8CFFGG@@FC@ECC::FFDCFFGBCFCF8?DF5BF74C3F::+@BEF>F7FCGD7,,:>FFFG:,,@33@F=@,,EFGC::<FE:>FF,,6,7<9,@,,3@CEB@1C7:FED@F,:<BB9,2=,CFF9F,::<2,++24;8EGE*;8<;F>+/+<FFG*CFFC6:@CE8+++299:++;C*:*2:2:2;E5E+<CFF+++*3:CC77?:>
@M01751:259:000000000-C669V:1:1101:23401:6008 1:N:0:AGAGTC
CATAAGTACGTCATCCCCACCTTCCTCTCGGCTTATCACCGGCAGTCCCCCTAGAGCGCCCAACTGAATGCTGGCAACTAAGGGCGAGGGTTGCGCTCGTTGCGGGACTTAACCCAACATCTCACGACACGAGCTGACGACAGCCATGCAGCACCTGTGCACATGTCCCGAAGGAAAAGCTCCATCTCTGGAGCCGTCAGGGCATGTCAAGGGCTGGTAAGGTTCTGCGCGTTGCTTCGAATTAAACCACATGCTCCACCGCTTGTGCGGGCCTCCGTCAATTCCTTTGAGTTTTAATCTT
+
CCCCCGGGF7CEFFGGFFGCEGEFCEDFG;FCC:EFGG9EEEEFFEEFFGGGGGF@,@@F@CFEEFGGEGGFFCGFFFGGCFGGD=:FFGGGDGGCFGG:F,=+@FGGGGGGG<FCFEGC8?BFF8FGGC+:FEE8E<CC><FF7FG8,@CFGGCC,83?F:,?,DA<BFGCCEGGGG?DFF<<C<;F@FFFCFGG*<CFFGGFGG,7>CFC7FCC52<9@+C7:CFFE*:EEG5CC9E5;FE9C9:*:8@?CC+0<+*2::=C5C6C558/:22:?:EG5C<90A9+++*3++:+<E*CF
@M01751:259:000000000-C669V:1:1101:15935:6111 1:N:0:AGAGTC
TAGCGGAAACAGGATTAGATACCCTGGTAGTCCACGCCGTAAACGATGTCGACTTGGAGGTTGTTCCCTTGAGGAGTGGCTTCCGGAGCTAACGCGTTAAGTCGACCGCCTGGGGAGTACGGCCGCAAGGTTAAAACTCAAATGAATTGACGGGGGCCCGCACAAGCGGTGGAGCCTGTGGTTTAATTCGAAGCAACGCGAAGAACCTTACCAGGCCTTGACATGCAGAGAACTTTCCAGAGATGGATTGGTGACTTCGGGAACTCTGACACAGGTGCTGCATGGCTGTCGTCAGCTCGTG
+
CCCCCG@FEGGGGGGGGGGGGGGGGG8FFGGCGGGGEGGGGGGGGDGGGGGGGDGFGGGGGGGGGGGFGGGGGGCGGGFDGGGGGGGGGFFGGGGGGGGGGGCFGGG=@FEGGGEC>FGFCGGEGGGGGGGGFFFCGDCGF,EFDF=9BFGDGGGG7>BFEE*1<FFCF<FE<*+*?F,,?+=FCCCCCCFD**<@88CC:8*;EFFGGGFGG+*;>EG6+<EG+<0<CC>C6C:C:CGA@C*:9<*+3*:<C+00<CEDEC58EC?7<<E@*;;F877C++3+8C65*0;A:CCG+7D><
@M01751:259:000000000-C669V:1:1101:11552:6122 1:N:0:AGAGTC
CATAAGTACGTCATCCCCACCTTCCTCCGGTTTATCACCGGCAGTCTCCTTTGAGTTCCCGACCGAATCGCTGGCAACAAAGGATAAGGGTTGCGCTCGTTGCGGGACTTAACCCAACATTTCACAACACGAGCTGACGACAGCCATGCAGCACCTTTCTCACGGTTCCCGAAGGCACTGAGGCATCTCTGCCAGATTCCGTGGATGTCAAGAGTAGGTAAGGTTCTTCGCGTTGCATCGAATTAAACCACATGCTCCACCGCTTGTGCGGGCCCCCGTCAATTCCTTTGAGTTTTAACCT
+
CCCCCGGGFGGGGGFFGGGDGGGGGGGGGGGGGGGGGGGGDG7FCFGGGFGGGGGGGGGGGGGGG@8@FFGFEEEDGGGGGGGGGGFGGDGGFGGG@EGGGGGGGGGGGGGGGGGGGGGGGGGGGGGGGGGGGGGGGGEGFGGGFGEDDGFGGGGGGGGFFCFGCFGGGGGG<EGGCFFGC@DFGFGCF@FGGGGGGGGGGGGGCCFE@FF@EGGGGGGGC9FCFFFGGGEGGGEECFC;?CFGCF+0@FFFGGG99E6CG5:EEFG8FEDDGEEGEGGE5*<EF9@FGGE:?CFGC?*:>
@M01751:259:000000000-C669V:1:1101:12375:6123 1:N:0:AGAGTC
TAGCGGAAACCGGATTAGATACCCTGGTAGTCCACGCCGTAAACGATGAATGCTAGCTGTTGGGGTGCTTGCACCGCAGTAGCGCAGCTAACGCTTTAAGCATTCCGCCTGGGGAGTACGGTCGCAAGATTAAAACTCAAAGGAATTGACGGGGGCCCGCACAAGCGGTGGAGCATGTGGTTTAATTCGATGCAACGCGAAGAACCTTACCTACTCTTGACATCCACGGAATTCGGCAGAGATGCCTTAGTGCCTTCGGGAACCGTGAGACAGGTGCTGCATGGCTGTCGTCAGCTCGTGT
+
CCCCCGGGGGGGGGGGGGGGGGGGGGGGGGGFGGGGGGGGGGGGGGGGGGGGGGGGGGGGGGGGGGGGGGGGGGGGGGGGGGGGGGGGGFGGGGGGGGGGGGGGGGGGGGGGGGGGGGGGGGGGGGGGGGFGCFDGGGGGGGGGGGGGGGGGGGGGGGGGDGGGGGGGGGGGGGGGGGGGGGGFGGGCGGGGGGGGGDEEGGEGGGFGGFEFGGGGFGFGGFG6CF?EGGGFFCCGEGEGGFGGGGGGG?F+C?FGFGGGGGGFCEG55CFEGGGFGGGG?FGGGC>CGCFC5:ECGE7C>
@M01751:259:000000000-C669V:1:1101:8933:6128 1:N:0:AGAGTC
TAGCGGAAACAGGATTAGATACCCTGGTAGTCCACGCCGTAAACGATGATAACTAGCTGTCAGGGCACTTGGTGCTTTGGTGGCGCAGCTAACGCATTAAGTTATCCGCCTGGGGAGTACGGTCGCAAGATTAAAACTCAAAGGAATTGACGGGGGCCCGCACAAGCGGTGGAGCATGTGGTTTAATTCGAAGCAACGCGCAGAACCTTACCATCCCTTGACATGTCGTGCCATCCGGAGAGATCCGGGGTTCCCTTCGGGGACGCGAACACAGGTGCTGCATGGCTGTCGTCAGCTCGTG
+
CCCCCGGGGGGGGFGGGGGGGGGGGGGGGGGGGGGGGGGGGGGGGGGGGGGGGGGGGGGGGGGGGGGGGFGGGGGGGGGGGGGGGGGGGGGGGGGGGGGGGGGGGGGGEGGGGGGGGGGGGGGGGGGGGGGGGGFFGGGGGGGGGGGGGGGGGGGGGDFGGGGGGGGCEFEGDGGGGGGGGGGGGCFGGGGGGGGGGGGGGGGGGGFFGGG80:FFGGGCFGGGGGGGG5EFFFGGGGGGGDFFECGGGGGGGGGGGGGGGEGEEGGGGGGGGGGGGGCGGGGGGGGGGGCECEEGFFGC7
@M01751:259:000000000-C669V:1:1101:27253:6132 1:N:0:AGAGTC
TAGCGGAAACAGGATTAGATACCCTGGTAGTCCACGCCGTAAACGATGTCGACTTGGAGGTTGTTCCCTTGAGGAGTGGCTTCCGGAGCTAACGCGTTAAGTCGACCGCCTGGGGAGTACGGCCGCAAGGTTAAAACTCAAATGAATTGACGGGGGCCCGCACAAGCGGTGGAGCATGTGGTTTAATTCGATGCAACGCGAAGAACCTTACCTACTCTTGCCATCCAGCGAACTTAGCAGAGATGCTTTGGTGCCTTCGGGAACGCTGAGACAGGTTCTGCATGGCTGTCGTCAGCTCGTG
+
CCCCCGG>CGGFFFGGGGGGGGEGEFGGGGGGFGGGGG@FGGGGGGGGGGGCCFEG8EFEGGGGGGGGGGGFGFGGGGGDF?FEFGGGGGGGGEGGGCGGGGC7?FGGGGGGGGG+@CFCFGDG=FGGG?DCGGGGGFGGFGGAAF9FFGEECCECCCCFC:CEFFGGEFGGGFFF,CBFF@FCFGCFFGG?<FEGFGG588:EFFGGGF8CFGF?F?CE+<FG+CF:CEGEEGFCFG?<E58CFG9:C9FGFCCF@3/AEDEGCEEGEG9+:CFG+<+<<++<CC*80+;8:E5FGCC)9
@M01751:259:000000000-C669V:1:1101:16153:6251 1:N:0:AGAGTC
CATAAGTACGTCATCCCCACCTTCCTCCGGTTTATCACCGGCAGTCTCCTTTGAGTTCCCGACCGAATCGCTGGCAACAAAGGATAAGGGTTGCGCTCGTTGCGGGACTTAACCCAACATTTCACAACACGAGCTGACGACAGCCATGCAGCACCTGTCTCACGGTTCCCGAAGGCACTAAGGCATCTCTGCCGAATTCCGTGGATGTCAAGAGTAGGTAAGGTTCTTCGCGTTGCATCGAATTAAACCACATGCTCCACCGCTTGTGCGGGCCCCCGTCAATTCATTTGAGTTTTAACCT
+
CCCCCGGGGGGGGGGGGGGGGGGGGGGGGGGGGGGGGGGGGGGGGGGGGGGGGGFGGGGGGGGGGGCGGGGGGGGGGGGGGGGGGGGGGGGGGGGGGGGGGGGGGGGGGGGGGGGGGGGGGEGGGGGGGGGGGGG?GGDGGGGGGGGGGGFFGFGGGGGGGGFGGFGGGGGGGGGGGGGGGGGGGGGGGFC@FFEGFCAFFC*<<CEGGGCFGGGGGGG9FFGGG9BCCFDEGGGGGGGGCFGFEGFGGGGGGDGGGCCFCCGCEGGCGGDEG5?EG=5C:/:ECFFFG7A*+<9C7E:FC
@M01751:259:000000000-C669V:1:1101:3906:6266 1:N:0:AGAGTC
TAGCGGAAACAGGATTAGATACCCTGGTAGTCCACGCCGTAAACGATGTCGACTTGGAGGTTGTTCCCTTGAGGAGTGGCTTCCGGAGCTAACGCGTTAAGTCGACCGCCTGGGGAGTACGGCCGCAAGGTTAAAACTCAAATGAATTGACGGGGGCCCGCCCAAGCGGTGGAGTATGTGGTTTAATTCGATGCAACGCGAAGAACCTTACCTACTCTTGACATCCACGGAATTTGGCAGAGATGCCTTAGTGCATTCGGGAACCGTGAGACAGGTTCTGACTGGCTGTCGTCAGCTCGTG
+
CCCCCGGGGGGGGCEFFGGGGGCFGGGGGGGGGGGGGGFGCEGGGGGGGGGEGDGGFFGGCFFEGFGGCFGGFGDGGGGGGGGGGGGGGGGG,?FCGGGDGGGGGGGEGGDFGGGDGCGGGGEEGGDEGGFD,FFFGCCC<<F9=FFFFF9FGCGFEEFFG*4F:BBC<=@FGG,>C>FCEGGGGC9FGFF,?C,3<CEGGEGD<CFGGCCFGG?+30<<9EGGG6FGGGD>;FCGCCCE58EC+<89CFGFFG++<<+:88EFGGGGGGCGG?=?+<C7++2:A8F>CF=F=55CFG<D<
@M01751:259:000000000-C669V:1:1101:26169:6302 1:N:0:AGAGTC
CATAAGTACGTCATCCCCACCTTCCTCCGGTTTGTCACCGGCAGTCTCCTTAGAGTGCCCACCATAACGTGCTGGTAACTAAGGACAAGGGTTGCGCTCGTTACGGGACTTAACCCAACATCTCACGACACGAGCTGACGACAGCCCTGCAGCACCTGTGTAAGAGTTCCCGAAGGCACCACTCCATCTCTGGAAAGTTCTCTTCATGTCAAGGCCTGGTAAGGTTCTTAGCGTTGCTTCGAATTAAACCACATGATCCACTGCTTGTGCGGGTCCCCGTCAATTCACTCGCGTTTTAACA
+
C@CCCF@-,BCEFFF@EGGGGGCE,C@,8CCF;BEEFGGGGGG7E,<CFDD9C9,C,<,66,,6,ED,BC@DGGGGGGGE,C,,C,CFCE,CFECG+:7F44CF:+:+@E,BEFCCCF@F<FFE<<,+84:BF7:C,:,+8>:3,=+><,D<FG<AFCC3@@,3@>,,3,>>*5<FC,D*,*6:,FCC9?,>,7D>>>A,@FC,,77@,C,C:,*,7FF,,7?77,<<++5?C<<*=9BC7C:F5B++>ECAC+0++<+:C++<C@+*3<;=*/:E*2>27*:++<9+<+**/2**2<D7*
@M01751:259:000000000-C669V:1:1101:7029:6328 1:N:0:AGAGTC
CATAAGTACGTCATCCCCACCTTCCTCCGGTTTATCACCGGCAGTCTCCTTTGAGTTCCCGACCGAATCGCTGGCAACAAAGGATAAGGGTTGCGCTCGTTGCGGGACTTAACCCAACATTTCACAACACGAGCTGACGACAGCCATGCAGCACCTGTCTCACGGTTCCCGAAGGCACTGAGGCATCTCTGCCAGATTCCGTGGATGTCAAGAGTAGGTAAGGTTCTTCGCGTTGCATCGAATTAAACCACATGCTCCACCGCTTGTGCGGGCCCCCGTCAATTCATTTGAGTTTTAACCT
+
CCCCCGGGGGGGGGGGGGGGGGGGGGGGGGGGGGGGGGGGGGGGGGFGGGGGFGFGGGGGGGGGC888@EFGGGGGGGGGGGGGGGGGGGGGFGGGGGGGGGGGGGGGGGFGGFGDGGGGGGGGGGGGGGGDEGGGGGCEGGDGGGGGGGGGGGGGGGGFGGGGGGGGGCEGGGGGGGFGGGFFGGGGGGAFFFGGGGGGGGGGGGGGGGG9@CCGGGGGFGGGGFGGGDEEEG>EGGGGCFC@FGGGGFFFCCFGFG?6EEEE*8E+<EDEDGGGGC*;C*???CEGGFFGFGGGGC77:
@M01751:259:000000000-C669V:1:1101:13632:6473 1:N:0:AGAGTC
CATAAGTACGTCATCCCCACCTTCCTCCGACTTATCATCGGCAGTTTCCATAGAGTGCCCAACTGAATGCTGGCAACTAGGGACGTGGGTTGCGCTCGTTGCCGGACTTAACCGAACATCTCACGACACGAGCTGACGACAGCCATGCAGCACCTGTGTGCAGGTCTCTTACGAGAAAGCTGAATCTCTCCAGCGGTCCTGCCATGTCAAGGGTTGGTAAGGTTCTGCGCGTTGCTTCGAATTAAACCACATGCTCCACCGCTTGTGCGGGCCCCCGTCAATTCCTTTGAGTTTTAATCTT
+
CCCCCGGGGGGGGGGGGGGGGGGGGGGGGGGGGGGGGGGGGGGGGGGGDFGGGGGGGGGGGGGGGGGGGGGGGGGGGGGGFGGGGGGGGGGGCEGEEGGGGGGGGGGGGFGGGGGGGGGGGGGGGGGGGGGGGGGGGGGGGGGGGGGGGGGGGGGGGCFGGGGGGGGGGGGGGGGGGGGGGFGGGG@@,<FGCFGGGGGGFGGGGGGGGGGGGGGGDCFGGGGGFGCCECCCGGCGGFGGGFCCG9EGCCAFFEFGGFGCCGGGGG6EGGEEEGDGGGD*>CFGFFGGG?EGFGGCFF>CD
@M01751:259:000000000-C669V:1:1101:7273:6604 1:N:0:AGAGTC
CATAAGTACGTCATCCCCACCTTCCTCCGGTTTATCACCGGCAGTCTCCTTTGAGTTCCCGACCGAATCGCTGGCAACAAAGGATAAGGGTTGCGCTCGTTGCGGGACTTAACCCAACATTTCACAACACGAGCTGACGACAGCCATGCAGCACCTGTCTCACGGTTCCCGAAGGCACTCAGGCATCTCTGCCGAATTCCGTGGATGTCAAGAGTAGGTAAGGTTCTTCGCGTTGCATCGAATTAAACCACATGCTCCACCGCTTGTGCGGGCCCCCGTCAATTCATTTGAGTTTTAACCT
+
CCCCCGGGGGGGGGGGGGGGGGGGGGGGGGGGGGGGGGGGGGGGGG<FGGGGGGGGGGGGGEGGG@88BFGFEGGCFGGGGGGGGGGFGFFE:FGGGGGGGFGGDGGEGGFGFGGGGGGGGGGGGGGGGGGGGGGGGGGGGGGGGGFGGGGGGGGGGGGGGFGGGGGGGGGG7F:CCF7CFF:FGGGGGGGGGGGGGGGGFGGGGGG:CGGGGGG?@FGGGGGGGGGGFCEEGGDGGDCCF6CCGGGGGGGGGFGFG6<FF?EEGCE+<;CGDEC5CEGE*:CF7<<FGGFC0C:FGGFD>
@M01751:259:000000000-C669V:1:1101:24618:6617 1:N:0:AGAGTC
CATAAGTACGTCATCCCCACCTTCCTCCGGTTTATCACCGGCAGTCTCCTTTGAGTTCCCGACCGAATCGCTGGCAACAAAGGATAAGGGTTGCGCTCGTTGCGGGACTTAACCCAACATTTCACAACACGAGCTGACGACAGCCATGCAGCACCTGTCTCCGCGTTCCCGAAGGCACCAAAGCATCCCTGCTAAGTTCGCTGGATGTCAAGAGTAGGTAAGGTTCTTCGCGTTGCATCGAATTAAACCACATGCTCCACCGCTTGTGCGGGCCCCCGTCAATTCATTTGAGTTTTAACCT
+
CCCCCGGFDFGGGGFG<FGEC8EFE<F,6CFFFGF,CDFC@FG7FD,,;EDFFGFGGFFGGGE>FFGGGGGCCCCFCFGEGGGDFFG,CE,C:=7=BFGCGG+4:7EFFE9F?FGEFGF8?9FG<FGG,CCGGGGGG8FGGGDEFGCCC9<F@,DFGGGAF,*<CCFG,>@GBFGGGG7FGEFFC;C,<:,:BCC<<FFFGGE7CC>>9<,:<FFC<@F<7+8CFG7E7EGDE85?0AEEEGC:A?FGC88FCGGGGFFF6CGG*8EFGGGG=8CC8=*;*2++3C?CGFG52+++0+*:F
@M01751:259:000000000-C669V:1:1101:8476:6673 1:N:0:AGAGTC
TAGCGGAAACAGGATTAGATACCCTGGTAGTCCACGCCGTAAACGATGAATGTTAGCCGTCGGGCAGTTGACTGTTCGGTGGCGCAGCTAACGCATTAAACATTCCGCCTGGGGAGTACGGTCGCAAGATTAAAACTCAAATGAATTGACGGGGGCCCGCACAAGCGGTGGAGCATGTGGTTTAATTCGAAGCAACGCGAAGAACCTTACCAGGCCTTGACATGCAGAGAACTTTCCAGAGATGGATTGGTGCCTTCGGGAACTCTGACACAGGTGCTGCATGGCTGTCGTCAGCTCGTGT
+
CCCCCGGGGGGGGGGGGGGGGGGGGGGGGGGGGGGGGGGGGGGGGGGGGGGGGGGGGGGGGGGGGGGGGFGGGGGGGGGGGGGGGGGGGGGGGGGGGGGGGGGGGGGGGGGGGGGGGGGGGGGGGGGGGGGGGGGGGGGGGGGGGGGGGGGGGGGGGGGGGGGGGGGGGGGGGGGGGGGGFGGGGGGGGGFGGGGGGGG5EEGGCFGGGGGGGGGGGGGGCCGEFGGGGGGGGGGGGGGFGG?CC;?EFGGGGC?EEFGGEEFGGGGGGGCFGGGF6FGGG9CCFEECFGGG5E?7<ED<7
@M01751:259:000000000-C669V:1:1101:15466:6837 1:N:0:AGAGTC
CATAAGTACGTCATCCCCACCTTCCTCCGGCTTATCACCGGCGGTTCCTTTAGAGTACCCAACTAAATGATGGTAACTAAAGGCGAGGGTTGCGCTCGTTGCGGGACTTAACCCAACATCTCACGACACGAGCTGACGACAGCCATGCAGCACCTGTGTTCCAGTCCCCGAAGGGAAGAAATCGATCTCTCGAAGTCGTCCGGACATGTCAAACGCTGGTAAGGTTCTGCGCGTTGCTTCGAATTAAACCACATGCTCCACCGCTTGTGCAGGCCCCCGTCAATTCCTTTGAGTTTTAATT
+
CCCCCGGGGGGGGGFGGGGGGGGGGGGGGGGGGGGGGGGGGGGGGGGGGGGGGGGGGGGGGGGGGGGGGGGGGGGGGGGGGGGGGGGGGGGGGGGGGGGGGEGGGGGGG<FGGGGGGGGGFFGGGGGGGGGGGGGFGGDFGGGFGGGGGGGGGFFGGGGGGGGGGGGGGGGGGFGFGGGGGFGGGGGFEFDFGG@FGGGGGGG>GGG6FGGGGGEDGGDGGCCGGGGGGGGGGGDEGGGGEGGF>GCFG8EGGGCFGGGGGGGCEGCC@FFG6EGGDEEE=ECFFGF9CF9CCFGGG?<F*
@M01751:259:000000000-C669V:1:1101:22919:6876 1:N:0:AGAGTC
CATAAGTACGTCATCCCCACCTTCCTCCGGTTTATCACCGGCAGTCTCCTTTGAGTTCCCGACCGAATCGCTGGCAACAAAGGATAAGGGTTGCGCTCGTTGCGGGACTTAACCCAACATTTCACAACACGAGCTGACGACAGCCATGCAGCACCTGTCTCAGCGTTCCCGAAGGCACCAAAGCATCTCTGCTAAGTTCGCTGGATGTCAAGAGTAGGTAAGGTTCTTCGCGTTGCATCGAATTAAACCACATGCTCCACCGCTTGTTCGGGCCCCCGTCAATTCATTTGAGTTTTAACCT
+
CCCCCGGGGGGGGGGGGGGCFGGGGFGGGGGGGGGGGGGGGGGGGGFGGGGGGGGGGGGGGGGGGFFFGGGFGEGGGGCFGGGGCFGAEFGGGGGFEGGGDGG@FGGGGGGGCGGGGGGGGGGGGGGGGGGGGGGGGGDGGGGGFF9CFGGGGGGGGGGGGCGGGGEGGGGDECCGFG>AFGCCCGGFGFGGCGFGFGGGGGGCG,?FCGGGCFGGGFGGGGGFFCFGGFCEEEDGGFCEG?FCFGFFCCC*8<CCE8<CFCCGDF6+<CEEGGGEEEGGGGGFGGGGGFCG??FFFGGDC
@M01751:259:000000000-C669V:1:1101:15951:7216 1:N:0:AGAGTC
CATAAGTACGTCATCCCCACCTTCCTCCGGTTTATCACCGGCAGTCTCCTTTGAGTTCCCGACCGAATCGCTGGCAACAAAGGATAAGGGTTGCGCTCGTTGCGGGACTTAACCCAACATTTCACAACACGAGCTGACGACAGCCATGCAGCACCTGTCTCACGGTTCCCGAAGGCACTAAGGCATCTCTGCCGAATTCCGTGGATGTCAAGAGTAGGTAAGGTTCTTCGCGTTGCATCGAATTAAACCACATGCTCCACCGCTTGTGCGGGCCCCCGTCAATTCATTTGAGTTTTAACCT
+
CCCCCGGGGFFFGGGGGGGGGGGGGGGGGGGGGGGGGGGGGGGGGGFGGGGGGGGGGGGGGGGGG@8BBFGGGDGGGGGGGGGGGGGGGGGGGGGGDGGGGGGGGGGGGGGGGGGGGGFGGGFGGGGGGGGCEGGGGGGGGGGGGGGGGFFGFGGGGGGGGGGGGGGGGGGGGGGGGGGGGCGGGGGCGGGGGGGGGGGC@F7FFDGGGGGGGGGGGGGCEFGGGFGGFGEGGGCDDF::FFGGGGC@CGGDGCGCFF?FF5CED5F6C8G55CGGG=:CCEGGCCFGGC+;?<?FCGFC>
@M01751:259:000000000-C669V:1:1101:18526:7221 1:N:0:AGAGTC
CATAAGTACGTCATCCCCACCTTCCTCCGGTTTATCACCGGCAGTCTCCTTTGAGTTCCCGGCATTACCCGCTGGCAACAAAGGATAAGGGTTGCGCTCGTTGCGGGACTTAACCCAACATTTCACAACACGAGCTGACGACAGCCATGCAGCACCTGTCTCAGAGTTCCCGAAGGCACCAAAGCATCTCTGCTAAGTTCTCTGGATGTCAAGGCCAGGTAAGGTTCTTCGCGTTGCATCGAATTAAACCACATGCTCCACCGCTTGTGCGGGCCCCCGTCAATTCATTTGAGTTTTAACC
+
CCCCCGGGGGGGGGGGGGGGGGGGGGGGGGGGGGGGGGGGGGGGGGGGGGGGGGGGGGGGGGGGGGGGGGGGGGFGGGGGGGGGGGGGFGGGGGGGGGGGGGGGGGGGGGGGGGGGGFGGGGGGGGGGGGGGGGGGGGGGGGGGGGGGGGGGGCG7CGFFGGGGGGGGGGGGGGGGGGGGGGGGGGGGGGGGGG9FGGGGGGGGG?GCGGGGFGGGGGGGGGGFFFFGGGGG7FFEGGGGCGGGGFGGGGGC8F6FFG6CG6=EDGEGCDCE=CEGGGGEGCE?FF:CGG9+:?FGGGCFC
@M01751:259:000000000-C669V:1:1101:20039:7299 1:N:0:AGAGTC
TAGCGGAAACCGGATTAGATACCCTGGTAGTCCACGCCGTAAACGATGTCGACTTGGAGGTTGTTCCCTTGAGGAGTGGCTTCCGGAGCTAACGCGTTAAGTCGACCGCCTGGGGAGTACGGCCGCAAGGTTAAAACTCAAATGAATTGACGGGGGCCCGCACAAGCGGTGGAGCATGTGGTTTAATTCGATGCAACGCGAAGAACCTTACCTACTCTTGACATCCACGGAATTCGGCAGAGATGCCTTAGTGCCTTCGGGAACCGTGAGACAGGTGCTGCATGGCTGTCGTCAGCTCGTG
+
CCCCCGGGGGGGGGGGGGGGGGGGGGGGGGGGGGGGGGGGGGGGGGGGGGGGGGGGGGGGGGGGGGGGGGGGGGFGGGGGGGGGGGGGGGGGGGGGGGGGGGGGGGGGGGGGGGGGGGGGGGGGGGGGGGGGGGGGGGGGGGGGGGFGGGGGGDGGGGGGGGGGGGGGGGGGGGGGGGGGGGGGGGGFGGGGGGGGGGGGGGGGGGGGGGGGGGGGGGGFGFGGGGGGGGGGGC:CGEEEFFGGGFGFGGGGFGGGGFGGGGEGFGGGGGGGCFFGFG?CGDC7EC@CFFFFGGGFEFGG5
@M01751:259:000000000-C669V:1:1101:14013:7493 1:N:0:AGAGTC
TAGCGGAAACAGGATTAGATACCCTGGTAGTCCACGCCGTAAACGATGTCGACTTGGAGGTTGTGCCCTTGAGGCGTGGCTTCCGGAGCTAACGCGTTAAGTCGACCGCCTGGGGAGTACGGCCGCAAGGTTAAAACTCAAATGAATTGACGGGGGCCCGCACAAGCGGTGGAGCATGTGGTTTAATTCGATGCAACGCGAAGAACCTTACCTACTCTTGACATCCAGAGAACTTTCCAGAGATGGATTGGTGCCTTCGGTAACTCTGAGCCAGGTTCTGCATGGCTGTCGTCAGCTCGTG
+
CCCCCGGGGGGGGGGGGGGGGGGGGGGGGGGGGGGGGGGGGGGGGGGGGGFGGGGGGGGGGGGGGGGGGGGGGGGGGDDGGFGGDGCGGGGGGGGGGGGGGGGGGGGGGGGFGGGGGGGGGGGGGGGEGGGGGAFGCFGFGGGGGFGGGGGGGGGGGGGGGGG*=AC@:*<C<EGGDFCGGFGGD?FGGDCFGGGFGGGGGDCEGGGGFFFCFGGC8CF:CFGGGGCFGGFGGGGGG?<90;C7FGGFC*:FCD@CFGGC***2+0<9E@+;FGGG+9<AFGFG6:8:FF8/>*:C??59*
@M01751:259:000000000-C669V:1:1101:4159:7560 1:N:0:AGAGTC
CATAAGTACGTCATCCCCACCTTCCTCCGGTTTATCACCGGCAGTCTCCTTTGAGTTCCCGACCGAATCGCTGGCAACAAAGGATAAGGGTTGCGCTCGTTGCTGGACTTAACCCAACATCCCACGACACGAGCTGACGACAACCATGCACCACCTGTCACCATTGTCCCCGAAGGGAAAACTTGATCTCTCAAGCGGACAATGGGATGTCAATAGTTGGTAAGGTTCTTCGCTTTGCATCGAATTAAACCACATACTCCACCGCTTGTTCGGGCCCCCGTCACTTCCTTTCAGTTTCAGT
+
CCCCCGGGGGGGGGGFEFGGGGCFGGGD+@F:-C@EE<CCE@F@FEFC@CFGGFDGFGGCGGGGDFFCC<FA,C@FFFFAFFGGGGGGGG<EFFEG@CFG?=+,CEFEGF<FFFFGGGGF8,BEF7FE7+B:FCFGGGG:+@FGEEE,@CA<D7CB,8@D9D9,8@FFD:FFCC*11:>FGG?G<C,B<F;:CF:FE**4<*F:,+?,<2,,,,,7<,C:*7,<,79CF72;>*1@CGCF7:EGGG?<<F6*;86<++0++:8*:*8;;++2***7*:>CCEE*27:@FCF+A:<?F?F=0
@M01751:259:000000000-C669V:1:1101:18226:7614 1:N:0:AGAGTC
CATAAGTACGTCATCCCCACCTTCCTCCAGTTTATCACTGGCAGTCTCCTTTGAGTTCCCGGCCGAACCGCTGGCAACAAAGGATAAGGGTTGCGCTCGTTGCGGGACTTAACCCAACATTTCACAACACGAGCTGACGACAGCCATGCAGCACCTGTCTCAGAGTTCCCGAAGGCACCAAAGCATCTCTGCTAAGTTCTCTGGATGTCAAGAGTAGGTAAGGTTCTTCGCGTTGCATCGAATTAAACCACATGCTCCACCGCTTTTGCGGGCCCCCGTCAATTCCTTTGAGTTTTATTTT
+
CCCCCGGGGGGGGGGGGGGGGGGGGGGGGGGGGGGGGGGGGGGGFGGGGGGGFGGGFGGGGCGGGGDGGGGGGGGGGGGGGGGGFEFFGGFGGGGG@GGGGGGGGGGGGGGGGGGGGGGFGGGGGGGGGGGGGGGGGGGGGGGGGGAFFFGG@FG<DGGFGGFGGCEGFF:FGGB,>FFG7FFFF@FCEFGGGGGCFGG9BFFFG@CACFGGGGGGGFCFGG@FGGGGGGDEFEFGGCG>CFF>FGGGGE=8C6C+<6CGGGGGE*3CCEECC5=EC*2;C*<?FGGFGGCDGGCCC+**2
@M01751:259:000000000-C669V:1:1101:26600:7640 1:N:0:AGAGTC
TAGCGGAAACAGGATTAGATACCCTGGTAGTCCACGCCGTAAACGATGAATGTTAGCCGTCGGCAAGTTTACTTGTCGGTGGCGCAGCTAACGCATTAAACATTCCGCCTGGGGAGTACGGCCGCAAGGCTAAAACTCAAAGGAATTGACGGGGCCCCGCACAAGCGGCGGAGCATGCGGATTAATTCGATGCAACGCGAAGAACCTTACCAAGGCTTGACATGCAGGGAAATCCTCCAGAGATGGTGGGTCCGCAAGGGTCCTGCGCAGGTGGTGCATGGTTGTCGTCAGCTCGTGTCGG
+
CCCCCGGGEGGFFGGGGGGGGGEF9FGGFFGCFFGGGGDFFGGG:FFGGG<FFFGGDGGEGG>EFEFDEFEFFE9@FE@FG7FG:FE:EFFFGGGCC?EF<FGFGGGGDGFGGGGGCFEGEGGDEGGDFG?FFGGGFFDBD=FEFB=CF,@FCGGDCCEG@EFGGG@:FFBFF*=ACFEGD5>FGFCGFGGCCFFGG*8CG5C<>*0@FG?CFFEE6FGFFGC?+CFF8EFGC78C9?><FGFCFGCFECCF=EEEE88EF88FC?EGDEE=CC**+<++AC<=87/AC8;8+2A5C50*/
@M01751:259:000000000-C669V:1:1101:7556:7663 1:N:0:AGAGTC
TAGCGGAAACAGGATTAGATACCCTGGTAGTCCACGCCGTAAACGATGATAACTAGCTGTCCGGGGACTTGGTCTTTGGGTGGCGCAGCTAACGCATTAAGTTATCCGCCTGGGGAGTACGGTCGCAAGATTAAAACTCAAAGGAATTGACGGGGGCCTGCACAAGCGGTGGAGCATGTGGTTTAATTCGAAGCAACGCGCAGAACCTTACCAGCGTTTGACATGTCCGGACGACTTCGAGAGATCGATTTCTTCCCTTCGGGGACTGGAACACAGGTGCTGCATGGCTGTCGTCAGCTCG
+
CCCCCGGGGGGGGGGGGFGGGGGGGGGGGGGGGGGGGGGGGGGGGGGGGGGGGGGGGGGGGGGGGGGGGGGGGGGGGGGGGGGGDGGGGGGGGGGGGGGGGGGGGGGGGGGGFGGDGGGGGGFGGGGGGGGGCFGGGGGGGGBEFGGGGGGGGGGGGGGFFFGGGGGGGGGG7CFGFGGGGGGGGCGGGGGGGGGGGDGGGGGGGEGGGGGCGGGECEGGGFFGFGFFGGGGEGGE8@?FFECD:E:ECFGGGGECDFGGGGGG8EGGGGGGGGGGGGGGC?CFGGGGC5*0:F*7EGFG<
@M01751:259:000000000-C669V:1:1101:23401:7695 1:N:0:AGAGTC
TAGCGGAAACCGGATTAGATACCCTGGTAGTCCATGCCGTAAACGTTGGGCGCTAGATGTAGGGACCTTTCCACGGTTTCTGTGTCGTAGCTAACGCATTAAGCGCCCCGCCTGGGGAGTACGGCCGCAAGGCTAAAACTCAAAGGAATTGACGGGGGCCCGCACAAGCGGCGGAGCATGCGGATTAATTCGATGCAACGCGAAGAACCTTCCCAAGGCTTGACATGCACGAGAAGCCACCAGAGATGGTGGTCTCTTTGGACACTGGTGCACAGGTGGTGCATGGTTGTCGTCAGCTCGT
+
CCCCCGGGGGGGGGGGGGGGGGGGGGGGGGGGGGGFGGGGGGGGGFCGGGGGGGGGGGGGGGGGGGGGGGGGFGGGGGGGGGGGEGGGGGGGG9FGGEEEGGFFGGGGGGGGGGGFGGGGFGGGGGGGGDGGGGG?FGGGGGFGGGCFGFGGGCFGGGGGGGG7FGFGGEGDGGGGGEGGGGGGGGCFGGGGGGFG7FGGGGGGGEFGGGF+:CFGGGF6CE*<?CEFGGGDE>EGGGGGGGF*;CG7EGGGGFGFCFE78++0CCFGGF+0<+0:AFFCGFFGGCGG5CFCCC=5?ECD)
@M01751:259:000000000-C669V:1:1101:5948:7739 1:N:0:AGAGTC
CATAAGTACGTCATCCCCACCTTCCTCCGGTTTATCACCGGCAGTCTCCTTTGAGTTCCCGACCGAATCGCTGGCAACAAAGGATAAGGGTTGCGCTCGTTGCGGGACTTAACCCAACATTTCACAACACGAGCTGACGACAGCCATGCAGCACCTGTCTCACGGTTCCCGAAGGCACTGAGGCATCTCTGCCAGATTCCGTGGATGTCAAGAGTAGGTAAGGTTCTTCGCGTTGCATCGAATTAAACCACATGCTCCACCGCTTGTGCGGGCCCCCGTCAATTCATTTGAGTTTTAACCT
+
CCCCCGGGGGCFGFEFGGGGGGGGGGGGGGGGGGGGGGGGGGGGGGGGGGGGGG@GGGGGGGGGGFFFGFGGGDGGGGGGCFGGGFGCEGGFGGGGGGGGGFG@FFGGGGGGGGFDGGGFGGGGGGGGGGGGGGEGFGGGGGEDFGGFGGGGGGGGGGGFGFGFGGGGGGGGGDFGFEFGGFFFGGGGGGFGGGGGGFGGGGGG7<FG?:FFFGFGGEEB@:FGGGFGCC7EEGDE9FGEGGGGFFGCFGFGGCFG<CCG6C=58*A+:/?EGG5EGC5CEDCEGGGGGE+*239A+C77:
@M01751:259:000000000-C669V:1:1101:14261:7775 1:N:0:AGAGTC
CATAAGTACGTCATCCCCACCTTCCTCCGGTTTATCACCGGCAGTCTCCTTTGAGTTCCCGACCGAATCGCTGGCAACAAAGGATAAGGGTTGCGCTCGTTGCGGGACTTAACCCAACATTTCACAACACGAGCTGACGACAGCCATGCAGCACCTGTCTCACAGTTCCCGAAGGCACCAATCCATCTCTGGAAAGTTCTGTGGATGTCAAGACCAGGTAAGGTTCTTCGCGTTGCATCGAATTAAACCACATGCTCCACCGCTTGTGCGGGCCCCCGTCAATTCATTTGAGTTTTAACCT
+
CCCCCGGGGGGGCFDCFDFGGDEFGGGGDGGGGGGGCGGEDGGEGFEFGFGGGGDCFGFGGGGE@C@FGGGGEGGFGGGCFFGGGGGA<E=FEEEGGGGGGGGG7CFEFD<FGGDFGGFGFGGGGGGGGGC+FEGFFFC7C@:EGGCCGDFD<CFGFFGGG9@D9@;FGGGGDEFGGGGCFGGGGCFGGGGF9F,<F,@ACG@7FGCBEFGDCFCEFG@,2<,?FFGGGCEGGDEGF@EG*;@E9CFGC::8CEG?FGFGGCCC;CC+A:C*E:858:*27E03@<@FGCFF<9C??+0:C
@M01751:259:000000000-C669V:1:1101:23084:7809 1:N:0:AGAGTC
CATAAGTACGTCATCCCCACCTTCCTCCGGTTTATCACCGGCAGTCTCCTTTGAGTTCCCGGCATCACCCGCTGGCAACAAAGGATAAGGGTTGCGCTCGTTGCGGGACTTAACCCAACATTTCACAACACGAGCTGACGACAGCCATGCAGCACCTGTCTCAGAGTTCCCGAAGGCACCGAAGCATCTCTGCTAAGTTCTCTGGATGTCAAGGCCAGTTAAGGTTCTTCGCGTTGCATCGAATTAAACCACATGCTCCACCGCTTGTGCGGGCCCCCGTCAATTCATTTGAGTTTTAACC
+
CCCCCFEFE@@<,CFFGC@CBFGGGFGGDGGGGCFGGAEEE@CF@;FACFGGGFGFF@FFGDGGGGFFGGCFECCFGCCFG8FDGGAF<CCFFEF:FF:FF7E?7++FFFGGGGCFEBGF,,E?FGGG:FGE+>>FG,BBFF73>FCF<FGGGE@FF?FB==3@,88@=9:FFCCGCC@FG**4=CBF?;AAE,77CFGFCF,<:CAFGGF9CGG@C*,,,,?,CFFFC<81<CGCGFC@8A8C*<2<72@8*<<EFC8FGG*CC**2+98***:=*:*85=7C7+<EF:++:+0+<CFG7
@M01751:259:000000000-C669V:1:1101:16712:7820 1:N:0:AGAGTC
CATAAGTACGTCATCCCCACCTTCCTCCGGTTTGTCACCGGCAGTCTCCTTAGAGTGCCCACCTTAACGTGCTGGTAACTAAGGACAAGGGTTGCGCTCGTTACGGGACTTAACCCAACATCTCACGACACGAGCTGACGACAGCCATGCAGCACCTGTCTCAATGTTCCCGAAGGCACCAATCCATCTCTGGAAAGTTCGCTGGATGTCAAGAGTAGGTAAGGTTCTTCGCGTTGCATCGAATTAAACCACATGCTCCACCGCTTGTGCGGGCCCCCGTCAATTCATTTGAGTTTTAACC
+
CCCC@DFGFGFGGGGGGGFFFGCFFCEFGGGGGGGGGFGEDFFFFGFGGGFGGF<EFGGGGGGEGGGGGGFGGGGGGGFFFGG@E<FGGGCGGGGGGEGGGGGGGGG>EFGFFFGGEDGGDFADFGFGGGGGGGGGGFGGGCGEFCCEBFGA8<FGGG<<,@DBFCCEGGGGD*@:FFFGGCFGGGGF;>;F<CFFGGGCFEFEGD9FFBFGCCGG9FGFCCFFBB+>B+8=CFGGGGC@8:<6A70AED@@CF9C+AFFGGGGCEGF<FG*CEEGE:5;7C*<FA7CF97+5?9<<07D*
@M01751:259:000000000-C669V:1:1101:26056:7996 1:N:0:AGAGTC
TAGCGGAAACAGGATTAGATACCCTGGTAGTCCACGCCGTAAACGATGTCAACTAGCCGTTGGGATCCTTGAGATCTTAGTGGCGCAGCTAACGCATTAAGTTGACCGCCTGGGGAGTACGGCCGCAAGGTTAAAACTCAAATGAATTGACGGGGGCCCGCACAAGCGGTGGAGCATGTGGTTTAATTCGAAGCAACGCGAAGAACCTTACCTGGCCTTGACATGATGAGAACTTTCCAGAGATGGATTGGTGCCTTCGGGACCTCAGACACAGGTGCTGCATGGCTGTCGTCAGCTCGTG
+
CCCCCGGGGGGGGGGGFGGGGGGGGGGGGGGGFGGGGGGEGDGGGGGGGGGGGGGGGGGFGGGGGFGGGDFGGEDEGGGGGGGGGGGGGGGGGGGGGEGGGGGGGGGCFFEGGGGGGGGGGGGGGDGGGGGGGGGGGGGGDEEFDDAF@BEGEGGGGG>FGDGG8CGGGGEGGGGGGGGFFC7FGFEDFGGGGGGGGGGGGEG5FGGGCG6<<FGF:EGC7<9@?+<CFG++<?FGGG9CCC*<E+*<7CEGGFFEFGFGGC/2@GC6CGFGGG5E6+<767?F:E?GGC5CFFEGF?CCC
@M01751:259:000000000-C669V:1:1101:17181:8114 1:N:0:AGAGTC
TAGCGGAAACAGGATTAGATACCCTGGTAGTCCATGCCGTAAACGTTGGGCGCTAGGTGTGGGCCACATTCCACGTGGTCCGTGCCGCAGCTAACGCATTAAGCGCCCCGCCTGGGGAGTACGGCCGCAAGGCTAAAACTCAAAGGAATTGACGGGGCCCCGCACAAGCGGCGGAGCATGCGGATTAATTCGATGCAACGCGAAGAACCTTACCAAGGCTTGACATGCAGGGAAATCCTCCAGAGATGGTGGGTCCGCAAGGGTCCTGCGCAGGTGGTGCCTGGTTGTCGTCAGCTCGTGT
+
CCCCCGGGGGGGGGGGGGGGGGGGGGGGGGGGGGGGGGGGGGGGGGGGGGGGGGGGGGGGGGGGGGGGGGGG9FGGGGGFGGGGGGGGGGGGFGGGGGGGGGFFGGGGGGGGGGGGGGGGGGGGGGGGGGGGGGGGGGGGGGGGGGGGGGGGGGGGGGGGGGGGGGGFGGGGGGGGGGGFGGGGGDGCGGGGGGGGGGGGGGGGGGGGGGGGGGGGGGGGGDGGGGGGGGGGGGGGGFCGGGGGGGGGGGGGGGGGGGCCC>EGFGGGDGGGEGGFFGFF*+2CGG5?FGGGGGGGCGCF4
@M01751:259:000000000-C669V:1:1101:23298:8192 1:N:0:AGAGTC
CATAAGTACGTCATCCCCACCTTCCTCGCGGCTTATCACCGGCAGTCTCCCTAGAGTGCCCAACTGAATGATGGCAACTAAGGACGTGGGTTGCGCTCGTTGCGGGACTTAACCCAACATCTCACGACACGAGCTGACGACAGCCATGCAGCACCTGTGTGCACGCCTCCGAAGAGGATCCCCGATCTCTCGAGGTAACATGCCATGTCAAGGGATGGTCAGGTTCTGCGCGTTGCTTCGAATTAAACCACATGCTCCACCGCTTGTTCGGGCCCCCGTCAATTCCTTTGAGTTTTAATCT
+
CCCCCFFGGGGGGGGGFGGGGGFGGG9FEGGGGGGGCFFGGGGGGGG9CFGGG@F<F<FFG8FGFFGGGGGGGGGGGGGGGGGGGGGGGCFGGGGGGGGGGGG@FCFFFFEGGGGDD7CFGDCDFFGGGGGG:BFGGGEEC:@FGFFFC9:DFGGF8@FFBFGGGD>FBFFD77*CCFGGGGGGGGGGGFGGDCGB,7CFC,<7?><FEGCG?FFCGG++0;EFGG?GG>**:?E5C7<*;;<CFC?7@FF8<0<EFGFEGE=*88A+0**/**/*85CGGD:<+<<F9++;<+<C96CFG
@M01751:259:000000000-C669V:1:1101:7975:8194 1:N:0:AGAGTC
CATAAGTACGTCATCCCCACCTTCCTCCGAGTTGACCCCGGCAGTCTCCTATGAGTCCCCGCCATAACGCGCTGGCAACATAGAACGAGGGTTGCGCTCGTTGCGGGACTTAACCCAACATCTCACGACACGAGCTGACGACAACCATGCACCACCTGTACACCGACCACAAGGGGGCGACCATCTCTGGCCGTTTCCGGTGTATGTCAAGCCTTGGTAAGGTTCTTCGCGTTGCATCGAATTAATCCGCATGCTCCGCCGCTTGTGCGGGCCCCCGTCCATTCCTTTGAGTTTTAATCTT
+
CCCCCGGGGGGGGGGGGGGGGGGGGGGGGGGGGGGGGGGGGGGGGGGGGGGGGGGGGGGGGGGCGGGGGGGGGGGGGGGGGGGGGGGGGGGGGGGGGGGGGGFGDGGGGGGGGGGGEGGGGGFGGGGGGEGGGGGGGFCEFEEGGGGGGFFAFCGCFFFEGGGGCGGGGGGGGGGGGGGGGGGGGFGFGGGGGCEFFGGGGGGGGGGGGGGGGGGGGGFCGGGGGGGGGGGGGGGF?9:ECGGGGF?FEG5CEG9EGGGGGGGG=F+<EGGGGEGGGDE*AFGGFGGG7<@+<CF?FC:DG
@M01751:259:000000000-C669V:1:1101:14525:8209 1:N:0:AGAGTC
CATAAGTACGTCATCCCCACCTTCCTCCGGTTTATCACCGGCAGTCTCCTTTGAGTTCCCGACCGAATCGCTGGCAACAAAGGATAAGGGTTGCGCTCGTTGCGGGACTTAACCCAACATTTCACAACACGAGCTGACGACAGCCATGCAGCACCTGTCTCACGGTTCCCGAAGGCACTAAGGCATCTCTGCCGAATTCCGTGGATGTCAAGAGTAGGTAAGGTTCTTCGCGTTGCATCGAATTAAACCACATGCTCCACCGCTTGTGCGGGCCCCCGTCAATTCATTTGAGTTTTAACCT
+
CCCCCGGGGGGGGGGGGGGGGGGGGGGGGGGGGGGGGGGGGGGGGGGGGGGGGGGGGGGGGGGGGFGGGGGGGGGGGGGGGGGGGGGGGGGGGGGGGGGGGGGGGGGGGGGGGGGGGGGGGGGGGGGGGGGGGGGGGGGGGGGGGGGGGGGGGGGGGGGFGGGGG@FEGGGGGGDGDFGGGGGGGGGGGFGGGGFGGGGGGGFGGGGGGGGGEGGGGGGGGGGGGGGGGGGGGGGGGGGG8FGGGGGGGGGGGFGFGFEGFEEGGGFEFGGEGGGGGGCGGGGGGGGGGFDFGGGG7CFFC
@M01751:259:000000000-C669V:1:1101:16885:8467 1:N:0:AGAGTC
CATAAGTACGTCATCCCCACCTTCCTCGCGGCTTATCACCGACAGTCTCCCTAGAGTGCCCAACTGAATGATGGCAACTAAGGACGTGGGTTGCGCTCGTTGCGGGACTTAACCCAACATCTCACGACACGAGCTGACGACAGCCATGCAGCACCTGTGTTCGCGTCCCCGAAGGGAACCCCGGATCTCTCCGGATGGCACGACATGTCAAGGGATGGTAAGGTTCTGCGCGTTGCTTCGAATTAAACCACATGCTCCACCGCTTGTGCGGGCCCCCGTCAATTCCTTTGAGTTTTAATCT
+
CCCCCGGGGGGGGGGGGGGGGGGGGGGGGGGGGGGGGGGGGGGGGGGGGGGGGGGGGGGGGGGGGGGGGGGGGGGGGGGGGGGGGGGEGGGGGGGGGGCGG<FEEGGGGGGGGG8BFGGGGGGGFGGGGGGGGGGGGGEGGGGGGGGFGFCFC:FGGGGGGGFGDGGGGGGCFEG7FGGFGGGGDEGGCCCCFCFDEGGGGGGGGGGGGGGFGGGGGGGGGFGGGGGGGGGGGGGG9EGGG8<5C+AFAC58FFGCEFGGCGECGGF6@EG5CEGCEG:8CGFC9AFEE9?ECCFFGGCCC
@M01751:259:000000000-C669V:1:1101:17341:8514 1:N:0:AGAGTC
TAGCGGAAACAGGATTAGATACCCTGGTAGTCCACGCCGTAAACGATGTCGACTTGGAGGTTGTTCCCTTGAGGAGTGGCTTCCGGAGCTAACGCGTTAAGTCGACCGCCTGGGGAGTACGGCCGCAAGGTTAAAACTCAAATGAATTGACGGGGGCCCGCACAAGCGGTGGAGCATGTGGTTTAATTCGATGCAACGCGAAGAACCTTACCTACTCTTGACATCCAGCGCACTTAGCAGAGATGCTTTGGTGCCTTCGGGAACGCTGAGACAGGTGCTGCATGGCTGTCGTCAGCTCGGG
+
CCCCCGGGGGGGGGGGGGGGGGGGGGGGGGGGGGGGGGGGGGGGGGGGGGGGGGGGFGGGGGGGGGGGGGGGGGGGGGGGGGGGGDGEGGGGGGGGGGGGGGGGGGGGGGGGGGGEGGGGGGGGGGGGGGGGGGDGGGGGGGGGGGGGGGGGGGGGGGGGDGGGGGGGGGGGGGGGGFGGGGGGGGGGF:C@FGGGGGGGGGGGGGGGGGFFGGGGGGG9CFGG6FFCGG5?CEGG?FGCECFFGGGGGFCF5CFFGGGGDG8FGGEGGGGGGGGFGGG7ECCFGD;8CEEE5*:?CED))
@M01751:259:000000000-C669V:1:1101:15810:8606 1:N:0:AGAGTC
CATAAGTACGTCATCCCCACCTTCCTCCGAGTTGACCCCGGCAGTATCCCATGAGTTCCCACCATTACGTGCTGGCAACATAGAACGAGGGTTGCGCTCGTTGCGGGACTTAACCCAACATCTCACGACACGAGCTGACGACAACCATGCACCACCTGTATAGAGACCTTGCGGGGCGACTGTTTCCAGACGTTTCCTCTATATGTCAAGCCTTGGTAAGGTTCTTCGCGTTGCATCGAATTAATCCGCATGCTCCGCCGCTTGTGCGGGTCCCCGTCAATTCCTTTGAGTTTTAGCCTTG
+
CCCCCGGGGGGGGGGGGGGCGGGGGGGGGGGGGGGGGGGGGGGGFGGGGGGGGGGGGGGGGGGGGGGGGGGGGGGGFGGGGGGGGGGGGGGGGGGGGGGGGGFGDGGGGGGGGGGFGGGGGGEGGGGGGGGGGGGGGGGGGGGGGGGGGGGGGFFGGGGGGGFGEFGGGFAFDGGGGGGGGGGGGGGGGGGGGGGGGGFFGGGGGGGGGGGFGGGGFFGGGGGGGGGFGGGGEEGGGEC6FGGFGGGDGGG=FFEFGDGGGGGDG?FEG5EEFFF5CEGCEFGGGGGGFCGGGGGFGGGG*
@M01751:259:000000000-C669V:1:1101:22418:8680 1:N:0:AGAGTC
TAGCGGAAACAGGATTAGATACCCTGGTAGTCCACGCCGTAAACGATGTCGACTTGGAGGTTGTTCCCTTGAGGAGTGGCTTCCGGAGCTAACGCGTTAAGTCGACCGCCTGGGGAGTACGGCCGCAAGGTTAAAACTCAAATGAATTGACGGGGGCCCGCACAAGCGGTGGAGCATGTGGTTTAATTCGATGCAACGCGAAGAACCTTACCTACTCTTGACATTCGGGGTATGGTCATTGGAGACGATGACCTTCAGTTCGGCTGGCCCCAGACCAGGTGCTGCATGGCTGTCGTCAGCC
+
CCCCCGGEGGGGGGGGGGGGGGGGGGGGGFGGGGGDGGEGGGGGGEGGGGFFGCGGGFGGGGGGGGGGGGGGGG8@FGGGGGGGDEGGGGGGGGGGGGGGGGGCEGGGGGFGGGGGFGGGGGGGC>@3@D>FFFGGCGGGGGGGFG9C<FFCFGGGGGGGGGGGGGGGGGGGGGGFCCGGGFGGGGGFCGF,?@FGGGDGGDCEGGGGGGCEC+<@FGCC<EFEGEEFGGGGGFFFGGGGGGGGGGGGGFGGGFGGCFEFFGC5E*8*;AEGCF5C:CCF+<FFFECFG8?=EFCFGCDG*
@M01751:259:000000000-C669V:1:1101:9463:8979 1:N:0:AGAGTC
TAGCGGAAACAGGATTAGATACCCTGGTAGTCCACGCCGTAAACGATGTCGACTTGGAGGTTGTTCCCTTGAGGAGTGGCTTCCGGAGCTAACGCGTTAAGTCGACCGCCTGGGGAGTACGGCCGCAAGGTTAAAACTCAAATGAATTGACGGGGGCCCGCACAAGCGGTGGAGCATGTGGTTTAATTCGATGCAACGCGAAGAACCTTACCTACTCTTGACATCCACGGAATTCGGCAGAGATGCCTTAGTGCCTTCGGGAACCGTGAGACAGGTGCTGCATGGCTGTCGTCAGCTCGTG
+
CCCCCGGGGGGGGGGGGGGGGGGGGGGGGGGGGGGGGGGGGGGGGGGGGGGGGGGGGGGGGGGGGGGGGGGGGGGDFGGGGGGGGGGGGGGGGGGGGGGGFGGGGGGGGGGGGGGGDGGGGDGGGGGGGDFGGGGGGGGGGGGGGGGGGGGGGGGGGGGGG7FFFF7FGGGDGGGGGGGGGGDGGGGGFGGGGGDGEGGGGGGGGGGFGGGGGGGGGGGGGGGGCFFCEECEGGFGGGGGGGGGGGGGGFGGFGGGCGGGCEEFFEEF58:98CCFCCFGGGGFFGG>FEFGFGGGGGGDC
@M01751:259:000000000-C669V:1:1101:24930:9001 1:N:0:AGAGTC
TAGCGGAAACCGGATTAGATACCCTGGTAGTCCACGCCGTAAACGATGAGTGCTAGGTGTTGGGGGGTTTCCGCCCCTCAGTGCTGAAGCTAACGCATTAAGCACTCCGCCTGGGGAGTACGGCCGCAAGGTTGAAACTCAAAGGAATTGACGGGGACCCGCACAAGCGGTGGATGATGTGGATTAATTCGATGCAACGCGAAAAACCTTACCTACCCTTGACATGTCTGGAATCCCGAAGAGATTTGGGAGTGCTCGCAAGAGAACCGGAACACAGGTGCTGCATGGCTGTCGTCAGCTC
+
CCCCCGGGGFGGGGGGGGGGGGGGGGGGGGGGGFGGGFGGGGGGGGGGGGGGGGGGGFFGGFG>FGGGGGGGGGGGGGDFFGGGGGGG?DFGGGFGDDGGGGGGGGG?@FEFFEFGGECCFDEGCFGGGGF:FCCFGFGCFGGGGGGGFGGGGGCGCC8?CEGGGFGGGG>E5;:<:AFGGGGCFGFGEFFF97CEGCEDEGCCE5CCC@9CGG?+0ACFGGFGFFF?CCFCCFGGGGG*/;EF?CFDC5@E8CCFGE5*?CFGCF6;8CD=CC6=C=A6CEF6<CFGDF=FG5*1::4**
@M01751:259:000000000-C669V:1:1101:25870:9085 1:N:0:AGAGTC
CATAAGTACGTCATCCCCACCTTCCTCCGGTTTATCACCGGCAGTCTCCTTTGAGTTCCCGACCGAATCGCTGGCAACAAAGGATAAGGGTTGCGCTCGTTGCGGGACTTAACCCAACATTTCACAACACGAGCTGACGACAGCCATGCAGCACCTGTCTCACTGTTCCCGAAGGCACTGAGGCATCTCTGCCAGATTCCGTGGATGTCAAGAGTAGGTAAGGTTCTTCGCGTTGCATCGAATTAAACCACATGCCCCACCGCTTGTGCGGGCCCCCGTAAATTCATTTGAGTTTTAACCT
+
CCCCCFGGG7FGFEGFFGGDEGEAFCCFDG+CFFGFGGGGCECCFGFGG<FEFC@@FEGGGG@E@888BC<FG@F@E=C<FCDGFGGFEG8F:E+CF++@<8F:CE@FGGGFAG8=FCGGGFFGGG@EDE+8>F7<E8++>:7@DFA8@<FFFGFF@CFEFGF,,E,@FEFGFEGFGDFEFGCCCF@,?CAGGGFBF;CFC::CFE7FFD:<CC<2<<CEF9C:FCFGGC;CE>:5E00/;6<*<CGG68;ECCE+;C*?5EEGE5;+<;:5E5:*:=//1:?+<CF7E+:5<EECCFG7>
@M01751:259:000000000-C669V:1:1101:9170:9141 1:N:0:AGAGTC
TAGCGGAAACAGGATTAGATACCCTGGTAGTCCACGCCGTAAACGATGTCGACTTGGAGGTTGTTCCCTTGAGGAGTGGCTTCCGGAGCTAACGCGTTAAGTCGACCGCCTGGGGAGTACGGCCGCAAGGTTAAAACTCAAATGAATTGACGGGGGCCCGCACAAGCGGTGGAGCATGTGGTTTAATTCGATGCAACGCGAAGAACCTTACCTACTCTTGACATCCAGCGAACTTAGCAGAGATGCTTTGGTGCCTTCGGGAACGCTGAGACAGGTGCTGCATGGCTGTCGTCAGCTCGTG
+
CCCCCGGGGGGGGGGGGGGGGGGGGGGGGGGGGGGGGGGGGGGGGGGGGGGGGGGGGGGGGGGGGGGGGGGGGGFCGGGGGFGGGGGGGGGGGGGGGGGGGGGGGGEGGDGFGGGGGGGGDEGGGGGGGGGGGGGGFGGG@FGGGGGFGGGCGEGGGGCFC7FGGGGDG@*<FFCFCCBFFGFCGGGGGGGFFGGFFGGGGGGGGFGGGGGEG7FGGGGGGGGGGGGCCECEEFGGGF7FCFFFGGD7EFGFCFFCGGGGGGGGGGGGGGC688FGC?GGG+?FGA8;C<5CF:EFFFGD5
@M01751:259:000000000-C669V:1:1101:3677:9292 1:N:0:AGAGTC
TAGCGGAAACAGGATTAGATACCCTGGTAGTCCACGCCGTAAACGATGTCGACTTGGAGGTTGTTCCCTTGAGGAGTGGCTTCCGGAGCTAACGCGTTAAGTCGACCGCCTGGGGAGTACGGCCGCAAGGTTAAAACTCAAATGAATTGACGGGGGCCCGCACAAGCGGTGGAGCATGTGGTTTAATTCGATGCAACGCGAAGAACCTTACCTACTCTTGACATCCACGGAATTCGGCAGAGATGCCTTAGTGCCTTCGGGAACCGTTAGACAGGTGCTGCATGGCTGTCGTCAGCTCGTG
+
CCCCC7FGEGGFGGGGEFFFFDEFFCGFGFGFFGGGGGGGGGFGGGGGGGGGG>FFGFGGGGFGGG9FFGFFGFGGGGC7FCGFGGGDFFGCGEGGCEGG9EF7FGGEGGFFGGGDCF?DGGDEGDFFFG3CD9DADFGGGFCGGGGGGGFGGGGGGGGGGGDGG:@FDGGGGGGGFEFGF+CGFCGFFFGFGEFC+8:58E>CFGGFGGGGGGGCF@ECFC7EF;<EGGEEGFFGFEE5EDFGGGG09<C?FGFCFCC5?CEGGG8*;EFCF6*3++<C96<CF88*;+*1*2AGGGDD:
@M01751:259:000000000-C669V:1:1101:8253:9405 1:N:0:AGAGTC
TAGCGGAAACAGGATTAGATACCCTGGTAGTCCACGCCGTAAACGATGTCAACTAGCCGTTGGGATCCTTGAGATCTTAGTGGCGCAGCTAACGCATTAAGTTGACCGCCTGGGGAGTACGGCCGCAAGGTTAAAACTCAAATGAATTGACGGGGGCCCGCACAAGCGGTGGAGCATGTGGTTTAATTCGAAGCAACGCGAAGAACCTTACCTGGCCTTGACATGCTGAGAACTTTCCAGAGATGGATTGGTGCCTTCGGGAACTCAGACACAGGTGCTGCATGGCTGTCGTCAGCTCGTG
+
CCCCCGGGGGGGGGGGGGGGGGGGGFGGGGGFGGGGGGGGGGGGGGGGGGGGGGGGGGGGGGGGGGGFFAFGGGGFGGGGGGGGGGGGGGFGGEGGGGGGGGGGGGGGGGGGGGGGGGGFGGGGGGGGGGGGGGGGGGGGGGGGGFGGGGGGGGGGGGGGGCGGGFGGGGGGGGGGGGGFDCGGGFGFFDFFGEGGGEGGGGGGFGGGGGGGGGG>GFFGGGGGGCEGGGGDGFFGGG?9+1AFGGGGGGG<CGGFGGGGGGGFGGGGGGFDFGGECCCFGFG?GGCCFGG:/7EC+6DD4
@M01751:259:000000000-C669V:1:1101:6647:9411 1:N:0:AGAGTC
CATAAGTACGTCATCCCCACCTTCCTCCGGTTTGTCACCGGCAGTCTCCTTAGAGTGCCCACCCTAACGTGCTGGTAACTAAGGACAAGGGTTGCGCTCGTTACGGGACTTAACCCAACATCTCACGACACGAGCTGACGACAGCCATGCAGCACCTGTGTCTGAGTTCCCGAAGGCACCAATCCCTCTCTGGAAAGTTCTCAGCATGTCAAGGCCAGGTAAGGTTCTTCGCGTTGTTTCGAATTAAACCACATGCCCCACCGCTTGTGCTGGCCCCCGTCAATTCATTTTAGTTTTAACC
+
CCCCCFFD9@FFG<F<AFFGGGFGFFGGGDFGGGG9FFFEGGGCEEECFGGGGG<@EFGCFEE,DFAF7F@GGGCFGGG<CDE@F@CFGG7FG+FGGDEGG@FEDCC@EFG9FFGFDGGGDFFGGGGGCEEGGGCFFG@CCG7>@BFFGGFA,=FCFGF?FC=F<F<CB,@FDCC7D@C*FF@FF,,@BFEFG9F,>B@FFFDFFGF:;FFG?FF@2<<C,?,<,?BCCB8@*<F:1=BC*=8>CGGF9C88:A+3+;88:::CCEGG69+<68**:*:E=AE99F7<9C900A9??<<C*
@M01751:259:000000000-C669V:1:1101:9583:9421 1:N:0:AGAGTC
CATAAGTACGTCATCCCCACCTTCCTCCGGTTTATCACCGGCAGTCTCCTTTGAGTTCCCGACCGAATCGCTGGCAACAAAGGATAAGGGTTGCGCTCGTTGCGGGACTTAACCCAACATTTCACAACACGAGCTGACGACAGCCATGCAGCACCTGTCTCACGGTTCCCGAAGGCACTAAGGCATCTCTGCCGAATTCCGTGGATGTCAAGAGTAGGTAAGGTTCTTCGCGTTGCATCGAATTAAACCACATGCTCCACCGCTTGTGCGGGCCCCCGTCAATTCATTTGAGTTTTAACCT
+
CCCCCGGGGGGGGGGGGGGGGGGGGGGGGGGGGGGGGGGGGGGGGGGGGGGGGGGGGGGGGGGGGGGGGGGGGGGGGGGGGGGGGGGGGGGGGGGGGGGGGGGGGGGGGGGGGGGGGGGGGGGGGGGGGGGGGGGGGGGGGGGGGGGGGGGG?FGFGGGGGGGGGGGGGGGGGGGGGGGGGFGGGGGGGGGGGGGGGGGGGGGGGGGGGGGGGGGGGGGGGGGGGGGGGGGGGGEEGGGGGC8FCFFGGGGGGCGGGGGGGCGGGCFCFDGEGECCGGECE*<?C7CFGFF5:CEGCFGGF
@M01751:259:000000000-C669V:1:1101:8571:9727 1:N:0:AGAGTC
TAGCGGAAACAGGATTAGATACCCTGGTAGTCCACGCCGTAAACGATGAATGTTAGCCGTCGGCAAGTTTACTTGTCGGTGGCGCAGCTAACGCATTAAACATTCCGCCTGGGGAGTACGGTCGCAAGATTAAAACTCAAAGGAATTGACGGGGGCCCGCACAAGCGGTGGAGCATGTGGTTTAATTCGAAGCAACGCGCAGAACCTTACCAGCCCTTGACATGTCCGGCTAACCATAGAGATGTGGTGTTCCCTTCGGGGCCCGGAACACAGGTGCTGCATGGCTGTCGTCAGCTGGTGT
+
CCCCCGGGGGGGFGGGGGGFGFCFFFGFDFFFGGGGGGGEGGGGGGGGGGGGGGGGGGGGGGGGGGGGGCEGGGGGGGGGGGDEGGGGGGGFEGGGGEFGGGGGGGGGGGDFGGCEFGGGGGGGGGGDFGGGGGFDGGDFDFGFGGGCEGGGDDGG*FCG<FGG7CFGCGGG<FCGGGGFFFGGGGGGGGGCCFFFEGGGDC8CFFGGGGDFGCC8:CGGGGGFG<EEDEEGGGFFG6CCCGGGF7C8ECGFGGGGGGGDE*:58CEGDECCECC7CF7<CGGFF65898CCCEG?+:7<<
@M01751:259:000000000-C669V:1:1101:8060:9763 1:N:0:AGAGTC
CATAAGTACGTCATCCCCACCTTCCTCCGGTTTATCACCGGCAGTCTCCCTAGAGTGCCCAACTAAATGCTGGCAACTAAGGATAGGGGTTGCGCTCGTTGCGGGACTTAACCCAACATCTCACGACACGAGCTGACGACAACCATGCACCACCTGTCACCCTTGTCCCCGAAGGGAAAACTTGATCTCTCAAGCGGTCAAGGGGATGTCAAGAGTTGGTAAGGTTCTTCGCGTTGCTTCGAATTAAACCACATGCTCCACCGCTTGTGCGGGCCCCCGTCAATTCATTTGAGTTTTAACC
+
CCCCCGGGGGGGGGGGGGGGGGGGGGGGGGGGGGGGGGGGGGGGGGGGGGGGGGGGGGGGGGGGGGGGGGGGGGGGGGGGGGGGGGGGGGGGGGGGGGGGGGGGGGGGGGGGGGGGGFGGEGGGGGDGEGGGGGGG=ECEGGGGGGGGGGGGFGGGGGGGGGGGDGDGGGC>FGGGGG7CEGGFGGGGGC::FFGGGGGDCC<FGGGGGFGGC:FGGGGGGFGGGGGGGFFGGGGGGGGGGGGGGGGGG6FFGGFGGGG686EGGG=FFFEECEEGGGGGGCCFGFF9EF791<EGGGGG>
@M01751:259:000000000-C669V:1:1101:16868:9766 1:N:0:AGAGTC
CATAAGTACGTCATCCCCACCTTCCTCCGGTTTGTCACCGGCAGTCTCCTTAGAGTGCCCACCATAACGTGCTGGTAACTAAGGACAAGGGTTGCGCTCGTTACGGGACTTAACCCAACATCTCACGACACGAGCTGACGACAGCCATGCAGCACCTGTGTCAGAGTTCCCGAAGGCACCAATCCATCTCTGGAAAGTTCTCTGCATGTCAAGGCCTGGTAAGGTTCTTCGCGTTGCTTCGAATTAAACCACATGCTCCACCGCTTGTGCGGGCCCCCGTCAATTCATTTGAGTTTTAACC
+
CCCCCGGGGGGGGGGGGGGGGGGGGGGGGGGGGGGGGGGGGGGGGGGGGGGGGGGGGGGGGGGGGGGGGGGGGGGGGGGGGGGGGGGGGGGGGGGGGDGGGGGDGGGDGGGGGGGGGGGGGG9?FGGGGGGGGGGGGGGGGGGGGGGGGGGGGGGGGGGGGGGGFGGGGGGGGGGDGGGGGGGGGGDGAFGGGGGGGGGGGGGFGGGGGGGGGGGGFGGGGGGGGGGGGF@CCFFGGGGGCFGGGGGGGGGGCGGGGGGGGC85CECGGGGGGGDGEEGGGGGGC+2<CGC<:FFGGGFF>
@M01751:259:000000000-C669V:1:1101:7298:9854 1:N:0:AGAGTC
TAGCGGAAACAGGATTAGATACCCTGGTAGTCCACGCCGTAAACGATGTCGACTTGGAGGTTGTTCCCTTGAGGAGTGGCTTCCGGAGCTAACGCGTTAAGTCGACCGCCTGGGGAGTACGGCCGCAAGGTTAAAACTCAAATGAATTGACGGGGGCCCGCACAAGCGGTGGAGCATGTGGTTTAATTCGATGCAACGCGAAGAACCTTACCTACTCTTGACATCCACGGAATCTGGCAGAGATGCCTCAGTGCCTTCGGGAACCGTGAGACAGGTGCTGCATGGCTGTCGTAAGCTCGTG
+
CCCCCGGGGGEFGFGGGGGGGGGGGGCFGGG<FGGGGGGEDGGGDGGG@FCC+FGFF8FDGGGGGFGDGGGGGGGGFFFGFFGGGGEGGGCF@FGGEGGG,CFCGGGEEG7FFGGGGGGGGCG+BCEFGFDGFFCFEGGGGGGGFGGGGGGFGDEGD7BCCCCFGG7FG:<FG*<CFFFGFCGGGGGFC@FFGDE9</>ECGDEDGF8+A<8:<?C<FC+3@?E+@C:CEED8EC?<<CCFFF9?G++3033+<<<EFFE55**;E*:88E6*;5CGFGCG+:C*8**89AC*:=+037C5
@M01751:259:000000000-C669V:1:1101:11998:9860 1:N:0:AGAGTC
CATAAGTACGTCATCCCCACCTTCCTCCGGTTTGTCACCGGCAGTCCCCTTAGAGTGCCCAACTAAATGCTGGCAACTAAGGGCGAGGGTTGCGCTCGTTGCGGGACTTAACCCAACATCTCACGACACGAGCTGACGACAGCCATGCAGCACCTGTTCTAGGGCCAGCCGAACTGAAGGTCATCGTCTCCAATGACCATACCCCGAATGTCAAGAGCTGGTAAGGTTCTGCGCGTTGCTTCGAATTAAACCACATGCTCCACCGCTTGTGCGGGCCCCCCTCAATTCCTTTGAGTTTCAC
+
CCCCCGGFGGGGGGGGGGGGGGGGGGGGGGGGGDGFFGGGGDEGGGGGGGGGGGGEGFFGGGGGGGGGGGGGGGGGGGGGGGGGGGGDGGGGGGDCGGGF8CGGDFGGF<FGGGGGGGGGAGFGGGDGGDGGGGGGGGGGGGGFGG?FGGGGGGGGGGGGAFGCFG7F7:CFFGFFGGGFCGF9F<FG<FFGGGGF9FGGGGGFFCGGDGGGGGB:FGGCEGGGGGF?C?EFCCE?E?A9E:/;C:@EGGCFF58F<F?FFEGGCEG8CFCC=CEGEEE8*/:C+:?CC?FGCC5?EC:*:
@M01751:259:000000000-C669V:1:1101:17290:9887 1:N:0:AGAGTC
CATAAGTACGTCATCCCCACCTTCCTCCGGTTTATCACCGGCAGTCTCCTTTGAGTTCCCGACCGAATCGCTGGCAACAAAGGATAAGGGTTGCGCTCGTTGCGGGACTTAACCCAACATTTCACAACACGAGCTGACGACAGCCATGCAGCACCTGTCTCACGGTTCCCGAAGGCACTGAGGCATCTCTGCCAGATTCCGTGGATGTCAAGAGTAGGTAAGGTTCTTCGCGTTGCATCGAATTAAACCACATGCTCCACCGCTTGTGCGGGCCCCCGTCAATTCATTTGAGTTTTAACCT
+
CCCCCGGGGGGGGGGGGGGGGGGGGGGGGGGGGGGFGGGGGGGGGGFGGGGGGGGGGGGGGGGGGFGGGGGFEGGGGGCFGGGGGGGFGGFGGGGGGGGGGGGGGDGGGGFGGGGGGGGGGGGGGGGGGGGGGG7DGFGGGGGGGGGGGGG@BGGGGGGGGGGGGGDGGGGG77:FFFFDFGFFGGG9FFFFCFC,<FGGG:BFE,,CFGGGGGGGGGGFGGGGFGGGFGGGGEEEGGGCFGG@GCGGGGFGGFGGGDGGG>EEGGE?FDGEG5?:ED:85:70+@<CFFF5CG7ACFFDC
@M01751:259:000000000-C669V:1:1101:16866:10011 1:N:0:AGAGTC
CATAAGTACGTCATCCCCACCTTCCTCTCGGCTTATCACCGGCAGTCCCCTTAGAGTGCCCAACTAAATGCTGGCAACTAAGGGCGAGGGTTGCGCTCGTTGCGGGACTTAACCCAACATCTCACGACACGAGCTGACGACAGCCATGCAGCACCTGTTCTGGGGCCAGCCTAACTGAAGGACAATGTCTCCACTGCCCAAACCCCGAATGTCAAGAGCTGGTAAGGTTCTGCGCGTTGCTTCGAATTAAACCACATGCTCCAACGCTTGTGCGGGCCCCCGTCAATTCCTTTGAGTTTTT
+
CCCCCGFG<FGGGGGGGGGGGGGGGGGFFCDGFGGCGGGGGEGGGGFFGFFFGGGGGGGGGGGGGGGFFFGEFGGGGGGGGGGGDC:FEGCF@GGGEGGGGEGGGGGGGGGGGGGGGGGFGFFGGGGGGGDGGGGGGGGGGGDDGGEFCGGGGGGG8FCFGDGGGGGGGGFGGGFGFGFEFGGFGGFFFFGGFGGGGGGGGGGG@C<FGECFCCGC@FG9:CBEECFECFGCFEGEEGGEGGGGG*28C+AF6=FFG?F+<C++<=E*;8FF9/8>E*:8E=*758FF+C79<03:?E>7*
@M01751:259:000000000-C669V:1:1101:6658:10305 1:N:0:AGAGTC
TAGCGGAAACAGGATTAGATACCCTGGTAGTCCACGCCGTAAACGATGTCGACTTGGAGGTTGTTCCCTTGAGGAGTGGCTTCCGGAGCTAACGCGTTAAGTCGACCGCCTGGGGAGTACGGCCGCAAGGTTAAAACTCAAATGAATTGACGGGGGCCCGCACAAGCGGTGGAGCATGTGGTTTAATTCGATGCAACGCGAAGAACCTTACCTACTCTTGACATCCACGGAATCTGGCAGAGATGCCTCAGTGCCTTCGGGAACCGTGAGACAGGTGCTGCATGGCTGTCGTCAGCTCGTG
+
CCCCCGGGGGGGGGGGGGGGGGGGGGGGGGGGGGGGGGGGGGGGGGGGGGGGGGGFGGGGGGGGGCFGGGGGGGGGGGGGGGGGGGGGGGGGGGGGGGGGGGGDEGGGGGGGGGGGGGGGGGGGGGGGG?BFGGGGDDGGGGGGGGGGCGGGGGGGGCEGGGGGGGFGGGGGGGGGGGGGGGEGGGGGGGGGGGGGGGGGECEGGGGGFGFFGGGFFGGGGGGFCFGGGGGGD6AFGGGGGFFGGGGGGGGGFFGGGGGE>EGGGGC=EEGGGGGF++?FFGGGGGGGF:FC=F5?FCDG4
@M01751:259:000000000-C669V:1:1101:23465:10308 1:N:0:AGAGTC
TAGCGGAAACAGGATTAGATACCCTGGTAGTCCACGCCGTAAACGATGTCGACCTGGAGGTTGTTCCCTTGAGGAGTGGCTTCCGGAGCTAACGCGTTAAGTCGACCGCCTGGGGAGTACGGCCGCAAGGTTAAAACTCAAATGAATTGACGGGGGCCTGCCCAAGCGGTGGAGCATGTGGTTTAATTCGAAGCAACGCGCAGAACCTTACCAGCGTTTGACATGGCAGGACGACTTCCAGAGATGGATTTCTTCCCTTCGGGGACCTGCACACAGGTGCTGCATGGCTGTCGTCAGCTCG
+
CCCCCGGGEGGGGFFG?FGGGGGGGGGGFFF9EFFGGGGGGCFGGDFFGEDFGGGGGF8FGGGGGGGFCFFFGGFGGGDG<8FCCEGGGGFFFGDEFCGGAGFCEGGECFGGGFDGCCFECEEEECGGGFGGF=FGGCFCGGGGGFFG,,>>BFCDG>FCC,<CF>FED8*F@CF*::<F,<FECCG9FFGF7F7<FE28:CEEGG;CF@6<+<CC8:ECC?FGGGFF>EC@EE58CCG<+0**0202099@C<CFG+<0*;?EDE**22*3+/*1/3+3++<<<EE50AF?E=C7EGC<<
@M01751:259:000000000-C669V:1:1101:7553:10316 1:N:0:AGAGTC
TAGCGGAAACCGGATTAGATACCCTGGTAGTCCACGCCCTAAACGATGTCAACTGGTTGTTGGGAATTAACTTTCTCAGTAACGAAGCTAACGCGTGAAGTTGACCGCCTGGGGAGTACGGCCGCAAGGTTGAAACTCAAAGGAATTGACGGGGACCCGCACAAGCGGTGGATGATGTGGTTTAATTCGATGCAACGCGAAAAACCTTACCCACCTTTGACATGTACGGAAGTGACCAGCGATGGACATGTGCTCGAAAGAGAACCGTAACACAGGTGCTGCATGGCTGTCGTCAGCTCGT
+
CCCCCGGGGGGGGGGGGGGFGGGGGGGGGGGGGGGGGGGGGGGGGGGGGGGGGGGGGGGGGGGGGGGGGGGGGGGGGGGGGGGGGGGGGGGGGGGGGGGGGGGGGGGGGGGGGGEGGGGGGGGGGGGGGGGGGGGGGGGGGGGGGGGGGGGGFEGGGGGGGGGGGGGGFGGGGGGGGGGGFGGGGGGGGGFGGGGGGGGGGGGGGGFGGFGGGEGGGGFGGGGGGCCCEGGGCFFGDGG*:CFEGGEGGCFGGFDGGGGGFGGGGGGGGEEGF*AFFEGDGFG:FGGF=FFG:C5CFCFD)
@M01751:259:000000000-C669V:1:1101:22772:10339 1:N:0:AGAGTC
TAGCGGAAACAGGATTAGATACCCTGGTAGTCCACGCCGTAAACGATGAATGCTAGCTGTTGGGGTGCTTGCACCGCAGTAGCGCAGCTAACGCTTTAAGCATTCCGCCTGGGGAGTACGGTCGCAAGATTAAAACTCAAAGGAATTGACGGGGGCCCGCACAAGCGGTGGAGCATGTGGTTTAATTCGAAGCAACGCGCAGAACCTTACCATCCCTTGACATGTCGTGCCATCCGGAGAGATCCGGGGTTCCCTTCGGGGACGCGAACACAGGTGCTGCATGGCTGTCGTCAGGTCGTGT
+
CCCCCGGGGGGGGGGGFGGGGFCFGFFGGGGGGGGGGGGGGGGGGGGGGGFFDDEFGFDFGGGGGGDEGGGGDFFEGGGGGGFEGGGGGGGGGEEEGGGGGGGGGAFGGGFGGGGDFGGECFGGGGGGGFFGGGGGGGG8CBD@FDGFFGGGGGGG7BGGGDGGGCEG<FC:CCF:BFCGFFFGGCFFFCCFGFFGD@:CGGGGGGGGG6@FG6FEFFCEEFF6<FGGGG*:@<*;8888/;0<9ECE8888EGFGGFEDE5?EG=:*2:;8:CGGGGDCC??6**8;95:CC**3<5>C/
@M01751:259:000000000-C669V:1:1101:15181:10349 1:N:0:AGAGTC
CATAAGTACGTCATCCCCACCTTCCTCCGGTTTATCACCGGCAGTCTCCTTTGAGTTCCCGACCGAATCGCTGGCAACAAAGGATAAGGGTTGCGCTCGTTGCGGGACTTAACCCAACATTTCACAACACGAGCTGACGACAGCCATGCAGCACCTGTCTCAGCGTTCCCGAAGGCACCAAAGCATCTCTGCTAAGTTCGCTGGATGTCAAGAGTAGGTAAGGTTCTTCGCGTTGCATCGAATTAAAACACATGCCCCACCGCTTGTGCGGGCCCCCGTCAATTCATTTGAGTTTTAACCT
+
CCCCCGGGGGGGGGGGFGGGGGGGGGGGGGGGGGGGGGFGDEEGGGFGGGGGGGGGGGGGGGGGGFFFGGFCGGGFGGGGGGGFDFGFFGFFCFEDBFGGGGGGGGGGGGGGFGGGGDGGFGGGGGGDGEF7BFGFGGGGGGGGGGGGFDFGC<FEC=<BFGFFFGGEGGEEGGGGGGGGGGGFGGF9<FEFC<CGGGGGGGGGFEGGFFFFFFGGGGGGGGFF9CEEFBGDGGGEFFG8C8FF9CC+AEFGFFG+:8?CEDG=E=C<9?EEEEG=C75CGGCFG?FFGDCGGGGGGFFCC
@M01751:259:000000000-C669V:1:1101:10844:10503 1:N:0:AGAGTC
CATAAGTACGTCATCCCCACCTTCCTCCGGTTTGTCACCGGCAGTCTCCTTAGAGTGCCCACCATAACGTGCTGGTAACTAAGGACAAGGGTTGCGCTCGTTACGGGACTTAACCCAACATCTCACGACACGAGCTGACGACAGCCATGCAGCACCTGTGTCAGAGTTCCCGAAGGCACCGATCCATCTCTGGAAAGTTCTCTGCATGTCAAGGCCTGGTAAGGTTCTTCGCGTTGCTTCGAATTAAACCACATGCTCCACCGCTTGTGCGGGCCCCCGTCCATTCATTTGAGTTTTAACC
+
CCCCCGGGGGGGGGGGGGGGGGGGGGGGGGGGGGGGGGGGGGGGGGGGGGGGGGGGGGGGGGGGGGGGGGGGGGGGGGGGGGGGGGGGGGGGGGGGGGGGGGGGGGGGGGGGGGGGGGGGGGCGGGGGGGGGGGGDFFGGGGGGGGGGGGGGGGGGGGGGGGGGGGGGGGGEGDD@FGGGGGGGGGGG?F;DGACFGGFGGGGGGGGGGGGFCFGAGGGGC<CFFGFFGGFGDGGGGGGGEFCFGCGFGGGECF6?CFGG>C/2:ECG?FC5EEGGGGGEC*:+<CFGFCC:CGFGGGG7*
@M01751:259:000000000-C669V:1:1101:26556:10518 1:N:0:AGAGTC
CATAAGTACGTCATCCCCACCTTCCTCCGGCTTATCACCGGCGGTTCCTTTAGAGTACCCAACTAAATGATGGTAACTAAAGGCGAGGGTTGCGCTCGTTGCGGGACTTAACCCAACATCTCACGACACGAGCTGACGACAGCCATGCAGCACCTGTGTTCCAGTCCCCGAAGGGAAGAGATCCATCTCTGGAAATCGTCCGGACATGTCAAACGCTGGTAAGGTTCTGCGCGTTGCTTCGAATTAAACCACATGCTCCACCGCTTCTGCAGGCCCCCGTCAATTCCTTTGAGTTTTAACC
+
CCCCCF<FGEGGGGGGGFGGGGG<FFGGGGG@CFFGCFGDFG:7@CFGEFGFFG9CEFG<@FFGGGGGGDEG9FEFGFGGGFEG@FEGCFE:FFCF@FGF8FFCEEEGGGGGCFD=+>B=?,,?>>C7+++8<:<<B+@FBFFGG:,DF=FCCGAFFCFGGGE;@C8>FE:<<7C@:=FG@CCE:,C,?CF2?BAFGDGDC:7C::<9EFFFGG*:**:;EF663<@+<C8CGGDE*@+C*C6CFFCGG;@@CG6CFE8+;2*/:C*A7++<855/?CCEEEEGGG?+CG@+*AF+<9>:*
@M01751:259:000000000-C669V:1:1101:26590:10572 1:N:0:AGAGTC
CATAAGTACGTCATCCCCACCTTCCTCCGGTTTGTCACCGGCAGTCTCATTAGAGTGCCCTTTCGTAGCAACTAATGACAAGGGTTGCGCTCGTTGCGGGACTTAACCCAACATCTCACGACACGAGCTGACGACGGCCATGCAGCACCTGTGTTCAAGTTCTCTTTCGAGAACTTCCACATCTCTGCAAAATTCTTGACATGTCAAGGGTAGGTAAGGTTTTTCGCGTTGCATCGAATTAAACCACATCATCCACCGCTTGTGCGGGCCCCCGTCAATTCATTCGAGTTTTAACCTTGCG
+
CCCCCGGGEFFFFGGGFFE+@CECFDEFEGFGGGGGFC@FGDGGFFCGGG9FFGGDDEGEFGGGCCC<FFFGFGGGGGGGGGGGCEFF:FGGG=,CBFFGE:8FFGFC8:CFDF,9EEC=EEC:==FFFFFEG7C:FGC>B>CGGGFFG,@>B@BFDFGFEBFACCFFBFG,3>CFBFGFGGG@<;>FFGGGG7CAFGGGGGGFGGCCFE,CFG<FFF?2,CCF<FGE8EGCFFGDFG88CF@:FGEF8A99@<F6AC>CEFG8<EC=EEEG51/:C*++0:?F+39;<E7CC?F<C9*97
@M01751:259:000000000-C669V:1:1101:3910:10578 1:N:0:AGAGTC
CATAAGTACGTCATCCCCACCTTCCTCCGGTTTATCACCGGCAGTCTCCTTTGAGTTCCCGACCGAATCGCTGGCAACAAAGGATAAGGGTTGCGCTCGTTGCGGGACTTAACCCAACATTTCACAACACGAGCTGACGACAGCCATGCAGCACCTGTCTCACGGTTCCCGAAGGCACTGAGGCATCTCTGCCGAATTCCGTGGATGTCAAGAGTAGGTAAGGTTCTTCGCGTTGCATCGAATTAAACCACATGCTCCACCGCTTGTGCGGGCCCCCGTCAATTCATTTGAGTTTTAACCT
+
CCCCCGGFGGGGGGGGGGGGGGGGGGGGGGGGGGGGGGGGGGGGGGFGGGGGGGGGGGGGGGGGGFEFCCFGGGGGGGGGGGGGGGGGGGGGGGGGFGGCGGGGGGGGGGGGGGGGGGGGGGGGGGFGGGGGGGGGFGGGGGGGGGGGG93D88FFGGGGGFFGGGGGGGGGGGDG7FFCCAEGGGG,=ECFGGGGGDFAFCBFGFC7BFF9CGFGGFFFFGGCFG7E<8CECEECFGF8CCEFGGG?EFGGGCG99CFGF>E=*A8+A=5CE*?CCC*1750ACEGGGGGC?9ECDGFD7
@M01751:259:000000000-C669V:1:1101:13186:10644 1:N:0:AGAGTC
TAGCGGAAACAGGATTAGATACCCTGGTAGTCCACGCCGTAAACGATGTCGACTTGGAGGCTGTTTCCTTGAGAAGTGGCTTCCGGAGCTAACGCGTTAAGTCGACCGCCTGGGGAGTACGGCCGCAAGGTTAAAACTCAAATGAATTGACGGGGGCCCGCACAAGCGGTGGAGCATGTGGTTTAATTCGATGCAACGCGAAGAACCTTACCTGGCCTTGACATCCACGGAATCTGGCAGAGATGGCTTGGTGCTCGAAAGAGAACCGTAACACAGGTGCTGCATGGCTGTCGTCAGCTCG
+
CCCCCGGGGGGGGGGGGGGGGGGGGGGGGGGGGGGGGGGGGGGGGGGGGGGGGGGGGGGGGGGGGGGGGGGGGGGGGGGGGGGGGGGGGGGGGGGGGGGGFGGGGGGGGGGGGGGGGGFGDGGGGGCGDGGGGGGGGGGGGGGGGGGFFGGGGGGGGGGGGGGGGGGGGFGGGGGGGGGGGGGGGGGGGGGGGGGGGGGGGGGGGGCFGGGGGGGGGFGGGGGGGGGGEDGGGGGDCDFC@>FGGGGEEEGG5EFGGGGGGGGGGGGGGFGGCCC=GG6CDEGGGG>8FE6@:FF=EG7C5
@M01751:259:000000000-C669V:1:1101:4781:10651 1:N:0:AGAGTC
TAGCGGAAACAGGATTAGATACCCTGGTAGTCCACGCCGTAAACGATGAATGCTAGCTGTTGGGGTGCTTGCACCGCAGTAGCGCAGCTAACGCTTTAAGCATTCCGCCTGGGGAGTACGGTCGCAAGATTAAAACTCAAAGGAATTGACGGGGGCCCGCACAAGCGGTGGAGCATGTGGTTTAATTCGAAGCAACGCGCAGAACCTTACCATCCCTTGACATGGCATGTTACCTCGAGAGATCGGGGATCCTCTTCGGAGGCGTGCACACAGGTGCTGCATGGCTGTCGTCAGCTCGTGT
+
CCCCCGGGGGGGGGGGGGGGGGGGGGGGGGGGGGGGGGGGGGGGGGGGGGGGGGGGGGGGGGGGGGGGGGGGGGGGGGGGGGGGGGGGGGGGGGGGGGGGGGGGGGGGGGGGGGGGGGGGGGGGGGGGGGGGGGGGGGGGGGGGGGGGGGGGGGGGGGGGGGGGGGGG<FGGFGGGGGGGGGGGFGFGGFGGGGGGGGGGGGCFFFGGGG?FFGGGGGFGGGGGF58CGGGGGGFGGG5FGG?C8EEGGGGGGGGGGGGDCGGGGGGGGGGGGCEEC?FGDFFCEGD8@CFG=EG?FGD:7
@M01751:259:000000000-C669V:1:1101:29363:10715 1:N:0:AGAGTC
TAGCGGAAACAGGATTAGATACCCTGGTAGTCCACGCCGTAAACGATGAATGCCAGCCGTTGGCCTGCTTGCAGGTCAGTGGCGCCGCTAACGCATTAAGCATTCCGCCTGGGGAGTACGGTCGCAAGATTAAAACTCAAAGGAATTGACGGGGGCCCGCACAAGCGGTGGAGCATGTGGTTTAATTCGAAGCAACGCGCAGAACCTTACCATCCCTTGACATGTCGTGCCATCCGGAGAGATCCGGGGTTCCCTTCGGGGACGCGAACCCAGGTGCTGCATGGCTGGCGTCAGCTCGTGT
+
<CCCCGGGGGGGGFDGGGGAGGDFDGGFGGGC-ECCDGGGGGGGCEGGGFCFFGGFDFEGDCFGGFDGCA@79@F86EFCFFGG7CEG7CCFGGGCEFGGGGGDFCCEDGGGDGDGCGGGGFGD>FGGA9A,CFA,8BE@FCF88@89AC7EEGGGC*>:CFGG@FF@<C@FGGGGC,BF77CCCF9<CBF::CG7CG:E>8/<8EF79C??FC88EF?D?EGFG7C8*/;EGF>CECE***+00;CEGDC@FC7<*>/?CC5CE5*88**//;+73<CF?7:*8*8*:C*CEC?++/)7*
@M01751:259:000000000-C669V:1:1101:6328:10717 1:N:0:AGAGTC
CATAAGTACGTCATCCCCACCTTCCTCCGGTTTATCACCGGCAGTCTCCTTAGAGTGCCCACCATAACGTGCTGGTAACTAAGGACAAGGGTTGCGCTCGTTGCGGGACTTAACCCAACATTTCACAACACGAGCTGACGACAGCCATGCAGCACCTGTCTCACGGTTCCCGAAGGCACTGAGGCATCTCTGCCAGATTCCGTGGATGTCAAGAGTAGGTAAGGTTCTTCGCGTTGCATCGAATTAAACCACATGCTCCACCGCTTGTGCGGGCCCCCGTCAATTCATTTGAGTTTTAACC
+
CCCCCGGGGGGGGGGGGGGGGGGGGGGGGGGGGGGGGGGGGGGGGGGGGGGGGGGGGGGGGGGGGGGGGGGGGGGGGGGFGGGEFGGEFFGGGGGGGGGGGGGGGGGGGGGGGGGGGGGGGGGGGGGGGGGGGEGGGGGG@FGGEFGGGGGCGGGGCCCGAFFGG>>FGGGGDGGGGGGGDGG@@FDG9DFFGGGG7FGGDFG7F<9FCFCGGGGGFGGGGGGCCFGGFFGEG<FEEGGGGEFCFG7C?FCFFGFFF7CEG68?C=FGCGGCC8*:CEECEGGGGD9<CF?9=FFFC<77:
@M01751:259:000000000-C669V:1:1101:13908:10734 1:N:0:AGAGTC
CATAAGTACGTCATCCCCACCTTCCTCGCGGCTTATCACCGGCAGTCTCCCTAGAGTGCCCAACTGAATGATGGCAACTAAGGACGTGGGTTGCGCTCGTTGCGGGACTTAACCCAACATCTCACGACACGAGCTGACGACAGCCATGCAGCACCTGTGTCCTAGTCCCCGAAGGGAAAGCCACGTCTCCGTGGCGGTCCAGGCATGTCAAAAGGTGGTAAGGTTCTGCGCGTTGCTTCGAATTAAACCACATGCTCCACCGCTTGTGCGGGCCCCCGTCAATTCCTTTGAGTTTTAATCT
+
CCCCCGGGGGGGGGGGFGGGGGGGGGGGGGGGGGGGGGGGGGGGGGGCFGGGCGGGGGGGGGGGGGGGGGGGGGGGGGGGGGGGGGGGGGGGGGGGGGGGGGGGGGGGGFGGGGGGGGFGGAFGGGGGGGGGEGDA@FCGEGGGGGGGGGF:FGGGGGGGGGCFGGGGGGGGGGGDGGFGGGGGGEF<FGGFCEDCEGGDCFGGE?*<9<FGGGGGGGGGGGGGGGGGGGGGGGGGGGGGGFGEGGGFGGGGF9CE?CECCCGGE5E+<CCGDC85=EEGGEFGGFCF@@@8CFFF9EFFC
@M01751:259:000000000-C669V:1:1101:10758:11031 1:N:0:AGAGTC
CATAAGTACGTCATCCCCACCTTCCTCCGGTTTATCACCGGCAGTCTCCTTTGAGTTCCCGACCGAATCGCTGGCAACAAAGGATAAGGGTTGCGCTCGTTGCGGGACTTAAACCAACATTTCACAACCCGCGCTGACGACAGCCATGCAGCACCTGTCTCACGGTTCCCGAAGGCACTAAGGCATCTCTGCCAGATTCCGTGGATGTCAAGAGTAGGTAAGGTTCTTCGCGTTGAATCGAATTAAAGCACATGCTCCACCGCTTGTGCGGGCCCCCGTCACTTCATTTTAATTTTAACCT
+
@<C9@FEFGCFGEG,C<DC@CDFFF9<<:@CF;F<,EAEE++@+CD9EF,6<FEDGCCEFDGGGGFFBFFG8F7,CFF<EE<CF9FF9,CCEF<FEECFG7ECC+++6AFGB5,4BFEFF<,,BACEC+33+6>F:C<++>>+<D@>,8F@F>:,3,88@,@;DCCCFDFE7F7::,=F@C,4?C7::F:FE<FCEF:FEFF7F*>7:AFFCCFG:<,,7<BFFG+:A:5/??E8*<:2*223/<C?+<+*;CC8+<:@C6:E*/CF++//?8E*78C*/7*0+<+:9++0++0<?:6CDF
@M01751:259:000000000-C669V:1:1101:14139:11157 1:N:0:AGAGTC
TAGCGGAAACAGGATTAGATACCCTGGTAGTCCACGCCGTAAACGATGAATGTTAGCCGTCGGCAAGTTTACTTGTCGGTGGCGCAGCTAACGCATTAAACATTCCGCCTGGGGAGTACGGTCGCAAGATTAAAACTCAAAGGAATTGACGGGGGCCCGCACAAGCGGTGGAGCATGTGGTTTAATTCGAAGCAACGCGCAGAACCTTACCAGCCCTTGACATGTCCGGCTAACCAGAGAGATCTGGTGTTCCCTTCGGGGACCGGAACACAGGTGCTGCATGGCTGTCGTCAGCTCGTGT
+
CCCCCGGGGGGGGGGGGGGGGGGGGGGGGGGGGGGGGGGGGGGGGGGGGGGGGGGGGGGGGGGGGGGGGGGGGGGGGGGGGGGGGGGGGGGGGGGGGGGGGGGGGGGGGGGGGGGGGGG>FFGGEGDFGGGGGGGGGGGGGGCGGGGGGGGGDGG:FGFGGGDGGGGGEGGGGGGGGGGFCFFGGGGGGGGGGGFGGGGGEGGCCEGGGCGGGGG58EFGGGGFGGGGGGGGGEEGC>@FEGGGGGGGGFGFCFFGG5EGGGGDDGGG5;ACGGGG6<C++<C6CCEGG5:E*AECEE7D*
@M01751:259:000000000-C669V:1:1101:3550:11165 1:N:0:AGAGTC
CATAAGTACGTCATCCCCACCTTCCTCCGGTTTATCACCGGCAGTCTCCTTTGAGTTCCCGACCGAATCGCTGGCAACAAAGGATAAGGGTTGCGCTCGTTGCGGGACTTAACCCAACATTTCACAACACGAGCTGACGACAGCCATGCAGCACCTGTCTCACGGTTCCCGAAGGCACTAAGGCATCTCTGCCGAATTCCGTGGATGTCAAGAGTAGGTAAGGTTCTTCGCGTTGCATCGAATTAAACCACATGCTCCACCGCTTGTGCTGGCCCCCGTCAATTCATTTTCGTTTTAACCT
+
CCCCCCFGGGGGGFGGGGCGGGGGGGGGGDGGGFGGGGGGGGEGGGGGGGGGGGGGGGGGGGGGDFCFGGGGGGGGGGGFGGGGGGFGGGGGGGGGGGGGGGGEGFGGGGGFGGGEGGGFFGGDGGGGCGGFGGGGGGGGGGGGG?FFGGGGFGGGGGGGG9FCGGGGGGDCCFG><FGCCGFGCCCFGGGGGG77<FGGGG7FFFGGGGCG,=FGGGGFGGGGGGGGGGGGGGGG6CEC?6EEGCFF?8C8CFG9+<CFCDGG*:C+<+<CECCECECC=C?FGC9EE++:CFFG7CF*2
@M01751:259:000000000-C669V:1:1101:23093:11215 1:N:0:AGAGTC
CATAAGTACGTCATCCCCACCTTCCTCCGGCTTATCACCGGCAGTTTCCTTAGAGTGCCCAACCAAATGATGGCAACTAAGGACGAGGGTTGCGCTCGTTGCGGGACTTAACCCAACATCTCACGACACGAGCTGACGACAGCCATGCAGCACCTGTCACTCATCCAGCCGAACTGAAGAAATCCATCTCTGGAAATCGCGATGAGGATGTCAAACGCTGGTAAGGTTCTGCGCGTTGCTTCGAATTAAACCACATGCTCCACCGCTTGTGCAGGCCCCCGTCAATTCCTTTGAGTTTTAA
+
CCCCCGGGGGGGGGGGGGGGGGGGGGGGGGGGGGGGGGGGGGGGGGGGGGGGGFGFGGGGGGGGGGGGGGGGGGGGGGGGGGGGGGDGGGGGGGGGGGGGGGGGGGGGGGGGGGGGDGGGFGGGGGGGGCGGGGGGGGGGGGGGGGGGGGGGGGGGGGGGFGAFFGFGGGGGCGGGGGGGGGGGGGGGGGGGGGGGGGFDEFCCGFGGGFG@FGGGGGGGDGGGGGGFFGGGGGGGGGGGGGDFGGGGGGGGGGGGGFGGFGGDCEE=CCGFFGFGGGGGGEGGEGGGGGGGFECGGGGG6
@M01751:259:000000000-C669V:1:1101:10405:11227 1:N:0:AGAGTC
CATAAGTACGTCATCCCCACCTTCCTCCGAGTTGACCCCGGCAGTATCCCATGAGTTCCCACCATTACGTGCTGGCAACATAGAACGAGGGTTGCGCTCGTTGCGGGACTTAACCCAACATTTCACAACACGAGCTGACGACAGCCATGCAGCACCTGTCTCAGCGTTCCCGAAGGCACCAAAGCATCTCTGCTAAGTTCGCTGGATGTCAAGAGTAGGTAAGGTTCTTCGCGTTGCATCGAATTAAACCACATGCTCCACCGCTTGTGCGGGCCCCCGTCAATTCATTTGAGTTTTAACC
+
CCCCCGGFGGGGGGGGGGGGGGGGGGGGGGGGGGGGGGGGGGGGFFFGGGGGGFFGGGGGGGGGGGGGFGFGGGGGFGGGGGGGGGGGGGGGGGGGGEEGGGDDGGGGGGGGGGGGGGGGGGGGGGGGGGGGGFGGGGGEGG:EGGGGFGCFFGGGGFGGCFCFGGGGGGGEEGGEGGGGGGGAFGGGCFGGGGGGGCFGDGGGGGGGGGGGCGGGGGGFGGGGDFGCFGGGGGGGDFGGGGG?FGFGGFGECGFG?:@?CGGGGGGGCGDGEGGGGEGEGCEGGGGGGG@+:?FFGFFFC
@M01751:259:000000000-C669V:1:1101:20250:11349 1:N:0:AGAGTC
TAGCGGAAACAGGATTAGATACCCTGGTAGTCCACGCCGTAAACGATGTCGACTTGGAGGCTGTTTCCTTGAGAAGTGGCTTCCGGAGCTAACGCGTTAAGTCGACCGCCTGGGGAGTACGGCCGCAAGGTTAAAACTCAAATGAATTGACGGGGGCCCGCACAAGCGGTGGAGCATGTGGTTTAATTCGAAGCAACGCGCAGAACCTTACCAGCCCTTGACATGCCCTGACGGCTCCAGAGATGGAGCTTTTCCTTCGGGACAGGTGCACAGGTGCTGCATGGCTTGCGTCAGCCCGTGG
+
CCCCCGGGGGGGGGG9DFFGGGGGGGFGGGGGFGGDEGGEFGGGGGGFGGGGGECGGFGGGGGF?FGGDFFGGCEFGGGGFFGFEGGDCGCFGGGGGGGGGFGEGGGGGCCGFGGGGGG<FGGGEDDGEGFCACDFFGFFECFFFGGCGFFFFGEECF:CG@EGFCDFGEGG@GFGFFFAC<FCFGFGGGGGGGGGFGGGGEE>EF>;EFC:FGGCEFG6CF9EF8F8EF8ECEC*8EGCGGGGFCEF6EFFGGGGCGGGG5*/**038+2<@F9?+3AE+<?FD6***1***26*1*11)
@M01751:259:000000000-C669V:1:1101:20038:11364 1:N:0:AGAGTC
CATAAGTACGTCATCCCCACCTTCCTCCGGTTTATCACCGGCAGTCTCCTTTGAGTTCCCGACCGAATCGCTGGCAACAAAGGATAAGGGTTGCGCTCGTTGCGGGACTTAACCCAACATTTCACAACACGAGCTGACGACAGCCATGCAGCACCTGTCTCACGGTTCCCGAAGGCACTAAGGCATCCCTGCCGAATTCCGTGGATGTCAAGAGTAGGTAAGGTTCTTCGCGTTGCATCGAATTAAACCACATGCTCCACCGCTTGTGCGGGCCCCCGTCAATTCATTTGAGTTTTAACCT
+
CCCCCGGGGGGGGGGGGGGGGGGGGGGGGGGGGGGGGGGGGGGGGGGGGGGGGGGGGGGGGGGGGGGGGGGGG7FFGGGGGGGGGGGGGGGGGFFGDGGGGFGGGGGGGGGGGGGGFDGGGGGGGGFG@EGDEGGGFGGGGGGGGGGGGGGGGGGGGGGGG,EFGGGGGGGGDGCFCFFFGGFE@GG,=FFGGGGGGGGGGGCFEGGGGGGGGGGGGGGGGGFGGCGGG5EGGGEG9CCCEFGGGGGGGGDGGDFFGGGGGDGCCFG60/::CCGEEGGGEGGGG7CEGFC@CFFGFFGFD
@M01751:259:000000000-C669V:1:1101:19387:11372 1:N:0:AGAGTC
TAGCGGAAACAGGATTAGATACCCTGGTAGTCCACGCCGTAAACGATGTCGACTTGGAGGTTGTTCCCTTGAGGAGTGGCTTCCGGAGCTAACGCGTTAAGTCGACCGCCTGGGGAGTACGGCCGCAAGGTTAAAACTCAAATGAATTGACGGGGGCCCGCACAAGCGGTGGAGCATGTGGTTTAATTCGATGCAACGCGAAGAACCTTACCTACTCTTGACATCCACGGAATTCGGCAGAGATGCCTTAGTGCCTTCGGGAACCGTGAGACAGGTGCTGAATGGCTGTCGTCCGCTCGTG
+
CCCCCDCEGGFGFGGGGGGGGGFGGGGGGDEGEFCFGGGFGG@EGGGGCEG?FFEGGCEFFGFFGAFGCFGGGGGGGGGGGGFFGG,CFFGGGE7@FBFD9FGDGG7==FEFGCFF+4EECFGGGGFEFG>EFDFFFGGFCGCFFGCFFACBFDFGGCEGG*=<F,<<<8<FFGGGFGFGCFGGG9FCCEFECG7<FE>C*CCEFC5C:CCFG7C@+<C97AFGE:@GD>>ECGCC@E5*1*;C7:CCFFE73<EC7ECCD*:AFC?=FE?F68FFGEG7++3<EFCC=CC/**21**/)1
@M01751:259:000000000-C669V:1:1101:19791:11397 1:N:0:AGAGTC
CATAAGTACGTCATCCCCACCTTCCTCCGGTTTGTCACCGGCAGTCCCATTAGAGTGCCCAACTGAATGTAGCAACTAATGGCAAGGGTTGCGCTCGTTGCGGGACTTAACCCAACATCTCACGACACGAGCTGACGACAGCCATGCAGCACCTGTGTTACGGCTCTCTTTCGAGCACTCCTCTATCCCTAAAGGATTCCGTACATGTCAAAGGTGGGTAAGGTTTTTCGCGTTGCATCTAATTAAACCACATCATCCACCGCTTGTGCGGGTCCCCGTCAATTCCTTTGAGTTTCCACCT
+
CCCCCGEFFGFFGGGGGGGGGFGGFFAEGGGGGGGGAFGG@FGGGG8FDFGGG<CFGG<EEGG@<F9FDEEEECEEFFFFFGGGFFFCGGECFGGGGGGEDFE:CCCG9AFEFCGEG,?,?FF8:FFGGGDC=DGF+:>>CGG8DFCG,BFFGCCF<@FF9+855@:C<,@F**@F:B,?<9FC,@C,7?C<DAC@C,3,?FE@7C,@F,3;FG<<*:<C::,7<CEC+**=FF<5<+++03:A<<C9F;=FCC0+<0+0**2/**;++;C5C*8F5:*A5*<+232AC+<*<9F903*0>
@M01751:259:000000000-C669V:1:1101:27411:11482 1:N:0:AGAGTC
CATAAGTACGTCATCCCCACCTTCCTCCGAGTTGACCCCGGCAGTATCCCATGAGTTCCCACCATTACGTGCTGGCAACATAGAACGAGGGTTGCGCTCGTTGCGGGACTTAACCCAACATCTCACGACACGAGCTGACGACAACCATGCACCACCTGTTTACGAGTGTCCAAAGAGTTGACCATTTCTGGCCCGTTCCCGTATATGTCAAGCCTTGGTAAGGTTCTTCGCGTTGCATCGAATTAATCCGCATGCTCCGCCGCTTGTGCGGGTCCCCGTCATTTCCTTTGAGTTTTAGCCT
+
CCCCCGGGGGEFGGGFFGGGGFGGEFFFGGEGGCFAFGGDDGGGFFECGGGGGGGGGGDGGGGFGGCFGGGGGGGGFGGGFGGGGGC:FE7FC>FDGC7FF<EFEDG7FFFGGGFFGB:F<FAFGG=FGGGGGGGGGGGGGGGGGGC9<FAFF,3FE<FFG=CGDFFFFGF,FFGCD@FAFFFGCFGFGGGC<@E@@,,>FCFF:<CC?C,<FFEFG?FC:CGF@:CFCEECG>8CF<+*;0+;<CC@+***8*?:E+*;;*:8C5*+<C==CEEE@=:***++220<FE9*3+<FCFC7:
@M01751:259:000000000-C669V:1:1101:10019:11616 1:N:0:AGAGTC
CATAAGTACGTCATCCCCACCTTCCTCCGGTTTATCACCGGCAGTCTCCTTTGAGTTCCCGACCGAATCGCTGGCAACAAAGGATAAGGGTTGCGCTCGTTGCGGGACTTAACCCAACATTTCACAACACGAGCTGACGACAGCCATGCAGCACCTGTCTCACGGTTCCCGAAGGCACTGAGGCATCTCTGCCAGATTCCGTGGATGTCAAGAGTAGGTAAGGTTCTTCGCGTTGCATCGAATTAAACCACATGCTCCACCGCTTGTGCGGGCCCCCGTCAATTCATTTGAGTTTTAACCT
+
CCCCCGGGGGGGGGFGGGGGGGGGGFGGGGGGGGGGGGGGGGGEFGGGGGGGGGGFGGGGGGGGGFFGFGGGGGGFGGGGGGGGGGGGGGGGGGGGGGGGGFGGGGGGGGGGGGGGGGGGGGGGGGGGGGGGGGEGGGGGGGDGGFGGGFFGGGGGGGGGGGGGGGGFGGGGGGDGFGGF<EFGGGGGGFFGGGGFGGGGGGCGGGGGG@FGGGGFCGGGGGGGGFGGB@@EGGEEFGGCFGFFGFFGGGGF@CCCCFCFFEGDGGGGGGGGGG5CEGGGEG??F9CG99<AFGGGGGCFF
@M01751:259:000000000-C669V:1:1101:5543:11665 1:N:0:AGAGTC
TAGCGGAAACAGGATTAGATACCCTGGTAGTCCACGCCGTAAACGATGTCGACTTGGAGGTTGTTCCCTTGAGGAGTGGCTTCCGGAGCTAACGCGTTAAGTCGACCGCCTGGGGAGTACGGCCGCAAGGTTAAAACTCAAATGAATTGACGGGGGCCCGCACAAGCGGTGGAGCATGTGGTTTAATTCGATGCAACGCGAAGAACCTTACCTACTCTTGACATCCACGGAATTCGGCAGAGATGCCTTAGTGCCTTCGGGAACCGTGAGACAGGTGCTGCATGGCTGTCGTCAGCTCGTT
+
CCCCCGGGGGGGGGGGGGGGGGFGGGGGGGGGGGGGGGGGGGGGGGGGFGGGGGGGGGGGGGGGGGGGGGGGGGGGGGGGFGGGGGGGGGGGGGGGGGGGGGGGGGGGGGGGGGGGGGGGGGGGGGGGGGGGDGGGGFGGGGGFFGFG9FFGGGGGGGGGDBEEGGGGGG>FGCF@FGFGGGFGGGGFGGF9ACFGDCCCCGG5<CG>FGGGGGGGGGG@F6FFEGGGGCEE:CGGFGGGGGGGGGGGGGGGFDFGGCF>EEGGGGEDFC<EFGCGCGFFDC9FGGD*:988CCC6<CC5*
@M01751:259:000000000-C669V:1:1101:21613:11842 1:N:0:AGAGTC
CATAAGTACGTCATCCCCACCTTCCTCTCGGCTTATCACCGGCAGTCCCCTTAGAGTGCCCAACTGAATGCTGGCAACTAAGGGCGAGGGTTGCGCTCGTTGCGGGACTTAACCCAACATCTCACGACACGAGCTGACGACAGCCATGCAGCACCTGTTCTGGGGCCAGCCTAACTGAAGGACAATGTCTCCACTGCCCATACCCCGAATGTCAAGAGCTGGTAAGGTTCTGCGCGTTGCTTCGAATTAAACCACATGCTCCACCGCTTGTGCGGGCCCCCGTCAATTCCTTTGAGTTTTA
+
CCCCCGGGGGGGGGGGGGGGGGGGGGGGGGGGGGGGGGGGGGGGGGGGGGGGGGGGGGGGGGGGGGGGGGGGGGGGGGGGGGGGGGGGGGGGGGGGGGGGGGGGGGGGGGGGGGGGGGGGGGGGGGGGGGGGGGDGGGGGGGGGGCFGGGGGGGGGGGGGGGGGGGGGGGGGGGGGFCFFFFGGGGGGGGGGGGGGGGGFFGGGGGGGGGGGGAFFFFGGGGGGGGGFGGGFGGGGGGGGGGGGGFFGGGGGGFG8@CFFGF86EEG=GG=8E=GGGGGGGDEGDGGGGGGGGG7CFGCC*
@M01751:259:000000000-C669V:1:1101:18037:11842 1:N:0:AGAGTC
CATAAGTACGTCATCCCCACCTTCCTCTCGGCTTATCACCGGCAGTCCCCTTAGAGTGCCCAACTCAATGCTGGCAACTAAGGGCGAGGGTTGCGCTCGTTGCGGGACTTAACCCAACATCTCACGACACGAGCTGACGACAGCCATGCAGCACCTGTTCTAGGGCCAGCCGAACTGAAGGTCATCGTCTCCAATGACCATACCCCGAATGTCAAGAGCTGGTAAGGTTCTGCGCGTTGCTTCGAATTAAACCACATGCTCCACCGCTTGTGCGGGCCCCCGTCAATTCCTTTGAGTTTTA
+
CCCCCGGGGGGGGGGGGGGGGGGGGGGGGGGGGGGGGGGGGGGGGFGGGGGGGGGGGGGGGGGGGGGGGGGGGGGGGGGGGGGGGGGGGGGGGGGGEEGGGGGGGGGGGGGGGGGGGGGGGGGGGGGGGGGGGGGGGGGGGGGFGGGGGGGGGGCGGGGGGGGGGGGGGGGGGGGGG9CFGFGGGGFGGGGGGGGGGGDGGGGGGGGGGGGGGGGGGGGGGGGGGGGFGGGFGGCEGGGGGGGEGGGGGFGGGGGGG6E9CGGFGGGG5EG6CCEGGGGGGG=EG5F@EGGGFFEGGGGD*
@M01751:259:000000000-C669V:1:1101:7991:11893 1:N:0:AGAGTC
CATAAGTACGTCATCCCCACCTTCCTCCGGCTTATCACCGGCGGTTCCTTTAGAGTACCCAACTCAATGATGGTAACTAAAGGCGAGGGTTGCGCTCGTTGCGGGACTTAACCCAACATCTCACGACACGAGCTGACGACAGCCATGCAGCACCTGCGTTCCAGTCCCCGAAGGGAAGAGACCCATCTCTGGGAATCGTCCGGACATGTCAAACGCTGGTAAGGTTCTGCGCGTTGCTTCGAATTAAACCACATGCTCCACCGCTTGTGCAGGCCCCCGTCAATTCCTTTGAGTTTTAACC
+
CCCCCGGGGGGGCGGGGGGGGGGGGGGGGEGGGGGGGGCGGGGGGGGGGGGGGFFGFGGGGGGGF<FGGGGGGGGGGGGGGGGGGGGGGGGGGGGEGGGGGGGGDEGGGGGGGGGGGGGGCGGGFGGGGGGGGG8DFEFGEGGGGFGGCFFFEGGGGGGGGGGGGGGGGGGGGGGGFFFFGGGCCGF:FGGGGGFGGFCGGGGDGGFGGGGGGGEGD>>FFGGFFGGFGCEGGGGGGGGGGGFFGGFGFFGGGGGC7CFGGGCECEFFFFGCC*CCECC:EGGGGFCCFFCGGGGGG76F:
@M01751:259:000000000-C669V:1:1101:19851:11918 1:N:0:AGAGTC
TAGCGGAAACCGGATTAGATACCCTGGTAGTCCACGCCGTAAACGATGTCGACTTGGAGGTTGTTCCCTTGAGGAGTGGCTTCCGGAGCTAACGCGTTAAGTCGACCGCCTGGGGAGTACGGCCGCAAGGTTAAAACTCAAATGAATTGACGGGGGCCCGCACAAGCGGTGGAGCATGTGGTTTAATTCGATGCAACGCGAAGAACCTTACCTACTCTTGACATCCAGCGAACTTTCCAGAGATGGATTGGTGCCTTCGGGAACGCTGAGACAGGTGCTGCATGGCTGTCGTCAGCTCGTG
+
CCCCCGGGGGGGGGGGGGGGGGGGGGGGGFGGGGGGGGGGGGGGGGGGGGGGGGGGGGGGGGGGFGGGGGGGGGGGGGGGGGGGGGGGGGGGGGGGGGGGGGGDGGGGGGGGGGGGGGGGGGGGGGGGGGGGGGGGGGGGGGGGGGGGGGGGGGGGGGGGGGGGGGGGGGEGDGGGFFGGGFGGGGGGGGGGGGGGFGGGGGGGGGFEGGGGGGGGGGGFGGGGGGGGGGGGGGGGGGGGEGFGGGFGGGGGGGFGGGGGDEGGGEGGEFFFGFGGGGFGCEGDCFGEGF*;CF52<?DC<
@M01751:259:000000000-C669V:1:1101:22565:11942 1:N:0:AGAGTC
CATAAGTACGTCATCCCCACCTTCCTCCGGTTTATCACCGGCAGTCTCCTTTGAGTTCCCGACCGAATCGCTGGCAACAAAGGATAAGGGTTGCGCTCGTTGCGGGACTTAACCCAACATTTCACAACACGAGCTGACGACAGCCATGCAGCACCTGTCTCAGCGTTCCCGAAGGCACCAATCCATCTCTGGAAAGTTCGCTGGGTGTCAAGAGTAGGTAAGGTTCTTCGCGTTGCATCGAATTAAACCACATGCTCCACCGCTTGTGCGGGCCCCCGTCAATTCATTTGAGTTTTAATCT
+
CCCCCGGGGGGGGGGGGGGGGGGGGGGGGGGGGGGGGGGGGGGGGGGGGGGGGGGGGGGGGGGGGFFGGGGGGGGGGGGGCGGGGGGGGGGGGGGGGGGGGGGEGGGGGGGGGGGGGGGGGGGGGGGGGGGGFGGGGGGGGGGDGGGFGGGGGGGGGGGGGGGGGGGFGGGGGGGGGGGGGGGGGGFFGGGFGGGGFGGGGGGDGGDGGGGGGGGGGGGGGGGGGFGGCFGGEECEGFECECFFGGGGDDGGGGGCGGGGGGEGED88?GGGG5EEEGCE7CFFCGFGGD<@:?CG:+2:?
@M01751:259:000000000-C669V:1:1101:2302:11989 1:N:0:AGAGTC
TAGCGGAAACCGGATTAGATACCCTGGTAGTCCACGCCGTAAACGATGTCGACTTGGAGGTTGTTCCCTTGAGGAGTGGCTTCCGGAGCTAACGCGTTAAGTCGACCGCCTGGGGAGTACGGCCGCAAGGTTAAAACTCAAATGAATTGACGGGGGCCCGCACAAGCGGTGGAGCATGTGGTGTAATTCGATGCAACGCGAAGAACCTTACCTACTCTTGACATCCACGGAATTTGGCAGAGATGCCTTAGTGCCTTCGGGAACCGTGAGACAGGTGCTGCATGGCTGTCGTCAGCTCGTG
+
CCCCCGGGGGGDFEEGDFGGGFGG@EGGGGGGGGFGGGGD:FFGGGFGFGGGDFEGC<FEFFFGEFGCE<FCEGGDGGG7EFCEFCFCE@FGGGGGGGGGDBFGDG:=FDGGDGG@FB<<CEC:FFG+CF3<DFCGGG?C8FFGGGGFF9@FED7FEC:F77<FFGFEEEEGEGGGGGGGGC*4<<F,28:F@CC@::E5CEGDFCCFGGGF+AE?0AFGGGF7CFF6?5>EFGFGF<EC5*8CGGEGF6@@FFC9CFCGEEEGGG=C**3<*2*+++<FCE?9>C?5:FFEFGGEGE*)1
@M01751:259:000000000-C669V:1:1101:4670:12118 1:N:0:AGAGTC
CATAAGTACGTCATCCCCACCTTCCTCCGGTTTATCACCGGCAGTCTCCTTTGAGTTCCCGACCGAATCGCTGGCAACAAAGGATAAGGGTTGCGCTCGTTGCGGGACTTAACCCAACATTTCACAACACGAGCTGACGACAGCCATGCAGCACCTGTCTCACGGTTCCCGAAGGCACTGAGGCATCTCTGCCAGATTCCGTGGATGTCAAGAGTAGGTAAGGTTCTTCGCGTTGCATCGAATTAAACCACATGCTCCACCGCTTGTGCGGGCCCCCGTCAATTCATTTGAGTTTTAACCT
+
CCCCCGGGGGGGGGFFGGGGGGGGGGGGGGGGGGGGGGGGGGGGGGGFGGGGGGGGGGGGGGGGGFFFGGGGGGGGGGGGGGGGGGGDE?FFGFGGGGGGGGGGEGGGGGGGGGGGGGGGGGGGGFGEGGGGEGGGGGGGGGGCGGGGGGFGGGGGFFGGFGGGGGGGGGGGGGGGGGGGGDGGGGGCGGFFGGCACFGF77*CC9CGGGGFGGGFGGGGGGGFGFGGG@ECEGCD?FF:EGDFGF?9FCEFGCFFG+<EGEGGGCGFFCEGGGGE?EGGGDGFFFEFG7+*3<CC7CG*:
@M01751:259:000000000-C669V:1:1101:11734:12133 1:N:0:AGAGTC
TAGCGGAAACCGGATTAGATACCCTGGTAGTCCACGCCGTAAACGATGTCGACTTGGAGGTTGTTCCCTTGAGGAGTGGCTTCCGGAGCTAACGCGTTAAGTCGACCGCCTGGAGAGTACGGCCGCAAGGTTAAAACTCAAATGAATTGACGGGGGCCCGCACAAGCGGTGGAGCATGTGGTTTAATTCGATGCAACGCGAAGAACCTTACCTACTCTTGACATCCACGGAATTCGGCAGAGATGCCTCAGTGCCTTCGGGAACCGTGAGACAGGTGCTGCATGGCTGTCGTCAGCTCGTG
+
CCCCCGGGGGGGGGGGGGGGGGGGGGGGGGGGGGGGGGGGGGGGGGGGGGGGGGGGGGGGGGGGGGGGGGGGGGGGGGGGGGGGGGGGGGGGGGGGGGGGGGGGGGGGGGGGGGGGGGGGGGGGGGGGGGGGGGGGGFGGGGGGGGFGGGGGGGGGGGGGGGGGGGGGGGGGGGGGGGGGGGGGGGGGGGDGGGGGGEGGEGGGGGGGGGGFGGGGGFGFFGGGGFC?GGDGGGGGFEEEGGGGGCGGGEFGGGGGFFC>CEGGCEC=FECGGGGGGGGGFCFGG8C>8@FGGGGFDFDGF
@M01751:259:000000000-C669V:1:1101:4594:12135 1:N:0:AGAGTC
TAGCGGAAACAGGATTAGATACCCTGGTAGTCCACGCCGTAAACGATGAATGCCAGCCGTTGGTCTGCTTGCAGGTCAGTGGCGCCGCTAACGCATTAAGCATTCCGCCTGGGGAGTACGGTCGCAAGATTAAAACTCAAAGGAATTGACGGGGGCCCGCACAAGCGGTGGAGCATGTGGTTTAATTCGAAGCAACGCGCAGAACCTTACCATCCCTTGACATGGCATGTTACCTCGAGAGATCGGGGATCCTCTTCGGAGGCGTGCACACAGGTGCTGCATGGCTGTCGTCAGCTCGTGT
+
CCCCCGGGGGGGGFFGGGGGGGGGGGGGGGGGGGGGGGGGGGGGGGGGGGGGGGGGGGGGGGGGGGGGGGGGGGGGGGGGGGGGGGGGGGGGGDGGGGGGGGGGGECGGGGGGGGGGGGGGGGGGEGGGGGGGGGGGGFFGGGGGGGGGGGGGGGGGGGGEGGGGGGDCCEFGGGGGFGGGGGGGFGGCFGGGGGGGGGGGGGGFFGGFFGGGGGGGG6CFF9CCFGGGGGGGGGGEGEGGGFGGGGGG5EFGGGGGG>8*18?EDEC?CF=88FCFGC6<?CFGC>CFFFGF*A:C57*9
@M01751:259:000000000-C669V:1:1101:8329:12274 1:N:0:AGAGTC
CATAAGTACGTCATCCCCACCTTCCTCCGGTTTGTCACCGGCAGTCTCCTTAGAGTGCCCACCATAACGTGCTGGTAACTAAGGACAAGGGTTGCGCTCGTTACGGGACTTAACCCAACATCTCACGACACGAGCTGACGACAGCCATGCAGCACCTGTGTCTGAGTTCCCGAAGGCACTGAGGCATCTCTGCCAGATTCCGTGGATGTCAAGAGTAGGTAAGGTTCTTCGCGTTGCATCGAATTAAACCACATGCTCCACCGCTTGTGCGGGCCCCCGTCCATTCATTTGAGTTTTAACC
+
CCCCCGGGGGFGGGGGGGGGGGGGGGGGGGGGGGGFGFFGGGGGGGGGGGGGGGGGGGGGGGGGGGGGGGGGGGGGGGGGGGGGGGGGGGGGGEGGGGGGGGGGGGGFFGGGGGGGGGGGGGFGGGGGGGGGGGEGGGGGGGGGGGGGGGGCFGGGGGGGGGGGGGGGGGGGDEGGGGGGGGGFGDGGGGGFFGFGGGGGGGGGGGGGGGGGFFFGGGGGGC,<C9BFGFFEFGGGDGFE8CFGCFGGC@FF8CCG?7@:FFECCEGG6<CEE8CGGG5?E*:ECFCFGGD95<?CGED7C
@M01751:259:000000000-C669V:1:1101:7861:12365 1:N:0:AGAGTC
CATAAGTACGTCATCCCCACCTTCCTCCGGCTTATCACCGGCAGTCTCCCTAGAGTGCCCAACTAAATGATGGCAACTAGGAACGAGGGTTGCGCTCGTTGCGGGACTTAACCCAACATCTCACGACACGAGCTGACGACAGCCATGCAGCACCTGTGTCCAAGTCCCCGAAGGGAAGAAATCCATCTCTGGAAGTCGTCTTGGCATGTCAAGGGCTGGTAAGGTTCTTCGCGTTGCTTCGAATTAAACCACATGCTCCACCGCTTGTGCGGGCCCCCGTCAATTCCTTTGAGTTTTAATT
+
CCCCCGGGGGGGGGGGGGGGGGGGGGGGGGGGGGGGGGGGGGGGGGGGGFGGGFGGGGGGGGGGGGGGGGGGGFGGGGGGGGGGGGDGGGGGGGGGGGGGGGGGGGGGGGFGGGGGGGGGFGGGGGGGGGGGGGGGGGGGDGGGGGGG9DECGGGGFCFGGAGGGGGGGGDEGGGFGGGGFDGGGFGGGFFGGGGGGGGGGGGGGGGGGGGGGGGGGGGGGGGGGGGGGGGGEGGDECGGGGGGGCGGGCEFFGFFCFCFGGGGGEGGGGGGGGGGGGGGEGGGGGGGGGG7FGGGGGGG*
@M01751:259:000000000-C669V:1:1101:26338:12388 1:N:0:AGAGTC
CATAAGTACGTCATCCCCACCTTCCTCTCGGCTTATCACCGGCAGTCCCCTTAGAGTGCCCAACTGAATGCTGGCAACTAAGGGCGAGGGTTGCGCTCGTTGCGGGACTTAACCCAACATCTCACGACACGAGCTGACGACAGCCATGCAGCACCTGTGTTCCGGTCCCCGAAGGGAACACCACATCTCTATGGTTAGCCGGACATGTCAAGGGCTGGTAAGGTTCTGCGCGTTGCTTCGAATTAAACCACATGCTCCACCGCTTGTGCGGGCCCCCGTCAATTCCTTTGAGTTTTAATCT
+
CCCCCGGGGGGGGGGGGGGGGGGGGGGGGGGGGGGGGGGGGGGGGGGGGGGGGGGGGGGGGGGGGDFGGGGGGGGGGGGGGGGGGGEDGGGGGGDGGGGGGGGGDGGGGGGGGGGGGGGGGFFFGGGGGGGGGGGGGGGGGGGGGGG8FGFGGEFGGGGGGGGGGGGGGGG>CCGFGFGFGFGGGFG:FGGFGGGGGGGGGDEGGGFFGGGCCFE*AEEGFGFFGGFGDGE5EECCFGGGGCCFFCG7FEFFDCFGGGGCFGG/:CG+<CC:?C?CEGCGC=FGG+<CC@98<9EF?CD7C
@M01751:259:000000000-C669V:1:1101:26925:12404 1:N:0:AGAGTC
CATAAGTACGTCATCCCCACCTTCCTCCGGTTTGTCACCGGCGGTCTCCTTAGAGTTCCCACCATTACGTGCTGGCAACTAAGGACAAGGGTTGCGCTCGTTGCGGGACTTAACCCAACATCTCACGACACGAGCTGACGACAGCCATGCAGCACCTGTGTTCGAGTTCCCGAAGGCACCAATCCATCTCTGGAAAGTTCTCGACATGTCAAGACCAGGTAAGGTTCTTCGCGTTGCATCGAATTAAACCACATACTCCACCGCTTGTGCGGGCCCCCGTCAATTCCTTTGAGTTTCAGTT
+
CCCCCGGGGGGGGGGFFFGGGGGGGGGGGGGGDGGGGGGGGGGDGGEFGCGFEFFGDDGGGGGGGGGGFGFDFGDGGG7AFGGGGFGGGGGGGGGGG:CFEGGGGGG=FGGGGCF,=FGG?F?BFGGGGGGEGGGDG9CDC::FGGCGGGGGGGFGEFGGFGFGGGGGDDCFEGGGGGGGGGGG7:FFFFCF:CEFEGGGFFEGDGGGG?FGCFGGGGGG,:F+<A0<@<F5CEGEG6CC>CCFCGGDFGCE@F7<?E+0*;*/?E8F+3;CE8:=CGGGE=EGGG+9CCEC7???<<*C*
@M01751:259:000000000-C669V:1:1101:14816:12573 1:N:0:AGAGTC
CATAAGTACGTCATCCCCACCTTCCTCCGGTTTATCACCGGCAGTCTCCTTTGAGTTCCCGACCGAATCGCTGGCAACAAAGGATAAGGGTTGCGCTCGTTGCGGGACTTAACCCAACATTTCACAACACGAGCTGACGACAGCCATGCAGCACCTGTCTCACGGTTCCCGAAGGCACTAAGGCATCTCTGCCGAATTCCGTGGATGTCAAGAGTAGGTAAGGTTCTTCGCGTTGCATCGAATTAAACCACATGCTCCACCGCTTGTGCGGGCCCCCGTCAATTCATTTGAGTTTTAACCT
+
CCCCCGGGGGGGGGGGGGGGGGGGGDGGGGGGGGGGGGGGGGGGGGGGGGGGGGGGGGGGGGGGGFFGGGGGEGGGGGGGGGGGGGGGGGGGGGGGGGGGGGGGGGGGGGGGGGFGGGGGGGGGGGGGGGGGGGGGGGGGGGGGGGGFGGGGGGGGGGFAEGGGGGGGGGGGGGEGGGGGGGGGGGCFFGGGGGCGGFFGGGGGGGFAFFGGGGGGGGGGGGFEGGGGGGGGGGGGGGGEGGGGGGGGGGC=GFGGGGGGGGGGGGGGGGG5=ECCECEGGGGGGFGGGG78<CGFGGDC>
@M01751:259:000000000-C669V:1:1101:14516:12767 1:N:0:AGAGTC
TAGCGGAAACAGGATTAGATACCCTGGTAGTCCACGCCGTAAACGATGGAAGCTAGCCGTCGGGGGGTTTACCTTTCGGTGGCGCAGCTAACGCATTAAGCTTCCCGCCTGGGGAGTACGGTCGCAAGATTAAAACTCAAAGGAATTGACGGGGGCCCGCACAAGCGGTGGAGCATGTGGTTTAATTCGAAGCAACGCGCAGAACCTTACCAGCTCTTGACATGCCTCGACGCCAACTGGAGACGGTTGGCCTCCTTCGGGACGAGTGCACAGGTGCTGCATGGCTGTCGTCAGCTCGTGT
+
CCCCCGGGGGGGGGGGGGGGGGGGGGGGGGGGGGGGGGGGGGGGGGGGGGGGGGGGGGGFGGGGGGGGGGGGGGGGGGGGGGGGGGGGGGGGGGGGGGGGGGGGGGGGGGGGGGGGGGGGGGGGGGGGGGGGGGGGFGGGFGGGGGGGGGGGGGGGGGGGGGGFCFGGCCGGGDGFGFGG8CCEGGGGGGGGGGGGGEC>CEGGGGFFGGFGFFFGGGCGGGGG@FEF?ED:EG5CGC???FGGGG81:EG8FGGGGGGGGEGEGGGFG7+:@=FFGD9CDGFGGG5EGGFCGGG?FG)7*
@M01751:259:000000000-C669V:1:1101:25795:12833 1:N:0:AGAGTC
CATAAGTACGTCATCCCCACCTTCCTCCGGCTTATCACCGGCGGTTCCTTTAGAGTACCCAACTAAATGATGGTAACTAAAGGCGAGGGTTGCGCTCGTTGCGGGACTTAACCCAACATCTCACGACACGAGCTGACGACAGCCATGCAGCACCTGTGTTCCAGTCCCCGAAGGGAAGAAATCTGTCTCCAGAAGTCGTCCGGACATGTCAAACGCTGGTAAGGTTCTGCGCGTTGCTTCGAATTAAACCACATCATCCACCGCTTGTGCAGGCCCCCGTCAATTCCTTTGAGTTTTAATT
+
CCCCCGGGGGGGGGGGDFGGGGGGGGGGGGGGEGGGGGGGGGGGGGGGGGGGGGFGGGGGGGGGGGGGGGGGGFGGGGGGGGCFCGEBFGGGGGGDFGGGGGGGEEGGGGAAFGGGGGFGCFFGGGGGEGGCCFGGGGGDC7FGGGDFFEGGGGGGGGFGCF9<DFGGGGDG@CF7<<<FFFGGGGGGGGFFFFGGAFGGGGCCCGGFE9<FG?CCCG5*<C<F<@FGCGC>CEC5?C?F58*C8@FEGG5=5<++3A++3A/2*;C88FF?8=8*85C8==EGGGCEF?00:FGGG?9F*
@M01751:259:000000000-C669V:1:1101:19273:12970 1:N:0:AGAGTC
CATAAGTACGTCATCCCCACCTTCCTCCGAGTTGACCCCGGCAGTCTCTTATGAGTCCCCACCATTACGTGCTGGCAACATAAGACGAGGGTTGCGCTCGTTGCGGGACTTAACCCAACATCTCACGACACGAGCTGACGACAGCCATGCACCACCTGTATACCGACTAAAAGGGGCCATATCTCTATGGCTTTCCGGTATATGTCAAACCCAGGTAAGGTTCTTCGCGTTGCATCGAATTAATCCGCATGCTCCGCCGCTTGTGCGGGCCCCCGTCAATTCCTTTGAGTTTTAGCCTTGC
+
CCCCCGGGGGGGGGGGGGGGGGGGGGGGGGGGGGGGGGGGGGGGGGFGGGGGGGGGGGGGGGGGGGGGGGGGGGGGGGGGGGGGGGGGGGGGGDGGGGGGGGGGGGGGGGGGGGGGGGGGGGFGGGGGGGGGGGGGGGGGGGGGGGGGGGGGGGGGGGGGGGGGGGGGGGGGGGGGGGGFGFGGGGGGGGGGGGGGGGGGGGGGGGGGGGGDGGGGGGGFGGGGGGCGGGGDGGGGGGGGGGGGFGGGGGGG?FGGGGGGGGGGCGG=GGGGGGDGGGGGGGGGGGF@CEGGGGFFCFGC*
@M01751:259:000000000-C669V:1:1101:25287:12985 1:N:0:AGAGTC
CATAAGTACGTCATCCCCACCTTCCTCCGGTTTATCACCGGCAGTCTCCTTTGAGTTCCCGACCGAATCGCTGGCAACAAAGGATAAGGGTTGCGCTCGTTGCGGGACTTAACCCAACATTTCACAACACGAGCTGACGACAGCCATGCAGCACCTGTCTCACGGTTCCCGAAGGCACTGAGGCATCTCTGCCAGATTCCGTGGATGTCAAGAGTAGGTAAGGTTCTTCGCGTTGCATCGAATTAAACCACATGCTCCACCGCTTGTGCGGGCCCCCGTCAATTCATTTGAGTTTTTACCT
+
CCCCCGGGGGGGGGGGGGGGGGGGGGGGGGGGGGGCFGGGGGGGGGGGGGGGFEEGFGGGGGGGG@88B6DDDEGDGGFFGGGGGGGGCFFFGGGGGGGGGGGGEGGCGGGGGCF:FEGGGGGFDFGGGGGEEGGGGGGEG@FFGGGFGGGGGGGGGCCFGGGGGFFGGGGC*<FFGGGGGF:CCCF,?;9CE,<FC:CFGGFEGFCGCFGFGGCFGGCF>EGGF99CCFCEE5:>C@FEG?C599FFFDEFGGGGG8<6;**2;*:+3CGEDECE8CE55CF?++AFG?78?CEG*5*::
@M01751:259:000000000-C669V:1:1101:6573:13019 1:N:0:AGAGTC
TAGCGGAAACAGGATTAGATACCCTGGTAGTCCACGCCGTAAACGATGTCGACTTGGAGGTTGTTCCCTTGAGGAGTGGCTTCCGGAGCTAACGCGTTAAGTCGACCGCCTGGGGAGTACGGCCGCAAGGTTAAAACTCAAATGAATTGACGGGGGCCCGCACAAGCGGTGGAGCATGTGGTTTAATTCGATGCAACGCGAAGAACCTTACCTACTCTTGACATCCAGAGAACTTAGCAGAGATGCTTTGGTGCCTTCGGGAACGCTGAGACAGGTGCTGCATGGCTGTCGTCAGCTCGTG
+
CCCCCGGGGGGGGGGGGGGGGGGGGGGGGGGGGGGGGGGGGGGGGGGGGGGGGGGGGGGGGGGGGGGGFGGGGGGGGGGGGGGGGGGDGGGGFGGGGGGGFFGGGGGDGDEGGGGBFGGGGDEGGGGGGGDFGGFGGFFGGGGGGFEGDGFGGGGGGGGGGGGGGGGGG7FFFCFF9A9<FCFGEGGGGGGGGGGGGDGGGGGGGGF6EFGGGGGCEGGGGGGG?FGGDCDGGGFCFFGGGFDFC7CFFGGGGF6EGGGGGG=@EECEGGFGGGGGGGGGGGGGGGGGGFFFEGGGGGGGC
@M01751:259:000000000-C669V:1:1101:23921:13161 1:N:0:AGAGTC
TAGCGGAAACAGGATTAGATACCCTGGTAGTCCACGCCGTAAACGATGAATGCTAGCTGTTGGGGTGCTTGCACCGCAGTAGCGCAGCTAACGCATTAAACATTCCGCCTGGGGAGTACGGTCGCAAGATTAAAACTCAAAGGAATTGACGGGGGCCCGCACAAGCGGTGGAGCATGTGGTTTAATTCGAAGCAACGCGCAGAACCTTACCAGCTCTTGACATTCGGGGTATGGGCAGTGGAGACATTGTCCTTCAGTTAGGCTGGCCCCAGAACAGGTGCTGCATGGCTGTCGTCAGCTC
+
CCCCCGGGGGGGGGGGGGGGGGGGGGGGGGGGGGGGGGGGGGGGGGGGGGGGGGGGGGGGGGGGGGGGGGGGGGGGGGGGGCGGGGGGGGGGGGGGGGGGGGGGGGGGGGGGGGGGGGGGDGGGGGGGFGFGGGGGGGGGFGGGFGGGGGGGGDFGGGGGGGGGGGGGFGGGGGGGGGGGGGGGGGGGGGGGDGGGDGGGGGDGGGGGGC@FGGGGGGGGGG@FGGGGGGCGGGGGGGGGGFFFFFGGGGGGGGGGGFGGGGGGFGGGGGGGGGGGGGGGGGGGFGGGGGEGGGG5CGGGF
@M01751:259:000000000-C669V:1:1101:23068:13305 1:N:0:AGAGTC
TAGCGGAAACAGGATTAGATACCCTGGTAGTCCACGCCGTAAACGATGTCGACTTGGAGGTTGTTCCCTTGAGGAGTGGCTTCCGGAGCTAACGCGTTAAGTCGACCGCCTGGGGAGTACGGCCGCAAGGTTAAAACTCAACTGAATTGACGGGGGCCCGCACAAGCGGTGGAGCATGTGGTTTAATTCGATGCAACGCGAAGAACCTTACCTACTCTTGACATCCAGCGAACTTAGCAGAGATGCTTTTGTTCCTTCGGGAACGCTGAGACAGGTGCTGCATGGCTGTCGTCAGCTCGTG
+
CCCCCGGGGGGGGGGGGGGGGG@FGGGGGGGGGGGGGGGGGGGGGGGGGGGGGFGGGFFDGGGGGAFGGGGG,CEFGFF7FGFGGDGGGGFGGGGGGGGGGGGGGGGGGGGGGGGGGGGDGCGGGGCFDGDFFGCACECGG8FGGFAEEGGDEEFEEGGGGCFEGGG@CGGGG>F7C<FGGEFFG9FGFFC,FECGG5>E5C:8:8CEGGGGF<:<A?92<FFEFEF?FEGGGFGFGG7+*;C:<99<9+<2*2<EFC@8/:*/8ECC5/A+*:*0+++<60<FD>EC*0;/5*20+<C<5
@M01751:259:000000000-C669V:1:1101:9900:13357 1:N:0:AGAGTC
CATAAGTACGTCATCCCCACCTTCCTCCGGTTTATCACCGGCAGTCTCCTTTGAGTTCCCGACCGAATCGCTGGCAACAAAGGATAAGGGTTGCGCTCGTTGCGGGACTTAACCCAACATTTCACAACACGAGCTGACGACAGCCATGCAGCACCTGTCTCAGAGTTCCCGAAGGCACCAAAGCATCTCTGCTAAGTTCTCTGGATGTCAAGAGTAGGTAAGGTTCTTCGCGTTGCATCGAATTAAACCACATGCTCCACCGCTTGTGCGGGCCCCCGTCAATTCATTTGAGTTTTAACCT
+
CCCCCGFGG;EFEFGGGFGC@FGFFGGGGGGGGGFFGGFFGGGGGGGGGGGGGFFGFFGGGDGCFFFGCFFEDFGGFFGFGGGGFFFFEGGFEFFGDDEGGGGGGGGGGGGGGGGGFDGGGDDGFGGGGGGGGGGGGGG7F@FFCFFFGGGGFGC@FFF;=FFGGGGGCFFGGGGD7F:FGGFC,<C;FFGGDAFCC;;@@FC:<,>FGGG<FCFFFCCGGDCFGFFFGGGGGG*;@<A?CFGFC@FG*8AC8<CCC@?>F/*//1C8C=ECGE:/:=1A5:F+239EF<C5<EGGC?:FC
@M01751:259:000000000-C669V:1:1101:22744:13606 1:N:0:AGAGTC
CATAAGTACGTCATCCCCACCTTCCTCTCGGCTTATCACCGGCAGTCCCCTTAGAGTGCCCAACCAAATGCTGGCAACTAGGGGCGAGGGTTGCGCTCGTTGCGGGACTTAACCCAACATCTCACGACACGAGCTGACGACAGCCATGCAGCACCTGTGTCCACGTCCCGAAGGAATGACCTCATCTCTGAGGACGTCGTGGCATGTCAAGGGCTGGTAAGGTTCTGCGCGTTGCTTCGAATTAAACCACATGCTCCACCGCTTGTGCGGGCCCCCGTCAATTCCTTTGAGTTTTAATCTT
+
CCCCCGGGGGGGGGGGGGGGGGGGGGGGGGGGGGGGGGGGGGGGGGGGGGGGGGGGGGGGGGGGGGGGGGGGGGGGGGGGGGGGGGGGGGGGEGDGGGGGGGGGGGGGGGGGGGDGGGGGG9FGGGGGGGGGGGGGGGGGGGGGFGGGGGGGGGGGGGGGGGGGGGGGGGGGGGFGGGGGGGGGGGGGGGGFGGGDGGGGGGGGGGGGGCGGDGGGG6AFGGEGGGFGGGGGGGGFGGGF66;CFFGCCGGG9C:EFGGGEGEE5CA9E=EEG5CGGGGE*+<FEEFG?CFGGGGGGGGGF
@M01751:259:000000000-C669V:1:1101:26093:13650 1:N:0:AGAGTC
TAGCGGAAACAGGATTAGATACCCTGGTAGTCCACCCCGTAAACGTTGGGAACTAGTTGTGGGGTCCATTCCACGGATTCCGTGACGCAGCTAACGCATTAAGTTCCCCGCCTGGGGAGTACGGCCGCAAGGCTAAAACTCAAAGGAATTGACGGGGACCCGCACAAGCGGCGGAGCATGCGGATTAATTCGATGCAACGCGAAGAACCTTACCTACTCTTGACATCCACGGAATTCGGCAGAGATGCCTTAGTGCATTCGGGAACCGTGAGACAGGTGCTGCATGGCTGTCGTCAGTTCG
+
CCCCCGDFGGGGFGGFGGGFE@FGGFFGCFFCEGDFDFFFBFGGGGDFFCCEGFGG,@F<FGGEGGGDFGGGGGGGGEEEGC8,DFCE=:CFGF<CCFG@FGGGG9FFGGG@CFGGG7EGGGEGGGGGGGGFFGGCCEGGGCFFGDFGGFFG=>FE<@<<CFGGEGG>F*CFFGGFCF::<C<:FCF@C7:8C?78CFC*8888:?FFGGG960@9A:FGGGGG9@EGGGGGGCFF7CFEGG;*:+<FFGFC+0+<+<<?+;*::C8CCF8EFGG6E9+<CFGF7C*AFDGG=57>*+0*/
@M01751:259:000000000-C669V:1:1101:13444:13758 1:N:0:AGAGTC
TAGCGGAAACAGGATTAGATACCCTGGTAGTCCACGCCGTAAACGATGTCAACTAGCCGTTGGGATCCTTGAGATCTTAGTGGCGCAGCTAACGCATTAAGTTGACCGCCTGGGGAGTACGGCCGCAAGGTTAAAACTCAAATGAATTGACGGGGGCCCGCACAAGCGGTGGAGCATGTGGTTTAATTCGAAGCAACGCGAAGAACCTTACCTGGCCTTGACATGCTGAGAACTTTCCAGAGATGGATTGGTGCCTTCGGGAACTCAGACACAGGTGCTGCATGGCTGTCGTCAGCTCGTG
+
CCCCCGGGGGGGGGGGGGGGGGGGGGGGFGGGGGGGGGGEGGGGGGGGGGGGGGGGGGGGGGGGGGGGGGGGGGGGGFGGGGGGGGGGGGGGGGGGGGGGGGGGGGGGGGEFGFGEGGGGGGGGGGGGGGGGGGGGGGGGGGGGGGGGGGGGDGGGGGDGGGGGGGGGGFGG<CFFGGGGGFFGEGGGGGFFGDGGGE>FGGGGGGGGGGGGGGGGGGGGFGGGCFGGGGGFCFGGGGGGCFGFGFCCFGGCCGC9CGGDGC8CGGGGCCGG8FGGDFFGFFCGGGGGGGGGGGGGGFC3*
@M01751:259:000000000-C669V:1:1101:21768:13930 1:N:0:AGAGTC
CATAAGTACGTCATCCCCACCTTCCTCCGGCTTATCACCGGCGGTTCCTTTAGAGTACCCAACTAAATGATGGTAACTAAAGGCGAGGGTTGCGCTCGTTGCGGGACTTAACCCAACATCTCACGACACGAGCTGACGACAGCCATGCAGCACCTGTGTTCCAGTCCCCGAAGGGAAGAAATCGATCTCTCGAAGTCGTCCGGACATGTCAAACGCTGGTAAGGTTCTGCGCGTTGCTTCGAATTAAACCACATGCTCCACCGCTTGTGCAGGCCCCAGTCAATTCCTTTGAGTTTTAATC
+
CCCCCGGEGGEGGGGEFGGDEGGGGGFEEDGGGGGFGGFGGGGDFG:E<@FGDGGGGGDFACEGGGGGGACFFF?FDGGFGGGGGGCFDFFFFGGGGGEFC@==FEEGGFFGFDCCFFCDDGGGGGGDE7:=FGFGGGGGGE7DFFGGGGGGCFFF;<,@<;,8@CFFGCCFDGGFGGFCFCGD7F7<:<FFF:1=C:FC@@<7:CCCEEGFGGECEGGGGFGFFFGGG@88??*:CCFGDGGGFCCG:ECCC@F8+<<<@>CEC=F*<EF7@8*:E*:0<99EC+<+<:C95::CC+6C7
@M01751:259:000000000-C669V:1:1101:3107:13979 1:N:0:AGAGTC
CATAAGTACGTCATCCCCACCTTCCTCCGGTTTATCACCGGCAGTCTCCTTTGAGTTCCCGACCGAATCGCTGGCAACAAAGGATAAGGGTTGCGCTCGTTGCGGGACTTAACCCAACATTTCACAACACGAGCTGACGACAGCCATGCAGCACCTGTCTCAGAGTTCCCGAAGGCACCAATCCATCTCTGGAAAGTTCTCTGGATGTCAAGAGTAGGTAAGGTTCTTCGCGTTGCATCGAATTAAACCACATGCTCCACCGCTTGTGCGGGCCCCCGTCAATTCATTTGAGTTTTAACCT
+
CCCCCGGGGGGGGGGGGGGGGGFGGGGGGGGGGGGCFGGGGGGGGGGGFGGGGFGGFFGGGGGGG@@BB8DFFGGGGFGGGEGGGGGGGGGGDFGG7F:FGGGGGGGGGGGGGGGGGGGGFAAFGGGGFGE@>FGD9DFEGGGGGGGCF?FGGGGEFGCAGFGGFFGFGFGE@FG7,,>F,?FFGGG,,@CGGFGCCGG@FFGDCF<??FGF:FCFGFGGGGFGCGGGGGGGFGGGGGGDGG6CC?ECGDFGFFC:EFFG;85*/;@8CEC=EGGGDECEG*<?FECF7:<8CEFG7FFCC
@M01751:259:000000000-C669V:1:1101:16944:14173 1:N:0:AGAGTC
CATAAGTACGTCATCCCCACCTTCCTCGCGGCTTATCACCGGCAGTCTCCCTAGAGTGCCCAACTGAATGATGGCAACTAAGGACGTGGGTTGCGCTCGTTGCGGGACTTAACCCAACATCTCACGACACGAGCTGACGACAGCCATGCAGCACCTGTGTGCAGGTCCCCGAAGGGAACGACCGATCTCTCGGACAATCCTGCCATGTCAAGGGATGGTAAGGTTCTGCGCGTTGCTTCGAATTAAACCACATGCTCCACCGCTTGTGCGGGCCCCCGTCAATTCCTTTGAGTTTTAATCT
+
CCCCCGGGGGGGGGGGGGGGGGGGGGGGGGGGGGGGGGGGGGGGGGGGGGGGGGGFGGGGGGGGGGGGGGGGGGGGGGGGGGGGGGGGGGGGGGGGGGGGGGGGGGGGGGGGGGGGGGGGGGGGGGGGGGGGGGGGGGGGDGGGGGGGGGGGGGGGGCEF>FAFGGGGGGGGE>GGGGGGGGGGGDF7CCFGGGGDFGGGFGGGFG6<F?FGGGG6CFGGGGGG@FGGGGGGGG>GGGGC>FGGFG?GGGGGG?F0<EFGGGEDEGG6@?5*:8CEE5>E7E<<EGGGFCC899CCFCF*:
@M01751:259:000000000-C669V:1:1101:26979:14404 1:N:0:AGAGTC
TAGCGGAAACAGGATTAGATACCCTGGTAGTCCACGCCGTAAACGATGTCGACTTGGAGGTTGTTCCCTTGAGGAGTGGCTTCCGGAGCTAACGCGTTAAGTCGACCGCCTGGGGAGTACGGCCGCAAGGTTAAAACTCAAATGAATTGACGGGGGCCCGCACAAGCGGTGGAGCATGTGGTTTAATTCGATGCAACGCGAAGACCCTTACCTACTCTTGACATCCACGGTATTCGGCAGAGATGCCTTAGTGCCTTCGGGAACCGTGAGACAGGTGCTGCATGGCTGTCGTCAGGTCGTG
+
CCCCCGGGGGGGGGGGGGGGGGFFFGGGGGGGGGGGGGGEGGGGGGGGEFGGGGGGFFGGGGGGGGFGGG8FGGFGGFGGFGGDE7FEGFFGGGGGGGGGFGGGGGG7FGGGFGCEFGGFCFDGC7+CEGGCGGGGG@FFGDFG9>CC9,<CGGEGE:CCC7BGF7CFC*<FF:FC<CFGGCFGFA>?<CFGF7CCFGG588*;*2@*8@:+0<<+AFGGGGGCC*8@CEF5C?+8**18C@CFFGE9<FCCFFGFG?A5?EECEEEGGGFF*88<+6CFGFF+2;C>FF8C*:5*307<5
@M01751:259:000000000-C669V:1:1101:26330:14442 1:N:0:AGAGTC
TAGCGGAAACAGGATTAGATACCCTGGTAGTCCACGCCGTAAACGATGTCGACTTGGAGGTTGTTCCCTTGAGGAGTGGCTTCCGGAGCTAACGCGTTAAGTCGACCGCCTGGGGAGTACGGCCGCAAGGTTAAAACTCAAATGAATTGACGGGGGCCCGCACAAGCGGTGGAGCATGTGGTTTAATTCGATGCAACGCGAAGAACCTTACCTACTCTTGACATCCAGCGAACTTAGCAGAGATGCTTTGGTGCCTTCGGGAACGCTGAGACAGGTGCTGCATGGCTGTCGTCAGCTCGTG
+
CCCCCGGGGGGGGGGGGGGGGGGGGFGGGGGFGGGGGGGGGGGGGGGGGGGGGGGGDGGGGGGGGFGGGGFGGGGGGGGGGCGG@FEGGGGGGGGGGGGGFFGGGGGGGGDFGGGDEGCGGGGDGGGGGGFEEGGGGGGGGGGFGGGGGGGGGDG7FCFGGFGGGGGGGGGGGFG7<EFGG@*CFGGGGGGGGGGG?EEGDGGGFGGGGFEFGGGGGGF7<C7CFFCC?EGEGFGGG<79*189FGG7ECFG598CGGGGGDEGGGDCGC<CCFCFGGGCGGCEGGCGF?CFF55?:+*//
@M01751:259:000000000-C669V:1:1101:19293:14478 1:N:0:AGAGTC
CATAAGTACGTCATCCCCACCTTCCTCCGGTTTGTCACCGGCAGTCTCCTTAGAGTGCCCACCATAACGTGCTGGTAACTAAGGACAAGGGTTGCGCTCGTTACGGGACTTAACCCAACATCTCACGACACGAGCTGACGACAGCCATGCAGCACCTGTGTCAGAGCTCCCGAAGGCACCAATCCATCTCTGGAAAGTTCTCTGCATGTCAAGGCCTGGTAAGGTTCTTCGCGTTGCTTCGAATTAAACCACATGCTCCACCGCTTGTGCGGGCCCCCGTCAATTCATTTGAGTTTTAACC
+
CCCCCGGGGGGGGGGGGGGGGGGGGGGGGGGGGGGGGGGGGGGGGGGGGGGGGGGGGGGGGGGGGGGGGGFGGGGGGGCGGGGGGGGGGFGGGGGGGGGGGGGGGGGGGGGGGGGGGGGGGGFFGGGGGGGGGGGGGGGGGGGGGGGGGGGGGGGGG<FGCGGGGGGGGGGGEEEGGGGGGGGGGGGGGGGGGGGGGGGGGGGGGGGGGGGFGGGGGGGGGGGGCCFGFFFEGFCFGGGGCFFGGGG7AFGGGGGGGGGGGGGGEGGGGGGGGGEGEGCEEGGCFFC?FGG7CCGGGGGGG
@M01751:259:000000000-C669V:1:1101:10465:14482 1:N:0:AGAGTC
CATAAGTACGTCATCCCCACCTTCCTCCGGTTTGTCACCGGCAGTCTCCTTAGAGTGCCCACCATAACGTGCTGGTAACTAAGGACAAGGGTTGCGCTCGTTACGGGACTTAACCCAACATCTCACGACACGAGCTGACGACAGCCATGCAGCACCTGTGTCAGAGTTCCCGAAGGCACCAATCCATCTCTGGAAAGTTCTCTGCATGTCAAGGCCTGGTAAGGTTCTTCGCGTTGCTTCGAATTAAACCACATGCTCCACCGCTTGTGCGGGCCCCCGTCAATTCATTTGAGTTTTAACC
+
CCCCCGGGGDGGGGGGGGGGGGGGGGGGGGGGGGGGGGGGGGGGGGGGGGGGGGGGGGGGGGGGGGGGGGGGGGGGGGFGGGGGGGGGGGGGGGGGGGGGGGGGGGGGGGGGGGGGGGGGGGCFGGGGGGGGEGGGGGGGGGGGGGGGGGGGGGGGGGGGGGGGGGGGGGGGGGGGGGGGGGGGGGGGFGGGGFDGGGGFEGGGGGGGGC;FFCGG7FDGGGGGGGGGG@C=<FGGGGGGGGGGFFGGGGGGGGGGFFGFGGGGCGGGGGDEEGDGGGGGGGGCEGFGGGGGGGEGG74F7
@M01751:259:000000000-C669V:1:1101:12434:14802 1:N:0:AGAGTC
TAGCGGAAACAGGATTAGATACCCTGGTAGTCCACGCCGTAAACGATGTCGACTTGGAGGTTGTTCCCTTGAGGAGTGGCTTCCGGAGCTAACGCGTTAAGTCGACCGCCTGGGGAGTACGGCCGCAAGGTTAAAACTCAAATGAATTGACGGGGGCCCGCACAAGCGGTGGAGCATGTGGTTTAATTCGATGCAACGCGAAGAACCTTACCTACTCTTGACATCCAGCGAACTTAGCAGAGATGCTTTGGTGCCTTCGGGAACGCTGAGACAGGTGCTGCATGGCTGTCGTCAGCTCGTG
+
CCCCCGGGGGGGGGGGGGGGGGGGGGGGGGGGGGGGGGGGGGGGGGGGGGGGGGGGGGGGGGGGGGGGGGGGGGGGGGGGGGGGGGGGGGGGGGGGGGGGGGGGGGGGGGGGGGGGGGGGGGGGGGGGGGGGGGGGGGGGGGGGGGGGGGGGGGGGGGGGGGDGGGGGGGGGGGGGFGGGGGFGGGGGGGGGGGGGGGGGGGGGGGGGGGGGGGGGGGGFGGGGGGGGGGDEGGGGGGGGGGGFGGGGGGFCCFCEGGGEGGGGGGGGGGGGGFFGFFCCGGGDGGGGFFGGGGGGGGGG:
@M01751:259:000000000-C669V:1:1101:12581:14883 1:N:0:AGAGTC
TAGCGGAAACAGGATTAGATACCCTGGTAGTCCACGCCGTAAACGATGTCGACTTGGAGGTTGTTCCCTTGAGGAGTGGCTTCCGGAGCTAACGCGTTAAGTCGACCGCCTGGGGAGTACGGCCGCAAGGTTAAAACTCAAATGAATTGACGGGGGCCCGCACAAGCGGTGGAGCATGTGGTTTAATTCGATGCAACGCGAAGAACCTTACCTACTCTTGACATCCACGGAATTTGGCAGAGATGCCTTAGTGCCTTCGGGAACCGTGAGACAGGTGCTGCATGGCTGTCGTCAGCTCGTG
+
CCCCCGGGGGGGGGGGGGGGGGGGGGGGGGGGGGGGGFGGGGGGGGGGGGGGGGGGGGGGGGGGGGGGGGGGGGGGGGGGGGGGGGGGGGFGGGGGFGGGGGGGGGGGGGGGGGGGGGGGGGGGGGGGGGGGGGGGGGGGGGGGGGGGGGGFGGGGDGGGG7FFGGGGGGGGFGGGGGGGGGGGCGGGFFFDFGGGGGGGGGGGGGGGGEGGGGFGGFGGGGGGGGGFGGGEGGGGFGGGGGGGGGGGGGGGGGGGGFGGGGGFGGG58CGGGFGGGGGGGFFFGGG>EGGGFFDGC?DCC
@M01751:259:000000000-C669V:1:1101:23487:14888 1:N:0:AGAGTC
CATAAGTACGTCATCCCCACCTTCCTCGCGGCTTATCACCGGCAGTCTCCCTAGAGTGCCCAACTAAATGATGGCAACTAAGGACGTGGGTTGCGCTCGTTGCGGGACTTAACCCAACATCTCACGACACGAGCTGACGACAGCCATGCAGCACCTGTGTGCACGCCTCCGAAGAGGATCCCCGATCTCTCGAGGTAACATGCCATGTCAAGGGATGGTAAGGTTCTGCGCGTTGCTTCGAATTAAACCACATGCTCCACCGCTTGTGCGGGCCCCCGTCAATTCATTTGAGTTTTAACCT
+
CCCCCGGGGGGGGGGGGGGGGGGGGGGGGGGGGGGGGGGGGGGGGGGGGGGGGGGGGGGGGGGGGGGGGGGGGGGGFGGGGGGGGGGGGGGGGGGGGGGGGGGGGGGGGGGGGGGGGGGGGFGGGGGGGGGGGGGGGGGGGGGGGGGGGGGGGGGGGGGGGGGGFGGFGGGG>GGGCDCFGGGGGEGEFFFGGGGGGGGFG?CFGGGGGGGGGD7CEGGGGGGGGFGGGCGDEGCCFGFEGCGFEEGGGGF=GGGGCFGGGGGGEFC87:EGGDGCEE7E*:EFGGGGGGA=ECC?CEF>D
@M01751:259:000000000-C669V:1:1101:24916:15037 1:N:0:AGAGTC
CATAAGTACGTCATCCCCACCTTCCTCTCGGCTTATCACCGGCAGTCCCCTTAGAGTGCCCAACTAAATGCTGGCAACTAAGGGCGAGGGTTGCGCTCGTTGCGGGACTTAACCCAACATCTCACGACACGAGCTGACGACAGCCATGCAGCACCTGTTCTGGGGCCAGCCTAACTGAAGGACAATGTCTCCACTGCCCATACCCCGAATGTCAAGAGCTGGTAAGGTTCTGCGCGTTGCTTCGAATTAAACCACATGCTCCACCGCTTGTGTGGGCCCCCGTCAATTCCTTTGAGTTTTA
+
CCCCCGGGGGGGGGFGGGGGGGGGGGGGGGGGGGGGGGGGGDGGGGGGGGGGGGGGGGGGGGGGGGGGGGGGGGGGGGGGGGGGGGGGGGGGGGGGGGGGGGGGGGGGGGGGGGGGGGGGGGGGGGGGGGGGGGDGGGGGGGGGGGGGGGGGGGGGGCFGGGGGGGGDGGGDGGGGGEGGFGGGGGFFGGFGGGGGGGGGGGGGGGGG7CFGGFCCGGGGGGGGGGGGGGGGGG5EGGGGGGGGFFGGGGGGGGGGGGFF?FGGD5C*2;888@EGFGD8EGEDED79EF7F7E7EFGGC*
@M01751:259:000000000-C669V:1:1101:4780:15109 1:N:0:AGAGTC
CATAAGTACGTCATCCCCACCTTCCTCCGGTTTATCACCGGCAGTCTCCTTTGAGTTCCCGACCGAATCGCTGGCAACAAAGGATAAGGGTTGCGCTCGTTGCGGGACTTAACCCAACATTTCACAACACGAGCTGACGACAGCCATGCAGCACCTGTCTCACGGTTCCCGAAGGCACTGAGGCATCTCTGCAAGATTCCGTGGATGTCAAGAGTAGGTAAGGTTCTTCGCGTTGCATCGAATTAAACCACATGCTCCACCGCTTGTGCGGGCCCCCGTCAATTCATTTGAGTTTTAACCT
+
CCCCCGGGGGGGGGGGGGGGGGGGGGGGGGGGGGGGGGGGGGGGGGFGGGGGGGGGGGGGGGGGGFFGGGGGGGGFGGGCFDFFEGGEFGGGCFGGGGGGGDGGGGGGGGCGGGGGGGG=CFGGGGGEFCCFGGGGGGGGGG7FDGGGGGGGFFFGGGGGGGG<@FGGFGGGGGGGGGCFFGGGEGGGGGGGGGEGDGGC@F:ECGGGGGGGGGGGGGGGGGGGGGGGC@EDEECECGGG?8FFGGGGGGGGGGGGGG6FFGGGGGG69*85CC8C:CCEGGFGGGGGGCFCCGGC<7C2:
@M01751:259:000000000-C669V:1:1101:25884:15124 1:N:0:AGAGTC
TAGCGGAAACCGGATTAGATACCCTGGTAGTCCACCCCGTAAACGTTGGGAACTAGTTGTGGGGTCCATTCCACGGATTCCGTGACGCAGCTAACGCATTAAGTTCCCCGCCTGGGGAGTACGGCCGCAAGGCTAAAACTCAAAGGAATTGACGGGGACCCGCACAAGCGGCGGAGCATGCGGATTAATTCGATGCAACGCGAAGAACCTTACCAAGGCTTGACATATAGAGGAAACGTCTGGAAACAGTCGCCCCGCAAGGTCTCTATACAGGTGGTGCATGGTTGTCGTCAGCTCGTGT
+
CCCCCGGGGGGGGGGGGFGGGGGGGGGGGFGGGGGGGGGGGGGGGGGGGGGGGGGGCFGGGGGDFGGGGGGGGGGGGGGGGGGGGGGGDCFGGCFGGGGGEGGGGGGAEGGGGGGGDCCFGE7BCGGGGEEFGGGGGGGGGGGGGGGGGG<FGGGGGGGGGGGGCFCFGGGGGGGDEGGFGGGDGG6CE@?FFGFGGGFD88CECGGGGGGGGGGCFFGGGGGGGGGGF7CFE>E+CCC*8C?G8EEF?@EGGGDGGEE5?8C+:FFC9+<CFGGGFG5CFGGCF?ECC**;C*69?CGD7
@M01751:259:000000000-C669V:1:1101:10452:15182 1:N:0:AGAGTC
TAGCGGAAACAGGATTAGATACCCTGGTAGTCCACGCCGTAAACGATGAATGCCAGCCGTTGGTCTGCTTGCAGGTCAGTGGCGCCGCTAACGCATTAAGCATTCCGCCTGGGGAGTACGGTCGCAAGATTAAAACTCAAATGAATTGACGGGGGCCCGCACAAGCGGTGGAGCATGTGGTTTAATTCGAAGCAACGCGAAGAACCTTACCAGGCCTTGACATGCAGAGAACTTTCCAGAGATGGATCGGTGCCTTCGGGAACTCTGACACAGGTGCTGCATGGCTGTCGTCAGCTCGTGT
+
CCCCCDFFEFGFC@FEAF9CFEFG9F8CAFGGFD9FEFDGGDFGEGGGCFCFGGFGGGGCGGGGGGGGGGGGGGG8<<FGGGGGGDG:FEGGGGGGGGFGGGGGGGGGGGG7FEGGEGCGFFDGGGGGFFFGGGGGGGG,EFGCGDFG9FGFGCEEEEFGEGGGFGGG<F7<FGGFFB9BAFFGG?FGGGFGGGGGGGGGE>;CF8FEFG6@CG*;FFFFGFC@FFFFGGGFGGGGGGGF5@GCCEFGGGGEGFCFGFEGE8@CFGCGGFGGGFGFGF+<?CGGF?5;@E/**/A9+:CF7
@M01751:259:000000000-C669V:1:1101:23908:15290 1:N:0:AGAGTC
TAGCGGAAACAGGATTAGATACCCTGGTAGTCCACGCCGTAAACGATGTCGACTTGGAGGTTGTTCCCTTGAGGAGTGGCTTCCGGAGCTAACGCGTTAAGTCGACCGCCTGGGGAGTACGGCCGCAAGGTTAAAACTCAAATGAATTGACGGGGGCCCGCACAAGCGGTGGAGCATGTGGTTTAATTCGATGCAACGCGAAGAACCTTACCTACTCTTGACATCCACGGAATTCGGCAGAGATGCCTTAGTGCCTTCGGGAACCGTTAGACAGGTGCTGCATGGCTGTCGTCAGCTCGTG
+
CCCCCGGCFFCE@,CF<-EGFGFFFGCGGGGCACFEEGGEGGGGGGGCFFFFEDGFFGGEGFFGGFGFGGGGGGCEG?FD?@CFCGDEGG<EDECEEGGGGF,4CF:BFGCFFGGCCGGGEGEGGDFEFGDF,>FGG,>FG9FFDFCEGGEEGGGGGGGGC7CFFFGGG7*C<F+*,?2,C+FCF2?FECF9<FCCGGGECECGFGFGGFGDGGGGGFGFGGGGGGGGGGDEFGFC>8*?FGAFG789C0AE7+<:@C5>58CFGD5*22+++*/++<A9C+2::*88F6=8:EC?FCC77
@M01751:259:000000000-C669V:1:1101:22123:15353 1:N:0:AGAGTC
CATAAGTACGTCATCCCCACCTTCCTCCGGTTTATCACCGGCAGTCTCCTTTGAGTTCCCGACCGAATCGCTGGCAACAAAGGATAAGGGTTGCGCTCGTTGCGGGACTTAACCCAACATTTCACAACACGAGCTGACGACAGCCATGCAGCACCTGTCTCACGGTTCCCGAAGGCACTAAGGCATCTCTGCCGAATTCCGTGGATGTCAAGAGTAGGTAAGGTTCTTCGCGTTGCATCGAATTAAACCACATGCTCCACCGCTTGTGCGGGCCCCCGTCAATTCATTTGAGTTTTAACCT
+
CCCCCGGGGGGGGCGEGGGEGGGGGGGGGGGGGGGGGGGGGGDGGFFGGGGGGFGGGGGGGGGGG@CFFFGGGGGGGGGGGGGGGFGGGGGGGGDGGGGGGGEGGGGGGGGGGGGGGGGGGFFGGGGGGGGDFGGGGGGG7CFGGDFCFFGGGGGGGGGFGGGFGGGGGGGGGDEFGFEGGGFGGGG9BFDGGGG7<FGGGGGGGGGGFFGFGGGGGCFGFGC:FGGGFEE>CG>86@C>FGGFFFG96EGGGGGFGGFFGGGCC*A+<?ECEGDCE5:CC=??EGGGGD+*2AFFG6F*:
@M01751:259:000000000-C669V:1:1101:19209:15422 1:N:0:AGAGTC
TAGCGGAAACAGGATTAGATACCCTGGTAGTCCACGCCGTAAACGATGGAAGCTAGCCGTCGGGGGGTTTACCTTTCGGTGGCGCAGCCAACGCATTAAGCTTCCCGCCTGGGGAGTACGGTCGCAAGATTAAAACTCAAAGGAATTGACGGGGGCCCGCACAAGCGGTGGAGCATGTGGTTTAATTCGAAGCAACGCGCAGAACCTTACCAGCCCTTGACATGCCACGACGTCCTCAGAGATGAGGTCATTCCTTCGGGACGTGGACACAGGTGCTGCATGGCTGTCGTCAGCTCGTTTC
+
CCCCCGGGGGGGGGGGGGGGGGGGGGGGGFGGGGGGGGGGGGGGGGGGGGGGGGGGGGGFFGGGGGGGGGGGGGGGGGGEEGGGGGGGGGGGGGGGGGGDGGGGGGGGGGGGGGGGGGGGGGGGGGGGGGGGGGGGGGGGGGGGGGGGGGGGGGGGGECGGGGGGGGGGGGGFGGGGGGGC>CFEGGGGGCEGGGGDGGGGGGGGFGGGGGGGGGGGGGGGGGGGFCECDE>/CE?CE6:CCF7C?FFGGGGGGGGGGGGGGDC8;5<ECCFGC<?::ECC?FFGCCC5:8/*?90:1*/*
@M01751:259:000000000-C669V:1:1101:11548:15522 1:N:0:AGAGTC
CATAAGTACGTCATCCCCACCTTCCTCCGGTTTATCACCGGCAGTCTCCTTTGAGTTCCCGACCGAATCGCTGGCAACAAAGGATAAGGGTTGCGCTCGTTGCGGGACTTAACCCAACATTTCACAACACGAGCTGACGACAGCCATGCAGCACCTGTCTCACGGTTCCCGAAGGCACTAAGGCATCTCTGCCGAATTCCGTGGATGTCAAGAGTAGGTAAGGTTCTTCGCGTTGCATCGAATTAAACCACATGCTCCACCGCTTGTGCGGGCCCCCGTCAATTCATTTGAGTTTTAACCT
+
CCCCCGGGGGGGGGGGGGGGGGGGGGGGGGGGGGGGGGGGGGGGGGGGGGGGGGGGGGGGGGGGGFFFGGGGGGGGGGGGCFGGGGGFGGGGGGGGGGGGGDFGGGGGGGGGGGGGGGFGGGGGGGGGGGGGGGGGGGDGGGGGGGGGGGAFEGGGGGGFGGGFGGGGGGGGGGGGGGGGGGGGGGFFGFGGGGGGGFEGGGGGGFEGFFGGGGGGGGGGGGGGGGFG?:EGGGDGGGGCFFGGGGGGGGGGGCGGGGGGGGGGGG@8CECEGEGEGDEEE=FFGFGGFFC@FGGGGGGG=
@M01751:259:000000000-C669V:1:1101:9635:15569 1:N:0:AGAGTC
TAGCGGAAACAGGATTAGATACCCTGGTAGTCCACGCCGTAAACGATGAATGCCAGCCGTTGGCCTGCTTGCAGGTCAGTGGCGCCGCTAACGCATTAAGCATTCCGCCTGGGGAGTACGGTCGCAAGATTAAAACTCAAAGGAATTGACGGGGGCCCGCACAAGCGGTGGAGCATGTGGTTTAATTCGAAGCAACGCGCAGAACCTTACCATCCCTTGACATGGCATGTTACCTCGAGAGATCGGGGATCCTCTTCGGAGGCGTGCACACAGGTGCTGCATGGCTGTCGTCAGCTCGTGT
+
CCCCCGGGGGGGGGGGGGGGGGGGGGGGGGGGGGGGGGGGGGGGGGGGGGGGGGGGGGGGGGGGGGGGGGGGGGDFFGGGGGGGGGGGGGGGGGGGGGGGGGGGGGGGGGGGGGGGGGGEGGGGGGGGGGGGGGGGGGGGGGGGGGGGGGGEGGGGGGGGGGGGGGGGCFGGFGGGGGGGGGGFGGCFGGGGGFFGGGGGEGGGGGGEFGGGGGGGGG?FGDGGGFFGGGGGGFFGDGDGGGGGGGGGGGGGGGGGGGGGGEDEEGGGGGCCFGGGGGGGGGGGFD5;A>FGGEFG6=<<>
@M01751:259:000000000-C669V:1:1101:28186:15787 1:N:0:AGAGTC
CATAAGTACGTCATCCCCACCTTCCTCCAGCTTATCACTGGCAGTCCCTTTAGAGTGCCCAACTAAATGATGGCAACTAAAGGCGAGGGTTGCGCTCGTTGCGGGACTTAACCCAACATCTCACGACACGAGCTGACGACAGCCATGCAGCACCTGTATCCGGTCCAGCCGCACTGAAAGACACATCTCTGTGTCCGCGACCGGTATGTCAAGGGCTGGTAAGGTTCTGAGCGTTGCTTCGAATTAAACCCCATGCTCCACCGCTTGTGCGGGCCCCCGGCAATTCCTTTGAGTTTTAACC
+
CCCCCGGGGGGGGFGGGGGGEF,CFEE<FGCGGGF9FECGDFGFF;CEEFDGDGFFDCFFFF@FGGFGFGGGCEFGGGFGG9EFEFGDCGGGGGGEGGGGGGEFEGEFGGGGGCEF7DEC<<FFEF+4@++>FGCFDFE@EGC+B=FGGG8>BA>FGEFF=FGGGGGGGCE*>*CFFG?FFGGGGGC<FG,7@FF3<CEGG:FEGEGAFCFGGGG*=8?CC+<FGGCC7+<6CCGGGG7+:@8+CFGD<E5*;88?2<CC*2:CGEEC89;*8*:C==C*:C5CFC?+<:++*2<7ACDG:
@M01751:259:000000000-C669V:1:1101:7399:15850 1:N:0:AGAGTC
TAGCGGAAACAGGATTAGATACCCTGGTAGTCCACGCCGTAAACGATGTCGACTTGGAGGTTGTTCCCTTGAGGAGTGGCTTCCGGAGCTAACGCGTTAAGTCGACCGCCTGGGGAGTACGGCCGCAAGGTTAAAACTCAAATGAATTGACGGGGGCCCGCACAAGCGGTGGAGCATGTGGTTTAATTCGATGCAACGCGAAGAACCTTACCTACTCTTGACATCCACGGAATCTGGCAGAGATGCCTCAGTGCCTTCGGGCACCGTGAGACAGGTGCTGCATGGCTGTCGTCAGCTCGTG
+
CCCCCGGGGGGGGGGGGGGGGGGGGGGGGGGGGGGGGGGGGGGGGGGGGGGGGGGGGGGGGGGGGGGGGGGGG8FEFFGGGGGGGGGGGGGGGGGGGGGGGGGGGGGGGDGGGGGDGGGGEGGGGGDGGGGGGGGFGGGGGGGGGGGGGGGGGGGGGFGGGDDG8FGGGGGGFGGGGFGGGFGGGGGGGGFFGGGGGGGGCGGG?CGGGGGFGFFFFGGCGGGGGGGGGGGEGFGGGGGGGFGDFGGGGCFGGGGFF?CEC8CEFECFGG+0CG5C6CGC669CGFGC8+*::=EF+<DC5
@M01751:259:000000000-C669V:1:1101:15120:15950 1:N:0:AGAGTC
TAGCGGAAACAGGATTAGATACCCTGGTAGTCCACGCCGTAAACGATGTCGACTTGGAGGTTGTTCCCTTGAGGAGTGGCTTCCGGAGCTAACGCGTTAAGTCGACCGCCTGGGGAGTACGGCCGCAAGGTTAAAACTCAAATGAATTGACGGGGGCCCGCACAAGCGGTGGAGCATGTGGTTTAATTCGATGCAACGCGAAGAACCTTACCTACTCTTGACATCCACGGAATCTGGCAGAGATGCCTCAGTGCCTTCGGGAACCGTGAGAAAGGTGCTGCATGGCTGTCGTCAGCTAGGG
+
CCCCCGGGGGGFFEFFGGGGGGGGGGGGGGGGGGGGGGGGGGGFGGGGGGGGGGDFGFGGGGDFGGGGGCF<F@E@FGFGDCDGGGGGGGGGGGGEFGGGFGGG@FEGGGGGGGGGGGGGGEGGGGG7CGGGGGGGGGCGFGGGGGGGFG9BE@<7CFGEGCFEGCGGGCC@:<@FG?<FGF:BFFFFGGGGGDGGGGGGGE8CGC>FG<8C?9:+:CFCC8EFFCEGGEEGGFFGGGG8*:6C?FC@FCFEC7<CCCFG5CE=F=8*2/++0AEC6<<:079C8C?EGGGD*/A<<+0**
@M01751:259:000000000-C669V:1:1101:22741:16054 1:N:0:AGAGTC
CATAAGTACGTCATCCCCACCTTCCTCTCGGCTTATCACCGGCAGTCCCCTTAGAGTGCCCAACTCAATGCTGGCAACTAAGGGCGAGGGTTGCGCTCGTTGCGGGACTTAACCCAACATCTCACGACACGAGCTGACGACAGCCATGCAGCACCTGTTCTGGGGCCAGCCTAACTGAAGGACAATGTCTCCACTGCCCATACCCCGAATGTCAAGAGCTGGTAAGGTTCTGCGCGTTGCTTCGAATTAAACCACATGCTCCACCGCTTGTGCGGGCCCCCGTCAATTCCTTTGAGTTTTA
+
CCCCCGGGGGGGGGGCFGGGGGGGGGGGGGGGGGGGGGGGGGGGGFFGGGGGGGGGGGGGGGGGGGGFGGGGGGGFFFGGGGGGGGGGGGGGGGGEEGGFEFEGGGGDGGGGGEGGGGGGGCGGGGGGGGGGGGGGFGEGGGGGGFGFGGGGGGGGGGGGGG9FFGGGFGGFAFGGGGGGCGGDGFGGFGGCGGGGGGFCF@GFGCDDDGGB@FC?AEFGGGGCFGGGFFGGFGGEEEE>FGGEEGGGG7EGGGGGGC:CFFCCC*:C55;<:CE5CGGGGG7CCCFFFGGGGGFFFGGF*
@M01751:259:000000000-C669V:1:1101:14473:16219 1:N:0:AGAGTC
TAGCGGAAACAGGATTAGATACCCTGGTAGTCCACCCCGTAAACGTTGGGAACTAGTTGTGGGGTCCATTCCACGGATTCCGTGACGCAGCTAACGCATTAAGTTCCCCGCCTGGGGAGTACGGCCGCAAGGCTAAAACTCAAAGGAATTGACGGGGACCCGCACAAGCGGCGGAGCATGCGGATTAATTCGATGCAACGCGAAGAACCTTACCAAGGCTTGACATATACGAGAACGGGCCAGAAATGGTCAACTCTTTGGACACTCGTAAACAGGTGGTGCATGGTTGTCGTCAGCTCGT
+
CCCCCGGGGGGGGGGGGGGGGGGGGGGGGGGGGGGGGGGGGGGGGFGGGGGGGGGGGGGGGGGGGGGGGGGGGGGGGGCFGGGFGGGGGGGGFCFGGGGGGGGGGGGGGGGGGGGGGEGGGGGG=FGGDFGGGFGGGGGGGGGGGFGGGGGG9CF7>FFGGGGGGGGCGEDGGGGGGGGGFGGGGGGFGGGGGGGGGGGGGGDCGGGC>CGGGF@8CFDGGGGGG7CFGGGG*:EEECEEGGGGFGFGG9C79FECC?ECFGGG=<*@FC6CFGGG<+*/:FD9C>FG58CGGGCCG<FG5
@M01751:259:000000000-C669V:1:1101:18412:16220 1:N:0:AGAGTC
CATAAGTACGTCATCCCCACCTTCCTCCAGTTTATCACTGGCAGTCTCCTTTGAGTTCCCGGCCTAACCGCTGGCAACAAAGGATAAGGGTTGCGCTCGTTGCGGGACTTAACCCAACATTTCACAACACGAGCTGACGACAGCCATGCAGCACCTGTCTCAGAGTTCCCGAAGGCACCAAAGCATCTCTGCTAAGTTCTCTGGATGTCAAGAGTAGGTAAGGTTCTTCGCGTTGCATCGAATTAACCCACATGCTCCACCGCTTGTGCGGGCCCCCGTCAATTCATTTGAGTTTCAGTCT
+
CCC@CGGCF;CEGG<@C@CCFFAFAEFCDFCFGFGACECFFGGGF<FFGFGF<FGGEFGCC7FFG@EGDCF+@FE<FF@EFGG@FGGGDC@F@CFC@=+>FGGGDGGGGGEFGEBBFB<F?FDFFGGCF>C7FE7<<3+:C=CFGE,:3<BFF,FDBFC<FGGG?BAFGGGDC:*3DFFFC:,3,7,3>FFFFCFDFDGF9FG7FG:>FCC9<FFF9:CG,?7FFGFFC8CC<*<CC99BCECC9C+<8CCGFCG:C:8EE588*:;0@55*::CC87CE*:02<+CE9+<;ECCEEFG70
@M01751:259:000000000-C669V:1:1101:23793:16248 1:N:0:AGAGTC
TAGCGGAAACAGGATTAGATACCCTGGTAGTCCACGCCGTAAACGATGAATGTTAGCCGTCGGGCAGTTGACTGTTCGGTGGCGCAGCTAACGCATTAAACATTCCGCCTGGGGAGTACGGTCGCAAGATTAAAACTCAAAGGAATTGACGGGGGCCCGCACAAGCGGTGGAGCATGTGGTTTAATTCGAAGCAACGCGCAGAACCTTACCAGCTCTTGACATTCGGGGTATGGGCAGTGGAGACATTGTCCTTCAGTTAGGCTGGCCCCAGAACAGGTGCTGCATGGCTGTCGTCAGCTC
+
CCCCCGGGGGGGGFGGGGGGGGGGGGGGGFGGGGGGGGGDGGGGGGGGGGGFGGGFFFGFEGGGGGGGGGGGGGGGGDGGGGGGGGDDGGGGGGGGGGGGGGGGGGGEGGGGGGGGGGGGGFGGGGGGGGGGGGFGGGGGGGGGGGGFGGCEGGGGGGDGCC7C3<FCFEEGGGCCEGGGCFCFGGGGCFGGG,FGGGGGGD8CFCFEFGGGG>CFECC9CFGGGDGDGG>GGGG588;<F@FGCCGGFGFGGFECFFGFGGCCCC*;2??888EGEFGFFGCFCECFCEE80C=CCEF*0
@M01751:259:000000000-C669V:1:1101:9331:16258 1:N:0:AGAGTC
TAGCGGAAACCGGATTAGATACCCTGGTAGTCCACGCCGTAAACGATGAATGCTAGCTGTTGGGGTGCTTGCACCGCAGTAGCGCAGCTAACGCTTTAAGCATTCCGCCTGGGGAGTACGGTCGCAAGATTAAAACTCAAAGGAATTGACGGGGGCCCGCACAAGCGGTGGAGCATGTGGTTTAATTCGAAGCAACGCGCAGAACCTTACCATCCCTTGACATGTCGTGCCATCCGGAGAGATCCGGGGTTCCCTTCGGGGACGCGAACACAGGTGCTGCATGGCTGTCGTCAGCTCGTGT
+
CCCCCGGGGGGGGGGGGGGGGFGGGGGGGGGFFGGEGGGGGGGGEGGGGGGGGGGGGGGGGGGDGGGGGGGGGGGGGGGGGGGGGGGGGGGGGGGGGGGGGGGGD<FEGGGGGGCGEEFGGGGGGGGG?DFFGGGGGGGGFFGGGGGGDFFGGGGGG@FGGE:FFCEG=FGFCGGFGFCGCCGGGGGGG9FFGGGGGC>8CCGGGGGGGGCFG6FGGGGGGGGGGGCG>CGG@EEDEGGDEFFGGGEGDCEFGGGGGGGGGGGGGGGGGGGGGGFCEC???FEFGC:CGGG:=EG+6C)*/
@M01751:259:000000000-C669V:1:1101:24737:16298 1:N:0:AGAGTC
TAGCGGAAACAGGATTAGATACCCTGGTAGTCCACGCCGTAAACGATGTCGACTTGGAGGTTGTTCCCTTGAGGAGTGGCTTCCGGAGCTAACGCGTTAAGTCGACCGCCTGGGGAGTACGGCCGCAAGGTTAAAACTCAAATGAATTGACGGGGGCCCGCACAAGCGGTGGAGCATGTGGTTTAATTCGATGCAACGCGAAGAACCTTACCTACTCTTGACATCCACGGAATTCGGCAGAGATGCCTCAGTGCCTTCGGGAACCGTGAGACAGGTGCTGCATGGCTGTCGTCCGCTCGTG
+
CCCCCGGGGGGGGGGGGDFGGGFGGGDGFGGGGGGGGGGEEGGGGG@@GGGGGGGGGDFDFGFGGGGGGGGGG?FGEGGGGFFGGGGDEGGGGGGGGGGGFFFEGGGDGEGGGGGGGGGGDGG7CCFDCFFFGGGGGCGFGFGDGCFFGCFGGGGGGGGGGGGGGGGGG@FGGGGF9?CCFFGGGFDFFGGGCEGGCCGEEG>EEG5FGGG<CCGGGGC70+2<<CF?EEGGGCCFGGCCF>@FFGG7EGGGGGGGGCCGEE**2CCGGCCFC6FGFFCCG?FFGD6*A+;*/*:>7*C7*
@M01751:259:000000000-C669V:1:1101:28146:16307 1:N:0:AGAGTC
TAGCGGAAACAGGATTAGATACCCTGGTAGTCCACGCCGTAAACGATGTCGACTTGGAGGTTGTTCCCTTGAGGAGTGGCTTCCGGAGCCAACGCGTTAAGTCGACCGCCTGGGGAGTACGGCCGCAAGGTTAAAACTCAAATGAATTGACGGGGGCCCGCACAAGCGGTGGAGCATGTGGTTTAATTCGATGCAACGCGAAGAACATTACCTACTCTTGACATCCACGGAATCTGGAAGAGATGCCGCAGTGCCTTCGGGAACCGTTAGACAGGTGCTGCATGGCTGTCGTCAGTTCGTG
+
CCCCCDGGGGG,,CDFFGFFFG<<FFGGFEGF<CC;@DFEGGGGGEDFF<C<+BF9E<8:@FFFGGGG,EE@<FCF8E7@EFFFGDGGG,C@<=FGGGDGA?,?FECB:FGGC@77FFFC7F++@F7>CFGAA>FA<DCD8>FCAFCFCBB+353***<<<@<:<B*<C<C*4<CE::7?,4:FFF9F@C9,2*<++888CCCE@>*3C<CFFG?EGFFCG++<C8:EE>?EF@:+20<ACFGCGGG*1CEGG+<:7+88581;**1***0<CECF+<++<+3:A*21C9@8:>C+00/*9
@M01751:259:000000000-C669V:1:1101:8081:16333 1:N:0:AGAGTC
TAGCGGAAACCGGATTAGATACCCTGGTAGTCCACGCCGTAAACGATGTCGACTTGGAGGTTGTTCCCTTGAGGAGTGGCTTCCGGAGCTAACGCGTTAAGTCGACCGCCTGGGGAGTACGGCCGCAAGGTTAAAACTCAAATGAATTGACGGGGGCCCGCACAAGCGGTGGAGCATGTGGTTTAATTCGATGCAACGCGAAGAACCTTACCTACTCTTGACATCCAGCGAACTTAGCAGAGATGCCTCAGTGCCTTCGGGAACCGTTAGACAGGTGCTGCATGGCTGTCGTCCGCTCGTG
+
CCCCCGGGGGGGGGGGGGGGGGGGGGGGGGGGGGGGGGGGGGGGGGGGGGGGGDEGGGGGGCFGGGGGGGGDFGGDGGGGGGGGGGGGGGGGGGGGGGGGFAFGFGGGGGGGGGGEEGGGGGGGGGGGGG>FFGGGC8FGCAFFFGGGFGGGGDGGGGGGGGGGGGGGGC:FGGGGFGGGGFGFGGGGFFF9EDGGGGEEG>CCEG5;CFGFFGG:FFF7@?FGGGGGGEGGGGGCG9FGCCFCGG?7CEFGGGFFCGF5EGGGF8****33<CEGEGC9CFC0:C8*0+;/**2>5597C
@M01751:259:000000000-C669V:1:1101:13207:16339 1:N:0:AGAGTC
TAGCGGAAACAGGATTAGATACCCTGGTAGTCCACGCCGTAAACGATGGAAGCTAGCCGTCGGGGGGTTTACCTTTCGGTGGCGCAGCCAACGCATTAAGCTTCCCGCCTGGGGAGTACGGTCGCAAGATTAAAACTCAAAGGAATTGACGGGGGCCCGCACAAGCGGTGGAGCATGTGGTTTAATTCGAAGCAACGCGCAGAACCTTACCAGCCCTTGACATGCCACGACGTCCTCAGAGATGAGGTCATTCCTTCGGGACGTGGACACAGGTGCTGCATGGCTGTCGTCAGCTCGTGTC
+
CCCCCGGGGGGGGGGGGGGGGGGGGGGGGGGGGGGGGGGGFGGGGGGGGGGGGGGGGGGGGGGGGGGGGGGGGGGGEFEGGGGGGGEGGGGGGGGGGGGGGGGGGGGDGGGGGGEGGFFFGFGGDEGGGGFGGGGGGGGGGGC@FGGGGGGGGDGGGGGGGGG6*;CGCEGGGGGGGGFGGGGGGGGECGGDGGGGGDGCECEGGC@FGGG++CCGGGFFGGGCFGGGG?EEGGGGG7:FFGC+:ACCFGGGGCGGGGDEGEEGD=EFCFG5CFCFGGGGGGGGGGGE*CFEGGCFE=FG4
@M01751:259:000000000-C669V:1:1101:19282:16368 1:N:0:AGAGTC
TAGCGGAAACCGGATTAGATACCCTGGTAGTCCACGCCGTAAACGATGAATGTTAGCCGTCGGGCAGTTGACTGTTCGGTGGCGCAGCTAACGCATTAAACATTCCGCCTGGGGAGTACGGTCGCAAGATTAAAACTCAAAGGAATTGACGGGGGCCCGCACAAGCGGTGGAGCATGTGGTTTAATTCGAAGCAACGCGCAGAACCTTACCAGCCCTTGACATGCCTCGCAGACTTCAGAGATGAGGTCGTTCCTTCGGGACGAGGACACAGGTGCTGCATGGCTGTCGTCAGCTCGTGTC
+
CCCCCGGGGGGGGGGGGGGGGGGGGGGGGGGGGGGGGGGGGGGGGGGGGGGGGGGGGGGGGGGGGGGGGGGGGGGGGGGGGGGGGGGGFGGGGGGGGGGGGGFGGGGGGGGGGGGGGGGGGGGGGGGGGGGGGGGGGGGFGGGGGGGGGGGGGGGGGGGGDGGFGGGGEGGGGGGGGFGGGGGGGGGGGGGGGGGCEEEGGGGGGGGGGGGGGGGGGGGGGGGGGGGGGGGCCGGGGGFFGCFGGGDEFGGGGGGDFEGGGGDEGGGGG5FFGGGFFGGFCFGGGGGE8@;FGGGGGGGC*
@M01751:259:000000000-C669V:1:1101:8145:16507 1:N:0:AGAGTC
CATAAGTACGTCATCCCCACCTTCCTCCGGTTTATCACCGGCAGTCTCCTTTGAGTTCCCGACCGAATCGCTGGCAACAAAGGATAAGGGTTGCGCTCGTTGCGGGACTTAACCCAACATTTCACAACACGAGCTGACGACAGCCATGCAGCACCTGTCTCACGGTTCCCGAAGGCACTGAGGCATCTCTGCCAGATTCCGTGGATGTCAAGAGTAGGTAAGGTTCTTCGCGTTGCATCGACTTAAACCACATGCTCCACCGCTTGTGCGGGCCCCCGTCAATTCATTTGAGTTTTAACCT
+
CCCCCGGGGGGGGGGGGGGGGGGGGFGGGGGGDGGGGGGGGGGGGGGGGGGGGGGGGGGGGGGGG888BEDFGGGGGGGGGGGGGGGGDGGGGGGGGGGGGFGGGGGGGGGFGGGGGGGGFGGGGGGGGGGGGGGGGGGGGGGGGGG?FGGGGGGGGGGGGGF@FGGGGGEGDGGGGGGG?F@FCFGGGGGGGGGFFFCGGGGGGGGGGGGDGFGGFGGGGGGGGGGGG7CGEG5*<<ACF*;>CD?GEFFCFGG9@F8;FEEC85CFGE5CEGGGGG=C*/AF9CGGGFCC?CFG7C*:C
@M01751:259:000000000-C669V:1:1101:25861:16568 1:N:0:AGAGTC
CATAAGTACGTCATCCCCACCTTCCTCCGGTTTATCACCGGCAGTCTCCTTTGAGTTCCCGACCGAATCGCTGGCAACAAAGGATAAGGGTTGCGCTCGTTGCGGGACTTAACCCAACATTTCACAACACGAGCTGACGACAGCCATGCAGCACCTGTCTCACGGTTCCCGAAGGCACTGAGGCATCTCTGCCGAATTCCGTGGATGTCAAGAGTAGGTAAGGTTCTTCGCGTTGCATCGAATTAAACCACATGCTCCACCGCTTGTGCTGGCCCCCGTCCATTCATTTGAGTTTTAACCT
+
CCCCCGGGGEFGEGCFGDFFFGGGFGGGGGEGGGGAFGFDEDDFGGGGFGFFFGGGEEFGGGGGGGCFECFGGGGFGGGG8FEFFGGGGGGGGGGGGGGGGFDFGDGGGGGGFGGGGEGGGGFGGGGEGE:CGGGFFGGGGCGCCGGFBF9F@FFE:=A,,@FG>BCFC:>FGG>@,>C7C7<:<FGDGGGGGGGGGCCFCG7F*:FFA@F9,<<<F9CCF:A:F@FGFGGGGG5EGGGGGFCFGFGGGGGCEGFCCGGGGGGG=EEF+<C+A8EE8C55*:<+C0A+<7+/AFGFF6>CF
@M01751:259:000000000-C669V:1:1101:13305:16761 1:N:0:AGAGTC
CATAAGTACGTCATCCCCACCTTCCTCCGGCTTATCACCGGCAGTCTCCCTAGAGTGCCCAACCAAATGATGGCAACTAGGAACGAGGGTTGCGCTCGTTGCGGGACTTAACCCAACATCTCACGACACGAGCTGACGACAGCCATGCAGCACCTGTGTTCAGGTCCCCGAAGGGAAAAAATCCATCTCTGGAAGTCGTCCTGACATGTCAAGGGCTGGTAAGGTTCTTCGCGTTGCTTCGAATTAAACCACATGCTCCACCGCTTGTGCGGGCCCCCGTCAATTCCTTTGAGTTTTAATC
+
CCCCCGGGGGGGGGGGGGGGGGGGGFGGGGGGGGGGGGGGGGGGGGGGGGGGGGGFGGGGGGGGGGGGGGGGGGGGGGGGGGFGGGGGGGGGGGGGGGGGGGGGGGGGGGGGGGGGGGGGFGGGGGGGGGGGGGFFGCDEGGGGGGFGGEFGGGFFGGGGGGGGGGGGGGG<BEGGGGGGGGGGGGG;CCCGFCGGGGGFGGFGGGGGG9CFFGGGGGGGGG:FFFFFGC>CEGGGGFFGCFFCFEGFGGFGGGGGCCFFC>EGEGGGCFGEDDEG5CGG55:F?@EGGGE759EFGF4:*
@M01751:259:000000000-C669V:1:1101:4933:16770 1:N:0:AGAGTC
TAGCGGAAACAGGATTAGATACCCTGGTAGTCCACGCCGTAAACGATGAATGTTAGCCGTCGGGCAGTTGACTGTTCGGTGGCGCAGCTAACGCATTAAACATTCCGCCTGGGGAGTACGGTCGCAAGATTAAAACTCAAAGGAATTGACGGGGGCCCGCACAAGCGGTGGAGCATGTGGTTTAATTCGAAGCAACGCGCAGAACCTTACCAGCTCTTGACATTCGGGGTATGGGCAGTGGAGACATTGTCCTTCAGTTAGGCTGGCCCCAGAACAGGTGCTGCATGGCTGTCGTCAGCTC
+
CCCCCGGDGGGFDCCGGGGGGFDGGGGGFGGGCE@FEGGGGGGGGGGGCFGGGGGGGGEFEGEGGCG8CFGGGGFGGGGGCFGEFGGCFFDFGGGGGGGGCFGCFGFGCFGGGGFCG89=CGDGGGGGGGGGGGG9FEGGGGGDGGGGGGGEG7C:5>1>CFGGC:FF<F:<<C<?CFFF:FFFFFACFFGGE:FCGDGGCGGGFCFG70+<CF+:@E?CGFEF@CEE**;<C8*/2CAC89;FCFF7C@FFCF:+<<<<:;CG=EG=*:=E*AF*8CEFGGF++<CG568FC55:*1**0
@M01751:259:000000000-C669V:1:1101:18765:16780 1:N:0:AGAGTC
CATAAGTACGTCATCCCCACCTTCCTCCGGTTTATCACCGGCAGTCTCCTTTGAGTTCCCGACCGAATCGCTGGCAACAAAGGATAAGGGTTGCGCTCGTTGCGGGACTTAACCCAACATTTCACAACACGAGCTGACGACAGCCATGCAGCACCTGTCTCACGGTTCCCGAAGGCACTGAGGCATCTCTGCCAGATTCCGTGGATGTCAAGAGTAGGTAAGGTTCTTCGCGTTGCATCGAATTAAACCACATGCTCCACCGCTTGTGCGGGTCCCCGTCAATTCCTTTGAGTTTCAGCCT
+
CCCCCGGCFBFFEGFGGGGGGGGGGGGGGGGGGGFFGGFGGGGGFGGFGGFGFGGGGGGGGEFGGFFFGGGGGDGFFFGGGFAFGGGGGFGGGGGGDGGGGGEGGGEGGFGGGCFGGFGEFCGGGGGGGGGGGGEFGGDGGGEGGCGGGGGG?CFF@FFFFFF<FDFFGG@F*>BFF,:?CFG>CFF9FFFGGFGG?EGFC2<FD@CEFGGGDGGGGG:FGGGAF<CCFCCEGGCGGGGEGGGGGGGC8EEFGFGGC?@@CEGGGF=89C=EEEFFGGGE5CGGCCFGF??8ACGGG?C<5
@M01751:259:000000000-C669V:1:1101:20928:17005 1:N:0:AGAGTC
CATAAGTACGTCATCCCCACCTTCCTCTCGGCTTATCACCGGCAGTCCCCTTAGAGTGCCCAACTGAATGCTGGCAACTAAGGGCGAGGGTTGCGCTCGTTGCGGGACTTAACCCAACATCTCACGACACGAGCTGACGACAGCCATGCAGCACCTGTTCTGGGGCCAGCCTAACTGAAGGACAATGTCTCCACTGCCCATACCCCGAATGTCAAGAGCTGGTAAGGTTCTGCGCGTTGCTTCGAATTAAACCACATGCTCCACCGCTTGTGCAGGCCCCCGTCAATTCCTTTGAGTTTTT
+
CCCCCGGGGGGGGGGGGGGGGGGGGGGGGGGGGGGGGGGGCEGGGGGFGGGGGGGGGGGGGGGGGGFGGGGFGDFGGGGGGGFGGGGGGGEGGGGGGGGGGGGGGGDCFGGGGGGGFGGGGGGGGGGGGGGGDCGGGGGGCCGGGGGGGGGGGG7CFGFGGGGGGGGGGFFFFGGGGGGF7FGFCFGGGFGGGGGCGGGFDFGGGGGD7CCFCFGGGGGGGCBAEBFGG@FG7C58?GEGFFGCC@CCFAFGGGGGGGGGGC?=F5EEECEGGGFCE5EGEGEGCC0CFG9CF?E5CECF*
@M01751:259:000000000-C669V:1:1101:14147:17014 1:N:0:AGAGTC
TAGCGGAAACCGGATTAGATACCCTGGTAGTCCACGCCGTAAACGATGTCGACTTGGAGGTTGTTCCCTTGAGGAGTGGCTTCCGGAGCTAACGCGTTAAGTCGACCGCCTGGGGAGTACGGCCGCAAGGTTAAAACTCAAATGAATTGACGGGGGCCCGCACAAGCGGTGGAGCATGTGGTTTAATTCGATGCAACGCGAAGAACCTTACCTACTCTTGACATCCACGGAATTCGGCAGAGATGCCTTAGTGCCTTCGGGAACCGTGAGACAGGTGCTGCATGGCTGTCGTCAGCTCGTG
+
CCCCCGGGGGGGGGGGGGGGGGGGGGGGGGGGGGFDGGGGGGGGGGGGGGGGGDGFGGGGGFGGFEGGGGFGGGGGGDGGDFGGGEGEGFFFGGGGGGGGGFGGGGGGGGGGGGGGGGGGGGGGGGCGCF>DGGGGGEGGGGGGGDGGGGGGGGFGGGGGGGGG,FFGGGGDCFGGFGGGFFGGGGGGG>EFFGGGGGGGCDEECFFGGGGGGFFCCGGGGF?FGGFGGGGDFGGGGGDG8EGG?FFCGFGGFGGGGFGDCGDFG=EFFECFEFGGCGGGG6<?EGFD=<CCFGEF?6>D<
@M01751:259:000000000-C669V:1:1101:23215:17072 1:N:0:AGAGTC
TAGCGGAAACAGGATTAGATACCCTGGTAGTCCACGCCGTAAACTATGAGAGCTAGCCGTTGGATGGTTTACCATTCAGTGGCGCAGCTAACGCATTAAGCTCTCCGCCTGGGGAGTACGGTCGCAAGATTAAAACTCAAAGGAATTGACGGGGGCCCGCACAAGCGGTGGAGCATGTGGTTTAATTCGAAGCAACGCGAAGAACCTTACCAGCCCTTGACATGCCAAGACGACTTCCAGAGATGGATTTCTTCCCTTCGGGGACTTGGACACAGGTGCTGCATGGCTGTCGTCAGCTCGG
+
CCCCCGGGGGGGGGGGGGGGGGGGGGGGGGGGGGGGGGGGGGGGGGGGGGGGGGGGGGGGGGGGGGGGGGGGGGGGGGGGGGGGGGGGGGGGGGGGGGGGGCGGGGGGGGGGGGGGGGGDGGGGGGGGGGGGGGGGGGGGFGGFGGGGGGGGEGGGGGGGGGGFGGGGGGGGGGFGGGGGFGGGGGGGGGGGGGGGGGGGGGGGGGGGGFFGGGCEGGGGGGGCGGGCFFFEGGGGGGGGGGGFFGGGGGGGCFGGGGGG8>E=E=CCFGGFG885EFFFFGGGGFGD=F9AFGGGG?CD)
@M01751:259:000000000-C669V:1:1101:15040:17138 1:N:0:AGAGTC
TAGCGGAAACAGGATTAGATACCCTGGTAGTCCACGCCGTAAACGATGTCGACTTGGAGGTTGTTCCCTTGAGGAGTGGCTTCCGGAGCTAACGCGTTAAGTCGACCGCCTGGGGAGTACGGCCGCAAGGTTAAAACTCAAATGAATTGACGGGGGCCCGCACAAGCGGTGGAGCATGTGGTTTAATTCGATGCAACGCGAAGAACCTTACCTACTCTTGACATCCACGGAATCTGGCAGAGATGCCTCAGTGCCTTCGGGAACCGTGAGACAGGTGCTGCATGGCTGTCGTCAGCCCGTG
+
CCCCCGGGGGGGGGGGGGGGGGGGGGGGGGGGGGGGGGGGGGGGGGGGGGGGGGGGGGGGGGGGGGGGGGGGGGGGGGGGGGGGGGGGGGGGGGGGGGGGGGGGGGGGGGFGGGGGGGGGGGGGGGGGGGGCGFGGFFGGGGGGGGGGGFGGGGGGGGGGGGGGGGGGGGGGGGFGGGGGGFGDFGFFGGGGFGGGGGGGGGCCGDFGGFFGGGGGGGGCGGGGDGGGGGGEGGGCGGGGGGGGGGFF<+<EGGGFGGGGGGGGG8::;8:+2CFGFFGFF+?FGE6*23*;5:=?*2CD*
@M01751:259:000000000-C669V:1:1101:6815:17226 1:N:0:AGAGTC
CATAAGTACGTCATCCCCACCTTCCTCCGGCTTATCACCGGCGGTTTCCTTAGAGTGCCCAACCAAATGATGGTAACTAAAGGCGAGGGTTGCGCTCGTTGCGGGACTTAACCCAACATCTCACGACACGAGCTGACGACAGCCATGCAGCACCTGTGTTCCAGTCCCCGAAGGGAAGAGATCCATCTCTGGAAATCGTCCGGACATGTCAAACGCTGGTAAGGTTCTGCGCGTTGCTTCGAATTAAACCACATGCTCCACCGCTTGTGCAGGCCCCCGTCAATTCATTTGAGTTTTAACC
+
CCCCCGGGGGGGGGGGGGGFGGGGGGGGGCGGGGGGGGGGGGGGGGGGGGGGGGGGGGGGGGGGGGGGGGGGGGGGGGGGGGGGGGGGGGGGGGGGGGGGCGGGGGGGGGGGGGGGGGGGFGGGGGGGGGGGGGGGGGGGGGGGGGGGGGGGGGGGGGGGGGGGGGGGGGGGGGGGG7FGGGGGGGGCGGGDGGGGGGGGGGDEFEGGGGGGGGGGGGCCFGGGFFFFGFDCEGGGGGGGGGGGFGFGGGGGGG?FEGGGGGGG8EFG6@CGCECEGC5;CEE7CFGGGGFFGGGGGGFG>
@M01751:259:000000000-C669V:1:1101:13452:17314 1:N:0:AGAGTC
CATAAGTACGTCATCCCCACCTTCCTCCGGTTTGTCACCGGCAGTCTCCTTAGAGTGCCCACCATAATGTGCTGGTAACTAAGGACAAGGGTTGCGCTCGTTACGGGACTTAACCCAACATCTCACGACACGAGCTGACGACAGCCATGCAGCACCTGTGTCTGAGTTCCCGAAGGCACCAATCCATCTCTGGAAAGTTCTCAGCATGTCAAGGCCAGGTAAGGTTCTTCGCGTTGCTTCGAATTAAACCACATGCTCCACCGCTTGTGCGGGCCCCCGTCAATTCATTTGAGTTTTAACC
+
CCCCCGGGGGGGGGGGGGGGGGGGGFGGGGGGGGGFGGGGGGGGGGGGGGGGGGGGGGGGGGGGGGGGGGFGGGGGGGGGGGGGGGGGGGGGGGGGGGGGGGFGGGGGGGGGGGGGGGGGGGCGGGGGGGGGGGGGGGGGGGG@FGGGGGGGGGGGGFGGGGGGGGFGGGGGGGGGGGGGGGGGGDFGCGGGFGGGGGGGGGGGGGGGGGGGFFFGFGFGGGGGGGGFEFCGEFGCEGFGEGCCFGG9CGGGGGFGGGGGGGEGCEFG6E*:CEGGEEG=C5C?FGFGGFG7FGGGGGC7:
@M01751:259:000000000-C669V:1:1101:6733:17422 1:N:0:AGAGTC
TAGCGGAAACCGGATTAGATACCCTGGTAGTCCATGCCGTAAACGTTGGGCGCTAGATGTAGGGACCTTTCCACGGTTTCTGTGTCGTAGCTAACGCATTAAGCGCCCCGCCTGGGGAGTACGGCCGCAAGGCTAAAACTCAAAGGAATTGACGGGGGCCCGCACAAGCGGCGGAGCATGCGGATTAATTCGATGCAACGCGAAGAACCTTACCAAGGCTTGACATACACCGGAAACGGCCAGAGATGGTCGCCCCCTTGTGGTCGGTGTAAAGGTGGTGCATGGTTGTCGTCAGCTCGTG
+
CCCCCGGGGGGGGGGGGGGGGGGGGGGGGGGGGGGGGGGDGGFGGGGGGDFDGCFGGGGGGGGGGGFGGGGGGGGGGGGGGGGFGGGGGGGGGGGGGGGGGGGGGGEGGGGGGGGGGGGGGGEGGGGGDGGGGGGG<FGGGGFGGGGGGGGGGGGGGGGGFCGGGGGGGGGGGGGGEFFGFGGDGGGGGGGGGDFGGGGGGGDGGGFGGGGFGGGGGGGGGGGGGG?CFGGGGGGGGGG*?:FGGGGGGGGGGGEEGEGFFCGG+?ECGEC+2AF?CF=EFGGDEG?C8FGGGGC+2<7>5
@M01751:259:000000000-C669V:1:1101:11847:17440 1:N:0:AGAGTC
CATAAGTACGTCATCCCCACCTTCCTCCGGTTTATCACCGGCAGTCTCCTTTGTGTTCCCGACCGAATCGCTGGCAACAAAGGATAAGGGTTGCGCTCGTTGCGGGACTTAACCCAACATTTCACAACACGAGCTGACGACAGCCATGCAGCACCTGTCTCACGGTTCCCGAAGGCACTAAGGCATCTCTGCCGAATTCCGTGGATGTCAAGAGTAGGTAAGGTTCTTCGCGTTGCATCGAATTAAACCACATGCTCCACCGCTTGTGCGGGCCCCCGTCAATTCATTTGAGTTTTAACCT
+
CCCCCGGGGGGGGGGGGGGGGGGGGGGGGGGGGGGGGGGGGGGGGGGGGGGGGGGGGGGGDGGGGFGGGGGGGGGGGGGGGGGGGGGGGGGGGGGGGGGGGGGGGDGGGGGGFGGGGGGGGGGGGGGGGGGGGGGGGGGGGGGGGGGGGGGGGGGGGFG;FGGGGFGGGGGGCGGGGGGGGGGGGGGGGGFGGGG>FFGGGGGG>FGGGGFGGGGGGGGGGGGGD:CFGCGGGG5EFEFCCGGGGGGGGGGGGGGCGGGGGEGEGCCCFGG=GEGDGEAE7=FDGDFGGGGGGG7CFGGGD
@M01751:259:000000000-C669V:1:1101:22528:17443 1:N:0:AGAGTC
TAGCGGAAACCGGATTAGATACCCTGGTAGTCCACGCCGTAAACGATGTCGACTTGGAGGTTGTTCCCTTGAGGAGTGGCTTCCGGAGCTAACGCGTTAAGTCGACCGCCTGGGGAGTACGGCCGCAAGGTTAAAACTCAAATGAATTGACGGGGGCCCGCACAAGCGGTGGAGCATGTGGTTTAATTCGATGCAACGCGAAGAACCTTACCTACTCTTGACATCCAGCGAACTTTCCAGAGATGGATTGGTGCCTTCGGGAACGCTGAGACAGGTGCTGCCTGGCTGTCGTCAGCTCGTG
+
CCCCCGGGGGGGGGGGGGGGGGGGGGGGGGGGGGGGGGGGGGGGGGGGGGGGGGGGGGGGGGFGGGGGGGFGGGFGGGGGDGGGGGGGGGGGGGGGGGGGGGFGGGGGGGGGGGGGGGGGGGGGFGGGGGGGGGGGGGGGGGFGGGGFGGFGGGGGGDGGGDGGGGGFGFGGGGGGGGGGGGGGGGGGFGGGGGGGGGEEGGDGGGGGGFFFGGGGGGGCFGCF@EFF?EGGGFFGGGGGGG6<EGCFCCGE@FGGGGGEGGGGG55CE5++;EGFFCG?6*3AFCG589CCG5CCCFDD<
@M01751:259:000000000-C669V:1:1101:17075:17454 1:N:0:AGAGTC
TAGCGGAAACAGGATTAGATACCCTGGTAGTCCACGCCGTAAACGATGTCGACTTGGAGGTTGTTCCCTTGAGGAGTGGCTTCCGGAGCTAACGCGTTAAGTCGACCGCCTGGGGAGTACGGCCGCAAGGTTAAAACTCAAATGAATTGACGGGGGCCCGCACAAGCGGTGGAGCATGTGGTTTAATTCGATGCAACGCGAAGAACCTTACCTACTCTTGACATCCACGGAATTCGGCAGAGATGCCTTAGTGCCTTCGGGAACCGTGAGACAGGTGCTGCATGGCTGTCGTCAGCTCGTG
+
CCCCCGGGGGGGGGGGGGGGGGGGGGGGGGGGGGGGGGGGGGGGGGGGGGGGGGGGGGGGGGGGGGGGGGGGGGGGGGGGGGGGGGGGGGGGGGGGGGGGGGGGGGGGGGGGGGGGGGGGGGGGGGGGGGGGGGFGGGGGGGGGGGGGGGGGGGGFFGGGGDGGGGGGGGGGGGGGGGGGGGGGGGGGGGGGGGGGGGGDGGGGGGGGGGGGGGGGGGGCGGGGGGGGGGGGGGGGGGGGGGGGCGGGGGEG+CGGGGGG>>EFGGGFGGGGGGGGGGGFGGGGGGG>FGFGGGGFGGGC5
@M01751:259:000000000-C669V:1:1101:16382:17455 1:N:0:AGAGTC
TAGCGGAAACAGGATTAGATACCCTGGTAGTCCACGCCGTAAACGATGATTGCTAGTTGTCGGGATGCATGCATTTCGGTGACGCAGCTAACGCATTAAGCAATCCGCCTGGGGAGTACGGTCGCAAGATTAAAACTCAAAGGAATTGACGGGGGCCCGCACAAGCGGTGGAGCATGTGGTTTAATTCGAAGCAACGCGAAGAACCTTACCAGGCCTTGACATGCAGAGAACTTTCCAGAGATGGATTGGTGCCTTCGGGAACTCTGAGACAGGTGCTGCATGGCTGTCGTCAGCTCGCGT
+
CCCCCGGGGGGGGGGGGGGGGGGGGGGGGGGGGGGGGGFFGGGGGGGGGGGGGGGGGGGGFFGGGGGGGGGGGGGGGGDGGGGGGGGGGGGGGGGGGGGGGGCGGGGGGGGGGGDGGGGGGGGGGGGGGGGGGGGGGGGGGGGGCA8=FGGGGGDG*FFGDGGGGFFGGGGGGGGGCFFGFGGFGGGCFGGGGGGGGGEGGGGGGGGGGGGGFGGEFGGCFGGGGGGGGGGGGGGFGEGDGGGGEFGGGCCFG@FGGGGGEGGGGCCGGCF6*;<66CFG6CGGGGGGCF=EFGGGDE))1
@M01751:259:000000000-C669V:1:1101:6937:17625 1:N:0:AGAGTC
TAGCGGAAACAGGATTAGATACCCTGGTAGTCCACGCCGTAAACGATGATAACTAGCTGTCAGGGCACTTGGTGCTTTGGTGGCGCAGCTAACGCATTAAGTTATCCGCCTGGGGAGTACGGTCGCAAGATTAAAACTCAAAGGAATTGACGGGGGCCTGCACAAGCGGTGGAGCATGTGGTTTAATTCGAAGCAACGCGCAGAACCTTACCAGCGTTTGACATGTCCGGACGATTTCCAGAGATGGATTTCTTCCCTTCGGGGACTGGAACACAGGTGCTGCATGGCTGTCGTCCGCTCG
+
CCCCCGGGEFGF8E@CECFGGG<FGGGGGGGGFGDFGGGGGGGFGGGGFGGGGGGGGFGGFFGGGGGGFE@FFGF<EFECEFDGCGGGGGGFGGGGG@FFGGFFGGGDGEGGGGGCFGGGGGDGGGCGCEEFCFGGGGGG<<CFF8FGGGGGGGGEGDGGGGGGGFFGGGGG7,>FGGGGGGCGGCFEEDGGGCFFCFGGGGGGGGCFF@BFG<CECCECCFGGFG7CDGGGGGGGFAF?F7FGC9FCC:EFGGGGGFGGGD*:5CFGCFFGG6*7*<++3<F?F?FGGEGC5>F*5C*1/
@M01751:259:000000000-C669V:1:1101:21118:17666 1:N:0:AGAGTC
TAGCGGAAACAGGATTAGATACCCTGGTAGTCCACGCCGTAAACGATGTCGACTTGGAGGTTGTTCCCTTGAGGAGTGGCTTCCGGAGCTAACGCGTTAAGTCGACCGCCTGGGGAGTACGGCCGCAAGGTTAAAACTCAAATGAATTGACGGGGGCCCGCACAAGCGGTGGAGCATGTGGTTTAATTCGATGCAACGCGAAGAACCTTACCTACTCTTGACATCCACGGAATTCGTCAGAGATGCCTTAGTGCCTTCGGGAACCGTGAGACAGGTGCTGCATGGCTGTCGTCAGCTCGTG
+
CCCCCGGGGGGGGGGGGGGGGGFGGGGGGGGGFFGGGGGGGGGGGGGGGGGGGGGGGGGGGGGGGGGGGGGGFGFGGGGGFGGGCGGGGGGGGGGGEGGGGGGGGGGGGGGGGGGGGGGGGDEEGGGGGGGGGGGGGGGGGGGGGGGGGGGGGGGGGGGEGEEGCGGGGBEEGGGFGGGGGFECGEFCFGDFGGE7<CEGDGCGGGGGGGFFGCEFGGG7CEEFGFGGGEGGFGGG+;CGGFFFCGGGGGFGGG?FFGGEGGEGGGGFGGGGGGFGGGGFFFGC6CCCFGGECGEGGGGG4
@M01751:259:000000000-C669V:1:1101:14645:17733 1:N:0:AGAGTC
TAGCGGAAACAGGATTAGATACCCTGGTAGTCCACGCCGTAAACGATGTCGACTTGGAGGTTGTTCCCTTGAGGAGTGGCTTCCGGAGCTAACGCGTTAAGTCGACCGCCTGGGGAGTACGGCCGCAAGGTTAAAACTCAAATGAATTGACGGGGGCCCGCACAAGCGGTGGAGCATGTGGTTTAATTCGAAGCAACGCGAAGAACCTTACCAGCCCTTGACATGGCAGGACGACTTCTGGAGACAGATTTCTTCCCTTCGGTGGCGCGCACCCAGGTTCTGCATGGCTGTCGTCAGCTCG
+
CCCCCGGGGGGGGGGGGGGGGGGGFGGGGGGGGGGGGGGGGGGGGGGGGGGGGGGGGGGGGGGGGGGGGGGGGGGGGGGGGGGGGGGGGGGGGGGGGGGGGGGGGGGGGGGGGGGDDGGGGGGGGGGGGGGGGGGGGGGGGGGGGGGGGGGGGGGGGGGGGGGGGGGGGEGGEGGGGFFGGGGGGGGGGGFGFGGGFGGGCGGGGGGGGGGGGGGGGGGGGDGGFGGF8EGGGGGGGGGGFFEGGCFFFGC7AFGFGGGG5CGGGG58***:*2AFDE+2<?A?9CFFFGGGGFGCCF>C7
@M01751:259:000000000-C669V:1:1101:16878:17754 1:N:0:AGAGTC
CATAAGTACGTCATCCCCACCTTCCTCCAGTTTATCACTGGCAGTCTCCTTTGAGTTCCCGGCCGGACCGCTGGCAACAAAGGATAAGGGTTGCGCTCGTTGCGGGACTTAACCCAACATTTCACAACACGAGCTGACGACAGCCATGCAGCACCTGTCTCAGAGTTCCCGAAGGCACCAAAGCATCGCTGCTAAGTTCTCTGGATGTCAAGAGTAGGTAAGGTTCTTCGCGTTGCATCGAATTAAACCACATGCTCCACCGCTTGTGCGGGCCCCCGTCAATTCATTTGAGTTTTAACCT
+
CCCCCGGGGGGGGGGGGGGGGGGGGGGFGGGGGGGGGGGGGGFCEGGGGGFGGGGGGGGGGGGGGGGGGGGGGGGGGGGGGGGGGFGFE8FFGGGGGGGGGGGGGDEGGGGGGGGGGGGFGGGGGGGGGGGECFGGEGGECGEGDFGGGCFCFFGFFGFFFGGGGFGGGFEGGEEFGGGG,FAFGCF*<FGGCGFGFFGCGGGGDFCBAEFFGGGGGFGGGGGGGFGGFGGGGGGGFGGEFDGGGGCGCFGCGF6+0<:EFCCCEFG6C=C8CEEEC5*;5CFGG?FFG?A5CCCFDGFFC
@M01751:259:000000000-C669V:1:1101:6713:17777 1:N:0:AGAGTC
CATAAGTACGTCATCCCCACCTTCCTCCGGTTTATCACCGGCAGTCTCCTTTGAGTTCCCGACCGAATCGCTGGCAACAAAGGATAAGGGTTGCGCTCGTTGCGGGACTTAACCCAACATTTCATAACACGAGCTGACGACAGCCATGCAGCACCTGTCTCAGAGTTCCCGAAGGCACCAATCCATCTCTGGAACGTTCTCTGGATGTCAAGCGTAGGTAAGGTTCTTCGCGTTGCATCGAATTAAACCACATGCTCCACCGCTTGTGCGGGCCCCCGTCAATTCATTTGAGTTTTAACCT
+
CCCCCFGFGGGGGGGGFFGGGFFGC@FFEFGGGGFGGFF@7@CFFGFFGGGGCEFGECGGEGGGC@@@CECFGEG<EECCFGGGGFAFCFGGCE=FFEEEG<=:FCGG?FD9FCFGFGGGF9FFGGGGGGGEGDCD=BFCCFG,>DFCC<3DF?FCFFC,ECFGFGFGCFE7:>CGCFCCCCF:@;F,,@,@<A7F<FCCGGDC9CCBFFCC,1<*<1<<?,CFG9CF+8C*:C>*<<+*;C88C?F<FFCGGGGFC@FCCEGE=8;8085*/::ED5=EEC7:ECFGF798CE+AC6*00
@M01751:259:000000000-C669V:1:1101:15009:17803 1:N:0:AGAGTC
CATAAGTACGTCATCCCCACCTTCCTCTCGGCTTATCACCGGCAGTCCCCCTAGAGTGCCCAACTGAATGCTGGCAACTAAGGGCGAGGGTTGCGCTCGTTGCGGGACTTAACCCAACATCTCACGACACGAGCTGACGACAGCCATGCAGCACCTGTGCTCCGGTCCCCGAAGGGAACTCCAAATCTCTCTGGATAGCCGGACATGTCAAGGGCTGGTAAGGTTCTGCGCGTTGCTTCGAATTAAACCACATGCTCCACCGCTTGTGCGGGCCCCCGTCAATTCCTTTGAGTTTTAATCT
+
CCCCCGGGGEGGGGGGGGGGGGGGGGGGGGGGGGGGGGGGGGGGGGGGGGGGGGGGGFGGGGGGGGGGGGGGGGGGGGGGGGGGGGGGGDCGGGEGGGGGGGGGGEGGGGGGGGGGGGGGG9FFGGEEGGEGGGGGGGGGGGGGGGGGGGGGCDGGFGGGFGGGGGGGGGEEEGGGGGGGGGGGGGGGC<CFGGFGGGGGEEEGGGFFBEFFGGGFGEFFFGGGGFGFF**:EEECFGGCFGGGGGGGFGCFC689@F6CFGGCE*;+9=E==8EGGGGD=5CCCFGGF7<8<ECGFCD7>
@M01751:259:000000000-C669V:1:1101:23949:17959 1:N:0:AGAGTC
CATAAGTACGTCATCCCCACCTTCCTCCAGTTTATCACTGGCAGTCTCCTTTGAGTTCCCGACCGAATCGCTGGCAACAAAGGATAAGGGTTGCGCTCGTTGCGGGACTTAACCCAACATTTCACAACACGAGCTGACGACAGCCATGCAGCACCTGTCTCAGAGTTCCCGAAGGCACCAAAGCATCTCTGCTAAGTTCTCTGGATGTCAAGAGTAGGTAAGGTTCTTCGCGTTGCATCGAATTAAACCACATGCTCCACCGCTTGTGCGGGCCCCCGTCAATTCATTTGAGTTTTAACCT
+
CCCCCGGGGGGGGGGGGGGGGGGFGGGGGGGGGGGGGGGGGGGGGGGGGGGGGGGGGGGGGGGGG@8BFFGGGCEAFGGGGGGGGGGGGGGGGGGGGGGGGGGGGDGGGGGGGFGGGGGGGGGFGGGGGGGGGGGGGGDGGGGGGGGGGGCEFGGGEGGGFGGCFFGGGDFGGGGGGGGGGGGGGGGFGFFF,<;FFFGGGGGGC9FGFGGFGGFGGFFCFGGC<BFG9BEGGGCC9;CC8EGDCGG?F=55<3<0AE+;C1*/;8CC9CG5C8ECEDGGDEGFCFFFF:+/<?FGFGGF7
@M01751:259:000000000-C669V:1:1101:4364:18026 1:N:0:AGAGTC
TAGCGGAAACAGGATTAGATACCCTGGTAGTCCACGCCGTAAACGATGTCGACTTGGAGGTTGTTCCCTTGAGGAGTGGCTTCCGGAGCTAACGCGTTAAGTCGACCGCCTGGGGAGTACGGCCGCAAGGTTAAAACTCAAATGAATTGACGGGGGCCCGCCCAAGCGGTGGAGCATGTGGTTTAATTCGAAGCAACGCGAAGAACCTTACCAGGCCTTGACATGCAGAGAACTTTCCAGAGATGGATTGGTGCCTTCGGGAACTCTGACACAGGTGCTGCATGGCTGTCGTCAGCTCGTG
+
CCCCCGGGGGFEDFGGGGGGGGGGGGFGGGGGGGGGGGGGGGGGGEGGGGGGCECEFGGGGGGGG9EEGGGGGGGDGGGGGGGCCGE++CFGGGDFGDDGGCFEGFFCF@FFGGG7FFFFGG7FFGGGGGGGGGF99FFDCBFDGGCFGG,:@FGGGG@F7*=<C<FEG:FFFGG7CGFGG+=+FFGGFGFFGGCFGECG85E:FGGGGGGFGGGGGGGGFFGGDFGGFGG6:EEFCEDCG;6@FG?@AEGCC7*@+AFCE*:ECEEGG++<FGFGCFCF6+2<C5@EFFF@CC7+3CD51
@M01751:259:000000000-C669V:1:1101:24440:18109 1:N:0:AGAGTC
TAGCGGAAACAGGATTAGATACCCTGGTAGTCCACGCCGTAAACGATGTCGACTTGGAGGTTGTTCCCTTGAGGAGTGGCTTCCGGAGCTAACGCGTTAAGTCGACCGCCTGGGGAGTACGGCCGCAAGGTTAAAACTCAAATGAATTGACGGGGGCCCGCACAAGCGGTGGAGCATGTGGTTTAATTCGATGCAACGCGAAGAACCTTACCTACTCTTGACATCCACGGAATTCGGCAGAGATGCCTCAGTGCCTTCGGGAACCGTGAGACAGGTGCTGCATGGCTGTCGTCAGCTCGTG
+
CCCCCGGGGGGGGGGGGGGGGGGGGGGGGGGGGGGGGGGGGGGGGGGGGGGGGGGFGGGGGGGGGGGGGGGCGGGGGGGGGGGGGGGGGGGFGGGGGCGGFGGGGGGGGGGGGGGGGGGGGGGGGGGGGGGGGGGGGGGGGGGGGGGGGGGGDGGGGGGGDFGGGFGGGGGGGGGGFGFGGEGGGFGGGFDGGFGGGGGGGDGGGGGGGGGGGCGGGGDFGGCCFGGGGG*ACFGGGDCEGGGFGGF@FFFGCFGFGFEG5EEGFGGGGGG@CE5FFGGGGFG7FC?8CEFGGG=CGFD5/
@M01751:259:000000000-C669V:1:1101:20986:18173 1:N:0:AGAGTC
CATAAGTACGTCATCCCCACCTTCCTCCGGTTTGTCACCGGCAGTCTCCTTAGAGTGCCCACCATAACGTGCTGGTAACTAAGGACAAGGGTTGCGCTCGTTACGGGACTTAACCCAACATCTCACGACACGAGCTGACGACAGCCATGCAGCACCTGTCTCAATGTTCCCGAAGGCACCAATCCATCTCTGGAAAGTTCATTGGATGTCAAGGCCGGTAAGGTTCTTCGCGTTGCTTCGAATTAAACCACATGCTCCACCGCTTGTGCGGGCCCCCGTCAATTCCTTTGAGTTTTAATCT
+
CCCCCGGGGGGGGGGGGGGGGGGGGGGGGGGGGGGGGGGGGGGDGGGGGGGGGGGGGGGGGGGGGGGGGGGGGGGGGGGGGGGGGGFGGGGGGDGGGGGGGGGGGGGGGFGGGGGGGGGGGG9FGGDGGGFEEFGGGGGEEGGGGGGGGGGGGGGGG8CFFGFFDGEGGGGGGGGGCFGGGFDFGGGGGGFCG9FFGGGGGGG@FFGGFFFFCGFGGGEGGFGFFEFGGFGGGGGGGF9:@A2C<<FCECGFGFC7CCFGG?EGECC8C5E*::8CE=1;:CECCCAEF9+/+<+:+<CC:
@M01751:259:000000000-C669V:1:1101:3978:18199 1:N:0:AGAGTC
CATAAGTACGTCATCCCCACCTTCCTCGCGGCTTATCACCGGCAGTCTCCCTAGAGTGCCCAACTGAATGATGGCAACTAAGGACGTGGGTTGCGCTCGTTGCGGGACTTAACCCAACATCTCACGACACGAGCTGACGACAGCCATGCAGCACCTGTGTGCACGCCTCCGAAGAGGATCCCCGATCTCTCGAGGTAACATGCCATGTCAAGGGATGGTAAGGTTCTGCGCGTTGCTTCGAATTAAACCACATGCTCCACCGCTTGTGCGGGCCCCCGTCAATTCCTTTGAGTTTTAATCT
+
CCCCCGGFGEGGGGD<FFFECFFGFFGGGGGGGGFFDFFFG@+@FEG9F@EFFFGFDFGGF@DFEGG<FDGFGGGCFFGGCCDFGGGGDCGGGGGGGEEFGFGG>DGGGGEFCFFEEEGACABEEGGGGEBEGGGGGGCFGGDFFFG@FGCF:FGGFGFG8FCG@FFCBBFBFCBFG:@FGDFF:=:FCCG@,=:=C9FF@FG7FEC?A:FGGGGDC5:?CGC:@7@0:E>8CECGFGG*/;FFFGEGG*8;C6@FCCCFGE5/;=@+0*:?CEDGGGGDEC?2AF+<E72/0<2C++::>
@M01751:259:000000000-C669V:1:1101:26183:18289 1:N:0:AGAGTC
TAGCGGAAACCGGATTAGATACCCTGGTAGTCCACGCCGTAAACGATGTCGACTTGGAGGTTGTTCCCTTGAGGAGTGGCTTCCGGAGCTAACGCGTTAAGTCGACCGCCTGGGGAGTACGGCCGCAAGGTTAAAACTCAAATGAATTGACGGGGGCCCGCACAAGCGGTGGAGCATGTGGTTTAATTCGATGCAACGCGAAGAACCTTACCTACTCTTGACATCCACGGAATTCGGCAGAGATGCCTTAGTGCCTTCGGGAACCGTGAGACAGGTGCTGCATGGCTGTCGTCAGCTCGTG
+
CCCCCGGGGGFGGGGGGGGGGGGGFGGGGGGGGGFGGGGGGGGGGGFFFGGGGGEGFFFGGGGGGCFGDGFFGGGGGGGGGGGGGGEDGGGGGGGDGGGGGGGGGGGGGGGGGGGDFGGGGGDFGGGDFFGGGGFCFGGGGGFFGGGGGGGGGDEEDGGDFEFE8EGGGGGDGCGGGGGGGGGCC<FGGF+9EGFFGGGGGGGGDFGGGGGGGEFFCEEFFGFGGGG8:*:EGFGFGEECD:@CCCEGGGGGG?EF@FGDEGGG=GGGGGGGGGGGGGGGFGG?C5E5@CCGG=5FFC*)*
@M01751:259:000000000-C669V:1:1101:23787:18300 1:N:0:AGAGTC
TAGCGGAAACAGGATTAGATACCCTGGTAGTCCACGCCGTAAACGATGTCAACTAGCCGTTGGAATCCTTGAGATTTTAGTGGCGCAGCTAACGCATTAAGTTGACCGCCTGGGGAGTACGGCCGCAAGGTTAAAACTCAAATGAATTGACGGGGGCCCGCACAAGCGGTGGAGCATGTGGTTTAATTCGAAGCAACGCGAAGAACCTTACCAGGCCTTGACATGCAGAGAACTTTCCAGAGATGGATTGGTGCCTTCGGGAACTCTGACACAGGTTCTGCATGGCTGTCGTCAGCTCGTG
+
CCCCCGGGGGGGGGGGGGGGGGGGGGGGFGGGGGGGGGGGGGGGGGGGGGGGGGGGGGGGGGGGGGGGGGGGGGGGGGGGGGGGDGGGGGGGGGGGGGGGGGGGGGGGEGGGGGGGGGGGGGGGGGGGGFGGGGGGGGGAFGGGGGGGGGFCEGGGGGGGGGGE@EGGGGGGGGFFFGGGGCGGGGGGGGGG@GGGGGGGEGEEGGCCEFGGGGGGGGGGGGGGCFGGGFGGFFGFG7FGG>GGGGGGFGFFGFGFFF*;E8?C8CGEFG6@FGGF+9E++<+?6;E/;:::FEEC+<5)*
@M01751:259:000000000-C669V:1:1101:11304:18316 1:N:0:AGAGTC
CATAAGTACGTCATCCCCACCTTCCTCCGGTTTATCACCGGCAGTCGCCTTTGAGTTCCCGACCGAATCGCTGGCAACAAAGGATAAGGGTTGCGCTCGTTGCGGGACTTAACCCAACATTTCACAACACGAGCTGACGACAGCCATGCAGCACCTGTCTCACGGTTCCCGAAGGCACTGAGGCATCTCTGCCACATTCCGTGGATGTCAAGAGTAGGTAAGGTTCTTCGCGTTGCATCGAATTAAACCACATGCTCCACCGCTTTTTCGGGCCCCCGTCCATTCATTTGAGTTTTAACCT
+
CCCCCFFGGGEFDFF9<CFEGGFFGGF,CFGGGGGGGFA@EGGCFC,@FC@FGFFFFCFG7F@@:FE:6,:,6>F,CFFGF<FEGGF9E,C4CCCCF:FCCA:=7>7BFEFA<<=++>F@AFDGFG9CFEE@7F:==,B::<<FFCCGCEG8@BFF:,@BEBDFD<F*DD::CCGFF7,<7,***?CCFC9<,,,=:BFD:2<FD9FF9,,?:FEC,2C,<FGGGGGGC585:8*:6+A*;CCEC+<9*@EC+<<0@+<888::C*0+8CCEE**5CEG5**3<<<CCF7CC?FF?+7D7>
@M01751:259:000000000-C669V:1:1101:24798:18422 1:N:0:AGAGTC
CATAAGTACGTCATCCCCACCTTCCTCCGGTTTATCACCGGCAGTCTCCTTTGAGTTCCCGACCGAATCGCTGGCAACAAAGGATAAGGGTTGCGCTCGTTGCGGGACTTAACCCAACATCTCACGACACGAGCTGACGACAGCCATGCAGCACCTGTGTTACGGTTCTCTTTCGAGCACTAATCCATCTCTGGAAAATTCCGTACATGTCAAAGGTGGGTAAGGTTTTTCGCGTTGCATCGAATTAAACCACATGCTCCACCGCTTGTGCGGGCCCCCGTCAATTCATTTGAGTTTTAAC
+
CCCCCGGGGGGGGGGGGGGGGGGGGGGGGGGGGGGGFGGGFGEGGGGGGGGGGGGGGGGGGGGGGF@CFFFGGGGGGGGGGGGGGGAFGGGGGGGGEGGGFGGGGGGGFFGGGGGGGEGGGAFGGGGGDFGGGGGGGGGGG>7FGCGGGGGGGGG@FGGGGGGG7@FFGGGGFGGGGGGGGGGGGGGGGCFGGGGDFFGGGGEGGG7FFGGGGGGGGGGC*CFGGFGGGGGGEEED?ECFFCE?FFCEFFF5EGG98CGFGGGGGGGFGFGC:EGEEGG=CCE*0:<CGG7++:CFEGGG7
@M01751:259:000000000-C669V:1:1101:7707:18445 1:N:0:AGAGTC
CATAAGTACGTCATCCCCACCTTCCTCCGGTTTGTCACCGGCAGTCCCATTAGAGTGCCCTTTCGTAGCAACTAATGGCAAGGGTTGCGCTCGTTGCGGGACTTAACCCAACATCTCACGACACGAGCTGACGACAGCCATGCAGCACCTGTGTTACGGCTCTCTTTCGAGCACTCCTCTATCTCTAAAGGATTCCGTACATGTCAAAGGTGGGTAAGGTTTTTCGCGTTGCATCGAATTAAACCACATCATCCACCGCTTGTGCGGGTCCCCGTCAATTCCTTTGAGTTTCAACCTTGCG
+
CCCCCGGGGGGGGGGGGGGGGGGGGGGGGGGGGGGGGGGGGGGGGGGGGGGGGGGGGGGGGGGGGGGGFFDGGGGGGGGGGGGGGGGGGGGEGGGGGGGGGGGGGGGGGGFGGGG9FGGGGGGGGDGGGGGGGGGGGGGGGGGGGGGGGDGGGFGGGGEGDFGGGGFGGGGGGGEFFDFFFGGFGFGGGGGGGGGGGG7FGGGGGGGFGGFGFGF@FGGGGGGGEFCGGGGEGGG*8EFE?EEECGGG6CFFGGGDGGDEGFGGCEDE?:FFGGGEG*2<CFFGGFC8EEC7FGGGGGC4C
@M01751:259:000000000-C669V:1:1101:25266:18453 1:N:0:AGAGTC
CATAAGTACGTCATCCCCACCTTCCTCCGGTTTGTCACCGGCAGTCTCCTTAGAGTGCCCACCATAACGTGCTGGTAACTAAGGACAAGGGTTGCGCTCGTTACGGGACTTAACCCAACATCTCACGACACGAGCTGACGACAGCCATGCAGCACCTGTGTCAGCGTTCCCGAAGGCACCAATCCATCTCTGAAAAGTTCTCTGCATGTCAAGGCCTGGTAAGGTTCTTCGCGTTGCTTCGAATTAAACCACATGCCCCACCGCTTGTGCGGGCCCCCGTCAATTCATTTGAGTTTTAACC
+
CCCCCDGFGGGGGGGGEFFFFGFDC<CFEGGGGGGGGGFFDD7@EFGFGGGGGGCCFFFFFGCEAFDFEF?@7FGGDFFGGFGGGG?CEFEGGCCFGGFEEG7FGGG@FGGFGGGFGCFGGFCFGGFGGGG>GGGGGGG::FGBFFFGGGCFG8FFFFFGGFGC>>FDC@CCCFGDFGGG7F7>>:BFFFGGGGG9FFGGFG@FDGF9CF;F:BCFG@EE,?BFFCGFCFGECGGGGGGF*;B8EF0ACF8@;F+8+28:EEEGGGFCFD88:EGDEDCEG**AC<+<:F?E=GGFFF4:7
@M01751:259:000000000-C669V:1:1101:13203:18669 1:N:0:AGAGTC
TAGCGGAAACAGGATTAGATACCCTGGTAGTCCACGCCGTAAACGATGATAACTAGCTGTCCGGGGACTTGGTCTTTGGGTGGCGCAGCTAACGCATTAAGTTATCCGCCTGGGGAGTACGGTCGCAAGATTAAAACTCAAAGGAATTGACGGGGGCCTGCACAAGCGGTGGAGCATGTGGTTTAATTCGAAGCAACGCGCAGAACCTTACCAGCGTTTGACATGTCCGGACGACTTCGAGAGATCGATTTCTTCCCTTCGGGGACTGGAACACAGGTGCTGCATGTCTGTCGTCAGCTCG
+
CCCCCGGGGGGGGGGGGGGGGGGGGGGGGGGGGGGGGGGGGGGGGGGG9FFGGGGGGGGGGGGGGGGGFGGGGGGGGDFGGGGGGGGGGGCEGGGGGGGGGGGGGGGGGGGGFGGGGGGGGDGGDGGGGFFGDGGFGGGG@=FG8FGGGGGDDGGGGGGGGFGGFGGGGGGGGFGGDGGFGGGGGFGGGGGFFGGGGGGGGG>8FEGGGGGG@CGECA8><CCFCFG@5*CE8CGD>FEC*;>FGGG5EFGGGFGGGGFG*15C5=CGG6CGDGGGGG66CEFCCE+<<99C5=155<*9*
@M01751:259:000000000-C669V:1:1101:14836:18716 1:N:0:AGAGTC
CATAAGTACGTCATCCCCACCTTCCTCCGGTTTATCACCGGCAGTCTCCTTTGAGTTCCCGACCGAATCGCTGGCAACAAAGGATAAGGGTTGCGCTCGTTGCGGGACTTAACCCAACATTTCACAACACGAGCTGACGACAGCCATGCAGCACCTGTCTCACGGTTCCCGAAGGCACTAAGGCATCTCTGCCGAATTCCGTGGATGTCAAGAGTAGGTAAGGTTCTTCGCGTTGCATCGAATTAAACCACATGCTCCACCGCTTGTGCGGGCCCCCGTCAATTCATTTGAGTTTTAACCT
+
CCCCCGGGGGGGGGGGGGGGGGGGGGGGGGGGGGGGGGGGGGGGGGGGGGGGGGGGGGGGGGGGGFFGGGGGGGGGGGGGGGGGGGGGGGGGGGGGGGGGGGGGGGGGGGGGGGGGGGGGGGGFGGGGGGGGGGGGGGGGGGGGGGGGGGFGFGGGGFGGGGGGGGGGGGGGGGGGGGGGGGGGGGGGGGGGGGGEGGGGGGGGGGGGGGGGGFFGGGGGGGGGFGGGGGGGGGEGGGGGGGGGGFGGGGGGGGG9CGGGGGGGGGGCGEGGGGGGEGGGGGGGGCEGC+AEF9EGGGGGC
@M01751:259:000000000-C669V:1:1101:11635:18773 1:N:0:AGAGTC
CATAAGTACGTCATCCCCACCTTCCTCCGGTTTGTCACCGGCAGTCTCCTTAGAGTGCCCACCATAACGTGCTGGTAACTAAGGACAAGGGTTGCGCTCGTTACGGGACTTAACCCAACATCTCACGACACGAGCTGACGACAGCCATGCAGCACCTGTGTCTGAGTTCCCGAAGGCACCAATCCATCTCTGGAAAGTTCTCAGCATGTCAAGGCCAGGTAAGGTTCTTCGCGTTGCTTCGAATTAAACCACATGCTCCACCGCTTGTGCGGGCCCCCGTCAATTCATTTGAGTTTTCACC
+
CCCCCGGGFGFGGGGGFGGGGGDFDFFDEGGGDGGGFGCGGGGEGGGGGGGGGG9E9EFF@FGGGGGGGGGGGGGGFGGFF@EFGFFGGGGGGGGGFEFGGGFGGGE7FGGGGFDFGGGF8F9FFEG:FGGGGDGCEFD:FGEGGGGGGGFCFGGGGFGGGGGFAGEGC@CBFCC<CFFFCFGG?FCFCFGA:BFFCFCFFFFGGECCFFGG:FF:FGFGGGGGFFFGGFGGGGGEDGGGGGGGGG9CGFFFGGFGFFFEFGGGEGFF+<C?EG=EGG=:2:7CC+ACFF7<CFGFC+?::
@M01751:259:000000000-C669V:1:1101:5537:18860 1:N:0:AGAGTC
TAGCGGAAACCGGATTAGATACCCTGGTAGTCCACGCCGTAAACGATGTCAACTAGCCGTTGGGATCCTTGAGATCTTAGTGGCGCAGCTAACGCATTAAGTTGACCGCCTGGGGAGTACGGCCGCAAGGTTAAAACTCAAATGAATTGACGGGGGCCCGCACAAGCGGTGGAGCATGTGGTTTAATTCGAAGCAACGCGAAGAACCTTACCTGGCCTTGACATGCTGAGAACTTTCCAGAGATGGATTGGTGCCTTCGTGAACTCAGACACAGGTGCTGCATGGCTGTTGTCAGCTCGTT
+
CCCCCGGGGGGGGGGGGGGGGGGGGGGGFGGGGGGGGGGGGGGGGGGGGGGGGGGGGGGGGGGGGFFGGGGGG<FGGGGGGGGGGGGGGGFGGGGGGGGGGGGGGGGGGGGGGDGGGGGGGGGGGGDGEGFGGGGGGGGGGGGGDGGGGGGGGGGGGG<<FGGGGFFGGFECGGGGDGGGGGGGGGGGGGCCGDGGG7CE5EEGGGGGGFGGC?CFFGGCF8CC6CFCFFE?FFFFFFGFEFGFFDFFGGGGGGGGGGCE8C5C7AFGG?==?*;:6<:@?CCFGFGE8+98?C?CCGD3*
@M01751:259:000000000-C669V:1:1101:3401:18903 1:N:0:AGAGTC
CATAAGTACGTCATCCCCACCTTCCTCCGGCTTATCACCGGCGGTTCCTTTAAAGTGCCCAACTAAATGATGGCAACTAAAGGCGAGGGTTGCGCTCGTTGCGGGACTTAACCCAACATCTCACGACACGAGCTGACGACAGCCAGGCAGCACCTGTGTGCAGGTCCCCGAAGGGAAGAAATCCATCTCTGGAAGTCGTCCTGCCATGTCAAACGCTGGTAAGGTTCTGCGCGTTGCTTCGAATTAAACCACATGCTCAACCGCTTGTGCAGGCCCCCGTCAATTAATTTTAGTTTTAACC
+
@CCCCAFFG>F,C@FFCFEGGGGGGGCFGEGGGFGFGCFFF7FFEDCFFGGF<<FFECGGGDGGGGGGDGGGFEFFCEGFFCF<FDEFCFG@FF+FCEFGFCC:C@GFFDGGGDEDCFD,,?DD,BF@E:BCEF<CCCFEGGF*D,3@>FF,D>::,DD8B;;:3><CFDE*44<FEFFB7<,<CCCF@CFC?CBFF74=4*2>:2?F<F7+<C8CECE8+9A+<<EFFE?***:8E:E9C*0<;CFEG6588FC67C++0CEEEEGG?FG+*:C**:CEGDEC++2<09+30A?FG79C7
@M01751:259:000000000-C669V:1:1101:9955:18941 1:N:0:AGAGTC
CATAAGTACGTCATCCCCACCTTCCTCCGGTTTATCACCGGCAGTCTCCTTTGAGTTCCCGACCGAATCGCTGGCAACAAAGGATAAGGGTTGCGCTCGTTGCGGGACTTAACCCAACATTTCACAACACGAGCTGACGACAGCCATGCAGCACCTGTCTCACGGTTCCCGAAGGCACTAAGGCATCTCTGCCGAATTCCGTGGATGTCAAGAGTAGGTAAGGTTCTTCGCGTTGCATCGAATTAAACCACATGCTCCACCGCTTGTGCGGGCCCCCGTCAATTCATTTGAGTTTTAACCT
+
CCCCCGGGGGGGGGGGGFFFGFGGGGGFGGGGGGGGGGGGGGGGGGFGGGGGGGGGGGGGGGGGGFCFF@FGGGGGGGGGGGGGGGGFEGGGGGGGCGGGGGGGGGGGGGGGFGFGFGGGGGGGGAGGGGGGGGGGGGCCFGFDGGGGGGGGGGGGGGG9FGGGGGGGGGGGDEDFGGGFGD7CEGGGGGFGGGGDEFGGGGFGEFFFGGDGGGF9CGFGGCGFGGGGGGGDGGG>FEEED8CEFGGGGGFCF@GGG6+;EGG8EFGCGGDEDGGDGGGGGGGGF?FGGG?5<CFGFGGGF
@M01751:259:000000000-C669V:1:1101:5506:19005 1:N:0:AGAGTC
CATAAGTACGTCATCCCCACCTTCCTCCGGTTTGTCACCGGCAGTCTCCTTAGAGTGCCCACCATAACGTGCTGGTAACTAAGGACAAGGGTTGCGCTCGTTACGGGCCTTAACCCAACATCTCACGACACGAGCTGACGACAGCCATGCAGCACCTGTGTCAGAGTTCCCGAAGGCACCAATCCATCTCTGGAAAGTTCTCTGCATGTCAAGGCCTGGTAAGTTTCTTCGCGTTGCTTCGAATTAAACCACATGCTCCACCGCTTGTGCGGGCCCCCGTCAATTCATTTGAGTTTTAACC
+
CCCCCGGGGCFGEGFFGGGGC@EGFEFFEGGGDGG9EEFCEGGGG,ECEGGGGGFFFFGFGCF@EGGFCCEGGG8CEFEGFGGGF8FFFFDGGCDCFCEFGDFFG7F+@?FEGFGFEGGG<<,,B?9?BFG:FFGEGGGG7B@C8<FGGFG=FFGCCFFD3@FD9<FCF@>3*FF>7:F@@FFG:D,?CFC;:DDFDAGGCCECFFFFFGGGGCCEFD*?:FF22?BBCED@FGE77B<AE7+?B;9C?8@8@@9C9<E8@E*1:C8;8:?EG**7*>C8EC*+<:C99:<CF<<?<:>7*
@M01751:259:000000000-C669V:1:1101:26928:19027 1:N:0:AGAGTC
[truncated: 7,883,569 more chars]
