# Supplementary material for: Effects of salt stress levels on nutritional quality and microorganisms of alfalfa-influenced soil
Source: PeerJ. 2021 Jul 14;9:e11729. doi: 10.7717/peerj.11729 (PMC8286062; doi:10.7717/peerj.11729)
Supplement: Supplemental Information 3 [file peerj-09-11729-s003.zip › Daw data for microbes/raw.split.CK_3.fq]

@M01751:259:000000000-C669V:1:1102:13344:1157 1:N:0:AGAGTC
CTAGCAACAGGATTAGATACCCTGGTAGTCCACGCCGTAAACGATGTCAACTAGCCGTTGGAATCCTTGAGATTTTAGTGGCGCAGCTAACGCATTAAGTTGACCGCCTGGGGAGTACGGCCGCAAGGTTAAAACTCAAATGAATTGACGGGGGCCCGCACAAGCGGTGGAGCATGTGGTTTAATTCGAAGCAACGCGAAGAACCTTACCAGGCCTTGACATGCAGAGAACTTTCCAGAGATGGATTGGTGCCTTCGGGAACTCTGACACAGGTGCTGCATGGCTGTCGTCAGCTCGTGTG
+
CCCCCGGGGGGGGGGGGGGGGGGGGGGGGFFGGGGGGGGGGGGGGGGGGGGGGGGGGGGGGGGGGGFCGGGGGGGGGGEFGGGGGGGGGGGGGGGGGGGGGFGGGGGGGGGFGGGGGGGGGGGGGGGGFFGGGGGGGGGGGEGGGGGGGEGDGGGEGGGGGGGFGGGFGGGGGC9AEGFCFFGGFFGGGGGGGGGGEGGGEGGGGGCFFG+8*AECFGDGGGG6CCFFGFGGGFFCC9E@;+@FGGF66<5@;FGG5C5C>;CFD?CFC8;@*3++CCF8@9ECC5CFF8E@C87@C**2*
@M01751:259:000000000-C669V:1:1102:20995:1221 1:N:0:AGAGTC
CTAGCAACAGGATTAGATACCCTGGTAGTCCACGCCGTAAACGATGAATGTTAGCCGTCGGGCAGTTGACTGTTCGGTGGCGCAGCTAACGCATTAAACATTCCGCCTGGGGAGTACGGTCGCAAGATTAAAACTCAAAGGAATTGACGGGGGCCCGCACAAGCGGTGGAGCATGTGGTTTAATTCGAAGCAACGCGCAGAACCTTACCAGCTCTTGTCATTCGGGGTATGGGCAGTGGAGACATTGTCCTTCAGTTAGGCTGGCCCCAGAACAGGTGCTGCATGGCTGTCGTCAGCTCGT
+
CCCCCGGGGEFFFGGGGGGGCFFFGFGGGFGGGGGGGGGGGGGGGGGGGGGGGFGGGGGG+CCCEEFGFGGGGGGGGG7FGDEG@CFGGGEFGGDFGGGGGGGGGGGGDDF@C7FFGGDGFCGGGGFGGGGGFG8AF8?FGDF8F<FG7F@EEGBE:FE7>D:>CC<C@@AAFFFG9<=CFGGGGC@CFGGGF7FCFEE5ECF8CFCFGFGGGG9C++3<@<:@CEG8CFGEEE*;8EC<80*;7<<F@C7+<<+3A<<6CF*2*;8>EGG8*;*5<CFGGG6CC@CCG6+@FC5*0++27
@M01751:259:000000000-C669V:1:1102:8920:1335 1:N:0:AGAGTC
TCACCACGTCATCCCCACCTTCCTCCGGTTTATCACCGGCAGTCTCCTTTGAGTTCCCGGCATTACCCGCTGGCAACAAAGGATAAGGGTTGCGCTCGTTGCGGGACTTAACCCAACATTTCACAACACGAGCTGACGACAGCCATGCAGCACCTGTCTCAGAGTTCCCGAAGGCACCAAAGCATCTCTGCTAAGTTCTCTGGATGTCAAGGCCAGGTAAGGTTCTTCGCGTTGCATCGAATTAAACCACATGCTCCACCCCTTGTGCGGGCCCCCGTCAATTCATTTGAGTTTTAACCTT
+
CCCCCGGGGFGGGGGGGGGGGGGGGGGGGGGGGGFGGGGGGGGGAFGGGGGGGGGGGGGGGGGGGGEFEGEGGGFFGGGGGGGGGGGGGGGEFDFFFGGGGGGGGGGGGCGGFGGGGGGFFGGGGGGCGGGGGGGGGGEEGEGGGGGDFCGFEDDDEGFGGCE:FFFGGGGCCCFCGFF,D<CFCF;=AFF9F,<FFFGGGGGDFGGGGGEGGGGC7<F@FGGGGGGGGGGFEFE6<FCCC:ECFC9;CFGCFG7?GGGG*:1ACC+<:CGDEG*:/78**3<++0+AF7CC+<CC60+<<
@M01751:259:000000000-C669V:1:1102:12226:1737 1:N:0:AGAGTC
TCACCACGTCATCCCCACCTTCCTCCGAGTTGACCCCGGCAGTCTCCGATGAGTCCCCGGCATCACCCGCTGGCAACATCGAACGAGGGTTGCGCTCGTTGCGGGACTTAACCCAACATCTCACGACACGAGCTGACGACAGCCATGCAGCACCTGTCTCAGAGTTCCCGAAGGCACCAATCCATCTCTGGAAAGTTCTCTGGATGTCAAGAGTAGGTAAGGTTCTTCGCGTTGCATCGAATTAAACCACATGCTCCACCGCTTGTGCGGGCCCCCGTCAATTCATTTGAGTTTTAACCTT
+
CCCCCGGGGGGGGGGGGGGGGGGGGGGGGGGGGGGGGGGGGGGGGGGGGGGGGGGGGGGGGGGGGGGGGGGGGGGGGGGGGGGGGGGGGGGGFEGDGGGGGGGGGGGGGGGGGGGGGGGGFGGGFGGGGGGGGFGGGGGGEGGGGGGFGFGGGGGGGGGGGGGGGGGGGGGGGGGGGGGCFGGGGGGFGGGGGGDGGGGGGGDFGGGEGGGFFGGCFGGFGGGGGFFCGGECGGDGFFEGGGDGFG7FGGGGCC+A+3CFCGDEFF+3*:EDEEEGGGC8CCFG?EFFD9*+<C?+<9:EG
@M01751:259:000000000-C669V:1:1102:13923:1767 1:N:0:AGAGTC
CTAGCAACAGGATTAGATACCCTGGTAGTCCACGCCGTAAACGATGTCGACTTGGAGGTTGTTCCCTTGAGGAGTGGCTTCCGGAGCTAACGCGTTAAGTCGACCGCCTGGGGAGTACGGCCGCAAGGTTAAAACTCAAATGAATTGACGGGGGCCCGCACAAGCGGTGGAGCATGTGGGTTAATTAGATGCAACGCGAAGAACCTTACCTACTCTTGACATCCACGGAATTCGGCAGAGATGCCTTAGTGCCTTCGGGAACCGTGAGACAGGTGCTGCATGGCTGTCGTCAGGCCGGGTT
+
CCCCCGGGGGFGGGGGGGGFEGGGGGGFGGGGGGGFEGGGDGGGGGGGFGGGGGGFEFEGEGGFGGFGFGGGGGGGFEFFGFGGGGGFGGGCFGEG7DCFF7EFCFGGDCCCEGGGGGGGCFGGEFGDFGGA<EGGB<,C=FGGGGGFDCGGD>EEGGE*<<@<ECD**<1<2CG:?<:*1=:9<<FF9FGGGGCGGGCC5*CFGGG7+<++@FC+@<E@CFG?+2;?EEFGCFGGGCGFG@E98CGGG<F+CECDG*:/?FDD8;*:+9*;*08@:+<EF+2**/;+;*2*****2****
@M01751:259:000000000-C669V:1:1102:11554:1790 1:N:0:AGAGTC
CTAGCAACAGGATTAGATACCCTGGTAGTCCACGCCGTAAACGATGTCGACTTGGAGGTTGTTCCCTTGAGGAGTGGCTTCCGGAGCTAACGCGTTAAGTCGACCGCCTGGGGAGTACGGCCGCAAGGTTAAAACTCAAATGAATTGACGGGGGCCCGCACAAGCGGTGGAGCATGTGGTTTAATTCGATGCAACGCGAAGAACCTTACCTACTCTTGACATCCACGGAATTCGGCAGAGATGCCTTAGTGCCTTCGGGAACCGTGAGACAGGGTCTGCATGGCTGTCGTCCGCCCGTGTT
+
CCCCCGGGGGGGGGGGGGGGCFGGGGGGGGGGGGGGGGGGGGGGGGGGGGGGGGGGGGGGGGG9FGGCFGGGGGCGGGCFGGGGGGGGGEGGGGGGDGGGGGGGGGGGGGGGGCFFGGEGGGCE7BGGGFGGA<FGGFGGGFGFFFGGGGGGGGCGG:>*CE,<FCC*::FCC=:FFD9::BFFFGGGGGGGGGGCEE>EE8@FG*CCFCFCF0A<FCGGGF6C63/8C55AA58E>?FC69@78<E69:77C<E+/8*/?FG5;5>*<:8:E**2;:C+++*2*/2+1CC*:>**1:C:*
@M01751:259:000000000-C669V:1:1102:12050:1805 1:N:0:AGAGTC
TCACCACATCATCCCCACCTTCCTCCGGTTTATCACCGGCAGTCTCCTTTGAGTTCCCGACCGAATCGCTGGCAACAAAGGATAAGGGTTGCGCTCGTTGCGGGACTTAACCCAACATTTCACAACACGAGCTGACGACAGCCATGCAGCACCTGTCTCACGGTTCCCGAAGGCACTAAGGCATCTCTGCCGAATTCCGTGGATGTCAAGGGTAGGTAAGGTTCTTCGCGTTGCATCGACTTAAACCAAATGCTCCACCGCTTGTTCGGGCCCCCGGCCATTCATTTGAGGTTTTACATTT
+
CCCCCGGGGGCGE<FFGGGFGGGFGGGGGGGGFAF@FFGGEGCGGGGFGGGFGC,C,EFGGGDG:FF?D<FCGDFFFFGGDGGGGGGCFFEECC+4>CGB+>>7CFGGCB<<FGGGGGEGFGFBE:,BCDEE@8BD7FFBGGF<,<@FFCFFFEFGE3=F=33>CGGFD:*5>F,3><F88CF<F,?@,?F@@FCFFGFGGGGGC<B99F,*4,1C:,<FFFFG9C<EC5881C<90*A**8:CEGGE*;+++3+<0*;5>EG5:++/**2/::C=****3:9++<C++2*28A*0<+0<+
@M01751:259:000000000-C669V:1:1102:16057:1812 1:N:0:AGAGTC
TCACCACGTCATCCCCACCTTCCTCCGGTTTGTCACCGGCAGTCTCCTTAGAGTGCCCACCATAACGTGCTGGTAACTAAGGACAAGGGTTGCGCTCGTTACGGGACTTAACCCAACATCTCACGACACGAGCTGACGACAGCCATGCAGCACCTGTGTCAGAGTTCCCGAAGGCACCGATCCATCTCTGGAAAGTTCTCTGCATGTCAAGGCCTGGTAAGGTTCTTCGCGTTGCTTCGAATTAAACCACATGCTCCACCGCTTGTGCGGGCCCCCGTCCATTCATTTGAGTTTTAACCTT
+
CCCCCGGGGGGGGGGGGGGGGGGGGGGGGGGGGGGGGGGGGGGGGGGGGGGGGGGGGGGGGGGGGGGGGGGGGGGGGGGGGGGGGGGGGGGGGGGGGGGGGGGGGGGGGFAFEGGGGGGGCFGFGGGGGGGGGGGGGGGGGGGGFFDDDCCFGGGGG?CF9F<<FFGGGGGEFEGGGGGGCGGGGGGGBFGDGGGGGGGGGCFGGFGGFGFFGGGGGGFGGFFGGGGFCFGFFDCGFCEFEFGGGG:CEFFF96+<FCFF>ECEGG6CCEC5EE:CG5*28+<++<F?C<5:<9E@8<7CF
@M01751:259:000000000-C669V:1:1102:7857:1825 1:N:0:AGAGTC
TCACCACGTCATCCCCACCTTCCTCCGAGTTGACCCCGGCAGTCTCCTATGAGTCCCCGGCATGACCCGCTGGCAACATAGGACGAGGGTTGCGCTCGTTGCGGGACTTAACCCAACATCTCACGACACGAGCTGACGACAGCCATGCACCACCTGTACACCCCCAAAAGAAGCCCCATCTCTGGAGCGGCAGGGTGTATGTCAAACCCAGGTAAGGTTCTTCGCGTTGCATCGAATTAATCCGCATGCCCCGCCGCTTGTGCGGGCCCCCGTCAATTCCTTTGAGTTTTAGCCTTTCGGG
+
CCCCCGGGGGGGGGGGGGGGGGGGGGGGGGGGGGGGGGGGGGGGGCFFDGGGGGGGGGGGGGGGGGGGGGGGGGGGGGGFFGGGGGGGGGGG8=FEGGGGEGGGGGGGG9FFGGGGGGGFCFGGGEGDGEFCCGF?FGGGGGGGGGGGGGGGGGGGGGGGGGGGGDGGFGGFGGGGG@CFF9::FF:ECGGGGGGGGG7<9CC7CF?FGG5;<FGGGFFFCFFFG8EE5:@9@E6CGGFGFGDEF?85<+0;CCEGE>G5E69;EGGGGCCCCE58@?EGFEFC<;++<FF6FFFF77*:*
@M01751:259:000000000-C669V:1:1102:13426:2028 1:N:0:AGAGTC
TCACCACGTCATCCCCACCTTCCTCCGGTTTATCACCGGCAGTCTCCTTTGAGTTCCCGACCGAATCGCTGGCAACAAAGGATAAGGGTTGCGCTCGTTGCGGGACTTAACCCAACATTTCACAACACGAGCTGACGACAGCCATGCAGCACCTGTCTCACGGTTCCCGAAGGCACTAAGGCATCTCTGCCGAATTCCGTGGATGTCAAGAGTAGGTAAGGTTCTTCGCGTTGCATCGAATTAAACCACATGCTCCACCGCTTGTTCGGGCCCCCATCAATTCCTTTGAGTTTTAACCTTT
+
AACC@FGGGGGGGGGGGGGGGGGGGGGGGGGGGFGGGGEGGGGG9FFGGGGGGGGGGG@:FGGGE:CFCGGGGGFGCCF,EFFGGFGGGGGGDGEFGGG<@FDDGFGGGGFFGGGGGGGGGGCFGGGGG+8CEF<DGDEF<F@FCFFFFGGGGGGGGG;3FDGGGCDFGGGGGGGG8FGGGGGC,=FGCFGD>CFEFCFCDDECBCCG9FFGGFCFFGFFDFCEFFFFDEE5*8@:CCCGFFFF<F::88ECFEGFGGGGG88CC+3:=:?EE5EGGF+@CF++3<C++;A@7CGC77+:0
@M01751:259:000000000-C669V:1:1102:20605:2150 1:N:0:AGAGTC
CTAGCAACAGGATTAGATACCCTGGTAGTCCACGCCGTAAACGATGAATGCTAGCTGTTGGGGTGCTTGCACCGCAGTAGCGCAGCTAACGCTTTAAGCATTCCGCCTGGGGAGTACGGCCGCAAGGTTAAAACTCAAATGAATTGACGGGGGCCCGCACAAGCGGTGGAGCATGTGGTTTAATTCGATGCAACGCGAAGAACCTTACCTGGCCTTGACATCCAGAGAACTTAGCAGAGATGCTTCGGTGCCTTCGGGAACTCTGAGACAGGTGCTGCATGGCTGTCGTCAGCTCGTGTTG
+
CCCCCGGGGGGGGGGGGGGGGGGGGGGGGGGGGGGGGGGGGGGGGGGGGGGGGGGGGGGGGGGGGGGGGGGGGGGGGGGGGGGGGGGGGGGGGGGFGGGGGGGGGGGGGGGGGGGGGGGGGGGGGGGGGGGGGGFGFGGGGFFGGGGGGGDGGGGGGG>FEGGGGGGGGGGGGGGGGGGGGGGGGGGG,?EGGGFEGGGGGGGGGGGGGGGDGGGGGGGGGEF6CGDCGGGGGCFGGGGGGGFGGG8*CCGGGGGFGCCEGGGG97<CG?EEFEGGFGFGCEC68CAC8>FGGGGDEGGC*
@M01751:259:000000000-C669V:1:1102:21534:2151 1:N:0:AGAGTC
CTAGCAACAGGATTAGATACCCTGGTAGTCCACGCCGTAAACGATGTCGACTTGGAGGTTGTTCCCTTGAGGAGTGGCTTCCGGAGCTAACGCGTTAAGTCGACCGCCTGGGGAGTACGGCCGCAAGGTTAAAACTCAAATGAATTGACGGGGGCCCGCACAAGCGGTGGAGCATGTGGTTTAATTCGATGCAACGCGAAGAACCTTACCTACTCTTGACATCCAGCGAACTTTCCAGAGATGGATTGGTGCCTTCGGGAACGCTGAGACAGGTGCTGCATGGCTGTCGTCAGCTCGTGTT
+
CCCCCGGGGGGGGGGGGGGGGGGGGGGGGGFGGGGFGGGGGGGGGGGGGGGGGGGFGGGGGGGGFGGGGGGGFEFGGGGFGFFGGGEGGGGGDGE7FFFGGGGGGGGDGGGGGGGDGGGCG=@CFDFGFGFGFGGGGFFFFEGGGGFGGDEGGGGEFEGCGGGC7CFGGGDGF@ACFGG8FGGGGDFGFGFC9FFGGGGE?EGGGFGGG<C7<@FGG97+CGCFGC?EE5?GGGGG9<+;EC7C8:+8@+8+C:CCFGDEGGGD8**/AEGG>+<<CCF0:<C:6:;+;C@5*60AC**27
@M01751:259:000000000-C669V:1:1102:22028:2213 1:N:0:AGAGTC
CTAGCAACAGGATTAGATACCCTGGTAGTCCATGCCGTAAACGTTGGGCGCTAGGTGTGGGCCGCATTCCACGTGGTCCGTGCCGCAGCTAACGCATTAAGCGCCCCGCCTGGGGAGTACGGCCGCAAGGCTAAAACTCAAAGGAATTGACGGGGCCCCGCACAAGCGGCGGAGCATGCGGATTAATTCGATGCAACGCGAAGAACCTTACCAAGGCTTGACATGCAGGGAAATCCTCCAGAGATGGTGGGTCCGCAAGGGTCTTGCGCAGGTGGTGCATGGTTGTCGTCAGTTCGTGTCG
+
9ACCCGGGGGCCFGFFEFFFFGGGGEAEFFFGGGGCFCGGFGGGFCGGEEDCFFGGFFFG:EFGGEEGGGGGGGG><ECFGF?FGDE7=FEFFG>FFGGGAF>7FC+CFCGCGGGCFGGGGEGFGEG+@FFA<DEGF<<FG<FFFFCCD,>FCCDE*<EG7*=:FFFEE**<=CECEE,:>*?ECCFGGFF9CECF8EEGGCGGGGCFGC+<CFCFGDGGC0+992ACCECG*:+C+3AFG?@8CGGGFCEEGD*C:>8FCCF*+<</:*28AFDCC7+30@9EGEFGFF8E+++2:5::C
@M01751:259:000000000-C669V:1:1102:19565:2417 1:N:0:AGAGTC
TCACCACGTCATCCCCACCTTCCTCCGGTTTATCACCGGCAGTCTCCTTTGAGTTCCCGACCGAATCGCTGGCAACAAAGGATAAGGGTTGCGCTCGTTGCGGGACTTAACCCAACATTTCACAACACGAGCTGACGACAGCCATGCAGCACCTGTCTCACGGTTCCCGAAGGCACTGAGGCATCTCTGCCAGATTCCGTGGATGTCAAGAGTAGGTAAGGTTCTTCGCGTTGCATCGAATTAAACCACATGCTCCACCGCTTGTGCGGGCCCCCGTCAATTCATTTGAGTTTTAACCTTT
+
CCCCCGGGGGGGGFGGGGGGGGGGGGCGFFGGGFGGGGGGGGGGFGGGGGGGGGGGGGGGGGGGEGGGGGCEGFFGGGGGGGGGGGGGGGGGGGGGGGGGGGGGDGGGGGGGGDGGGGGGGGGGGG8@FGGEGFGGDECGDGGGF8FFGFFGGGGGCAFGGGGGGGFGGGGEFFFFGGGEFGGGGGGGGGGGGCFGGFGCFEFGFGG?GGGDECGFEGFDFGGGGGG7CGGGEGGGGDFGGE<7?9ECFG8+:<+<+;FCGGG58+<?ECCGEEEECC*;9E9+<FC++/<:@@+<CGCF+
@M01751:259:000000000-C669V:1:1102:23743:2483 1:N:0:AGAGTC
CTAGCAACAGGATTAGATACCCTGGTAGTCCACGCCGTAAACGATGTCGACTTGGAGGTTGTTCCCTTGAGGAGTGGCTTCCGGAGCTAACGCGTTAAGTCGACCGCCTGGGGAGTACGGCCGCAAGGTTAAAACTCAAATGAATTGACGGGGGCCCGCACAAGCGGTGGAGCATGTGGTTTAATTCGATGCAACGCGAAGAACCTTACCTACTCTTGACATCCCCGGAATTTGGCAGAGATGCCTTAGTGCCTTCGGGACCCGTGAGCCAGGTGCTGAATGGCTGTCGTCAGCTCGTGCT
+
CCCCCGFGFFFGFFFAFGGGEEFFGGGGGGFGGGGGDGGDGGGGGFGGGG>C:EFFGEFGGFGGGGGGGGGGEEFGGGDFEAFGGGEG9CCFCEG7C@FEECEGEGGGGGGECFC+BFCGGGE78>FCC,DFFFF>EFGFGGFGGAECEGGC@CC7B>C<FCCFGDG7FGCAFFG?,<:8F:AC9:AC9:FCFG71=C**:EF88>FF8FG7:<CCEFFG?F@8**8:>CCF<+3+01/*;CG7E7+<9@C+<E9CEG>**1;CE8EC+*:@CEGGGG++<CCFFE6<*;C5A?FD==E**
@M01751:259:000000000-C669V:1:1102:9916:2535 1:N:0:AGAGTC
CTAGCAACAGGATTAGATACCCTGGTAGTCCACGCCGTAAACGATGTCGACTTGGAGGTTGTTCCCTTGAGGAGTGGCTTCCGGAGCTAACGCGTTAAGTCGACCGCCTGGGGAGTACGGCCGCAAGGTTAAAACTCAAATGAATTGACGGGGGCCCGCACAAGCGGTGGAGCATGTGGTTTAATTCGAAGCAACGCGAAGAACCTTACCAGCCCTTGACATGCCAGGACGACTTCCAGAGATGGATTTCTTCACTTCGGTGACCTGGACACAGGTGCTGCATGGCGGTCTTAAGCCACTG
+
CCCCCGGGGGGGFGGCF9FFFGGGGGGGGEEFGCEGGGGDGGGGGGGFFFEGEFGGGGGGGGGFGGGGGGGGGGGGGGGGG8FCEFEGGGGDGCEGGCEGEFG:FGGC>FGGGGGGGGEGGGGGGEEGGGGGGGGGGG,<FFA=FGFGCEGEGGGGGGGGDGGDCEG**<7<:CGG:>CFGG:FCFCCC:FGG7FGGGGGGGFFGGGGFD7CFGGGG?GF7<+<EC8EC>CEEGEF?79<8*97@*99C+<C9C?FFGDEE*AFCA6;;C6C8**A<<<:C+99:***://++3+++0*0+
@M01751:259:000000000-C669V:1:1102:10465:2542 1:N:0:AGAGTC
TCACCACGTCATCCCCACCTTCCTCCGGTTTATCACCGGCAGTCTCCTTTGAGTTCCCGGCATTACCCGCTGGCAACAAAGGATAAGGGTTGCGCTCGTTGCGGGACTTAACCCAACATTTCACAACACGAGCTGACGACAGCCATGCAGCACCTGTCTCAGAGTTCCCGAAGGCACCAAAGCATCTCTGCTAAGTTCTCTGGATGTCAAGGCCAGGTAAGGTTCTTCGCGTTGCATCGAATTAAACCACATGCTCCACCGCTTGTTCGGGCCCCCGTCAATTCATTTGAGTTTTAACCTT
+
CCCCCGGGGGGGGGGGGGGGGGGGGGGGGGGGGGGGGGGGGGGGFGGGGGGGGGGGFGGGGGGGGGGGGGGGGGGGGGGGCFGGGGGGGGFFGGGGGGGGGGECEEFGGGGGGGGGCFGFGGGGGGGGGGGGGGGGGGGGGGGGGGGGGGGGGGGGGGGFGGGGGFGGGGGGDGGGGGGFGGGGGGGGGEFGCFCBFGGGGCFFGGGGGGGGGGGCFGGGGGFGFGGGCFGFG7EGFCEF6FGGGGGGGGGGFG7<:CFG5:E>8F+3CEGCEGGGE*;*;CEGGGGF:78<EGG7EFGGG
@M01751:259:000000000-C669V:1:1102:23147:2658 1:N:0:AGAGTC
TCACCACGTCATCCCCACCTTCCTCTCGGCTTATCACCGGCAGTCCCCTTAGAGTGCCCAACTAAATGCTGGCAACTAAGGGCGAGGGTTGCGCTCGTTGCGGGACTTAACCCAACATCTCACGACACGAGCTGACGCCAGCCATGCAGCACCTGTTCTGGGGCCAGCCTACCTGAAGGACAATGTCTCCACTGCTCATACCCCGCATGTCAAGAGCTGGTTAGGTTCTGCGCGTTGCTTCGAATTAAACCACATGCTCCACCCCTTTTGCGGGTCCCCGTCCATTCCTTTTAGTTTTACT
+
AB9BCFGGGFGGFGFDFEGGGG8FGCFGDGFEGFCF@FFGCEFF@FFC<FFFFGGA@CFC@EFDEGG9<F,CCCGGGF@GGCCCEFCFF<CF+CFGGFD,4@4C:CFFGFG?EEGGGDE<A99FGCGCCGGFGCFA:+C7BFGFFFCAFF?8>A8E:,=@=@CFFF<DFFG,,:B,3>BFCEGCF,8,CE<FGGG?F,:C:F@F7**1CFFDF<FC7CC+5,?<7:?CF7::*1:E5E7CFC*8C>CGCCGC;/<+++0+08A*:5C+0++2:E2:/7:C:5**+3<CFCF<+2<+<ED++
@M01751:259:000000000-C669V:1:1102:9638:2739 1:N:0:AGAGTC
TCACCACGTCATCCCCACCTTCCTCCGGCTTATCACCGGCGGTTCCTTTAGAGTCCCCAACTGAATGATGGTAACTAAAGGCGAGGGTTGCGCTCGTTGCGGGACTTAACCCAACATCTCACGACACGAGCTGACGACAGCCATGCAGCACCTGTGTGCAGGTCCCCGAAGGGAAGAAATCCATCTCTGGAAGTCGTCCTGCCATGTCAAACGCTGGTAAGGTTCTGCGCGTTGCTTCGAATTAAACCACATGCTCCACCGCTTGTGCAGGCCCCCGTCAATTTATTTGAGTTTTAACCTT
+
CCCCCGGGGGGGGGGGGGGGGGGGGGGGGGGGGGGGGGGGGGGGGGGGGGGGGGGFGGGGDGGGGGGFGGGGGGGGGGGGFGGGGGGGGGGEECGGGGFGGDGGGGGDGGG8FDEGGG9FFGGGGGGGGGGGCGGEGGGGCFCGDBFGGGGGG8FFGFEFGGFGGGGGDCFGGGGEGGGGGGFGG:EFG?CGCEGDGGGGGGGGGDG<FAFCEGGGGGFGGG+CFGGGGGGEEG>9FGGEFEGCCECCGGFGCFGG?CGGEDGGFFFEEC>8C8:EGGDE8:0++0:C+:5@FCEGDC?CG
@M01751:259:000000000-C669V:1:1102:22896:2814 1:N:0:AGAGTC
CTAGCAACAGGATTAGATACCCTGGTAGTCCACGCCGTAAACGATGTCGACTTGGAGGCTGTTCCCCTGAGGAGTGGCTTCCGGAGCTAACGCGTTAAGTCGACCGCCTGGGGAGTACGGCCGCAAGGTTAAAACTCAAATGAATTGACGGGGGCCCGCACAAGCGGTGGAGCATGTGGTTTAATTCGATGCAACGCGAAGAACCTTACCTGGCCTTGACATCCAGAGAACTTAGCAGAGATGCTTCGGTGCCTTCGGGAACTCTGAGACAGGTGCTGCATGGCTGTCGTCAGCTAGTGTT
+
CCCCCGGGGGGGGGGGGGGGGGGGGGFEGF-CFCFGCFGGFFEGFGGGGGGGGGGGFGGGGGGGGGGGGGGGFGGGGGFFG?FGFFGGFGGGGGGGGGGGGGGGGGDGGGGGGGGGGFGGGGGG+CFGFGGFFGGGFGGGFGFC<FEFGGGGGGGGGGGF<CFG@FG*<CCC<FGGGFGGGGGFCC9FFGGG:FFGGGGGGGGGGGGG08ACFGGGGCFGGGGE6FGGGGGGGGGF?CC:CFGGGFC5EEGDFGGFGEC*:C:<FC7CGG6*;+2+C?CC7987FE@28;**;3++3<CC?
@M01751:259:000000000-C669V:1:1102:17210:2921 1:N:0:AGAGTC
CTAGCAACCGGATTAGATACCCTGGTAGTCCACGCCGTAAACGATGTCGACTTGGAGGTTGTTCCCTTGAGTAGTGGCTTCCGGAGCTAACGCGTTAAGTCGACCGCCTGGGGAGTACGGCCGCAAGGTTAAAACTCAAATGAATTGACGGGGGCCCGCACAAGCGGTGGAGCATGTGGTTTAATTCGATGCAACGCGAAGAACCTTACCTACTCTTGACATCCACGGAATTCGGCAGAGATGCCTTAGTGCCTTCGGGAACCGTGAGACCGGTGCTGCATGGCTGTCGTCAGCTCGTGTT
+
CCCCCGGGGGGGGGGGGGGGGGGGGGGGGGGGGGGGGGGGGGGGGGGGGGGGGGGGGGGGGGGGGGGGGGGGGGGGGGGGGGGGGGGGGGGGGGGGEGGGGGGGGGGGGGGGGGGGGGGGGGGGGGGGGGGGGGGGGGG,@FFGGGGGGGGGGGGGGGGGDGGFCEFGGGGGGGFFC:@<C7FFGGGG99FDFGG7EEGGGGGGGGGFFGGGE<C@F:?C+2:C?+;CGGEF@@FD>>CFGGG?EFGGGGC+<<FFGCD8ECFD5AC8+2*2:C8=7+9<CGCE650<8CF5C803**1*0
@M01751:259:000000000-C669V:1:1102:14021:3112 1:N:0:AGAGTC
TCACCACGTCATCCCCACCTTCCTCGCGGATTATCACCGGCAGTCTCCCTAGAGTGCCCAACTGAATGATGGCAACTAAGGACGTGGGTTGCGCTCGTTGCGGGACTTAACCCAACATCTCACGACACGAGCTGACGACAGCCATGCAGCACCTGTGTGCAGGTCCCCGAAGGGAACGACCGATCTCTCGGACAATCCTGCCATGTCAAGGGATGGTAAGGTTCTGCGCGTTGCTTCGAATTAAACCACATGCTCCACCGCTTGTGCGGGCCCCCGTCAATTCCTTTGAGTTTTAATCTTT
+
CCCCCGGGGGGG<FGFGGGGGGGGGGGGGGGGGGGGGGGGGGGGGGGGGGGGGGGGGGGGGGGGGGGGGGGGGAFGGGGGGGGGGGDGGGGGGGGGGGGGGGGGFFGGGGGGGGGGGGGGGGGGGGGGGDGGGGGGGGGDGGGGGGGGGGGFGGGG8FGGGGGGGGGGG*CCFGGGGDGGGGFGGFGGFGGGGC@GFGGGGGFGGGFGFFGGG6EFGFCFF9FGGGGGGGEEECGGFECCCCGGC7@FFGGEG7CCGGGEGGGDGCGGGDDGGEGGGGE5<FGGGGGGF>9+<<FFDCFF+
@M01751:259:000000000-C669V:1:1102:10644:3181 1:N:0:AGAGTC
CTAGCAACAGGATTAGATACCCTGGTAGTCCACGCCGTAAACGATGATAACTAGCTGTCCGGGAACTTGGTTTTTGGGTGGCGCAGCTAACGCATTAAGTTATCCGCCTGGGGAGTACGGCCGCAAGGTTAAAACTCAAATGAATTGACGGGGGCCTGCACAAGCGGTGGAGCATGTGGTTTAATTCGAAGCAACGCGCAGAACCTTACCAGCGTTTGACATGTCCGGACGATTTCCAGAGATGAGGTCATTCCTTCGGGACGTGGACACAGGTGCTGCATGGCTGTCGTCAGCTCGTGTC
+
CCCCCGGGGGGGGGGGGGGGGGGGGGFGGGGFGGGGGGGGGGGGGGGFGCGFGGGGGGDGGGG@FFFGGGEFGGGGGGGGGGGGGGGGFGGFGGDFGGGGGGGGGGGGGGGGGGGGGGGGGGGGGGDGFFGGGGGGGGGGGGGFFFGGGGGGGGFGGGGGGGGGGGGEGG7FFGGGGGGFG7FFGGCGGGGEDCFCFGGEGGGGGGFFFDGECEECEGGG+@CF?FEEGGGGEGGC+CFEGCGCCFGGGGGGGGGG?@CE5*?ECCCGGGGGGG?@77+0CEF*;5CEFGFF*3+<=*/2*
@M01751:259:000000000-C669V:1:1102:21514:3195 1:N:0:AGAGTC
CTAGCAACAGGATTAGATACCCTGGTAGTCCACGCCGTAAACGATGTCGACTTGGAGGTTGTTCCCTTGAGGAGTGGCTTCCGGAGCTAACGCGTTAAGTCGACCGCCTGGGGAGTACGGCCGCAAGGTTAAAACTCAAATGAATTGACGGGGGCCCGCACAAGCGGTGGAGCATGTGGTTTAATTCGATGCAACGCGAAGAACCTTACCTACTCTTGACATCCACGGAATTCGGCAGAGATGCCTTAGTGCCTTCGGGAACCGTGAGACAGGTGCTGCATGGCTGTCGTCAGCTCGTGTT
+
CCCCCGGFFGGGGGGGGGGGGGGGGGGGGGGGGGGGGGGGGGGGGGGGGFGEDEGGGGGGGGGGGGF@@FGGGGFFGGGGGGGGGDEGGGGGGGGGFGGFFEGGGGGGGGGFGCEBFGGGGGGGGGGGAFGGGGGGGGGGGGGGDGFGDC@FEDE>@FGGGGF@=CEFCFGGFGGG:FGFC7B<C>BFFEDEFFFE7?EEEEGCFGFGGGGGGGFGG7CCFGGFGF8>EEFFEGGGGGGGGDDG6CFFFG79CGF65AEDEGGG*8CEFGGGGEC<+CCFFGGGG5:0/8*/5<+CEE5C6
@M01751:259:000000000-C669V:1:1102:11573:3222 1:N:0:AGAGTC
CTAGCAACAGGATTAGATACCCTGGTAGTCCACGCCGTAAACGATGAATGCCAGCCGTTGGCCTGCTTGCAGGTCAGTGGCGCCGCTAACGCATTAAGCATTCCGCCTGGGGAGTACGGTCGCAAGATTAAAACTCAAAGGAATTGACGGGGGCCCGCACAAGCGGTGGAGCATGTGGTTTAATTCGAAGCAACGCGCAGAACCTTACCATACCTTGACATGGCATGTTACCTCGAGAGATCGGGTATCCTCTTCGGAGGCGTGCACACAGGTTCTGCATGGCTGTTGTCCGCTCGTGTCG
+
CCCCCGGGFFGGGGGGGGGGGGGGGGGGGGGGGGGGGGGGGGGGGCFGFFGFGGFGGGGGGGGCCGGFFGFFFGEEGGFGGDCFGGGGGGGEDEGGGFFGGGCFGGGGGGGGFGEGE7FFGGGDFGCCDGFFFFGDDFGGGGGGGFG9CE@FGGGGEE:EGGDF*C<<EEFGCF9FCCGGGGCFGGDFFGGGG7FGG>7FCFEF>CF?ECE0A*3AFFEG9@F58<*<<CFCF7:5*CCC:6F5C*2<FE?FEGGE5/:5EEGE*CGC5*/5<+3+2+C:+;/C/82+2++*/*12*1/25
@M01751:259:000000000-C669V:1:1102:11829:3266 1:N:0:AGAGTC
CTAGCAACAGGATTAGATACCCTGGTAGTCCACGCCGTAAACGATGAATGCTAGCTGTTGGGGAGCTTGCACCGCAGTAGCGCAGCTAACGCTTTAAGCATTCCGCCTGGGGAGTACGGTCGCAAGATTAAAACTCAAAGGAATTGACGGGGGCCCGCACAAGCGGTGGAGCATGTGGTTTAATTCGAAGCAACGCGCAGAACCTTACCATCCCTTGACATGTCGTGCCATCCGGAGAGATCCGGGGTTCCCTTCGGGGACGCGAACACAGGTGCTGCATGGCTGTCGTCAGCTCGTGTCG
+
CCCCCGGGGGGGGFGGGGGFGGGGGGGGGGGGGGGGGGGGGGGGGGGGGGGGG9FFGGGGGGGGGGGGGGGGGGGGGGGGGDGGGGGFGGGGGGGGGFGFCGFCFGGGGGGGGGGGGGGGGGEEGGFGGFGGGGGGGGGGGGGGGGGGGGGGGFGGGGGGGGF@FGFGDGGGGGGGFC<FD:FGGGGGFGGGG7FFGEGEDGGGGFFGGGGGGGGGGFCCGGGGFF>*;FGG5?CEEGG59<FFC88?EFFCAC*;8EEGEEED>EGGGGGFE?ECFGGGGFGFED68FCGDF@@C*/:C5
@M01751:259:000000000-C669V:1:1102:18621:3301 1:N:0:AGAGTC
TCACCACGTCATCCCCACCTTCCTCCGGCTTATCACCGGCGGTTCCTTTAGAGTCCCCAACTGAATGATGGTAACTAAAGGCGAGGGTTGCGCTCGTTGCGGGACTTAACCCAACATCTCACGACACGAGCTGACGACAGCCATGCAGCACCTGTGTGCAGGTCCCCGAAGGGAAGAAATCCATCTCTGGAAGTCGTCCTGCCATGTCAAACGCTGGTAAGGTTCTGCGCGTTGCTTCGAATTAAACCACATGCTCCACCGCTTGTGCAGGCCCCCGTCAATTCATTTGAGTTTTAACCTT
+
CCCCCGGGGGGGGGFGGGGGGGGGGGGGGGGGGGGGGGGGGGGGGGGGGGGCFGG9EGGGGGGGDGGFGEFGGGGGGGGG9CFGGGGGGEF+@@CC:DCCFGGGCFFEFFGGG7FGCFFFGFF7FEE@C7FC<DGCGGG:FDFGGGGGG8FCGCC@EGGF9CCCFGGGGGGGGGFGFGGEGGCGF<FGDFGGGFGGFFCE9F:FG7,7C9FF88:C>F?C9CCE@FGGGGGGG>5:C?C*:E>FC<CGGFFGCC7F6+;FCEGGC@?7FCFGGC88*285*++<@9CF728:C7E7F+<C<
@M01751:259:000000000-C669V:1:1102:15910:3374 1:N:0:AGAGTC
TCACCACGTCATCCCCACCTTCCTCGCGGCTTATCACCGGCAGTCTCCCTAGAGTGCCCAACTGAATGATGGCAACTAAGGACGTGGGTTGCGCTCGTTGCGGGACTTAACCCAACATCTCACGCCACGAGCTGACGACAGCCATGCAGCACCTGTGTGCACGCCTCCGAAGAGGATCCCCGATCTCTCGAGGTAACATGCCATGTCAAGGGATGGTAAGGTTCTGCGCGTTGCTTCGAATTAAACCACATGCTCCACCGCTTGTGCGGGCCCCCGTCAATTCCTTTGGGTTTTAATCTTT
+
CCCCCGGGGGGGGGGGGGGGGGGGGGGGGGGGGGFGGGGGGEEFFFGGGF<CFGGGGGGGGGGGGGGGGGGDGFGGGGGGFGGGGGDDEEFGGGEGGGGFGGGGGGGGGGGGFDGGFFF,FFFG,BCF:@EFGGGGEGE+@FGGGGG?FFGGGG?FFFGG9FGCCAFEGCBCFGGGGGF@GGC>C*<FFGC7:FGGGGFFECFCCC?9<<F7*CCFGGGDGG<<C??EGGG>*;CC9CEFFC7CECGGF/C6C9+<CF8CE5C>8+3***:?8:?88:A*+<+<EGGC+////8+2+2:++
@M01751:259:000000000-C669V:1:1102:7970:3454 1:N:0:AGAGTC
TCACCACGTCATCCCCACCTTCCTCTCGGCTTATCACCGGCAGTCCCCCTAGAGTGCCCAACTGAATGCTGGCAACTAAGGGCGAGGGTTGCGCTCGTTGCGGGACTTAACCCAACATCTCACGACACGAGCTGACGACAGCCATGCAGCACCTGTGCACCTGTCCCGAAGGAAAAGCTCCATCTCTGGAGCCGTCAGGGCATGTCAAGGGCTGGTAAGGTTCTGCGCGTTGCTTCGAATTAAACCACATGCTCCACCGCTTGTGCGGGCCCCCGTCAATTCCTTTGAGTTTTAATCTTGC
+
CCCCCGGGGGGGGGGGGGGGGGGGGGGGGGGGGGGGGGGGGGGGGGGGGGGGGGFEGGGGGGGGGGGGGGGGGGGGGGGFGGGGGGGGGGGGGGGGGGGGGGCBFGGGGGGGGGGGGGGACGGGGGGGGGGGGGGGGGGGGGGGGGGGGGGGGGGGGGGGGFGFGFGGEFGGGGGGGGGGGGGGGGGGGGGGGGGGGGDFGGGGFGGGGCEGGGGGGGCFGGGGFGDGGGGGGGFGCGGFGGGCCFGGGF@GGGGGGGGGGGGGFGDE=?CGDEGGGGGG?CFCFGGGGFGFG7EFFFE++
@M01751:259:000000000-C669V:1:1102:13080:3580 1:N:0:AGAGTC
CTAGCAACAGGATTAGATACCCTGGTAGTCCACGCCGTAAACGATGATAACTAGCTGTCCGGGGACCTGGTCTTTGGGTGGCGCAGCTAACGCATTAAGTTATCCGCCTGGGGAGTACGGCCGCAAGGTTAAAACTCAAAGGAATTGACGGGGGCCTGCACAAGCGGTGGAGCATGTGGTTTAATTCGAAGCAACGCGCAGAACCTTACCAGCGTTTGACATGTCCGGACGATTTCCAGAGATGGATCTCTTCCCTTCGGGGACTGGAACACAGGTGCTGCATGGCTGTCGTCAGCTCGTG
+
CCCCCGGGGGGGGGGGGGGGGGGGGGGGGGGGGGGGGGGGGGGGGGGGGGGGGGGGGGGGGGGGGGGGGGGGGGGGGGGGGGGGGGGGGGGGGEGGGGGGGGGGGGGGGGGGGGGGGGGGGGGGGGDGGGGGGGGGGGGGGGGGGGGGGGGGGGGGGGGGGGGGGGGGGGFGGGGGFFGFFGGGGGGGGGGGGGGGGGGGGGGGGGGGCFGGGGGGGGGGFGFGCGGGGGGGGGGFGFGGGGGGGGGGGDFGEEGGGDFGGGGGGDFFG+*2;@FFCEGGF8CGDFGCC@8FG>EGGGG=*
@M01751:259:000000000-C669V:1:1102:15399:3584 1:N:0:AGAGTC
TCACCACGTCATCCCCACCTTCCTCGCGGCTTATCACCGGCAGTCTCCCTAGAGTGCCCAACTGAATGATGGCAACTAAGGACGTGGGTTGCGCTCGTTGCGGGACTTAACCCAACATCCCACGACACGAGCTGACGACAGCCATGCAGCACCTGTGTGCGCGCCACCGAAGTGGACCGTGAATCTCTCCACGTAACACGCCATGTCAAGGGATGGTAAGGTTCTGCGCGTTGCTTCGAATTAAACCACATGCTCCACCGCTTGTGCGGGCCCCCGTCAATTCCTTTGAGTTTTAATCTTT
+
CCCCCGGGGGGGGGGGGGGGGGGGGGGGGGGGGGGGGGGGGGGGGFGGGGGGGGGGGGGGGGGGGGGGGGGGGDFGGGGGGGGGGGGGGGGGGGGGGGGGGGGGGGGGGGGGGGGGGGGGGGGGGGGGGGGGGGGGGGGGGGGGFDGGGGGGGGGGGGGGGGGGGEGGGGGGGGGGGGGGGGFGG9FFGGGDEGGGGGGGGGCEGGGFGGFGFGGGGGGGGCCEFFGGGDEEEGGGGGGGFCDGGGGGGGGFGGGG?FGGGGGGGCEEEDGGGDG=EGCEC9<?FFG9CFGGFGFCF9CG+
@M01751:259:000000000-C669V:1:1102:9383:3687 1:N:0:AGAGTC
CTAGCAACAGGATTAGATACCCTGGTAGTCCACGCCGTAAACGATGTCGACTTGGAGGTTGTTCCCTTGAGGAGTGGCTTCCGGAGCTAACGCGTTAAGTCGACCGCCTGGGGAGTACGGCCGCAAGGTTAAAACTCAAATGAATTGACGGGGGCCCGCACAAGCGGTGGAGCATGTGGTTTAATTCGATGCAACGCGAAGAACCTTACCTACTCTTGACATCCACGGAATTCGGCAGAGATGCCTTAGTGCCTTAGGGAACCGTGAGACAGGTGCTGCATGGCTGTCGTCAGCTCGTGTT
+
CCCCCGGGCFF<FFGGGGGFD@9CFGFAFFCFE@CGGGGGGGDCFFGGF<C7FFFGFGFFFGFGGCFFFFFF8@FFGGGGDFFC,>B=<CFCCE=CCDFGGGD+@FGGGFFF7+FGGCBF:CFGFG:FABFCGGG@CFGDF<8,CDB,<3@+>77>F>EF<<FFCCG<CC:CC=FFAFGCF7CFGFFF9CFDFFG:F>8?88:EGF+<:+<@<96C:CC8<?FFCFG*:CCFFDCE>E5*22CCC+9++<CC+<+02+*;CEFC>**2++*2*9+<::98FFC5@?FGC*;E=??C825:0
@M01751:259:000000000-C669V:1:1102:21962:3699 1:N:0:AGAGTC
TCACCACGTCATCCCCACCTTCCTCCGGTTTATCACCGGCAGTCTCCTTTGAGTTCCCGACCGAATCGCTGGCAACAAAGGATAAGGGTTGCGCTCGTTGCGGGACTTAACCCAACATTTCACAACACGAGCTGACGACAGCCATGCAGCACCTGTCTCACGGTTCCCGAAGGCACTAAGGCATCTCTGCCGAATTCCGTGGATGTCAAGAGTAGGTAAGGTTCTTCGCGTTGCATCGAATTAAACCACATGCTCCACCGCTTGTGCGGGCCCCCGTCAATTCATTTGAGTTTTAACCTTT
+
CCCCCGFGGF;FGFGDFECFFGFGGGGGGGGGGGGGFGDEGGGGGGEFDGGG@FDEDFCCF@@@FCBFGGGCGDGGFA<=C,CEFGGGGGGGGGGG:FGGGGGDDGG@,ACAFGF><DDGFGGGGGFF:FDCFFGGGDGEGFGG9<<BFFGGCG8FFGCFFGCG<F8FEEFC*DC3<FCECFGGGGGC;:FFGGCG:F@F7:7<F<EGGGGCFEGGGGC<,CBFGCCF58?EGG69<5CFDGF7E<CFGG+<?+3<@EF5C*8@FC7C*?8*:2?EEGG*@FG7CFF7CCGFGGGG+<<C+
@M01751:259:000000000-C669V:1:1102:23335:3737 1:N:0:AGAGTC
CTAGCAACCGGATTAGATACCCTGGTAGTCCACGCCGTAAACGTTGGGCGCTAGGTGTGGGGGCCATTCCACGGTCTCCGTGCCGCAGCTAACGCATTAAGCGCCCCGCCTGGGGAGTACGGCCGCAAGGCTAAAACTCAAAGGAATTGACGGGGGCCCGCACAAGCGGCGGAGCATGTTGCTTAATTCGATGCAACGCGAAGAACCTTAACTAGGCTTGACCTGTGCGGAAATCCTCCAGAGATGGTGGGTCCGTACGGGTCGCACACAGGTGGTGCATGGTTGTCGTCAGCTCGTGTCG
+
CCCCCFGGG@ECFGGGGGG9FFFEFFGGGFGGGGGGGGGGGCCFGGGGGGGG@FFGGGGGGGGDGGGGCFC9=:@:FEFGFGGGGE@GGGGGGGEGEGFGFFGGEGGGGGGGGGCFG+BFG7ECCFCCGC>DG?ACFFC,@CCGGFGGGGGFGGEC*=<FEEGGFF:FG:8CCEGGGGCFGG7CFGGGFEECC5CG8EDEE*?EF6CCCCCEFFFGFGF>CE++*<<EE5/CE+<EGGGDG:5C?9C9AEEG?EC;5*:5*::?5*:>EGF*3C=**+23<CF?EGGGFCCCC785/7=C*
@M01751:259:000000000-C669V:1:1102:22875:3790 1:N:0:AGAGTC
CTAGCAACAGGATTAGATACCCTGGTAGTCCACGCCGTAAACGATGAATGTTAGCCGTCGGGCAGTTGACTGTTCGGTGGCGCAGCTAACGCATTAAACATTCCGCCTGGGGAGTACGGTCGCAAGATTAAAACTCAAAGGAATTGACGGGGGCCCGCACAAGCGGCGGAGCATGCGGATTAATTCGATGCAACGCGAAGAACCTTACCAAGGCTTGACATACACCGGAAACGGCCAGAGATGGTCGCCCCCTTGTGGTCGGTGTACAGGTGGTGCATGGTTGTCGTCAGCTCGTGTCGTG
+
CCCCCGGGGGGGFGGEGGGGGGDFCGFEGGGGGGGGGGGGGGGEGDFAFGFGGGFGGFEEEGDFGGGGGGFFFGGGGGDGGDGGGGGGFGGEGDGFGGGGGGGGGGGGGGFGGGGGGGGGGDEFGGGD?FGDFGDGGGADFFGGGCFGECCFGGGGGGGGGGG@CBFEGGEGGGFGDGGGGGGGGGDGGGGGG??GGGGGGFFFFFFGF9FGGCCFGCGGGGC+<FGDEDEGGGGGGGGDFGGFE:EE*;EGCEFGGEGGGC2CEFGCFFFCGCFG<CFGGC=:CCGGCE60+2?CAFC5/
@M01751:259:000000000-C669V:1:1102:6570:3949 1:N:0:AGAGTC
TCACCACGTCATCCCCACCTTCCTCTCGGCTTATCACCGGCAGTCCCCTTAGAGTGCCCAACTAAATGCTGGCAACTAAGGGCGAGGGTTGCGCTCGTTGCGGGACTTAACCCAACATCTCACGACACGAGCTGACGACAGCCATGCAGCACCTGTTCTGGGGCCAGCCTAACTGAAGGACAATGTCTCCACTGCCCATACCCCGAATGTCAAGAGCTGGTAAGGTTCTGCGCGTTGCTTCGAATTAAACCACATGCTCCACCGCTTGTGCGGGCCCCCGTCAATTCCTTTGAGTTTTAAT
+
CCCCCGGCFGGGGGGGGGGGGGGGGGGGGGGGGGGGGGDEGEFFFCGFFGFGGGGGGGGGGGGGGGGGCFD8FD<CFFGGGGGGGGGGGGCGDEEEEFGGCECCFGGGGFGGGGGGGGGEFFFFDGGGGGEGGDGFEEGGGGGEGEBFEFFGGGGGGGGFGCGGD7C:FFGGGGGGGGGGFGGEFGF9F<CFG<FGGGG@CCCF7C@CCF::FFFGFCFGF<<,?F,+:<FG>*:88ECF?CEGGFFEFF;EFGG9C79E?CFGGEDCFGGCC*:CEEG5*;A=F7@EFGGFCCGGGGGG?
@M01751:259:000000000-C669V:1:1102:15325:4071 1:N:0:AGAGTC
CTAGCAACAGGATTAGATACCCTGGTAGTCCACGCCGTAAACGATGTCGACTTGGAGGTTGTTCCCTTGAGGAGTGGCTTCCGGAGCTAACGCGTTAAGTCGACCGCCTGGGGAGTACGGCCGCAAGGTTAAAACTCAAATGAATTGACGGGGGCCCGCACAAGCGGTGGAGCATGTGGTTTAATTCGATGCAACGCGAAGAACCTTACCTACTCTTGACATCCAGAGAACTTTCCAGAGATGGATTGGTGCCTTCGGGAACTCTGAGACAGGTGCTGCATGGCTGTCGTCAGCTCGTGTT
+
CCCCCGGGGGGGGGGGGGGGGGGGGGGGGGGGGGGGGGGGGGDFGGGGGGGGGGGGGGGGGGGGFGGGGGGGEGGGGGGGGGGGGGGGGGGGGGGGGGGGGGGGGGGGGGGGGGGGGFGGGGGGGGGGGGGGGGGGGGGGGGGGGGGGGGGGGGGGGFGGGGGGGGGEGGFGGGGGCFGCGGGGGGGGGGGGGGGGGGGGGGGGGGGGG?GGGGGEG7FGGFDGFGFFGGFGGGGGGG7C:CFGGGGGGGGGGFGGGGCEE><EGCEGFFGGCFGGFCGGGGGGGGGDGGC5CFF8EEGGG
@M01751:259:000000000-C669V:1:1102:18213:4326 1:N:0:AGAGTC
TCACCACGTCATCCCCACCTTCCTCCAGTTTATCACTGGCAGTCTCCTTTGAGTTCCCGGCCGGACCGCTGGCAACAAAGGATAAGGGTTGCGCTCGTTGCGGGACTTAACCCAACATTTCACAACACGAGCTGACGACAGCCATGCAGCACCTGTCTCAGAGTTCCCGAAGGCACCAATCCATCTCTGGAAAGTTCTCTGGATGTCAAGAGTAGGTAAGGTTCTTCGCGTTGCATCGAATTAAACCACATGCTCCACCGCTTGTGCGGGCCCCCGTCAATTCATTTGAGTTTTAACCTTT
+
CCCCCGFGGFGFGFFGGGGGGGGGGGFFFFGGGGGGGGFFFGGGGGGGGGDGGGGGGGGGGGGGGGGGGGGGDGGGGGGGFGGEGDFGGGGGCGGFEGCFGGGCFEEGGGCEFGGGGGFFGGGGGGGGGGDGDFGGG>FGCEGGFGGFGG<<FFGGGFF9=FGGGGGDGGGGGGGGGG,FGC,@C3DF@FGDGGBCFCCF9CCFFGA@F9CA>CEGGGCFCFFG:FGDEGGGFGFEF8FGGGGGFGGFGGGFEFFGGGG5E8EECCF5E>E*:CCG5*/8A<C:EGG?:8@CEGCGGC:E7
@M01751:259:000000000-C669V:1:1102:14985:4356 1:N:0:AGAGTC
CTAGCAACAGGATTAGATACCCTGGTAGTCCACGCCGTAAACGATGTCGACTTGGAGGTTGTTCCCTTGAGGAGTGGCTTCCGGAGCTAACGCGTTAAGTCGACCGCCTGGGGAGTACGGCCGCAAGGTTAAAACTCAAATGAATTGACGGGGGCCCGCACAAGCGGTGGAGCATGTGGTTTAATTCGATGCAACGCGAAGAACCTTACCTACTCTTGACATCCACGGAATTCGGCAGAGATGCCTTAGTGCCTTCGGGAACCGTGAGACAGGTGCTGCATGGCTGTCGTCAGCTCGTGTT
+
CCCCCGGGGGGGGGGGGGGGGGGGGGGGGGGFGGGGGGGGGGGGGGGGGGGGGGGGGGGGGGGGGGGGGGGGCFGGGGGGGGGGGGGGGGGGGGGGGGGGGGGGGGGGGGGGGGGGGGGGGECEGGGGGGGGGGCAGGGDGGGGFGGGGGC@EGGGGGGCEGFGGGGGGGGGGGGGGGGGGGGGGGGGGCCFEFFEGEGGCGGGGGGGGGGGGGGGGGGDCF6CCFGGGGGFFGGGGG>;CFGGGGGFF79:CC9CFEGGEGGGEGGGFEFGG7FF?9CCGCF=FCGFGFG>CFECCCE56
@M01751:259:000000000-C669V:1:1102:18806:4450 1:N:0:AGAGTC
TCACCACGTCATCCCCACCTTCCTCCGGTTTATCACCGGCAGTCTCCTTTGAGTTCCCGACCGAATCGCTGGCAACAAAGGATAAGGGTTGCGCTCGTTGCGGGACTTAACCCAACATTTCACAACACGAGCTGACGACAGCCATGCAGCACCTGTCTCCCGGTTCCCGAAGGCACTAAGGCATCTCTGCCGAATTCCGTGGATGTCAAGAGTAGGTAAGGTTCTTCGCGTTGCATCGAATTAAACCACATGCTCCACCGCTTGTGCGGGCCCCCGTCAATTCATTTGAGTTTTAACCTTT
+
CCCCCGFGGGGGGGGFGGGGGGGDFFGDGGGGGGGFGGDEGGGGECGGFGGGFEGGGGGGGDGFFCGGGGGGGGCGGFFFFGDFFEGGGDGGGGFGGFFGGGGEFGGGGGGGGGGGFGGGGGGGGGGGGGGDGGGGGGGGGGGGFFGGFG@GA>8FGFG,<>FGGGGFCGGGGGFGFG:>F<FGG9?FGGGGGGG@FGGGGGCF?AF:FGGCFGGG9,FFG@FCF:3;>EEGEEGFEEFFGGGGG9FGGGGGF7CFFGFGEGG5C?FGGEG5?EDGCECCCC<FGEGGCF+ACFGCCGG7+
@M01751:259:000000000-C669V:1:1102:11174:4551 1:N:0:AGAGTC
CTAGCAACAGGATTAGATACCCTGGTAGTCCACGCCGTAAACGATGTCGACTTGGAGGTTGTTCCCTTGAGGAGTGGCTTCCGGAGCTAACGCGTTAAGTCGACCGCCTGGGGAGTACGGCCGCAAGGTTAAAACTCAAATGAATTGACGGGGGCCCGCACAAGCGGTGGAGCATGTGGTTTAATTCGATGCAACGCGAAGAACCTTACCTACTCTTGACATCCAGAGAACTTAGCAGAGATGCTTTGGTGCCTTCGGGAACTCTGAGACAGGTGCTGCATGGCTGTCGTCAGCTCGTGTT
+
CCCCCGGGGGGGGGGGGGGGGGGGGGGGGGGGGGGGGGGGGGGGGGGGGGGGGGDGGGGGGGGGGGGGGGGGGGGGGGGGGGGGGGGGGGGGGGGGGGGGGGGGGEGGGGGGGGGGGGGGGGGGGGGGGGGGGGGGGGGGGGGGGGFGGGFGEGGGGGGCFGGGGGGGGGGGGGGGGGGFDGGGGGGGGGGGGGGGDGGCGGGFGGGGGGGGGGGGGGGGFFGG?CGGFGGGGGFGGGGFG?F@FGGGGGGGGGGGGGGGGGGEGGGGGGGGGGGFGGGGGGGGGGGGGGGFGGGGG7CGE
@M01751:259:000000000-C669V:1:1102:12650:4562 1:N:0:AGAGTC
CTAGCAACAGGATTAGATACCCTGGTAGTCCACGCCGTAAACGATGTCGACTTGGAGGTTGTTCCCTTGAGGAGTGGCTTCCGGAGCTAACGCGTTAAGTCGACCGCCTGGGGAGTACGGCCGCAAGGTTAAAACTCAAATGAATTGACGGGGGCCCGCACAAGCGGTGGAGCATGTGGTTTAATTCGATGCAACGCGAAGAACCTTACCTACTCTTGACATCCACGGAATTCGGCAGAGATGCCTGAGTGCCTTCGGGAACCGTGAGAAAGGTGCTGCATGGCTGTCGTCAGCTCGTATT
+
CCCCCGGGGGGGGGGGGGGGGGGGGGGGGGGGGGGGGGGGGGGGGGGGGGGGGGGGGGGGGGGGGGGGGGGGGGGGGGGGGGGGGGGGGEFGGGGGGGGGGGGGGGGGGGGGGGGGGGGGGGGGGGGGGGGGGGGGGGGGGGGG<FGGGGGGGGGGGGDCFGFFGGGGGGGGGF@FGGGGGGGGGGF:F9CFFFGGFEGGGEFFGGGGGGFGGGGGGGFFCEGCFGGGGGGGFGC58>88CEGDC?CFG?7FGGFFGGGGDGGGGGGDF70<5EFGGGG69EGFF*2@/;EE=CCEEE*:E
@M01751:259:000000000-C669V:1:1102:25837:4654 1:N:0:AGAGTC
TCACCACGTCATCCCCACCTTCCTCCGGTTTGTCACCGGCAGTCTCCTTAGAGTGCCCACCATAATGTGCTGGTAACTAAGGACAAGGGTTGCGCTCGTTACGGGACTTAACCCAACATCCCACGACACGAGCTGACGACAGCCATGCAGCACCTGTGTCTGAGTTCCCGAAGGCACCAATCCATCTCTGGAAAGTTCTCAGCATGTCAAGGCCAGGTAAGGTTCTTCGCGTTGCTTCGAATTAAACCCCATGCTCCACCGCTTGTGCGGGCCCCCGTCCATTCATTTGAGTTTTAACCTT
+
CCCCCEEGGGGGGGGDFGGGGGGGGGGGGGGGGGGGFEGGGCGGFGCFGGGFGGGGGGGGGGGGGF9CAFEG8CEFFGGFGFDCEFFCEGGEFGGGGGGFGGGG@FCGGCDFGGGGGGFF,,BFCFGGGEGGDG8F8FEGG=FGCFGFC=FDFGGGCFGGGCAGGFCGGDGGC@F8FGGGGGGGGFGCF,<FD>:,37<<@CA3BC<93C<7FGGCCGG99C7?EFEE=FFCFEGGCGCF+:8CC9?8*2;@?F@FD6CGEGG>FF:CC8CEGGDEGGC*;<:7+<9?<9EGG+<:C+<?<
@M01751:259:000000000-C669V:1:1102:14652:4655 1:N:0:AGAGTC
TCACCACGTCATCCCCACCTTCCTCCGGTTTATCACCGGCAGTCTCCTTTGAGTTCCCGGCATCACCCGCTGGCAACAAAGGATAAGGGTTGCGCTCGTTGCGGGACTTAACCCAACATTTCACAACACGAGCTGACGACAGCCATGCAGCACCTGTCTCAGAGTTCCCGAAGGCACCAAAGCATCTCTGCTAAGTTCTCTGGATGTCAAGGCCAGGTAAGGTTCTTCGCGTTGCATCGAATTAAACCACATGCTCCACCGCTTGTGCGGGCCCCCGTCAATTCATTTGAGTTTTAACCTT
+
CCCCCGGGGGGGGGGGGGGGGGGGGGGGGGGGGGGGGGGGGGGGCFGFGGGFGGGGGGGGGGGGGGGDEGGGGGGGGGGGGGGGGGGGGGGGGGGGGGGGGGGGGGGGGGGGGGGGGGGGGGGGGGGFFEGGGGGGGGGGGGGGGGGGGFGGGFGGGGGGFGGGGGGGFGGGGDGGGGGGGGGGGGFGFFGGGFGGGGGGFFFGGFGFGFCGGGGGGGFGFGBF:CGGGGGGG>GGGFECFFFCEGG?GGGGGGG7CFG>5*2ACF6FGDCC>/:CC=EEGGGFCGGG@9=FGCCCGGGFD
@M01751:259:000000000-C669V:1:1102:20036:4717 1:N:0:AGAGTC
TCACCACGTCATCCCCACCTTCCTCCGGTTTGTCACCGGCAGTCTCCCTAGAGTGCCCAACTGAATGATGGCAACTAAGGACGTGGGTTGCGCTCGTTGCGGGACTTAACCCAACATCTCACGACACGAGCTGACGACAGCCATGCAGCACCTGTGTTCGCGTCCCCGAAGGGAACCCCGGATCTCTCCGGATGGCACGACATGTCAAGGGATGGTAAGGTTCTGCGCGTTGCTTCGAATTAAACCACATGCTCCACCGCTTGTGCGGGCCCCCGTCAATTCCTTTGAGTTTTAATCTTGC
+
CCCCCGGGGGGGG<FGGGGGGGGGGGGGGGGGGGGGCEGGGDGGGGGGGGGGFFDGGGGGGGFFGGGGGGGGGGGGGGGGGGGF=CEEGEGGGEGEGGGDGGGGGGGGGGGFGGGGGG<FGGFGGFGEGGGGGGGGGGGGFFGGCGGGGGGGDFFFGGGEFGGGGGGDGGDGGFCFGFECDEGEFFGGGGGGFEGGGCGGGGGGEFGGFE**2AEFGGGDC7CFGGGGGGGGGGGGGGGGGG7FGGGGGGGGCFFGGGGGGGGGFCEEGC5CE8CGE5?@EFGFFGGG5C9CGEGGGGGG7
@M01751:259:000000000-C669V:1:1102:6125:4767 1:N:0:AGAGTC
CTAGCAACAGGATTAGATACCCTGGTAGTCCACGCCGTAAACGATGTCGACTTGGAGGTTGTTCCCTTGAGGAGTGGCTTCCGGAGCTAACGCGTTAAGTCGACCGCCTGGGGAGTACGGCCGCAAGGTTAAAACTCAAATGAATTGACGGGGGCCCGCACAAGCGGTGGAGCATGTGGTTTAATTCGATGCAACGCGAAGAACCTTACCTACTCTTGACATCCAGCGAACTTAGCAGAGATGCTTTGGTGCCTTCGGGCACGCTGAGACAGGTGCTGCATGGCTGTCGTCAGCTCGTGCT
+
CCCCCGGG?FFFGGGDFGGGGGGGGGGCGFEGGGGCFGGGGGGGGGGGGGGGDFEFDGGGGGGGGGFGGGFGGGGGGGGFGGGGGGGGGGGGGGFFGGFG,BFGGGGGGGGFGGGGFGGGDGDGGEECGGGGGGGGGGC9FDFGFD99FGGGGEDFEGGCE<=FGGG:EC*CEFFGGGC<FCF@FGGGFDFGGFFF>EEEECFGGGGGGFC+09ECEFGGFEGG?C6CECGGFEFGGGDF@EFFCGGCGFFGFGGGG5C*?>EEE>CEGGGEFGGGGGG+<CFGGG;9CGGFGGG+8*:*/
@M01751:259:000000000-C669V:1:1102:26307:4777 1:N:0:AGAGTC
TCACCACGTCATCCCCACCTTCCTCGCGGCTTATCACCGGCAGTCTCCCTAGAGTGCCCAACTGAATGATGGCAACTAAGGACGTGGGTTGCGCTCGTTGCGGGACTTAACCCAACATCTCACGACACGAGCTGACGACAGCCATGCAGCACCTGTGTGCAGGTCCCCGAAGGGAACGACCGATCTCTCGGACAATCCTGCCATGTCAAGGGATGGTAAGGTTCTGCGCGTTGCTTCGAATTAAACCACATGCCCCACCGCTTGTTCGGGCCCCCGTCAATTCCTTTGAGTTTTAATCTTT
+
CCCCCGGGGGGGGFGDDGGGGGGGGGGGGGGDGGGGGFGGGDFGGFGFCGGGGGDEEFGEFFFEFCFGGGG@F<FEFFGEFDFFFEGGGFG?+FC?FBFEGGGC>=FDF9EFFDFEFFFCFBGBFFE+C=>:+,3B+@FGDF7FFFFG:<CF>FG;F;AC,ECF<CCG:@<@<<FCC@FCFEGECCEECFFC7C<<EGGECFG?E90:<C?C5EC5CFCFGG?CGG7C:?GEEEGGGGGC8ECFGFCCCFG+<+2*;?>5:CEGC+<ECC5*/:1817=8C+AFGGD93AF7::+3+<CE+
@M01751:259:000000000-C669V:1:1102:17584:4859 1:N:0:AGAGTC
TCACCACGTCATCCCCACCTTCCTCCGGTTTATCACCGGCAGTCTCCTTTGAGTTCCCGACCGAATCGCTGGCAACAAAGGATAAGGGTTGCGCTCGTTGCGGGACTTAACCCAACATTTCACAACACGAGCTGACGACAGCCATGCAGCACCTGTCTCACGGTTCCCGAAGGCACTAAGGCATCTCTGCCAAATTCCGTGGATGTCAAGAGTAGGTAAGGTTCTTCGCGTTGCATCGAATTAAACCACATGCTCCACCGCTTGTGCGGGCCCCCGTCAATTCATTTGAGTTTTAACCTTT
+
CCCCCGGGGGGGGGGGGGGGGGG<FGGGGGGGGGGGGGGGGGFGFGGGGGGGGGEFGFGGGGGGGGGFGGGGGGGGGGGCCFGFGGGGGGDGGGDCFGGFGGCFEEGGGGGAFFCFGGGGGFFGGGCEGFBGGGGFGGGGGGGGGGGGGGG8FF?FGGGGGAGGGGGGGG7<CFFGGGGGGGCGGFGGDGGGGGFCFFGGDFEGGGCGFGGGFGGGGGFFGGGCGGGGGEGGCCCFGGGFFGFGG?FGC>FCCFGFFCFCEGGGGGFEDCCE>:8*;:*2<FC+<CGFCFGGGGDGGGGG9
@M01751:259:000000000-C669V:1:1102:19504:4924 1:N:0:AGAGTC
TCACCACGTCATCCCCACCTTCCTCCGGTTTGTCACCGGCAGTCTCATTAGAGTGCTCAACTAAATGTAGCAACTAATGACAAGGGTTGCGCTCGTTGCGGGACTTAACCCAACATCTCACGACACGAGCTGACGACAGCCATGCAGCACCTGTGTTACGGTTCTCTTTCGAGCACAGCCAAATCTCTTCGGCCTTCCGTACATGTCAAGGGTAGGTAAGGTTTTTCGCGTTGCATCGAATTAATCCACATCATCCACCGCTTGTGCGGGTCCCCGTCAATTCCTTTGAGTTTTAATCTTT
+
CCCCCGGGGGGGFGGGGGGGGGGGGGGGGGGGGGGGGGGGGGGGGGGGGGGGGGGGGGGGGGGGGGGGGGGGGFGGGGGFGGGGGGGGDFGGGGGGGGGEGGGGGGGGGGGGGGGGGGGGGGGGGDGGGGGGGGGGGEGGGGGGGFGGGGGGGGGGGGGGGGGGGFGGGGGGGGGGGGGGGGGGCFGGEFDGGGDGGGGGFG7<@FFGGGGGFG7F,<FCG:BFGGFG7:FGCGFFGGFGFFGCG7<FGFG?9CCFCGGCGDEGGFC?CC**AFFGG=CEGGG7CEGF7CFGGF?FG?FG7
@M01751:259:000000000-C669V:1:1102:24947:5119 1:N:0:AGAGTC
CTAGCAACAGGATTAGATACCCTGGTAGTCCACGCCGTAAACGATGGAAGCTAGCCGTTGGGGGATTTATCTCTCGGTGGCGCAGTTAACGCATTAAGCTTCCCGCCTGGGGAGTACGGTCGCAAGATTAAAACTCAAAGGAATTGACGGGGGCCCGCACAAGCGGTGGAGCATGTGGTTTAATTCGAAGCAACACGCAGAACCTTACCAGCCCTCGACATGCCCTGACGGCTCCAGAGATGGAGCTTTTCCTTCGGGACAGGTGCACAGGTGCTGCATGGCTGTCGTCAGCCCGTGTCGT
+
CCCCCGGGGF8EFGGGGGGGGGGGGFGGGGGGGDGGGGGGGGGGGGGFFGGGGGGGGFGDGGGGGGGGGGGGGGGGFGGGDGCGGGGGFGCEGGEFCFGGGGGGEGFFDEGGG>CFFEDFGGGGGGCECFGGGGGGGGD<=FFFDDGFGFE::FGE:FFEGGGGGG<E77CFGDGGGGGGGFGCFGGGGEGG?FGGCGGG@FG@GCFGG98EGGGGG>E8?CFEFG58<CCE*;EEC:/*29@*;EFGGF+<9<<C*/2:@C*A<FFCE68@E6+:9<:C6:C*CGCGGG5+*;*/*::E*
@M01751:259:000000000-C669V:1:1102:20306:5132 1:N:0:AGAGTC
CTAGCAACAGGATTAGATACCCTGGTAGTCCACGCCGTAAACGATGTCGACTTGGAGGTTGTTCCCTTGAGGAGTGGCTTCCGGAGCTAACGCGTTAAGTCGACCGCCTGGGGAGTACGGCCGCAAGGTTAAAACTCAAATGAATTGACGGGGGCCCGCACAAGAGGTGGAGCATGTGGTTTAATTCGAAGCAACGCGAAGAACCTTACCAGGCCTTGACATGCAGAGAACTTTTCAGAGATGGATTGGTGCCTCAGGGAACTCTGACACAGGTTCTGCATGGCTGTCGTCAGCTCGTGTC
+
CCCCCGGCFGG@FGFFGGFC@F<EF@ECFGGGGGGCFGGEFG7FGFG9E@CFCF,,6BBFC@CCFGGGDG8ECFGC@FCFF<C>FFCCF9CFCF=FCFGGGFEF7FD:F=<BF>::AA+6@FCCCEGGDFGFCDFFFGDEC9FFFG,,<>+@7*C:C:ED:7F7,<F::FCCCFG2?FF:*2><,?<BC,*<CFF7:CE>GGGGGFEF+<9E5FGFF6+<<CE?6@?58:CFGGFF7C996<@C8C@CFCFGCF++<C5CE*<CEG7<608@*00+0+<CCF*7:EFF5/**;80<**2**
@M01751:259:000000000-C669V:1:1102:10994:5154 1:N:0:AGAGTC
TCACCACGTCATCCCCACCTTCCTCGCGGCTTATCACCGGCAGTCTCCCTAGAGTGCCCAACTGAATGATGGCAACTAAGGACGTGGGTTGCGCTCGTTGCGGGACTTAACCCAACATCTCACGACACGAGCTGACGACAGCCATGCAGCACCTGTGTTCGCGTCCCCGAAGGGAACCCCGGATCTCTCCGGATGGCACGACATGTCAAGGGATGGTAAGGTTCTGCGCGTTGCTTCGAATTAAACCACATGCTCCACCGCTTGTGCGGGCCCCCGTCAATTCCTTTGAGTTTTAATCTTG
+
CCCCCGGGGGGGFGGGGGGGGGGGGGDGGGGGGGGGGGGGGGGGGFGGGGGGGGGGGGGGGGGGGGGGGGGGGDFFGGGCGGGGGGGGGGGGGGGGGGGGGGGGGEGGGGGFGGGGGGGFFGGGGGGGGGDGGGGGGGGFGGGGFCFGCGFGGGGGGGGGGGGFGEEGGGGGGGBFFGGGGG>EEGG@FFGEGGGGGDFCCEEGD9FCFGGGCGGGFCCGGGGFGGEGDGGGGCGGF58;CGGGFGC>GGGFGC@FGGGGCEGFC6<EGG?E*8:**:EDGGGGGGCEFGG+CFFCCFFG7
@M01751:259:000000000-C669V:1:1102:18569:5169 1:N:0:AGAGTC
CTAGCAACAGGATTAGATACCCTGGTAGTCCACGCCGTAAACGATGAATGCCAGCCGTTGGCCTGCTTGCAGGTCAGTGGCGCCGCTAACGCATTAAGCATTCCGCCTGGGGAGTACGGTCGCAAGATTAAAACTCAAAGGAATTGACGGGGGCCTACACAAGCGGTGGAGCATGTGGTTTAATTCGAAGCAACGCGCAGAACCTTACCAGCGTTTGACATGTCCGGACGACTTCCAGAGATGGATTTCTTCCCTTCGGGGACTGGAACACAGGTGCTGCATGGCTGTCGTCAGCTCGTGT
+
CCCCCGGGGGGGGGGGGGGGGGGGGGGGGGGGGGGGGGGGGGGGGGGGGGGGGGGGGGGGGGGGGGGGGGGGGGGGGFGGGGGGGGGGGGGGGGGGGGGGGGGGGGGDGGGGGGGGGGGGGGGGGGGGGGGGGGG@FGGGGFGGGGGGGGGGGGGGGGGGGGGGGGGGGGGGGGGGGGGGGGGGGGGGGGGGGGGGGGGGGGGGGGGGGGGGGGGGGGGGGGGGGGGGGGGGGGGGGFGGGGGGGFGGGGGGGGGGGGGGEEEFGFGGGGGGGGGGGGGGGGGGGGGGGGGGGGGGFGGG:
@M01751:259:000000000-C669V:1:1102:19455:5322 1:N:0:AGAGTC
TCACCACGTCATCCCCACCTTCCTCGCGGCTTATCACCGGCAGTCTCCCTAGAGTGCCCAACTGAATGATGGCAACTAAGGACGTGGGTTGCGCTCGTTGCGGGACTTAACCCAACATCTCACGACACGAGCTGACGACAGCCATGCAGCACCTGTGTGCACGCCTCCGAAGAGGATCCCCGATCTCTCGAGGTAACATGCCATGTCAAGGGATGGTAAGGTTCTGCGCGTTGCTTCGAATTAAACCACATGCTCCACCGCTTGTGCGGGCCCCCGTCAATTCCTTTGAGTTTTAATCTTT
+
CCCCCGGGGGGGGGGGGGGGGGGGGGGGGGGGGGGGGGGGGGGGGEGGGGGGGDFGFGGGGGGGGGGFFGGGGFFGGGGGGGGGGGGGGGGGGEGGGGGGGGGGGGGGFGGGGGDGGGFGCGGFGGG@FGEEGFGGE@:FEGGGGG?DFG@GGGFGFGGCGGGEGFFGGCGGEGF88<CFFCFGGFFFFGB7FCFCFCFCFGGGGGGGAFGGGGGGEC?+<<@F?@:CEGEDGGFGGDD6FCFGGFGGGFGGGGGGGGGGEE58::CEG*CEGGGG8EEECFGGGGFGGGGGGFF8F++<0
@M01751:259:000000000-C669V:1:1102:14221:5335 1:N:0:AGAGTC
CTAGCAACAGGATTAGATACCCTGGTAGTCCACGCCGTAAACGATGTCAACTAGCCGTTGGGATCCTTGAGATCTTAGTGGCGCAGCTAACGCATTAAGTTGACCGCCTGGGGAGTACGGCCGCAAGGTTAAAACTCAAATGAATTGACGGGGGCCCGCACAAGCGGTGGAGCATGTGGTTTAATTCGATGCAACGCGAAGAACCTTACCTACTCTTGACATCCAGAGAACTTTCCAGAGATGGATTGGTGCCTTCGGGAACTCTGAGACAGGTGCTGCATGGCTGTCGTCAGCTCGTGTT
+
CCCCCGGGGGGGGGGGGGGGGGGGGGGGGGFGGGGGGGGGGGDGGGGFGGGGGGGGGGGDGE@FGFGFGGGGGGGGGGGGGGGGGGGGGGGGGGGGGFGGGGGGGGGGGGGGGGGGGGGGGGGGGGGGGGGGGGGGGGGGGGDGGGFGGGGGGGGGGGGGGGCFGGGGGGGGGGGGGGGGGGGFFGGGFGGGGGGGGEEFC@FGGGGGGGGGGGGGGGGGFGGGFFGGGGGGGGGGGGGGGGGGGGGCEGCFCFFFCEGGEFFFGGGG7ACFGGFCGGG6FGFEGEFGGGGFGGGGD=C5C
@M01751:259:000000000-C669V:1:1102:4138:5434 1:N:0:AGAGTC
CTAGCAACAGTATTAGATACCCTGGTAGTCCACGCCGTAAACGATGTCAACTAGCCGTTGGGATCCTTGAGAGCTTAGTGGCGCAGCTAACGCATCAAGTTGACCGCCTGGGGAGTACGGCCGCAAGGTTAAAACTCAAAGGAATTGACGGGGGCCCGCACAAGCGGTGGAGCATGTGGTTTAATTCGATGCAACGCGCAGAACCTTACCTGGCCTTGACATCCAGAGAACTTAGCAGAGATGCTTCGGTGCCTTCGGGAACTCTGAGACAGGTGCTGCATGGCTGTCGTCAGCTCGTGTT
+
CCCCCGFFGG,CFFFAF<FECEFFG@FGGFFFG,C@CFC7@E;ED-,CCD9,CCEFDFDEGDG8<FF@FCE<,C,CEF,:C7+6@:+9CFGD:=?:CEFGFEF<EFGCGGC=F=FCDGGGGGC:CEGDEEC?FGG,EGF?D8,BB=D<FEGF=C7:FCEC1*3>CBF:BFGFFF9>BCF:<F<FG9<FF,CFGGGGG7*4*:+*;@FF+<EGGCFGGG?FCEEE6978FG6<ECFFF7@:E@FGE9:8E?5C??FGGDG*:*<CF@F7<CG8*98+AFGCF9*:8;EFC>@*2<:+;C722
@M01751:259:000000000-C669V:1:1102:17456:5479 1:N:0:AGAGTC
CTAGCAACAGGATTAGATACCCTGGTAGTCCACGCCGTAAACGATGTCGACTTGGAGGTTGTTCCCTTGAGGAGTGGCTTCCGGAGCTAACGCGTTAAGTCGACCGCCTGGGGAGTACGGCCGCAAGGTTAAAACTCAAATGAATTGACGGGGGCCCGCACAAGCGGTGGAGCATGTGGTTTAATTCGATGCAACGCGAAGTACCTTACCTACTCTTGACATCCACGGAATTTGGCAGAGATGCCTTAGTGCCTTCGGGAACCGTGAGACAGGTGCTGCATGGCTGTCGTCAGCTCGTGTT
+
CCCCCGGGGGGGGGGGGGGGGGGGGGGGEDCFGGGGGGGGGGGEGGGGGGGGGGGGGGGGGFGGGGGG8FFGCFFEGGDFEFGGGGGGGGGGGE@FCFGGGGGGGGDBFGGGGGEFGGCF@GGGGGGGFGGFFFGGGGG9DBF<FFEF9+3+FCFGGGGGGGGGGGCFECF7,1<BCBFGGAFFC<FEC<9<FFF7C>EGG*<FFGFEFFF:E66CGC7<CEFGFGCEED5FFGFGGDFFF9EC<9EFFGGGFGGE>E*:::EC>CGGFEGCF9FFGG?CFGFGFGFGGFG58?F6;*::=
@M01751:259:000000000-C669V:1:1102:15388:5480 1:N:0:AGAGTC
TCACCACGTCATCCCCACCTTCCTCCGGTTTGTCACCGGCAGTCTCCTTAGAGTGCCCACCATAACGTGCTGGTAACTAAGGACAAGGGTTGCGCTCGTTACGGGACTTAACCCAACATCTCACGACACGAGCTGACGACAGCCATGCAGCACCTGTGTCTGAGTTCCCGAAGGCACCAATCCATCTCTGGAAAGTTCTCAGCATGTCAAGGCCAGGTAAGGTTCTTCGCGTTGCTTCGAATTAAACCACATGCTCCACCGCTTGTGCGGGCCCCCGTAAATTCATTTGAGTTTTAACCTT
+
CCCCCGGGGGGGGGGGGGGGGGGGGGGGEFGGGGGGGGGGGGGGGGGGGGGGGGGGGGGGGGGGGGGGGGGGGGGGGGGGGGGGGGGGGGGGGGGCGGGGGGGEGGGGGGGGGGGGGGGGGGGGGGGDGEGGGGGGGGGGGGGGGGGGGFGGGGGGGGGGGGGGGGGGGGGGGGGGGGGGGGFFFGGFFEGGGGGGGGGGGGGGGGGCFGGGGGGGGGGGGGFGFCFFFGGGGGEGGGGCGFGGGGGGGGGGGG7FGFGGGGGGGGFGGGGGCGEGG5**:@CFFGGG7@FGGGGGEGFCG
@M01751:259:000000000-C669V:1:1102:20415:5560 1:N:0:AGAGTC
TCACCACGTCATCCCCACCTTCCTCTCGGCTTATCACCGGCAGTCCCCTTAGAGTGCCCAACTGAATGCTGGCAACTAAGGGCGAGGGTTGCGCTCGTTGCGGGACTTAACCCAACATCTCACGACACGAGCTGACGACAGCCATGCAGCACCTGTTCTGGGGCCAGCCTAACTGAAGGACAATGTCTCCACTGCCCATACCCCGAATGTCAAGAGCTGGTAAGGTTCTGCGCGTTGCTTCGAATTAAACCACATGCTCCACCGCTTGTGCGGGCCCCCGTCAATTCCTTTGAGTTTTAAT
+
CCCCCGGGGGGGGGGGGGGGGGGGGGGGGGGGGGGGGGGGGGGGGGGGGGGGGGGGGGGGGGGGGGGGGGGGGGGGGGGGGGGGGGCFGGGGGGGGGGGGGGGGGGGGGGGGGGGGGEGCEFGGGGGGGGGGGGGGGGGGGGGGGGGGGFGGGGGGGGGGGGGGCEGGGGGGFGGGGGFGGGGFGGGCGG;<=FGGGGGGGGGGGGGGGCCCF9BFCFGGGGGGGGGDGFGGGEGGGGGGGGCFGFGGGFGGGGGGG7<8@EGGG5CCGGCEEEEGGGGG588EGCFCGGGFFGGGGGGG?
@M01751:259:000000000-C669V:1:1102:15776:5593 1:N:0:AGAGTC
CTAGCAACAGGATTAGATACCCTGGTAGTCCACGCCGTAAACGATGTCAACTAGCCGTTGGAATCCTTGAGATTTTAGTGGCGCAGCTAACGCATTAAGTTGACCGCCTGGGGAGTACGGCCGCAAGGTTAAAACTCAAATGAATTGACGGGGGCCCGCACAAGCGGTGGAGCATGTGGTTTAATTCGAAGCAACGCGAAGAACCTTACCAGGCCTTGACATGCAGAGAACTTTCCAGAGATGGATTGGTGCCTTCGGGAACTCTGACACAGGTGCTGCATGGCTGTCGTCAGCTCGTGTG
+
CCCCCGGGGFGGGGGGGGGGGGGGGGGGGGEC9@FGCFGGCF,@FCEAF<FFFCFEEFGDFGGFGGGGCFFCFGGG,<6E<@::FCFFGGGGGGGGGGFFGEEFFEGCCGGGC:CEFGG@F7FCF@F@GGGGGGFG<FGFGGGGFGGFGEEFGECFGGGGGEFDGDE*>7C:F=:F=F,8C<CFGGGGG8**?:FGGGDE*CCFCFCFG??CEFEFF6CF99+0<E0*;FC@FGED+<:;0<9EFCFF8CC78C:0AECEEGGCF?79CC8FGFGGC9E6+0::*/03/2/11<0+;=:2*
@M01751:259:000000000-C669V:1:1102:14314:5617 1:N:0:AGAGTC
TCACCACGTCATCCCCACCTTCCTCCAGTTTATCACTGGCAGTCTCCTTTGAGTTCCCGGCCGGACCGCTGGCAACAAAGGATAAGGGTTGCGCTCGTTGCGGGACTTAACCCAACATCTCACGACACGAGCTGACGACAGCCATGCAGCACCTGTGTCTGAGTTCCCGAAGGCACCAATCCATCTCTGGAAAGTTCTCAGCATGTCAAGGCCAGGTAAGGTTCTTCGCGTTGCTTCGAATTAAACCACATGCTCCACCGCTTGTGCGGGCCCCCGTCAATTCATTTGAGTTTTAACCTTT
+
CCCCCGGGGGGGGGGGGGGGGGGGGGGGGGGGGGGGGGGGGGGGGGGGGGGGGGGGGGGGGGGGGGGGGGGGG<FGGGGGG?FGGGGGGGGGGGGEGGGGGGGGGGGGGGGGGGFGGGGGGGGGGGGGGGGGGGGGG7FCF>FGGGGFGGGGGGGGFGGGGGFGCGGFCGGGGGGGFGGGGGGGGGGGGGGFGGGGDGGGGGGG9FGGFGGGGFFGGGGGGCGFGFFFGGGGGGGGGGGGGGGGFGGGG>FGGEFD?EGGGGGCF6CEGGE?ECCEGGG=GG7?FGGG+;FGGGCFG7?F+
@M01751:259:000000000-C669V:1:1102:24022:5730 1:N:0:AGAGTC
TCACCACGTCATCCCCACCTTCCTCCGGTTTGTCACCGGCAGTCTCCTTAGAGTGCCCACCATAACGTGCTGGTAACTAAGGACAAGGGTTGCGCTCGTTACGGGACTTAACCCAACATCTCACGACACGAGCTGACGACAGCCATGCAGCACCTGTGTCAGAGTTCCCGAAGGCACCAATCCATCTCTGGAAAGTTCTCTGCATGTCAAGGCCTGGTAAGGTTCTTCGCGTTGCTTCGCATTAAACCCCATGCTCCACCGCTTGTGCGGGCCCCCGTCAATTCATTTGAGTTTTAACCTT
+
CCCCCGGEGGGGGGGGGGGGGGGGGGGGG@FEGGGGGEGGGGGGGGGGFGFGDGGGGGGGGGGGGGGGFGGGG8EFGGGGGFFGGGGGDGGEGGG7FGGGGGGGG7FGGFGGGGFDFGFGGGGGG=FEEGGGGGGGGGGGGGGGGGFGG9AFGGGGGGCEGC9FFEFGFGGCG7FGFFFGDFFC@FCCFGFGGGGFGGGFGEFGGD;,7,3B7<BECF;@9C,?FFGGGGGGGGGF?F:*=F8+<FCE*28@CEE+<E6A8:8CEFFGE*CEEGCCE5EGD@<++<F7:+*+0:<FFFGGG
@M01751:259:000000000-C669V:1:1102:17944:5782 1:N:0:AGAGTC
TCACCACGTCATCCCCACCTTCCTCCAGTTTATCACTGGCAGTCTCCTTTGAGTTCCCGGCCTAACCGCTGGCAACAAAGGATAAGGGTTGCGCTCGTTGCGGGACTTAACCCAACATTTCACAACACGAGCTGACGACAGCCATGCAGCACCTGTCTCACAGTTCCCGAAGGCACCAAGGCATCTCTGCCAAGTTCTGTGGATGTCAAGACCAGGTAAGGTTCTTCGCGTTGCATCGAATTAAACCACATGCTCCACCGCTTGTGCGGGCCCCCGTCAATTCATTTGAGTTTTAACCTTT
+
CCCCCGGGGGGGGGGGGGGGGGGGGGGGGGGGGGGGGGGGFCGGFGGGGGGGGGGGGGGGGGGGGGFGGGGEFGGGGFGGGGGGGCFFGGGGGGEGDGGGGEFGEGGGGGGGGGGEGGGGGGGGGGGGGGGGGGGGGGGGGDGGG8FFFGGGGGGGGGGGGGGGFEFFGGGGEGGGGGGGCFGGGGGGGGGGGGGGGGFGFFGGGGGGGGGGFGGCGGGGGFFGGGGGGGGG7:F:FFCCFFFFGGGFFGGFGGGGGGGGGDEGCFGGGGGEEEGGECA/:CGFFGGGGCFFFGCGGGGG+
@M01751:259:000000000-C669V:1:1102:12194:5962 1:N:0:AGAGTC
TCACCACGTCATCCCCACCTTCCTCCAGTTTATCACTGGCAGTCTCCTTTGAGTTCCCGGCCGGACCGCTGGCAACAAAGGATAAGGGTTGCGCTCGTTGCGGGACTTAACCCAACATTTCACAACACGAGCTGACGACAGCCATGCAGCACCTGTCTCACGGTTCCCGAAGGCACTAAGGCATCTCTGCCGAATTCCGTGGATGTCAAGAGTAGGTAAGGTTCTTCGCGTTGCATCGAATTAAACCACATGCTCCACCGCTTGTGCGGGCCCCCGTCAATTCATTTGAGTTTTAACCTTG
+
CCCCCGGGGGGGGGGGGGGGGGGGGGGGGGGGGGGGGGGGGGGGGGGGGGGGGGGGGGGGGGGGGGGGGGGGGGGGGGGGGGGGGGGGGGGGGGGGGGGGGGGGGGGGGGGGGGGGGGGGGGGGGGGGGGGGGGGGGGGGGGGGGGGFGGGGGGGGGGGGGGGGGGGGGGGGGGGGGGGGGGGGGGGGFGGGGGGGGGGGGGGGGGGGGGGGGGGGGGGGGGGGGGGGGFGGGGGGFGGGG>EGGGGGFGGGGGGFFFGEGGCGGCFGGGGGGGDCEGGGGGGGGFGGF8<FGFGGGGGG7
@M01751:259:000000000-C669V:1:1102:23761:5999 1:N:0:AGAGTC
CTAGCAACAGGATTAGATACCCTGGTAGTCCACGCCGTAAACGATGTCAACTAGCCGTTGGAATCCTTGAGATTTTAGTGGCGCAGCTAACGCATTAAGTTGACCGCCTGGGGAGTACGGCCGCAAGGTTAAAACTCAAATGAATTGACGGGGGCCCGCACAAGCGGTGGAGCATGTGGTTTAATTCGAAGCAACGCGAAGAACCTTACCAGGCCTTGACATGCAGAGAACTTTCCAGAGATGGATTGGTGCCTTCGGGAACTCTGACACAGGTGCTGCATGGCTGTCGTCAGCTCGTGTT
+
CCCCCFGGGGGGGGGGGGGFGGGGGFGFFG<FGCDGGGGGGGCEGFFGCFGGGFGGGCGGGFGFFDFGGGGGFGGGGGGGGGGGDEGGGGGGG7FFFGGGGGGGGGGDGFGGGGGGFCGCFFGGGGGF=FFGGCFCDFGGGDFFFFGGGEEGGGGGGGGGGGC:C@@>CCGGGFGGE;FFGGGGGGGGFGGGFGGGGDCFGGGFFCGCGGGGGGGGF+AGGGGGG+CCF68CGFEFFCCF@GD<*<FFD+;CF9ECFGGGGGGGFF9+2:***<@FCFG69085C8CEG8@@EFC<EE57*
@M01751:259:000000000-C669V:1:1102:9789:6095 1:N:0:AGAGTC
CTAGCAACCGGATTAGATACCCTGGTAGTCCACGCCCTAAACGATGTCAACTGGTTGTTGGGTCTTCACTGACTCAGTAACGAAGCTAACGCGTGAAGTTGACCGCCTGGGGAGTACGGCCGCAAGGTTGAAACTCAAAGGAATTGACGGGGACCCGCACAAGCGGTGGATGATGTGGTTTAATTCGATGCAACGCGAAAAACCTTACCCACCTTTGACATGTACGGAATCCTTTAGAGATAGAGGAGTGCTCGAAAGAGAGCCGTAACACAGGTGCTGCATGGCTGTCGTCAGCTCGTGT
+
CCCCCGGGGGGEFGGGGGGGGGGGGGGGGGGGGGGDGGGGGGGGGGGGGGGGGGGGGGGGGGGGGGGGGGGGGGGGGGGGGGGGGGGGGGGGGGGGGGGGGGGGGGGGGGGGEGGGGGGGGGGGGGGGGGGGGGGGGGGFGGGGGGDGGGGGGGGGGDGGGGGGGGFGGGFGGGGGGGFGGGGGGGGGGGGGGGGGGGGGGGGGGGGDGGGGGGGG9FGGGCGGGGGGGEGGGGGCFFGFFGGDGGGGGGGGGGEGGGGFFCGGGGGGGGGFGGGFGGGGGGGGGGGGGGGGGCF?CEEF7
@M01751:259:000000000-C669V:1:1102:5674:6106 1:N:0:AGAGTC
CTAGCAACAGGATTAGATACCCTGGTAGTCCACGCCGTAAACGATGTCAACTAGCCGTTGGGATCCTTGAGATCTTAGTGGCGCAGCTAACGCATTAAGTTGACCGCCTGGGGAGTACGGCCGCAAGGTTAAAACTCAAATGAATTGACGGGGGCCCGCACAAGCGGTGGAGCATGTGGTTTAATTCGAAGCAACGCGAAGAACCTTACCTGGCCTTGACATGCTGAGAACTTTCCAGAGATGGATTGGTGCCTTCGGGAACTCAGACACCGGTGCTGCATGGCTGTCGTCAGCTCGTGTC
+
CCCCCGGGGGGGGGEGGGGGCFFGGFFDGGGGGGGGGGGGGGGGGGGGGGGGGGGGGGEGGGGGGGFFDGGFEFGGGGGGGGGGGGGGGGGEGGGGGGGGGGFGFGGGGGGGGEFGGGGEGGGEGGGGGGGGGGGGGGGGGGGGGGGGGGGDCFGGGGGGGGGGFGG<@FGGGGGGGFGCFGGGGGGGGGDEGGGGDFGEEGFFGGFGGGGGGGGGGGFGGFF8@9FF?CFFFGGGGFGGGGGGGGGFGGFGGFGGFGGEGFF?98C6CF*?CE=E9?ECGGGGGGGGFE=88<FEEC*7*
@M01751:259:000000000-C669V:1:1102:23366:6190 1:N:0:AGAGTC
CTAGCAACAGGATTAGATACCCTGGTAGTCCACGCCGTAAACGATGGAAGCTAGCCGTCGGGGGGTTTACCTTTCGGTGGCGCAGCCAACGCATTAAGCTTCCCGCCTGGGGAGTACGGTAGCAAGATTAAAACTCAAAGGAATTGACGGGGGCCCGCACAAGCGGTGGAGCATGTGGTTTAATCCGAAGCAACGCGCAGAACCTTACCAGCGTTTGACATGTCCGGACGATTTCCAGAGATGGATTTCTTCCTTTCGGGACAGGTGCACGGGTGCTGCATGGCTGTCGTCAGCTCGTGTC
+
CCC9@CC9FFFEF,,CE<<FFGGFDCEGGF---BF<:BFEFFEFGDC@<6EEEFAFC:FGEG7@FEC7DED,@FBEEFFC,:+8F@@>,+@:<FCC;FFF:B,?+1>BE>@C7*<BF<F31<FFFFFGCFG?,F>:,,?F8<<<8<2,:CEG5?8CGG>G>@>8888*1*2A@EFFFGGGGGCF+<CGDG>8@6C>CG5::CF*8CFFC?8***2?EFF7FGF@+8>88E/8C*<<CFGC*CC682C6+@AF:+<CFD5ECEG55A88C:*1*2**+AF8CCCCC5@+;CG5:8+<EG=E6
@M01751:259:000000000-C669V:1:1102:24210:6191 1:N:0:AGAGTC
TCACCACGTCATCCCCACCTTCCTCCGGTTTGTCACCGGCAGTCTGCTTAGAGTGCCCACCATGATGTGCTGGCAACTAAGCATAAGGGTTGCGCTCGTTGCGGGACTTAACCCAACATCTCACGACACGAGCTGACGACAACCATGCACCACCTGTCTCCTTTGTCCCGAAGGAAAGGCATATCTCTACACCGGTCAAAGGGATGTCAAGACTTGGTAAGGTTCTTCGCGTTGCTTCGAATTAAACCACATACTCCACTGCTTGTGCGGGTCCCCGTCAATTCCTTTGAGTTTCAGTCTT
+
CCCCCGGGFFGGGGGGGGGGGGGGGGGGGGGGGGGGGGGGGGGGGGGGGGGGGGGGGGGGGGGGGGGGGGGGGGGGGGGGGGGGGGGGFGGGGGGGGGGGGGGGGGGGGGGGGGGGGGGGGGGGGGGD@CEFEGGGGGFGEGGGGGFGGGGGGGGGGGGGGGGGGFFGGGC:FGFGGGGGGGGGGFGGGGGGGGGEGGGGDGGFFGG?FFFGGGGGGGG99BFFFGFGFGGGGGGGGGGG8EGGGGGC8EGFE?<9CGGFFGGGGG6FGDCEEFFGGGGGEGGGGGGGGF*CGGGGC?FGF
@M01751:259:000000000-C669V:1:1102:8302:6212 1:N:0:AGAGTC
CTAGCAACAGGATTAGATACCCTGGTAGTCCACGCCGTAAACGATGTCGACTTGGAGGCTGTTTCCTTGAGAAGTGGCTTCCGGAGCTAACGCGTTAAGTCGACCGCCTGGGGAGTACGGCCGCAAGGTTAAAACTCAAATGAATTGACGGGGGCCCGCACAAGCGGTGGAGCATGTGGTTTAATTCGAAGCAACGCGAAGAACCTTACCAGGCCTTGACATGCAGAGAACTTTCCAGAGATGGATTGGTGCCTTCGGGAACCGTGAGACAGGTGCTGCATGGCTGTCGTCAGCTCGTGTT
+
CCCCCGGGGGGGGGGGGGGGGGGFGGGGGGGGFGGGDEEGGGGGGGGGGGGGGGGCFGGFGGGGGFGGGGGG9FGGGGDGDGGGGGGGFGGGGGGGGGGGGGGGGGGGGGGGGGGGGGGGGGGGGGGGFGGGGGGGGGGGGFGGGGGFGGGGEGGGGEGGG7CFGGGFGGGGGGGGGGGGGGGGGGGGGGGGGGGGGGCGGGGGGGGGGGGGGFECCF7FGGFGDGGGGGGGGGGGGGGGGFGGGGGGGGGGGGGGGGGGGGGGGF*?7EFGGF?FGFGGGGGCFEFEGGCF=@0<ECFGF
@M01751:259:000000000-C669V:1:1102:8911:6353 1:N:0:AGAGTC
TCACCACGTCATCCCCACCTTCCTCCGGTTTATCACCGGCAGTCCCATTAGAGTGCCCTTTCGTAGCAACTAATGGCAAGGGTTGCGCTCGTTGCGGGACTTAACCCAACATCTCACGACACGAGCTGACGACAGCCATGCAGCACCTGTGTTACGGCTCTCTTTCGAGCACCAAGCCATCTCTGGCAAGTTCCGTACATGTCAAAGGTGGGTAAGGTTTTTCGCGTTGCATCGAATTAAACCACATCATCCACCGCTTGTGCGGGTCCCCGTCAATTCCTTTGAGTTTCAACCTTGCGGC
+
CCCCCGGGGGGGGGGGGGGGGGGGGGGGGGGGGGGGGGGGGGGGGGGGFGGGGGGGGGGGGGGGGGGGGGGGGGGGGGGGGGGGGGGGCFGGGGGGGGGGGGGGGGGCFGFGGFGGGGGGGGGGGGGGGGGGGGGGGGGGGGGGGGGGGGGGGGGGGGGGGGGGGGGGGGGGGGGGGGGGGGGGGCGGGGGGGGGGGDEGDGGGGGGGGGGGGGGGGGGFGGGGGGGGGECGGEFFFGFFGGGGGGFGGGGG?EGGDCEDFEGG5E>EGFGDCEEDCC:EGGC9+;FGGC70<6<?+ACG5
@M01751:259:000000000-C669V:1:1102:27618:6433 1:N:0:AGAGTC
CTAGCAACAGGATTAGATACCCTGGTAGTCCACGCCGTAAACGATGGACGCTAGCCGTCGGGGGGTTTACCTTTCGGTGGCGCAGCCAACGCATTAAGCTTCCCGCCTGGGGAGTACGGTCGCAAGATTAAAACTCAAAGGAATTGACGGGGGCCCGCACAAGCGGTGGAGCATGTGGTTTAATTCGAAGCAACGCGCAGAACCTTACCGGCTCTTGACATTCTGGGTATGGGCAGTGGAGACATTGTCCTTCAGTTAGTCTTGCCCCAGAACAGGTGCTGCATGGCTGTCGTCAGCTCGG
+
CCC<CFGGD8<,;E<EEEFFGGGFFFFGGFGGGEGF@FEEGFF@FGGG,+7BFCGCFF@:C@@CFEGGFGGFCGE+CCD88CFE7FFGG+FFGGGG@,?,8DFGE:@F@@GC7:C8FF@CFECFC@B?CCF:FG8CF,>:AFE,,3978CECE>CC58*85@CFGG5?E5;8F?CEFG6*;CEF7:;7;?EGGGG>8?ECEGCCCF+:<***21097CFCCC9+<CC8CG6@8C>EE80<8:E8AC@FG7:7+<+<C<+0<++0<FGGG8@0A*ACCFC?7<C?E@AE*;+*;88A+<CG*
@M01751:259:000000000-C669V:1:1102:12702:6469 1:N:0:AGAGTC
TCACCACGTCATCCCCACCTTCCTCCGAGTTGACCCCGGCAGTCTCCTATGAGTCCCCACCATCACGTGCTGGCAACATAGAACGAGGGTTGCGCTCGTTGCGGGACTTAACCCAACATCTCACGACACGAGCTGACGACAACCATGCACCACCTGTGCACGACCCTTTAAAGGACCTGCCATCTCTGACAGATTTCCGTGCATGTCAAGCCTAGGTAAGGTTCTTCGCGTTGCATCGAATTAAGCAACATGCTCCGCCGCTTGTGCGGGCCCCCGTCAATTCCTTTGAGTTTTAGCCTTT
+
CCCCCGGGGGGGGGGGGGGGGGGGGGGGGGGGGGGGGGGGGGGGFGGGGGGGGGGGGGGGGGGGGGGGGGGGGGGGGGGGGGGGGGGGGGGCGGGGGGGGGGGGGGGGGGGGGGGGGGGGGGGGGGGGGGGGGGGGGGGGGGGGGGGGGGGGGGGGGGGGGGGGGGGGGGGCFGGGGGGGGGGGGGGGGGGGGGGGGGGGGGFGFGGFGGGGGFFGGGGGGGGGGGFFGGGGGGGGGGG?EFGGGGGGGGGGGGFGGGGGGGGGGCGGGGGGGGGGGEG5FGGGGGGGFGCGGGGGGGGG+
@M01751:259:000000000-C669V:1:1102:18930:6489 1:N:0:AGAGTC
TCACCACGTCATCCCCACCTTCCTCCGGTTTATCACCGGCAGTCTCCTTTGAGTTCCCGACCGAATCGCTGGCAACAAAGGATAAGGGTTGCGCTCGTTGCGGGACTTAACCCAACATTTCACAACACGAGCTGACGACAGCCATGCAGCACCTGTCTCACGGTTCCCGAAGGCACTAAGGCATCTCTGCCGAATTCCGTGGATGTCAAGAGTAGGTAAGGTTCTTCGCGTTGCATCGAATTAAACCACATGCTCCACCGCTTGTGCGGGCCCCCGTCAATTCATTTGAGTTTTAACCTTT
+
CCCCCGGGGGGGGDGGFGFGGGGGGDEGGEGGGFGGGGGGEFFGDGGGGCGGGCEEFGGGEEFGDEEGGFGGGGGCGGGGAF@FEFEFGFFGEDECFGGCGE>4CCEGGGDFCFGFFGGGGGGGGGGEGEFGGFGFEGFECGFBFDFCCCFCGGGGF9F9F7CGGFFA*<FGGGGGCFFGGFGCFF99FFDCC<*<CF:CFGD@CCFC<@CBFFFGGGCGGG@9BFGGGGGGEGGGGCF@FGGGGGG>FGGF+<7ACGFGCCED:8EEE5EGGGGG8C8:AEFG?FC<9CF<?E+<<EGG+
@M01751:259:000000000-C669V:1:1102:15971:6499 1:N:0:AGAGTC
TCACCACGTCATCCCCACCTTCCTCCGACTTATCATCGGCAGTTTCCATAGAGTGCCCAACTGAATGCTGGCAACTAGGGACGTGGGTTGCGCTCGTTGCCGGACTTAACCGAACATCTCACGACACGAGCTGACGACAGCCATGCAGCACCTGTCACTCATCCAGCCGAACTGAAGAAATCCATCTCTGGAAATCGCGATGAGGATGTCAAACGCTGGTAAGGTTCTGCGCGTTGCTTCGAATTAAACCACATGCTCCCCCGCTTGTGCAGGCCCCCGTCAATTCCTTTGAGTTTTAATT
+
CCCCCGGGGGGGGGGGGGGGGGGGGGGGGGGGGGGGGGGGGGGGGGGGGFGGGGGGGGGGGGGGGGGGGGGGGGGGGGFGGGGGGGGGGGGGGGGGGGGGGGGGGGF9EFGGGDGGGGGGGGGGGGGGGGGGGGGGGGDGGGGGGGGGGGGGGGGGDFCGCGGGGGGFCF<FGGGFGFFGGGFFCGFGGGGFGGGGGGG77CCCFGGFE:FFGGGGGGGGDFGGGGGGGGC5?EG>>FGFCFFGGGGGGGDC*<:EGFC*;ECEEE5E+<EFGGGDEGGGGDCGFGFFCGCFGGGGG7CE+
@M01751:259:000000000-C669V:1:1102:13914:6559 1:N:0:AGAGTC
CTAGCAACAGGATTAGATACCCTGGTAGTCCACGCCGTAAACGTTGGGCGCTAGATGTAGGGACCTTTCCACGGTTTCTGTGTCGTAGCTAACGCATTAAGCGCCCCGCCTGGGGAGTACGGCCGCAAGGCTAAAACTCAAAGGAATTGACGGGGGCCCGCACAAGCGGCGGAGCATGCGGATTAATTCGATGCAACGCGAAGAACCTTACCAAGGCTTGACATACACCGGAAACGGCCAGAGATGGTCGCCCCCTTGTGGTCGGTGTACAGGTGGTGCATGGTTGTCGTCAGCTCGTGTC
+
CCCCCGGGGGGFGGGGGGGGGGGGGGGGGGGGGGGGGGGGGGGGGGGGGGGGGGGGGGGGGGGGGGGGGGGGGGGGGGGGGGGGGGGGGGGGGGGGGGGGGGGGGGGGGGGGGGGGGGGGGGGGGGGGGGGGGGGGGGGGGGGGGGGGGGGGGGGGGGEDG:FGGGGGGGGGGGGGGGGGGGGDGGGGGGGGGGFGGGGGGGGGGGGGGCCFGGFGGGGGGGCFFGGGC>EEGGGGGGG>EGGF77EGEEGGGGGDGGGCGFGGGEEGFFEGGGGFGGF6EFD:FEGGGGA:EDFF=ECC*
@M01751:259:000000000-C669V:1:1102:10399:6732 1:N:0:AGAGTC
TCACCACGTCATCCCCACCTTCCTCCGGTTTATCACCGGCAGTCTCCTTTGAGTTCCCGACCGAATCGCTGGCAACAAAGGATAAGGGTTGCGCTCGTTGCGGGACTTAACCCAACATTTCACAACACGAGCTGACGACAGCCATGCAGCACCTGTCTCACGGTTCCCGAAGGCACTAAGGCATCTCTGCCGAATTCCGTGGATGTCAAGAGTAGGTAAGGTTCTTCGCGTTGCATCGAATTAAACCACATGCTCCACCGCTTGTGCGGGCCCCCGTCAATTCATTTGAGTTTTAACCTTT
+
CCCCCGGGGGGGGGGGGGGGGGGGGGGGGGGGGGGGGGGGGDFGDGGGGGGGGGGGGGGGGGGFBCEFGGGGGDFGGGGGGGGGGGGGGGGGGGGGGGGGGDGGGGGGBEFFFCGGGGGGFFGGGGGGDFDGGGGF:FGGGGGGGGGGGGGGGGFGG9F,@CGGGGGGGGGGGGGGGGGCFC7FFC@FFGGDGDEFGFAF:C:FFGGGG9FGGGGFGGGFGGGGGGG>EGGGGGGGG5CCFCCFGGGGCFGFGGGG8FGDC>;EGCGDGEGGGGGGEG*CFC??CE7<A8FGGGCFGCFC:
@M01751:259:000000000-C669V:1:1102:9055:6759 1:N:0:AGAGTC
CTAGCAACAGGATTAGATACCCTGGTAGTCCACGCCGTAAACGATGTCGACTTGGAGGTTGTTCCCTTGAGGAGTGGCTTCCGGAGCTAACGCGTTAAGTCGACCGCCTGGGGAGTACGGCCGCAAGGTTAAAACTCAAATGAATTGACGGGGGCCCGCACAAGCGGTGGAGCATGTGGTTTAATTCGATGCAACGCGAAGAACCTTACCTACTCTTGACATCCACGGAATTTGGCAGAGATGCCTTAGTGCCTTCGGGAACCGTGAGACAGGTGCTGCATGGCTGTCTTCCGCTCGTGTT
+
CC<BCFFGGDFFGGGFGGGGFGGGGGGGGGFFFGGD7FGGGGCCGGGGGFECFFGGGGGGGGGGGGGFGAFG?@FFDECFFFGGGGGGG9EFGGGGGGGGGGGGG7CGD7+?B7:FFFGEDDGDGGGGGGGG9FGGFGGGF<FGGFGGF7>EGDC*>FGGG7CCFEGEECFDGGGG@EGECFGGFGFC,?FGD?CFGEC*:5+0CFCFAFGGCG6CFFFG??FGGGGGGG*<C?CFFEGGFGCF80CCGG7+<+<CCC8EGFCGGDEGCE*A@E6@EGFDC@=C68;99@++/1/:C5C5E
@M01751:259:000000000-C669V:1:1102:22729:6788 1:N:0:AGAGTC
CTAGCAACAGGATTAGATACCCTGGTAGTCCACGCCGTAAACGATGTCGACTTGGAGGTTGTTCCCTTGAGGAGTGGCTTCCGGAGCTAACGCGTTAAGTCGACCGCCTGGGGAGTACGGCCGCAAGGTTAAAACTCAAATGAATTGACGGGGGCCCGCACAAGCGGTGGAGCATGTGGTTTAATTCGAAGCAACGCGCAGAACCTTACCAGCGTTTGACATCCTCATCGCGATTTCCAGAGATGGATTTCTTCAGTTCGGCTGGATGAGTGACAGGTGCTGCATGGCTGTCGTCAGCTCG
+
CCCCCGGGGGGGGGGGGGGGGGGGGGGGGGGGGGGGGGGGGGGDGGGGGGGGGGGGGGGGGGGGGGGGGGGGGGGGGGGGGGGGGGGGGGGGGGGGGGGGGEGGGGGGGGGGGGGGGGGGGGGGGGGFGGGGGGGGGGGGGGGGGGGGGGGGGGGGGGGGDGGGGGGGGGDCGEFCFGGCGGGGGGGGGGGGGGFEGGGGGGGGGGGGGGGGGGECEGGGFGGGGGGGGGGGGGGGGFGGCCFFGGGGGGGGFCFDGGGGDGGGGGGGGGGGGGGGGGGGGGGGGGGGFGFFEGGGGGGGG
@M01751:259:000000000-C669V:1:1102:27006:6807 1:N:0:AGAGTC
CTAGCAACAGGATTAGATACCCTGGTAGTCCACGCCGTAAACGATGTCGACTTGGAGGTTGTGCCCTTGAGGCGTGGCTTCCGGAGCTAACGCGTTAAGTCGACTGCCTGGGGAGTACGGCCGCAAGGTTAAAACTCAAATGAATTGACGGGGGCCCGCACAAGCGGTGGAGCACGTGGTTTAATTCGATGCAACGCGAAGCACCTTACCTGGCCTTGACATCCACGGAATTTGGCAGAGATGCCTTAGTGCCTTCGGGAACCGTTAGACAGGTTCTGCATGGCTGTAGTCAGTTCGTGTT
+
CCCCCGGGGFG,CFGGGGGACFAFGGGGGGGEC@EFGGGGGFDGGDEECF+C:EFFDEGFGGDFGC@FFFGGGGGGDGGCEFECEFGGGGGGGG:CFGGGG+CG+:EECGGGDEEGGA:C7>CCC+CCFGFGGFGGGGFAFGG<3@,CC@ECGGGDGGD@FFF:CG714:1CF:,=<CF:C:2?C@F:C<FDECFGC8?EG*<@FFF?:6<E5ECG6?C+A+@EFC>E55@FFFFGCECGC<?+<C9?7@+9A@9CF5C*?FG5?*;8FGDG5<+++<7<C7AFF>*+3C++++3<8*:/0
@M01751:259:000000000-C669V:1:1102:14928:7230 1:N:0:AGAGTC
TCACCACGTCATCCCCACCTTCCTCCGGTTTATCACCGGCAGTCTCCTTTGAGTTCCCGACCGAATCGCTGGCAACAAAGGATAAGGGTTGCGCTCGTTGCGGGACTTAACCCAACATTTCACAACACGAGCTGACGACAGCCATGCAGCACCTGTCTCACGGTTCCCGAAGGCACTAAGGCATCTCTGCCGAATTCCGTGGATGTCAAGAGTAGGTAAGGTTCTTCGCGTTGCATCGAATTAAACCACATGCTCCACCGCTTGTGCGGGCCCCCGTCAATTCATTTGAGTTTTAACCTTT
+
CCCCCGGGGGGGGGGGGGGGGGGGGGGGGGGGGGGGGGGGGGGGGGGGGGGGGGGGGGGGGGGGGGGGGGEGGGGGGGGGGGGGGGGGGGGGGGGGGGGFEGGCFGGGGFGGGGGGFGGGFFFFGGBFGGGGGGFFGEGDGGGGGGGGFGGGFFGGGGGAFGGEGGGGG>FC7FGGGGGGFGGGG,?FCGGGGCFGGGFGFEDGFGGGGGFGGGGGGGGGGCFCFGG5EEGGGDGFG>FGGGCGGGGGGGGG60+<FFGGGGGFF?::8CGGG?EGEE*AFGG9CGGF9FG?FGGGFFFF+
@M01751:259:000000000-C669V:1:1102:12540:7293 1:N:0:AGAGTC
TCACCACGTCATCCCCACCTTCCTCCGGTTTGTCACCGGCAGTCTCCTTAGAGTGCCCACCATAACGTGCTGGTAACTAAGGACAAGGGTTGCGCTCGTTACGGGACTTAACCCAACATCTCACGACACGAGCTGACGACAGCCATGCAGCACCTGTGTCAGAGTTCCCGAAGGCACCAATCCATCTCTGGAAAGTTCTCTGCATGTCAAGGCCTGGTAAGGTTCTTCGCGTTGCTTCGAATTAAACCACATGCTCCACCGCTTGTGCGGGCCCCCGTCAATTCATTTGAGTTTTAACCTT
+
CCCCCGGGGGGGGGGGGGGGGGGGGGGGGGGGGGGGGGGGGGGGFGGGGGGGGGGGGGGGGGGGGGGGGGGGGGGGGGFGGGGGGGGGGGGGGGGGGGGGGGGGGCFGGFGFGGGGGGGGGGGGGGGGGGGGGGGGGGGGGGGGGGGGGGGGGGGGGFGG9FGGGGGGGGDGEGGGGGGGGGGGDGFGGGGGFFGGGEFGGGGGGGGGGDGGGGGGGGGGGFBFGGG9FGGGGGGFGFEFCFCFGGGGGGGGFFCFC+;8>EEG>F<FGEGEEEGDECCC8FFGGGGG99FGGGCFCEGGF
@M01751:259:000000000-C669V:1:1102:6760:7376 1:N:0:AGAGTC
TCACCACGTCATCCCCACCTTCCTCCGGTTTATCACCGGCAGTCTCCTTTGAGTTCCCGGCATTACCCGCTGGCAACAAAGGATAAGGGTTGCGCTCGTTGCGGGACTTAACCCAACATTTCACAACACGAGCTGACGACAGCCATGCAGCACCTGTCTCAGAGTTCCCGAAGGCACCAAAGCATCTCTGCTAAGTTCTCTGGATGTCAAGGCCAGGTAAGGTTCTTCGCGTTGCATCGAATTAAACCACATGCTCCACCGCTTGTGCGGGCCCCCGTCAATTCATTTGAGTTTTAACCTT
+
CCCCCC<;F<FFF9CFFGGFFGGFGFGDFEE99,CEFCCCF7FC@FFG996<DDDGGGE@EDGEFFGGDEG+C7<FD<,C<FA<FCFGGF@>DC>FG@FF,+>7==BFDFGGGGGGED8,CFFGFGFF7:FF7CEFDF@@F+>DF,@DFDGGGG8FFGFDCFGDFAC9FFGGCBCFF*DCF,,,,7?=338;<CFECC<@C<FFGBFGGF:,*4<@*2C:2227,<7+1<CFFFGG7+80*<*<0:<*;A*<2<<<8:E6C:8?8;+<85*:8/1:8CCEEGG++<EE++*3+<E@F9+<:
@M01751:259:000000000-C669V:1:1102:17622:7442 1:N:0:AGAGTC
CTAGCAACAGGATTAGATACCCTGGTAGTCCACGCCCTAAACGATGTCAACTGGTTGTTGGGTCTTCACTGACTCAGTAACGAAGCTAACGCGTGAAGTTGACCGCCTGGGGAGTACGGCCGCAAGGTTGAAACTCAAAGGAATTGACGGGGACCCGCACAAGCGGTGGATGATGTGGTTTAATTCGATGCAACGCGAAAAACCTTACCCACCTTTGACATGTACGGAATTTACCAGAGATGGTTTAGTGCTCGAAAGAGAACCGTAACACAGGTGCTGCATGGCTGTCGTCAGCTCGTGT
+
CCCCCGGGGGGGGGGGGGGGGGGGGGGGGFGFGGGGGGGGGGGGGGGGGGGGGGGGGGGGGGGGGGGGGGGFGGGFGGGGGGGGGGGGGGGGGCEGFFGGGGGGGGGGGGGGGGGGGGGGGGGGGGGGGGGGGGGGGFGGG@FGGFGGGGGGGGGGGGEGGGGGDGGGGFFEGGGGGGGGFGEGFFGGGGGGGGGGGBFFGGGGGGGGGGGGGGGGFGGGGGGGGGEG5CGGGGFGGGGGGGGGGGGGGGGGGG5FEGGGGGGGGGFGGGGGGGGGGCCFGGGGGGCGGGGG=EFCFG=C=
@M01751:259:000000000-C669V:1:1102:13367:7531 1:N:0:AGAGTC
TCACCACGTCATCCCCACCTTCCTCCGGCTTATCACCGGCGGTTCCTTTAGAGTACCCAACTAAATGATGGTAACTAAAGGCGAGGGTTGCGCTCGTTGCGGGACTTAACCCAACATCTCACGACACGAGCTGACGACAGCCATGCAGCACCTGTGTTCCAGTCCCCGAAGGGAAGAAATCTGTCTCCAGAAGTCGTCCGGACATGTCAAACGCTGGTAAGGTTCTGCGCGTTGCTTCGAATTAAACCACATGCTCCACCGCTTGTGCAGGCCCCCGTCAATTCCTTTGAGTTTTAATCTT
+
CCCCCGGGGGGGGGGGGGGGGGGGGGGGGGGGGGGGGGGGGGGGGGGGGGGGGGGGGGGGGGGGGGGGGGGAF,FFGGGGGGGGGGGGGGGGGGGGGGGGGGGGGGGGGGGGGGGGGGAFFFGGGGGGGGGGGGGGGGGGGGGGGGGGGGGGGGGFGGGGGGGGGGGGGGGGGGGGFGGGGGGGGFGFFGGFGGGGGGEGGEGGGGGGGGGGGGGGGGGGGGGGGGGGGGGGGGGGGGGGGGGGGGGGGGFGDGGGGGGGGGGGGGCGGGFEGGGGCGG5EGFFGGGG778<CGFFGF7CG
@M01751:259:000000000-C669V:1:1102:18360:7648 1:N:0:AGAGTC
CTAGCAACAGGATTAGATACCCTGGTAGTCCACGCCGTAAACGATGTCGACTTGGAGGTTGTTCCCTTGAGGAGTGGCTTCCGGAGCTAACGCGTTAAGTCGACCGCCTGGGGAGTACGGCCGCAAGGTTAAAACTCAAATGAATTGACGGGGGCCCGCACAAGCGGTGGAGCATGTGGTTTAATTCGATGCAACGCGAAGAACCTTACCTACTCTTGACATGGCATGTTACCTCGAGAGATCGGGGATCCTCTTCGGAGGCGTGCACACAGGTGCTGCATGGCTGTCGTCAGCTCGTGTC
+
CCCCCGGGGGGFFGGGGGGGGGGGGGGGGGFGGGGGGGGGGGGGGGGGGGGGGGGGGGGGGGGGGGGGGGGGGGFGGGGGGGGGGGGGGGGGDGGGGGGGGGGGGGGGGGGGGGGGGGGGGGGGGGGGGGGGGGGGFCGGGGGGGGGGGGGGGGGGGGGGEGGGGGGGGGGGGGGGGGGGGGGGFGDGGGGGCFGGGGGGGGGGGGGGGGGGGGGGGGGGGGFGGGGGGGFGGGGGGGGGGGGGGG>88EGGGGGGG58EGGDECGFFFGGGGGCGGGGFCFGGGGFC58C:EF@FGEGF*
@M01751:259:000000000-C669V:1:1102:9663:7651 1:N:0:AGAGTC
TCACCACGTCATCCCCACCTTCCTCCGGTTTATCACCGGCAGTCTCCTTTGAGTTCCCGACCGAATCGCTGGCCACAAAGGATAAGGGTTGCGCTCGTTGCGGGACTTAACCCAACATTTCACAACACGAGCTGACGACAGCCATGCAGCACCTGTCTCAGCGTTCCCGAAGGCACCAATCCATCTCTGGAAAGTTCGCTGGATGTCAAGAGTAGGTAAGGTTCTTCGCGTTGCATCGAATTAAACCACATGCTCCACCGCTTGTGCGGGCCCCCGTCCATTCATTTGAGTTTTAACCTTG
+
CCCCCGGGGGGGGGGGGGGGGGGGGGGGGGGGGGGGGGECFGGFFGGGGGGGGGGGGGGGGGGGFEGGGGGGG,EGFGGGGGGGGGGGGGGGGGDGGGG?CFGGGGGGGGGGGGGGGGGGGGGGGEGGGGGGGGGGGGGGGGGGGGGGGGGGGGGGGGGGGGGGGGGGGGDFGGGGGG7FGGGGGGGGGGGGGGGGGDEGGGGFGGGGGFFGGGGGF?FGGDGGGFGGGGGGGGFFCGF:FGGGFGGGGFGGFFFFGGGGGGEGGFGGGGGGGGGGCE*AC7CFGGGCEFEFGGC@@9:C+
@M01751:259:000000000-C669V:1:1102:11413:7794 1:N:0:AGAGTC
CTAGCAACAGGATTAGATACCCTGGTAGTCCACGCCGTAAACGATGTCGACTTGGAGGTTGTTCCCTTGAGGAGTGGCTTCCGGAGCTAACGCGTTAAGTCGACCGCCTGGGGAGTACGGCCGCAAGGTTAAAACTCAAATGAATTGACGGGGGCCCGCACAAGCGGTGGAGCATGTGGTTTAATTCGATGCAACGCGAAGAACCTTACCTACTCTTGACATCCAGAGAACTTTCCAGAGATGGATTGGTGCCTTCGGGAACTCTGAGACAGGTGCTGCATGGCTGTCGTCAGCTCGTGTT
+
CCCCCGGGGGGGGGGGGGGGGGGGGGGGGGGGGGGGGGGGGGGGGGGGGGGGGGGGGGGGGGGGGFGGGGGGGGGGGGGGGGGGGGGGGGGGGGGGGGGGGGGGGGGGGGGGGGGGGGDGGGGGGGGGGGGDGGGGGGGGGGGGGGGGGGGGGGGGGGGGGGGGGGGFGGFFGGGFGGGGGGGGGGFGCGGGGGGGGGEGGGGGGGGGGCGGGGGGG:CFFGGGCFGGCEFGGGGFGGCGCFGGGGGFGGFG?FFGGGGGEGGGGFGFGGGGGGGGGGGGGFGGGGGGFGCFGGGGGGGGG
@M01751:259:000000000-C669V:1:1102:19072:7839 1:N:0:AGAGTC
CTAGCAACAGGATTAGATACCCTGGTAGTCCACGCCGTAAACGATGAATGTTAGCCGTCGGGCAGTATACTGTTCGGTGGCGCAGCTAACGCATTAAACATTCCGCCTGGGGAGTACGGTCGCAAGATTAAAACTCAAAGGAATTGACGGGGGCCCGCACAAGCGGTGGAGCATGTGGTTTAATTCGAAGCAACGCGCAGAACCTTACCAGCTCTTGACATTCGGGGTTTGGGCAGTGGAGACATTGTCCTTCAGTTAGGCTGGCCCCAGAACAGGTGCTGCATGGCTGTCGTCAGCTCGT
+
CCCCCGGF9FF@C<@<<CE@@,@C,CE@F<EEFGGGGGGDGGGGGGGFFGGGFGFGEGGGGGGGGGGGGGGGGGGG7FGEFEGGEEFGFGGG=B?FCFGGGEGGFEGGG7FEFEE@FGEGGGGGGGGFGGGGGGGGFFGCFCGGFFEGD7@CFDDCGEEGGGCCGGFED7FE:FFFCFCFF7FGCCEG8FGGGGGGDECEGEFFFGGFFFFGGFGGGGFGFGGGFGCEEECEG58ECFGGGG>FGGGGCF?CGGGGGGGGFGF>>FFECE>F68C5@?EGGGGC?GGGEC<FG5*;8+<=/
@M01751:259:000000000-C669V:1:1102:12062:7841 1:N:0:AGAGTC
TCACCACGTCATCCCCACCTTCCTCCGGTTTATCACCGGCAGTCTCCTTTGAGTTCCCGACCGAATCGCTGGCAACAAAGGATAAGGGTTGCGCTCGTTGCGGGACTTAACCCAACATTTCACAACACGAGCTGACGACAGCCATGCAGCACCTGTCTCACGGTTCCCGAAGGCACTAAGGCATCTCTGCCAAATTCCGTGGATGTCAAGAGTAGGTAAGGTTCTTCGCGTTGCATCGAATTAAACCACATGCTCCACCGCTTGTGCGGGCCCCCGTCAATTCATTTGAGTTTTAACCTTT
+
CCCCCGGGGGGGGGGGGGFGGGGGGGGGGGGGGGGGGGGGEGGGAFGGGGGFFGGGGGGGGGGGFGGGGFGGG,CFGFGGGGGGGGGGGGGGGGGGGGGFGGDFGGGGGC,EFGGGGGGGGGAFGFGGGGGGGGGFGGGEGGGGGFGG<FFGGGGGGGFFFGGFGGGGGGEGCGGFFGGG,FEGGFBFFCFEDGGGGG7CFGCEFGFGGGFFFGFFGGGGGGGGFFGEFEEGC::CFECFFGGGGCCFG*<<EFGC6E>EGGGFG6E*888EE*C8CC5ACGGGGGGF?C:AEEGFG+9C+
@M01751:259:000000000-C669V:1:1102:10358:7841 1:N:0:AGAGTC
CTAGCAACAGGATTAGATACCCTGGTAGTCCACGCCGTAAACGATGTCGACTTGGAGGTTGTTCCCTTGAGGAGTGGCTTCCGGAGCTAACGCGTTAAGTCGACCGCCTGGGGAGTACGGCCGCAAGGTTAAAACTCAAATGAATTGACGGGGGCCCGCACAAGCGGTGGAGCATGTGGTTTAATTCGATGCAACGCGAAGAACCTTACCTACTCTTGACATCCACGGAATTCGGCAGAGATGCCTTAGTGCCTTCGGGAACCGTGAGACAGGTGCTGCATGGCTGTCGTCAGCTCGTGTT
+
CCCCCGGGGGGGFGGGGFGGGCGFGGEGGGGGGGGGGGGGGGGGGGGGGGGGGGGGGGEGFGGDFGGFGGGGGGGGGGG8EFGGGGGGFFGGGGGGDGGCFGFGGFGGGGGGGGGGGGGGGGGGCFGGGCGFGGFFGGGGGGGGGGFGGGGGGGGGGCFBFGGGFFGGGGGGGGGGGGGGGGGFFDFG9FGGGGGGEG58CGGGGGGGGGGGGGFFGGGGFGGGGGCEEGGGEF6EEGGGGGGFGGFGFGGFFGGGGEGGGGGGGGCCCEFGGGFFGGGGGGGGGD>:FGGGGGFCEGF5:
@M01751:259:000000000-C669V:1:1102:10394:7848 1:N:0:AGAGTC
TCACCTCGTCATCCCCACCTTCCTCCGGTTTGTCACCGGCAGTCTCCTTAGAGTGCCCACCATAACGTGCTGGTAACTAAGGACAAGGGTTGCGCTCGTTACGGGACTTAACCCAACATCTCACGACACGAGCTGACGACAGCCATGCAGCACCTGTGTGTAGGTCCCCGAAGGGAAGAAATCCATCTCTGGAAGTCGTCCTACCATGTCAAACGCTGGTAAGGTTCTGCGCGTTGCTTCGAATTAAACCACATGCTCCACCGCTTGTGCAGGCCCCCGTCAATTCATTTGAGTTTTAACC
+
CCCCCGGGGGFGGGGGGGGGGGGGGGGGGGGGGGGGGGGGGGGGGGGGGGGGGGGGGGGGGGGGGGGGGGGGGGGGGGGGGGGGGGGGGGGFGGGGEGGGGGGGGGGGGGGGFGGDEGGGGFGGGGGGGGGGGGGGGGGGGGGGGGGGGGG@FGGGGGGGGGGGGGGGGGCGGGGFFGDFGFGGGGGGGGGGFGGGGGGGGGFGGGGGGGFGFCCCGEEFGGGGGG?FFGGGGD5EEGGGGFGGGGGGGGFGGGFGCEFFGGGGGGGG?FGDGGGGGGGEG5CFCFFGEGCEFFGGGCCF?
@M01751:259:000000000-C669V:1:1102:3366:7854 1:N:0:AGAGTC
CTAGCAACCGGATTAGATACCCTGGTAGTCCACGCCGTAAACGATGTCGACTTGGAGGTTGTTCCCTTGAGGAGTGGCTTCCGGAGCTAACGCGTTAAGTCGACCGCCTGGGGAGTACGGCCGCAAGGTTAAAACTCAAATGAATTGACGGGGGACCGCACAAGCGGTGGAGCATGTGGTTTAATTCGATGCAACGCGAAGAACCTTACCTACTCTTGACATCCAGAGAACTTTCCAGAGATGCTTTGGTGCCTTCGGGAACTCTCAGACAGGTGCTGCATTGCTGTCGTCAGCTCGTTTT
+
CCCCCGGGGGGEGGFFGGGGGGGGGGGGGDFFGGGGGGGGGGEGGFFGGGGFGFGGGGGGGGGGGGGGGGGGGGEFFGGGFG7CF+FGGGGGGGGGGGGGFGGECEGGGGGGGGGGDFCEEDECEGGGGGGGGGGGGGGGGDFGGGGGFFGGGC*>CFGE@FDGGGGCGGGGGGGEGDGEGGCFGGGGGFDEGGGGDEGG8;EFGGGFCFFFFGCFFFGCFEF6<9CFFGCCGGFGGFFEGDGFFGG76E>9FE++2?>8CCCCG+3+3<CEF9C?C7+8E:@?99@CEEE588FGC/**1
@M01751:259:000000000-C669V:1:1102:5515:7985 1:N:0:AGAGTC
TCACCACGTCATCCCCACCTTCCTCCGGTTTATCACCGGCAGTCTCCTTTGAGTTCCCGACCGAATCGCTGGCAACAAAGGATAAGGGTTGCGCTCGTTGCGGGACTTAACCCAACATTTCACAACACGAGCTGACGACAGCCATGCAGCACCTGTCTCACGGTTCCCGAAGGCACTCAGGCATCTCTGCCAGATTCCGTGGATGTCAAGAGTAGGTAAGGTTCTTCGCGTTGCATCGAATTAAACCACATGCTCCACCGCTTGTGCGGGCCCCCGTCCATTCATTTGAGTTTTAACCTTT
+
CCCCCGGGGGGGGGGFGGGGGGGGGGGGGGGGGGGGGGGGGGGGAGGGGGGGGGGGGGDGGGGGFEGGGGGEG,FFGGGGGGGFGG<EEFGGEGDGGGGFGGGGGGGGGGAFGGGGGGGGFGGGGGGGGGEEFFFGGGCGGGGGGGGGGFGGGGGGGFGGGGGGDDGGGCGGGGGGFEFECCFGGGGGGGGFFGFG,?CFGGG?FCFGGFGGGGGG@CFGFFGFF9F@FGGGCEFGGEGGGGGGGGGGGFFG+2A:CEGE8:EGGEFG=CEGGEGGCE=C7+3<AG7+2*<EEGFGG9FE+
@M01751:259:000000000-C669V:1:1102:13886:8018 1:N:0:AGAGTC
TCACCACGTCATCCCCACCTTCCTCCGGTTTGTCACCGGCAGTCTCCTTTGAGTTCCCGACCGAATCGCTGGCAACAAAGGATAAGGGTTGCGCTCGTTGCGGGACTTAACCCAACATTTCACAACACGAGCTGACGACAGCCATGCAGCACCTGTCTCACGGTTCCCGAAGGCACTAAGGCATCTCTGCCGAATTCCGTGGATGTCAAGAGTAGGTAAGGTTCTTCGCGTTGCATCGAATTAAACCACATGCTCCACCGCTTGTGCGGGCCCCCGTCCATTCATTTGAGTTTTAACCTTT
+
CCCCCGGGGGGGGGGGGGGGGGGGGGGGGGGEGGGFCGCFGGGGGGGFGGGGGGGGGGGGGGGEGGGGGGGGGGGGGGGGGGGGGGGGGGGGGGGGGGGGGGGGGGFFGFFGGGGGFGGGGGGGGGGGGDGGGGFFGDGGGGGGGFGGFGGGGGFFCFGGFGGGGGGGGEGGGGGGGGGGGG>FGGGGGGGGG7FGFGGGCGGGGGGGGGGGGGGEGGGGGGGFFGFEGEGGGDFECEC6CFF@F?F5AFGGGCCFGFFGDGE>FCFE5>5EEGGGGG*2CFFFGGGA@FGGGGG69CGD+
@M01751:259:000000000-C669V:1:1102:8343:8030 1:N:0:AGAGTC
CTAGCAACAGGATTAGATACCCTGGTAGTCCACGCCGTAAACGATGTCAAATAGCCGTTGGAATCCTTGAGATTTTAGTGGCGCAGCTAACGCATTAAGTTGACCGCCTGGGGAGTACGGCCGCAAGGTTAAAACTCAAATGAATTGACGGGGGCCCGCACAAGCGGTGGAGCATGTGGTTTAATTCGAAGCAACGCGAAGAACCTTACCAGGCCTTGACATGCAGGGAACTTTCCAGAGATGGATTGGTGCCTGCGGGAACTCTGACACAGGTGCTGCATGGCTGTCGTCAGCTCGTGTC
+
CCCCCCFGGFF<FCDGC<CC@D,66;CF6<-C@B7F7+6CDCCCDG@C<F,C6,CCFFCG,F966C9EDDG8<CCFGF<,:,@CFEBFFFCF@:?CCE6?CFFFFEFEGDFGECF=A<FF++CCFCED5AFFG99BBA,CCEFGF<BDFGG7B@BEGGF7:*FCAF71>7<FG@FFACB<C,<F<BFC<FCEGF+<CC:<C<<@8EFGGE7FG*8CFGG679<CCFFC*:;0<9A+0@<589+2A978CFG+;F+88CEE**+3<@EC+@EGD:C+<+98@CC=*AF65A;*;C@0/>7**
@M01751:259:000000000-C669V:1:1102:15249:8041 1:N:0:AGAGTC
TCACCACGTCATCCCCACCTTCCTCTCGGCTTATCACCGGCAGTCCCCTTAGAGTGCCCAACTAAATGCTGGCAACTAAGGGCGAGGGTTGCGCTCGTTGCGGGACTTAACCCAACATCTCACGACACGAGCTGACGACAGCCATGCAGCACCTGTTCTGGGGCCAGCCTAACTGAAGGACAATGTCTCCACTGCCCAAACCCCGAATGTCAAGAGCTGGTAAGGTTCTGCGCGTTGCTTCGAATTAAACCACATGCTCCACCGCTTGTGCGGGCCCCCGTCAATTCCTTTGAGTTTTAAT
+
CCCCCGGGGGGGGGGGGGGGGGGGGGGGGGGGGGGGGGGGGGGGGGGGGGGGGGGGGGGGGGGGGFGGGGFGGGGGGGGGGGGGGGGGGGGGGGGGGGGGGGGGGGGGGGGDGGGGGGGGGGGGGGEGGGGGGGGGGGGGGGGFGGGGGGGGGGGGGGGGGGGGGGGGGGGGGGGGGGGGGGGGFGGFGGGCFGGGGGGGGGGGGGGGGGGGGGGGGGGGCFGGGGGGGGGGGGGGGGGGGC8CGGGGGGGGGFGGGCFGGGGGGGGCGCFDGGGGGGGGGGGCFFGGGGGCFGGGGGFG?
@M01751:259:000000000-C669V:1:1102:14899:8161 1:N:0:AGAGTC
TCACCACGTCATCCCCACCTTCCTCCGAGTTGACCCCGGCAGTCTCCTATGAGTCCCCGGCATAACCCGCTGGCAACATAGAACGAGGGTTGCGCTCGTTGCGGGACTTAACCCAACATCTCACGACACGAGCTGACGACAACCATGCACCACCTGTACACCGACCACAAGGGGGCGACCATCTCTGGCCGTTTCCGGTGTATGTCAAGCCTTGGTAAGGTTCTTCGCGTTGCATCGAATTAATCCGCATGCTCCGCCGCTTGTGCGGGCCCCCGTCAATTCATTTGAGTTTTAACCTTGC
+
CCCCCGGGGGGGGGGGGGGGGGGGGGGGGGGGGG9EGGGGGGGGGGGGGGGGGGGGGGGGGGGGGGGGGGGGDGGGGGGGGGGGGGGGGGGGGGGGEGGGGGGGG:FGGFFFGGGGGGGGGGGGGGGGGGGGGGGGGGGGGGGGGGGFCFGGGGCFGFCFGGGGGCFGGGGGGGGGEGGGGGGFGGGGGGGGGC?FGG8*CFGGGGGGFGGGFFGGGGGGGGGGGF*AEGGGGGEFGGGGGGGGFFGGGEGGC9:EGGGGGGGGFGGGGEEGEEE8EGECCGEGGFD?FGGGGDGGFGG+0
@M01751:259:000000000-C669V:1:1102:16056:8351 1:N:0:AGAGTC
TCACCACGTCATCCCCACCTTCCTCCGGTTTATCACCGGCAGTCTCCTTTGAGTTCCCGACCGAATCGCTGGCAACAAAGGATAAGGGTTGCGCTCGTTGCGGGACTTAACCCAACATTTCACAACACGAGCTGACGACAGCCATGCAGCACCTGTCTCAGAGTTCCCGAAGGCACCAAAGCATCTCTGCTAAGTTCTCTGGATGTCAAGAGTAGGTAAGGTTCTTCGCGTTGCATCGAATTAAACCACATGCTCCACCGCTTGTGCGGGCCCCCGTCAATTCATTTGAGTTTTAACCTTT
+
CCCCCGGGGGGGGGGGGGGGGGGGGGGGGGGGGGGGGGGGGGGGGGGGGGGGGGGGGGGGGGGGGGGGGGGGGGGGGGGGGGGGGGGGGGGGGGGGGGGGGGGGGGGGGGGGGGGGGGGGGGGGGGGGGGGGGGGGGGGGGGGGGGGGGGGGGGGGGGFFGGGGGGGGGGGGGGCGGGGGFFGGGCGFGGGGFGGGGGGGFGGGGFDGGGGGGGGGGGGGGGGGGGGGGGGGEGGGC5@FC>EFGDGDGGF6FCGFFGGGGCGGG?CEG>EGGGEGEG5EGGGGGGGF?CEEGGGGGGCG+
@M01751:259:000000000-C669V:1:1102:20183:8392 1:N:0:AGAGTC
CTAGCAACAGGATTAGATACCCTGGTAGTCCACGCCGTAAACGATGATAACTAGCTGTCCGGGGACCTGGTCTTTGGGTGGCGCAGCTAACGCATTAAGTTATCCGCCTGGGGAGTACGGCCGCAAGGTTAAAACTCAAAGGAATTGACGGGGGCCTGCACAAGCGGTGGAGCATGTGGTTTAATTCGAAGCAACGCGCAGAACCTTACCAGCGTTTGACATGTCCGGACGATTTCCAGAGATGGATCTCTTCCCTTCGGGGACTGGAACACAGGTGCTGCATGGCTGTCGTCAGCTCGTG
+
CCCCCGGGGFDEEGGGGGGGGGGGGGGGGGGGGGGGGGGGGGGGGGGGGGGGGGGGGGGGGGGGGGGGGGGGGGGGGGGGGGGGGGGGGGGGGGGGGGGGGGGGGGGGGGGFGGGGGGFGGGGGGGGGGGGGGGGGGGGGGGGGGGGGGGGGGGGGGGGGGGGGGGGGGGGGGFGGGGG@FGGGGGGFFGGGGGGGGGGGGGGGGGGGGGGGGGEGGGGGGGGGGGGGGGGGGGGGGGGGGGGFGGGGGGGFCFGGGGFEGGGGGGGGFFG>CF5EGGGGGGGGGFGEGGFGGEGCFGGG5
@M01751:259:000000000-C669V:1:1102:21992:8432 1:N:0:AGAGTC
TCACCACGTCATCCCCACCTTCCTCCGGTTTGTCACCGGCAGTCTCATTAGAGTGCTCAACTGAATGTAGCAACTAATGACAAGGGTTGCGCTCGTTGCGGGACTTAACCCAACATCTCACGACACGAGCTGACGACAGCCATGCAGCACCTGTGTTACGGCTCTCTTTCGAGCACTGCCAAATCTCTTCGGCATTCCGTACATGTCAAGGGTAGGTAAGGTTTTTCGCGTTGCATCGAATTAATCCACATCATCCACCGCTTGTGCGGGTCCCCGTCAATTCCTTTGAGTTTTAATCTTG
+
CCCCCGGGGGGGGGGGGGGGGGGGGGGGGGGGGGGGGGGGGGGGGGGGGGGGGGGGGGGGGGGGGGGGGGGGGGGGGGGGGGGGGGGGGGGGGGGGGGGGGGGGGGGGGGGGGGGGGGGGGGGGGGGGGGGGGGGGGGGGGGGGGGGGFGGGGGGGGGGGGGCFGGGGGGEGFGDFGFFGGGGGGGGGGGGGGGGGGGGGEFECFGGGGGGGGFECCFDGGFGGGGG>FEGGDGFGG5F8CFGGGGFDGGGGGGGFGGGDEGGGG6FEEDEEFGGGGGE8<CFFGGGFGGGGGGGGGGGG+
@M01751:259:000000000-C669V:1:1102:4143:8456 1:N:0:AGAGTC
TCACCACGTCATCCCCACCTTCCTCCGGTTTATCACCGGCAGTCTCCTTTGAGTTCCCGACCGAATCGCTGGCAACAAAGGATAAGGGTTGCGCTCGTTGCGGGACTTAACCCAACATCTCACGACACGAGCTGACGACAGCCATGCAGCACCTGTGTTCCAGTCCCCGAAGGGAAGAAATCCATCTCTGGAAGTCGTCCGGACATGTCAAACGCTGGTAAGGTTCTGCGCGTTGCTTCGAATTAAACCACATGCTCCACCGCTTGTGCAGGCCCCCGTCAATTCCTTTGAGTTTTAACCT
+
CCCCCGGGGGGGGGGGGGGGGGGGGGGGGGGGGGGGGGGGGGGGEGGGGGGGGGGGGGGGGGGGGGGGGGGGGCCGGGGFGGGGGGGGGGGGGG7FCFGGGGGGGGGGGGGGGGFGGGGCCDFGEGGGGGGGGGGGEGGGGGGGFF8CFGGGGGGGGDFGGAFFGGGGGGGCEFGGG>FGGGGGFGGGGDEFFGGGGCGGGDGGGGG:?FFGGGGGGGGGFC?CGGGGGC*CCGEGFCGGGGGGGGFGFGGGGGGEDGGF@CE58CCC?CFGEEEEGG=88CFFGGGGC<<:<FGGGF+<9
@M01751:259:000000000-C669V:1:1102:3372:8461 1:N:0:AGAGTC
TCACCACGTCATCCCCACCTTCCTCCGGCTTATCACCGGCAGTTTCCTTAGAGTGCCCAACCAAATGATGGCAACTAAGGACGAGGGTTGCGCTCGTTGCGGGACTTAACCCAACATCTCACGACACGAGCTGACGACAGCCATGCAGCACCTGTCACTCCTCCAGCCGAACTGAAGAAATCCATCTCTGGAAATCGCGATGAGGATGTCAAACGCTGGTAAGGTTCTGCGCGTTGCTTCGAATTAAACCACATGCTCCACCGCTTGTGCAGGCCCCCGTCAATTCCTTTGAGTTTTAATC
+
CCCCCGCFGGGGFGGFGGGGGGGGGGGGGGGGGFFGGGGDGGFEFFGGGGGGGEFGDFGGFFGDGGGGGGGGF9DDFEGGGGCFGGGGGGGD7BFCCFFGGGGEGGGD<BEFGGGGFGFDFFGE>FFGGD7CFGGFGGDGGGGFGGGCGFGGGFGFAFG:,@>FG:FGGGGGGGFGGGGFFGGGGFGCAFCGFGGGGFGGGGCFGGGFBFGFFCFFGCF<:::C<9FGGCEGCCGGCFGF*AFCFFG+9CCG*<9C?ECGFC8?CG5C8C?@EG5EECE/;CCFF9FFEFC?=C?EGGGG+
@M01751:259:000000000-C669V:1:1102:24035:8463 1:N:0:AGAGTC
CTAGCAACAGGATTAGATACCCTGGTAGTCCACGCCGTAAACGATGTCGACTTGGAGGTTGTTCCCTTGAGGAGTGGCTTCCGGAGCTAACGCGTTAAGTCGACCGCCTGGGGAGTACGGCCGCAAGGTTAAAACTCAAATGAATTGACGGGGGCCCGCACAAGCGGTGGAGCATGTGGTTTAATTCGATGCAACGCGAAGAACCTTACCTACTCTTGACATCCAGAGAACTTAGCAGAGATGCTTTGGTGCCTTCGGGAACTCTGAGACAGGTGCTGCATGGCTGTCGTCAGCTCGTGTT
+
CCCCCGGGGGGGGGGGGGGGGGGGGGGGGGGGGGGGGGGGGGGGGGGGGGGGGGGFGGGGGGFGGGGGFGGGGGGGGGGGGGGGGGGGGGGGGGGGGGGGGGFGGEGGGGFFEGGGGGGGGEEGGGGGGCGFGGGDFGGGGBFE9<FGGGGGGGGGGGGGGGGGGGGGGGGGGGCFGGGGFGFG9CFGGGGCFC:FFEGGGGGGGFGGGGGGCEFGGGGGGGGGGFGCGGFGGF0<CEGGGG7CFGGGGGGFGGFEGGCCCFGGFGGGGGGGFEC6FF96<FG565A<C8FDECG6CGCCC
@M01751:259:000000000-C669V:1:1102:8325:8519 1:N:0:AGAGTC
TCACCACGTCATCCCCACCTTCCTCCGGTTTATCACCGGCAGTCTCCTTTGAGTTCCCACCATTACGTGCTGGCAACAAAGGATAAGGGTTGCGCTCGTTGCGGGACTTAACCCAACATCTCACGACACGAGCTGACGACAGCCATGCAGCACCTGTGTCTGAGTTCCCGAAGGCACCAATCCATCTCTGGAAAGTTCTCAGCATGTCAAGGCCAGGTAAGGTTCTTCGCGTTGCTTCGAATTAAACCACATGCTCCACCGCTTGTGCGGGCCCCCGTCAATTCATTTGAGTTTTAACCTT
+
CCCCCGGGGGGGGGGGGGGGGGGGGGGGGGGGGGGGGGGGGGGGGGGGGGGGGGGGGGGGGGGGGGGGGGGGGGGGGGGGGGGGGGGGGGGGGGGGGGGGGGGGGGGGGGGGGGGGGGGGGGGGEGGGGGGGGGGGGGGGGGGGCFFGGGG8FGGGGGGGGGGDGGGGGGGGGGGFGFGGFGGFCF;FGGFGGGGGGGGGFGGGGGGGGGGGGGFFGGFFGGGGCGGGFFGGGGGGGGDGGGGEGGGGGGGGGGFGGFGGGGGGGG6?5CEGEGGG8CG*:EFGFGGGCECCCFGDC?CCG
@M01751:259:000000000-C669V:1:1102:15748:8593 1:N:0:AGAGTC
TCACCACGTCATCCCCACCTTCCTCCGGTTTGTCACCGGCAGTCTCCTTAGAGTGCCCACCATAACGTGCTGGTAACTAAGGACAAGGGTTGCGCTCGTTACGGGACTTAACCCAACATCTCACGACACGAGCTGACGACAGCCATGCAGCACCTGTGTCAGAGTTCCCGAAGGCACCAATCCATCTCTGGAAAGTTCTCTGCATGTCAAGGCCTGGTAAGGTTCTTCGCGTTGCTTCGAATTAAACCACATGCTCCACCGCTTGTGCGGGCCCCCGTCAATTCATTTGAGTTTTAATCTT
+
CCCCCGGGGGGGGGGGGGGGGGGGGGGGGGGGGGGGGGGGGGGGGGGGGGGGGGGGGGGGGGGGGGCGGGGFGGGGGGGGGGGGGGGGGGGGGGG@@FGGGGGGGGGGGFGGGGGGGGGGGGGGGGGGGGGGGGGGGGGGCGGGGGGGGGGDGGGGGGGGGFGGGFGGFGGGGDGGGGGCFGGGCFDGGGGGGGGGGGGGGGGGGGGGFCFFGGGGGGGFGGFGGGGGGGGGGGGGGGG@CGGGGCFGGGGGGGGFEFFGGGGGGGGC=>>EGEGGGGGGDFCC?FFEFGGF?GGGGGDEG
@M01751:259:000000000-C669V:1:1102:3510:8601 1:N:0:AGAGTC
CTAGCAACAGGATTAGATACCCTGGTAGTCCACGCCGTAAACGATGTCGACTTGGAGGTTGTTCCCTTGAGGAGTGGCTTCCGGAGCTAACGCGTTAAGTCGACCGCCTGGGGAGTACGGCCGCAAGGTTAAAACTCAAATGAATTGACGGGGGCCCGCACAAGCGGTGGAGCATGTGGTTTAATTCGATGCAACGCGAAGAACCTTACCTACTCTTGACATCCAGAGAACTTAGCAGAGATGCTTTGGTGCCTTCGGGAACTCTGAGACAGGTGCTGCATGGCTGTCGTCAGCTCGTGTT
+
CCCCCGGGGGGGGGGGGGGGGGGGGGGGGGGGGGGGGGGGGGGGGGGFGFGGDGGGGDGGGGGGGGGGFGGGCGGGFGGGGGGGGGGGGFFGGEGGGGGGGGGDEFGGGGGGDEGGFGGGGGGGD>EGGGGGGGGGGGGGG<FFGGGFCFGGGGGGGDGGGGGGGGGGGGGGGFCC:BFCEFGGGGGGGGGGGGGGGGGEEGGGFGGGGGG9CFGGG?FGGG@FGF@CFGGGGG?F?EFGG77+<@FGGGGGGF??FEGGEGGGGFGF0@FGFG6FGDFGD+8C85@C*A@FEGFEGC5:7
@M01751:259:000000000-C669V:1:1102:14308:8606 1:N:0:AGAGTC
CTAGCAACCGGATTAGATACCCTGGTAGTCCACGCCGTAAACGATGATTGCTAGTTGTCGGGATGCATGCATTTCGGTGACGCAGCTAACGCATTAAGCAATCCGCCTGGGGAGTACGGTCGCAAGATTAAAACTCAAAGGAATTGACGGGGGCCCGCACAAGCGGTGGAGCATGTGGTTTAATTCGAAGCAACGCGCAGAACCTTACCACCTTTTGACATGCCTGGACCGCCAGAGAGATCTGGCTTTCCCTTCGGGGACTAGGACACAGGTGCTGCATGGCTGTCGTCAGCTCGTGTCG
+
CCCCCGGGGGG@FGGGGGGGGGGGGGGFGGGGGGGGGGGGGGGGGFGGFFGGGGGGGGGGGGEEGGGGGGGGGGGGGGGGGGGGGGGGGGGGGGGGGGGGGGDGGDGGFCFGGGEFDGGGGGGGCEFGGGGGGGDG9BDGGCGGGGGGGDGGGG@EFGGGGGGGCF:FGGGGFFFF?CFGGDFFGGGGGGGFGGGGGGGGGGGGGGGF?CGDGGGGFEGGG+AFDGGFCEGGGGGCGGGGGFGGGGGGGFGGGFGGGEG88EFGGFGFFGGFGGGGF68CFG@:;@@CF5;C8+8E8:**:
@M01751:259:000000000-C669V:1:1102:22402:8648 1:N:0:AGAGTC
CTAGCAACAGGATTAGATACCCTGGTAGTCCACGCCGTAAACGATGTCGACTTGGAGGTTGTTCCCTTGAGGAGTGGCTTCCGGAGCTAACGCGTTAAGTCGACCGCCTGGGGAGTACGGCCGCAAGGTTAAAACTCAAATGAATTGACGGGGGCCCGCACAAGCGGTGGAGCATGTGGTTTAATTCGATGCAACGCGAAGAACCTTACCTACTCTTGACATCCACGGAATTCGGCAGAGATGCCTTAGTGCCTTCGGGAACCGTGAGACAGGTGCTGCATGGCTGTCGTCAGCTCGTGTT
+
CCCCCGGGGGGGGGGGGGGGGGGGGGGGGGGGGGGGGGGGGGGGGGGGGFGGGGGGGGGGGGGGGGGGGGGGGGGGGGGGGGGGGCGGFGGGGGGGGGGGGGGGGGGGGGGGGGGGGGGGGGGGGGGGGGGGDGGGGGGGGGGGGGFGGGGGGGFGGGGGGGGGGGGGGGGGGGGGGGGFFGGGGG:FFGGGGGGGEGDEGGGFGFFGGGGGGGGGGGGGGGG6FGGGGGFGCFCEGGGGGGGGGGGGFGCFCEFGGGGGGGGGGGFEC08CGGGGFFFGGGGGCEG9CEF>EGFGD/**0
@M01751:259:000000000-C669V:1:1102:4426:8721 1:N:0:AGAGTC
CTAGCAACAGGATTAGATACCCTGGTAGTCCACGCCGTAAACGATGTCAACTAGCCGTTGGGATCCTTGAGATCTTAGTGGCGCAGCTAACGCATTAAGTTGACCGCCTGGGGAGTACGGCCGCAAGGTTAAAACTCAAATGAATTGACGGGGGCCCGCACAAGCGGTGGAGCATGTGGTTTAATTCGAAGCAACGCGAAGAACCTTACCTGGCCTTGACATGCTGAGAACTTTCCAGAGATGGATTGGTGCCTTCGGGACCTCAGACACAGGTGCTGCATGGCTGTCGTCAGCTCGTGTC
+
CCCCCGGGFGFFGGGGGGGGGGGGGGGGGGGGGGGGGGGGGGGGGGGGGGGGGGGGGFGGGGGEGGGGGFGACFGGGGGGGGGGGGGGGGGGDGGGGGGGGGGGGGGGGGGGGGGGFGGFGCFGGCFFFFGGGGGGGGG9FFGGGGGGGGGGFGGEGGGGGGGGGFE>FGGGFGGEGGCCFGGGGGGGCGCEGGGGGCF>EGFGGGGGGGGGGGGGGGGG7CC6<?EEGGF7CGF7+++AF+3C*+<8CFFFGGF@FDEE*;EGFGGFGGCGG@CCGECCFGDEGC@FG@CCCFEFG557*
@M01751:259:000000000-C669V:1:1102:6122:8805 1:N:0:AGAGTC
CTAGCAACCGGATTAGATACCCTGGTAGTCCACGCCGTAAACGATGATTGCTAGTTGTCGGGATGCATGCATTTCGGTGACGCAGCTAACGCATTAAGCAATCCGCCTGGGGAGTACGGTCGCAAGATTAAAACTCAAAGGAATTGACGGGGGCCCGCACAAGCGGTGGAGCATGTGGTTTAATTCGAAGCAACGCGCAGAACCTTACCACCTTTTGACATGCCTGGACCGCCAGAGAGATCTGGCTTTCCCTTCGGGGACTAGGACACAGGTGCTGCATGGCTGTCGTCAGCTCGTGTCG
+
CCCCCGGGGGGFGGFGGGGGGGGGGGGGGGGGGGGGGGDGGGGGGGGGGGGGGGFFFEGGGGGGGGGGGGGGGGGGGGEDGGGGGGGGGGEG+CFF9FGGGGGGGGGGGGGGGDGGGEGFCFGGGGGGGGGGGGGGGGGF8DDFG<<FDCE@7CFGGGDEG:FGGGGGGGGGGGGFCEFFGEBE;FFFGGGCFGGGEGGEECGGF9FFG??ECCGG+8CFGDD<<CGFGDGGGGE6CFG5@EFGGGCFC@CFGCG8E>E5CFE88<8FGFG5F+8@CFFGGGC?CFG8FGGDF+<*:5CFE
@M01751:259:000000000-C669V:1:1102:10548:8895 1:N:0:AGAGTC
CTAGCAACAGGATTAGATACCCTGGTAGTCCACGCCGTAAACGATGTCGACTTGGAGGTTGTTCCCTTGAGGAGTGGCTTCCGGAGCTAACGCGTTAAGTCGACCGCCTGGGGAGTACGGCCGCAAGGTTAAAACTCAAATGAATTGACGGGGGCCCGCACAAGCGGTGGAGCATGTGGTTTAATTCGATGCAACGCGAAGAACCTTACCTACTCTTGACATCCACGGAATTTGGCAGAGATGCCTTAGTGCCTTCGGGAACCGTGAGACAGGTGCTGCATGGCTGTCGTCAGCTCGTGTT
+
CCCCCGGGGGFFGGGGGGGGGGGGGGGGGGGGGGGGGGGGGGGGGGGGGGGGGGGGGGGGGGGGGGGGGGGGGGGGGGGGGGGGGGGGGGGGGGGGGGGGGGGGGGGGGGGGGGGGGGGGGGGGGGGGGGGGGGGGGGGGGGGGGGGGGGGGGGGGGGGGGGGGGGGGGGGGGGGGGCGGFGGGGGGGGGGGG,?:EGGGGGGGGGGGGGGGGGGGGGGGGGGGGFGGGGGGGGGFGGGCFGGGGGGGGD?9FFGGGGGGGGGG>EFGGGGGGGFFGCDEGCGGEEGFGGC*:C@@CE=:C
@M01751:259:000000000-C669V:1:1102:26233:8960 1:N:0:AGAGTC
CTAGCAACCGGATTAGATACCCTGGTAGTCCACGCCGTAAACGATGTCAACTAGCCGTTGGGATCCTTGAGATCTTAGTGGCGCAGCTAACGCATTAAGTTGACCGCCTGGGGAGTACGGCCGCAAGGTTAAAACTCAAATGAATTGACGGGGGCCCGCACAAGCGGTGGAGCATGTGGTTTAATTCGAAGCAACGCGAAGAACCTTACCTGGCCTTGACATGCTGAGAACTTTCCAGAGATGGATTGGTGCCTTCGGGAACTCAGACACAGGTGCTGCATGGCTGTCGTCAGCCCGTGGT
+
CCCCCGGGGGFGGGGFGGEGEGGGGFFGGGGGAFGGGGGCEGGGFFGGFGGGGGGGEGGGFDEE,CCAA@ECFFG9<FFFFGGGGGCGGGGGGGGGGAEEA,EFFGG@CFGGGGGGGFEGGGE+FGCEGGDFCFGGGGGFGGGCGFF9FEGGGGGGGGGDFEF7CCG<FE*FFC9C<FGF@FCFGGFC<<CGGGGG@<CEGCGFFCFG6<7:CFGGGCDGGE+<C7<*<@6@CEC<C+0/;C9C6EGFGC8CC9CFFDCCEGGGFDEFE68:FG86FGG6FFGGG58<:FFC=6*2:*5**
@M01751:259:000000000-C669V:1:1102:25051:8974 1:N:0:AGAGTC
CTAGCAACAGGATTAGATACCCTGGTAGTCCACGCCGTAAACGATGTCAACTAGCCGTTGGGATCCTTGAGATCTTAGTGGCGCAGCTAACGCATTAAGTTGACCGCCTGGGGAGTACGGCCGCAAGGTTAAAACTCAAATGAATTGACGGGGGCCCGCACAAGCGGTGGAGCATGTGGTTTAATTCGAAGCAACGCGAAGAACCTTACCTGGCCTTGACATGCTGAGAACTTTCCAGAGATGGATTGGTGCCTTCGGGAACTCAGACACAGGTGCTGCATGGCTGTCGTCAGCTCGTGTC
+
CCCCCGGGGFGGGGGGGGGGGGGGGGGGGGGGGGGGDGGGGDGGGGGGGGGGGGGGGGGGGGGGGGGGGGGGGGGGGGGGGGGGGEGGGGGGGGGGGGGGGGGGGGDGGGGGGGGGGGGGGGCGGGGGGGGGCCGGGGGGGGGGGGGGGDGGGGGGGGGGGGGGGGGFGDGDGGGGGGGCGGGGGGGGGGGGGGGGGGGGGGGGFG9EGEGGGGGGGGCGGGGGDGGGGGGGGGFGGC+;CFGGFGFFGGFGGGGEFGGEEGGGGCFGGGCFCEEFG9@EFGGGGDC?FGGGGF7CE=55*
@M01751:259:000000000-C669V:1:1102:23941:9014 1:N:0:AGAGTC
CTAGCAACAGGATTAGATACCCTGGTAGTCCACGCCGTAAACGATGATAACTAGCTGTCCGGGCACTTGGTGCTTGGGTGGCGCAGCTAACGCATTAAGTTATCCGCCTGGGGAGTACGGCCGCAAGGTTAAAACTCAAAGGAATTGACGGGGGCCTGCACAAGCGGTGGAGCATGTGGTTTAATTCGAAGCAACGCGCAGAACCTTACCAGCGTTTGACATGTCCGGACGATTTCCAGAGATGGATTGGTGCCTTCGGGAACGCTGAGCCAGGTTCTGCATGGCTGTCGTCAGCTCGTGT
+
CCCCCGGGGGGGGGGGGGGGGGGFGGGGGGEGFGGFGGGGEGGGGFDEG<FEGFGGCFFFGFCCCFE@,@EDFCE<FFECGFEGGFGGDFGDGGDGCFFGGGEEFGGGG<BFGGGGGGGGGGGGGEGGGFGGAEGGGDGF9F@8FCCGGDEGEGGDGGGCFCFF,>FGGG>FFF,>FGGFFGFGGGGGG,=FG:CGGGG@F@<FGGCGGGGGGGGCE57CCE+CCCCCECGGGGFECCECC*<C8;9+*;2*AE:FFGG>>EC>ECC58+;EGG8+3?FD7@77E?E8CFGGGGGFGG571
@M01751:259:000000000-C669V:1:1102:28819:9020 1:N:0:AGAGTC
TCACCACGTCATCCCCACCTTCCTCCGGTTTATCACCGGCAGTCTCCTTTGAGTTCCCGACCGAATCGCTGGCAACAAAGGATAAGGGTTGCGCTCGTTGCGGGACTTAACCCAACATTTCACAACACGAGCTGACGACAGCCATGCAGCACCTGTCTCAGAGTTCCCGAAGGCACCAAAGCATCTCTGCTAAGTTCTCTGGATGTCAAGAGTAGGTAAGGTTCTTCGCGTTGCATCGAATTAAACCACATGCTCCACCGCTTGTGCGGGCCCCCGTCAATTCATTTGAGTTTTAACCTTT
+
CCCCCGGGGGGGGFGGGGGFGFGGGGGGGGGGFGGGGG:FFGGGCFGGGGFFDFGGCFD@FGGGGGGGFFG@GGGGGGGGGFCFGEC<CFDDFGCE7FGGGB7@>FGGGGGFGECGGGGGGGF,CFFGGGGGGFCCFGF><FFGGFGGFA8FG8<=,EA@CFFGFGGGGEGDEGGGGGECEDCGG?,FBFGFFCFFFFC;?C,FFFFGGBF>FGGGCCFCFGGFGGGGGCBF*;CCGC86CCF::ECGGGG+8@GGFGGC>EE*C+</CEEGGDEDED8::0<CFF7+:*3@CEC8:EE<+
@M01751:259:000000000-C669V:1:1102:20343:9158 1:N:0:AGAGTC
TCACCACGTCATCCCCACCTTCCTCCGGTTTATCACCGGCAGTCTCCTTTGAGTTCCCGACCGAATCGCTGGCAACAAAGGATAAGGGTTGCGCTCGTTGCGGGACTTAACCCAACATTTCACAACACGAGCTGACGACAGCCATGCAGCACCTGTCTCACGGTTCCCGACGGCACTAAGGCATCTCTGCCGAATTCCGTGGTTGTCAATAGTAGGTAAGGTTCTTCGCGTTGCATCGAATTAAACCACATGCTCCACCGCTTGTGCGGGCTCCCGTCACTTCATTTGAGTGTTAACCTTT
+
B<CCCGG-:C;CFEFGCEGGDFFD<FCG:+BEC<EAF>:CFCFGFGC9C,F@CF,,6@:,@@7::@,EFF@+6CA=A,,:,,CCE,CF<C=F7=CGEF<,=BBFE78<EFGCEC7==8FB<B?@FGE@+F+>3>3,+3++:CCDA,3>,>>3,@<D8FF;=B*FF*:FF@:FGG7::FC,,33CF9:C:FF*4=*=9<F:***4<FG9,72::CECC+0++3:ACC?>88?C88<<9*A;CFFC9+:C8FCFGFFG6@;8??8FGFCCE*/*;?C/****0<<++<@<CCF+<@7C<E:C+
@M01751:259:000000000-C669V:1:1102:3614:9203 1:N:0:AGAGTC
CTAGCAACAGGATTAGATACCCTGGTAGTCCACGCCGTAAACGATGTCAACTAGCCGTTGGGATCCTTGAGATCTTAGTGGCGCAGCTAACGCATTAAGTTGACCGCCTGGGGAGTACGGCCGCAAGGTTAAAACTCAAATGAATTGACGGGGGCCCGCACAAGCGGTGGAGCATGTGGTTTAATTCGATGCAACGCGAAGAACCTTACCTACTCTTGACATCCAGAGAACTTAGCAGAGATGCTTTGGTGCCTTCGGGAACTCTGAGACAGGTGCTGCATGGCTGTCGTCAGCTCGTGTT
+
CCCCCGGGGGGGGGGGGGGGGGGGGGGGGGGGFGGGGGGGGGGGGGGGGGGGFCGGGGGEGGFFFGGGGGGFGFGGGGGGGGGGGGGGGGGGGGGDFECFGCGGEFGGEGGGGGGGGGGDEGGGGGGGGFGGGGGGGGGGGGGGGGGGGGGGGGGGGGGGGGGFGGGGGGGGGGGCFGGFF=<FFGCGGGGGDFGGGGGGGGGFFGGFGFCFFGGGC9EGGG6@C@GGGGGGFGGFGGGFFE7EFDCEFGGGGGGGGGDE8CFGGGGCGG8FGGCGGFGGGFCGGG6@C>CCEC+<E=FGC
@M01751:259:000000000-C669V:1:1102:18826:9266 1:N:0:AGAGTC
TCACCACGTCATCCCCACCTTCCTCCGAGTTGACCCCGGCAGTATCCCATGAGTTCCCACCATTACGTGCTGGCAACATAGAACGAGGGTTGCGCTCGTTGCGGGACTTAACCCAACATCTCACGACACGAGCTGACGACAGCCATGCAGCACCTGTTCTGGGGCCAGCCTAACTGAAGGACAATGTCTCCACTGCCCATACCCCGAATGTCAAGAGCTGGTAAGGTTCTGCGCGTTGCTTCGAATTAAACCACATGCTCCACCGCTTGTGCGGGCCCCCGTCAATTCCTTTGAGTTTTAA
+
CCCCCGGGGGGGGGGGGGGGGGGGGGGGGGGGGGGGGGGGGGGGGGGGGGGGGGGGGGGGGGGGGGGGGGGFGGGGGGGGGGGGGGGGGGGGGGGEGGGGGGGGGGGGGGGGGGGGGGGGFFGGGGGGGGGGGGGGGGGGGGGGGGGGGGGGGGGGGFFFFFGGGGGGGFGGGGGGGGGGFGGGGGGGGGGGGGGGGGFGGGGGGGGDGGGGFGGGFFGGGGGFGFFGGDGGGGGGGEGGGGG5@FGGGGGGGGGGGGFGFFGGGGGGGGCFGDEGGGEGGGGGGCFGGGGGGGEFGGGG6
@M01751:259:000000000-C669V:1:1102:17913:9297 1:N:0:AGAGTC
TCACCACGTCATCCCCACCTTCCTCCGGTTTATCACCGGCAGTCTCCTTTGAGTTCCCGACCGAATCGCTGGCAACAAAGGATAAGGGTTGCGCTCGTTGCGGGACTTAACCCAACATTTCACAACACGAGCTGACGACAGCCATGCAGCACCTGTCTCAGAGTTCCCGAAGGCACCAAAGCATCTCTGCTAAGTTCTCTGGATGTCAAGAGTAGGTAAGGTTCTTCGCGTTGCATCGAATTAAACCACATGCTCCACCGCTTGTGCGGGCCCCCGTCAATTCATTTGAGTTTTAACCTTT
+
CCCCCGGGGGGGFGGGGGGGGGGGGGGGGGGGGGGGGGGGGGGGGGFGGGGGGGGGGGGGGGGF@CFGGGGGGCFGGGGGGGGGGGGGGGGGGGGGGGGGGGGGGGGFFGGGGGGGGGGGGGGFGGGGGGGGGGGGGGGGGGGGGGGGGGGGGGGGGGGGGGGGGGGGGGC@FGGGGGGGGGGGGGGGGGGGGGGGGGGGGGGGGGGGGGGGGGGGGGGGGGFGGGGGGGGGGGGGGEGCGGGGGGGGGGGFGGGGCGGGGGGGGGGGGGGGGGGGGGGCCFGFGGGGCGGGGGGGGGGG+
@M01751:259:000000000-C669V:1:1102:8071:9314 1:N:0:AGAGTC
TCACCACGTCATCCCCACCTTCCTCCGGTTTATCACCGGCAGTCTCCTTTGAGTTCCCGACCGAATCGCTGGCAACAAAGGATAAGGGTTGCGCTCGTTGCGGGACTTAACCCAACATTTCACAACACGAGCTGACGACAGCCATGCAGCACCTGTCTCACGGTTCCCGAAGGCACTAAGGCATCTCTGCCGAATTCCGTGGATGTCAAGAGTAGGTAAGGTTCTTCGCGTTGCATCGAATTAAACCACATGCTCCACCGCTTGTGCGGGCCCCCGTCAATTCATTTGAGTTTTAACCTTT
+
CCCCCGGGGGGGGGGGGGGGGGGGGGGGGGGGGGGGGGGGGGGGGGGGGGGGGGGGGGGGGGGFCFGGGGGGGGGGGGGGGGGGGGGGGGGGGGGGGGGGGGGGGGGGGFGGGGGGGGGGEGGGGGGGGGGGGGGGGGGGGGGGGGGGFGGFGGGGGGGGGGGGGGGGGGGGEGGGGGGGGGGGGGGGGGGGGGGGGGFGGGGGGFFGGGGGGGGGGGGGGGGGGGGGGGGGGGGGGGGGCFGGGDFFGGGGGGFGGGGGGCEGG?FGGGGGGGGGGGGGGFGGGGGGCFGGGGGGFGGG7
@M01751:259:000000000-C669V:1:1102:16644:9334 1:N:0:AGAGTC
TCACCACGTCATCCCCACCTTCCTCCGGTTTGTCACCGGCAGTCTCCTTAGAGTGCCCACCATAACGTGCTGGTAACTAAGGACAAGGGTTGCGCTCGTTACGGGACTTAACCCAACATCTCACGACACGAGCTGACGACAGCCATGCAGCACCTGTGTCTGAGTTCCCGAAGGCACCAATCCATCTCTGGAAAGTTCTCAGCATGTCAAGGCCAGGTAAGGTTCTTCGCGTTGCTTCGAATTAAACCACATGCTCCACCGCTTGTGCGGGCCCCCGTCAATTCATTTGAGTTTTAACCTT
+
CCCCCGGGDFCFGGGGGGGGGGGGGGGGGGGGGGGGGDDGGGGGFFGGGGGGCFGGGGGGGGDFGGC<FFFFCFGGGGGGGGGGGGFEGGGGGGGGCGGGGGEGGCFEFFGDFGGGGGGGFF@FFGE:FGGGDEDCFDED@FFGGGGFGAFF8BBFFGE<D<CBFFFG@EGGGFFGFGG7CEFCFGFGDFGFFGFFFCC;<FGFFFFBACFDFFGFFGGGCFFG9CF9B@:FFD:FG::FGGGGGDGG>EG@3@:E68FGDC8E>:+<*8CECGGEGGG5:@?<F7CFECC7CFCCEC+0C
@M01751:259:000000000-C669V:1:1102:9621:9448 1:N:0:AGAGTC
TCACCACGTCATCCCCACCTTCCTCCGGTTTATCACCGGCAGTCTCCTTTGAGTTCCCGGCATTACCCGCTGGCAACAAAGGATAAGGGTTGCGCTCGTTGCGGGACTTAACCCAACATTTCACAACACGAGCTGACGACAGCCATGCAGCACCTGTCTCAGAGTTCCCGAAGGCACTAAAGCATCTCTGCTAAATTCTCTGGATGTCAAGAGTAGGTAAGGTTCTTCGCGTTGCTTCGAATTAAACCACATGCTCCACCGCTTGTGCGGGCCCCCGTCAATTCATTTGAGTTTTAACCTT
+
CCCCCGGGGGGGGGGGGGGGGGGGGGGGGGGGGGGGGGGGGGGGGGGGGGGGGGGGGGGGGGGGGGGGGGGGGGGGGGGGGGGGGGGGGGGGGGGGGGGGGGGGGGGGGGGFGGGGGGGGGGGGGGGGGGGGGGGGGGGGGGGGGGGGGGGGGGGGGGDGGGGGGGGGGGGGGGFGGGGGGGGGGGGGGGGGGGGGGF;FGGGGGGGFGFGGGGGGGGGGGGGGGGGGGGGGGGGGGGGGGGGGGGG6FFFGGGFGGFGGGEGG58ACEEGDGGGCGGGGGGGGGGGFFGGGGGGGFG7<F
@M01751:259:000000000-C669V:1:1102:17266:9630 1:N:0:AGAGTC
CTAGCAACAGGATTAGATACCCTGGTAGTCCACGCCGTAAACGATGATAACTAGCTGTCCGGGGACCTGGTCTTTGGGTGGCGCAGCTAACGCATTAAGTTATCCGCCTGGGGAGTACGGCCGCAAGGTTAAAACTCAAAGGAATTGACGGGGGCCTGCACAAGCGGTGGAGCATGTGGTTTAATTCGAAGCAACGCGCAGAACCTTACCAGCGTTTGACATGTCCGGACGATTTCCAGAGATGGATCTCTTCCCTTCGGGGACTGGAACACCGGTGCTGCATGGCTGCCGTCAGCTCGTG
+
CCCCCGGGGGGGGGGGGGGGGGGGGGGGGGGGGGGGGGGGGGGGGGGGGFGGGGGGGGGGGDEGGGGGGGGGEFGGGGGGGGGGGGGGGCFCFEGGGGGGFDFGGGGF7FFGGGGGGFCEG7FGGGG@<FGGGGGGFGGGDE8>FEFG=EDGDDGEGGC,@FCFGCG<F<*8CCFGGGGFG,F:C:2CFD@7CAFGGGE:*:FGFGGGFFG8C5CCGGDEEG?CFFG>*8CC5AFG9<:CED?7?69EA9@<F<CGCGEC58186;:8CF*;/:8C*7FGF@FG*8@>*188/*;C+<C**
@M01751:259:000000000-C669V:1:1102:23390:9648 1:N:0:AGAGTC
TCACCACGTCATCCCCACCTTCCTCCGAGTTGACCCCGGCAGTCTCCCATGAGTCCCCACCACTACGTGCTGGCAACATGGAACGAGGGTTGCGCTCGTTGCGGGACTTAACCCAACATCTCACGACACGAGCTGACGACAACCATGCACCACCTGTACGCGACCAACTAAATGACACCCCATCTCTGGGATTCCACCGCGCATGTCAAGCCTTGGTAAGGTTCTTCGCGTTGCATCGAATTAATCCGCATGCTCCGCCGCTTGTGCGGGACCCCGTCAATTCCTTTGAGTTTTAGCCTTT
+
CCCCCDFFG@@FFCGGGGGGGGGAGGCEFGEGGFFGDDGGGE<FGCFG?FFGAFGF<@FGGGGG8CFG8FGG<CF,CFF8CFGFFE@FFFGCFGGGGGGG,C7+C+8FFFGGA,FEGG<E,FEGF:FEG7BFCCFFF:BF+C>EC<FFFC@:DFGGF9B@CFFFGGGG,<,,@;<,,?FFE*?FF@F:8,<E:AFCCFGFCEFGE2<<@C6C@FGGFF+CCEGCFFC8C??C>*:FF>*;C5@?ECCCC5C*0+<0;;C8E5ECC@38C**2:;EG5AC5C+<<++<0+*20AF7*<<FD0
@M01751:259:000000000-C669V:1:1102:15476:9712 1:N:0:AGAGTC
CTAGCAACAGGATTAGATACCCTGGTAGTCCACGCCGTAAACGATGTCGACTTGGAGGTTGTTCCCTTGAGGAGTGGCTTCCGGAGCTAACGCGTTAAGTCGACCGCCTGGGGAGTACGGCCGCAAGGTTAAAACTCAAATGAATTGACGGGGGCCCGCACAAGCGGTGGAGCATGTGGTTTAATTCGATGCAACGCGAAGAACCTTACCTACTCTTGACATCCACGGAATTTGGCAGAGATGCCTTAGTGCCTTCGGGAACCGTGAGACAGGTGCTGCATGGCTGTCGTCCGCCCGTGTC
+
CCCCCGGGGGGFGGFGFFGFAFFFGGGGG<FGGGECCFFGGFGDCFG<CDCFEGGF8FFFF@DFCFFF8FFEECFFDEGFGGGGGGGGG9ECGCFFCDFGGGG=FGGG7?DFGDEGGFCGGEE@FGGFGGGGGG<<F<DFFFGGGFCFCECE:FCCFE7*<FCCFGGCEECCFFFFFFFGGEFGDGGGFCF>FFFEGCE>*;FGGDGGF6CGCFGFGFGGGGG8FCCDECFGFGDGGGGCGGGF8FGFGF7@ACCFGGGCCDGGGGC59CGFGGF?+AF6C?FCFE@CFF5*8**2?=C:6
@M01751:259:000000000-C669V:1:1102:21947:9768 1:N:0:AGAGTC
CTAGCAACAGGATTAGATACCCTGGTAGTCCACGCCGTAAACGATGAATGCCAGCCGTTGGCCTGCTTGCAGGTCAGTGGCGCCGCTAACGCATTAAGCATTCCGCCTGGGGAGTACGGTCGCAAGATTAAAACTCAAAGGAATTGACGGGGGCCCGCACAAGCGGTGGAGCATGTGGTTTAATTCGAAGCAACGCGCAGAACCTTACCATCCCTTGACATGGCATGTTACCTCGAGAGATCGGGGATCCTCTTCGGAGGCGTGCACACAGGTGCTGCATGGCTGTCGTCAGCTCGTGTCG
+
CCCCCGGGGGGGGGGGGGGGGGGGGGGGGGGGGGGGGGGGGGGGGGGGGGGGGGGGGGGEGGGGGGGGGGGGGGGGGGDGGGGGGGGGGGGGGGGGGFGGGGGGGGGCFGGGDGGGGGGGGGGGCEFGGGGGGGGGGFGGGGGGGGGDEGGGGGCGEGGGGCFGGGBFGFGGGGFGGGGGGGGGGGFGGGGGGGDGGGGGGGGGGGGGGGGGGGFGFGGGGGGGFGGGGGGGGGEEEGGGG6*8CGCCFGGGGGDFGCGGGGGDGGGGGGGGGFGGGGGGDGGGGGGGGFGGGGGGGFFF5
@M01751:259:000000000-C669V:1:1102:11468:9774 1:N:0:AGAGTC
TCACCACGTCATCCCCACCTTCCTCCGGTTTGTCACCGGCAGTCTCCTTAGAGTGCCCACCATAACGTGCTGGTAACTAAGGACAAGGGTTGCGCTCGTTACGGGACTTAACCCAACATCTCACGACACGAGCTGACGACAGCCATGCAGCACCTGTGTCAGAGTTCCCGAAGGCACCAATCCATCTCTGGAAAGTTCTCTGCATGTCAAGGCCTGGTAAGGTTCTTCGCGTTGCTTCGAATTAAACCACATGCTCCACCGCTTGTGCGGGCCCCCGTCACTTCCTTTGAGTTTTAGCCTT
+
CCCCCGGGGGGGGGGGGGGGGGGGGGGGGGGGGGGDEGGGGGGGGGGGGGGGGGGGGGGGGGGGGGGGCGGGGFFGGGGGFGGGGGGGGGGGGGGGGGGGGGGGGGGGGGFGGFGGGGGGGGGGGGGGGGGGGGGGG=EFGGGGGGGGGGGGGGGGGCFGGGGGGGGGGGGEEGG@GFGGGGFGGGFGGGGGGGGGGGCFGFC;FFFFFGGCCFGGFGFEFGC<BFGGGGGGGGGGGGDGGGGGF;C?CFGGFGGGGGFF5CEGGG6CCCCGEC5?CC58*<E?FGGGDGF7@FGF*<AFC
@M01751:259:000000000-C669V:1:1102:20606:9846 1:N:0:AGAGTC
TCACCACGTCATCCCCACCTTCCTCCGGTTTATCACCGGCAGTCTCCTTTGAGTTCCCGACCGAATCGCTGGCAACAAAGGATAAGGGTTGCGCTCGTTGCGGGACTTAACCCAACATTTCACAACACGAGCTGACGACAGCCATGCAGCACCTGTCTCACGGTTCCCGAAGGCACTAAGGCATCTCTGCCAAATTCCGTGGATGTCAAGAGTAGGTAAGGTTCTTCGCGTTGCATCGAATTAAACCACATGCTCCACCGCTTGTGCGGGCCCCCGTCAATTCATTTGAGTTTTAACCTTT
+
CCCCCGGGGGGGGGGGGGGGGGGGGGGGGGGGGGGGGGGGGGGGGGGGGGGGGGGGGGGGGGGGGGGGGGGGGGGGGFDFGGGGGGGGGGGGGGFGEFGFGGGGGGGGGGGGGEFGGGGGGGGGGGGGGGGGGGGGGEGGGFFGFGGGGGGGGGFFGCGCGGGCFGGGDEEGGGGGGGGFCFGGGGFG;EGCBFFGGGGG*FCGGGGGGCF@GGFGGGGGGGGGGGGGGGEGCGFGGCFGGGGCGGCCF5?+@EFFCGG5CE>8C<FDDDG8CEEG>EEGGEG7E@F7+;CFGG78CCEF7
@M01751:259:000000000-C669V:1:1102:15550:9898 1:N:0:AGAGTC
TCACCACGTCATCCCCACCTTCCTCCAGTTTATCACTGGCAGTCTCCTTTGAGTTCCCGGCCGGACCGCTGGCAACAAAGGATAAGGGTTGCGCTCGTTGCGGGACTTAACCCAACATTTCACAACACGAGCTGACGACAGCCATGCAGCACCTGTCTCAGAGTTCCCGAAGGCACCAAAGCATCTCTGCTAAGTTCTCTGGATGTCAAGAGTAGGTAAGGTTCTTCGCGTTGCATCGAATTAAACCACATGCTCCACCGCTTGTGCGGGCCCCCGTCAATTCATTTGAGTTTTAACCTTT
+
CCCCCGGGGGGGGGGGGGGGGGGGGGGGGGGGGGGGGGGGGGGGGGGGGGGGGGGGGGGGGGGGGGGGGGGGGGGGGGGGFGGGFFGGGGGGGGGGGGGGGGGGGGGGGFFGGGGGGGGGGGGGGGGGGGGGGGGGGGGCGGGGGGGFFGGGGGGGGAFGG9FGGGGGGGGGGGGGGGGFFGGGGFGGGGGGGGGGGGGGFGFFGGGGGGGGGGGGGGGGGGGGGGFGGGGGGGGGGGFGFGGFGGC5@CGGCFFF?FGCCEEFGCGGG58?EGGEEGGCF9CFGGG7?CGGGGGGFGGG+
@M01751:259:000000000-C669V:1:1102:25844:9952 1:N:0:AGAGTC
CTAGCAACCGGATTAGATACCCTGGTAGTCCACGCCGTAAACGATGTCGACTTGGAGGCTGTTTCCTTGAGAAGTGGCTTCCGAAGCTAACGCGTTAAGTCGACCGCCTGGGGAGTACGGCCGCAAGGTTAACACTCAAATGAATTGACGGGGGCCCGCACAAGCGGTGGAGCATGTGGTTTAATTCGATGCAACGCGAAGAACCTTACTTGGCCTTGACATCCAGAGAACTTAGCAGAGATGCTTTGGTGCCTTCGGGAACTCTGAGACAGGTGCTGCATGGCTGTCGTCAGCTCGTGTT
+
CCC@CFFFGD@@FFGGAEFAEGDFFCGGCACECFG8@CC@FEFGFFGEF<@C@C<,C:CFGEE@EDFC9CF,6CCFFG,:9C6,8>+E?FEEEFECE<,C,=F=F+@FGC7<:FB4EFFFG7>+3C:<:FBF,CBF8>=B9>FD9CFFFGG:@C7>FCFCFCG:<7F8<<C<C@,FFEF<::FFBFC78<F7EFF<EGCECC?FGGGGG7C7EFCFG@CC++08<++*2+2<CC7F7F:ECCE79<CE+/;FG7?A>CE8*;FEGGG+:CC?8A+<C7FFGG=C8CF9EC5*;2<+;EC1:
@M01751:259:000000000-C669V:1:1102:17249:9983 1:N:0:AGAGTC
CTAGCAACAGGATTAGATACCCTGGTAGTCCACGCCGTAAACGATGCTAACTCGTTTTTGGGTTTTCGGATTCAGAGACTAAGCGAAAGTGATAAGTTAGCCACCTGGGGAGTACGTTCGCAAGAATGAAACTCAAAGGAATTGACGGGGGCCCGCACAAGCGGTGGATTATGTGGTTTAATTCGATGATACGCGAGGAACCTTACCAAGGCTTAAATGGGAATTGACAGGCTTAGAAATAGGCTTTTCTTCGGACAATTTTCAAGGTGCTGCATGGTTGTCGTCAGCTCGTGCCGTGAGG
+
CCCCCGGGGGGFGGGGGGGGGGGGGGGGGGGGGGGGGGGGGGGGGGGGGGGGGGGGGGGGGGGGGGGGGGGGG9FGGGGGGGGGGGGGGGGGGGGGGGGGGGGGGGGGGGGGGGGGGGGGGGGDGGGGGGGGGGGGGGFCGGGGGGGGGGGGG@FGGGGFGGGGGGGGCCFGGGGGGGGGGGGGGGGFGGGGGGGGGDGFGGGGGGGGGG@FFGGGGGGGGGGGGGGGFE>FGGGGFGGGGGGFEFFGGGGEGGDEGGGGGGGGGGGGC6C<FGGGGGGDEGEGGGGGGGGGGGFCE=5CE
@M01751:259:000000000-C669V:1:1102:3863:10017 1:N:0:AGAGTC
CTAGCAACAGGATTAGATACCCTGGTAGTCCACGCCGTAAACGATGTCGACTTGGAGGTTGTTCCCTTGAGAAGTGGCTTCCGGAGCTAACGCGTTAAGTCGACCGCCTGGGGAGTACGGCCGCAAGGTTAAAACTCACATGAATTGACGGGGGCCCGCACAAGCGGTGGAGCATGTGGTTTAATTCGATGCAACGCGAAGAACCTTACCTGGCCTTGACATCCAGAGAACTTAGCAGAGATGCTTTGGTGCCTTCGGGAACTCTGAGACAGGTGCTGCATGGCTGTCGTCAGCCAGTGTT
+
CCCCCGGGGFCEGGGGGFFGFCFFG8EFFGGFEFGCBFEDDF@FGCFGGGGEGFGGC@FGGEGGG@EGFGGCA<CFGEFCF<,@FFDGGGGGGGGGG@,ECFCED:>=F7+FFG+BFGGGGG@=FEFCFB,>9C=FGD,B=>FGFGFDG7+83CFDGGGGGG8A<CCF*:<FGG9<FA,<:F7FFFGGCFGGGGGGGCC>EE@**;FF?C@?FGDF?CFFGC@8CF?;8<CFGGG7++0A>@+9C7+<8;*<03ACC**/?FF7F?9<9CC*8CECF?669C62C*0+8:8*?:*2*+++<
@M01751:259:000000000-C669V:1:1102:16317:10087 1:N:0:AGAGTC
CTAGCAACAGGATTAGATACCCTGGTAGTCCACGCCGTAAACGATGTCGACTTGGAGGTTGTTCCCTTGAGGAGTGGCTTCCGGAGCTAACGCGTTAAGTCGACCGCCTGGGGAGTACGGCCGCAAGGTTAAAACTCAAATGAATTGACGGGGGCCCGCACAAGCGGTGGAGCATGTGGTTTAATTCGATGCAACGCGAAGAACCTTACCTACTCTTGACATCCACGGAATTCGGCAGAGATGCCTTAGTGCCTTCGGGAACCGTGAGACAGGTGCTGCATGGCTGTCGTCAGCTCGTGTT
+
CCCCCGGGGGFEGGGGGGGGGGGGGGGGGGGGGGGFEGGGGGGGGGGGGGGGGGGFGGGGGGGGGGGGGGGGGGGGGGGGGGGGGGGGFFGDFGGGECFFGGGGGGGGDDEGGGGGGGGEGGEGGGGGGGGGGGGGGGGEGGGGGGGGFGGGGGGGGDF:FFGCFGGFFGGGGGGGGGGFGGGGGGFGGGGGGGGDEDCEEGGGGGGGGGGGFGGGG+<CGGGG8C8EEEGGGGFGGGFDGGFGGF9CFGCE+:CGCECEGGCGEFGCFGGGGGFFGGGGGFGGGGGEGE=58FGGGDG=F
@M01751:259:000000000-C669V:1:1102:5882:10096 1:N:0:AGAGTC
TCACCACGTCATCCCCACCTTCCTCTCGGCTTATCACCGGCAGTCCCCTTAGAGTGCCCAACTAAATGCTGGCAACTAAGGGCGAGGGTTGCGCTCGTTGCGGGACTTAACCCAACATCTCACGACACGAGCTGACGACAGCCATGCAGCACCTGTCTCACGGTTCCCGAAGGCACTAAGGCATCTCTGCCGAATTCCGTGGATGTCAAGAGTAGGTAAGGTTCTTCGCGTTGCATCGAATTAAACCACATGCTCCACCGCTTGTGCGGGCCCCCGTCAATTCATTTGAGTTTTAACCTTT
+
CCCCCGGGGGGGGGFGGGGGGGGGGGGGGGGGGGGGGGGGGGGGGGGGGGGGCFGGFGGGGGGGGGGGFGGGGCGFGGGGGGGGGGGGGGGFDGEEEGGGGGGGGGGGGFGGGGGGGGGCGGGGGGGGGGGGG?@G7FGGGGGGDGFGGGGGGFFCFFCFFGGGGGGGGGGGGGGFFFGGFGGGGGGG93>FGGGEG@@<CGGFFFCFGGGGGGG9FFGCFGGGGGCFG5CGDEGGFGFGGGGGC<8CG8CFGFG?EGGDGGGGG6AE5CEEEEEGEEGGGF7CGGF778<CGGC6<<FG+
@M01751:259:000000000-C669V:1:1102:8008:10109 1:N:0:AGAGTC
TCACCACGTCATCCCCACCTTCCTCCGGTTTATCACCGGCAGTCTCCTTTGAGTTCCCGACCGAATCGCTGGCAACAAAGGATAAGGGTTGCGCTCGTTGCGGGACTTAACCCAACATTTCACAACACGAGCTGACGACAGCCATGCAGCACCTGTCTCAGAGTTCCCGAAGGCACCAATCCATCTCTGGAAAGTTCTCTGGATGTCAAGAGTAGGTAAGGTTCTTCGCGTTGCATCGAATTAAACCACATGCTCCGCCGCTTGTGCGGGTCCCCGTCAATTCCTTTGAGTTTTAGCCTTT
+
CCCCCGGGGGEGGGGDGGGGGGGDGGGGGGGGGCFFFFG7CFGGGGGGFGGGGGGGGGGGGGGGGGGGGFGGGFGGGFGGGGEGGGGCFGECGGGDGGFF=FGC:FGGC?BDGDGCC=<F<DGGGGFGGDGGDF@=FF73:DEGFC@<3@CDC<FB:=CCCFFCCGGGEE:CFFEFCFFCF:CGGCEGGF,CCFACFFGG9,<<C<:<FCFGCCFFGGGGFGGA9FGCEEGGG5AFC88CFFFEGGCF:FFCFGFCEG>GGC>*;+01*8CEG*;CCGGG?97<ECF<@CFFFG7;9CFC+
@M01751:259:000000000-C669V:1:1102:8941:10168 1:N:0:AGAGTC
CTAGCAACCGGATTAGATACCCTGGTAGTCCACGCCGTAAACGATGATAACTAGCTGTCCGGGGACATGGTCTTTGGGTGGCGCAGCTAACGCATTAAGTTATCCGCCTGGGGAGTACGGCCGCAAGGCTAAAACTCAAAGGAATTGACGGGGACCCGCACAAGCGGCGGAGCATGCGGATTAATTCGATGCAACGCGAAGAACCTTACCAAGGCTTGACATACACCAGAACACCGTAGAAATACGGGACTCTTTGGACACTGGTGAACAGGTGGTGCATGGTTGTCGTCAGCGCGTGTCG
+
CCCCCGGGGGGGGGGGGGGGGGGGGGGGGGGGGGGGGGGGGGGGGGGGGGGGGFGGGGGGGGGGGGGGGGGGGGGGGGGGGCFEEGGGGGGGGGGGGGGGGGGFGGGFG@DGEGGGGGGGDGGGDGGGGGGGGGGGGGGGGGGGGGFFDGGGEGGGGGGGGGGGGGGGGFGGGGGGGGGGE7CFGFGGGGGGGGGGGGEGGGGGFGGGGGGGGGGGGGGGGGGGGGGGGGGGGGGGGGGGFGFFGGGGGGGGGGGGGDGFGFCGG8EGFGFGGGGGGGGGGGGGGG<>FGCGC*:CEGECA
@M01751:259:000000000-C669V:1:1102:9768:10340 1:N:0:AGAGTC
TCACCACGTCATCCCCACCTTCCTCTCGGCTTATCACCGGCAGTCCCCTTAGAGTGCCCAACTGAATGCTGGCAACTAAGGGCGAGGGTTGCGCTCGTTGCGGGACTTAACCCAACATCTCACGACACGAGCTGACGACAGCCATGCAGCACCTGTGTGCAGGTCCCCGAAGGGAACGACCGATCTCTCGGACAATCCTGCCATGTCAAGGGATGGTAAGGTTCTGCGCGTTGCTTCGAATTAAACCACATGCTCCACCGCTTGTGCGGGCCCCCGTCAATTCCTTTGAGTTTTAATCTTT
+
CCCCCGGGGGGGFDGGGGGGGGGGGGGGGGGGGGGGGGGGGGGGGGGGGGGGGFGGGGGGGGFFGFGCFGGGGGGGFGGGGGGCEGDCCFFGGGGGGGGGDGGGGGGGF<EC?FGGGFGGGGGGGGGGGGGGGGGFGGEBFGFCF8CCAFCFGGCFFGGFFFGGEGFGGGGGGEDGGGGEGGGGG:F9FGGGGF7FFGGGGGFGGGFFFCFG5:>E+<<CF7CFFFFECEGGC>CFFEDEG>FGGFGGGGGF69:C6FGGDCEG><CEGDG58EG58CEE@FGGFFF70/20AG?6A?FG+
@M01751:259:000000000-C669V:1:1102:14413:10481 1:N:0:AGAGTC
TCACCACGTCATCCCCACCTTCCTCCGGTTTATCACCGGCAGTCTCCTTTGAGTTCCCGACCGAATCGCTGGCAACAAAGGATAAGGGTTGCGCTCGTTGCGGGACTTAACCCAACATTTCACAACACGAGCTGACGACAGCCATGCAGCACCTGTCTCACGGTTCCCGAAGGCACTAAGGCATCTCTGCCGAATTCCGTGGATGTCAAGAGTAGGTAAGGTTCTTCGCGTTGCATCGAATTAAACCACATGCTCCACCGCTTGTGCGGGCCCCCGTCAATTCATTTGAGTTTTAACCTTT
+
CCCCCGGGGGGGGGGGGGGGGGGGGGGGGGGGGGGGGGGGGGGGGGGGGGGGGGGGGGGGGGGGGGGGGGGGGGGGGGGGGGGGGGGGGGGGGGGGGGGGGGGGGGGGGGGGGGGGGGGGGGGGGGGGGGGGGGGGGGGGGGGGGGGGGGGGGGGGGGGGGGGGGGGGGGGGGGGGGGGGGGGGGGGGGGGGGGGGGGGGGGGGGAFGGGGGGGGGGGGGFGGGGGGGGGGGGGGGGGGGGGGGGGGGGGGGGGGGGGGGGGGCG6CGGGGGGGGGEGGGGGGGGGGGGCCFGGGDFFGG+
@M01751:259:000000000-C669V:1:1102:20024:10492 1:N:0:AGAGTC
CTAGCAACAGGATTAGATACCCTGGTAGTCCACGCCGTAAACGATGCGAACTGGATGTTGGGTGCAATTTGGCACGCAGTATCGAAGCTAACGCGTTAAGTTCGCCGCCTGGGGAGTACGGTCGCAAGACTGAAACTCAAAGGAATTGACGGGGGCCCGCACAAGCGGTGGAGTATGTGGTTTAATTCGATGCAACGCGAAGAACCTTACCTGGTCTTGACATCCACGGAACTTTCCAGAGATGGATTGGTGCCTTCGGGAACCGTGAGACAGGTGCTGCATGGCTGTCGTCAGCTCGTGT
+
CCCCCGGGGGGGGGGGGGGGGGGGGGGGGGGGGGGGGGGGGGGGGGGGGGGGGGGGGGGGGGGGGGGGGGGGGGGGGGGGGGGGGGGGGGGGGGGGGGGGGGGGGGGGGGGGGGEGEGGGGGGGGGGGGGGGGGGGGGGGGGGGGGGGGGGGGGGDGFGGGGGGCEGEFGGGGFGGGGGGGFG7CFGFBEFGGGGGGGGGGGGGGGFGGGGGGGGGGGGGGGGGFGGGGGGGGGGGGGGGGGGGFGGFEGG57FGGGGGEDEFGGGGGDGGGGGGGFGGFCGCCFFC86::CFGGGCC57:
@M01751:259:000000000-C669V:1:1102:15005:10533 1:N:0:AGAGTC
CTAGCAACAGGATTAGATACCCTGGTAGTCCACGCCGTAAACGATGTCGACTTGGAGGTTGTTCCCTTGAGGAGTGGCTTCCGGAGCTAACGCGTTAAGTCGACCGCCTGGGGAGTACGGCCGCAAGGTTAAAACTCAAATGAATTGACGGGGGCCCGCACAAGCGGTGGAGCATGTGGTTTAATTCGATGCAACGCGAAGAACCTTACCTACTCTTTACATCCACGGAATTCGGCAGAGATGCCTTAGTGCCTTCGGGAACCGTGAGACAGGTGCTGCATGGCTGTCGTCAGCTCGTGTT
+
CCCCCGGGGGGFGGGGGGGGGGGGGGGGGGGGGGGGGGGGGGGGGGGGGGGGGGGGGGGGGGGGGGGGFGGGGGGGGGGGGGGGGGGGGGGGGGGGCFEFFGGGGGGGGGGGGG=F8FFGGGGGGGGGGGGGGGFFGGGGFGGGGGGGGGGGGGGGEGDGGGGFGGGCCGEEGFFGEFFFGGGDCFC@::FEFFGE7CCE*CFGFGGGGC:<F?@CF+9<<FGGFEEGGGG@CE6CEGF>6FFGGFCFCC?FEGGGGGGGGGGGDCC8:EEFFFEGGGG?C7;CFG::;;*8CFCCE:77:
@M01751:259:000000000-C669V:1:1102:15879:10547 1:N:0:AGAGTC
TCACCACGTCATCCCCACCTTCCTCCGGTTTGTCACCGGCAGTCTCCTTAGAGTGCCCACCATAATGTGCTGGTAACTAAGGACAAGGGTTGCGCTCGTTACGGGACTTAACCCAACATCTCACGACACGAGCTGACGACAGCCATGCAGCACCTGTGTCTGAGTTCCCGAAGGCACCAATCCATCTCTGGAAGTCGTCCTGCCATGTCAAACGCTGGTAAGGTTCTGCGCGTTGCTTCGAATTAAACCACATGCTCCACCGCTTGTGCAGGCCCCCGTCAATTCATTTGAGTTTTAACCT
+
CCCCCGGGGGGGGGGGGGGGGGGGGGGGGGGGGGGGGGGGGGGGFGGGGGGGGGGGGGGGGGGGGGGGGGGGGGGGGGGGGGGGGGGFEGGGGGGGDGGGGGGGGGGGGFGGGGGGGGGGGGFGFGGGGGGFGGGGGGGGGGGGGGGGGGGGGGGGGGGGGGGGGGGGGGFGGGGGGGGGGGGGGGGGGGGGGGGGGGGGGGGGGGGGGGGFGGGGGGGGGGGGGGGGGGGGGGGGGGGGGGGGGDGGCFGGGFFEDGGGFGGGDFGFGGGEEGGGGGEGGGGGGFGGGGGFGGGGGGGGF
@M01751:259:000000000-C669V:1:1102:2789:10552 1:N:0:AGAGTC
CTAGCAACAGGATTAGATACCCTGGTAGTCCACGCCGTAAACGATGAATGTTAGCCGTCGGGCAGTATACTGTTCGGTGGCGCAGCTAACGCATTAAACATTCCGCCTGGGGAGTACGGTCGCAAGATTAAAACTCAAAGGAATTGACGGGGGCCCGCACAAGCGGTGGAGCATGTGGTTTAATTCGAAGCAACGCGCAGAACCTTACCTGGCCTTGACATGCTGAGAACTTTCCAGAGATGGATTGGTGCCTTCGGGAACTCAGACACAGGTGCTGCATGGCTGTCGTCAGCTCGTGTCG
+
CCCCCGGGGGFCFGG@FGGGFGGG?FGGGGGFG>FFGGGGGGGGGGGGGGGFGFGGGGGE:FGDGGGGGFGGGGGFGGGGGGGGGGGCGGGGGEFGCGGFGGGGFGGDFGFGGEGGGEFGGGGGGGGFFGGGGGEGGGGDEFFGFF9FGGGGGGGGGGGGGGC@CECFGFGGGGGF,FGGGGGGGGGFGGGGGGGGEFGEGGGGGGGFGGFFGGGGFFGGG?GGGGGGGDFGFFGGGFFGGGFFFGFCC>FFGGFFECCECEFG6@CFFGC*<FFE790<@8CCE8+1CCC8FFF?:7CFG
@M01751:259:000000000-C669V:1:1102:10371:10566 1:N:0:AGAGTC
TCACCACGTCATCCCCACCTTCCTCCGGTTTATCACCGGCAGTCTCCTTTGAGTTCCCGACCGAATCGCTGGCAACAAAGGATAAGGGTTGCGCTCGTTGCGGGACTTAACCCAACATTTCACAACACGAGCTGACGACAGCCATGCAGCACCTGTCTCAGAGTTCCCGAAGGCACCAATCCATCTCTGGAAAGTTCTCTGGATGTCAAGAGTAGGTAAGGTTCTTCGCGTTGCATCGAATTAAACCACATGCTCCACCGCTTGTTCGGGCCCCCGTCAATTCATTTGAGTTTTAACCTTT
+
CCCCCGGGGGGGGGGGGGGGGGGDGGGGGDGGGFGGFGGGGGFFFFGGGGGGGGGGGGE7FGGFCEGGGGGGGFFGGGGGGGGGGFGGGGGGGGG=FGG@FEGGDGGGE?FCFGFGGGGAEFGGGGGGGCGGGGGGGGGGGGGGGGGGDFFGFGCAF;CF9:CFGGC@CGGE<F8DGGFCGFGFF@EGGGGGGFGGGGGGFCDCGFFGGGGGGFGDGGGGGGC<FGGFFFGGGGGGEGFGGGGGGG6FCEF6C:7CFGG>CE58*+3CE>*?EC=?;EGG+9CGGG7:CGFGCEGDCGEF+
@M01751:259:000000000-C669V:1:1102:8875:10584 1:N:0:AGAGTC
CTAGCAACCGGATTAGATACCCTGGTAGTCCACGCCGTAAACGATGTCGACTTGGAGGTTGTTCCCTTGAGGAGTGGCTTCCGGAGCTAACGCGTTAAGTCGACCGCCTGGGGAGTACGGCCGCAAGGTTAAAACTCAAATGAATTGACGGGGGCCCGCACAAGCGGTGGAGCATGTGGTTTAATTCGATGCAACGCGAAGAACCTTACCTACTCTTGACATCCAGAGAACTTAGCAGAGATGCTTTGGTGCCTTCGGGAACTCTGAGACAGGTGCTGCATGGCTGTCGTCAGCTCGTGTT
+
CCCCCGGGGGGEGGGGGGGGGGGGGGGGGGGGGGGGGGGGGGGGGGGGGGGGGGGFGGGGGGGGGGGGGGGGGGGGGGGGGGGGGGGGGGGGGGGGGGCGGGGGGGGGGGGGGGGGFGGGGDGGGGGGGGGGGGGGGGGFFGFGGGGGGGGDCEGEGGGGGGGGGGEGGGGGGGGGGGGCGGGFGGGGGGGGGGGGGDGCEDFGFFGFGGGGGGFGGGGGGG+CCFGGGGGGGFGGGGCC6<CCEGGGGGEFGFGGGGG8EGGGGG:CEFFGGC68EFG6?CFFGGGG5;/@CG?88EFCG
@M01751:259:000000000-C669V:1:1102:21474:10651 1:N:0:AGAGTC
CTAGCAACAGGATTAGATACCCTGGTAGTCCACGCCGTAAACGATGTCGACTTGGAGGTTGTTCCCTTGAGGAGTGGCTTCCGGAGCTAACGCGTTAAGTCGACCGCCTGGGGAGTACGGCCGCAAGGTTAAAACTCAAATGAATTGACGGGGGCCCGCACAAGCGGTGGAGCATGTGGTTTAATTCGATGCAACGCGAAGAACCTTACCTACTCTTGACATCCAGAGAACTTTCCAGAGATGGATTGGTGCCTTCGGGAACTCTGAGACAGGTGCTGCATGGCTGTCGTCAGCTCGTGTT
+
CCCCCGGGGGGGGGGGGGGGGGGGGGGGGGDFGGGGGGGGGGGGFGGGGGGGGGGGGGGGGGGGGGGGGGGGGGGGGGGGGGGGGGGGGGGGGGEGGGGGGGGGGGGGGGGGGGGGGGGGGEGGGGGGGGGGGGGGGGFDFGGGFGGGGGGGGGGGGGGGGGGGGGGFGGGGGGGGGGGGGGGDGGFGGGGGGGFGGGGGGGGGGGGGGGGFGGGGF?FFGFGGG6C8CFDGGGGGGGGGGGGFFFGGGGGGGGCFGGGGGGGGGECFFGG8FGCFGGGGGGGGGGGCCCFGGDFCC>E*:
@M01751:259:000000000-C669V:1:1102:26287:10661 1:N:0:AGAGTC
TCACCACGTCATCCCCACCTTCCTCTCGGCTTATCACCGGCAGTCCCCTTAGAGTGCCCAACTTAATGCTGGCAACTAAGGGCGAGGGTTGCGCTCGTTGCGGGACTTAACCCAACATCTCACGACACGAGCTGACGACAGCCATGCAGCACCTGTGTCCACGTCCCGAAGGAAGGAAACCGTCTCCGGTAACCGTCGTGGCATGTCAAGAGCTGGTAAGGTTCTGCGCGTTGCTTCGAATTAAACCACATGCTCCACCGCTTGTGCGGGCCCCCGTCACTTCCTTTGAGTTTTAATCTTT
+
CCCCCGGGGGGGGGGGGGGGGGGGGFGGGGFGGGGGGGGGGGGGGGGGGFGGGGGDGGGGGGGGGGGGGGFGGGGGGGGGGGGGGGGDGG:FGGDGGGGGGGGGEDFGFGFGGGGGFFGCFGGGGGGG+FCGGGGGGGGGE?FGFGGGGGGGGD,E8@FGGG<FGCFGGGGGGGGGGGGGGGGGGGGD>FGEGG:CFEFF7F@CGGFGGCCGFGGGGGGG6<@FGG7>CEGGGDCFG8EACFGGGFGFFFFFG?FG?CFGGGEGCF7;88CEGGGGEGE=?<9C9FC??FEFG7@+<<::2
@M01751:259:000000000-C669V:1:1102:3529:10724 1:N:0:AGAGTC
TCACCACGTCATCCCCACCTTCCTCGCGGCTTATCACCGGCAGTCTCCCTAGAGTGCCCAACTAAATGATGGCAACTAAGGACGTGGGTTGCGCTCGTTGCGGGACTTAACCCAACATCTCACGACACGAGCTGACGACAGCCATGCAGCACCTGTGTGCACGCCTCCGAAGAGGATCCCCGATCTCTCGAGGTAACATGCCATGTCAAGGGATGGTAAGGTTCTGCGCGTTTCTTCGAATTAAACCACATGCTCCACCGCTTGTGCGGGCCCCCGTCAATTCCTTTGAGTTTTAATCTTG
+
CCCCCGGGGFGGGGGGFGGECEGGGGGGGGGGG<CFGGGCCEGFGCFDCCGGGFEGGGGFGGGGGFFFGGGGG<DFGGCC@CFFFGGGGGGCFCCFGGGG>FEGGGGG9FFGGCDEGFFAFFGGG7FEE7>>=DEGDECFFGGGFGGGGGGG7@FGCC@CFGFGGFFGGGG*=CC8CFFCFBFGGCCF<FGGG:A:FFFCCGFGGCG?<CFG*8:EFCFFGCCFFFGGGGGG8+C?GDDGF@FC?C8/2;EGF+<?CFCEDGDFG8:888CEEGGCCEGGFGGECFGEG53+<C+@FGCF9
@M01751:259:000000000-C669V:1:1102:16699:10738 1:N:0:AGAGTC
CTAGCAACAGGATTAGATACCCTGGTAGTCCACCCCGTAAACGTTGGGAACTAGTTGTGGGGACCATTCCACGGTTTCCGTGACGCAGCTAACGCATTAAGTTCCCCGCCTGGGGAGTACGGCCGCAAGGCTAAAACTCAAAGGAATTGACGGGGACCCGCACAAGCGGCGGAGCATGCGGATTAATTCGATGCAACGCGAAGAACCTTACCAAGGCTTGACATACACCAGAACGGGCCAGAAATGGTCAACTCTTTGGACACTGGTGAACAGGTGGTGCATGGTTGTCGTCAGCTCGTGT
+
CCCCCGGGGGGGGFGFGGGFGGGGGGGGGGFFFGGGGGGGGGGFGGFDFFGGGGCEFGGGGGGGGGGGGGGGGGGGGFGGGGGFGGGGGGGGGGGGGGGFFGFEFGGCGGGGG@FGGGGGCEEEGGG:CEGFFFGGGGGGG,FFFFGGGGGGGGGGGDGGGGGGGGGGGGGDEGGGGFGGG@BFGGGA>FFACGGGGGGGGGGGDECGFGGGFGGFGGGGGGGCC9FD8F85AGGGDGG58FGGGGGFGGFGFGFEG+CCGGGGFG:@FFGFFGCCFGFFGGFGFFEEG>CC8AEFGGC=1
@M01751:259:000000000-C669V:1:1102:21375:10741 1:N:0:AGAGTC
TCACCACGTCATCCCCACCTTCCTCCGGTTTATCACCGGCAGTCTCCTTTGAGTTCCCGACCGAATCGCTGGCAACAAAGGATAAGGGTTGCGCTCGTTGCGGGACTTAACCCAACATTTCACAACACGAGCTGACGACAGCCATGCAGCACCTGTCTCAGCGTTCCCGAAGGCACCAATCCATCTCTGGAAAGTTCGCTGGATGTCAAGAGTAGGTAAGGTTCTTCGCGTTGCATCGAATTAAACCACATGCTCCACCGCTTGTGCGGGCCCCCGTCAATTCATTTGAGTTTTAACCTTT
+
CCCCCGGGGGGGGGGGGGGGGGGGGGGGGGGGGGGGGGGGGGGGFGGGGGGGGGGGGGGGGGGGGGGGGGGGGGGGGGFGGGGGGGGGGGGGGGGGGGGGGGGGFGGGGGGGGGGGGGGGGGGGGGGGGGGGGGGGGGGGGGGGGGGGGGGGGGGGGGGGGGGGGGDGGGGGGGGGGGGGGGGGGGGGGGGGFGFFGGGFFGGGFGGGGGGGFGGGGGGGGGFFGGGGDGGGGGGGGGGGGGGCGGEFGGGGFCFGGGGCGGGGG+<CEGGGGGGG8ECEF<CFGGGGFFEFFGGGGGGG+
@M01751:259:000000000-C669V:1:1102:25089:10745 1:N:0:AGAGTC
CTAGCAACAGGATTAGATACCCTGGTAGTCCACGCCGTAAACGATGTCGACTTGGAGGTTGTTCCCTTGAGGAGTGGCTTCCGGAGCTAACGCGTCAAGTCGACCGCCTGGGGAGTACGGCCGCAAGGTTAAAACTCAAATGAATTGACGGGGGCCCGCACAAGCGGTGGAGCATGTGGTTTAATTCGATGCAAAGCGAAGAACCTTACCTACTCTTGACATCCACGGAATTCGGCAGAGATGCCTTAGTGCCTTCGGGAACCGTGAGACAGGTGCTGCATGGCTGTCGTCAGCTCGTGTT
+
CCC9@FF<@8EGGGG?ECFF<F<FFCFGG9EEEGEEFFCGGDGGFCCC,CCCCECE8CFC,@FDEDFFG9FDCFFGFCFC,CFCFEG8FFFE>CF+??EC,BEGCF:FGCFGGEGE<?FE:F@7CECF=DFFFGGDFABFDD=FB9,=,+>:FGGGGE>*<F8CCE<1<CF:C*?A,:BCF+<FFF9FFGGG9B,?FGCCE5@FG6EF88<<@CCFD?AFGGC?:CG8CGGGGGG5*:88*A:@?CGGGGCGCFGFE588**/:8@CC7+0;2++3+0CCF9EC6*;+;F@C=8<CE*/*2
@M01751:259:000000000-C669V:1:1102:15279:10823 1:N:0:AGAGTC
CTAGCAACAGGATTAGATACCCTGGTAGTCCACGCAGTAAACGATGTCGACTTGGAGGTTGTTCCCTTGAGGAGTGGCTTCCGGAGCTAACGCGTTAAGTCGACCGCCTGGGGAGTACGGCCGCAAGGTTAAAACTCAAATGAATTGACGGGGGCCCGCACAAGCGGTGGAGCATGTGGTTTAATTCGATGCAACGCGAAGAACCTTACCTACTCTTGACATCCACGGAATTCGGCAGAGATGCCTTAGTGCCTTCGGGAACCGTGAGACAGGTGCTGCATGGCTGTCGTCAGCTCGTGTT
+
CCCCCGGGGGGFGGGGGGGGGGGGGGGGGGFGGGGGGGGGGGGGGGGGGGGGGGGGGGGGGEGGGGFFGGGGGGGFGGGGGGGGGGGGGGGDDGFGF<FFGGGGGGEGGGGGGGGGGGDGGGGGGGFGGFGGGGGCCFGGGFGGFGFFGGFGGGGGGGGGGGGGGGGFGGGGGFGGGGGFGFFCD,FE:BCCFGGGGGEGGGF6CCGGGGGGGGGGGFGGGGGGGGGGGGGGGGGGGGGGGGGGGGGGDGGGGGFGGCEGGGGGEFFCFFGDGGCGGGGGGGCGFCCGGGFGGGDCE5FFF
@M01751:259:000000000-C669V:1:1102:10686:10866 1:N:0:AGAGTC
TCACCACGTCATCCCCACCTTCCTCCGGTTTATCACCGGCAGTCTCCTTTGAGTTCCCGACCGAATCGCTGGCAACAAAGGATAAGGGTTGCGCTCGTTGCGGGACTTAACCCAACATTTCACAACACGAGCTGACGACAGCCATGCAGCACCTGTCTCAGCGTTCCCGAAGGCACCAAAGCATCTCTGCTAAGTTCGCTGGATGTCAAGAGTAGGTAAGGTTCTTCGCGTTGCATCGAATTAAACCACATGCTCCACCGCTTGTGCGGGCCCCCGTCAATTCATTTGAGTTTTAACCTTT
+
CCCCCGGGGGGGGGGGGGGGGGGFGGDGGGGGFFGGCGGGGGEGFGGGGGGGGGGGGGGGGGGFECEGGGGFFGGGGGGDGG,CEECFGGDGCEGGDGGGDEECGGGFF?CEEFCEFGGGGGGGGGFC@FGDGFGCFGFGGGFFFGGGGGGGFCFFGGGGGGGCFGFFEFDFGGDFGFFG<F7CG,C,CEFGGGGGGGGGGGGGGFDGGG9<FFGGFCFGGGGCFC7C5:CGEG?9+*;CFGGGGGG5FG:<8:ECEGGEGCEFG?F>*>EEGCGD;C/:ED@EFD7+:*C9AFCECFE7+
@M01751:259:000000000-C669V:1:1102:21730:10886 1:N:0:AGAGTC
CTAGCAACAGGATTAGATACCCTGGTAGTCCACGCCGTAAACGATGAATGTTAGCCGTCGGGCAGTTTACTGTTCGGTGGCGCAGCTAACGCATTAAACATTCCGCCTGGGGAGTACGGTCGCAAGATTAAAACTCAAAGGAATTGACGGGGGCCCGCACAAGCGGTGGAGCATGTGGTTTAATTCGAAGCAACGCGCAGAACCTTACCAGCCCTTGACATGTCCGGCTCACCACAGAGATGTGGTTTTCCCTTCGGGGACCGGAGCACAGGTGCTGCATGGCTGTCGTCAGCTCGTGTCG
+
CCCCCGGGGGGGC<FFFFGGGGFGGGGGGGGGGGGGGGGGGGGFGGGFFFFGGDGGGGGGGGGDGGGG9EF@FGCFGGGGGGGGGGGGFGG@F=FF9,9FFEEFGEGGGGFGGGGGGEDEGGGEEGGGGGGCEGFGGFGGGGG?5,CDCFE+>BFGGGGCGFFF<C=BF7<EF:FFFBCFGGFGGFF:FGGGGGEEEFFGCCC;FFGGGGFD8EE*@9CFGGGDFEEGGGGG>FGFG+<CFFFF?CEFFGFF7@CCE58EGEGGCEG58:CCFGFCF+<CFFFEGFGF@EF>CCCE855=*
@M01751:259:000000000-C669V:1:1102:17170:11020 1:N:0:AGAGTC
CTAGCAACAGGATTAGATACCCTGGTAGTCCACGCCGTAAACGATGTCGACTTGGAGGTTGTTCCCTTGAGGAGTGGCTTCCGGAGCTAACGCGTTAAGTCGACCGCCTGGGGAGTACGGCCGCAAGGTTAAAACTCAAATGAATTGACGGGGGCCCGCACAAGCGGTGGAGCATGTGGTTTAATTCGATGCAACGCGAAGAACCTTACCTGGCCTTGACATCCAGAGAACTTAGCAGAGATGCTTTGGTGCCTTCGGGAACTCTGAGACAGGTGCTGCATGGCTGTCGTCAGCTCGTGTT
+
CCCCCGGGGGGGFGGGGGGGGGGGGGGGGFGGGGGGGGGGGGGGGGGGGGGGGGGGGGGGGGGGGGGGGGGGGGGGGGGGGGGGGGGGGGGGGGGGGGGCFFGGGDGGGGGGGGGGGGGGGGGGGGGGEGGGGGGGGGGGAFGGGGCFFGGGGGGGEGGGDGGGGGGGGGGGGGGGGGFGGGGGGGGGGGGGGFGGGGGGGGGGGGGGGGGGGFGEFFGGGGCGGGFEGFGGGGGGGGGGFGFCEFGGGGGC@EGGGGGCEGGGGGGFGGGGGGGGGGG+9C6:8>>CG>:CGGCFE=C7C
@M01751:259:000000000-C669V:1:1102:4199:11023 1:N:0:AGAGTC
TCACCACGTCATCCCCACCTTCCTCCGGCTTATCACCGGCGGTTCCTTTAGAGTACCCAACTGAATGATGGTAACTAAGGACAAGGGTTGCGCTCGTTGCGGGACTTAACCCAACATCTCACGACACGAGCTGACGACAGCCATGCAGCACCTGTGTCCTAGTCCCCGAAGGGAAAGCCAGATCTCTCTGGCGGTCCAGGCATGTCAAAAGGTGGTAAGGTTCTGCGCGTTGCTTCGAATTAAACCACATGCTCCACCGCTTGTGCGGGCCCCCGTCAATTCCTTTGAGTTTTAACCTTGC
+
CCCCCGGGGGGGGGGGGGGGGGGGGGGGGGGGGGGGGGGGGGGGGGGGGGGGFGGGGGGGGGGGGGGGGGGGGFGGGGGGGGGGGGGGGDGGGGGGGGGDGGGGGGGGGGFGGGGGGGCFFGGGGGGGGEGGGGGGGGGGGGGGGGGGGGGGGGGGGGGGGGGGGGGGGGGGGGFGGGGGGGGGGGFGGGGFEEEGGGGGGGGGGGGGGGGGGGGGGGGGGDDGGGGGGEG>A?CFGGGGGG7CFGGGGGGGDCGGGGGGGGGGGGGGGGGGDGGGGGGGGGGGGGG?FGGGFGFGEEGGD
@M01751:259:000000000-C669V:1:1102:3640:11135 1:N:0:AGAGTC
TCACCACGTCATCCCCACCTTCCTCCGAGTTGACCCCGGCAGTCTCCTGCGAGTCCCCGGCATAATCCGCTGGCAACACAGGACAAGGGTTGCGCTCGTTGCGGGACTTAACCCAACATCTCACGACACGAGCTGACGACAACCATGCACCACCTGTACACCGACCACAAGGGGGCGACCATCTCTGGCCGTTTCCGGTGTATGTCAAGCCTTGGTAAGGTTCTTCGCGTTGCATCGAATTAATCCGCATGCTCCGCCGCTTGTGCGGGCCCCCGTCAATTCCTTTGAGTTTTAGCCTTGC
+
CCCCCGGGGGGGGFGGGGGGGGFGGGGGGGGGGGGGGGGGGGGGGGGGGGGGGGGGGGGGGGGGGGGGGGGGGGGGGGGGGGGGGGGGGGGGGGGGGGGGGGDGDGGGGGGGGGGGGGFGGGGGGGGGGGGGGGGGGGGGGGGGGGGGGGGGGGGGGGGGGGGEFGGGGGGGGGGGGGGGGGGFGGGFGGGGCGGGGGCGEGGGGGGGGGGGGGGGGGGGGGGGGGGGGGGGGFGGGGCFCFGGGGGGGGEGFGGGGGED?EGGCFGCE>EGGGEGG5EGGGFCEF7<>FFGGF?FGGG6+
@M01751:259:000000000-C669V:1:1102:25943:11156 1:N:0:AGAGTC
TCACCACGTCATCCCCACCTTCCTCCGGCTTATCACCGGCGGTTCCTTTAGAGTACCCAACTGAATGATGGTAACTAAAGGCGAGGGTTGCGCTCGTTGCGGGACTTAACCCAACATCTCACGACACGAGCTGACGACAGCCATGCAGCACCTGTGTGTAGGTCCCCGAAGGGAAGAAATCCATCTCTGGAAGTCGTCCTACCATGTCAAACGCTGGTAAGGTTCTGCGCGTTGCTTCGAATTAAACCACATGCTCCACCGCTTGTGCAGGCCCCCGTCAATTCCTTTGAGTTTTAACCTT
+
CCCCCGGGGGEGGFGGGGDGGGGGGGG@FGGGGGEFFGGGGGGGCFGGFGGGGGGGGGF@F8DFCCGGFGGGGGFGGGGGGGGGGGGGGEGD7FGGGCFGGGGGEGGGGGGGGGGGGG9FAGEFCCCC>CEC@BFGEG<FFGGGF8CFGGCFGGGFGGGGGGGFACFCEGGGGFCCGF<<F@CF<,FFGGGGGGGEGDGF:CFGGFGGGGGCFGDGGEFFEFECFGGGGGGGGGGFFF8C>GGG9?FCC8:?9@AGF6CG>>CE*23@7EDGG8CGGD8*;F@7CCC<99*+<:E@8?9?F
@M01751:259:000000000-C669V:1:1102:26568:11209 1:N:0:AGAGTC
TCACCACGTCATCCCCTCCTTCCTCGCGGCTTATCACCGGCAGTCTCCCTAGAGTGCCCAACTGAATGATGGCAACTAAGGACGTGGGTTGCGCTCGTTGCGGGACTTAACCCAACATCTCACGACACGAGCTGACGACAGCCATGCAGCACCTGTGTGCAGGTCCCCGAGGGGAACGACCGATCTCTCGGACAATCCTGCCATGCCAAGGGATGGTAAGGTTCTGCGCGTTTCTTCGCATTAACCCACATCCTCCCCCGCTTGTGCGGGCCCCCGTCAATTCCTTTGAGTTTTAATCTTG
+
BCCC@EF7FGGGGGGG-BF9FGGFA@:7++@7-,6,CEG7C++;FC,CEFE,FECFFGFCFC,6EFA<<E<E86:C@FFF,FEFFF>FCFEFGG78+@4BCF=B++:?9FFFFEG+8EE9FFGFEG7@B=++3BD8BFF++@<DFBC,,@,,@FF,<@DC9,DFFGCDCF*:*4*BF**F:<::F::,C7*1C8@GFG79?6F+0+3+<8**88C8+:+<+<@<+<98E*?8:EG7<**/A8CF+<@*;C?+2++C*;:*181*;8+C*:CC:CE8;=C89++3<+:F78@FFFE@C7+0+
@M01751:259:000000000-C669V:1:1102:12522:11245 1:N:0:AGAGTC
TCACCACGTCATCCCCACCTTCCTCCGGTTTATCACCGGCAGTCTCCTTTGAGTTCCCGACCGAATCGCTGGCAACAAAGGATAAGGGTTGCGCTCGTTGCGGGACTTAACCCAACATTTCACAACACGAGCTGACGACAGCCATGCAGCACCTGTCTCACGGTTCCCGAAGGCACTAAGGCATCTCTGCCAAATTCCGTGGATGTCAAGAGTAGGTAAGGTTCTTCGCGTTGCATCGAATTAAACCACATGCTCCACCGCTTGTGCGGGCCCCCGTCAATTCATTTGAGTTTTAACCTTG
+
CCCCCGGGGGGGGGGGGGGGGGGGGGGGGGGGGGGGGGGGGGGGDGGGGGEDGGGGGGGGGGGC@@CFGGGGG@EFGGFGGGGGGGGGGGGGGGGGGGGGGGGGGGGGG?CEEGGGGGGGGGGGGGGGGGGGGGGGGGGCGGGGGGGGGFGGGGGGD;FGGGGGEGGGGGGGGGGG8CGGGGFFGCFFGGGGGGGGGGGGGGGGGGGGGGGGGCFFFGGGFFGGGGGGGGEG>EGGFGDGGGGGFGF8>CF<FCGGEGCCC8EGGFGGEGGGEGEGGE8EGCGGGGGGGG@CGGGC@CEG+
@M01751:259:000000000-C669V:1:1102:19951:11275 1:N:0:AGAGTC
TCACCACGTCATCCCCACCTTCCTCTCGGCTTATCACCGGCAGTCCCCCTAGAGTGCCCAACTGAATGCTGGCAACTAAGGGCGAGGGTTGCGCTCGTTGCGGGACTTAACCCAACATCTCACGACACGAGCTGACGACAGCCATGCAGCACCTGTTCTAGGGCCAGCCGAACTGAAGGTCATCGTCTCCAATGACCATACCCCGAATGTCAAGAGCTGGTAAGGTTCTGCGCGTTGCTTCGAATTAAACCACATGCTCCACCGCTTGTGCGGGCCCCCGTCAATTCCTTTGAGTTTTAAT
+
CCCCCGGGGGGGGGGGGGGGGGGGGGGGGGGGGGGGGGGGGGGGGGGGGGGGGGGGGGGFGGGGGGGGGGGGGGGGGGGGGGGGGGGGGGGGGGGGGGGGGGGGGGGGGGGEGGGGGGGDGGGGGGGGGGGGGGGGGGGDGGGGGGGGFGGGGGGGGGGGGGGGGGGGGGEGGGGGGGGGGGGGGGGGGGGGGGGGGGGGGGGGGGEGGGGFGGGGGGGGGGGGGGGGGGGEGEGGGGGGGGGGFGGCFGGEF*CCGGGGDGGGGGGGF?FEGGGEGGGG8EG=EGFFGGGGCFCCFGDCC
@M01751:259:000000000-C669V:1:1102:19482:11288 1:N:0:AGAGTC
CTAGCAACAGGATTAGATACCCTGGTAGTCCACGCCGTAAACGATGTCGACTTGGAGGTTGTTCCCTTGAGGAGTGGCTTCCGGAGCTAACGCGTTAAGTCGACCGCCTGGGGAGTACGGCCGCAAGGTTAAAACTCAAATGAATTGACGGGGGCCCGCACAAGCGGTGGAGCATGTGGTTTAATTCGATGCAACGCGAAGAACCTTACCTACTCTTGACATCCACGGAATTCGGCAGAGATGCCTTAGTGCCTTCGGGAACCGTGAGACAGGTGCTGCATGGCTGTCGTCAGCTCGTGTT
+
CCCCCGGGGGGGGGGGGGGGGGGGGGGGGGGGGGGGGGGGGGGGGGGGGGGGGGGGGGGGGGGGGGGGGGGGGGGGGGGGGGGGGGGGFGGGGGGGGGGGGGGGGGGGGGGGGGGGGGGGDGGGGGGGGGGGGGGGGGGGGGGGGGCGGGGGGGGDGGGGGGCCFGGGGGGGGGGGGGGGGGGGGGGGFGGGGGGGGGGGGGGGGGGGGGGGGGGGGDFGGGGGGFCGCEGGGGGGD>FDGGGGGGG6CFCFFGFGFGGGGGGGEGGEFGGG>FFGFGGGGGCEGEGFGGGGDGGGG5F5=
@M01751:259:000000000-C669V:1:1102:24503:11295 1:N:0:AGAGTC
CTAGCAACAGGATTAGATACCCTGGTAGTCCACGCCGTAAACGATGTCAACTAGCCGTTGGAATCCTTGAGATTTTAGTGGCGCAGCTAACGCATTAAGTTGACCGCCTGGGGAGTACGGCCGCAAGGTTAAAACTCAAATGAATTGACGGGGGCCCGCACAAGCGGTGGAGCATGTGGTTTAATTCGAAGCAACGCGAAGAACCTTACCAGGCCTTGACATGCAGAGAACTTTCCAGAGATGGATTGGTGCCTTCGGGAACTCTGACACAGGTGCTGCATGGCTGTCGTCAGCTCGTGTC
+
CCCCCGGGGGGGGGGGGGGGGGGGGGGGGGGGGGGGGGGGGGGGGGGGGGGGGGGGGGGGGGGGGGGGGGGGGGGGGGGGGGGGGGGGGGGGGGGGGGGGGGGGGDGGGGGGGGGGGGGGGGGGGGGFEFGGGGGGGGGGGFFGGGGGGGGGGGGGGGGGGGGGGGGGGGGGGGGGGGGGFGGGGGGGGGGGGGGGGGGEFEGGGGFGGFCGGGGFGGGGGGGGGGGGGGGGGGGGGGGGFGGG?FGGGGGGGGGGGGGGGGGGGGFGG6FGGFG?CGFCGGGGG*2<8CFGGG7EDGGG6
@M01751:259:000000000-C669V:1:1102:21156:11370 1:N:0:AGAGTC
CTAGCAACCGGATTAGATACCCTGGTAGTCCACGCCGTAAACGATGGAAGCTAGCCGTCGGGGGGTTTACCTTTCGGTGGCGCAGCCAACGCATTAAGCTTCCCGCCTGGGGAGTACGGTCGCAAGATTAAAACTCAAAGGAATTGACGGGGGCCCGCACAAGCGGTGGAGCATGTGGTTTAATTCGAAGCAACGCGCAGAACCTTACCAGCCCTTGACATGCCACGAAGTCCTCAGAGATGAGGTCGTTCCTTCGGGACGTGGACACAGGTGCTGCATGGCTGTCGTCAGCTCGTGTCGT
+
CCCCCGGGGGGGGGGGGGGGGGGGGGGGGGGGGGGGGGGGGGGGGFGGGGGGGGGGGEGGGGGGGGGEGGGGGGGGGGGGGGGGGDGGGGGGEECFCGGGGGGGGGGGGGGGGECECGGGEGGGGGGGGGGGGGGGEGGGGEFGGGGGGGGGGGEGGGGGGGGGGGEGGGFGGGGGGF>CEFGGCCFF>>EGGGGGGGGG*<FGFGGFFGGGGGGGG?CFFGGCFGDECCFCGGGGGG?6@EFGGGCECEGGGGF*;85CCGGGGFCC?CFGFCFGGGGGGGGGCFGGGGGGCFGGF76:7
@M01751:259:000000000-C669V:1:1102:27818:11525 1:N:0:AGAGTC
TCACCACGTCATCCCCACCTTCCTCCGGCTTATCACCGGCGGTTCCTTTAGAGTACCCAACCAAATGATGGTAACTAAAGGCGAGGGTTGCGCTCGTTGCGGGACTTAACCCAACATCTAACGACACGATCTGACGACAGCAATGCAGCACCTGTGTTCCCGTCCCCGCAGGGAAGAAATCCATCTCTGGAAATCGTCCGGACATGTCAAACGCTGGTAAGGTTCTTCGCGTTGCTTCGAATTAAACCACATGCTCCATCGCTTGTGCAGGCCCACGTCAATTCCTTTGAGTTTTAATCTT
+
@CC@CGG-CFF<<CFDGDGFGGCFF<@EDCFFFCDF8@:CE78@6FFFGDGF9EFG@CEFEGGG,,<9EDC,,,:,CFFFFCFGE7FGGEFEGGGEGG,CC+CE>FFFDDG@FGFFF89,,A:C+3FE7+,:@AB:FEF7D,@3<FFFFGDFF,8>CBF,,8,>>C<****<<*888<C,?CECGE:<C,<FFF<<F<1FCDGGGFCEGGGGE*2**2<+<C9<CE+:A*8CGCG?F+:A8E>9C970;;*<:+<FCC+<CEGGGGF79@*:>E*8*:*;*<<ECGDFGF5A?C++<CFGG
@M01751:259:000000000-C669V:1:1102:16162:11552 1:N:0:AGAGTC
CTAGCAACAGGATTAGATACCCTGGTAGTCCACGCCGTAAACGATGGAAGCTAGCCGTTGGGCGATTTATCGCTCGGTGGCGCAGTTAACGCATTAAGCTTCCCGCCTGGGGAGTACGGTCGCAAGATTAAAACTCAAAGGAATTGACGGGGGCCCGCACAAGCGGTGGAGCATGTGGTTTAATTCGAAGCAACGCGCAGAACCTTACCAGCTCTTGACATGCCACGACGGTTGCCGGAGACGGCTTCCTTCCTTCGGGACGTGGACACAGGTGCTGCATGGCTGTCGTCAGCTCGTGTCG
+
CCCCCGGGGGFGGGGGGGGGGGGGGGGGGGGGGGGGGGGGGGGGGGGGGGGGGGGGGGGGGGGGGGGFGGGGGFGGGGGGGGGGGGGGGGGGGGGGGGGGGEGGGGGGGGGGGGGGGGGGGGGGGGGGGGGGGGGGGGGGGGFGGGGGGGGGGGGGGGGGGGGGGGGGGGGGFGGFGGFGGGGGGGGGGGGGGGGGGGGGGGGGGGGGGGGGGGGGFGGDFEGGGGGGGGGGGGGGGDEGGGGGGGGGGGGGGGGGGGGGGGGGDEFGGGGGGGGGGGGGGGGGGGGGGGGGGEGGGGF7=
@M01751:259:000000000-C669V:1:1102:13328:11573 1:N:0:AGAGTC
CTAGCAACAGGATTAGATACCCTGGTAGTCCACGCCGTAAACGATGTCGACTTGGAGGTTGTTCCCTTGAGGAGTGGCTTCCGGAGCTAACGCGTTAAGTCGACCGCCTGGGGAGTACGGCCGCAAGGTTAAAACTCAAATGAATTGACGGGGGCCCGCACAAGCGGTGGAGCATGTGGTTTAATTCGATGCAACGCGAAGAACCTTACCTACTCTTGACATCCAGAGAACTTAGCAGAGATGCTTTGGTGCCTTCGGGAACTCTGAGACAGGTGCTGCATGGCTGTCGTCAGCTCGTGGT
+
CCCCCGGGGGGFGGGGGGGGGGGGGGGGGGGGGGGGGGGGGGGGGGGGGGDGGGGGGGGGGGGGGGGGGGGGGGGGGGGGGGGGGGGGGGGGGGGGGGGGGGGGGGGGGGGGGGGGGGGGGGGGGGGGDFGGGGGGGGGGGGGGGGGGGGGGGGGGGGGGGGGGGGGGGGGGGGGGGGGFFDGGFG<FFGGGGGGGGGDGGGGGGGGGGGGGGGGGGFGGGGGGFGGGGGGGGFGGGGGGGGFGGGGFGFFCFGGCCGGEGGFGEGGFGGGGGGGGGGGGCFFGGGGGCEFGG?+8EC5*1
@M01751:259:000000000-C669V:1:1102:17690:11585 1:N:0:AGAGTC
TCACCACGTCATCCCCACCTTCCTCCGGTTTATCACCGGCAGTCTCCTTTGAGTTCCCGCCATCACGCGCTGGCAACAAAGGATAAGGGTTGCGCTCGTTGCGGGACTTAACCCAACATTTCACAACACGAGCTGACGACAGCCATGCAGCACCTGTCTCACGGTTCCCGAAGGCACTAAGGCATCTCTGCCGAATTCCGTGGATGTCAAGAGTAGGTAAGGTTCTTCGCGTTGCATCGAATTAAACCACATGCTCCACCGCTTGTGCGGGCCCCCGTCAATTCATTTGAGTTTTAACCTT
+
CCCCCGGGGGGGGGGGGGGGGGGGGGGGGGGGGGGGGGGGGGGGGGGGGGGGGGGGGGGGGGGGGGGGGGGGGGGGGGGGGGGGGGGFGGGGFGGGGGGGGGGGGGGGGGGGGGGGGGGGGGGGGGGGGGGGGGGFGGGGGGGGCGGGGGGGGGGGGGGGGGGGGGGGGGGGGGGFGGGGGGGGGGGGGGGGGGGGGGGGGGEGGGGGGGGGGGFGGGGGGGGGGFGFCEGGGGGGGGGGFGGGG?FGGGGGC6@CCFGGGGGGGG:FGGGGGGGGGGGGGGGGGFGG77CEGGGGFC:EG
@M01751:259:000000000-C669V:1:1102:22654:11599 1:N:0:AGAGTC
TCACCACGTCATCCCCACCTTCCTCCGGTTTATCACCGGCAGTCTCCTTTGAGTTCCCGCCATCACGCGCTGGCAACAAAGGATAAGGGTTGCGCTCGTAGCGGGACTTAACCCAACATCTCACGACACGAGCTGACGACAGCAATGCACCACCTGTACACCGGCCAAAAGGAGGCCACATCTCTGCAGCTTTCCGGCGTATGTCAAACCCAGGTAAGGTTCTTCGCGTTGCATCGAATTAATCCGCATGCTCCGCCGTTTGTGCGGGCCCCCGTCAATTCATTTGAGTTTTAACCTTGCG
+
CCCCCGGGFCFFGFGGGGGGCFEDGGGGCFGGGDGFCFGDGEGGGF<FGGGGFFCFCDFGEDFE9C:FFGF@FG8<FGGFGFGGGGGFFGGCFG>>+CFFGC>@CC@FFGGGGFECC7FGGGCDFFDGGGGGCCFGGGGGGGG,DFFGGG8F7CG?FCCCFFGGGGGGGFFDFCEDCEEE3<,<FFFFFDCC9FGGEGGGFFGFGGGGG5*;;CFFCECFFFGFF@;/?EGG?9@E8@FGGGFFC85CCEGG7C>EC?*;<?F*<E8EGDGD**1/?EGGF+<FFF<C9A7<<<CCCC9?*
@M01751:259:000000000-C669V:1:1102:19107:11713 1:N:0:AGAGTC
CTAGCAACCGGATTAGATACCCTGGTAGTCCACGCCGTAAACGATGATAACTAGCTGTCCGGGCACTTGGTGCTTGGGTGGCGCAGCTAACGCATTAAGTTATCCGCCTGGGGAGTACGGCCGCAAGGTTAAAACTCAAATGAATTGACGGGGGCCTGCACAAGCGGTGGAGCATGTGGTTTAATTCGAAGCAACGCGCAGAACCTTACCAGCGTTTGACATGGCAGGACGACTTCCAGAGATGGATTTCTTCCCTTCGGGGACCTGCACACAGGTGCTGCATGGCTGTCGTCAGCTCGTG
+
CCCCCGGGGGGGGEGGGGGGGGGGGGGGGGGGGGGGGGGGGGGGGGGGGGGGGGGGGGGGDGGGGGGGGGGGGGGGGGGGGGGGGGGGGGGGGGBFGGGGGGGGGGGGEGGGGGGGGGGGGGGGGGGGGGGGGGGGGGGFGGFFFGFGGGGGGGGGGGGGGGGGFFCCGGGGGGGGGGGGGGGGGGGFFGGDGGG>FGGGGGGGGGGGGGGGGGGEEGFGGGGDFGEGEGEGGGE9EGGGGCFGGFGGFGGGGGFFGGCCEG5CEFGF?FGGGG=F8CFGGGGFGGGDFF8CFGGG??EE*
@M01751:259:000000000-C669V:1:1102:23704:11763 1:N:0:AGAGTC
TCACCACGTCATCCCCACCTTCCTCGCGGCTTATCACCGGCAGTCTCCCTAGAGTGCCCAACTGAATGATGGCAACTAAGGACGTGGGTTGCGCTCGTTGCGGGACTTAACCCAACATCTCACGACACGAGCTGACGACAGCCATGCAGCACCTGTGTGCGCGCCACCGAAGTGGACCCCAAATCTCTCTGGGTAACACGCCATGTCAAAGGATGGTAAGGTTCTGCGCGTTGCTTCGAATTAAACCACATGCTCCACCGCTTGTGCGGGCCCCCGTCAATTCCTTTGAGTTTTAATCTTG
+
CCCCCGGGGGGGGGGGGGGGGGGGGGGGGGGGGGGGGGGGGGGGGFGGGGGGGGGGGGGGGGGGGGGGFGGGGGGGGGGFFGGGGGGGGGGGGGGGGFGGGGGGGGGGGFGGGGGGFGGEDFDGGGGGGGCGGFGGGGGGGGGGGFGGGGEFGGGGGGGGGGGGGEGGGDEGGDGFGGGEC@FFCFG@FGFGGGFGGGGEGG*CFCECF@GGGGGFGGGGGGGGGGGGEGGGGGCGFEEGGDFFECFGGGGGGC?EFGGGGGGGGCFGGGGGGGGEGGDDGGGGGGFFCC@FFGGGGGGG+
@M01751:259:000000000-C669V:1:1102:10304:12000 1:N:0:AGAGTC
TCACCACGTCATCCCCACCTTCCTCCGGTTTATCACCGGCAGTCTCCTTTGAGTTCCCGACCGAATCGCTGGCAACAAAGGATAAGGGTTGCGCTCGTTGCGGGACTTAACCCAACATTTCACAACACGAGCTGACGACAGCCATGCAGCACCTGTCTCACGGTTCCCGAAGGCACTAAGGCATCTCTGCCGAATTCCGTGGATGTCAAGAGTAGGTAAGGTTCTTCGCGTTGCATCGAATTAAACCACATGCTCCACCGCTTGTGCGGGCCCCCGTCAATTCATTTGAGTTTTAACCTTT
+
CCCCCGGGGGGGGFGGGGGGGGGGGGGGGGGGGGGGGGGGGGGGGGGGGGGGGGGGGGGGGGGFFGEGGGGGGGGGGGGGGGGGGGGGGGGGGGGGGGGGGGGGGGGGGGCGGGGGGGGGGGGGGGGGGGGGGGGGGGGGGGGGGGGGGGGGGGGGGGGGGGGGGGGGGGGDFGGGGGGFGGGGGFGGGGGGGGGGGGGGGGGGGGGFGGFGGGGGGGFFGGGGGGGGGGGGCEGGGGGGGGGGFGGGGGGFGF:FFGGGGGGCFGGEEGGCCEECEGCEGGGGGGGCCGGFGGGGFFFG+
@M01751:259:000000000-C669V:1:1102:18159:12134 1:N:0:AGAGTC
CTAGCAACCGGATTAGATACCCTGGTAGTCCACGCCGTAAACGATGTCAACTAGCCGTTGGGATCCTTGAGATCTTAGTGGCGCAGCTAACGCATTAAGTTGACCGCCTGGGGAGTACGGCCGCAAGGTTAAAACTCAAATGAATTGACGGGGGCCCGCACAAGCGGTGGAGCATGTGGTTTAATTCGAAGCAACGCGAAGAACCTTACCTGGCCTTGACATGCTGAGAACTTTCCAGAGATGGATTGGTGCCTTCGGGAACTCAGACACAGGTGCTGCATGGCTGTCGTCAGCTCGTGTC
+
CCCCCGGGGGGGGGGGGGGGGGGGGGGGGGGGGGGGGGGGGGGGGGGGGGGGGGGGGGGGGGGGGGGGGGGC9FGGGGGGGGGGGGGGFGFGGGGGGGGGGGGGGGGGGGGGGGGGGGGGGGGGGGGGFGGGGGGGGGGGGGFGGGGGGGGGGGEGGGGGGGGGGGG:CEFGGGGGGFGGGGGGGGGGGGGEGGGGGGGGGGGGGGGGGGGGGGGGGGGGGGGGGGGGGGGFGGGGGGGF8CC6FFGGGFF@FFDGGGDC8EGGFGDCGGGGGGFFGGGGGFGGFGFGGGGCGGFGEGGG6
@M01751:259:000000000-C669V:1:1102:27394:12221 1:N:0:AGAGTC
TCACCACGTCATCCCCACCTTCCTCCGGTTTGTCACCGGCAGTCTCCTTAGAGTGCCCACCATAACGTGCTGGTAACTAAGGACAAGGGTTGCGCTCGTTACGGGACTTAACCCAACATCTCACGACACGAGCTGACGACAGCCATGCAGCACCTGTGTCTGAGTTCCCGAAGGCACCAATCCATCTCTGGACAGTTCTCAGCATGTCAAGGCCAGGTAAGGTTCTTCGCGTTTCTTCGAATTAAACCACATGCTCCCCTGCTTGTGCGGGCCCCAGTCAATTCATTTGAGTTTTAACCTT
+
CCCCCFGG<DG?EFGGGGGGGE?EGFGE@FGGFDEFGCCC@FFGA-,EFDFFCFGGFGFEGGGGGFGD@EGGFFFACFGGGGGGFFF@C<C6E+FCBGGGGC:CCCGGG9EFEFE7FF@8,FGADF4>@C:>CGFGGGE:CCAFFGF@E9D<=C=3@@FFC<=,@@FGEFG@FGF:<FFCACFFGG,DDCFG:<C<,<;@F9,C:,3@,@B,:F@C:F;<,<F:FFG@77:CE*,?:B*14F8>@B98>8*++<9@+*;*1*<99@@CE:585C?*839+2C?92:+A:A;+3AF7<<:<F
@M01751:259:000000000-C669V:1:1102:2497:12232 1:N:0:AGAGTC
TCACCACGTCATCCCCACCTTCCTCCGGCTTATCACCGGCGGTTCCTTTAGAGTACCCAACCAAATGATGGTAACTAAAGGCGAGGGTTGCGCTCGTTGCGGGACTTAACCCAACATCCAACGACACGAGCTGACGACAGCCATGCAGCACCTGTGTTCCAGTCCCCGAAGGGAAGAGATCCATCTCTGGAAATCGTCCGGACATGTCAAACGCTGGTAAGGTTCTGCGCGTTGCTTCGAATTAAACCACATGCTCCACCGCTTGTGCAGGCCCCCGTCAATTACTTTGAGTTTTAACCTT
+
CCCCCGG7FFGGGGFD9FECCEFE@FG>C@FGGGGE<FDGEBFGGED<CFFFGCFDFGGGGGG7FFFFDGF<FC<FDEGDGFGCFGGGGDFE77:+@FD74>F7F@FFGFGCGGC7FC,,,BFE@7F@FFGEGFGGGC7>:CFGF:@@DFGGGGG?FF,@FF,?,DFDFGEE<:<*=,<<FGGFFFF<C<C:CFF>:*=*<CEGG6<FG77<E5855F?<:C?+<?G+8C//C8C7CF52;<5<9CFF**2++<0<8<FD8CEGCFCF@76C>CEEECD**0:+3+2<+<F:@FF?C?C?C
@M01751:259:000000000-C669V:1:1102:16184:12251 1:N:0:AGAGTC
TCACCACGTCATCCCCACCTTCCTCCGGTTTATCACCGGCAGTCTCCTTTGAGTTCCCGACCGAATCGCTGGCAACAAAGGATAAGGGTTGCGCTCGTTGCGGGACTTAACCCAACATCTCACGACACGAGCTGACGACAGCCATGCAGCACCTGTGTGTAGGTACCCGAAGGGAAGAAATCCATTTCTGGAAGTCGTCCTACCATGTCAAACGCTGGTAAGGTTCTGCGCGTTGCTTCGAATTAAACCAAATGCTCCACCGCTTGTGCGGGCCCCCGTCAATTCCTTTGAGTGTTAATCT
+
CCCCCGGGGGGFCFFFGF@9EFFDEDEGGDGG9<FCECEFGGCEAFGGCFGGCFGGGEC@+@FGEFGGGGGGGGGGFF@DGG,E<FFFFFDGEG@ECFCF7F:FFGGGGEBBE7FEF?D,BDFFEEEFCFEEEECDFDEGGGGG9@:F=,,,8>D><FEGFGGB,?DFFG71F*8<FEGGFGGC<,,8@FECFG@<<:<*F,,2,,?C7FFGFG*4<:4<CFFE???FCC8C*:EDGG78ECCFFGGFF8*/A:C+A+02**2:;@8+<*/?>>CCEGGG5C7CFFCF++9CC+3<+:<CE
@M01751:259:000000000-C669V:1:1102:27322:12262 1:N:0:AGAGTC
CTAGCAACCGGATTAGATACCCTGGTAGTCCACGCCGTAAACGATGTCGACTTGGAGGTTGTTCCCTTGAGGCGTGGCTTCCGGAGCTAACGCGTTAAGTCGACCGCCTGGGGAGTACGGCCGCAAGGTTAAAACTCAAATGAATTGACGGGGGCCCGCACAAGCGGTGGAGCATGTGGTTTAATTCGATGCAACGCGAAGAACCTTACCTACTCTTGACATCCACGGAATCTGGCAGAGATGCCTCAGTGCCTTCGGGAACCGTGAGACAGGTGCTGCATGGCTGTCGTCAGCTCGTGTT
+
CCCCCGGGGGEGGGGGGFGFEFAFDEC@FD9FF@7FEGGGGFD>GGCCEF:CEG<<<FF@FGGGGGGGF9C87FFGGGGFFFEDG7CEA,<8CFFECFGGC:CF++@+BA@<F7>CFGCCCCCEG>@<3,=CDFFCGGGAFFGGGGGGFGDGD*4*4FC:BCF:CFDCFEGFG<ABFFCCC:CECF@8@791:FGEDG*:8EGGFFGGC8E+<CCFGGFGGF:;AEC5CEC+<EC6AC5:@FGGDGGF+<9@+ACGCEEC>FGGG5CE7?FCCEGCFGGGGFGGCGE9FGG*;F+@E>=C:
@M01751:259:000000000-C669V:1:1102:5319:12280 1:N:0:AGAGTC
TCACCACGTCATCCCCACCTTCCTCCGGTTTGTCACCGGCAGTCTCCTTAGAGTGCCCACCATAACGTGCTGGTAACTAAGGACAAGGGTTGCGCTCGTTACGGGACTTAACCCAACATCTCACGACACGAGCTGACGACAGCCATGCAGCACCTGTGTCAGAGTTCCCGAAGGCACCAATCCATCTCTGGAAAGTTCTCTGCATGTCAAGGCCTGGTAAGGTTCTTCGCGTTGCTTCGAATTAAACCACATGCTCCACCGCTTGTGCGGGCCCCCGTCAATTCATTTGAGTTTTAACCTT
+
CCCCCGGGGGGGGGGGGGGGGGGGGGGGGGGEFFGGGGGGGGGGGGGGGGGGGGGGGGGGGGGGFGGGGGGGGGGGGGGGGGGGGGFFGGGGGGGGGGGGGDGEGGGGGGGGGGGGGGGGDGGGGGGCGGGGGDDFGGGGGGGGGGGGFFFFGGGGGFGGGGGGGGGGEE:FFCGGGGGGGGGGGGEFFGGGGFGGGFEGG9FGGGFGGGGCGGGGGGGGCFCFGGGCFGEGGC7<FGFGGGGGGGGFCFFFFFCEGFGGCGEC8F?CEDEEEEEGDEGGGGGGGGGGF@CEFFGGGGGGG
@M01751:259:000000000-C669V:1:1102:20878:12317 1:N:0:AGAGTC
CTAGCAACCGGATTAGATACCCTGGTAGTCCACGCCGTAAACGATGATAACTAGCTGTCCGGGGACTTGGTCTTTGGGTGGCGCAGCTAACGCATTAAGTTATCCGCCTGGGGAGTACGGTCGCAAGATTAAAACTCAAAGGAATTGACGGGGGCCTGCACAAGCGGTGGAGCATGTGGTTTAATTCGAAGCAACGCGCAGAACCTTACCAGCGTTTGACATGTCCGGACGACTTCGAGAGATCGATTTCTTCCCTTCGGGGACTGGAACACAGGTGCTGCATGGCTGTCGTCAGCTCGTG
+
CCCCCGGGGGGGGDGGGGGGGGGGGGGGGGGGGGGGEGGGGGGGGGGGGGGGGGGGGGGGGGGGCGGFFGGGGGGGGGGGGGGGGGGGGGGGGGGGGGGGGGGGGGGGGGGGGGGGGGEGCGGGGGGGGGGGGGGGGGGGFGGGGGGGGGGGGGGGGGGGGGGGFGGGGGFGGCFCFGGGGGGGGGGGGGGGGGGGGGGGGGGGGGGGGGGGGGGGGGGFGGGGGGGEGGGGGGGGGGGGGGGCEGGGGGDF?CFGGGGGGGGGGGGGGGGGCGGGDFGGGGGFGGCCFGGECFGG7FE:7
@M01751:259:000000000-C669V:1:1102:15642:12348 1:N:0:AGAGTC
TCACCACGTCATCCCACCTTCCTCGCGGCTTATCACCGGCAGTCTCCCTAGAGTGCCCAACTGAATGATGGCAACTAAGGACGTGGGTTGCGCTCGTTGCGGGACTTAACCCAACATCTCACGACACGAGCTGACGACAGCCATGCAGCACCTGTGTGCACGCCTCCGAAGAGGATCCCCGATCTCTCGAGGTAACATGCCATGTCAAGGGATGGTAAGGTTCTGCGCGTTGCTTCGAATTAAACCACATGCTCCACCGCTTGTGCGGGCCCCCGTCAATTCCTTTGAGTTTTAATCTTGC
+
<-AC@<CFFG@EFFFFGGGGDFEDFGGGGGGGFGGFGGDFFGGGFGGGGGGGGGGGGGGFEFGFFFGGGGFGE<FDGGGGGGGGGGGGGGDCCFEEGGGGGGGGGGDGFGGFGGGGGGCFG9BGGGGC+8CF<<<FEFEC7FCB8FGGCFFCFGFCBFCCFC*D,C@BBCCCFEBCF,<FEG7CF<<ACG:<<CFEGCFGG<F77F:FFGGG@FGFCGCC<E9CFE*:8:>?5FGF5;8<E?CF78CCG6A:E<<FFGDGGE5C6<:8C>*?CC5:8EEGFFF7<9CCGGGGGG6+CFFC<
@M01751:259:000000000-C669V:1:1102:28820:12387 1:N:0:AGAGTC
CTAGCAACAGGATTAGATACCCTGGTAGTCCACGCCGTAAACGATGTCAACTAGCCGTTGGAATCCTTGAGATTTTAGTGGCGCAGCTAACGCATTAAGTTGACCGCCTGGGGAGTACGGCCGCAAGGTTAAAACTAAAATGCATTGACGGGGGCCCGCACAAGCGGTGGAGAATGTGGTTTAATTCGAAGCAACGCGAAGAACCTTACCAGGCTTTGACATGCAGAGAATTTTCCAGAGATGGATCGGTGCCTTCGGGAACTCTGACACAGGTGCAGCATGGATGTCGTCAGCTCGTGTT
+
CCCCCGFGCCFFGFEFGAGGGD<EC,=6CCEFGGDGBFGGFF@:CCEEAFC,6CEFGFCDA<FEF8,@6@<CC9EFGGE@E@:FGGG8?F8:@:,?EFGGGGCF<CGDDDEF@CEFC9F>+@FE@FG+::F9?<,,8BFFFC,C,<=F9FDGGCGF7:@F>FFFG1*8>B7,3=<?;FF::,,@,@,=:<F<BCCCC@1<**+A>6EFE+9<C:*;:?EC+++:C+:/;F9AFFEGGFC@8<?6;9+;*;;EA:0<***:8;@9CGC?EEG58<++++2*3+0+<+<CGFA*8+:C**2**
@M01751:259:000000000-C669V:1:1102:27082:12461 1:N:0:AGAGTC
CTAGCAACAGGATTAGATACCCTGGTAGTCCACGCCGTAAACGATGAATGCCAGCCGTTGGCCTGCTTGCAGGTCAGTGGCGCCGCTAACGCATTAAGCATTCCGCCTGGGGAGTACGGTCGCAAGATTAAAACTCAAAGGAATTGACGGGGGCCCGCACAAGAGGTGGAGCATGTGGTTTAATTCGAAGCAACGCGCAGAACCTTACCATCCCTTGACATGGCATGTTACCTCGAGAGATCGGGGATCCTCTTCGGAGGCGTGCACACAGGTGCTGCATGGCTGTCGTAAGCTCGTGTCG
+
CCCCCGGGFFGGGGDFGGGDEFFFCCF<FEFGGGGG7FGGGFCCGFGGFFGGGACDCFF:CF8C7E@6,6E<,C<F8FCFGDEFGCFCEG7FEGGCFFGGFFGFGGEGGF77+CFGGGEGGDEGGC<FFAFGGFDFGGGDGGFGGGGGG+FCCD7EGGGG:<>,,8?FCCGGF9F;FF=FFFG9C;@FGGF:<FCCECGGGCFGGC7EC+<8*8@CCCFGFGFFFC*0AFFGGGE8:;C8<CC8E5CC>*+<FCFCEC*?ECEG5FGGF*;;A68CGCCFFGFGECCF812*<0<CE5=77
@M01751:259:000000000-C669V:1:1102:6697:12494 1:N:0:AGAGTC
CTAGCAACCGGATTAGATACCCTGGTAGTCCACGCCGTAAACGATGTCAACTAGCCGTTGGAATCCTTGAGATTTTAGTGGCGCAGCTAACGCATTAAGTTGACCGCCTGGGGAGTACGGCCGCAAGGTTAAAACTCAAATGAATTGACGGGGGCCCGCACAAGCGGTGGAGCATGTGGTTTAATTCGAAGCAACGCGAAGAACCTTACCAGGCCTTGACATGCAGAGAACTTTCCAGAGATGGATTGGTGCCTTCGGGAACTCTGACACAGGTGCTGCATGGCTGTCGTCAGCTCGTGTC
+
CCCCCGGGGGGGGFGGFGGGDGGGGGGGGGGFGGGGGGGGGGGGFGGGGGGGGGGGGGGGGGGGGGGGGGGGGGGGFGGGGEGGGGGGGGCGCDFGFGFGGGGGGGGGGGGGGGGGGGGGGGGGDGGGGGFGGGGGGGGGGGAFGGGGGGGGDGGGFGG:FGGGGDECCEGFGGGGFGGFGGGGGGFGGGGGGGGEEGGGGCGDGGGGGFFGGGGGGGGGGGGGGGGGGGGGGFG<FGGFFCCGGGG6@GF?8EGGDECGGGFGGGGGGGFFGGGGGDEGFGGGGGGGGGG>EF++87CF6
@M01751:259:000000000-C669V:1:1102:21370:12502 1:N:0:AGAGTC
TCACCACGTCATCCCCACCTTCCTCCGGTTTATCACCGGCAGTCTCCTTTGAGTTCCCGACCGAATCGCTGGCAACAAAGGATAAGGGTTGCGCTCGTTGCGGGACTTAACCCAACATTTCACAACACGAGCTGACGACAGCCATGCAGCACCTGTCTCAGCGTTCCCGAAGGCACCAAAGCATCTCTGCTAAGTTCGCTGGATGTCAAGAGTAGGTAAGGTTCTTCGCGTTGCATCGAATTAAACCACATGCTCCACCGCTTGTGCGGGCCCCCGTCAATTCATTTGAGTTTTAACCTTT
+
CCCCCGGGGGGGGGGGGGGGGGGGGGGGGGGGGGGGGGGGGGGGGGGGGGGGGGGGGGGGGGGGGGGGGGGGGGGGGGGGGGGGGGGGGGGGGGGGGGGGGGGGGGGGGGGGGGGGGGGGGGGGGGGGGGGGGGGGGGG@FGGGGGFGGGGGGGGGGGGGGGGGGGGGGGGGGGGGGGGGFGFCFFGGGGGGGGGG9CGGCFGGGGGGGGGGGGGGGGGGGGGGGGGGGGGGGGGGGEGGGGGGGGFGGGGCGGGFGGGEEGCGGGGGGGGGGGGE>E8CFFGFGFGF<E9CGFGCCFFD+
@M01751:259:000000000-C669V:1:1102:20203:12510 1:N:0:AGAGTC
TCACCACGTCATCCCCACCTTCCTCCGGTTTGTCACCGGCAGTCTCCTTAGAGTGCCCACCATAACGTGCTGGTAACTAAGGACAAGGGTTGCGCTCGTTACGGGACTTAACCCAACATCTCACGACACGAGCTGACGACAGCCATGCAGCACCTGTGTCAGAGTTCCCGAAGGCACCAATCCATCTCTGGAAAGTTCTCTGCATGTCAAGGCCTGGTAAGGTTCTTCGCGTTGCTTCGAATTAAACCACATGCTCCACCGCTTGTGCGGGCCCCCGTCAATTCATTTGAGTTTTAACCTT
+
CCCCCGGGGGGGGGGGGGGGGGGGGGGGGGGGGGGGGGGGGGGGGGGGGGGGGGGGGGGGGGGGGGGGGGGGGGGGGGGGGGGGGGGGGGGGGGGGGGGGGGGGGGGGGGGGGGGGGGGGCGGGGGGGGGGGGGGGGGGGGGGGGGGGGGGGGGGGGGGGGGGGGGGGGGGGGGGGGGGGGGGGGGGGGGGGGGGGGGGGGGGGGGGGGGGGGGFGGGGGGGGGGGGGGGGGGGGGGFEFGGGGGGFGGGGGGGGFCFGGGGGDFGFGGGGGGGGGGGGGGGGGGGGGGCCGGGGGFGFGG
@M01751:259:000000000-C669V:1:1102:23256:12561 1:N:0:AGAGTC
TCACCACGTCATCCCCACCTTCCTCCGGTTTATCACCGGCAGTCTCCTTTGAGTTCCCGACCGAATCGCTGGCAACAAAGGATAAGGGTTGCGCTCGTTGCGGGACTTAACCCAACATTTCACAACACGAGCTGACGACAGCCATGCAGCACCTGTGTCAGAGTTCCCGAAGGCACCAATCCATCTCTGGAAAGTTCTCTGCATGTCAAGGCCTGGTAAGGTTCTTCGCGTTGCTTCGAATTAAACCACATGCTCCACCGCTTGTGCGGGCCCCCGTCAATTCATTTGAGTTTTAACCTTG
+
CCCCCGGGGGGGGGGGGGGGGGGGGGGGGGGGGGGGGGGGGGGGGGGGGGGGGGGGGGGGGGGGEGGGGGGGGGGGGGGDGGGGGGGGGGGGGGGGGGGGGGGGGGGGGGGGGGGGGGGGGGGGGGGGGGGGGGGGGGGGGGGGGFGGGGCFGGGGCFGGGGGGGGGGDGGGGGGFGGCGGGGGGGGCFGGGGGGGGGGGFGGGFFGEFGFGGGGGGCFCFGGGGGGGGGGGDGGGGGGGGFFGGGGFCEGGGGGGGGGECEGGGGGGGEEEGEEGGE=CFFGFGGGDFCCFGGDGFGGG+
@M01751:259:000000000-C669V:1:1102:4477:12636 1:N:0:AGAGTC
TCACCACGTCATCCCCACCTTCCTCCGGTTTATCACCGGCAGTCTCCTTTGAGTTTCCGGCATTACCCGCTGGCAACAAAGGATAAGGGTTGCGCTCGTTGCGGGACTTAACCCAACATTTCACAACACGAGCTGACGACAGCCATGCAGCACCTGTCTCAGAGTTCCCGAAGGCACCAAAGCATCTCTGCTAAGTTCTCTGGATGTCAAGGCCAGGTAAGGTTCTTCGCGTTGCATCGAATTAAACCACATGCTCCACCTCTTGTGCGGGCCCCCGTCAATTCATTTGAGTTTTAACCTT
+
CCCCCGGGFFEGGGGGGGGGGGGAFGDGGGGGGGGGGGGGGDGGGGGGGGGDDGGGFFGEGFGGFGFCFFGCGG@FGGGCGGGCFDGFF<F@DFGGGGCGFCBFCFGGGGAFADGGGGFFCFGGGGGGGGGGGEFGFBF:=:FGGGFGGFFGGGFGGG9F;@FFGGGFFGGGGEGGGGGCFDCFFCFFFFG?C;CFGGGGGF7<FGFGFGFFFGFGGGGGCCFFDGGGECCGGFCCFG>FGGGGGGGGCFGGGGGGGGEC*A9C:FFD5CGEEEGEGGGECFGCE9FC9:@C7<<CFCCEG
@M01751:259:000000000-C669V:1:1102:2605:12643 1:N:0:AGAGTC
CTAGCAACAGGATTAGATACCCTGGTAGTCCACGCCCTAAACGATGTCTACTAGTTGTCGGGTCTTAATTGACTTGGTAACGCAGCTAACGCGTGAAGTAGACCGCCTGGGGAGTACGGTCGCAAGATTAAAACTCAAAGGAATTGACGGGGACCCGCACAAGCGGTGGATGATGTGGATTAATTCGATGCAACGCGAAAAACCTTACCTACCCTTGACATGGCAGGAATCCCGAAGAGATTTGGGAGTGCTCGAAAGAGAACCTGCACACAGGTGCTGCATGGCTGTCGTCAGCTCGTGT
+
CC<CCGGGGGGGGGCF<EGE-C,,CFF,66-CCF7@CFC@FFGE8-CGEFG9FAFGFEEEDGFGGCGGG9FGFD<FGGG9FEGGDG@FGGGGC7CF<CEFEGCAEFCCFG?GGGGGCGGG7FGEGEFC9EF<EGCECGGGD<AF?9DFG>:FDFF7:FCEGFCFGGGGDF?FC;,@A9F9DCFGGFGG9@EDGGCEGD7CEEGFG@FFGEEGBFCECBACEF7<CDGA6+<C+**:ECFDG79::CG88*+<<EG8C5;FFFFCC86A?FF>8*3C6?GGFC7AFCGCGGGFGD?:AC*C1
@M01751:259:000000000-C669V:1:1102:21331:12687 1:N:0:AGAGTC
TCACCACGTCATCCCCACCTTCCTCCGGTTTATCACCGGCAGTCTCCTTTGAGTTCCCGACCGAATCGCTGCCAACAAAGGATAAGGGTTGCGCTCGTTGCGGGACTTAACCCAACATTTCACAACACGAGCTGACGACAGCCATGCAGCACCTGTCTCACGGTTCCCGAAGGCACTAAGGCATCTCTGCCGAATTCCGTGGATGTCAAGAGTAGGTAAGGTTCTTCGCGTTGCATCGAATTAAACCACATGCTCCACCGCTTGTGCGGGCCCCCGCCAATTCATTTGAGGTTTAACCTTG
+
CCCCCGFGGGEFAFFC9BF@CGFGGFDG:F7DFGGE@GGGDEFE9<AEAEEFGGDFFG7,C7F7@@CF7<F+6<EFGEFG8=,<FCA<CFCFGGC=CF==C=FG7FGGEAFF8C7FFFFECFG<BFGFGGDE7ADB::F+@CFFFFEDFCFCGF8CF9=;=FBFE:>@F:<<*>::,8CF,<FCB;?F;<F<F@FD,<52CEGCGG92<A:<2>>CEFGFGGC9CFF>EGGG55<<9;*28;@:EFGG8*+0<E0<C>EC:CGGG<CG=EGD88*:*2*:+:<?C?7<@C*<2CF9CFEF+
@M01751:259:000000000-C669V:1:1102:13810:12698 1:N:0:AGAGTC
CTAGCAACAGGATTAGATACCCTGGTAGTCCACGCCGTAAACGATGTCGACTTGGAGGTTGTTCCCTTGAGGAGTGGCTTCCGGAGCTAACGCGTTAAGTCGACCGCCTGGGGAGTACGGCCGCAAGGTTAAAACTCAAATGAATTGACGGGGGCCCGCACAAGCGGTGGAGCATGTGGTTTAATTCGATGCAACGCGAAGAACCTTACCCACCTTTGACATGTACGGAACTTGCCAGAGATGGCTTGGTGCTCGAAAGAGAGCCGTAACACAGGTGCTGCATGGCTGTCGTCAGCTCGTG
+
CCCCCGGGGGFGGGGGGGGGGGGGGGGGGGGGGGGGGGGGGGGGGGGGGGGGGGGGGGGGGGGGGGGGGGGGGGGGGGGGGGGGGGGGGGGGGGGGGGGGGGGGGGGGGGGGGGGGGGGGGGGGGGGGGGGGGGGGGGGGGGGGGGGGGGGGGGGGGGGGGEGGGGGGGGGGGGGGGGGGGGGGGGGGGGGGGGGGGGGGGGGGGGGGGGGGGGGGG?GGGGGGGGGGGGGGGGGGGGGGGGGGGGGGGGGGFFGG8EGGGGGGGGGGGGGGGGCFGFGGGGGGGGGGGGGGGGGGGGGGF
@M01751:259:000000000-C669V:1:1102:19462:12726 1:N:0:AGAGTC
CTAGCAACAGGATTAGATACCCTGGTAGTCCACGCCGTAAACGATGTCGACTTGGAGGTTGTTCCCTTGAGGAGTGGCTTCCGGAGCTAACGCGTTAAGTCGACCGCCTGGGGAGTACGGCCGCAAGGTTAAAACTCAAATGAATTGACGGGGGCCCGCACAAGCGGTGGAGCATGTGGTTTAATTCGATGCAACGCGAAGAACCTTACCTACTCTTGACATCCAGAGAACTTAGCAGAGATGCTTTGGTGCCTTCGGGAACTCTGAGACAGGTGCTGCATGGCTGTCGTCAGCTCGTGTT
+
CCCCCGGGGFGGGGGGGGGGFGGGGGGGGGGGGGGGGGGGGGGGGGGGGGGGGGGGGGGGGGGGGGGGGGGFDGGGGGGGGGGGGGGGGGGGGGGGGGGFGGGGGGGGGGGGGGGGGGGGGGGGGGGGGGGGGGGGGGGGGGGGGGGGGGGGGGGGGGGGGGGGGGGGGGGGGGGGGGGFGGGGGGGGGGGGGGGGGGGGGGGGGGGGGGGGGDFGG?FGGGC8FFGGGGGGGGG?FF6FFGGFGGGGGG>FGGGGGGGGEGFGGGGGGGGGGGGGGGFFGGGGGGGGGGGGGGGGG=FFF
@M01751:259:000000000-C669V:1:1102:10086:12745 1:N:0:AGAGTC
CTAGCAACAGGATTAGATACCCTGGTAGTCCACGCCGTAAACGATGTCGACTTGGAGGTTGTTCCCTTGAGGAGTGGCTTCCGGAGCTAACGCGTTAAGTCGACCGCCTGGGGAGTACGGCCGCAAGGTTAAAACTCAAATGAATTGACGGGGGCCCGCACAAGCGGTGGAGCATGTGGTTTAATTCGATGCAACGCGAAGAACCTTACCTACTCTTGACATCCAGAGAACTTTCCAGAGATGGATTGGTGCCTTCGGGAACTCTGAGACAGGTGCTGCATGGCTGTCGTCAGCTCGTGTT
+
CCCCCGGGGGGGGGGGGGGGGGGGGGGGGGGGFGGGGGGGGGGGGGGGGGGGGGEEGGGGGGGGGGGGFCGGGGGGGGGGGGGGGGGGGGGGGGGGGGFGGGGGGGGGGGGFGDDGGGGGGEEFDGGGGGGGGGGGGFGGGGGGGGGGGGEGGGDE:FGGGGGGGGDC@FFG8FFFFFFFGFGGGGCG9FGDGCFGGGGGGEFFGGGFFGGGCG?FGCFGGGGGGGGGGGGGGG?@FF?FCFDF80<EFEFFFGGFGGGGEFCEGFCFFCF:>F6CFG6+<F8C8*;CG5;8EGGGGGGFF
@M01751:259:000000000-C669V:1:1102:4236:12769 1:N:0:AGAGTC
TCACCACGTCATCCCCACCTTCCTCCGAGTTGACCCCGGCAGTATCCCATGAGTTCCCACCATTACGTGCTGGCAACATAGAACGAGGGTTGCGCTCGTTGCGGGACTTAACCCAACATCTCACGACACGAGCTGACGACAACCATGCACCACCTGTTCACCAGTGTCCAAAGAGTCCCGTATTTCTACGGTGTTCTGGTGTATGTCAAGCCTTGGTAAGGTTCTTCGCGTTGCATCGAATTAATCCGCATGCTCCGCCGCTTGTGCGGGTCCCCGTCAATTCCTTTGAGTTTTAGCCTTT
+
CCCCCGGGGGGGGGGGGGGGGGGGGGGGDGGGGGGGGGGGGGGGGGGGGGGGGGGGGGGGGGGGGGGFGGGGGGGGGGGGGGFGGGGGGGGGGGGGGGGGGGGGGDGGGGGGGGGGGGGGFGGGGGGGGGGGGGGGFGGGGGGGGGGGGGGGGGGFGGGGGFGGGGGGGGGGGGGGGDGGGGGGGGGGGGGGGGGGGFCC@FDFGGGGGGGGGG:BFGFGGGGGCCFEGCGGDGGGGEFGGGFGGGGGGGGDGCFGGGGGGGDC><?C5EEEDGGGGGGGGFGGGGGG?EEFGGFEFCFG+
@M01751:259:000000000-C669V:1:1102:28974:12804 1:N:0:AGAGTC
CTAGCAACAGGATTAGATACCCTGGTAGTCCATGCCGTAAACGTTGGGCGCTAGATGTAGGGACCTTTCCACGGTTTCTGTGTCGTAGCTAACGCATTAAGCGCCCCGCCTGGGGAGTACGGCCGCAAGGCTAAAACTCAAAGGAATTGACGGGGGCCCGCACAAGCGGTGGAGCATGTGGTTTAATTCGAAGCAACGCGCAGAACCTTACCAGCGTTTGACATGTCCGGACGACTTCGAGAGATCGATTTCTTCCCTTCGGGGACTGGAACACAGGTGCTGCATGGCTGTAGTCAGCTCG
+
CCCCCGGGGGGGGGGGGGGFEGGGGGGGGGGGGGFGGGGGGFGGDFGGFDGGGEGGFGGGFGGGGGGGGGFGGGCFEDGFGCGGGGGGGGGGGGGGGGGGG9CFFFEGDGGGFGEC@:EFEDGDGGDEGCG8FFGGGGFD8<FFDGGFCCFGGGGGGGGGD7CG:CFF7<FF>:8C:FFF?=CGGGFGGGFFFCF,<FFF5CEE+858CF?CEFG>CECCF?C+<@:9EGGEEE>EGFG5*AECFCFGFFCGGFGGCFGGGCE>EDFGGCGGCG5CEGG6C?6?+<CC?EF++3<<@FG+A
@M01751:259:000000000-C669V:1:1102:23240:12840 1:N:0:AGAGTC
TCACCACGTCATCCCCACCTTCCTCCGGTTTGTCACCGGCAGTCTCCTTAGAGTGCCCACCATAACGTGCTGGTAACTAAGGACAAGGGTTGCGCTCGTTACGGGACTTAACCCAACATCTCACGACACGAGCTGACGACAGCCATGCAGCACCTGTGTCAGAGTTCCCGAAGGCACCAATCCATCTCTGGAAAGTTCTCTGCATGTCAAGGCCTGGTAAGGTTCTTCGCGTTGCTTCGAATTAAACCACATGCTCCACCGCTTGTGCGGGCCCCCGTCAATTCATTTGAGTTTTAACCTT
+
CCCCCGGGGGGGGGGGGGGGGGGGGGGGGGGGGGGGGGGGGGGGGGGGGGGGGGGGGGGGGGGGGGGGGGGGGGGGGGGGGGGGGGGGGGGGGGGGGGGGGGGGGGGGGGGGGGGGGGGGFFGGGGGGGGGGGGGGGGGGGGGGGGGGGGGGGGGGGGGGGGGGGGGGGGGGDGGGGGGGGGGGGGGGGGGFGGGGGGGGGGGGGGGGGGGGGGGGGGGGGGFGGGGGGGGGGDEGGGGGGGGGGGGGGGFGGGGGG8CGGGGGGGFGDGGGGGGGGGGEGGGGGGGF70*@EGGFGGGGG
@M01751:259:000000000-C669V:1:1102:27653:12936 1:N:0:AGAGTC
CTAGCAACAGGATTAGATACCCTGGTAGTCCACGCCGTAAACGATGAATGTTAGCCGTCGGGCAGTTTACTGTTCGGTGGCGCAGCTAACGCATTAAACATTCCGCCTGGGGAGTACGGTCGCAAGATTAAAACTCAAAGGAATTGACGGGGGCCCGCACAAGCGGTGGAGCATGTGGTTTAATTCGAAGCAACGCGCAGAACCTTACCAGCCCTTGACATGTCCGTCTATCCAGAGAGATTTGGAGTTCCCTTTGGGGACCGGAGCACAGGTGCTGCATGGCTGTCGTCAGCTCGTGTCG
+
CCCCCGFFFGFGGGG9FFGGGGGGGGG9FEGGF7FGGGGGGGGGG@FFF9FGDFGFFGGCF7CFGGFGAFGGFCFCCF@+,8BBEEFGGGGGGGGDGGF9FFGG8FFFGFGGGDGCE7FGG7CGG@CFFFGGGGGGGF9FF?FF@9DCF:+>FGCGDEGGGGGGGGCCGGGGGGG;;F:CFF,:FFFG8*=FGGFDEDGGEGGGGFGGFGGF>CFFCEGEG6:AFG*AFGFFG7++;*;@EGGCFFFCCGCFG9+<<558?;E*C>?8EEG5C<CCCFFFG*;FEGG@E8**<CGG***2:
@M01751:259:000000000-C669V:1:1102:25746:12963 1:N:0:AGAGTC
TCACCACGTCATCCCCACCTTCCTCCGGTTTATCACCGGCAGTCTCCTTTGAGTTCCCGACCGAATCGCTGGCAACAAAGGATAAGGGTTGCGCTCGTTGCGGGACTTAACCCAACATCTCACGACACGAGCTGACGACAGCCATGCAGCACCTGTGTTCCAGTCCCCGAAGGGAAGAGACCCATCTCTGGGAATCGTCCGGACATGTCAAACGCTGGTAAGGTTCTGCGCGTTGCTTCGAATTAAACCACATGCTCCACCGCTTGTGCAGGCCCCCGTCAATTCCTTTGAGTTTTAACCT
+
CCCCCFD7@FF8CFG,FG7FGGGGGGGG@FGGGCFEGGGFEEGGDGCFGCAE@FC<FFFGGG:FFGF@FFCGG,CF=FFF@8EFGGFGGFEGFEFF=FGGGGCD:FGGGCGGCEFGDEFCEFFFBFE@FEGEGGGGC+@>FGGGGDGDDFGGGDGGGEBFFF9<ADCDFCFGGGCBFFGGCFGGGGFGFFCGGGGG74<BEF><4C9FFCFGGGGGGGGG7FGGGGGGGCEGGCEGGGGDF8?E7E<FGGG>8<EGGG+AG*:EEFC??F+;>EGDEGEG*8CGG7<CF++/<7AC?6+<C
@M01751:259:000000000-C669V:1:1102:14107:13124 1:N:0:AGAGTC
CTAGCAACAGGATTAGATACCCTGGTAGTCCACGCCGTAAACGATGTCGACTTGGAGGTTGTTCCCTTGAGGAGTGGCTTCCGGAGCTAACGCGTTAAGTCGACCGCCTGGGGAGTACGGCCGCAAGGTTAAAACTCAAATGAATTGACGGGGGCCCGCACAAGCGGTGGAGCATGTGGTTTAATTCGATGCAACGCGAAGAACCTTACCTACTCTTGACATCCAGAGAACTTAGCAGAGATGCTTTGGTGCCTTCGGGAACTCTGAGACAGGTGCTGCATGGCTGTCGTCAGCTCGTGTT
+
CCCCCGGGGG?FGGGGGGGGGGGGGGGGGGGGGGGGGGGGGGGGGGGGGGGGGGGAEFGGGGGGGGGGGGGGGGGGGGGGGFGGGGGGGGGGGGGG@FGGGGGGGGGFGGGGGGEGGGGGGGGGGGGGGGGGGGGFGGFFGGGGGGGGGGGDGGGEGGGEGGGGGGGFGGGGGGGGGGGGGGGGGGGFGGGGGDGGGGGGGGGGGGGCCFFGGGGGGGGGGGFGGGGGGFFGGGGGGGGGGGGGGGGGGGGFGGEGG5CCEGGCE@CFGGGGGGGC?FGFG98C88E98*;*/:0AEEGGF
@M01751:259:000000000-C669V:1:1102:29385:13212 1:N:0:AGAGTC
CTAGCAACAGGATTAGATACCCTGGTAGTCCACGCCGTAAACGATGATAACTAGCTGTACGGGGAATTGGTCTTTGGGTGGCGCAGCTAACGCATTAAGTTATCCGTCTGGGGAGTACGGCCGCAAGGTTAAAACTCAAAGGTATTGACGGGGGCCTGCACAAGCGGTGGAGCATGGGGTTTAATTCGAAGCAAAGCGCAGAACATTACCAGCGTTTGACATGTCCGGACGATTTCCAGAGATGGATTTCTTCCCTTCGGGGACTGGAACACAGGTGCTGCATGGCTGTCTTCAGCTCGTG
+
CCCCCFGGFGG<EFC@DEF<FFFF8FCEE<CE9FF?FGGGG9CFF@E9,CEDFCECFF,C<FF>C,F<FGG<E,6E8,@@F<@ECFDFGGGG:7,:?EEG,FFFF8+::BFGGFCCF97BFCCCG:=DCA,<BDFCC<,,,3,CFGF,<+87C@>**8@8FB8<EGD**>>F,1C,,1CC7<<9<7@CCFF7<C,??C:F*<FF+<FFGCFFGGCE5*<+3+0<2+ACC5:CC*;FG7EGGGGG?*0:CAEC7+*9<*:CE?E*8F5FF+*****<6++<+3<<@*;8;:9+2C9@CG52*
@M01751:259:000000000-C669V:1:1102:3995:13221 1:N:0:AGAGTC
CTAGCAACAGGATTAGATACCCTGGTAGTCCACGCCGTAAACGATGATAACTAGCTGTCCGGGAACTTGGTTTTTGGGTGGCGCAGCTAACGCATTAAGTTGACCGCCTGGGGAGTACGGCCGCAAGGTTAAAACTCAAATGAATTGACGGGGGCCTGCACAAGCGGTGGAGCATGTGGTTTAATTCGAAGCAACGCGAAGAACCTTACCAGGCCTTGACATGCAGAGAACTTTCCAGAGATGGATTGGTGCCTTCGGGAACTCTGACACAGGTGCTGCATGGCTGTCGTCAGCTCGTGTC
+
CCCCCGGGGGGGGGGGGGGGGGGGGEGGGGGFFGGFGGGGGGGGGGGGGGGFFFCEECFFGGGCGF8FFGE<FDDGEGEGGGGGGGDGCCGGGCEG9FEGGGGFGGGGGGGGDGCEGGGGGGGGDGGGGGGGFGGGGGDG<ADDFEFFGGG7FD*>BFGGGGGCGGCFG>=FG:A9<AFGGGGFFCFGGF>FFFGCGGGGGGGGGG++<CEGGGDGGC7E?FGGGG78CFGGGGGGGGGFFFCCFGG6>@;<:FC:CGDG**<<+++@C60;8++39CFE9FC5F58A>@8C*0+2;****
@M01751:259:000000000-C669V:1:1102:23333:13248 1:N:0:AGAGTC
TCACCACGTCATCCCCACCTTCCTCCGGTTTATCACCGGCAGTCTCCTTTGAGTTCCCGGCATTACCCGCTGGCAACAAAGGATAAGGGTTGCGCTCGTTGCGGGACTTAACCCAACATTTCACAACACGAGCTGACGACAGCCATGCAGCACCTGTCTCAGAGTTCCCGAAGGCACCAAAGCATCTCTGCTAAGTTCTCTGGATGTCAAGGCCAGGTAAGGTTCTTCGCGTTGCATCGAATTAAACCACATGCTCCACCGCTTGTGCGGGCCCCCGTCAATTCATTTGAGTTTTAACCTT
+
CCCCCGGGGGGGGGGGGGGGGGGGGGGGGGGGGGGGGGGGEGGGFGGGGGGGFGGGGGGGGGGGFGGGGGGGGGGGGGFGFGGGGGGGGGGGGGGGGGGGFGDGGGGCGFGGGGGEGFFGGGGGGGGGGGGGGGGGGGGGGGGGGGGGFGGGGGGGGGCFGFGGGGGGGG:FGGGGGGGGGFGGFEFGDGGGGGGGGGGFFGFGGFFGGGGFGGCGGGGGGGGFGGGGGGGGG:EGGGGGGGGGGFGGGGCFFGCFGFCF5?8EG:8<EGGGGGGC5*8*2ACFGGGGF78FGG?@FFGGG
@M01751:259:000000000-C669V:1:1102:16691:13379 1:N:0:AGAGTC
CTAGCAACAGGATTAGATACCCTGGTAGTCCACGCCGTAAACGATGATAACTAGCTGTCCGGGCACTTGGTGCTTGGGTGGCGCAGCTAACGCATTAAGTTATCCGCCTGGGGAGTACGGTCGCAAGATTAAAACTCAAAGGAATTGACGGGGGCCTGCACAAGCGGTGGAGCATGTGGTTTAATTCGAAGCAACGCGCAGAACCTTACCATCCCTTGACATGGCAGGATTGTCCGAGAGATCGGTCGTTCCCTTCGGGGACCTGCACACAGGTGCTGCATGGCTGTCGTCAGCTCGTGTC
+
CCCCCGGGGGFGGGGGGGGGGGGGGGGGGGGGGGGGGGGGGGGGGGGGGGGGGGGGGGGGGGGGGGGGGGGFGGGGGGGGGGGGGGGGGGGGGGGGGGGGGGGGGGGGGGGGGGGGGGGGGGGGGGGGGGGGGGGGGGGGGGGGGGGGGGGGGGGGGGGGGGGGGGGFDFGGGGGGGGGGFGGGGGGGGGGGGGGGGGGGGGGGGGGGGGGGGGGGGGGGFGFFGGGGGGGGGGGGGGGGFGGGEGGGGGGGCGGGFCGGGGGGGGGGGGGGFCCGGGGGGGGGGGGGF8@C*CE8=5***
@M01751:259:000000000-C669V:1:1102:8381:13476 1:N:0:AGAGTC
CTAGCAACCGGATTAGATACCCTGGTAGTCCACGCCGTAAACGATGAATGCTAGCTGTTGGGGTGCTTGCACCGCAGTAGCGCAGCTAACGCTTTAAGCATTCCGCCTGGGGAGTACGGTCGCAAGATTAAAACTCAAAGGAATTGACGGGGGCCCGCACAAGCGGTGGAGCATGTGGTTTAATTCGAAGCAACGCGCAGAACCTTACCATCCCTTGACATGTCGTGCCATCCGGAGAGATCCGGGGTTCCCTTCGGGGACGCGAACCCAGGTGCTGCATGGCTGTCGTCAGCTCGTGTCG
+
CCCCCGGGGECC;FFFDGGGGGGGGEDGGGGFFEEGGGGG@AFGGGGAFFFGGFGGGEFGG@FGGGGGGGGGGGGGGGGGFGGGGEE,CFGGGEGGACCFFGGGGGDGGGGGGGGFGGGFDFGGGGGDFG9DFGGGGGFGGECGGGFGGGGGGDEGGGGGGGGCFG:<FGGGG9FFFGA:FGGGGGFGGGGGGGGGEGDGGGGFGGGGGFGFCFG@?FGGGFCG@F>5FGGDFCEE>EE89++;>EEEGFGGFCG5ECGE8CEEGGG*//1;C6<0<9F??CGGGCGDEFDCG7<CC=:C5
@M01751:259:000000000-C669V:1:1102:4174:13527 1:N:0:AGAGTC
CTAGCAACAGGATTAGATACCCTGGTAGTCCACGCCGTAAACGATGATAACTAGCTGTCCGGGAACTTGGTTTTTGGGTGGCGCAGCTAACGCATTAAGTTATCCGCCTGGGGAGTACGGTCGCAAGATTAAAACTCAAAGGAATTGACGGGGGCCTGCACAAGCGGTGGAGCATGTGGTTTAATTCGAAGCAACGCGCAGAACCTTACCAGCGTTTGACATGTCCGGACGACTTCGAGAAATAGATTTCTTCCCTTCGGGGACTGGAACACAGGTGCTGCATGGCTGTCGTCAGCTCGTG
+
CCCCCGEF@,EFGGGF<FGEFFGGGGGGFGGG@CB8@6BFFFGEGFGCCFEFGGGDFAFGEGGGGG@,CE6,,CFGGGGGE6FCGGGFF9C:F+CF9AFAFEFEGCFEF@F<CEEFFGCE<BF>CGGGCGFCG?<8FEC<,B8=B<DAFGGG>BC7BB7FGGFF@FGCCFGCGFCFG9ACFGGCC9FGGFGGFGGGGGEGGGFGG7FFFFD8*:>>CE++9@FGG7?CEE5CCEG7?8C8*3A+<+3<:2A:9CC?FGC*?*::CG88CEGGC5*<:CEGG6+:E:8*;C8885*<:CCE*
@M01751:259:000000000-C669V:1:1102:23931:13665 1:N:0:AGAGTC
CTAGCAACAGGATTAGATACCCTGGTAGTCCACGCCGTAAACGATGTCGACTTGGAGGTTGTTCCCTTGAGGAGTGGCTTCCGGAGCTAACGCGTTAAGTCGACCGCCTGGGGAGTACGGCCGCAAGGTTAAAACTCAAATGAATTGACGGGGGCCCGCACAAGCGGTGGAGCATGTGGTTTAATTCGATGCAACGCGAAGAACCTTACCAGGCCTTGACATGCAGAGAACTTTTCAGAGATGGATTGGTGCCTTCGGGAACTCTGACACAGGTGCTGCATGGCTGTCGTCAGCTCGTGTC
+
CCCCCGGGGE,CEGGGGGGGGGGGGGGGGGGGGGGGGGGEFGGGGGGGGGGGGGGFGGGGGGGGGGGGGGGGGGGGCFGGFGGGGGGGGGGGGGGGGGGGGGGGGGGGGGGGGGGGGGGGGGGGGGGGGGGGGGGGGGGGGGGGGGGGGGGGGGGGGGGFGGDFFGG:1CECFFGGGGFFFGGGG@FGGGCEFGGDGGGGGGGGGGGCGFCGGGGGGF7<9CCFFFGGFGGGGGGEGGGGCCFGGGGFF?FFGGFGGGGDEGGGGGGGFGGDGGGFFGGGGGGGGGGGCCECEGCCG=F5*
@M01751:259:000000000-C669V:1:1102:27532:13687 1:N:0:AGAGTC
TCACCACGTCATCCCCACCTTCCTCCGGTTTATCACCGGCAGTCTCCTTTGAGTTCCCGACCGAATCGCTGGCAACAAAGGATAAGGGTTGCGCTCGTTGCGGGACTTAACCCAACATTTCACAACACGAGCTGACGACAGCCATGCAGCACCTGTCTCACGGTTCCCGAAGGCACTAAGGCATCTCTGCCGAATTCCGTGGATGTCAAGAGTAGGTAAGGTTCTTCGCGTTGCATCGAATTAAACCACATGCTCCACCGCTTGTTCGGGCCCCCGTCAATTCCTTTGCGTTTTAATCTTG
+
CCCCCGGGGGGGGCFEGGGFGGGGGGGGGGGGGGGGGDGGGGGGGFAFGGGGGGGGGGGGGGGGGGGFGGGGG8E7FGG@FGGGGGGGGGGGDGCEFGGGGGEDCGGG9BCDFEGGGGGGGGGFDFFF:EEDG8F<BFCGG<FFGGGGGGGFFG8FFCFGG7FGGFGGGGE77FFGGGGCFCFGFCGGFGGGEEGFGGGGCEEGGGCFCFGDBCF9?<C<::FCFFGCGGG5*;AEGDGEEGGGGG6CGGC+C<FFGGFEE8**A0<CE>EG>88=8>8CEGGGFDG?+*:8:C96<EFG+
@M01751:259:000000000-C669V:1:1102:15490:13710 1:N:0:AGAGTC
TCACCACGTCATCCCCACCTTCCTCCGGTTTGTCACCGGCAGTCTCCTTAGAGTGCCCACCATAACGTGCTGGTAACTAAGGACAAGGGTTGCGCTCGTTACGGGACTTAACCCAACATCTCACGACACGAGCTGACGACAGCCATGCAGCACCTGTGTCAGAGTTCCCGAAGGCACCAATCCATCTCTGGAAAGTTCTCTGCATGTCAAGGCCTGGTAAGGTTCTTCGCGTTGCATCGAATTAAACCACATGCTCCACCGCTTGTGCAGGCCCCCGTCAATTCCTTTGAGTTTTAACCTT
+
CCCCCGGGGGGGGGGFG@EGGGGFGGGGGGGCGGGGGGGGGGGGGGGGGGGGGGGGGGGGGGGGGGGGFGGGGGGFGGGGGGGGGGG=FGFFGGGGGGGGGGGGGGGGGGGEF,FFEGGGGFFGGGDGGGGGGGGGGGGDGEGGGFFG?FGGFGGGGGGGGGGGGFFAFGBGGEGGGGGGGGGGGGFGGGGDGFGGGGGFFCGFGFFGGGGCCFGFGGGGGGGGGGGGFGGGGGDFGGGGGGGGGGGE*;FGFGGGGGGGGEGGFFFFDFFDGEGGGCED=:FGFGFGCEGGFFCCGFFGG
@M01751:259:000000000-C669V:1:1102:18914:13714 1:N:0:AGAGTC
TCACCACGTCATCCCCACCTTCCTCCGGTTTATCACCGGCAGTCTCCTTTGAGTTCCCGGCATTACCCGCTGGCAACAAAGGATAAGGGTTGCGCTCGTTGCGGGACTTAACCCAACATTTCACAACACGAGCTGACGACAGCCATGCAGCACCTGTCTCAGAGTTCCCGAAGGCACCAAAGCATCTCTGCTAAGTTCTCTGGATGTCAAGGCCAGGTAAGGTTCTTCGCGTTGCATCGAATTAAACCACATGCTCCACCGCTTGTGCGGGCCCCCGTCAATTCATTTGAGTTTTAACCTT
+
CCCCCGGGGGGGGGGGGGGGGGGGGGGGGGGGGGGGGGGGGGGGGGGGGGGGGGGGGGGGGGGGGGGGDGCGGGFGGFGGGGGGGGGGGGGGGGGGGGFGGGGGGEGGGGGGGGGGGGGGFFFFGGGGGGGGGGGGGGGGGGGDFGGGGGGGGGGFGGGGGGGGGGCFGGGGGEGGGGGGGFGGGGCFGGGGGFCGGGGGGGGFGGGGGG?FGGGGGGGGGFFGGGGGGGGGGGGGGGGFFFGGGGFFFGGGGG9FDGGGGGGGGG6CEEGDEGGD8AEG*<FG?CGGFGGGGGGGGGFGG
@M01751:259:000000000-C669V:1:1102:15649:13753 1:N:0:AGAGTC
TCACCACGTCATCCCCACCTTCCTCCGGTTTATCACCGGCAGTCTCCTTTGAGTTCCCGACCGAATCGCTGGCAACAAAGGATAAGGGTTGCGCTCGTTGCGGGACTTAACCCAACATTTCACAACACGAGCTGACGACAGCCATGCAGCACCTGTCTCACGGTTCCCGAAGGCACTAAGGCATCTCTGCCGAATTCCGTGGATGTCAAGAGTAGGTAAGGTTCTTCGCGTTGCATCGAATTAAACCACATGCTCCACCGCTTGTGCGGGCCCCCGTCAATTCATTTGAGTTTTAACCTTT
+
CCCCCGGGGGGGGGGGGGGGGGGGGGGGGGGGGGGGGGGGGGGGGGGGGGGFGGGGGGGGGGGGGGGGGGGGGFGGGGGGGGGGGGCFEF:FEGDGGGGGGGGGEGGGGGGGGGGGGGGGGGGGGGGGGGGGGGGGDGGGGGGFGGGGGCFFGFGGF=EFFGDFGEFG7>FGEGGGGGGGGGGGGFGGGGFGGGGGGGFGGGGGGGGGFGGGGGGFFGGGGGGCFGCFDEEGEGGGGGGGGGGGCFGGGGGGGGGGGGFEGGGGG@FGDCGG*?EG>=CGC9:CFGFF?FGFGGFG9CCF+
@M01751:259:000000000-C669V:1:1102:10703:13886 1:N:0:AGAGTC
TCACCACGTCATCCCCACCTTCCTCCGGTTTATCACCGGCAGTCTCCTTTGAGTTCCCGGCATCACCCGCTGGCAACAAAGGATAAGGGTTGCGCTCGTTGCGGGACTTAACCCAACATTTCACAACACGAGCTGACGACAGCCATGCAGCACCTGTCTCAGAGTTCCCGAAGGCACCGAAGCATCTCTGCTAAGTTCTCTGGATGTCAAGGCCAGGTAAGGTTCTTCGCGTTGCATCGAATTAAACCACATGCTCCACCGCTTGTGCGGGCCCCCGTCAATTCATTTTAGTTTTAACCTT
+
CCCCCGGGGGGGGGGGGGGGGGGGGGGGGGGGGGGGGGGGGGGGGGGGGGGGGGGGGGGGGGGFGGGGGGGGGGGGGGGGGGGGGGFGGGGGGGGGGGGGGGGGGGGGGGGGGGGGGGGGGGFGGGGGEGGDGGGGGGGGGGGGGGCGGGGGGGGGGGGGGGGGGGGGGGGGGGGGGGGGGGCGGGEGGGGGGGGFGGGGFGFGGGGGDGGGGGGGGGGGGGGGFGFFGDFEEGGGFECGGGDGGGGGGGGGGGFGGGGFCGC88CEGGGG8:>CCGGG5C?<ECFGG+0*<EFFFG+AFG
@M01751:259:000000000-C669V:1:1102:27535:13901 1:N:0:AGAGTC
CTAGCAACCGGATTAGATACCCTGGTAGTCCACGCCGTAAACGATGTCGACTTGGAGGTTGTTCCCTTGAGGAGTGGCTTCCGGAGCTAACGCGTTAAGTCGACCGCCTGGGGAGTACGGCCGCAAGGTTAAAACTCAAATGAATTGACGGGGGCCCGCACAAGCGGTGGAGCATGTGGTTTAATTCGATGCAACGCGAAGAACCTTACCTACTCTTGACATCCACGGAATTCGGCAGAGATGCCTTAGTGCCTTCGGGAACCGTGAGACAGGAGCTGCATGGCTGTCGTCAGCTCGTGTT
+
CCCCCGGGFFE>FCGFGGFGGGGGGGFGGFDFF7CGGGGGECFGGGGGGGGCFFGGFGFF?FEFFFGGGGGC@FFGEGEECFGGFCFDG<F7FGFEDGGEF>7@F@BGGGGGG@FFGGG++8FFEFGGFGGGGGGFFGGGCCCFF9BFGGGGDEGGFGEGEGGD,<CFCFECGGGGFGGF*=<FCFGGG:<7FDFGC8E>8C6A*;EGEEGCFCGGG??<+9CFGGGGDEGFGGGD>*:@FAFGGGDGGEFGCG?CGCECGG5*;CC*2<FG>*2@>FF?FGCFG>;65C;C=FFFECF:E
@M01751:259:000000000-C669V:1:1102:28020:13916 1:N:0:AGAGTC
TCACCACGTCATCCCCACCTTCCTCCGAGTTGACCCCGGCAGTCTCCTATGAGTTCCCACCATAACGTGCTGGCAACATAGAACGAGGGTTGCGCTCGTTGCGGGACTTAACCCAACATCTCACGACACGAGCTGACGACAACCATGCACCACCTGTATACCGACCTTGCGGGGCGACCATCTCTGGCCGTTTCCGGTATATGTCAAGCCTTGGTAAGGTTCTTCGCGTTGCATCGAATTAATCCGAATGCTCCGCCGCTTGTGCGGGCCCCCGTCAATTCCTTTGAGTTTTCGCCTTGCG
+
CCCCCFGGGCGFGGGGGGGGFF<CEFEFGGG9FECEGCFGCEFFGGEG9FEEFGF<CFGGCFF<,9@CC<CEFGGGGGGGGFCFCEGC=BCEGDC+8FBF@7FE7EG?@E<CA4C+?=,EF<FE<FGCFGGGDE<:DCCFCCCCFGGGFF<FFFGGGCFC3@:B@CE@CFE@*CFEC7FFCFFF9<6CFEG80<CGCEG8C?CGFFGFGCC7CFCFCC@0AAFGGG*8C>?1:C+?@8AEFGFFCE*;*<FFGFGEEEGDCGG6:?5CCE*?C:/CGDFGFGFGGG?*ACCF+*2***+3*
@M01751:259:000000000-C669V:1:1102:8250:13946 1:N:0:AGAGTC
CTAGCAACAGGATTAGATACCCTGGTAGTCCACGCCGTAAACGATGAATGCTAGCTGTTGGGGTGCTTGCACCTCAGTAGCGCAGCTAACGCTTTAAGCATTCCGCCTGGGGAGTACGGTCGCAAGATTAAAACTCAAAGGAATTGACGGGGGCCCGCACAAGCGGTGGAGCATGTGGTTTAATTCGAAGCAACGCGCAGAACCTTACCATCCCTTGACATGTCGTGCCATCCGGAGAGATCCGGGGTTCCCTTCGGGGACGCGAACACAGGTGCTGCATGGCTGTCGTCAGCTCGTGTCG
+
CCCCCGGGGGFGGGGGGGGGGGGGGGGGGGGGGGGGGGGGGGGGGGGGGGGGGGGGGGGGGGGGGGGGGGGGGGGGGGGGGGGGGGGGGGGGGGGGGGGGGGGGGGGGGGGGEGGGGGGGGGGGGDGGGGGGGGGGGFGGGGGGGGGGGGGGGGGGGGGGGGGGGGCGGGGGGGGGGGGGGGGGGGGGGGGGGGGGGGGGGGGGGGGGGGGGGGGG?FGCGFGGGGGGGGGEGGD>EDEFFF6FDGGGGGGGGGGGGGGGGGDEEGGGGGGGGGGFGGGGGGGGGGGGGGGGG?CEEGGGD
@M01751:259:000000000-C669V:1:1102:12897:14024 1:N:0:AGAGTC
TCACCACGTCATCCCCACCTTCCTCCGGTTTATCACCGGCAGTCTCCTTTGAGTTCCCGGCATTACCCGCTGGCAACAAAGGATAAGGGTTGCGCTCGTTGCGGGACTTAACCCAACATTTCACAACACGAGCTGACGACAGCCATGCAGCACCTGTCTCAGAGTTCCCGAAGGCACCAAAGCATCTCTGCTAAGTTCTCTGGATGTCAAGGCCAGGTAAGGTTCTTCGCGTTGCATCGAATTAAACCACATGCTCCACCGCTTGTGCGGGCCCCCGTCAATTCATTTGAGTTTTAACCTT
+
CCCCCGGGGGGGGGGGGGGGGGGGGGGGGGGGGFGGGGGGGGGGGGGGGGGGGGGFGGGGGGGGGGGGGGGDGGGGGGGGGGGGGGGGCGGEGGGGGGGGGGGDGGGGGCFFEFGGGGGGGGFFGGGGGGGGGGGGGGGGGGGGGCGGGGGGG<F@FGGGGCAGFGGGGGGGGGGGGGGGGGGGGFFFGGGGGGGGGGGGGGGG?FFGGGGGGFFGGGGGGGFGCGGGGGGGGGGGGGGGGGGGGGGGGGGGGGGG:EGGGGGGGGGGGDDE>EEEGGGGGGGGGGGGGC8CGGGGGG?FF
@M01751:259:000000000-C669V:1:1102:14019:14082 1:N:0:AGAGTC
CTAGCAACAGGATTAGATACCCTGGTAGTCCACGCCGTAAACGATGAATGCCAGCCGTTGGCCTGCTTGCAGGTCAGTGGCGCCGCTAACGCATTAAGCATTCCGCCTGGGGAGTACGGCCGCAAGGTTAAAACTCAAATGAATTGACGGGGGCCCGCACAAGCGGTGGAGCATGTGGTTTAATTCGAAGCAACGCGAAGAACCTTACCAGGCCTTGACATGCAGAGAACTTTCCAGAGATGGATTGGTGCCTTCGGGAACTCTGACACAGGTGCTGCATGGCTGTCGTCAGCTCGTGTCG
+
CCCCCGGGGGGGGGGGGGGGGGGGGGGGGGGGGGGGGGGGGGGGGGGGGGGGGGGGGGGGGGGGGGGFGGGGGGGGGGGGGGGGGGGGGGGGGGGGFGGGGGGGGGGGGGGGGGGGGGGGGGGEGGGGGGGGGGFGGGGGGGGGGGGGGGGGGGGGGGGGGGGGGGGGGGGGGGGGGGGGGGGGGGGGFGGFGGGGEGGGGGGGGGGGGGGGGGGGGGGGGGGGFGGGGGGGGGFFGGGGGGGGGGFFFGGFF?FGGGGGGGGGFGGDEGGFGGGFGGGGGGGGGGGCGGGGF+<EEC76=
@M01751:259:000000000-C669V:1:1102:7366:14087 1:N:0:AGAGTC
CTAGCAACCGGATTAGATACCCTGGTAGTCCACGCCGTAAACGATGTCAACTAGCCGTTGGAATCCTTGAGATTTTAGTGGCGCAGCTAACGCATTAAGTTGACCGCCTGGGGAGTACGGCCGCAAGGTTAAAACTCAAATGAATTGACGGGGGCCCGCACAAGCGGTGGAGCATGTGGTTTAATTCGAAGCAACGCGAAGAACCTTACCAGGCCTTGACATGCAGAGAACTTTTCAGAGATGGATTGGTGCCTTCGGGAACTCTGAGACAGGTGCTGCATGGCTGTCGTCAGCTCGTGTT
+
CCCCCGGGGGGGGFGGAFGGGGGGGGGGGGGGGGGGGGGGGGGGGGGGGGGFGGGGGGGGGGGCFGGGGGGEGGGGGGGGGGGGGGGGGGGGGGGGGGGGGGGGGGGGDFFFCFGGGGGGGGGGGGGGGGGGGGGGGGGGGGFGGGGGGGDGGGGGGGG:FGFGGGEE7CFCGG9FFFGCCCFCGGGDFGDGGGGE:FEEEGGGGGGGFGGGGGGGFCFGGG?CFGGGGFDFGGGGGFFG*CCGGGGGFFFGGGGGGGDC5EFGGGGGGFGGGGGGFCFGGGGGGDFGGGGFGG?C=EGFF
@M01751:259:000000000-C669V:1:1102:19585:14096 1:N:0:AGAGTC
TCACCACGTCATCCCCACCTTCCTCCGGTTTATCACCGGCAGTCTCCTTTGAGTTCCCGACCGAATCGCTGGCAACAAAGGATAAGGGTTGCGCTCGTTGCGGGACTTAACCCAACATTTCACAACACGAGCTGACGACAGCCATGCAGCACCTGTCTCAGAGTTCCCGAAGGCACCAAAGCATCTCTGCTAAGTTCTCTGGATGTCAAGAGTAGGTAAGGTTCTTCGCGTTGCATCGAATTAAACCACATGCTCCACCGCTTGTGCGGGCCCCCGTCAATTCATTTGAGTTTTAACCTTG
+
CC@CCFGGFGEGGGFFGGGFGGGGGCFGGGGGGGGDGGGGGGGGFGGGFGDFGGGFFGGGGFGC7@FFGCGGGGGGGGF@DFGGGGDGGGGFFGEFGGGGGDCC:FFGFGGGGGGGFGFFFFGGGEGGGGDCDFGFCGFCF?CFGGGGGGGFGGGGGGGGGGGGGGCFEGECCFFFGGC@FGGG?AEGGGDF9FGGCF9FGG:CGFGGGF9CFCGGGGFGGGFGGG:CEGGGGEFGGEF*<FGEFF*;CFGGGFF6CCGEC5C:@6C5:C8ECC*C*:88<<@EGGGFGD?7+@C<9<CF+
@M01751:259:000000000-C669V:1:1102:6284:14173 1:N:0:AGAGTC
CTAGCAACAGGATTAGATACCCTGGTAGTCCACCCCGTAAACGTTGGGAACTAGTTGTGGGGACCATTCCACGGTTTCCGTGACGCAGCTAACGCATTAAGTTCCCCGCCTGGGGAGTACGGCCGCAAGGCTAAAACTCAAAGGAATTGACGGGGACCCGCACAAGCGGCGGAGCATGCGGATTAATTCGATGCAACGCGAAGAACCTTACCAAGGCTTGACATACACCAGAACACCGTAGAAATACGGGACTCTTTGGACACTGGTGAACAGGTGGTGCATGGTTGTCGTCAGCTCGTGT
+
CCCCCGGGGGGGGGGGGGGGGGGGGGGGGGGGGGGGGGGGGGGFGGGGGGGGGGGGGGGGGGGGGGGGGGGGGGGGGGGGGGGGGGGGGGGFGGGGGGGGGGFFGGGGGGGGGGGGGGGGGGGGGGGGGGGGGGGGGGGGGGGGG<FGFGGGGGGGGGGGGGGGGGGGGGGGGGGGGGGGGEGGGGG9FCFGGGGGGGGGGGGGGGGGGGGGGGGGGGDGGGGGGGGCCGGGGGGGGGGGGGFFGFGGGGGGFGGGGGGGGGGGFGGGGGGGGGGGGGGGDFFFGGGGGGGGCE69FECFF
@M01751:259:000000000-C669V:1:1102:10669:14247 1:N:0:AGAGTC
CTAGCAACCGGATTAGATACCCTGGTAGTCCACGCCGTAAACGATGTCGACTTGGAGGTTGTTCCCTTGAGGAGTGGCTTCCGGAGCTAACGCGTTAAGTCGACCGCCTGGGGAGTACGGCCGCAAGGTTAAAACTCAAATGAATTGACGGGGGCCCGCACAAGCGGTGGAGCATGTGGTTTAATTCGATGCAACGCGAAGAACCTTACCTACTCTTGACATCCAAAGAACTTAGCAGAGATGCTTTGGTGCCTTCGGGAACTCTGAGACAGGTGCTGCATGGCTGTCGTCAGCTCGTGTT
+
CCCCCGGGGGGGGGGGGGGGGGGGGGGGGGGGGGGGGGGGGGGGGGGGGGGGGGGGGGGGGGGGGGGGGGGGGGGGGGGGGGGGGGGGGGGGGGGGGGGGGGGGGGGGGGGGGGGGGGGGGGGGGGGGFGGGGGGGGGGGGGGGGGGGGGGGGGGGGGGGGGGG7CGGGGGGGGGFGGFGGGGGGGGGGGGGGGGGGGGGGGGGGGGGGGGGGGGGGGGGGGGGGGGGGGGGGGFGGGGGGGGGGGGGEF8FFGGGGGGGGGGGGG7@FGCF8@?ECFGGGGGGGGGGGCCFCGCACEGGG
@M01751:259:000000000-C669V:1:1102:8369:14260 1:N:0:AGAGTC
TCACCACGTCATCCCCACCTTCCTCCGGTTTATCAACGGCAGTCTCCTTTGAGTTCCCGACCGAATCGCTGGCAACAAAGGATAAGGGTTGCGCTCGTTGCGGGACTTAACCCAACATTTCACAACACGAGCTGACGACAGCCATGCAGCACCTGTCTCACGGTTCCCGAAGGCACTAAGGCATCTCTGCCGAATTCCGTGGATGTCAAGAGTAGGTAAGGTTCTTCGCGTTGCATCGAATTAAACCACATGCTCCACCGCTTGTGCGGGCCCCCGTCAATTCATTTGAGTTTTAACCTTT
+
CCCCCGGGGGGGGFGGGGGGGGGGGGG76@FEF,,,CB@F:7CG<<FGCEFECFCFFCCEGE:FE7F87FCCFGCFGFFG8FCFFFE<,CFGCGDEGGEG@F@CCF8,5CFFC@FCEFAFGFC@FGFCFFGGC>F@CFC+@CCFAFFC<C8CFFGGGCGGGDEC<FGCFGCGGGGG8,,3,@EGGGGG9FFG7<FGGGGGGCGGGGGGGGG:<:FGFFCGGGGGGGGGGGGGEG6CGGGGGGGGGGG5@FGCC<EFGGGGGEGGGGGGGEGEGGGGEEGGGFCFGGCFGGGGG7<?F<FG+
@M01751:259:000000000-C669V:1:1102:23988:14265 1:N:0:AGAGTC
TCACCACGTCATCCCCACCTTCCTCGCGGCTTATCACCGGCAGTCTCCCTAGAGTGCCCAACTGAATGATGGCAACTAAGGACGTGGGTTGCGCTCGTTGCGGGACTTAACCCAACATCTCACGACACGAGCTGACGACAGCCATGCAGCACCTGTGTTCGCGTCCCCGAAGGGCACCCCGGATCTCTCCGGATGGCACGACATGTCAAGGGATGGTAAGGTTCTGCGCGTTGCTTCGAATTAAACAACATGCTACACCGCTTGTGCGGCCCCCCGTCACTTCCTTTGAGTTTTAATCTTG
+
@CCCCFFEGGGC@FGGGGGGFFGFFCCFC7B@EFFGG8,:F:C@FEAE<A@D@<E9DFGFFG@8FGCCFGGEFC,FDGC,CEEE6CC7CE:,@@@@FCGC7FC7CCFFG9FAE@EEGEG,5CFGGDGDF@FDEGD<C+>+FGGG<>F@CFGFGGEG,F>C>*<CCFCC:F7<*C*<<@CFEBCF*,8?F@F7*<<8F:CG8C*;9A?:@C?>>6?E09<E++<++<0/1*///*3<+8/*<5<CEE+1:F*+3+++0;@5CC*/A6</:**2:::5*:;*<AECCFFD@CC@@F+0A3+<+
@M01751:259:000000000-C669V:1:1102:28582:14356 1:N:0:AGAGTC
CTAGCAACAGGATTAGATACCCTGGTAGTCCACGCCGTAAACGATGAATGTTAGCCGTCGGGCAGTTTACTGTTCGGTGGCGCAGCTAACGCATTAAACATTCCGCCTGGGGAGTACGGTCGCAAGATTAAAACTCAAAGGAATTGACGGGGGCCCGCACAAGCGGTGGAGCATGTGGTTTAATTCGAAGCAACGCGCAGAACCTTACCAGCCCTTGACATGTCCGGCTATCCGCAGAGATGTGGAGTTCCCTTCGGGGACCGGAGCACAGGTGCTGCATGGCTGTCGTCAGCCCGTGCCG
+
CCCCCFGGGGGGFGFGGFGEGGCFFGGFFGGGGGGGGGGGC<@@FCGGGGGGGDGDFFECF@@GGCDF<@AFFFEFDFGECFGGGGGGGCCFGGGFFFFEFF9AFEDGGGFFEG7BFEGG7@CFEEGF,FGAF>A<F@9?,3DF8F99>F:>E>@BFGFGGGCGGC7FE*3,*,@C<<CFF,?::C7F>EFF@+:7C@FE8885@F+<C7<CE5FFC<CFFF<CCCC5EGF?68855>8C?C++3<8<CG?9AF*/;E8*:*:8:EG>CF8EGGGGE66CCF8*;00*2ACEC****:*/*
@M01751:259:000000000-C669V:1:1102:4864:14551 1:N:0:AGAGTC
TCACCACGTCATCCCCACCTTCCTCCGGCTTTTCACCGGCGGTTCCTTTAGAGTACCCAACTCAATGATGGTAACTAAAGGCGAGGGTTGCGCTCGTTGCGGGACTTAACCCAACATCTCACGACACGAGCTGACGACAGCCATGCAGCACCTGTGTTCCAGTCCCCGAAGGGAAGAGACCCATCTCTGGGAATCGTCCGGACATGTCAAACGCTGGTAAGGTTCTGCGCGTTGCTTCGAATTAAACCACATGCTCCACCGCTTGTGCAGGCCCCCGTCAATTCCTTTGAGTTTTAACCTT
+
CCCCCGGGGGGGGGGGGGGGGGGGGGGCEGGGGGGGGGGGGGGGGGGGGGGGGGGGGGGGGGGGGGGGGGGGGGGGGGFFFGGGGGGGGGGGGGGGGGGGGGGGGGGGGCGGGGGGGGFGGGGGGGGGGGGGGGGGGGGGGG7FFFFGGGGGGGGGGGGE@FFFFFGGGGGGGGGDGGGGGGGGGFGGGGGGGGGCBBFGDGGDGGGGGGFEEGGGGGGGDGF7AFGGGGCEGGGGGGDGGFGGGGGGFFGGFGGCGCFGEGGGGGGFGGGGGEGGCGG5CEF7F?CFGFG<9CFG6F7FF
@M01751:259:000000000-C669V:1:1102:26014:14670 1:N:0:AGAGTC
CTAGCAACAGGATTAGATACCCTGGTAGTCCACGCCGTAAACGATGTCAACTAGCCGTTGGGATCCTTGAGATCTTAGTGGCGCAGCTAACGCATTAAGTTGACCGCCTGGGGAGTACGGCCGCAAGGTTAAAACTCAAATGAATTGACGGGGGCCCGCACAAGCGGTGGAGCATGTGGTTTAATTCGAAGCAACGCGAAGAACCTTACCTGGCCTTGACATGCTGAGAACTTTCCAGAGATGGATTGGTGCCTTCGGGAACTCAGACCCAGGTGCTGCAGGGCTGTCGTCAGCTCGTGTT
+
CCCCCGGGGGGF8EFGGGGGGGGFDFGGGGGGGGDGGGGGGGGGFFGG<FGGGGFEEEGDGG,CFFFD9FF,,EFFADEFF:FGGGFG,EF:CCFCCDFGFGFGGGGGGFGGCFGGFFC7CFCGGGDF<FFGG9FFGG8FGGGFEAFGG7@:C7FFGGG7FGGGGG78<F*:<FGGFGGEFFGGGGGGCFFCG7F7FEF@>8FFGGGGG?CCFGFE+<?<@GFCCC+A0<CGCG?CFFC5EGGGGFGGC:*0@EEFFC>E>8AFGGF+**AEGF6FFGGD+*:5F8C6/;@;5::8=7*:*
@M01751:259:000000000-C669V:1:1102:7472:14792 1:N:0:AGAGTC
CTAGCAACAGGATTAGATACCCTGGTAGTCCACGCCGTAAACGATGTCGACTTGGAGGTTGTTCCCTTGAGGAGTGGCTTCCGGAGCTAACGCGTTAAGTCGACCGCCTGGGGAGTACGGCCGCAAGGTTAAAACTCAAATGAATTGACGGGGGCCCGCACAAGCGGTGGAGCATGTGGTTTAATTCGATGCAACGCGAAGAACCTTACCTACTCTTGACATCCACGGAATTCGGCAGAGATGCCTTAGTGCCTTCGGGAACCGTGAGACAGGTGCTGCATGGCTGTCGTCAGCTCGTGTT
+
CCCCCGGGGGFGGGGGGGGGGGGGGGGGGGFGGGGGGGGGGGGGGGGGGGGGGGGGGGGGGGGGGGGGGGGGGGGGGGGGGGGGGGGGGGGDGGGGGGGGGGGGGGGGGGGGGGGGGGGGGGGGGGGGGGGGGGGGGGGGGGGGGGGGGGGGGGGGGGGGGEGFGGG@FGGGGGGGGGG8CFFGGGGGGGGGGGGGGGGGGGGGGGGGGGFGGGGGGGGGGGFGGGGGGGGGGGFGGGGGGGGGGGGGGGGGGFGGFEDGEEGGEGGGCDFGGGFFGCGGGGGGGGGGGGGGGGGGGGGGG
@M01751:259:000000000-C669V:1:1102:25432:14808 1:N:0:AGAGTC
CTAGCAACAGGATTAGATACCCTGGTAGTCCACGCCGTAAACGATGTCGACTTGGAGGTTGTTCCCTTGAGGAGTGGCTTCCGGAGCTAACGCGTTAAGTCGACCGCCTGGGGAGTACGGCCGCAAGGTTAAAACTCAAAGGAATTGACGGGGGCCTGCACAAGCGGTGGAGCATGTGGTTTAATTCGAAGCAACGCGCAGAACCTTACCAGCGTTTGACATGTCCGGACGACTTCGAGAGATCGATTTCTTCCCTTCGGGGACTGGAACACAGGTGCTGCATGGCTGTCGGCAGCTCGTG
+
CCCCCGGGCFGEFFFGGGGGGGGGGFGAFAFFC,C,+@7FC<@FGGFGG<F,BCFEEEFCEGGGGGFCG9FDEDEGGGGGFGEFEG>FG9FFGGFGEGGGGGGGCCECFGDCED+8B?FGGGGG7>:FF9FG<D@@FGGGGG8BDDFGG7FCEEFGGGCAFGGGGCECEGG:FCCFECFG@FCFCF9<FGGGGCFDEEGCCEGGGF7?EFGG:8;CEGFG?CCFGGGGGGDGGE>@C50:CGEFF5598<?FGGGFGE*:C5C:CFFE?AFGGG5<0CFGG?FGC8*2CF**::8=67=:*
@M01751:259:000000000-C669V:1:1102:28304:14817 1:N:0:AGAGTC
TCACCACGTCATCCCCACCTTCCTCCGGCTTATCACCGGCGGTTCCTTTAGAGTACCCAACCAAATGATGGTAACTAAAGGCGAGGGTTGCGCTCGTTGCGGGACTTAACCCAACATCTCACGACACGAGCTGACGACAGCCATGCAGCACCTGTGTTCCAGTCCCCGAAGGGAAGAGATCCATCTCTGGAAATCGTCCGGACATGTCAAACGCTGGTAAGGTTCTGCGCGTTGCTTCGAATTAAACCACATGATCCACCGCTTGTGCAGGCCCCCGTCAATTCCTTTGAGTTTTAACCTT
+
CCCCCGGGGGGGGFGFFGGFGDFGGGGGGGGGGGGGGGGGGGGGGGGGGCDGGGGGGGGG@GGGGGFFGGGG9FFGGGGGGGGGGGGGFDGGGGGGGFGGGGGEGGGF9?,DFDGG?E<?FFGGGGGGGGGGGGGGGGCFGGGGGGGGFGGGGG?:BFDGGGGGGFGGGGGGGFFEGGGGGGACGFGFGGGGGGFEFFEGGGGGG?<C7CCFGEGGG8@FGGGGG?@FGEGEECGGGGEFFFGGGGGCFCFG?00A??GGEEEGGGFGCFG>;>:CEE*;=<7?++<EEGFFFCFD?7?FG
@M01751:259:000000000-C669V:1:1102:8000:14817 1:N:0:AGAGTC
CTAGCAACAGGATTAGATACCCTGGTAGTCCACGCCGTAAACGATGAATGCCAGCCGTTGGCCTGCTTGCAGGTCAGTGGCGCCGCTAACGCATTAAGCATTCCGCCTGGGGAGTACGGTCGCAAGATTAAAACTCAAAGGAATTGACGGGGGCCCGCACAAGCGGGGGAGCATGTGGTTTAATTCGAAGCAACGCGCAGAACCTTACCATCCCTTGACATGGCATGTTACCTTGAGAGATCGGGGATCCTCTTCGGAGGCGTGCACACAGGTGCTGCATGGCTGTCGTCAGCTCGTGTCG
+
CCCCCGGG<EAE<FFA<FAFCFEFFFGCEF<FEGEDGEC;FFGEGFGFGGE<FFEGDGGGG8FDCFGGGF@ECGFCDFGFDGDGGE:FGFGG7?CFAFEEFFFC,FG+FCDCB@FEGGGFEFEGEGGFGCA,CFFCFC,?@DFF,,C<7FECF<<CCCB<>FG7FE*=7FGF7FB>FACFGGC:ECGGF8CC@*2:E5::C88*;C@CGGC8EFFGGGC+<CFC8EFGGGG+++<9FDF8:6*8*:ECCFGGFCEFGDGC588E5CC9C>FF90+0:C87C8E*;;F*1A8?8+0**/2C=
@M01751:259:000000000-C669V:1:1102:16669:14847 1:N:0:AGAGTC
TCACCACGTCATCCCCACCTTCCTCGCGGCTTATCACCGGCAGTCTCCCTAGAGTGCCCAACTGAATGATGGCAACTAAGGACGTGGGTTGCGCTCGTTGCGGGACTTAACCCAACATCTCACGACACGAGCTGACGACAGCCATGCAGCACCTGTGTGCACGCCTCCGAAGAGGATCCCCGATCTCTCGAGGTAACATGCCATGTCAAGGGATGGTAAGGTTCTGCGCGTTGCTTCGAATTAAACCACATGCTCCACCGCTTGTGCGGGCCCCCGTCAATTCCTTTGAGTTTTAATCTTT
+
CCCCCGGGGGGGGGGGGGGGGGGGGGGGGGGGGGGGGGGGGGGGGFGGGGGGGGGGGGGGGGGGGGGGGGGGGGGGGGGGGGGGGGGGGGGGGGGGGGGGGGDGGGGGGCDGGGEGGGGCGGGGGGGGGGGGGGGGGGGGGGGGGGGGGGGGGGGGGGGGGGGGGGGGGGGGC8FGGGGGG@FFG7FCGGFGGGFFGGGGGGGGGGGFFGGGGGGGGGFGGFGFGEFCEGGGGGGGGGGDGGGCFGEGGGGCFGGGGGGGGGGGGGFEEGGGGGGGGGEEC?9ECFGFFGE@FGCCF+<C9
@M01751:259:000000000-C669V:1:1102:9576:14871 1:N:0:AGAGTC
TCACCACGTCATCCCCACCTTCCTCCGGTTTATCACCGGCAGTCTCCTTTGAGTTCCCGACCGAATCGCTGGCAACAAAGGATAAGGGTTGCGCTCGTTGCGGGACTTAACCCAACATTTCACAACACGAGCTGACGACAGCCATGCAGCACCTGTCTCACGGTTCCCGAAGGCACTAAGGCATCTCTGCCGAATTCCGTGGATGTCAAGAGTAGGTAAGGTTCTTCGCGTTGCATCGAATTAAACCACATGCTCCACCGCTTGTGCGGGCCCCCGTCAATTCATTTGAGTTTTAACTTTT
+
CCCCCGGGGGGGGGGGFGGGGGGFGGGGGGGGGGGGGGGGGGGGGGGGGGGGGGGGGGGGEGGFFCGGGFGGGGDFGGGCEGFGGGGFGGGGGGGGGGGGGGEFEGGGCGGGGGGGGGGGGGGGGGGGGGGGGGGGGGGGGGGGGGGFGGGGGGGGFFGGGGGGGGGGGGGGGGGGGGGGGDGGGFGGGGFCEGGGGGGGGGC9FGGEFFGGGFGGGCFG7CFGFFGGG5EEG5+<<;?FGFF?FCCCCE8@FFGGGGGEE>GGG?7CECEGDGGGDGGE9CFC7@FCAFC@FG+<E+2<+
@M01751:259:000000000-C669V:1:1102:7874:14883 1:N:0:AGAGTC
TCACCACGTCATCCCCACCTTCCTCCGGTTTATCACCGGCAGTCCCCCTAGAGTGCCCAACTGAATGCTGGCAACTAAGGGCGAGGGTTGCGCTCGTTGCGGGACTTAACCCAACATCTCACGACACGAGCTGACGACAGCCATGCAGCACCTGTGCACCTGTCCCGAAGGAAAAGCTCCATCTCTGGAGCCGTCAGGGCATGTCAAGGGCTGGTAAGGTTCTGCGCGTTGCTTCGAATTAAACCACATGCTCCACCGCTTGTGCGGGCCCCCGTCAATTCATTTGAGTTTTAACCTTGCG
+
CCCCCGGGGGGGGGGGGGGGGGGGGGGGGGGGGGGGGGGGGGGGGGGGGGGCGGGGGGGGGGGGGFGGGF?EGGGGGGGGGGGGGGGGGDGEFGDGGGGGGGGGGGGGGGGGGGGGGGEFGCGGGGGGGGGGGGGGEGDF@GFGGGGBC,@FGGFFCAFCFGGFGGGGGGD@FGGGFFFFFFFGGGFGFGGDGGG:CFGGGGGBFGGFEFDFGGCFFGG@FG7@FDGGCEEDFDFEEDGGGGGGFGGFGFGGGGGGGGGGGFFEC:CEGGGGGGCEEECF??FDGF7@EGGGG6@FFG7E5
@M01751:259:000000000-C669V:1:1102:26672:14925 1:N:0:AGAGTC
CTAGCAACAGGATTAGATACCCTGGTAGTCCACGCCGTAAACGATGTCGACTTGGAGGTTGTTCCCTTGAGGAGTGGCTTCCGGAGCTAACGCGTTAAGTCGACCGCTTGGGGAGTACGGCCGCAAGGTTAAAACTCAAATGAATTGACGGGGGCCCGCACAAGCGGTGGAGCATGTGGTTTAATTCGATGCAACGCGAAGAACCTTACCTGGCCTTGACATCCAGAGAACTTAGCAGAGATGATTTGGTGCCTTCGGGAACTCTGAGACAGGTGCTGAATGGCTGTCGTCAGCTCGTGTT
+
ACC<CFEFAF<CFGGGGFEEFFEFGGE<FFCCC7@<FECFGGGGCGG<CDFF,C@,CFG@FFCFEFACFDFGCCEGGCCFE,B@FG7FFEA=FGCF7<CF9,B>FGG+B@:E:CE:?EC@F7C7@CF7<FFGGDCFCFFFG9>DDC,BCF@FD3:B*FEF7FFC,C:<:<77,*?C>FC::CGGG9,=FFG<CFC*1:CEGGFC8E<<+<0AC8:FGGGGFG<8<6CCEGCCFG7+<<6C6EC+3<9C+;53;97AEEEE81<3<@C?GFCC89<<:A+<9:CEGGC9>EFGGGD8;:=::
@M01751:259:000000000-C669V:1:1102:28584:14988 1:N:0:AGAGTC
CTAGCAACAGGATTAGATACCCTGGTAGTCCACGCCGTAAACGATGTCGACTTGGAGGTTGTTCCCTTGAGGAGTGGCTTCCGGAGCTAACGCGTTAAGTCGACCGCCTGGGGAGTACGGCCGCAAGGTTAAAACTCAAATGAATTGACGGGGGCCCGCACAAGCGGTGGAGCATGTGGTTTAATTCGATGCAACGCGAAGAACCTTACCTACTCTTGACATCCACGGAATTCGGCAGAGATGCCTTAGTGCCTTCGGGAACCGTGAGACAGGTGCTGCCTGGCTGTCGTCAGCTCGTGTT
+
CCCCCGGGGGGGDGFFGGGGGGGGGGGGGGGGGGGGGGGGGG7FFFGFGFG@FAEFFDGGGEFGGGGFFGGFC:EFFGGGFFGGGGGFGDGGGGFGGGGFGGGGGE7FEGFGD>7FAFFEGGC:CBFGGGGGFGGGGGG,DFGGGGGGGCFGGDFG**CC7CGGGGGC@EFGGGCC<<FFCFGFG9:FGFCF:FGGDGGDGGFGCFGGGCC+<CFGF+:CFFGGFFDCEGGFFG6CGGGFGGFGC7C@@EC@+<?FGD>8EDF8:ECGGGGGDGCGFEC*0+*>ACFFC**/;FC68=F56
@M01751:259:000000000-C669V:1:1102:5902:15002 1:N:0:AGAGTC
CTAGCAACAGGATTAGATACCCTGGTAGTCCACGCCGTAAACGATGTCGACTTGGAGGTTGTTCCCTTGAGGAGTGGCTTCCGGAGCTAACGCGTTAAGTCGACCGCCTGGGGAGTACGGCCGCAAGGTTAAAACTCAAATGAATTGACGGGGGCCCGCACAAGCGGTGGAGCGTGTGGTTTAATTCGATGCAACGCGAAGAACCTTACCTACTCTTGACATCCACGGAATTCGGCAGAGATGCCTTAGTGCCTTCGGGAACCGTGAGACAGGTGCTGCATGGCTGTCGTCAGCTCGTGTT
+
CCCCCGGGGGGGGGGGGGGGGGGFGGFGGGAFGGDFGGGGFGGDGGGGGGDGCAFFGGFGGGGGGGGDFGGGGGGGGDFGGGGDGGGGFGGGGCFGGGFFDEGGGGGCFGFGGGGGGGDDEDFGGEGGGGG9FGGGGGGGGGGGGF@EGGGD@FD>FDGGGGGGGGGCEEFGG*CFGGGGGGFFG,,=CGGGGGGGGGGGDG:6CFGC<CGGGGGGF+AFFGGGGGDEGEFECGFGGGGGGFCCFGFFGGGFGGCE5C5CGGGCEFGCGGGGGG+<EG6<<CFGEEGFCGGFCFGGGGFFE
@M01751:259:000000000-C669V:1:1102:6534:15105 1:N:0:AGAGTC
TCACCACGTCATCCCCACCTTCCTCCGGTTTGTCACCGGCAGTCTCCTTAGAGTGCCCACCATAACGTGCTGGTAACTAAGGACAAGGGTTGCGCTCGTTACGGGACTTAACCCAACATCTCACGACACGAGCTGACGACAGCCATGCAGCACCTGTGTCTGAGTTCCCGAAGGCACCAATCCATCTCTGGAAAGTTCTCAGCATGTCAAGGCCAGGTAAGGTTCTTCGCGTTGCTTCGAATTAAACCACATGCTCCACCGCTTGTGCGGGCCCCCGTCAATTCATTTGAGTTTTAACCTT
+
CCCCCGGGGGGGGGGGGGGGGGGGGGGGGGGGGGGGGGGGGGGGGGGGFGGGGGGGGGGGGGGGGGGGFGGGGGGGGGGGGGGGGGGGGGGGGGGGGGGGGGGGGGGGGGGGGGGGGGGGGGGGGGGGGGGGGGGGGGGGGGGGGGGFGFGGGGGGFFEFEGGGGGGGGGGGGGGGGGGGGGFGFGCFGGGGGGGGGGGGGGFFGGGGGGCGGGGGGGGFGFCEGGCECFGGGGGGGGGGGFG9CGG88:EE?EFGGGG>*:?;CF+9CG>GGGGGE*;*;:C::FFG?08CFGGG6E?+<
@M01751:259:000000000-C669V:1:1102:17887:15118 1:N:0:AGAGTC
TCACCACGTCATCCCCACCTTCCTCTCGGCTTATCACCGGCAGTCCCCTTAGAGTGCCAAACTGAATGCTGGCAACTAAGGGCGAGGGTTGCGCTCGTTGCGGGACTTAACCCAACATCTCACGACACGAGCTGACGACAGCCATGCAGCACCTGTGTGCACGCCTCCGAAGAGGATCCCCGATCTCTCGAGGTAACATGCCATGTCAAGGGATGGTAAGGTTCTGCGCGTTGCTTCGAATTAAACCACATGCTCCACCGCTTGTGCGGGCCCCCGTCAATTCCTTTGAGTTTTAACCTTT
+
CCCCCGGGGGGGGGGGGGGGGGGGGGGGGGGGGGGGGGGGGGGGGGGGGGGGGGGGGGGGGGGGGGGGGGFGGGGGGGGGGGGGGGGGGGGGGGGGGGGGGGGGGGGGGFGGGGGGGGGGGGGGGGGGGGGGGGGGGGGGGGGGGGGGGGGGGGGGGGGFGGGGGGGGGGGGGGGGFGGGGGGGGCGCGGGGGGGGGGGGGGGGFGGCEFGGGGGGGGGGGGGGGGGGGGGEGGGGGEGGGGGGGGGGGGGGGGGG6CF5CCEFGCGGGGGGGGGGCCEEFCGGGGGF<FGGGGGGGGFF+
@M01751:259:000000000-C669V:1:1102:10603:15125 1:N:0:AGAGTC
CTAGCAACAGGATTAGATACCCTGGTAGTCCACGCCGTAAACGATGTCGACTTGGAGGTTGTTCCCTTGAGGAGTGGCTTCCGGAGCTAACGCGTTAAGTCGACCGCCTGGGGAGTACGGCCGCAAGGTTAAAACTCAAATGAATTGACGGGGGCCCGCACAAGCGGTGGAGCATGTGGTTTAATTCGATGCAACGCGAAGAACCTTACCTACTCTTGACATCCAGAGAACTTAGCAGAGATGCTTTGGTGCCTTCGGGAACTCTGAGACAGGTGCTGCATGGCTGTCGTCAGCTCGTGTT
+
CCCCCGGGGGGGFGGGGGGGGGGDFGGCGFCFGGGGGGGGGGGGGGGGGGEGGGGGGGGGGGGGGGCC<FFGGDGGFGFDGGDGCCFFGAFGGDFGGGGGFG:FEGGG@FGCE7FGGFGDGGGC@FGGFGGGGFFDGGGDFBEFCEGGGGGGGGF*>FG>GGFGGGG7:FBCF7FGFFGGC<CF9FB:CFGGGGGGGGEGGGGGFGGGFDFFF0<FGGGFGGGGGGC:CECFG7?FGGDDGGFGED<CCEC9CFC?F58888CFGFFFCCGGG:?FGGG?EFEC*82<8ACF=6CF5>C/:
@M01751:259:000000000-C669V:1:1102:24565:15208 1:N:0:AGAGTC
CTAGCAACAGGATTAGATACCCTGGTAGTCCACGCCGTAAACGATGGAAGCTAGCCGTTGGGCGATTTATCGCTCGGTGGCGCAGTTAACGCATTAAGCTTCCCGCCTGGGGAGTACGGTCGCAAGATTAAAACTCAAAGGAATTGACGGGGGCCCGCACAAGCGGTGGAGCATGTGGTTTAATTCGATGCAACGCGAAGAACCTTACCTACTCTTGACATCCAGCGAACTTAGCAGAGATGCTTTGGTGCCTTCGGGAACGCTGAGACAGGTGCTGCATGGCTGTCGTCAGCTCGTGTTG
+
CCCCCGGGGGGGGGGGGGGGGGGGGGGGGGGGGGGGGGGGGGGGGGGGGGGGGGGGGGGGGGGGGEGGGGGGGGGGGGGGGGGGGGGGGGGGGDGGGGGGGGGGGGGGGGGGGGGGGGGGGGGGGGGGGGGGGGGGGGGGGDFGGGGGGGGGGGGGGGGGCGFGFEGGDGGGGGGGGGGGFGGGGGCFFFGGGGGGGGGGGGGFGGGGGFGFCFGGGGFGGGGGGFGGGGGGGGGFGGGCFFGGC<?EGFGFFGDFGGGGG5ED88>CGGGCEGGGGGDE7@CGGFG>CCCEC?EEEGFC*
@M01751:259:000000000-C669V:1:1102:2772:15311 1:N:0:AGAGTC
TCACCACGTCATCCCCACCTTCCTCGCGGCTTATCACCGGCAGTCTCCCTAGAGTGCCCAACTGAATGATGGCAACTAAGGACGTGGGTTGCGCTCGTTGCGGGACTTAACCCAACATCTCACGACACGAGCTGACGACAGCCATGCAGCACCTGTGTGCAGGTCCCCGAAGGGAACGACCGATCTCTCGGACAATCCTGCCATGTCAAGGGATGGTAAGGTTCTGCGCGTTGCTTCGAATTAAACCACATGCTCCACCGCTTGTGCGGGCCCCCGTCAATTCCTTTGAGTTTTAATTTTG
+
CCCCC<FGGFGGCGGGGGGGFGFGGDGGGGGGEEFGGGGGGG>EF<FFGEGCGFECFFFDCBAFGFFGGAFE?FDDGFGGGGDG:,FCFGEFEGGGCBF8CEGGGGGDFEFFGGG@F=DFGGDFF=FEFGEGGGGD::FEC,FFCGGGDDGGGG8;,FFFGFGEFCFGGCFGGGGGF>FFGGG*44:,8F*<*1CEGGGGGFGGFFFCGFFGC*/8C+<CGAFF9CFGGGC>>EFGEGFDGGGGGE85;CGCG7+<CF8:ECEGG6:ACCGGD8EDGEEGG?C+29+9<CGGCC?8@+3<+
@M01751:259:000000000-C669V:1:1102:3062:15348 1:N:0:AGAGTC
CTAGCAACAGGATTAGATACCCTGGTAGTCCACGCCCTAAACGATGCGAACTGGATGTTGGGTGCAATTTGGCACGCAGTATCGAAGCTAACGCGTTAAGTTCGCCGCCTGGGGAGTACGGTCGCAAGACTGAAACTCAAAGGAATTGACGGGGGCCCGCACAAGCGGTGGAGTATGTGGTTTAATTCGATGCAACGCGAAGAACCTTACCTGGTCTTGACATCCACGGAACTTTCCAGAGATGGATTGGTGCCTTCGGGAACCGTGAGACAGGTGCTGCATGGCTGTCGTCAGCTCGTGT
+
CCCCCGGGGGGDG9FFGGGGFGCFGGGGGGFGGGDFE@F@CFFGG@7FEGGGFGGGGDGDGGEGGGGGGCFFGGGGGGC:FFF:DFGGGGGGGGGGGGGGGGFGGG7CGGGGGGEDFG?BCBCFGGGGGGCFGGGGCG9>=FD@<FFFGGGGGGGGG7CF@FGGFCFG:FG>F?FFFFGGFCC:<E9BFGGDGGGGGGDGG>8EGFFGFAEFFGGGGGGC6@C6;C?EEEEEGFC9CGGGGGGGGGFGGF9*AC9F+8?EGEECEGGGGGC?@*<+<7CCF9+:C?*;+ACFEEGCE5EGF
@M01751:259:000000000-C669V:1:1102:5392:15417 1:N:0:AGAGTC
CTAGCAACAGGATTAGATACCCTGGTAGTCCACGCCGTAAACGTTGGGCGCTAGATGTAGGGACCTTTCCACGGTTTCTGTGTCGTAGCTCACGCATTAAGCGCCCCGCCTGGGGAGTACGGCCGCAAGGCTAAAACTCAAAGGAATTGACGGGGGCCCGCACAAGCGGCGGAGCATGCGGATTAATTCGATGCAACGCGAAGAACCTTACCAAGGCTTGACATACACCGGAAACGGCCAGAGATGGTCGCCCCCTTGTGGTCGGTGTACAGGTGGTTCATGGTTGTCGTCAGCTCGTGTC
+
CCCCCGG?EFGGFCG<EGGGGGGFFEGFF@FFGEED:FGD?EGFCEFGGGECGDGGGFFGGGGCCFEEFGGGGGGGDFGGGGAFGGGGGG9ECCCFGGFFFFGDEEGFD7FFGGGF@FGC+@FEBEEGG7FDGGFGFFFCFF9FF,<DBDC@GGEGGGGEGDECGFCCFFC*=FGGFGGGGEGDFGG7AF9<FGFGFCE8EE>>CGGF7@:???EGCCAEFEFFEF9FFEE>8>@CEGE>FCD>FG+<CE8;CEE>66<+A@?88:8CFF++*+3/**00<<CE751:?8/;;ECFDE*2*
@M01751:259:000000000-C669V:1:1102:15858:15495 1:N:0:AGAGTC
CTAGCAACAGGATTAGATACCCTGGTAGTCCACGCCGTAAACGATGGAAGCTAGCCGTTGGGGGATTTATCTCTCGGTGGCGCAGTTAACGCATTAAGCTTCCCGCCTGGGGAGTACGGTCGCAAGATTAAAACTCAAAGGAATTGACGGGGGCCCGCACAAGCGGTGGAGCATGTGGTTTAATTCGAAGCAACGCGCAGAACCTTACCAGCCCTTGACATGCCCTGACGGCTCCAGAGATGGAGCTTTTCCTTCGGGACAGGTGCACAGGTGCTGCATGGCTGTCGTCAGCTCGTGTCGT
+
CCCCCGGGGGGGGGGGGGGGGGGGGGGGGGGGGGGGGGGGGGGGGGGGGGGGGGGGGFEGGGGGGGGGGGGFGGGGGGEEGGGGGGGGGGGGEEGGGGGGGGGGGGGGGGGGGGGGGGGGGGGGGGGGGGGGGGGGGGGGGGGGGFGGGGGGGGGGGGGGGGGGGGGGGC@FFGGGGGGFGGGGFFGCFGGDFGDGGGGGGGGGGGGGGGGGFGGGGGFGGGFFGGEGGGGGGGEGGGGGGGGGGGGGGGGGGGGGGDC8>GDFCC?FFGGFCGGGG6@E@5@C>FGGGFGG?F=85*:E/
@M01751:259:000000000-C669V:1:1102:4011:15530 1:N:0:AGAGTC
CTAGCAACAGGATTAGATACCCTGGTAGTCCACGCCGTAAACGATGATAACTAGCTGTCCGGGGACTTGGTCTTTGGGTGGCGCAGCTAACGCATTAAGTTATCCGCCTGGGGAGTACGGTCGCAAGATTAAAACTCAAAGGAATTGACGGGGGCCTGCACAAGCGGTGGAGCATGTGGTTTAATTCGAAGCAACGCGCAGAACCTTACCAGCGTTTGACATGTCCGGACGACTTCGAGAGATCGATTTCTTCCCTTCGGTGACCTGCACACAGGTGCTGCATGGCTGTCGTCAGCTCGTG
+
CCCCCGGGGGGGGGGGGGGGGGGGGGFGGGFGGGGGGGGGGGGGGGGGGGGGFGGGGGGGCGGGGGGFFGFDFGGGGGGGGGGGGGGGGGGGGGGGCGGGFGGGGGGGGGGGGGGGGGGGCEEGGGGGGGGGGGGGGGGAFGFFGGGGGGGGDFGGGGGGGGGGGGGFGGGGGGFG9AFCCFGGGGGFFGGGGGGGGGGEGGGGGGGGGGGF5CCEGGGGGFFGGGGGGEEEGGGGEGGDECFFGDGCGGGGGGDGFFGEECFGGGGGGGFGEGDF+<AFGGGFGGGGGGFFGGDF96*2*
@M01751:259:000000000-C669V:1:1102:24359:15654 1:N:0:AGAGTC
CTAGCAACAGGATTAGATACCCTGGTAGTCCACGCCGTAAACGATGAATGCTAGCTGTTGGGGTGCTTGCACCGCAGTAGCGCAGCTAACGCTTTAAGCATTCCGCCTGGGGAGTACGGTCGCAAGATTAAAACTCAAATGAATTGACGGGGGCCCGCACAAGCGGTGGAGCATGTGGTTTAATTCGAAGCAACGCGAAGAACCTTACCTGGCCTTGACATGCTGAGAACTTTCCAGAGATGGATTGGTGCCTTCGGGAACTCAGACACAGGTGCTGCATGGCTGTCGTCAGCTCGTGTCG
+
CCC9C9FEGGGEGCFGGFDCEFGGFFGCFGFGGGDFEGGG8F;@FDFFGGGGGGGG9FFFGCFFDFGGGGGGGGG@@7EACFGGEGGFEFGGGGGGECEFGFEGGGGC<FGGGGGGEFGGGGGDEFGGA9B<<D=BAFGGGFEGG,5F>::FFGG7<F@GCFCFGCEEG1CFGFGFGGGGG7;AFFG9FGFGC:FGGEGGC:C8F+2+<9CCFC<CFFF7FGFFFFGGGGGF?FECE7CCGDGFFFCC0;7CG?6CD5CEFFGGFGGC8FF*<<E?FD8CC>C7?FAFC>C*<@8EEE/:5
@M01751:259:000000000-C669V:1:1102:23745:15655 1:N:0:AGAGTC
TCACCACGTCATCCCCACCTTCCTCCGGTTTATCACCGGCAGTCTCCTTTGAGTTCCCGACCGAATCGCTGGCAACAAAGGATAAGGGTTGCGCTCGTTGCGGGACTTAACCCAACATTTCACAACACGAGCTGACGACAGCCATGCAGCACCTGTCTCACGGTTCCCGAAGGCACTGAGGCATCTCTGCCAGATTCCGTGGATGTCAAGAGTAGGTAAGGTTCTTCGCGTTGCATCGAATTAAACCACATGCTCCACCGCTTGTGCGGGCCCCCGTCAATTCATTTGAGTTTTAACCTTT
+
CCCCCGGEGGGGGGGGGGGGGGGGGGGGGGGGGGGGGGGGEGGGGGGGGGGGGGGGGGGGGGGGGGGGGGGGGFGGGGGGFGGGGGGGGGGGDGGGGGGGDEGGGGGGDEDFGGGGFFFFFGFGGGGGGGGDGGGGGGGGGGGGGGGGCFGGFFGGGGGFFGGGGGGGGGGDGGGGGGGG7F<FFGGGDFGFG>:FFFFGEGDFCGCFGEGGGGGGFGGGGGGGFGG**:EEEG:7<EGGGGGGGGC>C@GFFCCCFGGEGEE*;+<8:EEGGGE8CEGGGGGGGGFD::CGGFC8CFGG+
@M01751:259:000000000-C669V:1:1102:3181:15679 1:N:0:AGAGTC
TCACCACGTCATCCCCACCTTCCTCCGAGTTGACCCCGGCAGTCTCGCATGAGTCCCCAGCCACCCGAAGGTGCTGCTGGCAACATGCGACGAGTGTTGCGCTCGTTGCGGGACTTAACCCAACATCTCACGACACGATCTGACGACAGCCATGCACCACCTGCACACCAGCAAAAGCTGCACCATCTCTGGCACATCCCGGTGCATGTCAAACCCAGGTAAGGTTCGTCGCGTTGCATCGAATTAATCCGCATGCTCCGCCGCTTGTGCGGGCCCCCGTCAATTCCTTTGATTTTTAGCC
+
CCCCCGGDC6FFGGGGGGGGEFG<FGGFEF-6<C,<FBCFE+CFFGGGG:CFG9FE@FFBCCFFGGGCG7@ECFGGA=EF:EGGGG8E:7C+=@++C,8FFFE:+>+,C:+@@EFG<FGF@:FEFGGA,CFDFF+=7C+>D9FFGFFFC@FCA@FFGG8DFE,8FGG>CECGGGGB8CC<C:CFFG@F9;;CE7<:FG+<*4==CF9,?:,<?FG7FFF77A@<+::*:;:?E>E5C++386CC;CFFC<?CEGEGGE@AC**288>:+0**2::8*:/2;:E7EF90<<+3++3+<76CC
@M01751:259:000000000-C669V:1:1102:6675:15690 1:N:0:AGAGTC
CTAGCAACAGGATTAGATACCCTGGTAGTCCACGCCGTAAACGATGTCGACTTGGAGGTTGTTCCCTTGAGGAGTGGCTTCCGGAGCTAACGCGTTAAGTCGACCGCCTGGGGAGTACGGCCGCAAGGTTAAAACTCAAATGAATTGACGGGGGCCCGCACAAGCGGTGGAGCATGTGGTTTAATTCGATGCAACGCGAAGAACCTTACCTACTCTTGACATCCACGGAATTCGGCAGAGATGCCTTAGTGCCTTCGGGAACCGTGAGACAGGTGCTGCATGGCTGTCGTCAGCTCGTGTT
+
CCCCCGGGGGGGGGGGGGGGGGGGGGGGGGGGGGGGGGGGGGGGGGGGGGGGGGGGGGGGGGGGGGGGGGGGGGGGGGGGGGGGGGGGGGGGGGGGGGGGGGGGGGGGGGGGGGGGGGGGGGGGDGDGGGGGFGGGGGGGGGGGGGFGGGGGGGGGGGGFGGGGGEGGDE@FFFFGGGGFFFFGGGGGGGGGGGGGGGGCEGGGGGGGGGGGFFGGGFGGGGGGGG>?CGGGGGGGGGG>FGGGGGGFCGGFGGGGGGGGGGGGGGGD:C8C5<6EFGGGGG6C68CCFFFGGG7CC/7AC
@M01751:259:000000000-C669V:1:1102:19392:15711 1:N:0:AGAGTC
TCACCACGTCATCCCCACCTTCCTCCGGTTTATCACCGGCAGTCTCCTTTGAGTTCCCGACCGAATCGCTGGCAACAAAGGATAAGGGTTGCGCTCGTTGCGGGACTTAACCCAACATTTCACAACACGAGCTGACGACAGCCATGCAGCACCTGTCTCACGGTTCCCGAAGGCACTAAGGCATCTCTGCCGAATTCCGTGGATGTCAAGAGTAGGTAAGGTTCTTCGCGTTGCATCGAATTAAACACCATGCTCCACCGCTTGTCCGGGCCCCCGTCAATTCATTTGAGTTTTAACCTTT
+
CCCCCGGGGGGGGGGGGGGGGGGGGGGGGGGGGGGGGGGGGGGGFGGGGGGGGGGGGGGGGGGGGGGGGGGGGGGGGGGGGGGGGGGGGGGGGGGGGGGFGGGGGGGGGGGFGGGGGGGGGGGGGGGGGGGGGGGGGGGGGGGGGGGGGGGGGGGGGGGGGGGGGGGGGGGGGGGGGGGGGGGGGGGGCGGGGGGGGGGGFGGGGGGFGGGFGGGGCF<C7FC9FF:*;CEE?E69:;@*<8CGFG+**;C0++<<CGG*8C8*:+2:8?EEGGDE?EG*A0+3<C7++/<FFFG+C:FG+
@M01751:259:000000000-C669V:1:1102:17804:15717 1:N:0:AGAGTC
TCACCACGTCATCCCCACCTTCCTCCGGTTTATCACCGGCAGTCTCCTTTGAGTTCCCGACCGAATCGCTGGCAACAAAGGATAAGGGTTGCGCTCGTTGCGGGACTTAACCCAACATTTCACAACACGAGCTGACGACAGCCATGCAGCACCTGTCTCACGGTTCCCGAAGGCACTAAGGCATCTCTGCCAAATTCCGTGGATGTCAAGAGTAGGTAAGGTTCTTCGCGTTGCATCGAATTAAACCACATGCTCCACCGCTTGTGCGGGCCCCCGTCAATTCATTTGAGTTTTAATCTTT
+
CCCCCGGGGGGGGGGGGGGGGGGGGGGGGGGGGGGGGGGGGGGGGGGGGGGGGGGGGGGGGGGGGGGGGGGGGGGGGGGGGGGGGGGGGGGGGGGGGGGGGGGGGGGGGFGGGGGGGGGGGGGGGGGGGGGGGGGGGGGGGGGGGGGGGGGGGGGGGGGGGGGGGGGGGGCGGGGGGGGGGGGGGGGGFGGGGGGGGGGGGGGGFGGGGGGGGGGGGGGGGFGGGGGGGGGGCGGGGGGGGGGGGGFDCFCFGGGGGGGGGDGGGCGGGEGGGGGGGGGE@99:CGGFECGGGGGFGGFG+
@M01751:259:000000000-C669V:1:1102:21368:15743 1:N:0:AGAGTC
TCACCACGTCATCCCCACCTTCCTCCGGTTTGTCACCGGCAGTCTCCTTAGAGTGCCCACCATAACGTGCTGGTAACTAAGGACAAGGGTTGCGCTCGTTACGGGACTTAACCCAACATCTCACGACACGAGCTGACGACAGCCATGCAGCACCTGTGTCTGAGTTCCCGAAGGCACCAATCCATCTCTGGAAAGTTCTCAGCATGTCAAGGCCAGGTAAGGTTCTTCGCGTTGCTTCGAATTAAACCACATGCTCCACCGCTTGTGCGGGCCCCCGTCAATTCATTTGAGTTTTAACCTT
+
CCCCCGGGGGGGGGGGGGGGGGGGGGGGGGGGGGGGGGGGGGGGGGGGGGGGGGGGGGGGGGGGGGGGGGGGGGGGGGGGGGGGGGGGGGGGGGGDGGGGGGGGGGGGGGGGGGGGGGGGCEGGGGGGGGGGGGGGGGGGGGGGGGGGGGGGGGGGGGGGGGGGGGGGGGGGGGGGGGGGDGGGGGGGGGGGGGGGGGGGGCFGGCGGGGFFDGGGGGGGGGGGGGGGFEGFGDGGFF:FGGGGGGGGGGGGGGGGGGGGGGEGGGGFEEGGGGGGGGGGCGGFFGGFF7EGGGGGGGFGG
@M01751:259:000000000-C669V:1:1102:14360:15763 1:N:0:AGAGTC
CTAGCAACAGGATTAGATACCCTGGTAGTCCACGCCGTAAACGATGTCGACTTGGAGGTTGTTCCCTTGAGGAGTGGCTTCCGGAGCTAACGCGTTAAGTCGACCGCCTGGGGAGTACGGCCGCAAGGTTAAAACTCAAATGAATTGACGGGGGCCCGCACAAGCGGTGGAGCATGTGGTTTAATTCGATGCAACGCGAAGAACCTTACCTACTCTTGACATCCACGGAATTCGGCAGAGATGCCTTAGTGCCTTCGGGAACCGTGAGACAGGTGCTGCATGGCTGTCGTCAGCTCGTGTT
+
CCCCCGGGGGFGGGGGGGGGGGGGGGGGGGGGGGGGGGGGGGGGGGGGGGGGGGGGGGGGGGGGGGGGGGGGGGGGGGGGGGGGGGGGGGGGGGGGGGGGGGEGGGGGGGGGGGGGGGEGDGGGGGGGGGGGGGGGGGGGGGGGGGGGGGGGGGGGGGE7CEDCFGGGGGGGGGGGGFGEGGGGGGGGGGGGCGGGGGGGGGGFGGGGGGGGGGGGFEGGGG?F@F?ECEGGFCCEDE5FC?EFFGGGFGDGGGFGFGGDGG@CGGFE@CGGCGFFEFF?79=F**:CC>FFGGGGG5**0
@M01751:259:000000000-C669V:1:1102:22635:15767 1:N:0:AGAGTC
CTAGCAACAGTATTAGATACCCTGGTAGTCCACGCCGTAAACGATGTCGACTTGGAGGTTGTTCCCTTGAGGAGTGGCTTCCGGAGCTAACGCGTTAAGTCGACCGCCTGGGGAGTACGGCCGCAAGGTTAAAACTCAAATGAATTGACGGGGGCCCGCACAAGCGGTGGAGCATGTGGTTTAATTCGATGCAACGCGAAGAACCTTACCTACTCTTGACATCCACGGAATTCGGCAGAGATGCCTTAGTGCCTTCGGGAACCGTGAGACAGGTGCTGCATGGCTGTCGTCAGCTCGTGTT
+
CCCCCGGGGE,CFFGGDGGGGGGGGGGGGGGGGGGGGGGGGGGGGGGGGGGGGGFGGGGGGGGGGGGGGGGGGGGGGGGGGGGGDDGGGGGGGGGGGGGFGGGGGGGGGGGGGGGGGGGGGGGGGGGGGGFFEFGGGGGFGFGGGGFGGGGGGGGGGGGEDGGFFEGFGGGGGGGGDGGGGGGGGGGGGGGGGGGGGGGGGGFGGGGGGGGGGGGGGGGGFFGGGGDGGGGGFGGGGGGCFGGGGGGGGGGGGGGGGGGGGGGGGCGGCDFFG7<EGFGGGGGGGDF6*AFF*C7EGGGGC
@M01751:259:000000000-C669V:1:1102:5750:15774 1:N:0:AGAGTC
CTAGCAACAGGATTAGATACCCTGGTAGTCCACGCCGTAAACGATGTCGACTTGGAGGTTGTTCCCTTGAGGAGTGGCTTCCGGAGCTAACGCGTTAAGTCGACCGCCTGGGGAGTACGGCCGCAAGGTTAAAACTCAAATGAATTGACGGGGGCCCGCACAAGCGGTGGAGCATGTGGTTTAATTCGATGCAACGCGAAGAACCTTACCTACTCTTGACATCCAGAGAACTTTCCAGAGATGGATTGGTGCCTTCGGGAACTCTGAGACAGGTGCTGCATGGCTGTCGTCAGCTCGTGTT
+
CCCCCGGGGGGGGGGGGGGGGGGGGGGGGFFFGGGGGGGGGGGGGGGGGGGGGGGGGGGGGGGGGGGGGGGGGDGGGGGGGGGGGGGGGGGGGGGGGGDGGGGGGGGGGGGGDGGGGGGGGGGGDGGGFGGGGGGGGGGFGGGGGGGGGGGGGGGGGGGGGGGGGGGEEGGGGFCFFFGGGGGGGGFFGGFGGGGGDEGGGGGGGGGGGGGGGGGGGGGGG7?6CFFGGGGGGGGGGGGFDF9FFFGFGFCEGGGGGGGGGGGGGGGFGFGGGGGGGGGGGGG5EGEFGGGGEFCGG5CAC
@M01751:259:000000000-C669V:1:1102:11988:15795 1:N:0:AGAGTC
TCACCACGTCATCCCCACCTTCCTCCGGTTTATCACCGGCAGTCTCCTTTGAGTTCCCGGCATTACCCGCTGGCAACAAAGGATAAGGGTTGCGCTCGTTGCGGGACTTAACCCAACATTTCACAACACGAGCTGACGACAGCCATGCAGCACCTGTCTCAGAGTTCCCGAAGGCACCAAAGCATCTCTGCTAAGTTCTCTGGATGTCAAGGCCAGGTAAGGTTCTTCGCGTTGCATCGAATTAAACCACATGCTCCACCGCTTGTGCGGGCCCCCGTCAATTCATTTGAGTTTTAACCTT
+
CCCCCGGDGGGGGGGGFGGGGGGFGFEGFFEGGGGGGGGGDGGGGGFGGGGGEGFEGGGGGGGGGGGFCGEDGGGGFGGGGGG?FGGCFGGGGGGEECFGGEFECGGGGFEGGGGGGGGCFGGGGGGGGFGGGFG9FEEDG=FGGC8C<AFGGGFCFFGFGCGGFFGGGGECEEFGGFFGGC7:FFCGGGGFFDFFFGGGGGF9CGGGGCFGGF:FGCGGG@FGGGGGGCGGGGGGDF5C?8CGCC@ECGG?+<7<CGGGGGGCF8+:EEEC>CEGG*;;80<9C7FGDEGCEGGGGG:EG
@M01751:259:000000000-C669V:1:1102:11653:15883 1:N:0:AGAGTC
TCACCACGTCATCCCCACCTTCCTCCGGTTTATCACCGGCAGTCTCCTTTGAGTTCCCGACCGAATCGCTGGCAACAAAGGATAAGGGTTGCGCTCGTTGCGGGACTTAACCCAACATTTCACAACACGAGCTGACGACAGCCATGCAGCACCTGTCTCAGAGTTCCCGAAGGCACCAAAGCATCTCTGCTAAGTTCTCTGGATGTCAAGAGTAGGTAAGGTTCTTCGCGTTGCATCGAATTAAACCACATGCTCCACCGCTTGTGCGGGCCCCCGTCAATTCATTTGAGTTTTAACCTTG
+
CCCCCGGGGGGGGGGGGGGGGGGGGGGGGGGGGGGGGGGGGGGGGGGGGGGGGGGGGGGGGGGGGGGGGGGGGDGGGGGGGGGGGGGFGGGGGGGGGGGGGGGGGGGGG?CEFGGGGGGGGGGGGGGGGGGGGGCGGGGDGGGGGGGCFGGGGGGGGGGGGGGGGGGGGGGGGGGGGGGGGGGGGCGFFGGGGGGGGGGGGGGGGGGGGGGGGGGGGGGGGGGGGGGFGGGGEGGGGGGGGGGGGGCFGGGGGFGGGGGGGGGGGGGGDGGGGGGGDGGGGGGCFFGEGGFGGGGGGGGG+
@M01751:259:000000000-C669V:1:1102:14269:15972 1:N:0:AGAGTC
TCACCACGTCATCCCCACCTTCCTCCGGCTTATCACCGGCGGTTCCTTTAGAGTACCCAACTCAATGATGGTAACTAAAGGCGAGGGTTGCGCTCGTTGCGGGACTTAACCCAACATTTCACAACACGAGCTGACGACAGCCATGCAGCACCTGTCTCAGAGTTCCCGAAGGCACCAATCCATCTCTGGAAAGTTCTCTGGATGTCAAGAGTAGGTAAGGTTCTTCGCGTTGCATCGAATTAAACCACATGCTCCACCGCTTGTGCGGGCCCCCGTCAATTCATTTGAGTTTTAACCTTGC
+
CCCCCGGGGGGGGGGGGGGGGGGGGGGGDGGGGGGGGGGGGGGGGGGGGGGCGFGGGGGGGGGGGGGGGGGGGGGGGGGGGGGGGGGGGEGEGGGGGGFGGGGGGGFGD<FFCGGCGGGGGGGGGGGGGGGGFGGGGGDBFGGFGGGGGGGGGGGGFGGFGGGGGGGGGGGGGCFGFGGGGGFGGCFGGFFGGGGGGGGGG?9:FGGGGG@FFFGGFGFGGGGGGGFEGGGGGGG?EGGGGGGGGGGGGFGGGGGGGGGGGGGGGGGEGGGGGGEEGGGGGGGGGGGGFGGGFFGGGFG?6
@M01751:259:000000000-C669V:1:1102:15646:16092 1:N:0:AGAGTC
CTAGCAACAGGATTAGATACCCTGGTAGTCCACGCCGTAAACGATGAATGCCAGCCGTTGGTCTGCTTGCAGGTCAGTGGCGCCGCTAACGCATTAAGCATTCCGCCTGGGGAGTACGGTCGCAAGATTAAAACTCAAAGGAATTGACGGGGACCCGCACAAGCGGCGGAGCATGCGGATTAATTCGATGCAACGCGAAGAACCTTACCAAGGCTTGACATACACCAGAACACCGTAGAAATACGGGACTCTTTGGACACTGGTGAACAGGTGGTGCATGGTTGTCGTCAGCTCGTGTCGT
+
CCCCCGGGGG?FGGGGGGGGGGGGGGGGGGGGGGGGGGGGGGGGGGGGGGGGGGGGGGGGGEGGGGGGGGGGGGGGGGGGGGGGGGGGGGGGGGGGCCGGGGGGGGGGGGGGGGGGGGGGGGGGGGGGGGGGGGGGGGGGGGGGGGGGGGGGGGGGGGGGGGGGGGGGGGGGGGGGGGGGGGGGGGGGGGGGGGGGGGGGGGGGGGGGGGGGGGGGGGGGGGGGGGGGGGGGGGGGGGGCGGGGGGGGGGGGGGGGGGGGGGGGGGGGGGGGGGGGGGGGGGGGGGGGGGGGFGGGGDFC5
@M01751:259:000000000-C669V:1:1102:6294:16203 1:N:0:AGAGTC
CTAGCAACAGGATTAGATACCCTGGTAGTCCACGCCGTAAACGATGAATGTTAGCCGTCGGGCAGTTGACTGTTCGGTGGCGCAGCTAACGCATTAAACATTCCGCCTGGGGAGTACGGTCGCAAGATTAAAACTCAAAGGAATTGACGGGGGCCCGCACAAGTGGTGGAGCATGTGGTTTAATTCGATGCAACGCGAAGAACCTTACCTACTCTTGACATCCACGGAATTCGGCAGAGATGCCTTAGTGCCTTCGGGAACCGTGAGACAGGTGCTGCATGGCTGTCGTCAGCTCGTGTTG
+
CCCCCGGGGGGGGGGGGGGGGGGGGGGGGGGGGGGGGGGGGGGGGGGGGGGGGGGGGGGGGDGGGGGGGGFFFGGGGGGGGGGGGGGGGGGGGGGGGGGGGGGGGGGGGGFDDGGGGGGGGGGGGGGFGGGGGGGGGGGGGFFGGGGGGGGGGGGGGGGGGGGGGGGG>FGGGGGGGGGG>GFGFGGGCGGGGGGEEDEGGGGGGGGGGGGGGGFG7CCFGGGGFEGGGGGGGGGGGFCFGGGGGGGGGGGGGEFFGG5EFEEGGGEGGGGGGGFGGGGGGC8FGGGG8FGGGG8?CGFG=
@M01751:259:000000000-C669V:1:1102:23459:16247 1:N:0:AGAGTC
TCACCACGTCATCCCCACCTTCCTCCGGTTTATCACCGGCAGTCTCCCTAGAGTGCCCAACTGAATGATGGCAACTAAGGACGTGGGTTGCGCTCGTTGCGGGACTTAACCCAACATCTCACGACACGAGCTGACGACAGCCATGCAGCACCTGTGTTCGCGTCCCCGAAGGGAACCCCGGATCTCTCCGGATGGCACGACATGTCAAGGGATGGTAAGGTTCTGCGCGTTGCTTCGAATTAAACCACATGCTCCACCGCTTGTGCGGGCCCCCGTCAATTCCTTTGAGTTTTAATCTTGC
+
CCCCCGGGGFGGGFGGFGGFGGGFFFGGGGGGGGDFGGFGGGGGAFCGCFGGGGGGGGGGGFFGGGGGGGFGGGGCGGGGFGEGGGDCFCFCGGGGEGGGGGGGGFGGGGGF:FGGGGFGFGGDGGGGGEFFEGGCGGDGGGGGGGFFDEFGGGG8F>CFCGE:F7F7>FGGGGGGGGGEFG@B,?FCGEEG<7FFFG@FGGEG<CF9FFEGGG>EFGGGCFGGGGGGGGD58+@F**;AF+@FCF5EFGFF?0:CE@C8/21;+<*?CDE8?8C=?EE9<CEFCC<+22<A?++<<+?9<
@M01751:259:000000000-C669V:1:1102:6711:16320 1:N:0:AGAGTC
TCACCACGTCATCCCCACCTTCCTCGCGGCTTATCACCGGCAGTCTCCCTAGAGTGCCCAACTGAATGATGGCAACTAAGGACGTGGGTTGCGCTCGTTGCGGGACTTAACCCAACATCTCACGACACGAGCTGACGACAGCCATGCAGCACCTGTGTGCACGCCTCCGAAGAGGATCCCCGATCTCTCGAGGTAACATGCCATGTCAAGGGATGGTAAGGTTCTGCGCGTTGCTTCGAATTAAACCACATGCTCCACCGCTTGTGCGGGCCCCCGTCAATTCCTTTGAGTTTTAATCTTT
+
CCCCCGGGGGGGGGGGGGGGGGGGGGGGGGGGGGGGGGGGGGGGGFGGGGGGGGGGGGGGGGGGGGGGGGGGGGGGGGGGGGGGF>CEGGGGGGDGGGGGGGGGGGFGGGFGGGGGGGGGGGGGGGGGGGGGGGGGGGGGGGGGGFGG9CDGGGGFCFGGGGGGGFGGGGGEGGGGGGGGGGGFG@FCFGGGGGGGGGGGGGGG:CFGGGGGFGGGFFGGGFGG7+<5:CGGDGGGGCG6ECFGFFFGGGG+A7:E?EF52*;CFGGGGDG8?EGGEEGECGGGGFGGGFGGFG@EC+<?+
@M01751:259:000000000-C669V:1:1102:7817:16376 1:N:0:AGAGTC
TCACCACGTCATCCCCACCTTCCTCGCGGCTTATCACCGGCAGTCTCCCTAGAGTGCCCAACTAAATGATGGCCACTAAGGACGTGGGTTGCGCTCGTTGCGGGACTTAACCCAACATCTCACGACACGAGCTGACGACAGCCATGCAGCACCTGTGTGCACGCCTCCGAAGAGGATCCCCGATCTCCCGAGGTAACATGCCATGTCAAGGGATGGTAAGGTTCTGCGCGTTGCTTCGAATTAAACCACATGCTCCACCGCTTGTGCGGGCCCCCGTCAATTCCTTTGAGTTTTAATTTTG
+
CCCCCGGGGGGGGGGGGGGGFGGGGGDGGGGGGGGGGGGGGGGFF@FGGGGGDFFFGGGGGGGGFGGGGGGGG@FFAFFGGFGGFGGGGGGGGGGGGGFGGGGGGGGGGGFDEFGFGFGFGGGGDGGGGDGGGGGGGGGGEGGG9FGGGGFGGGGF8@FFFGCGGFGFGEEGGGGG@F<FGDGDGG9,8:FCEGFGGFGGGGFFFF:,CEDGGCEGGGCFG<9EGFCEGEEEDEGGGGGGGFEGFGGGGCGCGCFGGGFC5:E8809**C?8E8CCEC*8<<9EFF9+:C@9C9EG:+02+
@M01751:259:000000000-C669V:1:1102:9946:16408 1:N:0:AGAGTC
CTAGCAACAGGATTAGATACCCTGGTAGTCCATGCCGTAAACGTTGGGCGCTAGGTGTGGGCCGCATTCCACGTGGTCCGTGCCGCAGCTAACGCATTAAGCGCCCCGCCTGGGGAGTACGGCCGCAAGGCTAAAACTCAAAGGAATTGACGGGGCCCCGCACAAGCGGCGCAGCATGCGGATTAATTCGATGCAACGCGAAGAACCTTACCAAGGCTTGACATGCAGGGAAATCCTCCAGAGATGGTGGGTCCGCAAGGGTCCTGCGCAGGTGGTGCATGGTTGTCGTCAGCTCGTGTCG
+
CCCCCGGGGFFCFGGGGGGGGGGGGGGGGGGGGGGGGGGGGGGFGGGGFGGGGGGGGGGGGGGGGGGGGGGGGGGGGGGGGGGFGGGGGGGGGGGGGGGGGGGGGGGGGG7FGGGGGGGGGGGGGGEGGGGFGGGGGGGGGGGGGGGGGGGGGGGGGGGGGGGGGGGGGGGGGGGGGGGGGGGGGGGGGGGGGGGGGGGGGGGGGGGGGGGGGGGGGGGGGGGGGGGGGGGGGGGCFGGGGFGGEGGFGCEGGFGGGGGGGGGGGGGGGGGGGGGGGGCGGFC:C>CGGGGGGGFGGG=FE
@M01751:259:000000000-C669V:1:1102:12567:16503 1:N:0:AGAGTC
TCACCACGTCATCCCCACCTTCCTCCGGTTTATCACCGGCAGTCTCCTTTGAGTTCCCGACCGAATCGCTGGCAACAAAGGATAAGGGTTGCGCTCGTTGCGGGACTTAACCCAACATTTCACAACACGAGCTGACGACAGCCATGCAGCACCTGTCTCACGGTTCCCGAAGGCACTGAGGCATCTCTGCCAGATTCCGTGGATGTCAAGAGTAGGTAAGGTTCTTCGCGTTGCATCGAATTAAACCACATGCTCCACCGCTTGTGCGGGCCCCCGTCAATTCATTTGAGTTTTAACCTTT
+
CCCCCGGGGFGGGGGGGGGGGGGGGGGGGGGGEGGGGGGGDEGGDGGGGGGGGGGGGGGGGGGGGGGGGGGGGEGGGGGGGGGGGGGGGGGGGGGGGGGGGGGGGGGGG9DGGEGGGGGGGGGGGGGGGGGGGGGGGGGGGGGGGGGGCFGGGGGGGGGGGGCFFGGGGG*>CFCGGGGFFGGGGGGGGGGGFG@FGGGGGGDGCGGGBFGGGGFGGGGGGGFFGGGGGGEEEGGGFCFGGGGGGGFGGGGCF7@<FFF>CE8@F<F>EGGGCCGGGGC/CFFG@FEEFFFFGGGGGGGG+
@M01751:259:000000000-C669V:1:1102:14053:16514 1:N:0:AGAGTC
TCACCACGTCATCCCCACCTTCCTCGCGGCTTATCACCGGCAGTCTCCCTAGAGTGCCCAACTAAATGATGGCAACTAAGGACGTGGGTTGCGCTCGTTGCGGGACTTAACCCAACATCTCACGACACGAGCTGACGACAGCCATGCAGCACCTGTGTGCACGCCTCCGAAGAGGATCCCCGATCTCTCGAGGTAACATGCCATGTCAAGGGATGGTAAGGTTCTGCGCGTTGCTTCGAATTAAACCACATGCTCCACCGCTTGTGCGGGCCCCCGTCAATTCCTTTGAGTTTTAATCTTT
+
CCCCCGGGGGGGGGGGGGGGGGGGGGGGGGGGGGGGGGGGGGGGGGGGGGGGGGGGGGGGGGGGGGGGGGGGGGGGGGGGGFGGGGGGGGGGGGGGGGG8CFGEGGGGGGGGGGGGGGGFGGGGGGEGGGGGGGGGGGGGGGGGGGGGGCGGGGGFFFFGGGGGGFEGGGGGGGGGCGFGGEGGGGGCGGGEECGGGGGGGGGGGGGFGFGGCGEG:EFGGFGGGGGEEDGGGEGGF8;EGGGGGGGGGGGGGGFGGFFGGGG>GCG5CCGGGGGCEGCGGFGGGGFGG*3@9CFFGGGG+
@M01751:259:000000000-C669V:1:1102:16779:16557 1:N:0:AGAGTC
CTAGCAACAGGATTAGATACCCTGGTAGTCCACGCCGTAAACGATGTCAACTAGCCGTTGGGATCCTTGAGATCTTAGTGGCGCAGCTAACGCATTAAGTTGACCGCCTGGGGAGTACGGCCGCAAGGTTAAAACTCAAATGAATTGACGGGGGCCCGCACAAGCGGTGGAGCATGTGGTTTAATTCGAAGCAACGCGAAGAACCTTACCTGGCCTTGACATGCTGAGAACTTTCCAGAGATGGATTGGTGCCTTCGGGAACTCAGACACAGGTGCTGCATGGCTGTCGTCAGCTCGTGTC
+
CCCCCGGGGFFGGGGGGGGGGGGGGGGGGGGGGGGGGGGGGGGGGFGGGGGGGGGGGFEGGGGGGGGFGCFGCFFGGGGGGDEGGGGGGGGGGGGGGGGGGGAEGGGGGGGGGGGGGGGGGGGGEEGGFGGGGGGFGGGGGGGGFGGGGGGGGGGGGGGGGGGFGGGFFGGGGGGFFGDGGFFFGGGGDFGGGGGGGGGGEGGGGGCFDGGGGGGGGGGGGGCFGGGGGGGGGGG9@FF>FGGGGGGG6ACGGFGGGGGEDFFFGGGGGGGCFFFDG?C69CFFFDGEGGGGEG9?575=*
@M01751:259:000000000-C669V:1:1102:17579:16597 1:N:0:AGAGTC
CTAGCAACAGGATTAGATACCCTGGTAGTCCACGCCGTAAACGATGAATGCCAGCCGTTGGCCTGCTTGCAGGTCAGTGGCGCCGCTAACGCATTAAGCATTCCGCCTGGGGAGTACGGTCGCAAGATTAAAACTCAAATGAATTGACGGGGGCCCGCACAAGCGGTGGAGCATGTGGTTTAATTCGATGCAACGCGAAGAACCTTACCTGGCCTTGACATCCAGAGAACTTAGCAGAGATGCTTTGGTGCCTTCGGGAACTCTGAGACAGGTGCTGCATGGCTGTCGTCAGCTCGTGTTG
+
CCCCC9FFFC8EFFDFGGGGFGEFFGGGGGGFFGGGGGCGGGGFGGGGGGDCFGGGGGGGGGGGGGGF@FGGGGGGGGGGGGGGGGGGGGGG+BFGFGGGGGGGGGGCGGGGGGGFGGGGGGGGGGGGGGGGFCFFGGGGGGGGGGGGGGGGGC<*3:B@F<>@ECCFGGGG7<CFGGF*<FFCGFFGGGGG9BFF>CF*CFFCGFFEFGGGGGGFDFFFCCC@998CFGGCCG7CCCF8+<++<@CC>FDGC7CFDE?CGGGGGGGCC?C1<+8CCFGFGGFFE*:E:C58++8;8EGG5
@M01751:259:000000000-C669V:1:1102:8936:16651 1:N:0:AGAGTC
TCACCACGTCATCCCCACCTTCCTCCGGTTTGTCACCGGCAGTCTCCTTAGAGTGCCCACCATAATGTGCTGGTAACTAAGGACAAGGGTTGCGCTCGTTACGGGACTTAACCCAACATCTCACGACACGAGCTGACGACAGCCATGCAGCACCTGTGTCAGAGTTCCCGAAGGCACCAATCCATCTCTGGAAAGTTCTCTGCATGTCAAGGCCTGGTAAGGTTCTTCGCGTTGCTTCGAATTAAACCACATGCTCCACCGCTTGTGCGGGCCCCCGTCAATTCATTTGAGTTTTACCCTT
+
CCCCCGGGGGGGGGGGGGGGGGGGCFGGGGGGGGGGGGGE>:EGFGGGGGGGGGGGGGGGDFFGGFGGGGGGGGGGGGGGGFGGGDGGGGGGGGGGGGGGGGGCFFGDFGGGGGGGGGGGGGGGGGGGGDGGGFGGCCEGGDGGGGGGGGGGGGGGGGGGFDFGGGFFGCFGGGGGGGGGGGGGGGFGGGGGG?FGGGCGGGGGGGGGGDFGGGGFGGGGFGGGGGGGGG>BF:FEFG7F7FGCBFGCFGGGFGGGG6AFDGGEEF6+**/2?GGEGGGCDGG?7CCCC+;9CFGG+<7?F
@M01751:259:000000000-C669V:1:1102:5907:16672 1:N:0:AGAGTC
TCACCACGTCATCCCCACCTTCCTCCGGTTTGTCACCGGCAGTCTCCTTAGAGTGCCCACCATAACGTGCTGGTAACTAAGGATAAGGGTTGCGCTCGTTGCGGGACTTAACCCAACATTTCACAACACGAGCTGACGACAGCCATGCAGCACCTGTCTCACGGTTCCCGAAGGCACTGAGGCATCTCTGCCAGATTCCGTGGATGTCAAGAGTAGGTAAGGTTCTTCGCGTTGCATCGAATTAAACCACATGCTCCACCGCTTGTGCGGGCCCCCGTCAATTCCTTTGAGTTTTAACCTT
+
CCCC?@9FFDGDDGFDFECF9CF<CGGGCFFDFFAAF;7:@CFFFGCFFEGGGGGAFG,C,C<<<FGF?@@FFFFGFGAEFG9<F<E9<C<CE7@>@CCF8B@C7@FGFA?C<<F<FGGF<9FEGGFGGGGG+C8FDFF+@>FFDEDFF,>D>BDCFFFGEFFGFEGG<F:FGCFCFFG,3>FEGGFFFCFGC:FB,@@CFCG@EGFAFC9F:FBFCFF:<C2C:,7;@C<=*<C,CC<BCFGGGGFGGFGCGGGE+<8***8:8:C9AC*/?CCG>E=CE+<7<FFG?C8<9@C:EFGGF
@M01751:259:000000000-C669V:1:1102:7874:16862 1:N:0:AGAGTC
CTAGCAACAGGATTAGATACCCTGGTAGTCCACGCCGTAAACGATGTCGACTTGGAGGCTGTTCCCCTGAGGAGTGGCTTCCGGAGCTAACGCGTTAAGTCGACCGCCTGGGGAGTACGGCCGCAAGGTTAAAACTCAAATGAATTGACGGGGGCCCGCACAAGCGGTGGAGCATGTGGTTTAATTCGATGCAACGCGAAGAACCTTACCTGGCCTTGACATCCAGAGAACTTAGCAGAGATGCTTTGGTGCCTTCGGGAACTCTGAGACAGGTGCTGCATGGCTGTCGTCAGCTCGTGTT
+
CCCCCGGGGGFAFGGGGGGGGGGGGGGGGEGGGGDGEGGGGGGGGFGGFGGGGGGGGGGGGGFGFGGGGGGGGGGGGGGGFCFECGGGEFGGDDFGGGGFGFGDGGGGEFGGGGGGGGGGDGGGGGGGGGGGGFGGGGGGGGGGGFGGFGGGD:C>FFGGGGG7,<<CCGCFGGGGGGGCFGGGGGFGEFGECGGGDGGGGGGFFFFGGC99CGGFGGDFGFFGGGGGGGGGGFGGFCCFGFGG7<FGEGGFF?EFCECCCGCEGGGCCFFFGF+@FCE8ECCD??ECEFGGGCDFCEGEC
@M01751:259:000000000-C669V:1:1102:3770:16864 1:N:0:AGAGTC
TCACCACGTCATCCCCACCTTCCTCCGGTTTGTCACCGGCAGTCTCCTTAGAGTGCCCACCATAACGTGCTGGTAACTAAGGACAAGGGTTGCGCTCGTTACGGGACTTAACCCAACATCTCACGACACGAGCTGACGACAGCCATGCAGCACCTGTGTCAGAGTTCCCGAAGGCACCAATCCATCTCTGGAAAGTTCTCTGCATGTCAAGGCCTGGTAAGGTTCTTCGCGTTGCTTCGAATTAAACCACATGCTCCACCGCTTGTGCGGGCCCCCGTCAATTCATTTGAGTTTTAACCTT
+
C<@CCDDEEGFF<EACFGGGFD@F<ACEEGGFEEECCFGGDEFCFFDFGGGGFFAFGGGEFFFGGF@CFF?AFFCFFEDFGFFFFFFDEG<FGG7CEFGGGEEEFGGGGAFGGFGGGG8<?DFGFCGEEGGG7>BFGGGG7=DDFBFDGGGGGGGGGGECGGCF=FAEE7@CE778:DGG,FGC@;,,8?CCG@FCFF9,@F?CFGF?FG9FFFGGF,,@ECF,<B:>::FGGD:FFGCC@2=F+4@;8CC6<0<F8+;@/85;EGCFGGGGC*/1:7*?*<FC7C?@CCEG7<CFFCFFC
@M01751:259:000000000-C669V:1:1102:17765:16926 1:N:0:AGAGTC
TCACCACGTCATCCCCACCTTCCTCCGGCTTATCACCGGCGGTTCCTTTAGAGTACCCAACTAAATGATGGTAACTAAAGGCGAGGGTTGCGCTCGTTGCGGGACTTAACCCAACATCTCACGACACGAGCTGACGACAGCCATGCAGAACCTGTGTTCCAGTCCCCGAAGGGAAGAAATCGATCTCTCGAAGTCGTCCGGACATGTCAAACGCTGGTAAGGTTCTGCGCGTTGCTTCGAATTAAACCACATGCTCCACCGCTTGTGCAGGCCCCCGTCAATTCCTTTGAGTTTTAATCTT
+
CCCCCGGGGGGGGGGGGGGGGGGGFGGGGGGGFGGGDFGGGGFGGGGFFFFGGGGFGFGGGGGGGGCFGGGFEFGGGGGGGGGGG7FGGGG:FFCFGGGEGGGEGDGB,AFFFGC<B@<FEGFGGGGGDGG@FCEGEEGGGG:FGFGE,@FFFE>:FFGGGGGGFGCFGGDGGGGGAFGGGEFGGDFGGGGGDGFECFGGGGGGGFF7C@EFG>EGGGGGGFCC::?GD>CCCGCGGGGGGGGGGGGGGGGG?F7FFGGEGGGGGG6ECFGGCC5?E5CEG7EGGGGGCCF9C7EGGFFFG
@M01751:259:000000000-C669V:1:1102:12125:16964 1:N:0:AGAGTC
TCACCACGTCATCCCCACCTTCCTCCGGTTTGTCACCGGCAGTCTCATTAGAGTGCTCAACTAAATGTAGCAACTAATGACAAGGGTTGCGCTCGTTGCGGGACTTAACCCAACATCTCACGACACGAGCTGACGACAGCCATGCAGCACCTGTGTTCAGGTTCCCTTTCGGGCACAACCAGATCTCTCCGGTCTTCCTGACATGTCAAGGGTAGGTAAGGTTTTTCGCGTTGCATCGAATTAATCCACATCATCCACCGCTTGTGCGGGTCCCCGTCAATTCATTTGAGTTTTAACCTTG
+
CCCCCGGGGGGGGGGGGGGGGGGGGGGGGGGGGGGGGGGGGGGGGGGGGGGGGGGGGGGGGGGGGGGGGGGGGGGGGGGGGGGGGGGGGGGGGGGGGFGGGGGGGGG?EEFEGGGGGCGGGGGGGGCFGGGGGGGGGGGGGGGGGGGGGGGGGGGGGGGGGGGFGGGGGFGGGGGGGGGGGGFGGGGFFGGGCFGCFGGGGGEGGGFF9FGEGFGFFGGCF<CFFGGGGGGGDE6<FEGGFFGGGGF@FGGFGGG??GGEEGGFFC9EEDGGGGFGGGGG99C7FGGCFFGGGGGCGFGG7
@M01751:259:000000000-C669V:1:1102:9552:17013 1:N:0:AGAGTC
TCACCACGTCATCCCCACCTTCCTCCGGTTTGTCACCGGCAGTCTCCTTAGAGTGCCCACCATAACGTGCTGGTAACTAAGGACAAGGGTTGCGCTCGTTACGGGACTTAACCCAACATCTCACGACACGAGCTGACGACAGCCATGCAGCACCTGTGTCTGAGTTCCCGAAGGCACCAATCCATCTCTGGAAAGTTCTCAGCATGTCAAGGCCAGGTAAGGTTCTTCGCGTTGCTTCGAATTAAACCACATGCTCCACCGCTTGTGCGGGCCCCCGTCAATTCATTTGAGTTTTAACCTT
+
CCCCCGGGGGGGGGGGGGGGGGGGFGGGGGGGGGGGGGGGGGGGGGGGGGGGGGGGGGGGGGGGGGGGGGGGGGGGGGGGGGGGGGGGGGGGGGGGGGGGGGGGGGGGGGGGGGGGGGGGAFGGGGGGGGGGGGGGGGGGDGGGFGGGGGGG@FGGGGGGGGGGGGGGGGGGGGGGGGGGGGGGGGGGC9FGGGGFGG9EFGGGGFGGFG9<BFGGGGGGGGGFGGGGGGGGGGEGGGGGCGGGGGGGGGGFGGGGFFGGGDGEGGFFGG*:CC?8EGE5EGGGFFGGGGGFGGGGGGGFG
@M01751:259:000000000-C669V:1:1102:19650:17078 1:N:0:AGAGTC
CTAGCAACCGGATTAGATACCCTGGTAGTCCACGCCGTAAACGATGTCGACTTGGAGGCTGTTTCCTTGAGAAGTGGCTTCCGGAGCTAACGCGTTAAGTCGACCGCCTGGGGAGTACGGCCGCAAGGTTAAAACTCAAATGAATTGACGGGGGCCCGCACAAGCGGTGGAGCATGTGGTTTAATTCGATGCAACGCGAAGAACCTTACCTGGCCTTGACATCCAGAGAACTTAGCAGAGATGCTTTGGTGCCTTCGGGAACTCTGAGACAGGTGCTGCATGGCTGTCGTCAGCTCGTGTT
+
CCCCCGGGGF7FGGGGGGGGGGGGGGGGGGGGGGGGGGGGGGGGGGGGGGGGGGGGGGGGGFEGGGGGGGGGGGGGGGGGGGGGGGGGGGGGGGGGGGGGGGGGGGGGGGFGEGGGGGGGGGGGGGGGGFGGGGGGGGGGGGGGGGGGGGGGGGGGGGGEGGGGGGGEGGGGGGGGGGGCFDFGFFGGGGGGGGGGGGGGGGGGGGGGFGGGGGGGGFGGGGGGGGGGGGGGGGGGGGGDFGGGGGGGGGGGGFG6CGGGGGDGGGGFCFGGFFFEFGFCGGFGGGG6FGCGGGGGC=CAG
@M01751:259:000000000-C669V:1:1102:5691:17095 1:N:0:AGAGTC
TCACCACGTCATCCCCACCTTCCTCCGGTTTATCACCGGCAGTCTCCTTTGAGTTCCCGACCGAATCGCTGGCAACAAAGGATAAGGGTTGCGCTCGTTGCGGGACTTAACCCAACATTTCACAACACGAGCTGACGACAGCCATGCAGCACCTGTCTCACGGTTCCCGAAGGCACTAAGGCATCTCTGCCAAATTCCGTGGATGTCAAGAGTAGGTAAGGTTCTTCGCGTTGCATCGAATTAAACCACATGCTCCACCGCTTCTGCGGGCCCCCGTCAATTCATTTGAGTTTTAACCTTG
+
CCCCCGGGF8FGGFGGFGGGGGGGGGGGGGGGGGGCDFFDBCFGGGGGGGGGGGFAFGGGGGGGGGGFGGECGGGGGGGGG8FFGFC8FGFGGDEGGGGGDGGEEGGGFFFGGGGGGGGGGGGGGGGGGGDGGGGGDGGGGGGFCCFGFGFGGGF>F@C;FGD*FFGGGGGGGGGGG@FFF7:CF9CFGGGGGFEGGGFGGDDA,?FGGGD7FCFFGGGCFCCFGGG>ECEEGD+<C*:8E>FCFF*AC*23:2ACCFG>EGG*<9:8C*:E8CEGGGEGF9CC9?FC:8@<CF7CF?9C+
@M01751:259:000000000-C669V:1:1102:10118:17138 1:N:0:AGAGTC
CTAGCAACAGGATTAGATACCCTGGTAGTCCACGCCGTAAACGATGTCAACTAGCCGTTGGAATCCTTGAGATTTTAGTGGCGCAGCTAACGCATTAAGTTGACCGCCTGGGGAGTACGGCCGCAAGGTTAAAACTCAAATGAATTGACGGGGGCCCGCACAAGCGGTGGAGCATGTGGTTTAATTCGAAGCAACGCGCAGAACCTTACCAGCTCTTGACATTCGGGGTATGGTCATTGGCGACGATGACCTTCAGTTCGGCTGGCCCTAGAACAGGTGCCGCATGGCTGTCGTCAGCTCG
+
CCCCCFFGF@8E@@<CACE<<,EEFFCEGE-E<F:FGF7BCFEF8DFFGCEFGG8FEFGGFCF9FGG,<CC<AFE9<FGGD7CC++@CFEEC77C?,CFCFA<<<=FGGFGGC774BEC7C+@7FE7CFE9EEFF<FFGGGCGAFCFBFGGGGCEFF>EGGG8CF**8><<FF*??FFFCFCC@F@;<:8C7>F:BE@FE7<C8CFGFC+ACG8CA9CEFGGGD<ECGEEFC:CFF9@?C+/:8::CGG++<9?:9FDEE>EGE/8*;C686<:CC*<8+*1**2A88CG2:C:E8EGG65
@M01751:259:000000000-C669V:1:1102:13194:17143 1:N:0:AGAGTC
CTAGCAACCGGATTAGATACCCTGGTAGTCCACGCCGTAAACGATGGAAGCTAGCCGTCGGGGGGTTTACCTTTCGGTGGCGCAGCCAACGCATTAAGCTTCCCGCCTGGGGAGTACGGTCGCAAGATTAAAACTCAAAGGAATTGACGGGGGCCCGCACAAGCGGTGGAGCATGTGGTTTAATTCGAAGCAACGCGCAGAACCTTACCAGCCCTTGACATGCCACGACGGTACCGGAGACGGTGCCATTCCTTCGGGACGTGGACACAGGTGCTGCATGGCTGTCGTCAGCTCGTGTCGT
+
CCCCCGGGGGDFGGGGGGGGGGGGGGGGGGGGGGGGGGGGGGGGGGGGGGGGGGGGGGGGGGGGGGGGGGGGGGGGGGGGGGGGGGGGGGGGGGGGGGGGGGGGGGGGGGGGGGGGGGGGGGGGGGGGFGGGGGGGGGGGG>FGGGGGGGGGGGGGGGGGGGGGGGGGGGGGGGFFFFFGGGGGGGFGGGGGGGGGGEGGGGGGGGGGGGGGGGGGGGGGGFGGGG8CEEEEDEGGGEEGGGGGGGG7AGGGGGGGGGDGEGEGEGGGGGGGGGGGGGGGGFGGGGFGGFGFFGG8C5:**
@M01751:259:000000000-C669V:1:1102:11410:17198 1:N:0:AGAGTC
TCACCACGTCATCCCCACCTTCCTCCGAGTTGACCCCGGCAGTCTCCTATGAGTCCCCGGCATAACCCGCTGGCAACATAGAACGAGGGTTGCGCTCGTTGCGGGACTTAACCCAACATCTCACGACACGAGCTGACGACAACCATGCACCACCTGTACACCGACCACAAGGGGGCGACCATCTCTGGCCGTTTCCGGTGTATGTCAAGCCTTGGTAAGGTTCTTCGCGTTGCATCGAATTAATCCGCATGCTCCGCCGCTTGTGCGGGCCCCCGTCAATTCCTTTGAGTTTTAACCTTGC
+
CCCCCGGGGGGGGGGGGGGGGGGGGGGGGGGFGGGGGGGGGGGGGGGGGGGGGGGGGGGGGGGGGGGGGGGGGGGGGGGGGGGGGGGGGGGGGGGGGGGGGGGGGGGGGFGGGGGGGGGGGGGGGGGGGGGGGGGGGDCFGGGGGGGGGGGGGGGGGGGGGGG7FGGGGGGGGGGGCEGEEGGGGGCGGGGGGGGGGGGGGGGECCGGGGGGCFFGGGGGGGGGGGGGGGGGGGGGEFGCFGGGGGEGGGCFGGGGGGGGC:CC?F5EGGGGEEE8CGEFGGGGGGG?EFGGGGGGGGGF6
@M01751:259:000000000-C669V:1:1102:10751:17256 1:N:0:AGAGTC
TCACCACGTCATCCCCACCTTCCTCCAGTTTATCACTGGCAGTCTCCTTTGAGTTCCCGGCCGGACCGCTGGCAACAAAGGATAAGGGTTGCGCTCGTTGCGGGACTTAACCCAACATTTCACAACACGAGCTGACGACAGCCATGCAGCACCTGTCTCAGAGTTCCCGAAGGCACCAATCCATCTCTGGAAAGTTCTCTGGATGTCAAGAGTAGGTAAGGTTCTTCGCGTTGCATCGAATTAAACCACATGCTCCACCGCTTGTGCGGGCCCCCGTCAATTCATTTGAGTTTTAACCTTG
+
CCCCCGGGGGGGGGGGGGGGGGGGGGGGGGGGGGGGGGGGGGGGGGGGGGGGGGGGGGGGGGGGGGGGGGGGGGGGGGGGG,FFGDGGGGGGGGGGGGGGGGGGGGGGGGGGGGGGGGGGGGGGGGGGGGGGGGGGGGGGGGGGGGGGGGGGGGGGGGGGGGGGGGGGGEGDGGGGGGGGGGGGGGGGGGGGGDFGGGGGGGGGGGGGGGGGGGGGGGGGGGGGGGGGGGGGGGGGGGGGGGGGDGFFGGGGGGGGGGGGGGGGGCFGGGGGGGEEGGEGFGGGGGGFFGGGGGGGGGGF+
@M01751:259:000000000-C669V:1:1102:17220:17288 1:N:0:AGAGTC
TCACCACGTCATCCCCACCTTCCTCTCGGCTTATCACCGGCAGTCCCCCTAGAGTGCCCAACTGAATGCTGGCAACTAAGGGCGAGGGTTGCGCTCGTTGCGGGACTTAACCCAACATCTCACGACACGAGCTGACGACAGCCATGCAGCACCTGTGCACCTGTCCCGAAGGAAAAGCTCCATCTCTGGAGCCGTCAGGGCATGTCAAGGGCTGGTAAGGTTCTGCGCGTTGCTTCGAATTAAACCACATGCTCCACCGCTTGTGCGGGCCCCCGTCAATTCCTTTGAGTTTTAATCTTGC
+
CCCCCGGGGGGGGGGGGGGGGGGGGGGGGGGGGGGGGGGGGGGFGGGGGGGGGGGGGGGGGGGGGGGGGGGFGFEFGFGFGFGGGEGGGGCEFGEGFGGGDGGFGGGFGGGGGGGEGGGFFGGDDGGGEGGEEFGGGGGDGGGGGGGGGGAGGGGG@FGGGGGEF8>FGGGGFFCFGGGFFGGGGGGGG9FGGEFGGGGGGGGFGGDFFGEGGGG:FFGFGFGGGFGGGGGGGGGGGFGGGGGFGGGGGGGG7EGGGGGEGDGFCCGGGGGGGGGGGG5@:CGGFGFFF7@FGGFGGGG7+
@M01751:259:000000000-C669V:1:1102:13059:17330 1:N:0:AGAGTC
TCACCACGTCATCCCCACCTTCCTCCGGTTTATCACCGGCAGTCTCCTTTGAGTTCCCGGCATTACCCGCTGGCAACAAAGGATAAGGGTTGCGCTCGTTGCGGGACTTAACCCAACATTTCACAACACGAGCTGACGACAGCCATGCAGCACCTGTCTCAGAGTTCCCGAAGGCACCGAAGCATCTCTGCTAAGTTCTCTGGATGTCAAGGCCAGGTAAGGTTCTTCGCGTTGCATCGAATTAAACCACATGCTCCACCGCTTGTGCGGGCCCCCGTCAATTCATTTGAGTTTTAACCTT
+
CCCCCGGGGGGGGGGGGGGGGGGGGGGGGGGGGGGGGGGGGGGGGGGGGGGGGGGGGGGGGGGGGGGGGGGGGGGGGGGGGGGGGGGGGGGGGGGGGGGGGGGGGGGGGFGGGGGGGGGGGGGGGGGGGGGGGGGGGDGGGGGGGGGGGGGGGGFFGGEEDGGGGGGGGGGGGGGGGF@GGGFGGGGGGGGGGGGGGGGGGGGGGGGGGGGGGGGGGGGGFGGGGGGGGDEGGGGGGGGGGCFGGGGGGGGFEFEGGGGGGDGEGG?GG>8EEEGGG=ECCFFGFGGGFFGGGGGGGGGGG
@M01751:259:000000000-C669V:1:1102:26920:17349 1:N:0:AGAGTC
TCACCACGTCATCCCCACCTTCCTCCGGTTTATCACCGGCAGTCTCCTTTGAGTTCCCGACCGAATCGCTGGCAACAAAGGATAAGGGTTGCGCTCGTTGCGGGACTTAACCCAACATTTCACAACACGAGCTGACGACAGCCATGCAGCACCTGTCTCACGGTTCCCGAAGGCACTAAGGCATCTCTGCCGAATTCCGTGGATGTCAAGAGTAGGTAAGGTTCTTCGCGTTGCATCGAATTAAACCACATGCTCCACCGCTTGTGCGGGCCCCCGTCACTTCATTTGAGTTTTAACCTTT
+
CCCCCGGGGCGEF<FGFGGGFGGGGFGGGGGGGGGGGGGGGGGGGGGGGFGGGGGGGGGCFGGGGDFGGGGGGGGGGDGGGFGGGFFGGDGGGGGGGGGGGGGGGGGFFFFGGGGGGCGGGGG,EFGGGGGGGGGGGGGCEDGGGGGGFGGFGCFCFCFGGGGGGGGGGG@FGGGG@CFGDGGGGGGG?FGEGDGGFGGGGCFGFFFGF@EG@GCCGGGGEBCFGFFGGGGDCEGGGE:8</9E?FGFGGCCF?FGFGA*:*;88A7EGEDDEEE8;E=C<FGGGGG79@ACFC?EF?FC+
@M01751:259:000000000-C669V:1:1102:24047:17361 1:N:0:AGAGTC
CTAGCAACAGGATTAGATACCCTGGTAGTCCACGCCGTAAACGATGTCGACTTGGAGGTTGTTCCCTTGAGGAGTGGCTTCCGGAGCTAACGCGTTAAGTCGACCGCCTGGGGAGTACGGCCGCAAGGTTAAAACTCAAATGAATTGACGGGGGCCCGCACAAGCGGTGGAGCATGTGGTTTAATTCGATGCAACGCGAAGAACCTTACCTACTCTTGACATCCACGGAATTCGGCAGAGATGCCTTAGTGCCTTCGGGAACCGTGAGACAGGTGCTGCATGGCTGTCGTTAGCTCGTGTT
+
CCCCCGGGGGGGGGGGGGGFGGGGGGGGGGGGGGGGGGGGGGGGGGGGGFGGGGGGGGGGGGGGGGGGGGGGDDFGDGEFFGECGGGGGFGDCGEGGFEFGGGGGGDEECF@FCC@FGGGGCFCEFGGFFFGGG?FGGGGGGFFGG9C<FGGGGGGGCGGDGGGCC@F:ECCGFFA<FGGEFCGG@FCEF9@FGGGGGGGCGGFGGGFFGFGGFDF7CEFDCG@C6EEGG5EFGF5CCF>*7@FCF?C@CFG7C:FGGCGEEFDGC8>CC88>CG?@99<CCECC8*:C;*2/+2+**:>:
@M01751:259:000000000-C669V:1:1102:14982:17367 1:N:0:AGAGTC
CTAGCAACAGGATTAGATACCCTGGTAGTCCACGCCGTAAACGATGATAACTAGCTGTCCGGGGACATGGTCTTTGGGTGGCGCAGCTAACGCATTAAGTTATACGCCTGGGGAGTACGGCCGCAAGGTTAAAACTCAAAGGAATTGACGGGGGCCTGCCCAAGCGGTGGAGCATGTGGTTTAATTCGAAGCAACGCCCAGAACCTTACCAGCGTTTGACATGTCCGGACGATTCCCAGAGATGGGTCTCTTCCCTTCGGGGACTGGAACACAGGTGCTGCATGGCTGTCGTCAGCTCGTG
+
CCCCCGGCF@FF@FCC9@<EA6CFFEFGFFEE@C7@C@@FGGGC,CFDEFFC@FD<@CFG,@CEEGGGD8C@<FEGCFGGECB=C+CDGFFDGGG7?AFGGGG,BE:FGFGGG7=FCGGG>FGDG::FGDFAD<===98<F,:D<FCGF@FF+C7@F@:,8?<DFGGF*=<,<*3<,CFFCCFGF:CFCFGEFGFEF*44CFCFGDGG++<CD>>CE8+3CGF@GGCED*:ECCGFCFGCCFE+38C*0<+AC967:?F8*/CE>FC?++;E:8*0<C<+<@296;C5;+A/**/A<<C:*
@M01751:259:000000000-C669V:1:1102:13905:17368 1:N:0:AGAGTC
CTAGCAACAGGATTAGATACCCTGGTAGTCCACGCCGTAAACGATGAATGCCAGCCGTTGGCCTGCTTGCAGGTCAGTGGCGCCGCTAACGCATTAAGCATTCCGCCTGGGGAGTACGGTCGCAAGATTAAAACTCAAAGGAATTGACGGGGGCCCGCACAAGCGGTGGAGCATGTGGTTTAATTCGAAGCAACGCGCAGAACCTTACCATCCCTTGACATGGCATGTTACCTCGAGAGATCGGGGATCCTCTTCGGAGGCGTGCACACAGGTGCTGCATGGCTGTCGTCAGCTCGTGTCG
+
CCCCCGGGGGGGGGGGGGGFFGGGGGGGGGGGGGGGGGGGGGGGGGGGGGFGGGGGGGGGGGGGGGGGGGGGGGGGGGFGG7EGGGGGGGGGGGGGGGGGGGGGGGGGGGGGGGGGGGDGGGGGGGGGFGGGGGGGGGFGGGGGGGGGGGGGGGGGGGGGGGGGDGGGGGGGGGGGGGGGGGGGGGGGAFGGGGGGGGGGGGGGGGGEFGGGGGGGG?GGGGDGGGGGGGGGGFEGGGGGGGGGGGGGGGGGGGGGGEGGEGGGGGGGGGGGGGGG7FFGGGGGGGGGGGGEG<CCC=FC*
@M01751:259:000000000-C669V:1:1102:6732:17472 1:N:0:AGAGTC
CTAGCAACAGGATTAGATACCCTGGTAGTCCACGCCGTAAACGATGTCGACTTGGAGGCTGTTCCCCTGAGGAGTGGCTTCCGGAGCTAACGCGTTAAGTCGACCGCCTGGGGAGTACGGCCGCAAGGTTAAAACTCAAATGAATTGACGGGGGCCCGCACAAGCGGTGGAGCATGTGGTTTAATTCGATGCAACGCGAAGAACCTTACCTGGCCTTGACATCCAGAGAACTTAGCAGAGATGCTTCGGTGCCTTCGGGAACTCTGAGACAGGTGCTGCATGGCTGTCGTCAGCTCGTGTT
+
CCCCCGGG?<FGGG<FFFGFGGGGGGGGFFGGGGGGGEGGGGGGGFFFGGGGGCGGGGGG8EFGGGFEFGFC8FGGFGGGGGGGGGGGFFGEGFFGGGGGF7FFGGCFGGGFGDE@FF++FEFEEGG@FGGGGGFGGGFFGFGDFGCFGGE::C@>BCCGDEF:7C:C@FFFGF99FD92CFGGGCGGFCGEC:FEGE*/?EGFGFGGGDF9;>CEC:@F7C@FC69CFGGGC9<CFFFFGFDG7C?5*;CG2@EFC58>EFF7C?FEGGGG5:88FGGGG?CF6;EEGFGF88A+/:C10
@M01751:259:000000000-C669V:1:1102:19186:17483 1:N:0:AGAGTC
CTAGCAACAGGATTAGATACCCTGGTAGTCCACGCCGTAAACGATGTCGACTTGGAGGTTGTTCCCTTGAGGAGTGGCTTCCGGAGCTAACGCGTTAAGTCGACCGCCTGGGGAGTACGGCCGCAAGGTTAAAACTCAAATGAATTGACGGGGGCCCGCACAAGCGGTGGAGCATGTGGTTTAATTCGATGCAACGCGAAGAACCTTACCTACTCTTGACATCCACGGAATTCGGCAGAGATGCCTTAGTGCCTTCGGGAACCGTGAGACAGGTGCTGCATGGCTGTCGTCAGCTCGTGTT
+
CCCCCGGGGGGGGGGGGGGGGGGGGGGGGGGGGGGGGGGGGGGGGGGGGGGGGGGGGGGGGGGGGGGGGGGGGGGGGGGGGGGGEGGGGGGGGGGGGGGGFDEGGGGGDGGGG@FGGGGGGGGGGGGFGGGGGGGGGGGGGGG<DFGGGGGGGGGGGEEGGGGFFGGGGGGGGGGFFGGGGGGGGGGGGGGGGGGGGGGGGGGGGGGCFFGGGGGGGFGGGGGGEGDEGGGGGGGGGG5**@FFGGGGGG7FGGGGG58>EGGGGCCG?FFG8CGFGFGGGGGGGGGGFGGGGGCEG5=FC
@M01751:259:000000000-C669V:1:1102:26597:17587 1:N:0:AGAGTC
CTAGCAACAGGATTAGATACCCTGGTAGTCCACGCCCTAAACGATGTCAACTGGTTGTTGGGTCTTCACTGACTCAGTAACGAAGCTAACGCGTGAAGTTGACCGCCTGGGGAGTACGGCCGCAAGGTTGAAACTCAAAGGAATTGACGGGGACCCGCACAAGCGGTGGATGATGTGGTTTAATTCGATGCAACGCGAAAAACCTTACCTACTCTTGACATCCACGGAATTCGGCAGAGATGCCTTAGTGCCTTCGGGAACCGTGAGACAGGTGCTGCATGGCTGTCGTCAGCTCGTGTTG
+
CCCCCGGGGGGFEGFEFGGGGFCEFGGGD--CCCEFFGGGGGGGGGF<CEF<FFE@F@FGGGGD@FCFFGFGGFGGGGGFGGCEFFFFFF@FGFGGGG,CFGFGGCCGFFGGGGGCFGGGE@@FGFGEF@EGE?9=DDEDF=F8DDDFGGGGGF>CF+CC:FFGGG<@FGFFG@FCGC<>8FFFF9FA9F*<:<FGECEFGG7*FFFGG,F,7<FFGGGGGG:FEGGGGF?@FF5?G5@F+<2ACFGGGGGGFFC>EGGEACEEFCEFGFEF<88<FGGCFF8*ACFGF5CEFFFE85*:=
@M01751:259:000000000-C669V:1:1102:17945:17622 1:N:0:AGAGTC
TCACCACGTCATCCCCACCTTCCTCCGGTTTATCACCGGCAGTCTCCTTTGAGTTCCCGACCGAATCGCTGGCAACAAAGGATAAGGGTTGCGCTCGTTGCGGGACTTAACCCAACATTTCACAACACGAGCTGACGACAGCCATGCAGCACCTGTCTCAGAGTTCCCGAAGGCACCAAAGCATCTCTGCTAAGTTCTCTGGATGTCAAGAGTAGGTAAGGTTCTTCGCGTTGCATCGAATTAAACCACATGCTCCACCGCTTGTGCGGGCCCCCGTCAATTCATTTGAGTTTTAACCTTT
+
CCCCCGGGGGGGGGGGGGGGGGGGGGGGGGGGGGGFGGGGGGGGFGFGGGFGGGGGGGGGGGGGGGGGGGCFGFFGGGGGGGGGGGGGGGGGGGDGGGGDGDEFGGGGFGGGGGGGGGGGGGGGGGGGGGGGGDGGGGGGGFGGGGGGEGFGGGGGGCFGA,FGFGGGGGCG7BGGGGGGFGGGGCGGEFFGF<FFF;;CFFGGGGGGGFGCGGGGGGGGGGGFFGFFGDGG>GGGFACFGGGGFEGDGGG6?9<FGGGD>CCGGDCEDCGGGGGGCG88CFGFFGE<CCFFGGFCC7CF9
@M01751:259:000000000-C669V:1:1102:3193:17667 1:N:0:AGAGTC
CTAGCAACAGGATTAGATACCCTGGTAGTCCACGCCGTAAACGATGAATGCCAGCCGTTGGCCTGCTTGCAGGTCAGTGGCGCCGCTAACGCATTAAGCATTCCGCCTGGGGAGTACGGTCGCAAGATTAAAACTCAAAGGAATTGACGGGGGCCCGCACAAGCGGTGGAGCATGTGGTTTAATTCGAAGCAACGCGCAGAACCTTACCATCCCTTGACATGGCATGTTACCTCGAGAGATCGGGGATCCTCTTCTGAGGCGTGCACACAGGTGCTGCATGGCTGTCGTCAGCTCGTGTCG
+
CCCCCGGGG8EFGGGGGCFCEFFGCFF<FFGGGCGFGGGGGGGGGGGGGGGGFGGG7FEFFGG9DFGGGGGGGGGCFG<FE:FGCG7B7ECF+BFGGGGGFGCFFGGEGGGGGCFFGCGECEGGGCF9EFGGGFFGGGFGGFGGFGGGGGGGGGEGCGGGGGFFEC@FEGCGG9FGGC<FC7;FGGCFEFGGGFGGGGGGGGGGGGFDGGGGFGFFGGGGG@FFGGGGGGG9CGGGEG*@CC*;CEGGGGCF<C?+<@EECCGCEGGD5*;*<?FG7?F<FC@FGGGCF>CEGEGGGGEF*
@M01751:259:000000000-C669V:1:1102:8625:17773 1:N:0:AGAGTC
CTAGCAACCGGATTAGATACCCTGGTAGTCCACGCCGTAAACGATGTCAACTAGCCGTTGGGATCCTTGAGATCTTAGTGGCGCAGCTAACGCATTAAGTTGACCGCCTGGGGAGTACGGCAGCAAGGTTAAAACTCAAATGAATTGACGGGGGCCCGCACAAGCGGTGGCGCATGCGGTTTAATTCGAAGCAACGCGCAGAACCTTACCAGCCCTTGACATGCCCTGACGGCTTCAGAGATGAAGTCATTCCTTCGGGACAGGTGAACAGGTGCTGCATGGCTGTCGTCAGCCCGTGTCG
+
CCCCCGFFGGGG@GGGFA<-C8@FD@EFA6-CAFE8FCGGGFGE?@FA@A<E8FFC@@@,6FFC@FF<9CC66CFEGGGGC:@FEEDFFEE@FCGGG9CFGGFFGFGGGE?7F4=?8EFFG+@FFGGC?<FE9?5FFGFFA,?B<EGF9BC@FGBCDECC:C8CFGG:FG,:=F*<,4C<7:FG9?CG9FGGGFGGG7EGGCC8@EGFGGGGG8;CF?+<@?CECC8*:88CEGGC?C?F*<F+<<+<902<:CC9A5EGDC>5@8++0<;5<FFF7+<7C:@CEFFGEG=ED*2C8*:0:
@M01751:259:000000000-C669V:1:1102:26964:17831 1:N:0:AGAGTC
TCACCACGTCATCCCCACCTTCCTCCGGTTTATCACCGGCAGTCTCCTTTGAGTTCCCGACCGAATCGCTGGCAACAAAGGATAAGGGTTGCGCTCGTTGCGGGACTTAACCCAACATCTCACGACACGAGCTGACGACAGCCATGCAGCACCTGTTCTGGGGCCAGCCTAACTGAAGGACAATGTCTCGACTGCCCATACCCCGAATGTCAAGAGCTGGTAAGGTTCTGCGCGTTGCTTCGAATTAAACCACATGCTCCACCGCTTGTGCGGGCCCCCGTAAATTCCTTTGAGTTTTAAT
+
CBCCCGGDGGGGGG8FGCBFGGGGGGGGGGGFGGFGGGDGGGGGEGDCGFGGGGACEGEGGGGGCFF8FFEGGFFGEFFFGD<,EFGFGGGGGGGGDFF=7C=7FCFGDFFGGDFEGFGGDFEGGGGGGGGDGFGGEGG>CBFFFGCFGG@FGGGGD,EF,:<F:FGFGGGGFCGGGCCFGGGGGGG9;,3*<7BAF:?F<FGGDDGGGGFCFFGGG:C*;CE6:<?+:<CEGGEC*;@FCCEFCC7CCFGGC58:F:CFF6A>C?EGG69/8/**:C*?G*//<:CCFFG7@8<+<9+0:
@M01751:259:000000000-C669V:1:1102:2936:17837 1:N:0:AGAGTC
CTAGCAACAGGATTAGATACCCTGGTAGTCCACGCCGTAAACGATGGAAGCTAGCCGTCGGGGGGTTTACCTTTCGGTGGCGCAGCCAACGCATTAAGCTTCCCGCCTGGGGAGTACGGTCGCAAGATTAAAACTCAAAGGAATTGACGGGGGCCCGCACAAGCGGTGGAGCATGTGGGTTAATTCGAAGCAACGCGCAGAACCTTACCAGCCCTTGACATGCCACGACGTCCTCAGAGATGAGGTCATTCCTTCGGGACGTGGACACAGGTGCTGCATGGCTGTCGTCAGCCCGTGTCGT
+
CCCCCGGGFGFGGGGGGGGGGGGFGGFGGG-CFCCF7FGGGGFEGGEG9FFFFGGFGEGGGGG@FGGGGGGFGGGGGGGG@FFGGGGFGGEC*>FFGGGGGCCCG>EGDGCFGGGGGDGGGGGGGG8<FFGGGGGGGFCFGF8F@FCGEE8E>58CECGGGGGGDGCEC>8CFGGCFDGG>FFF?9CFDCEGGGGGGGGGGFGGGGGGGGFD>EFFFGFGGGC6C:CCEGGGGGGGGGGFGGG?82:@7CGCF@E*;CEEGE5*;?FGGGGFFGG00AFGG>F7838;;**<*2/:=7EG*
@M01751:259:000000000-C669V:1:1102:11713:17924 1:N:0:AGAGTC
CTAGCAACAGGATTAGATACCCTGGTAGTCCACGCCGTAAACGATGTCAACTAGCCGTTGGGATCCTTGAGATCTTAGTGGCGCAGCTAACGCATTAAGTTGACCGCCTGGGGAGTACGGCCGCAAGGTTAAAACTCAAATGAATTGACGGGGGCCCGCACAAGCGGTGGAGCATGTGGTTTAATTCGATGCAACGCGAAGAACCTTACCTACTCTTGACATCCACGGAATTCGGCAGAGATGCCTTAGTGCCTTCGGGAACCGTGAGACAGGTGCTGCATGGCTGTCGTCAGCTCGTGTT
+
CCCCCGGGGGFGGGGGGGGGGGGGGGGGGGGGGGGGGGGGGGGGGGGGGGGGGDGGGGGGGGGGGGGGGGGGGGGGFGGGGGGGGGGGGGGGGGGGGGGGFFGGGGGDGGGGGGGGGGGGGGEEGGGGGGGGFGGGGGDGGGGGGGGFGGGGGGGGDGGGGGGGGGGEGGFGGFFGFFGFFGGGGGGGGGGGGFGGGGGGGEGGGGFGGGGGGGGGGGFGGGGGGGDGG8CGGGG5EGGGFGGGGFGGGGGGGGGGGGDCEFCC88FGFFCGGGGGGGFFGGGGGGGGGGCFCFGGGEG=E
@M01751:259:000000000-C669V:1:1102:15629:17935 1:N:0:AGAGTC
TCACCACGTCATCCCCACCTTCCTCCGGTTTATCACCGGCAGTCTCCTTTGAGTTCCCGACCGAATCGCTGGCAACAAAGGATAAGGGTTGCGCTCGTTGCGGGACTTAACCCAACATTTCACAACACGAGCTGACGACAGCCATGCAGCACCTGTCTCACGGTTCCCGAAGGCACTAAGGCATCTCTGCCAAATTCCGTGGATGTCAAGAGTAGGTAAGGTTCTTCGCGTTGCATCGAATTAAACCACATGCTCCACCGCTTGTGCGGGCCCCCGTCAATTCATTTGAGTTTTAACCTTT
+
CCCCCGGGGGGGGGGGGGGGGGGGGGGGGGGGGGGGGGGGGGGGGGGGGGGGGGGGGGGGGGGFCBFGGGGGGGGGGGGGGGGGGGGGGGGGGDGGGGGGGGGGGGGGGGGGGGGGGGGGGGGGGGGGGGGGGGGGGGGGGGGGGGGGGGGGGGFGGGGGGGGGGGGGEGGGGGGGGGFFFGGGG@FGGGGGGFGGGGGGGGCFGGGGFFGGGGGGGGGGGGGGGGGGEGGGCGGGG5EGGGDFGGGGGF8@FFGGECGCECEEGGGEGGGEGGGGGG=8?CGGGGGGF*<CFGEFGCFG7
@M01751:259:000000000-C669V:1:1102:13955:17952 1:N:0:AGAGTC
TCACCACGTCATCCCCACCTTCCTCCGGTTTGTCACCGGCAGTCTCCTTAGAGTGCCCACCATAACGTGCTGGTAACTAAGGACAAGGGTTGCGCTCGTTACGGGACTTAACCCAACATCTCACGACACGAGCTGACGACAGCCATGCAGCACCTGTGTCAGAGTTCCCGAAGGCATTAAGGCATCTCTGCCGAATTCCGTGGATGTCAAGAGTAGGTAAGGTTCTTCGCGTTGCATCGAATTAAACCACATGCTCCACCGCTTGTGCGGGCCCCCGTCAATTCATTTGAGTTTTAACCTT
+
CCCCCGGGGGGGGGGGGGGGGGGGGGGGGGGGGGGGGGGGGGGGGGGGGGGGGGGGGGGGGGGGGGGGGGGGGGGGGGGGGGGGGGGDGGGGGGGGGGGGGGGGGGGGGGGGGGGGGGGGGGGGGGGGGGGGGGGGGGGGGGGGGGGGGGGFGGGGFFGGGGGGGGGGGGGGGGGCGGGGGGGGGGGGGGGCFE@EGGGGGFGGGGGGGGGGFFGGGGGGGGGGGFGGGCFGGGGGGGCBFFGFFGGGGGGD6CCGGGGGGGGGGGCGEGGGGGEGGGGE89::ACEGGFGFC?CCFEGFG
@M01751:259:000000000-C669V:1:1102:6305:18100 1:N:0:AGAGTC
TCACCACGTCATCCCCACCTTCCTCCGAGTTGACCCCGGCAGTATCCCATGAGTTCCCACCATTACGTGCTGGCAACATAGAACGAGGGTTGCGCTCGTTGCGGGACTTAACCCAACATCTCACGACACGAGCTGACGACAACCATGCACCACCTGTTCACCAGTGTCCAAAGAGTCCCGTATTTCTACGGTGTTCTGGTGTATGTCAAGCCTTGGTAAGGTTCTTCGCGTTGCATCGAATTAATCCGCATGCTCCGCCGCTTGTGCGGGTCCCCGTCCATTCCTTTGAGTTTTAGCCTTT
+
CCCCCGGGFGGGGGGGGGGGGFGFGGGCGGGGGGGGGGGGDGGGGGGGGGGGGGGGGGGGGGGGGGGGGGGGGGGGGGGGGGGGGGGGDGGGGGGEGGDF8EGGEGGGGGGGFGGGGGGGFFGGGGGGGGGEFEDFFEDDGGGGGGF8<D>,<CFGGGGGGGFGGDGGGGCAFFGGGGGGFGFGFC;FGGGFGGF9FGGGGGFFCC9EFGGFGGFGGGCFFCFEGGFCFDGG>CFGGGGF?FCFGFC8ECEEG?FGEECEGGGG@6CEECE5CF=E5**2<:E9CCFC98CFGFF*:CFG9
@M01751:259:000000000-C669V:1:1102:21327:18282 1:N:0:AGAGTC
TCACCACGTCATCCCCACCTTCCTCCGGTTTATCACCGGCAGTCTCCTTTGAGTTCCCGACCGAATCGCTGGCAACAAAGGATAAGGGTTGCGCTCGTTGCGGGACTTAACCCAACATTTCACAACACGAGCTGACGACAGCCATGCAGCACCTGTCTCACGGTTCCCGAAGGCACTAAGGCATCTCTGCCGAATTCCGTGGATGTCAAGAGTAGGTAAGGTTCTTCGCGTTGCATCGAATTAAACCACATGCTCCACCGCTTGTGCGGGCCCCCGTCAATTCATTTGAGTTTTAACCTTG
+
CCCCCGGGGGGGGGGGGGGGGGGGGGGGGGGGGGGGFDGGGGGFEGGGGGGGGGGGGGGGGGGGDGGGGGGGGGGGGGGGGGGGGEDGFFDDGGGEGGGGGGGGEGCGGGGGGGGGGGGGGGGGGGGGGGGGGGGGGGGGGGGGGGGGGGGGGGFGGGGGGGGGGGGGGGGEEGFGGGFFDGCEGGGFFGGGGGCFFCFG:FFDGFFGGGGGGCFFGGCFGGGGGGFFEEGG*;CFCGGGGGGGGGF5;:CFE?CCFGGGGGGGGCGGGDC>C8CGCEGE7FFGGDF+38CGDFCGG?9A+
@M01751:259:000000000-C669V:1:1102:4397:18315 1:N:0:AGAGTC
CTAGCAACAGGATTAGATACCCTGGTAGTCCACGCCGTAAACGATGTCGACTTGGAGGTTGTTCCCTTGAGGAGTGGCTTCCGGAGCTAACGCGTTAAGTCGACCGCCTGGGGAGTACGGCCGCAAGGTTAAAACTCAAATGAATTGACGGGGGCCCGCACAAGCGGTGGAGCATGTGGTTTAATTCGATGCAACGCGAAGAACCTTACCTACTCTTGACATCCACGGAATTCGGCAGAGATGCCTTAGTGCCTTCGGGAACCGTGAGACAGGTGCTGCATGGCTGTCGTCAGCTCGTGTT
+
CCCCCGGGGGGGFGGGGGGGGFFFGGGGGGGGGGGGGGGGGGGGGGGGGGGGGFGGGGGGGGGGFGGGGGGGGEGFDEFGGGGGGGGGGFGGGGGDGGGGGGGGGGGGGGGGGGGGGEG7CFDDFGGGGFFDDGGGGGFGGGGFFFGGGGEFCEGEGGGGGGGGFF>*1=B<CGG9FFG:<FGGGGGGGGGGGGDFGGDE*8AGGGGFFCFD@FGFGCFGGCC?+<ECCGF6:8A>EE>CA@CFGFGGF@+:0<EGF8*188CC8FC>998;8E+89?DFGG==ACFGDC8**<CG5/***
@M01751:259:000000000-C669V:1:1102:19370:18319 1:N:0:AGAGTC
CTAGCAACAGGATTAGATACCCTGGTAGTCCACGCCGTAAACGATGATAACTAGCTGTCCGGGGACTTGGTCTTTGGGTGGCGCAGCTAACGCATTAAGTTATCCGCCTGGGGAGTACGGTCGCAAGATTAAAACTCAAAGGAATTGACGGGGGCCTGCACAAGCGGTGGAGCATGTGGTTTAATTCGAAGCAACGCGCAGAACCTTACCAGCGTTTGACATGTCCGGACGATTTCCAGAGATGGATCTCTTCCCTTCGGGGACTGGAACACAGGTGCTGCATGGCTGTCGTCAGCTCGTG
+
CCCCCGGGGGFGGGGGGGGGFGGGGGGGGGFGGGGGGGGGGGGGGGGGFGGGGGGGGGGGGGGGGGGGGGGGGGGGGGGGGGGGGGGGGGGGGGGGGGGGGGGGGGGGGGGGGGGGGGGGGGGGGGGGGGG<FGGGGGGGGGGGGGGGGGGGGGGGGGGGGGGGGGGFGGGGGGGGGGGGGGGFGGGGGEGGGGGGGGGGGGGGGGGGGGGGCEGGGGGGGGGGGFEEGGGGGGGGGGGFFFFGGGGGGGGGGGFFCGGC>CEGGGGGC<FG>FCGFFF?CFGGGGGGGFFGF5CFF?EGC
@M01751:259:000000000-C669V:1:1102:14744:18436 1:N:0:AGAGTC
CTAGCAACAGGATTAGATACCCTGGTAGTCCACGCCGTAAACGATGAATGCTAGCTGTTGGGGTGCTTGCACCTCAGTAGCGCAGCTAACGCTTTAAGCATTCCGCCTGGGGAGTACGGTCGCAAGATTAAAACTCAAAGGAATTGACGGGGGCCCGCACAAGCGGTGGAGCATGTGGTTTAATTCGAAGCAACGCGCAGAACCTTACCAGCTCTTGACATTCGGGGTATGGGCAGTGGAGACATTGTCCTTCAGTTAGGCTGGCCCCAGAACAGGTGCTGCATGGCTGTCGTCAGCTCGT
+
CCCCCGGGGGGCGGGGGGGGGGGGGGGGGGGGGGGGGGGGGGGGGGGGGGGGGGGGGGGGGGGGGGGGGGGGGGGGGGGGGGGGGGGGGGGGGGGGGGGGGGGGGGGGGGGGGGGGGGGGGGGGGGGGGGGGGGGGGGGGGGGGGGGGGGGGGGGGGGCGGGGGGGGGGDGGGFGGGGEGGGGGGGGGGGGGGGGGGGGGDGFGGGGGCFGGGGFGGGGGGGGGGCGEGGGGGGGGGGGGGGGGCCFGGGFCCECFFGGGGFGGGGCEGCCGGG6=?6<9FGFGGGGG>8CFGGFGGCG5*
@M01751:259:000000000-C669V:1:1102:5655:18492 1:N:0:AGAGTC
CTAGCAACAGGATTAGATACCCTGGTAGTCCACGCCGTAAACGATGTCGACTTGGAGGTTGTTCCCTTGAGGAGTGGCTTCCGGAGCTAACGCGTTAAGTCGACCGCCTGGGGAGTACGGCCGCAAGGTTAAAACTCAAATGAATTGACGGGGGCCCGCACAAGCGGTGGAGCATGTGGTTTAATTCGATGCAACGCGAAGAACCTTACCTACTCTTGACATCCACGGAATTTGGCAGAGATGCCTTAGTGCCTTCGGGAACCGTGAGACAGGTGCTGCATGGCTGTCGTCAGCTCGTGTT
+
CCCCCGGGGGGGGGGGGGGGGGGGGGGGGGGGGGGGGGGGGGGGGGGGGGGGGGGGGGGGGGGGGGDGGGGGGGFCGGGGGGGGGGGGGGGGGGGGGGGGGGGGGGGGGGGGGDGGGGGGGGDGDGGGCFGGGGGGGGGFGGGGGGGGGGGGGGGGGGGGGGGGGGGGGGGGGGGGGGFFFFFC9FCGGFFGGFGFGGGGEDEGGGGFGGGGGGGFGEGGGGC6C+/1:?C<CCCGFEG>CFFGGDFGEGFGGGGGFGGGGGGGGGGGGGG?FGGGD7AFCFGFFCEFGG=CGF7EGCEGG
@M01751:259:000000000-C669V:1:1102:21078:18494 1:N:0:AGAGTC
TCACCACGTCATCCCCACCTTCCTCGCGGCTTATCACCGGCAGTCTCCCTAGAGTGCCCAACTGAATGATGGCAACTAAGGACGTGGGTTGCGCTCGTTGCGGGACTTAACCCAACATCTCACGACACGAGCTGACGACAGCCATGCAGCACCTGTGTGCACGCCTCCGAAGAGGATCCCCGATCTCTCGAGGTAACATGCCATGTCAAGGGATGGTAAGGTTCTGCGCGTTGCTTCGAATTAAACCACATGCTCCACCGCTTGTGCGGGCCCCCGTCAATTCCTTTGAGTTTTAATCTTT
+
CCCCCGGDGFGGFGGCGG@@FGGFGDEGEGGGGF@FDAFDE:@<FCFCEGEA9<FFCFGFFFDFDFCEFCFFFDGGGGGGGCE=BFEGGG>FC7CCGGGEEG>EEGGGG9,??FCCGCF<D9DDFFE@=8CCCGFC7FGGFC7DFCBC,,<C<FGFE=8B3FDFFCFF1>F7<<CF8<FAFGG7*:F99:,C*=:B@GFF7?>CFFFFC<:@=:*@:CEFDE7C+<CEGDGG*CFC7?C*2/20::*8E>@+<CF0<8@CGEG*;@CE*:588EG5;EGGCGGFFF?++;:9CC:FC7<E:
@M01751:259:000000000-C669V:1:1102:21644:18549 1:N:0:AGAGTC
TCACCACGTCATCCCCACCTTCCTCCGGTTTATCACCGGCAGTCTCCTTTGAGTTCCCGACCGAATCGCTGGCAACAAAGGATAAGGGTTGCGCTCGTTGCGGGACTTAACCCAACATTTCACAACACGAGCTGACGACAGCCATGCAGCACCTGTCTCACGGTTCCCGAAGGCACTAAGGCATCTCTGCCAAATTCCGTGGATGTCAAGAGTAGGTAAGGTTCTTCGCGTTGCATCGAATTAAACCACATGCTCCACCGCTTGTGCGGGCCCCCGTCAATTCATTTGAGTTTTAACCTTT
+
CCCCCGGGGGGGGGGGGGGGGGGDGGGGGGGGGGGGGGEGGGGGCFGGGGG9FFGGFGGGGGGDGGGGGGGGGAFGGGGGGGGFFGGGGGGGGGGEGGGGGGEGGGGGGGGGGGGDDGGGGFFGGGGGGGEGGGGGGGGGGGGGGGGGDFCGGGGGGGGFGGGDGGGGGEGGGGGGGGGG<FFGGFFGFGGG7FC;FFFGFGGFGGGG9FGGGGGGGGGGFFGGGG:1=CGGGGGGGCFF<EGFGGG>;CFFGGGGGGGEGGEGG?E?5C*?EGGGGGG5EFGGGGGGGCFEGGG6+<FE+
@M01751:259:000000000-C669V:1:1102:17225:18583 1:N:0:AGAGTC
CTAGCAACCGGATTAGATACCCTGGTAGTCCACGCCGTAAACGATGTCGACTTGGAGGTTGTTCCCTTGAGGAGTGGCTTCCGGAGCTAACGCGTTAAGTCGACCGCCTGGGGAGTACGGCCGCAAGGTTAAAACTCAAATGAATTGACGGGGGCCCGCACAAGCGGTGGAGCATGTGGTTTAATTCGATGCAACGCGAAGAACCTTACCTACTCTTGACATCCACGGAATTCGGCAGAGATGCCTTAGCGCCTTCGGGAACCGTGAGACAGGTGCTGCATGGCTGTCGTCAGCTCGTGTT
+
CCCCCGGGGGGFGGGGGGGGGGGGGGGGGGGGGGGGGGGGGGGGGGGGGGGGGGGGGGGGGGGGGGGGGGFGFGGGGGGFGGGEGGGGFCFBCFCFGGFGFGGGGGGGGGGGGGGGGCGG7CFEEEGDGGGGGGGGGGEGGGGGGGCGFGGGGGGFGGGDGGGFGGEGED7CCFFGFGGCGGGGGFGGGGGGGGGGGEG>GGGGGGGGGGGGG6?FGFFGFED8CEE5EEGGGGGGGG@CGGG7@FGFG7CGEEEGGGGGEGGGGGGEFGGFGGGFFGGCGFGGGG8FCC=FGGC8C=CC7
@M01751:259:000000000-C669V:1:1102:15662:18603 1:N:0:AGAGTC
CTAGCAACAGGATTAGATACCCTGGTAGTCCACGCCGTAAACGATGATAACTAGCTGTCCGGGGACTTGGTCTTTGGGTGGCGCAGCTAACGCATTAAGTTATCCGCCTGGGGAGTACGGTCGCAAGATTAAAACTCAAAGGAATTGACGGGGGCCTGCACAAGCGGTGGAGCATGTGGTTTAATTCGAAGCAACGCGCAGAACCTTACCAGCGTTTGACATGTCCGGACGACTTCGAGAGATCGATTTCTTCCCTTCGGGGACTGGAACACAGGTGCTGCATGGCTGTCGTCAGCTCGTG
+
CCCCCGGGGGGGGGGGGGGGGGGGGGGGGGGGGGGGGGGGGGGGGGGGGGGGGGGGGGGGGGGGGGGGGGGGGGGGGGGGGGGGGGGFFFGGGGGGGGGGGGGGGGGGGGGGGGGGGGGGGGGGGGGGGGGGGGGGGGGGGGGGGGGGGGGGGGGGGGGGGGGGGGGGGGGGGGGGGGGGFGGGGGGGGGGGGGGGGGGGGGGGGGGGGGGGGGGGGGGGGGGGGGGGGGGGGGGGGGGGGGGGGGDFGGGGGGGFCGGGGDGGGGGGGGGGGGFGGGGGGG?FGGGGGGGGGGGGGGGG5
@M01751:259:000000000-C669V:1:1102:23396:18695 1:N:0:AGAGTC
CTAGCAACAGGATTAGATACCCTGGTAGTCCACGCCGTAAACGTTGGGCGCTAGGTGTGGGGCTCATTCCACGAGTTCCGTGCCGCAGCTAACGCATTAAGCGCCCCGCCTGGGGAGTACGGCCGCAAGGCTAAAACTCAAAGGAATTGACGGGGGCCCGCACAAGCGGTGGAGCATGTGGTTTAATTCGAAGCAACGCGCAGAACCTTACCAGCTCTTGACATTCGGGGTATGGGCAGTGGAGACATTGTCCTTCAGTTAGGCTGGCCCCAGAACAGGTGCTGCATGGCTGTCGTCAGCT
+
CCCCCGGGGGGFGGGGGGGGFGGGGGGGGGGGGGDFFDCGFGGFGFGGGGGGGGGGGGGGG7FFGGGGGGGGGCFGGGGGGGGGGGG>CGFGGGGEGGGGCFGGGCFGDEDGGGEFGGGGGDGGGGG+FGGGGGGGGGGCGGFGGGGGGGGGGDGGGGGGGGGGGGGGGGGGB:FGGGCFGGGGGGGGC>?FGEGGDCEECEGGGFGGFFG<+0A@EGGGFFFGGF7FGGGDG+:;EGGEGGGC6@?CGCG7EFGGGCC@C?6@F*1:*;:EEEGGG?FEGGGGGFD7C8EEF<5:;/:C+
@M01751:259:000000000-C669V:1:1102:10485:18711 1:N:0:AGAGTC
CTAGCAACAGGATTAGATACCCTGGTAGTCCACGCCGTAAACGATGAATGCTAGCTGTTGGGGTGCTTGCACCGCAGTAGCGCAGCTAACGCTTTAAGCATTCCGCCTGGGGAGTACGGTCGCAAGATTAAAACTCAAAGGAATTGACGGGGGCCCGCACAAGCGGTGGAGCATGTGGTTTAATTCGAAGCAACGCGCAGAACCTTACCATCCCTTGACATGTCGTGCCATCCGGAGAGATTCGGGGTTCCCTTCGGGGACTGGAACACAGGTGCTGCATGGCTGACGTCAGCTCGTGTCG
+
CCCCCGGGGFGFGGGGGGGGGGGGGGGGGGGGGGGGGGGGGGGGGGGGGGGGGGGGGGGGGGGGGGGGGGGGGGGGGGGGGGGGGGGGGGGGGGGGGGGGGGGGGGGGGGGGGGGGGGGGGGGGGGGGGGGGGGGGGGGGGGGGGGGGGGGGGGGGGGGGGGFFGGGGGGGGGGGGGGGGGGGGGGGGGGGGGGGGGGGGGFGGGGGGGGGGGGGGGGGGGGGGGGGGGGGGGGGGGGGFGGGDGGGGGGFGGGGGGGGGGGGGGGGGGGFCE:CGGG8FFGG?CCFGGGEGGC?EEFGEC
@M01751:259:000000000-C669V:1:1102:6322:18739 1:N:0:AGAGTC
TCACCACGTCATCCCCACCTTCCTCCGGTTTATCACCGGCAGTCTCCTTTGAGTTCCCGACCGAATCGCTGGCAACAAAGGATAAGGGTTGCGCTCGTTGCGGGACTTAACCCAACATTTCACAACACGAGCTGACGACAGCCATGCGGCACCTGTCTCAGAGTTCCCGAAGGCACCAAAGCATCTCTGCTAAGTTCTCTGGATGTCAAGAGTAGGTAAGGTTCTTCGCGTTGCATCGAATTAAACCACATGCTCCACCGCTTGTGCGGGCCCCCGTCAATTCATTTGAGTTTTAACCTTT
+
CCCCCGGGGGGGGGGGGGGGGGGGGGGGGGGGGGGGGGGGGGGGFGGGGGGGGFGDFGGGGGG7CDGGGGGGG,EFGGGGGGGGGGGGGGGGGGEGGGGGGGGGCFGGGGGGGGFFGGGGGGGGGGGGGGGGGGGGGGGDGGGGGGGGGG7FFFFGGFGGGGGGGGGGGGDGFGFFG8FGGGGGGFFGGGCCCGFFCCFCFDFGDFF?FGGGGGGGGGGFFFFGGGFGGGGGDGGGGGGCCFGG7+ACFGGCFFFEGGGCGG*8A8+;EGGGGGGGGG55+3AFFGGF7@CGGGCFFC<<+
@M01751:259:000000000-C669V:1:1102:26364:18773 1:N:0:AGAGTC
CTAGCAACAGGATTAGATACCCTGGTAGTCCACGCCGTAAACGATGTCAACTAGCCGTTGGAATCCTTGAGATTTTAGTGGCGCAGCTAACGCATTAAGTTGACCGCCTGGGGAGTACGGCCGCAAGGTTAAAACTCAAATGAATTGACGGGGGCCCGCACAAGCGGTGGAGCATGTGGTTTAATTCGAAGCAACGCGAAGAACCTTACCAGGCCTTGACATGCAGAGAACTTTTCAGAGATGGATTGGTGCCTTCGGGAACTCTGACACAGGTGCTGCATGGCTGTCGTCAGCTCGTGTC
+
CCCCCGGGGGFFGGGGGGGGGGGGFEFGGGGGGGGGGGGGGGGGGGGGGGGGGGGGGGGGEFFGGGFFGGGGFGGGGGGGGGGGGCGGGCGGGGGGGGDGGGGGGGGGGEGGGGGGGGFGGGGGGEGGGGGGGGGFFGGGGFGGGGFGFGEGGGGGGGGGGGGGGGG**=EFGGGG9CG8FGFFD;FF::CEGGGGGGGGGGGGGGFEFGGGGGGGGGGGGGGGGGGGGGGGGFC9FG9FGGG?FFGGGGGGGC7<CC>CE8C<E7CFGGCFGGFCFGGGGGGGD88@FGFCCFGFC5:C6
@M01751:259:000000000-C669V:1:1102:20854:18815 1:N:0:AGAGTC
CTAGCAACCGGATTAGATACCCTGGTAGTCCACGCCGTAAACGATGTCAACTAGCCGTTGGAATCCTTGAGATTTTAGTGGCGCAGCTAACGCATTAAGTTGACCGCCTGGGGAGTACGGCCGCAAGGTTAAAACTCAAATGAATTGACGGGGGCCCGCACAAGCGGTGGAGCATGTGGTTTAATTCGAAGCAACGCGAAGAACCTTACCAGGCCTTGACATGCAGAGAACTTTCCAGAGATGGATTGGTGCCTTCGGGAACTCTGACACAGGTGCTGCATGGCTGTCGTCAGCTCGTGTC
+
CCCCCGGGGGFGGGGGGGGGGGGGGGGGGFGGGGGGGGGGGGGGGGGGGGGGGGGGGGGGGGGGGGGGGGG8<FGGGGGGGGGGGGGGGFGGGGGGGGFGGFGGGGGGGGGGGGGEGFEGGGCGGGGGGGGGGGGGGGFFGGGGGGGGGCCCGGGGGGGGGGGGGGGCFCCCF@FFGGGGGGGGGGGGGFEGGGGGGGGGCGGFFGGGGGCGGGGFGFGFGGGGFGGFFFFGGGGF9FGFFFDGGGGFGGGGGFFFGEC:CFGGGGGFEGGFGGGGGGCDFFGFFCCFFGF58A9E=EC=6
@M01751:259:000000000-C669V:1:1102:5575:19124 1:N:0:AGAGTC
CTAGCAACAGGATTAGATACCCTGGTAGTCCACGCCGTAAACGATGAATGCCAGCCGTTGGCCTGCTTGCAGGTCAGTGGCGCCGCTAACGCATTAAGCATTCCGCCTGGGGAGTACGGTCGCAAGATTAAAACTCAAAGGAATTGACGGGGGCCCGCACAAGCGGTGGAGCATGTGGTTTAATTCGAAGCAACGCGCAGAACCTTACCATCCCTTGACATGGCATGTTACCTCGAGAGATCGGGGATCCTCTTCGGAGGCGTGCACACAGGTGCTGCATGGCTGTCGTCAGCTCGTGTCG
+
CCCCCGGFFGGGGGGGFGGFEGGGGEFGGGGGFGEGEFEGGGGGGGGGGGGGFGGDFGGGFFGGFGGGFGGGGGGFGG9FEGGGGGGGGGEE:FGGGGGGGGGGGGCBC7FEGDFGGGGCGGGGGGGGFFDGFGGGGGGGG<FFGGGGGGGGGGGGGGGGGGGFGGFEGFGGG9CFEFGGDGCCFGGGGGGGGGGGEGDDGGGGEGDFGGGGGGDGEFGGGGGG67@CFFFFGGGGGFGFGC85EGGED?EGFGGGEECEEEGGDFFGGGGCGGGGGC8CGFGGGGF@FCFGGCFGGGGFE
@M01751:259:000000000-C669V:1:1102:15320:19127 1:N:0:AGAGTC
CTAGCAACAGGATTAGATACCCTGGTAGTCCACGCCGTAAACGATGAATGCCAGCCGTTGGTCTGCTTGCAGGTCAGTGGCGCCGCTAACGCATTAAGCATTCCGCCTGGGGAGTACGGTCGCAAGATTAAAACTCAAAGGAATTGACGGGGGCCCGCACAAGCGGTGGAGCATGTGGTTTAATTCGAAGCAACGCGCAGAACCTTACCATCCCTTGACATGGCATGTTACCTCGAGAGATCGGGGATCCTCTTCGGAGGCGTGCACACAGGTGCTGCATGGCTGTCGTCAGCTCGTGTCG
+
CCCCCGGGGGGGGGGGGGGGGGGGGGGGGGGGGGGGGGGGGGGGGGGGGGGGGGGGGGGGGGGGGGGGGGGGGGGGGGGGGGGGGGGGGGDGGGGGGGGGGGGGGGGGGGGGGGGGGGGGGGGGGGGGGGGGGGGGGGGGGGGGGGDGGGGGGGGGGGGGGGFGGGEGGGGGGGGGGGGGGGGCF9FGGGGGGGGGGGGGGGFGGGGGGGGGGGGGGGGGGGGGGGGGGGGGGGGGGGEFF9AEDGGE5@FGGGFGGGGGGGGGC5EGGGGGGGGFGGD<CEGGGCGGGGFEFFGGGFFE=
@M01751:259:000000000-C669V:1:1102:21549:19302 1:N:0:AGAGTC
CTAGCAACAGGATTAGATACCCTGGTAGTCCACGCCGTAAACGATGTCGACTTGGAGGTTGTTCCCTTGAGGAGTGGCTTCCGGAGCTAACGCGTTAAGTCGACCGCCTGGGGAGTACGGCCGCAAGGTTAAAACTCAAATGAATTGACGGGGGCCCGCACAAGCGGTGGAGCATGTGGTTTAATTCGATGCAACGCGAAGAACCTTACCTACTCTTGACATCCACGGAATTCGGCAGAGATGCTTTGGTGCCTTCGGGAACTCTGAGACAGGTGCTGCATGGCTGTCGTCAGCTCGTGTT
+
CCCCCGGGGGGGGGGGGGGGGGGGGGGGGGFFGGGGGGGGGGGGGGGGGGGGGGGGGGGGGGGGGGGGGGGGGGGGGGGGGGGGGGGGGGGGGGGGGGGGGGGGGGGGGGGGGGGGGGDGGGGGDFGGGGGGGGGGGGGGGGGGGFGGGGGGGGGGGGFGGGGFGGGGGGGFGFGGGGGGCGGFFCEGGGGGGGGGGGGGGGGGGGGGGGGGGGF?F7EFFGGGGGDEEGGGCG>EGGGGGFFGGGGDCFFGGGGGGGGGGGGGGGGGGFFFGGGGGFEGFGFGGGGFGGGGGGCGEGG:C
@M01751:259:000000000-C669V:1:1102:22128:19360 1:N:0:AGAGTC
CTAGCAACCGGATTAGATACCCTGGTAGTCCACGCCGTAAACGATGAATGTTAGCCGTCGGGCAGTTGACTGTTCGGTGGCGCAGCTAACGCATTAAACATTCCGCCTGGGGAGTACGGTCGCAAGATTAAAACTCAAAGGAATTGACGGGGGCCCGCACAAGCGGTGGAGCATGTGGTTTAATTCGAAGCAACGCGCAGAACCTTACCAGCTCTTGACATTCGGGGTTTGGGCAGTGGAGACATTGTCCTTCAGTTAGGCTGGCCCCAGAACAGGTGCTGCATGGCTGTCGTCAGCTCGT
+
CCCCCGGGGGGGGGGGGGGFGGGGGGGFGGFFGGGGDGDGGGGGGGGGGGGGGGGGGDGGGGGGGGGGGGGGGGGGGGGGGGCFGGGGGGGGGGGFGGGGGGGAEEGGGGFGCFGGGGGGGGGGGGGGGGGGGGGDFGGGG8FG8,>FEGGGGGGECCEGGGGGGCC@FCFGG?:FGFGGGG<:CFFGGGGGGGGGGGGC5FGGGGGFGGFFECGGCDFFFGGGF*:EEGGDD5CEGCGGGGGGGGG?7CFGF9EFGF9CGG5EEC8CGG>6EFFFGCFGGGEGGGGGGFCGGC=8+:?E/
@M01751:259:000000000-C669V:1:1102:19849:19395 1:N:0:AGAGTC
TCACCACGTCATCCCCACCTTCCTCGCGGCTTATCACCGGCAGTCTCCCTAGAGTGCCCAACTGAATGATGGCAACTAAGGACGTGGGTTGCGCTCGTTGCGGGACTTAACCCAACATCTAACGACACGAGCTGACGACAGCCATGCACCACCTGTGTTCGCGTCCCCGAAGGGAACCCCGGATCTCTCCGGATGGCACGACATGTCAAGGGATGGTAAGGGTCTGCGCGTTGCTTCGAATTAAACCACATGCTCCACCGCTTGTGCGGGCCCCCGTCATTTCCTTTGAGTTTTAATCTTT
+
CCCCCGGGGG;F<CFDECFFGGGGGGGGGFGGFGGGAEG:CCFGGGGGFGE<EGAFFGGF@FFGGGGGGFGGGGG7FFGGEGGG7=@CGGCFGGGGDGGFEGGDEGFGG9EFGGGGGF@,,C<BCFCGGGCCB<<DFFCF7B<FF8F<,,3DF:@3@F8@<C@C*FEFF<*CCE=F:@C:<<<@FA,,<FE<CGEFC6+8*/:>C@<CFGGG5E>><F7FF*2*;8C5*::>EDF@FDGGF><CCF@FGGGG60<FDG6?5>C5CFF>*:8*:EC8AE**3+2<9CC+<CC0<@C8C+<++
@M01751:259:000000000-C669V:1:1102:3721:19395 1:N:0:AGAGTC
CTAGCAACATGATTAGATACCCTGGTAGTCCACGCCGTAAACGATGAATGCTAGCTGTTGGGGTGCTTGCACCGCAGTAGCGCAGCTAACGCTTTAAGCATTCCGCCTGGGGAGTACGGTCGCAAGATTAAAACTCAAAGGAATTGACGGGGGCCCGCACAAGCGGTGGAGCATGTGGTTTAATTCGAAGCAACGCGCAGAACCTTACCATCCCTTGACATGGCATGTTACCTCGAGAGATCGGGGATCCTCTTCGGAGGCGTGCACACAGGTGCTGCATGGCTGTCGTCAGCTCGTGTCG
+
CCCCCGGGGFGGGGC<FFGGGGFFFFDFGDCGGGDGGFCGGGGGGDGGGFGDGGGDFFGGGGGGGGGGGGGGGGEGGGGGGGGGDGGGGGDGGGGGGGGGGG<FGGGGGGGGGGGGF@FFEGGGG>FFGGGGGGGDGFFDC,DGGGGGGDEGGGGGGGGGDFGGGGFECFFGGGGGGGC7FFGGGGGGGGGGGGDGGGGGGGGE6?FGGFFCGGGGGFGGGG*889@EFC9CEFEGGGDCFGGDGGGGG?9CCFCFE**:E8E55FFGGGGGGFGGGGGGGGGGGFF>F>*CG?CGGD565
@M01751:259:000000000-C669V:1:1102:7807:19402 1:N:0:AGAGTC
TCACCACGTCATCCCCACCTTCCTCCGGTTTATCACCGGCAGTCTCCTTTGAGTTCCCGACCGAATCGCTGGCAACAAAGGATAAGGGTTGCGCTCGTTGCGGGACTTAACCCAACATTTCAAAACACGAGCTGACGACAGCCATGCAGCACCTGTCTCAGAGTTCCCGAAGGCACCAAAGCATCTCTGCCAAATTCCGTGGATGTCAAGGCCAGGTAAGGTTCTTCGCGTTGCATCGAATTAAACCACATGCTCCACCGCTTGTGCGGGCCCCCGTCAATTCATTTGAGTTTTAACCTTG
+
CC@CCGF@FFDCGGA<FFGGG8CFF8FEGGGGFGGFA@GGEGDFFGFGG9EEGGGE@CCFGGGCC7FEFFGGG,EFFGGG?EGFFF@FGGGGEGGGGGF@EGG7@FFGEFFGGGGGFFGGAF,C<<BF+@BFGCGGGGGGGCFGGEFGCGFCFDFCG9FGFF@C;F;CEBFEGG,8>FFGC,CCG9<FCGC,?FGC<FFGGE<?<?,<FGGGFCB<FGGGAFG@FCFGEGGG*8@9C*;*3*<EG7CGGGGC?EC@:8>CEGGC@+<::5*?*8:*;CGCFEFFFGGG+8<+AFCGGFGC7
@M01751:259:000000000-C669V:1:1102:6878:19422 1:N:0:AGAGTC
TCACCACGTCATCCCCACCTTCCTCCGAGTTGACCCCGGCAGTCTCCGATGAGTCCCCGGCATCACCCGCTGGCAACATCGAACGAGGGTTGCGCTCGTTGCGGGACTTAACCCAACATCTCACGACACGAGCTGACGACAACCATGCACCACCTGCGCAGGACCCTTGCGGACCCACCATCTCTGGAGGATTTCCCTGCATGTCAAGCCTTGGTAAGGTTCTTCGCGTTGCATCGAATTAATCCGCATGCTCCGCCGCTTGTGCGGGGCCCCGTCAATTCCTTTGAGTTTTAGCCTTGCG
+
CCCCCGGGGGGGGGGGGGGGGGGGGGEGGGGGGGGGGGGGGGGGGGGGGGGGGGGGGGGGGGGGGGGGGGGGGGGGGGGGGGGGGGDGGGGGGGGEGGGGGGGGGGGDFGGGGGGGGGCFFGGGGGGGGGGGGGGGGGGGGGGGGGFGGGGGGGGGGDGGGGGGGGGGGGGGGGGGCEGGGGCGGGGDFGEFGGGGGGGGGGDGGFGGGGGCFFFGGGG9FGGGFGGGGGGGGGGDFFFGGGGFGGGGGGGGGGDGGGGG8C>07:>C=EEEGGGGGGGGGGCFG9A8FFFG7CEGGFCF5
@M01751:259:000000000-C669V:1:1102:15421:19493 1:N:0:AGAGTC
CTAGCAACAGGATTAGATACCCTGGTAGTCCACGCCGTAAACGATGGATACTCGCTGCGAGCTAAAGATTGTTCGTGGCTTAGGGAAACCGATAAGTATCCCACCTGGGGAGTACGCCGGCAACGGTGAAACTCAAAGGAATTGACGGGGGCCCGCACAAGTGGTGGAGCATGTGGTTTAATTCGATGCAACGCGAAGAACCTTACCTACTCTTGACATCCACGGAATTCGGCAGAGATGCCTTAGTGCCTTCGGGAACCGTGAGACAGGTGCTGCATGGCTGTCGTCAGCTCGTGTTGTG
+
CCCCCGGGGGFFFFGGGGGGFGGGGGGGGGGGGGGGGGGGGGGGGGGGGGGGGGGGGGGGGGGGGGGGGGGGGGGGGGGGGGGGGGGGGGGGGEGGGGGGGGGGGGGGGGGGGGGGGGGGGGGGGGGGGGGGGGGGGGGGGGGGGGGGDGGGGGGGDGGGGGGGGGEGGGGGGGGGFGGGGGGGFFGGGGGGGGDFGGGGGGGGGGGGGGGGGGFGGGGGGFGGGGGCGGGGGEGGGGGGGFDE?FGFGF?FGGGDGGGGGCFFGGGGGGG66@FGGGGGGGGGGGGF5C8FGGCC@CGG=
@M01751:259:000000000-C669V:1:1102:4284:19496 1:N:0:AGAGTC
TCACCACGTCATCCCCACCTTCCTCCGGTTTATCACCGGCAGTCTCCTTTGAGTTCCCGACCGAATCGCTGGCAACAAAGGATAAGGGTTGCGCTCGTTGCGGGACTTAACCCAACATTTCACAACACGAGCTGACGACAGCCATGCAGCACCTGTCTCACGGTTCCCGAAGGCACTAAGGCATCTCTGCCAAATTCCGTGGATGTCAAGAGTAGGTAAGGTTCTTCGCGTTGCATCGAATTAAACCACATGCTCCACCGCTTGTGCGGGCCCCCGTCAATTCATTTGAGTTTTAACCTTT
+
CCCCCGGGGEEGGGGGGGEFDFDEGFGGGGGDEGGGGGGGGGGGGGGGFGGGFGCGFGGGGGGC8BC,CFFGGGGGGGGGGGGGFFCFCFGGGG>FGGGFGGGGGGGGGGFGGGGGGGGGGGFGGGGGGGEGGFFGCCF:+@FFF@GGFGCGGGGGGGGGGGEGECFGGGGGGCFGGGGGFFGCFCG@CGC<,4@FGGGGGGG9BFGD@BF7FFC?C:C?72CEGGG>FCEGEGD:C8CGGGGGGGGGGGF9++2CFGF>E88EGGGCEGG>EGDGEE5;GC+3<@EFFGD9?GCFGGCE+
@M01751:259:000000000-C669V:1:1102:19121:19511 1:N:0:AGAGTC
CTAGCAACCGGATTAGATACCCTGGTAGTCCATGCCGTAAACGTTGGGAACTAGATGTGGGGGCCATTCCACGGTCTCCGTGTCGCAGCTAACGCATTAAGTTCCCCGCCTGGGGAGTACGGCCGCAAGGCTAAAACTCAAAGGAATTGACGGGGGCCCGCACAAGCGGCGGAGCATGCGGATTAATTCGATGCAACGCGAAGAACCTTACCAAGGCTTGACATATACCGGAAACGTCCAGAGATGGTCGCCCCGCAAGGTCGGTATACAGGTGGTGCATGGTTGTCGTCAGCTCGTGTCG
+
CCCCCGGGGGGGGGGGGGGGGGGGGGGGGFGGGGGGGGGDGGGFGGGGGGGGGFGFGGGGGGGGGGGGGGGGGDGGGGGGGGFGGGGGGGGGGGGGGGGGGGGFGGGGGGGGCFEGGGGGGGGGGGGGGGGGGGGGGFGGFGDFGGGGFGGG@FCEGGGEGDGGGGGGGGGGG5EFGGFCEDEGGGGGGFGGCEGG:CE>EGGGGGGGGGGGFGD>F?FECCCFFGGGGG>>EGFGGGEDCFCGGFFFFCGGGCEE>CGGFCCEC@CFECC8EGGEGGG?+:+<ECC8@8CCC38CEE>F5
@M01751:259:000000000-C669V:1:1102:11093:19555 1:N:0:AGAGTC
TCACCACGTCATCCCCACCTTCCTCTCGGCTTATCACCGGCAGTCCCCCTAGAGTGCCCAACTGAATGCTGGCAACTAAGGGCGAGGGTTGCGCTCGTTGCGGGACTTAACCCAACATCTCACGACACGAGCTGACGACAGCCATGCAGCACCTGTGCACCTGTCCCGAAGGAATGACTCCATCTCTGGAGCCGTCAGGGCATGTCAAGGGCTGGTAAGGTTCTGCGCGTTGCTTCGAATTAAACCACATGCTCCACCGCTTGTGCGGGCCCCCGTCAATTCCTTTGCGTTTTAATCTTGC
+
CCCCCGGGGGGGGGGGGGGGGGGGGGGGGGGGGGGGGGGGGGGGGGGGGGGGGGGGGGGFGGGGGGGGGGGGGGCGGGGGGGGGGGGGGGGGGGGGGGGGGGGGGGGGGGGGGGGGGGGGGGGGGGGGGDGGGGGGGGGGGGGGGGDBFGGGGGGGGGFCFFFGGGGGGDGEGGGGCGGGG,FFFFFGGGGGGGGGGGFGGFFGFFGGGGGEFEGFFFCGEGGGGECC?EGGGGGFEFGGGGGGGGGGGGGGGFF?FFEEEECF6:CGGGGGDGCGGCECGGGGGFF+:8CGE+<F:CF7+
@M01751:259:000000000-C669V:1:1102:11869:19616 1:N:0:AGAGTC
TCACCACGTCATCCCCACCTTCCTCCGGCTTATCACCGGCGGTTCCTTTAGAGTACCCAACTAAATGATGGTAACTAAAGGCGAGGGTTGCGCTCGTTGCGGGACTTAACCCAACATCTCACGACACGAGCTGACGACAGCCATGCAGCACCTGTGTTCCAGTCCCCGAAGGGAAGAAATCCATCTCTGGAAATCGTCCGGACATGTCAAACGCTGGTAAGGTTCTGCGCGTTGCTTCGAATTAAACCACATGCTCCACCGCTTGTGCAGGCCCCCGTCAATTCCTTTGAGTTTTAACCTT
+
CCCCCGGGGGGGGGGGGGGGGGGGGGGGGGGGGGGGGGGGGGGGGGGGGGGGGGGGGGGGGGGGGGGGGGGGGFGGGGGGGGGGGGGGGEGGGGGGGGGGGGGGGGGGGGGGGGGGGGFGGGGGGGGGGGGGGGGGGGGGGGFGGGGGGGGGGGGGGGGGGGGGGGGGGGGGGGGGGGGGGGGGGFCCGGGFGGGDGGGGGGGGGGGGGFGGGGGEGGGGGGGGGGFGGGGGGGGGGGGDGGFGGGGGGFCFGGCGGGGC5C5>CF+<CCGGGGGGGGGCEGGFGGFG7@EGGGGFGGGGG
@M01751:259:000000000-C669V:1:1102:17273:19688 1:N:0:AGAGTC
TCACCACGTCATCCCCACCTTCCTCCGGTTTATCACCGGCAGTCTCCTTTGAGTTCCCGACCGAATCGCTGGCAACAAAGGATAAGGGTTGCGCTCGTTGCGGGACTTAACCCAACATTTCACAACACGAGCTGACGACAGCCATGCAGCACCTGTCTCACGGTTCCCGAAGGCACTAAGGCATCTCTGCCGAATTCCGTTGATGTCAAGAGTAGGTAAGGTTCTTCGCGTTGCATCGAATTAAACCACATGCTCCACCGCTTGTGCGGGCCCCCGTCAATTCATTTGAGTTTTAACCTTG
+
CCCCCGGGGGGGGGGGGGGGGGGGGGGGGGGGGGGGGGGGGGGGGGGGGGGGGGGGGGGGGGGGGGGGGGGGGGGGGGGGGGGGGGGGGGGGGGGGGGGFGGGGGGGGGGGGGGGGGGGGGGGGGGGGGGGGGGGGGGGGGGGGGFGGGGGGGGGGGFGGGGG<EEGGGGGGGGGGGGGGGGGGGGGFFGG>EGGGGGGF,<CFGGGFGGGGGGFGGGGGGGGGGGGGGGGGGGGGGEFGGGFGGG68@CFGGFFG?ECCGEGGGGFDECECEGGG>CEC9FFGGFFCC>EGGGGFG?FG+
@M01751:259:000000000-C669V:1:1102:15088:19693 1:N:0:AGAGTC
CTAGCAACAGGATTAGATACCCTGGTAGTCCACGCCGTAAACGATGAATGCTAGCTGTTGGGGTGCTTGCACCGCAGTAGCGCAGCTAACGCTTTAAGCATTCCGCCTGGGGAGTACGGTCGCAAGATTAAAACTCAAAGGAATTGACGGGGGCCCGCACAAGCGGTGGAGCATGTGGTTTAATTCGAAGCAACGCGCAGAACCTTACCATCCCTTGACATGTCGTGCCAGCCGGAGAGATCCGGGGTTCCCTTCGGGGACGCGAACACAGGTGCTGCATGGCTGTCGTCAGCTCGTGTCG
+
CCCCCGGGGGGGGGGGGGGGGGGGGGGGGGGGGGGGGGGGGGGGGGGGGGGGGGGGGGGGGGGGGGGGGGGGGGGGGGGGGGGGGGGGGGGGGGGGGGGGGGGGGGGGGGGGGGGGGGGGGGGGGGGGGGGGGGGGGGGGGFGGGGGGGGGGGGGGGGGGGGGGGGE>CFGGGFGFGGCFGGGGGFGGGGGGGGGGGGGGGGGGGGGFFDFGGGFGGGGGGGGGFGGGGGFFGGGGGGDFFFGGGECEGGGGGGGGGGGGGDEE>EGGGGGFFGFFGGGGGGGGGGGGGGGGGGG=8=5C*
@M01751:259:000000000-C669V:1:1102:5536:19728 1:N:0:AGAGTC
TCACCACGTCATCCCCCACCTTCCTCCGGCTTATCACCGGCGGTTCCTTTAGAGTCCCCAACTGAATGATGGTAACTAAAGGCGAGGGTTGCGCTCGTTGCGGGACTTAACCCAACATCTCACGACACGAGCTGACGACAGCCATGCAGCACCTGTGTGCAGGTCCCCGAAGGGAAGAAATCCATCTCTGGAAGTCGTCCTGCCATGTCAAACGCTGGTAAGGTTCTGCGCGTTGCTTCGAATTAAACCACATGCTCCAACGCTTGTGCAGGCCCCCGTCAATTCATTTGAGTTTTAACCT
+
CCCCCGGGGGGGGGGGGGGGGGGGGGGGCFGGGGGGGGGGGGGCFFGGGGGCFGGFGGGGGDFGGGFGGACFGGGFGGGFGGG77FGCEFCFGGGGGGGGGGGGGGGGFFFFCGFGGFGGFFGGGGGGGGCEGGGGGGGEGFGGGGGGGGGGGGGF,8:CB>FFGGGGGGEEGGFGEGFFFFGG,FB@EGFGGGGGDG>FGGD7FGGG,:<CGGEEGCCCC:8:?97:9CGGGD5?FFEEGGGGGGCCFCFGG6@CF+++3;*CEGGFFGG6C5=EEC8=EGG+:CEGG+<:+<@FFGG92
@M01751:259:000000000-C669V:1:1102:20627:19892 1:N:0:AGAGTC
CTAGCAACAGGATTAGATACCCTGGTAGTCCACGCCGTAAACGATGTCGACTTGGAGGTTGTTCCCTTGAGGAGTGGCTTCCGGAGCTAACGCGTTAAGTCGACCGCCTGGGGAGTACGGCCGCAAGGTTAAAACTCAAATGAATTGACGGGGGCCCGCACAAGCGGTGGAGCATGTGGTTTAATTCGATGCAACGCGAAGAACCTTACCTACTCTTGACATCCACGGAATTCGGCAGAGATGCCTTAGTGCCTTCGGGAACCGTGAGACAGGTGCTGCATGGCTGTCGTCAGCTCGTGTT
+
CCCCCGGGGGGGGGGGGGGGGGGGGGGFGGGGGCFGGGGGFGGGGGGGGGGGGGGGGGGGGGGGGGGGGGGGGGGGGGGGGGGGGEGGGCFEGGGGGGGGGGGGGGGDEGGGGGGGGGCEGGDGG:CFDFGGGGGGGGGFGGFGFGGGGGGGGDGFGGGGGGGGGGGGEGGGGGGDAFFFGGGGG9FFGGGGGGFEGE>EGGGGGGGDGGGGGFGGGFGGCFGGGGGGEGGGGGGGGGGGCEGGGGFGGGGGGGGGGGEDGFGEECFGGFGGEGFGGGGFF78F6CC9FFDFDCC?EEG=C
@M01751:259:000000000-C669V:1:1102:21626:20002 1:N:0:AGAGTC
TCACCACGTCATCCCCACCTTCCTCCGGTTTATCACCGGCAGTCTCCTTTGAGTTCCCGACCGAATCGCTGGCAACAAAGGATAAGGGTTGCGCTCGTTGCGGGACTTAACCCAACATTTCACAACACGAGCTGACGACAGCCATGCAGCACCTGTCTCACGGTTCCCGAAGGCACTAAGGCATCTCTGCCAGATTCCGTGGATGTCAAGAGTAGGTAAGGTTCTTCGCGTTGCATCGAATTAAACCACATGCTCCACCGCTTGTGCGGGCCCCCGTCAATTCATTTGAGTTTTAACCTTT
+
CCCCCGGGGGGGGGGGGGGGGGGGGGGGGGGGGGGGGGGGGGGGGGGGGGGGGGGGGGGGGGGGGGGGGGGGG8FGGGGGGGGGGFGGEGGGGGGGGGGGGGGGGGGGFFGGGGGGGGGGFGGGGGGGGGGGGGGGGCFGGGGGGGGGGGGGGGDFGAFCGGGGGFGGGGGGGE:FFG:8AFGGGFFFCFGG7FGGGGGGGGGGGGGGFGGGGGGGGGGGGGGGGFGGGGGGDGGFCEFGGGGGG7CGGGGCC9?EGGGGGEEGGCGCEGGGGGGDEGGC?FGGGGGC0AFC@FGFGFGG0
@M01751:259:000000000-C669V:1:1102:15443:20024 1:N:0:AGAGTC
TCACCACGTCATCCCCACCTTCCTCCCGCTTATCACGGGCAGTTCCCCTAGAGTGCCCAACTCAATGATGGCAACTAAGGACGTGGGTTGCGCTCGTTGCGGGACTTAACCCAACATCTCACGACACGAGCTGACGACAGCCATGCAGCACCTGTGTTCGCGTCCCCGAAGGGAACACCGGATCTCTCCGGATGGCACGACATGTCAAGGGATGGTAAGGTTCTGCGCGTTGCTTCGAATTAAACCACATGCTCCACCGCTTGTGCGGGCCCCCGTCAATTCCTTTGAGTTTTAGTCTTGC
+
CCCCCGGGGGGGGGGGGGGGGGGGGGGGGGGGGGGGGGGGGGGGGGGGGGGGGGGGGGGGGGGGGGGGGGGGGGGGGGGGGGGGCGGGGGGGGGGGGGGGGGGGGGGGGGGGGGGGGGGGGGGGGGGGGDGGGGGGGGGGGGGGGGGGG@CFGGGGGGGDGGGGGGGGGGGGGGGGGGGGGGGGGGGGGGGGGGGGFGGGGGDGGGGGGGGGGGGFFGGGGGGGGGGGGGDGGGGGGFGGGG9FGGGGGGGGEFGGGGEGGCCG+<CGGGGGGGGGCGCF@AFGGG9CFFGGGGGG:CGG+
@M01751:259:000000000-C669V:1:1102:17303:20089 1:N:0:AGAGTC
CTAGCAACCGGATTAGATACCCTGGTAGTCCACGCCGTAAACGATGTCGACTTGGAGGTTGTTCCCTTGAGGAGTGGCTTCCGGAGCTAACGCGTTAAGTCGACCGCCTGGGGAGTACGGCCGCAAGGTTAAAACTCAAATGAATTGACGGGGGCCCGCACAAGCGGTGGAGCATGTGGTTTAATTCGATGCAACGCGAAGAACCTTACCTACTCTTGACATCCACGGAATTCGGCAGAGATGCCTTAGTGCCTTCGGGAACCGTGAGACAGGTGCTGCATGGCTGTCGTCAGCTCGTGTT
+
CCCCCGGGGGGGGGGGGGGGGGGGGGGGGGFGGGGGGGGGGGGGGGGGGGGGGGGGGGGGGGGGGGGGGGGGGGGGGGGGGGGGGGGGGGGGGGGGGGGGGGGGGGGGGGGGGGGGGGGGGGGGGGGGGGGGGGGGGGGGGGGGGGGGGGGGGGGEGGGGGGGGGGGGGGGGGFGGGGGGGGGGGGGGGGGGGGGGGGGG>EGGGGGGGGGGGGGGGFGGGGG8<FGGCGGGGGGGGGGGGGGGGGGGGGGGGGGGGGDGGGGGEGGGGGGGGGGGGFGGGFGGGGGGFGGGGGGGGDGGG
@M01751:259:000000000-C669V:1:1102:27339:20175 1:N:0:AGAGTC
TCACCACGTCATCCCCACCTTCCTCCGGTTTATCACCGGCAGTCTCCTTTGAGTTCCCGACCGAATCGCTGGCAACAAAGGATAAGGGTTGCGCTCGTTGCGGGACTTAACCCAACATTTCACAACACGAGCTGACGACCGCCATGCAGCACCTGTCTCACGGTTCCCGAAGGCACTAAGGCATCTCTGCCGAATTCCGTGGATGTCAAGAGTAGGTAAGGTTCTTCGCGTTGCATCGAATTAAACCACATGCTCCACCGCTTGTGCGGGCCCCCGTCAATTCATTTGAGTTTTAACCTTC
+
CCCCCFFGFFGGFGGGGGGGGCGGGGGGGGGGGFGGGGGGGGFF<-;CFGCFDEGFFGDGEGBCECC,CFCEE<F<EFF=8EC?FEFFAFCF7FC+CFF8F+C:CEEC,BB<E:FGGGGGGCFGGGCC=E:CBECFEE@+8CFCF8FC=FGGG@DFC,@,DCGBBFGGD<C:FG8FFCFF@FFC?<FC<:FGECCFGGGGGGGG7?9<F9FCCGGFC7C<EFFCE?@FGGGGEC?CE5?8CF7@AFG58CC++@+<CFG5>>C8E+<8::?EGEC***;CGC79<@?+<C9:2<9CC?C:+
@M01751:259:000000000-C669V:1:1102:26491:20238 1:N:0:AGAGTC
CTAGCAACAGGATTAGATACCCTGGTAGTCCACGCCGTAAACGATGTCGACTTGGAGGTTGTTCCCTTGAGGAGTGGCTTCCGGAGCTAACGCGTTAAGTCGACCGCCTGGGGAGTACGGCCGCATGGTTAAAACTCAAATGAATTGACGGGGGCCCGCACAAGCGGTGGAGCATGTGGTTTAATTCGATGCAACGCGAAGAACCTTACCTACTCTTGACATCCACGGAATTCGGCAGAGATGCCTTATTGCCTTCGGGAACCGTTAGACAGGTTCTGCATGGCTGTCGTCAGCTCGTGTT
+
CCC@CGGGF,C8<C<F9@CEGGFC<FEFGEFGG;CC:FEEG9@FFGGGFGGE7DC,E:FFCF8F<EFFEFGG,,CEFGF,CF@C,FFEEEFCEEEFC7CCF,B+:>FCCGGFDGGCF,++@:@@CFGFB,C>FF9B>DAGG9FG@<,,>:+<<*::><CGF*<3:F*<EGFGG:,??,88=<FGGGG<,,8CCFCEG7EE8:0CE6+<6<+0C?FGG79EGDGEC?C**;C8+;EC*88ECFF7CF7:+2:+2+@FFG*8:CFGC88CEGG88F++<3+<CC85CC*2*;=588CG8CFC7
@M01751:259:000000000-C669V:1:1102:21943:20299 1:N:0:AGAGTC
CTAGCAACAGGATTAGATACCCTGGTAGTCCACGCCGTAAACGATGAATGCCAGCTGTTGGGGTGCTTGCACCGCAGTAGCGCAGCTAACGCTTTGAGCATTCCGCCTGGGGAGTACGGTCGCAAGATTAAAACTCAAAGGAATTGACGGGGGCCCGCACAAGCGGTGGAGCATGTGGTTTAATTCGAAGCAACGCGCAGAACCTTACCATCCTTTGACATGGCGTGTTACACCGAGAGATCGGTGGTCCTCTTCGGAGGCGCGCACACAGGTGCTGCATGGCTGTCGTCAGCTCGTGTCG
+
CCCCCGGGGGGGGGGGGGGGFFGGGGGGGGGGGCGGGGGGGGGGGGGGGGGGGGGGGGGGGGGGGGGGGGGGGGGGGGGFFGGGGGGGGGGGGGGGGGGGGGGGGGGGGGGGGGGGGGGFGFGGGGGGGFGGGGGGGGGGGGGGGGGGGCFEGCFCGGGGGCGGGGGGGDGGDEGGGGFFGGGGGGGGGGGGGGGGGGGGGGGGGGGG?EGFGGGG?FGGGFFCEG>>CFGGGGEGGEEGGFGGG*CCFEGGGGFGEEGGEEGGGGGCGGGFFGGFFCFGGFFGGGGGGGGGGCGD:=>CE
@M01751:259:000000000-C669V:1:1102:13115:20318 1:N:0:AGAGTC
CTAGCAACAGGATTAGATACCCTGGTAGTCCACGCCGTAAACGATGTCGACTTGGAGGTTGTTCCCTTGAGGAGTGGCTTCCGGAGCTAACGCGTTAAGTCGACCGCCTGGGGAGTACGGCCGCAAGGTTAAAACTCAAATGAATTGACGGGGGCCCGCACAAGCGGTGGAGCATGTGGTTTAATTCGATGCAACGCGAAGAACCTTACCTACTCTTGACATCCAGAGAACTTAGCAGAGATGCTTTGGTGCCTTCGGGAACTCTGAGACAGGTGCTGCATGGCTGTCGTCAGCTCGTGTT
+
CCCCCGGGGGFFGGGGGGGGGGGGGGGGGGGGGGGGGGGGGGGGGGGGGGGGGGGGGGGGGGGGGGGGGGGGGGGGGGGGGGGGGGGGGGGGGGGGGGGGGGGGGGGGGGGGGGGGGGGGGGGGGCGGGGGGGGGGGGGGGGGGGGGGGGGGGGGGGGGDGGGGGGGGGGGGGGGGGFGCGGGGGGGGGGGGGGGGGGGGGGGGGGGGGGGGGGGGGGGGGGGGGGGGGGGGGGGGGGFFGGFGGFGGGGGGFGGGGGDEGGGCGGGFGGGGGGFFFGFGGCFGGGGFGG5*;CCCEGGFC
@M01751:259:000000000-C669V:1:1102:18979:20334 1:N:0:AGAGTC
TCACCACGTCATCCCCACCTTCCTCGCGGCTTATCACCGGCAGTCTCCCTAGAGTGCCCAACTGAATGATGGCAACTAAGGACGTGGGTTGCGCTCGTTGCGGGACTTAACCCAACATCTCACGACACGAGCTGACGACAGCCATGCAGCACCTGTGTTCGCGTCCCCGAAGGGAACCCCGGATCTCTCCGGATGGCACGACATGTCAAGGGATGGTAAGGTTCTGCGCGTTGCTTCGAATTAAACCACATGCTCCACCGCTTGTGCGGGCCCCCGTCAATTCCTTTGAGTTTTAATCTTT
+
CCCCCGGGGGGGGGGGGGGGGGGGGGGGGGGGGGGGGGGGGGGGGFGGGGGGGGGGGGGGGGGGGGGGFGGGGGGGGGGGGGGGGGGGGGGGGGGGGGFGGGGGGGGGGGGGGGGGGGGGGGGGGGGGDGGGGGGGEGGGGGGGGGGGGGGGGGGGGGGGGGGGGGGGGGGGGGGGGGGGGGGGGGGGGGGGGGDFEFFGGGGGGGGGGGFGGFEF9EGGGGGGGGGGGGGGGGGGGGGGGGGGGGGGGGFFGDECFFG>EGGGG@GEGGGEGGGGGGGGGDGGGGFFFGGGFGG?EC<E+
@M01751:259:000000000-C669V:1:1102:10970:20414 1:N:0:AGAGTC
TCACCACGTCATCCCCACCTTCCTCCGGTTTGTCACCGGCAGTCTCCTTAGAGTGCCCACCATAATGTGCTGGTAACTAAGGACAAGGGTTGCGCTCGTTACGGGACTTAACCCAACATCTCACGACACGAGCTGACGACAGCCATGCAGCACCTGTGTCTGAGTTCCCGAAGGCACCAATCCATCTCTGGAAAGTTCTCAGCATGTCAAGGCCAGGTAAGGTTCTTCGCGTTGCTTCGAATTAAACCACATGCTCCACCGCTTGTGCGGGCCCCCGTCAATTCATTTGAGTTTTAACCTT
+
CCCCCGGGFGGGGGGGGGGGGGGGGGGGFFCFFFGGGGGGECFG,<FFGGGGGGGGGGGGGGGGGGGGGGGGGGGGGGGGGGGFGGGGGGGGGEGGGGGGGGGGGGDFGGGFEGGGGGGGCGGGGGGEGGEGGGGGGCCC=@FFFGGGGGGGGCDGGFF9=BEGGGGGGGGGDGGGG>F7FGCGFFCGGGFGFGGFGGFGGFGGGFFGGGAFGGGFBFGGGFF:<FF9:FFGEFGFGFFD>CFGEGGGG>FFCC7C?+CC>EGC8C<AE5*2/*:CCEGGEFGG+AFGGFGGGGGFFFCCE
@M01751:259:000000000-C669V:1:1102:11701:20491 1:N:0:AGAGTC
TCACCACGTCATCCCCACCTTCCTCCGGCTTATCACCGGCGGTTCCTTTAGAGTACCCAACTAAATGATGGTAACTAAAGGCGAGGGTTGCGCTCGTTGCGGGACTTAACCCAACATCTCACGACACGAGCTGACGACAGCCATGCAGCACCTGTGTTCCAGTCCCCGAAGGGAAGAGACCCATCTCTGGGAATCGTCCGGACATGTCAAACGCTGGTACGGTTCTGCGCGTTGCTTCGAATTAAACCACATGCTCCACCGCTTGTGCAGGCCCCCGTCAATTCCTTTGAGTTTTAACCTT
+
CCCCCFC@FGGGGGGGGGGGGGECCDCEGGGGGGFEEF@C@FCFEFGGGGGGFFGDGG9CBFGGGGGGGDGFG9CEFGGGF8CGEGDGGEGGEGC7FGFECEECGGGGGGAFGBCFFGAC@FFGDGGGGGGCFFFCGCECF@C,,33E@CGFGGGGGFFFGGFC8><FDGGGGGGCECFFGGGGGGFFGFF+:+7FFGFDEF7?EC:CGG++*::EE8:+;*2;CFFCEGGG?C59<F*AFCEE9C<FFGGG?F7CF6C8CCE**;<C+<C8C5ED8E=;CCFFG7C++3;<C9@?E??7<
@M01751:259:000000000-C669V:1:1102:11083:20541 1:N:0:AGAGTC
CTAGCAACAGGATTAGATACCCTGGTAGTCCACGCCGTAAACGATGATAACTAGCTGTCCGGGCACTTGGTGCTTGGGTGGCGCAGCTAACGCATTAAGTTATCCGCCTGGGGAGTACGGCCGCAAGGTTAAAACTCAAATGAATTGACGGGGGCCTGCACAAGCGGTGGAGCATGTGGTTTAATTCGAAGCAACGCGCAGAACCTTACCAGCGTTTGACATGGCAGGACGACTTCCAGAGATGGATTTCTTCCCTTCGGGGACCTGCACACAGGTGCTGCATGGCTGTCGTCAGCTCGTG
+
CCCCCGGGGEGFGGGGGGGGGGGGGGGGGGGGGGGGGGGGGGGGGGFGGGGGGGGGGGGGGGGGGGGGGGGGGGGGGGGCGGGGGGGGGGGGGGGGGGGGGGGGGGGGGGGGGGGGGGGGGGGGGGGGGGGGGGGGGGGGGGCFFGGGGGGGGGGGGGGGGGGGGGGGGGGGGGGGGGGGGGGGGGGGGGGGGGCFGFGGGGGGGGGGGGGGGGGGGGGGGGFGFFEGGGGGGGGGGGGGGFFGGFGGGGGGGGGFGGGGGCEGGGGGGGGGGGGGGGGGGFCFGGGGFCGGGGGG9CG>5
@M01751:259:000000000-C669V:1:1102:17414:20553 1:N:0:AGAGTC
TCACCACGTCATCCCCACCTTCCTCGCGGCTTATCACCGGCAGTCTCCCTAGAGTGCCCAACTGAATGATGGCAACTAAGGACGTGGGTTGCGCTCGTTGCGGGACTTAACCCAACATCTCACGACACGAGCTGACGACAGCCATGCAGCACCTGTGTGCACGCCTCCGAAGAGGATCCCCGATCTCTCGAGGTAACATGCCATGTCAAGGGATGGTAAGGTTCTGCGCGTTGCTTCGAATTAAACCACATGCTCCACCGCTTGTGCGGGCCCCCGTCAATTCCTTTGAGTTTTAATCTTT
+
CCCCCGGGGGGGGGGGGGGGGGGGGGGGGGGGGGGGGGGGGGGGGGGFGGGGGCGGGGGGGGGGGGGGGGGGGGGGGGGGGGGGGGEGGGGGGGGGGGGGGGGDGGGGGGGGGGGGGGGFGGGGGGGGGGGGGGGGGGGGCAFGFGGGFGCFGGGGCFGGFGGGGGGG@FEGGGFF8FFGGC<FF<EFGGG@FGGGGFE::<FFBC@CDGGDGGGGGGGF?@FFF7FEGGGC8EFGCCEGGGG+<EGGGGGGGFGGGGGGECG@FCEE=EGGGGEEEGG*CFGGGGFGGGGGGGGGFGGG+
@M01751:259:000000000-C669V:1:1102:13011:20635 1:N:0:AGAGTC
TCACCACGTCATCCCCACCTTCCTCCGGTTTATCACCGGCAGTCTCCCTAGAGTGCCCAACTGAATGATGGCAACTAAGGACGTGGGTTGCGCTCGTTGCGGGACTTAACCCAACATCTCACGACACGAGCTGACGACAGCCATGCAGCACCTGTGTTCGCGTCCCCGAAGGGAACCCCGGATCTCTCCGGATGGCACGACATGTCAAGGGATGGTAAGGTTCTGCGCGTTGCTTCGAATTAAACCACCTGCTCCACCGCTTGTGCGGGCCCCCGTCAATTCATTTGCGTTTTAACCTTGC
+
CCCCAFFCFGGGG9FDEGFGGFFFFFGGGGGGFFGFGGGGDGGGAGFCGFGC@EGFGCEFGG?FFGF9F<DEE<DDEGGDCFEFFD7@F7FEGECGGGGGC7F+:EFGGG9F:FFFEAEFGGGGGGGGGGD@FGGGDC@CFFF9FGF,D8F<FFF@@>FEG:CF<BEC7FCFGGGG>FGGGDGCGGFGGGD7CFGGGGGGGGGFEE0::C5*;AC@CCGGFC:@CCECECE88<+AC*0:@FC<+C:F*::6+:<8CC5ECCCEFE5**1?:8EEEGEGGGGC<999+:*;CEG6:CGG++
@M01751:259:000000000-C669V:1:1102:22238:20934 1:N:0:AGAGTC
CTAGCAACAGGATTAGATACCCTGGTAGTCCACGCCGTAAACGATGTCGACTTGGAGGTTGTTCCCTTGAGGAGTGGCTTCCGGAGCTAACGCGTTAAGTCGACCGCCTGGGGAGTACGGCCGCAAGGTTAAAACTCAAATGAATTGACGGGGGCCCGCACAAGCGGTGGAGCATGTGGTTTAATTCGATGCAACGCGAAGAACCTTACCTACTCTTGACATCCACGGAATTCGGCAGAGATGCCTTAGTGCCTTCGGGAACCGTGAGACAGGTGCTGCATGGCTGTCGTCAGCGCGTGTT
+
CCCCCGGGGFF@FGGGGGGGGGGFGFGGGGGGFGGGGGGGGGGGGGGDGGGGGGCFFGGGCEGGGGG9FGGGCGG@FGGGGGGEFGG8FEGG>FFEGFAEGGGGGGGGGGGFEGGGGGGEDG=CGGGG<FGGGGGCFGGEEEBGGCEFFGDEEGGGGFGGGGGGGGD@FEGGGFFCCFFGF7<FFGFGFDGGGGGGEEEGDE?FFFFGFGCCCEEFGG9CC@F?CECEGGGG78FGGGG5;<EFGGGGF7<EFF9CFCCDGGGEG55AF?8@CF68CFFEFFGDCEFCGGG5C8//:7===
@M01751:259:000000000-C669V:1:1102:19906:20973 1:N:0:AGAGTC
TCACCACGTCATCCCCACCTTCCTCCGGTTTATCACCGGCAGTCTCCTTTGAGTTCCCGACCGAATCGCTGGCAACAAAGGATAAGGGTTGCGCTCGTTGCGGGACTTAACCCAACATCTCACGACACGAGCTGACGACAGCCATGCAGCACCTGTGTGCACGCCTCCGAAGAGGATCCCCGATCTCTCGAGGTAACATGCCATGTCAAGGGATGGTAAGGTTCTGCGCGTTGCTTCGAATTAAACCACATGCTCCACCGCTTGTGCGGGCCCCCGTCAATTCATTTGAGTTTTAATCTTT
+
CCCCCGGGGGGGGGGGGGGGGGGGGGGGGGGGGGGGGGGGGGGGGGGGGGGGGGGGGGGGGGGGGGGGGFGGGGGGGGGGGGGGGGFGGGGGGGGGGFGGGGEGGGGGGGGGGGGGGGGGGGGGGGGGGDGGGGGGGGGGEFGGGGGGGGGGGGGGGGGGGGGGGGFGGGGGDEFGGGGGGGGCGGGFGGGGGGGFBCFGFGGGG9<CCGGGDGGGGGFGFGGFFGGGGDGGGGGGGGGGGGGGGGGGGGGCFAFGDGGGGGGFGFFEECCEGGGGCGGGGFFFGGGDFGC?C:CCGEFG7
@M01751:259:000000000-C669V:1:1102:9311:21021 1:N:0:AGAGTC
TCACCACGTCATCCCCACCTTCCTCCGGTTTATCACCGGCAGTCTCCTTTGAGTTCCCGACCGAATCGCTGGCAACAAAGGATAAGGGTTGCGCTCGTTGCGGGACTTAACCCAACATTTCACAACACGAGCTGACGACAGCCATGCAGCACCTGTCTCACGGTTCCCGAAGGCACTAAGGCATCTCTGCCGAATTCCGTGGATGTCAAGAGTAGGTAAGGTTCTTCGCGTTGCATCGAATTAAACCACATGCTCCACCGCTTGTGCGGGCCCCCGTCAATTCATTTGAGTTTTAACCTTT
+
CCCCCGGGGGGGGGGGGGGGGGGGGGGGGGGGGGGGGEGGGGGGFGDGGGGGGGGGGGGGGGGGGGGGGGGGGGGGGGGGGGGGGAFGGGGGFGGGGGGGGGGGGGGGGGGGFGGDGGGGGGGGGGGGGGGDGGGGGGG@FFGGGGGGFDFFDFGGGGGGGGGGEECFGGGCEGGGGGGGEEEFGGGF9@CFEGGGGFGGGGGGGC:FFEF<CBCGGGGG7FFC<FFGGGGGDEGGGGFGGEFGGGFGGGGEGCGFGGGCGGGGFFGG558CC*/8*ACEGGGGCFGCCE@:FFFCFFGG+
@M01751:259:000000000-C669V:1:1102:9491:21184 1:N:0:AGAGTC
TCACCACGTCATCCCCACCTTCCTCCGGCTTATCACCGGCAGTCCCCCTAGAGTGCCCAACTGAATGCTGGCAACTAGGGGCGAGGGTTGCGCTCGTTGCGGGACTTAACCCAACATCTCACGACACGAGCTGACGACAGCCATGCAGCACCTGTGTCCACGTCCCGAAGGAACGACCTCATCTCTGAGGACTTCGTGGCATGTCAAGGGCTGGTAAGGTTCTGCGCGTTGCTTCGAATTAAACCACATGCTCCACCGCTTGTGCAGGCCCCCGTCAATTCCTTTGAGTTTTAATCTTGCG
+
CCCCCGGGGGGGGGGGGGGGGGGGGGGGGGGGGGGGGGGGGGGGGGGGGGGGGGGGGGGGGGGGGGGGGGGGGFGGGGGGGGGGGGGGGGGGGGGGGGGGGGGGGGGGGGGGGGGGGGFGGGGGGGGGGDGGGFFGGGGGGGGGGGGGGFGGGFFGGGGGGGGFGFGGGGGGGGGGGGGGFGGGGGGGGGFGGGGGGGCGFFGGGG7CGGGGGGFGGGGGGGG778EGGG8EFFCEGEFFGGGGGGCCFEF:CFGFG>EEE5@8E+<FCCEGGD;=E=EGGGFFEC+;FGGE7@FFFGF?5
@M01751:259:000000000-C669V:1:1102:9909:21264 1:N:0:AGAGTC
CTAGCAACAGGATTAGATACCCTGGTAGTCCACGCCGTAAACGATGTCGACTTGGAGGTTGTTCCCTTGAGGAGTGGCTTCCGGAGCTAACGCGTTAAGTCGACCGCCTGGGGAGTACGGCCGCAAGGTTAAAACTCAAATGAATTGACGGGGGCCCGCACAAGCGGTGGAGCATGTGGTTTAATTCGATGCAACGCGAAGAACCTTACCTACTCTTGACATCCACGGAATTCGGCAGAGATGCCTTAGTGCCTTCGGGAACCGTGAGACAGGTGCTGCATGGCTGTCGTCAGCTCGTGTT
+
CCCCCGGGGGEE@FGGGGGGGGGGGGGGGGGFGGGGGGFGGGGGGGGGGGGGGGGGGGGGGGGGGGGGGGGGGGGGDEGGGGGGGDGGGGGGGGGGGGGGGGEGGEGGGGGGGGGGGGGGDCGGCGGGGDFGGGGGGGGGGGGGGGGGGGGGGGGGGGGGGGGGFGGGGGCFGC@FGGGFGGGFGGGGGFGGGGGGGGEGEEGGGFGGGGGGGFGFGGGGFGGGGGGGGGGGG8FGGGGGGCCCGGGGGGGGGGGGGD>EGGGCEGGDFGGGGG??FGGFGGGGGGGGFGG**CFGEGGFE
@M01751:259:000000000-C669V:1:1102:11146:21270 1:N:0:AGAGTC
TCACCACGTCATCCCCACCTTCCTCCGGTTTATCACCGGCAGTCTCCTTTGAGTTCCCGACCGAATCGCTGGCAACAAAGGATAAGGGTTGCGCTCGTTGCGGGACTTAACCCAACATTTCACAACACGAGCTGACGACAGCCATGCAGCACCTGTCTCACGGTTCCCGAAGGCACTAAGGCATCTCTGCCGAATTCCGTGGATGTCAAGAGTAGGTAAGGTTCTTCGCGTTGCATCGAATTAAACCACATGCTCCACCGCTTGTGCGGGCCCCCGTCAATTCCTTTGAGTTTTAATCTTG
+
ACCCCGGGGGGGFFGGGGGGGGGGGGGGGGGGGFEEEFEGGGGGGFGGGGGGGGGGGGGGGGGGFEGGGGGGGGGGGGGGGGGGGGGGGGGGGGDGGEFGGGGGGGGFFGGGGGGGGGGDGGGGGGGCFGGGGGGGGGGGGGGGGCGF<EGGGGFGGGFGGGGGGGGCGGGGGDGGGGFFCFGGF;FCGGGGGGGGGGGGGGFGGCFGGGGGGGFGGGGGGF9:CFCGC>EGGEGFGGGGGGGGGG6C58C?CCFGFGG5:?8FGGGGGCEGGGGGCECGGFGGGGGCCFFGGFFFGF?F+
@M01751:259:000000000-C669V:1:1102:16899:21301 1:N:0:AGAGTC
CTAGCAACAGGATTAGATACCCTGGTAGCCCACGCCCTAAACGATGTCTACTAGTTGTCGGGTTTTAATTAACTTGGTAACGCAGCTAACGCGTGAAGTAGACCGCCTGGGGAGTACGGTCGCAAGATTAAAACTCAAAGGAATTGACGGGGACCCGCACAAGCGGTGGATGATGTGGATTAATTCGATGCAACGCGAAAAACCTTACCTACCCTTGACATGTACGGAAGACCGAAGAGATTTGGTTGTGCTCGAAAGAGAACCGTAACACAGGTGCTGCATGGCTGTCGTCAGCTCGTGT
+
CCCCCGGGG,CFGGGGGGGGGGGGGGGGGFGGGGGFGCDGGGGGGGGFGGGGGGGGGGGGGGFDBEFCGEGGGGGG8FGGGGGGG7AFFGGGGGGGGGGGFGGGGGGGGFGGGGGGFFCGGGGGGGFGFGGGGGGGGGGGGGGGGGGGGGGGGGGGGGGGGGGGEEGGGFGGGFFFDFGFFGGGGGGFFFGFGGGGGGGGGGG<CFGGGGGGGGGGGGGGGGGFGGGGECFGFGGGCGGGFGGGGFGGGGGGCGCEGDGGCGGGCEGGGGGGGDF?DGGGGFGFGGGFGGGGGGGGCGEF*
@M01751:259:000000000-C669V:1:1102:19150:21312 1:N:0:AGAGTC
CTAGCAACAGGATTAGATACCCTGGTAGTCCACGCCGTAAACGATGTCGACTTGGAGGTTGTTCCCTTGAGGAGTGGCTTCCGGAGCTAACGCGTTAAGTCGACCGCCTGGGGAGTACGGCCGCAAGGTTAAAACTCAAATGAATTGACGGGGGCCCGCACAAGCGGTGGAGCATGTGGTTTAATTCGATGCAACGCGAAGAACCTTACCTACTCTTGACATCCACGGAATTCGGCAGAGATGCCTTAGTGCCTTCGGGAACCGTGAGACAGGTGCTGCATGGCTGTCGTCAGCTCGTGTT
+
CCCCCGGGG<FGGGGGGGGGGGGGGGGGGGGGGGGGGGGGGGGGGGGGGGGGGGGGGGGGGGGGGGGGGGGGGGGGGGGGGGGGGGGGGGGGGGGGGGGGGGGGFFGGGGGGGGGGGGGGGGGGGDGGGGGGGGFFGGGGGGGCGGGGGGGGGGGCGGG7FGFGGEGGGGGGGGGGGFFF7FCFGGGGGGGGGGGGGGGGDGGGGGGGGGGGGFGFF?EGGGGFGGGGGGGGFGFGG>FGGGGGGFGGGGGFFFGGF5EEGGGGEDFCEGFGGGGGGGGGGGGGGGGGFCEFCFCGGGF76
@M01751:259:000000000-C669V:1:1102:21889:21320 1:N:0:AGAGTC
TCACCACGTCATCCCCACCTTCCTCCGGTTTGTCACCGGCAGTCTCCTTAGAGTGCCCACCATAACGTGCTGGTAACTAAGGACAAGGGTTGCGCTCGTTACGGGACTTAACCCAACATCTCACGACACGAGCTGACGACAGCCATGCAGCACCTGTGTCTGAGTTCCCGAAGGCACCAATCCATCTCTGGAAAGTTCTCAGCATGTCAAGGCCAGGTAAGGTTCTTCGCGTTGCTTCGAATTAAACCACATGCTCCACCGCTTGTGCGGGCCCCCGTCAATTCATTTGAGTTTTAACCTT
+
CCCCCGGGGGGGGGGGGGGGGGGGGGGGGGGGGGFGGGGGGGGGAFGGGFGGGGGGGGGGGGGGGGGGGGFGGGGGGGGGGGGGGGGGGGGGGGGGGGGGGEGGGGGGGGGGGGGGGGGGGGGGGGGGGDFFCGGGGGGGGGGDFGGGGEGGGGGGGGGGGGGGGGGGGGGGGGGGGFFGGGGGGGGGGGDGGGGGFGGGDFGFBCEEGFB7@FCEEGGGDFCFGGFEBFGGGCEGGF7FF7@9FGG6FFGFFG9<FGGDCGGEFF67*:88EGGCECEDGF979@ECC+;+<C:CFG7FG
@M01751:259:000000000-C669V:1:1102:7545:21437 1:N:0:AGAGTC
TCACCACGTCATCCCCACCTTCCTCCGGTTTATCACCGGCAGTCTCCTTTGAGTTCCCGACCGAATCGCTGGCAACAAAGGATAAGGGTTGCGCTCGTTGCGGGACTTAACCCAACATTTCACAACACGAGCTGACGACAGCCATGCAGCACCTGTCTCACGGTTCCCGAAGGCACTAAGGCATCTCTGCCGAATTCCGTGGATGTCAAGAGTAGGTAAGGTTCTTCGCGTTGCATCGAATTAAACCACATGCTCCACCGCTTGTGCGGGCCCCCGTCAATTCATTTGAGTTTTAACCTTG
+
CCCCCGGGGGGGFGGGGGGGGGGGGGGGGGGGGGGGGGGGGGGGGGGGGGGFFGGGGGGGGGGF@BFGGGGGG<FGGGGGGGGGGGGGGGGGDGGGGGGGGGGGGGGGGFGFGGGGGGGGGGGGGGFGGGGGGGGGGGGGGGGGGGGGGGGGGGGGGGGGGGGGGGGGGGDEGGGGG8FGGFGGGGGGGGGCFGGGGFGGGGCFGGGGGGGGGGGGGGGGGGGGGGGFDEGDEGGGGGGG?CCFGGGGGGGGGGGFGFCCGG>8C:CE5CEGGGGGEGCEFGGGGGFGGGFDFGGGGFGG+
@M01751:259:000000000-C669V:1:1102:8351:21437 1:N:0:AGAGTC
TCACCACGTCATCCCCACCTTCCTCCGGTTTATCACCGGCAGTCTCCTTTGAGTTCCCGACCGAATCGCTGGCCACAAAGGATAAGGGTTGCGCTCGTTGCGGGACTTAACCCAACATTTCACAACACGAGCTGACGACAGCCATGCAGCACCTGTCTCACGGTTCCCGAAGGCACTAAGGCATCTCTGCCGAATTCCGTGGATGTCAAGAGTAGGTAAGGTTCTTCGCGTTGCATCGAATTAAACCACATGCTCCACCGCTTGTGCGGGCCCCCGTCACTTCATTTGAGTTTTAACCTTT
+
CCCCCGGGGGGGFFGGGGGGGGGGGGGECGEGGGGGGGGGGGGGFGGGGGDGGGGGGGEGGGGGGGGGGGGGG8EFGFFGGGGGGGGGFFGGGGFEGGGGGG>EGGGGGGGGGGGGGGGGGGGGGGGGGGGGEGGGGEGGGGGGGGGGAF<FGFCFFGGGGFEGEGGD:FGGGGGGGFGGFGGGGEFC@FGDDEGGGGG:@FC:FFGFFFGGGGGGGGAEFFGGGGGGDEGG>ECEGGFGCFEGGGF**/<?FCDFGGGGGGGGGCEE8EEG>EDCCEE*<+30<FG?EFGGGGFGGGGG+
@M01751:259:000000000-C669V:1:1102:22495:21487 1:N:0:AGAGTC
TCACCACGTCATCCCCACCTTCCTCCGGTTTATCACCGGCAGTCTCCTTTGAGTTCCCGACCGAATCGCTGGCAACAAAGGATAAGGGTTGCGCTCGTTGCGGGACTTAACCCAACATTTCACAACACGAGCTGACGACAGCCATGCAGCACCTGTCTCACGGTTCCCGAAGGCACTAAGGCATCTCTGCCAAATTCCGTGGATGTCAAGAGTAGGTAAGGTTCTTCGCGTTGCATCGAATTAAACCACATGCTCCACCGCTTGGGCGGGCCCCCGTCAATTCATTTGAGTTTTAACCTTT
+
CCCCCGGGGGGGFGGGGGGGGGGGGGGGGGGGGGGGGGGGGGGGGFFGFGGGGGGGGGGGGGGGGGGGGGGDEGGFG@FGGGGGGFGGGG7FGGGGGGFFEEEDGGFGFCFFEFFGGGGGGGFGGGCFGECFEGGGGGGGGGGGCFGGAFFGFGGFGFF=FCGGGEBFGGGCEFGGGFFDCEFGBCCGGFGC:FCF<FGGF:FGGGGC<CCFFGGGCFCCFGDC:FGGGEGGGGGCFGGGFC99CECFC8:<CF<FGGGGEE5****?EEDCEGE5;E5A:9C+<C?<?FGFFGGFCFF++
@M01751:259:000000000-C669V:1:1102:15522:21505 1:N:0:AGAGTC
CTAGCAACAGGATTAGATACCCTGGTAGTCCACGCCGTAAACGATGTCGACTTGGAGGTTGTTCCCTTGAGGAGTGGCTTCCGGAGCTAACGCGTTAAGTCGACCGCCTGGGGAGTACGGCCGCAAGGTTAAAACTCAAATGAATTGACGGGGGCCCGCACAAGCGGTGGAGCATGTGGTTTAATTCGATGCAACGCGAAGAACCTTACCATCCCTTGACATGGCATGTTACCTCGAGAGATCGGGGATCCTCTTCGGAGGCGTGCACACAGGTGCTGCATGGCTGTCGTCAGCTCGTGTC
+
CCCCCGGGGD@;EFGGGFGGGGGGGGGGGGGFGFDDGGGGGGEGGFFFGGGEGGF8F@FGGGGCFGFFCFGGGEGEFGCFFFEFGGCGGGGGGGCEGGGGGGGGGGGGGGGFCFGGGGGGDGGGGFGGAFFFGGCDFGGGGGGG<FGFDGDGEEBFGGEDGGGGGGGGGGGGGGFFFFFGFGCFGGGGGEFGFGGGDGGEEGGFGGFGFGG?FFGGFFG+<CFF8C7>FCEGFC+8EEGGG?CCCEGGEFFFFGFGGG5*?EGGGGFGGFEFFGGGFD60<CGGGGF+//8AC?9?CEGF*
@M01751:259:000000000-C669V:1:1102:11585:21575 1:N:0:AGAGTC
CTAGCAACAGGATTAGATACCCTGGTAGTCCACGCCGTAAACGATGTCGACTTGGAGGTTGTTCCCTTGAGGAGTGGCTTCCGGAGCTAACGCATTAAGCTTCCCGCCTGGGGAGTACGGTCGCAAGATTAAAACTCAAAGGAATTGACGGGGGCCCGCACAAGCGGTGGAGCATGTGGTTTAATTCGAAGCAACGCGCAGAACCTTACCAGCCCTTGACATGCCCTGACGGCTCCAGAGATGGAGCTTTTCCTTCGGGACAGGTGCACAGGTGCTGCATGGCTGTCGTCAGCTCGTGTCG
+
CCCCCGGGGGGGGGGGGGGGGGGGGGGGGGGGGGGGGGGGGGGGGGGGGGGGGGGGGGGGGGGGGGGGGGGGGGGGGGGGGGGGGGGGGGGGGGGGGGGGGGGGGGGGGGGGGGGGGGGGGGGGGGGGGGGGGGGGGGGGGFGFGGGGGGGGGGGGGGGGGGGGGGGGGGCGGGGGGGGGGGGGGGGGGGGGFGGGGGGGGGGGGGGGGGGGGGGGGGGGGGGGGGGGGFEEECGGCFGGGGG88FFFFGGFFGGFGGGGGFFGG88FFGGGGD+9CFGGGGGGGGFGC5FGG9CCGGGG5
@M01751:259:000000000-C669V:1:1102:20514:21613 1:N:0:AGAGTC
TCACCACGTCATCCCCACCTTCCTCCGGTTTATCACCGGCAGTCTCCTTTGAGTTCCCGCCATCACGCGCTGGCAACAAAGGATAAGGGTTGCGCTCGTTGCGGGACTTAACCCAACATTTCACAACACGAGCTGACGACAGCCATGCAGCACCTGTCTCAGAGTTCCCGAAGGCACCAATCCATCTCTGGAAAGTTCTCTGGATGTCAAGAGTAGGTAAGGTTCTTCGCGTTGCATCGAATTAAACCACATGCTCCACCGCTTGTGCGGGCCCCCGTCAATTCATTTGAGTTTTAACCTT
+
CCCCC9CCDFGGGGGGGGGGGGGGG?FGCECFGFGGGEEGGGGGDFFGGGGCFFAEFFEGGGGGGGGCEG7@+?=FFGGGFCF9FEFA<,FCF@=C:FG7BC@=CFCCGGGGGFGGE@FGGDFGGGGGGEE@GEFGF+BEF7<>,@FFF9C>@>F8@:;CFGGGFF9F9>FGGFGFGFG7CCFGGGDEGGG:FGGEACFCFCFCF,FCFCFB7CFFGFF2CFFGAAFGGGGGG58ECEEC6FCG?GGFGGCFGGGFG68CEC8>58:CE*8CEGEEEC;EG7++2A<FG?5+<:@EFFFGF
@M01751:259:000000000-C669V:1:1102:21316:21617 1:N:0:AGAGTC
TCACCACGTCATCCCCACCTTCCTCCGGTTTATCACCGGCAGTCTCCTTTGAGTTCCCGACCGAATCGCTGGCAACAAAGGATAAGGGTTGCGCTCGTTGCGGGACTTAACCCAACATTTCACAACACGAGCTGACGACAGCCATGCAGCACCTGTCTCACGGTTCCCGAAGGCACTAAGGCATCTCTGCCAAATTCCGTGGATGTCAAGAGTAGGTAAGGTTCTTCGCGTTGCATCGAATTAAACCACATGCTCCACCGCTTGTGCGGGCCCCCGTCAATTCATTTGAGTTTTAACCTTG
+
CCCCCGGGGGGGGGGGGGGGGGGGGGGGFGGGGGGGGGGGGGGGGGGGGGGGGGGGGGGGGGGGGGGGGGGGGGGGGGGFDFGFGFGGGGGGGGEGGGGGFGDECGDGFFGCGGGGGGGGGGGGGG8CFGGGGGGGGGGGEGGGGGGGGGGGGGGGGCFFGGGGGGFGEEFGGGGGFFGGFGGGGGGGGGGGGGGFGGGGGGGGGGGGGGGGGGGGGGGGFGGGGGGGGGGGGGGEG*:CFGGGGG8CFGGGGGGCGGGGDEGFGFGG=CEGGGG=CGGGFFGGGGGGGGFGG?7F?FFG+
@M01751:259:000000000-C669V:1:1102:20780:21628 1:N:0:AGAGTC
CTAGCAACAGGATTAGATACCCTGGTAGTCCACGCCGTAAACGATGTCGACTTGGAGGTTGTTCCCTTGAGGAGTGGCTTCCGGAGCTAACGCGTTAAGTCGACCGCCTGGGGAGTACGGCCGCAAGGTTAAAACTCAAATGAATTGACGGGGGCCCGCACAAGCGGTGGAGCATGTGGTTTAATTCGATGCAACGCGAAGAACCTTACCTACTCTTGACATCCACGGAATTCGGCAGAGATGCCTTAGTGCCTTCGGGAACCGTGAGACAGGTGCTGCATGGCTGTCGTCAGCTCGTGTT
+
CCCCCGGGGGGGGGGGGGGGGGGGGGGGGGGGGGGGGGGGGGGGGGGGGGGGGGGGGGGGGGGGGGFFGGGGFGGGGGGGGGGGGDGGGGGGGGGGGGGGGGGGGGGGGGGGGGGGGGGGGGGGGGGGGGGGGGGGGGFGGGGGGGGGGGGGGGGGGGGGGGGGGGGDGGGGGGGGGGGFFGGGFGCFGGGGFGGGGGGGGCFGGGGGGGGGGGDGGGGFCFGGGGGGGGGGGGGGGECFGGGGGDFGGGGGCFFFGEGG>8CEE8FGGDFGF?CGGGGGGGGFFEE<C*8CEEC8E7AE6
@M01751:259:000000000-C669V:1:1102:14700:21708 1:N:0:AGAGTC
CTAGCAACAGGATTAGATACCCTGGTAGTCCACGCCCTAAACGATGCGAACTGGATGTTGGGTGCAATTTGGCACGCAGTATCGAAGCTAACGCGTTAAGTTCGCCGCCTGGGGAGTACGGTCGCAAGACTGAAACTCAAAGGAATTGACGGGGGCCCGCACAAGCGGTGGAGCATGTGGTTTAATTCGAAGCAACGCGCAGAACCTTACCATCCCTTGACATGGCATGTTACCTCGAGAGATCGGGGATCCTCTTCGGAGGCGTGCACACAGGTGCTGCATGGCTGTCGTCAGCTCGTGT
+
CCCCCGGGGG<FFGGGGGGFFGGGGGGGGGGGGGGGGGGGGGGGGGGGGGGGGGGGGFGGGGGGGGGGGGGGGGGGGGGGGGGGGGGGGGGGGGGGGGGGGGGGGGGGGGGGGGGGGGGGFFGGGGGGGGGGGGGGGGGGGGGGDFGGGGGGGDGGGGGGGGGGGGGGFGGGGGGGGGGGGGGGGGGFGGGGGGGGGGGGGEGGGGGFGGGGGFGGGGFGGGGGGFGGGGGGGGGGGGGGGGGGFGGGGDFDFGFFGGGGEGGGGDGGG9AGG>:CFGGGGGGGCGGGGG@FFGGFGGCF=
@M01751:259:000000000-C669V:1:1102:20684:21754 1:N:0:AGAGTC
TCACCACGTCATCCCCACCTTCCTCCGGCTTATCACCGGCGGTTCCTTTAGAGTACCCAACCAAATGATGGTAACTAAAGGCGAGGGTTGCGCTCGTTGCGGGACTTAACCCAACATCTCACGAACCGAGCTGTCGACAGCCATGCAGCACCTGTGTTCCAGTCCCCGAAGGGAAGAAATCCATCTCTGGAAGTCGTCCGGACATGTCAAACGCTGGTAAGGTTCTGAGCGTTGCTTCGAATTAAACCACATGCTCCACCGCTTGTGCAGGCCCCCGTCAATTCCTTTGAGTTTTAACCTT
+
@9BC-CFCFGEFDFGE<FEFCFFGGGGGCCFGGGGGCFFCECEEEFCFFGG8FGGGFFFFCBE@FCFFC,EEEE6CEEFE,,@C+CCC@+EC7F:+>+,+6===FAF,5,?,B>+3B8,5,CDE:+>C=:FE8,::F7FC7F7F8CF:F,3CCF<>F,@DGGA>C>D<<<<7CC7=CAFF,??>:2<C:@,CF<,4CBC:F::*<@<++20+2*:/**2+AF<79CC+0+:****<@7ECEFGFC7@FFFCFFF9+<8*;CCEC5FC7:7@*/;=CC*8:*<:++++0C+AC??C?2<0++
@M01751:259:000000000-C669V:1:1102:22252:22087 1:N:0:AGAGTC
CTAGCAACAGGATTAGATACCCTGGTAGTCCACGCCGTAAACGATGGAAGCTAGCCGTTGGGGGATTTATCTCTCGGTGGCGCAGTTAACGCATTAAGCTTCCCGCCTGGGGAGTACGGTCGCAAGATTAAAACTCAAAGGAATTGACGGGGGCCCGCACAAGCGGTGGAGCATGTGGTTTAATTCGAAGCAACGCGCAGAACCTTACCAGCCCTTGACATGCCCTGACGGCTCCAGAGATGGAGCTTTTCCTTCGGGACAGGTGCACAGGTGCTGCATGGCTGTCGTCAGCTCGTGTCGT
+
CCCCCGGGGGFFFGGGGGGFGGGGGGGGGGGGGGGGGGGGGGGGGGGGFGGGGGGGGEGGGGGGG>EFGGGEGGGGGGGGFEFGGGGGGGGGGGGGFC9FAFACFGGGGGGGGGGGGFGGGGGCCCFGGGFCFFDFGGGGGGGGGGGGE@FGGDFFFGGGGGGGGGEGGGGGG9C;BCFGGFGGG:<AF7FGFGGFFGDGECFGGGGGGGGGGGGGGGGFFCC<CGGGGG5>C58AFGG6C9F*;F6@?:2<@9@C>EGCFGGGFGF7<@FFG8@C?6+<;;8:;+CCF*;C9:**/CFG5
@M01751:259:000000000-C669V:1:1102:21769:22104 1:N:0:AGAGTC
CTAGCAACAGGATTAGATACCCTGGTAGTCCACGCCGTAAACGATGTCGACTTGGAGGCTGTTTCCTTGAGACGTGGCTTCCGGAGCTAACGCGTTAAGTCGACCGCCTGGGGAGTACGGCCGCAAGGTTAAAACTCAAATGAATTGACGGGGGCCCGCACAAGCGGTGGAGCATGTGGTTTAATTCGATGCAACGCGAAGAACCTTACCTGGCCTTGACATCCAGAGAACTTAGCAGAGATGCTTTGGTGCCTTCGGGAACTCTGAGACAGGTGCTGCATGGCTGTCGTCAGCTCGTGTT
+
CCCCCGGGGGGGGGGGGGGGGGGGGGGGGGGGGGGGGGGGGGGGGGGGGGGGGGGGGGGFGFGGGGGFGGGG,FFGGGGGGGGGGGGGGGGGGDFGGGGGGDGGGGGGGGGGGGGGFGGGGGGGGGGGGGGGFFFDBFFGGGGGGGFGGGGDGGGGGGGGGGFCEFGGGGGGGGGGGGGGGGGGGGGGGGGGG9FGECEGGGGGGGGGFGGFEFGGGGGGGGGGGGFGGGGGGGGGGGFGFGGGG7EGFGGGGGFGGDGGCGGCCGGGGGGGGG6677CGGGGGGGGG>:**;C9CEGGCC
@M01751:259:000000000-C669V:1:1102:14554:22138 1:N:0:AGAGTC
CTAGCAACAGGATTAGATACCCTGGTAGTCCACGCCGTAAACGATGTCGACTTGGAGGTTGTTCCCTTGAGGAGTGGCTTCCGGAGCTAACGCGTTAAGTCGACCGCCTGGGGAGTACGGCCGCAAGGTTAAAACTCAAATGAATTGACGGGGGCCCGCACAAGCGGTGGAGCATGTGGTTTAATTCGATGCAACGCGAAGAACCTTACCTACTCTTGACATCCAGCGAACTTAGCAGAGATGCTTTGGTGCCTTCGGGAACGCTGAGACAGGTGCTGCATGGCTGTCGTCAGCTCGTGTT
+
CCCCCGGGFF8FGGGGGGGGGGGGGGGGGGGGGGGGGGGGGGGGGGGGGGGGGGG?FGGGGGGGGGGGGGGG@FFGGGGGGCGGGGGGGFGEGGGGGGGFGGFGGGGGGFGG>FGGGGGGGGGCCFFGGGGGGGGGGFGGGGGGGGGGGGGGDGGGGGG7CFFFGGGGGGGGGGGG9FGFFGFGFGGGFFG@FGGEGGGGGCGFGGGGGGGGG9<CFCEGGGGFFGGGGGGGGGG7EF@CFFGGFGGGGGGGGFFGGGD5CFGGEGGF:CFGGGGGGGGGGGGGGDFFFGDGG6<CECF50
@M01751:259:000000000-C669V:1:1102:7904:22150 1:N:0:AGAGTC
CTAGCAACAGGATTAGATACCCTGGTAGTCCACGCCGTAAACGATGATTGCTAGTTGTCGGGATGCATGCATTTCGGTGACGCAGCTAACGCATTAAGCAATCCGCCTGGGGAGTACGGTCGCAAGATTAAAACTCAAAGGAATTGACGGGGACCCGCACAAGCGGTGGATGATGTGGTTTAATTCGATGCAACGCGAAAAACCTTACCCACCTTTGACATGTACGGAACTTGCCAGAGATGGCTTGGTGCTCGAAAGAGAGCCGTAACACAGGTGCTGCATGGCTGTCGTCAGCTCGTGT
+
CCCCCGGGGCGF@FGGGFFGGGGGGGGGGGGFGEGGGG7EGGGGGGGCGDFFGGGGGGFGGDGGEGFGDGGGGFGGDECGGGGGGGGGGGDGGGGG?EFGGGGGEGGEFFFEGGGGGGCFGGGG77FGGFGGGGGGGFGGCFFFGGGGGGC7E>F@FGGGGGGGDCFEGFFFFGFGE9DFFGGFFFGGFFGGGGDGGFG7FGGGGF@FGGGGGGGG?:FGFAFCFGGGGCFFFGCFFGGFFF6ECCCE?*<AGGG6EE68AEE@5EEGGGFFFGGGGGGG87<7CDGCC8FGGGDC+1:*2
@M01751:259:000000000-C669V:1:1102:6255:22169 1:N:0:AGAGTC
TCACCACGTCATCCCCACCTTCCTCCGGTTTATCACCGGCAGTCTCCTTTGAGTTCCCGACCGAATCGCTGGCAACAAAGGATAAGGGTTGCGCTCGTTGCGGGACTTAACCCAACATTTCACAACACGAGCTGACGACAGCCATGCAGCACCTGTCTCACGGTTCCCGAAGGCACTAAGGCATCTCTGCCAAATTCCGTGGATGTCAAGAGTAGGTAAGGTTCTTCGCGTTGCATCGAATTAAACCACATGCTCCACCGCTTGTGCGGGCCCCCGTCAATTCATTTGAGTTTTAACCTTG
+
CCCCCGGGGFEGGEGGGEGGGGGFGGGDCFCGGGGGGGGGDGGGDGCGGGGGGFFFGGGGGGGGGGGGGGGGGFFGGGGGGGGGGGGGGCCFGGGGG7FEGGGGGGGGGGCFEFGEFFGFGFGGGEGGGGGGGGGGGGGGGFGGGGGGFGGGGGGGFGGGGGDGCFGGGGGGGGGGGGFGGGGC:FFGFFFDGGGGGFFA*CEFGGGGGGGFGC@FFGGGGGFFGGFCEGGGGGFGF*A6AFE+<+;EFGGGGFGFGGGGC5C8CC+A5CEEE5CGC:C?C+<CFGGFFFGG7<@<@CFF+
@M01751:259:000000000-C669V:1:1102:20452:22233 1:N:0:AGAGTC
TCACCACGTCATCCCCACCTTCCTCCGGCTTATCACCGGCAGTCTCCTTTGAGTTCCCGACCGAATCGCTGGCAACAAAGGATAAGGGTTGCGCTCGTTGCGGGACTTAACCCAACATTTCACAACACGAGCTGACGACAGCCATGCAGCACCTGTCTCACGGTTCCCGAAGGCACTAAGGCATCTCTGCCGAATTCCGTGGATGTCAAGAGTAGGTAAGGTTCTTCGCGTTGCATCGAATTAAACCACATGCTCCACCGCTTGTGCGGGCCCCCGTCAATTCATTTGAGTTTTAACCTTT
+
CCCCCGGGGGGGGGFGGGEFFGGGGGGGGGGGGDGGGGGGGGGGFGGGGGGGGGGGGGGGGGGGGGGGGGGDGGGGGGGGGGFFGFGFGD@FGGGGGGGGGGGGGGGGGGGGGGGGGGGGGGGGGGGGGGGGGGGGGGGGGGGGGGGGFGGGGGGGGGGGGGGGGGGGGGGGEGGGFGDFGGGGGGGGFGGGGEGG9FFFFGGGGGGGGGGGGGCEFBGF7BFGGGGFEGGGGG?FFCFGGFGGGFGGFCGGGGGGGGGEGGGGGEGGDEGGGGGGGGGGGG7+<CF7FGCCEGGFA?FG+
@M01751:259:000000000-C669V:1:1102:19540:22235 1:N:0:AGAGTC
CTAGCAACCGGATTAGATACCCTGGTAGTCCACGCCGTAAACGATGTCGACTTGGAGGCTGTTTCCTTGAGAAGTGGCTTCCGGAGCTAACGCGTTAAGTCGACCGCCTGGGGAGTACGGCCGCAAGGTTAAAACTCAACTGAATTGACGGGGGCCCGCACAAGCGGTGGAGACTGTGGTTTAATTCGATGCAACGCGAAGAACCTTACCTGGGCTTGACATCCAGAGAACTTAGCAGAGATGATTCGGTGCCTTCGGGAACTCTGAGACAGGTGCTGAATGGCTGTCGTCAGCTCGTGTT
+
@CCCCCCGF7C+CEGGFGEF<CFFGAFGGAFFGDDGGGGGGGCGC-,<C,@CFGE,CCEAFFG,CFACGGCCEGDFD,EFCEFDGCCFCFGG7FCEGGGAF?F7+44@8+AF+=CFF<F=4>FGF=FF=<BFDA,83BD,=8>=FFGCFGGGCE*1<C7C<FCC:<7:7FFC8*88><<,=FE,<CF*??FC<<CBCEE8ECGD*2CFGFG9@*28CEFF7+00<0<CGFFGF7<0<9*;CEF7:+<:8C/:;@9@GD>>E*<CF7<?<E6;>FGGGG+A+9<0:C0<;:@@CC?+;2*2*
@M01751:259:000000000-C669V:1:1102:15935:22268 1:N:0:AGAGTC
TCACCACGTCATCCCCACCTTCCTCCGGTTTGTCACCGGCAGTCTCCTTAGAGTGCCCACCATAATGTGCTGGTAACTAAGGACAAGGGTTGCGCTCGTTACGGGACTTAACCCAACATCTCACGACACGAGCTGACGACAGCCATGCAGCACCTGTGTCAGAGTTCCCGAAGGCACCAATCCATCTCTGGAAAGTTCTCTGCATGTCAAGGCCTGGTAAGGTTCTTCGCGTTGCTTCGAATTAAACCACATGCTCCACCGCTTGTGCGGGCCCCCGCCAATTCATTTGAGTTTTAACCTT
+
CCCCCGGGGGGGGGGGGGGGGGGGGGGGGGGGGGGFGGGGGGGGGGGGGGGGGGGGGGGGGGGGGGGGGGGGGGGGGGGGGGGGGGGGGEFGGGGGGGGGGGGGGGGGGGGGGGGGGGGGEGDFGGGGGGGEGGGGGGGGGGGGFFGGGCFGGGGGGGGGGGGGGGGGGGGGGGGGGGGGGGGGGG9;DGGGGGFGFFCCGGGGGGGGGGGGGGGGEBCFFGGGGGGGGGGGGGEGGG@CBFGGGFEGGGGGCFCGGGG88C?EFG:CED>EGGGG>EGGGGGGC??FFGC?@EGG?9EFG
@M01751:259:000000000-C669V:1:1102:20150:22286 1:N:0:AGAGTC
CTAGCAACAGGATTAGATACCCTGGTAGTCCACGCCGTAAACGATGAATGTTAGCCGTCGGGCAGTATACTGTTCGGTGGCGCAGCTAACGCATTAAACATTCCGCCTGGGGAGTACGGTCGCAAGATTAAAACTCAAAGGAATTGACGGGGGCCCGCACAAGCGGTGGAGCATGTGGTTTAATTCGAAGCAACGCGCAGAACCTTACCATCCCTTGACATGGCATGTTACCTCGAGAGATCGGGGATCCTCTTCGGAGGCGTGCACACAGGTGCTGCATGGCTGTCGTCAGCTCGTGTCG
+
CCCCCGGGGGFGGG<ECDGF@CFGGGGGGF@FGGGGEFFGGGGGCDGGGGFFEG9C@6F@CGGEGEFFGFGGFFGGFFFGGGEG7FFGGFEEGGGG9CEEFE<?FEE7D@FE77FFGEEF:FFGGGG9FGGGDDF@FGGGF8B5BFGGG:FEEGEGGGGGFGCFGG*1B<<CCFFFGGAFFFFFGCCGFGGD7FF7FEEECGGGGDEGDFGGGGGGGDF?FFFFF78FGFGCFFD5?5?FG9CEDCC8E?+ACFFG>5C*ACGGECGCGGF8F689CCC7<EGGDG9FF58C6<8?:5CG=
@M01751:259:000000000-C669V:1:1102:17953:22446 1:N:0:AGAGTC
TCACCACGTCATCCCCACCTTCCTCCGGTTTATCACCGGCAGTCTCCTTTGAGTTCCCGACCGAATCGCTGGCAACAAAGGATAAGGGTTGCGCTCGTTGCGGGACTTAACCCAACATTTCACAACACGAGCTGACGACAGCCATGCAGCACCTGTCTCACGGTTCCCGAAGGCACTAAGGCATCTCTGCCGAATTCCGTGGATGTCAAGAGTAGGTAAGGTTCTTCGCGTTGCATCGAATTAAACCACATGCTCCACCGCTTGTGCGGGCCCCCGTCAATTCATTTGAGTTTTAACCTTT
+
CCCCCGGGGGGGGGGGGGGGGGGGDGGGGGGGGGGGGGGGGGGGGGGGGGGGGGGGGGGGGGGGGGGFGGGGGFFGGGGGGGGGFG9EEGDGEGDEEGCFCFGEFGGGGFGGGGGGGGGGGGCBGGGGGGDGGGGGGGGGGGGGGGDFGGGGGG:=FCFFFC>FB@FGGDGGGGFGGGC:F@FFGGFGFGFFEGGDFAEGGGGGGGGGGGGGGGGGFGGGGGGE,,<ECEGGGGGGF>?FGGGFCFCC8@FGD7ECECEEGGED86<5CECEEEGDCE8;EFGGGGG?FF+<@<9<CCGF9
@M01751:259:000000000-C669V:1:1102:14186:22459 1:N:0:AGAGTC
CTAGCAACAGGATTAGATACCCTGGTAGTCCACGCCGTAAACGATGTCGACTTGGAGGTTGTTCCCTTGAGGAGTGGCTTCCGGAGCTAACGCGTTAAGTCGACCGCCTGGGGAGTACGGCCGCAAGGTTAAAACTCAAATGAATTGACGGGGGCCCGCACAAGCGGTGGAGCATGTGGTTTAATTCGATGCAACGCGAAGAACCTTACCTACTCTTGACATCCAGAGAACTTTCCAGAGATGGATTGGTGCCTTCGGGAACTCTGAGACAGGTGCTGCATGGCTGTCGTCAGCTCGTGTT
+
CCCCCGGGGFCEGGGGGGGGGGGGGGGGGGGGGGGGGGGGGFDGGGGGGGGGGGGGGGGGGEGGGGGGGGGGFGGGGGGGDGGEGGGGDGGGGGGGGGGGGFGFGGGGGGG7CDGGGGGGGDGCCGGGGGGGGGFGGGGFGGFGGGGGGEEEGGGGGGGGGGGGGGGFCGFGGCGGGGGCGDGGGGGGGGDEGGGGGGGGGGGGGGGGGFGFGGGGGFGGGGGGGGGGGGGGGGGDF?CF89CFGGGECGGFGGGGGDCEG5<CCGGC@CE88<CFGGGGGGFGCEGFGEC8/A+2//2:>
@M01751:259:000000000-C669V:1:1102:11268:22459 1:N:0:AGAGTC
TCACCACGTCATCCCCACCTTCCTCCGGTTTATCACCGGCAGTCTCCTTTGAGTTCCCGACCGAATCGCTGGCAACAAAGGATAAGGGTTGCGCTCGTTGCGGGACTTAACCCAACATTTCACAACACGAGCTGACGACAGCCATGCAGCACCTGTCTCACGGTTCCCGAAGGCACTAAGGCATCTCTGCCAAATTCCGTGGATGTCAAGAGTAGGTAAGGTTCTTCGCGTTGCATCGAATTAAACCACATGCTCCACCGCTTGTGCGGGCCCCCGTCAATTCATTTGAGTTTTAACCTTT
+
CCCCCGGGGGGGGGGGGGGGGGGGGGGCGGGGGGGGGGGGGGGGDGGGGGGGGGGGGGGGGGGF:CF@FGDGEFFC<CFFCEGGFCF@FGDGFGGGGGGGGGGGGGGGGGGGFGGFFGGGGGGGGGGGGEGGGFGGGDE@FGGGGGGGDGGGGGGGGGGCF:FCEEGGGGGDGGGGGGGFCFCFFEDF?FGGGGFGGCFFFD*BFC>FGCFFGGGGGGGGFGFGFGFFGGGGCEEGG5C8C8@FGGGDGDFCEGFFFGG8CEGGG?:;?*8:EEEC*:*;FCC+:EG7:;CFGGGGGGGG9
@M01751:259:000000000-C669V:1:1102:18405:22667 1:N:0:AGAGTC
TCACCACGTCATCCCCACCTTCCTCTCGGCTTATCACCGGCAGTCCCCTTAGAGTGCCCAACTGAATGCTGGCAACTAAGGGCGAGGGTTGCGCTCGTTGCGGGACTTAACCCAACATCTCACGACACGAGCTGACGACAGCCATGCAGCACCTGTTCTGGGGCCAGCCTAACTGAAGGACAATGTCTCCACTGCCCATACCCCGAATGTCAAGAGCTGGTAAGGTTCTGCGCGTTGCTTCGAATTAAACCACATGCTCCACCGCTTGTGCGGGCCCCCGTCAATTCCTTTGAGTTTTAAT
+
CCCCCGGGGGGGGGGGGGGGGGGGGGGGGGGGGGGGGGGGGGGGGGGGGGGGGFGGGGGGGGGGGGGGGGGGGGGGGGGGGGGGGGGGGFFGGFGDGGGGGFEEGGGGGAAGGGGGGGGFGEGGGGGGGGGGDGGGGE7FGGGGGGGGGGGGGGCFFGGAFCDGCBFFGGGGDFGGDFGCEFGGEFGGFBFGCFCCGFGGGGGGEE<C,2C>F9FFGFFBFFD9C7<@++AEGDEGGGFFGEFGGGGGFFGFCGG+<+3C<F>CGCE*2+<*:/5:?EGCCG5*<:<FGG+29/<CGGFF?
@M01751:259:000000000-C669V:1:1102:18076:22716 1:N:0:AGAGTC
TCACCACGTCATCCCCACCTTCCTCCGGTTTGTCACCGGCAGTCTCCTTAGAGTGCCCACCATAACGTGCTGGTAACTAAGGACAAGGGTTGCGCTCGTTACGGGACTTAACCCAACATCTCACGACACGAGCTGACGACAGCCATGCAGCACCTGTGTCAGAGTTCCCGAAGGCACCAATCCATCTCTGGAAAGTTCTCTGCATGTCAAGGCCTGGTAAGGTTCTTCGCGTTGCTTCGAATTAAACCACATGCTCCACCGCTTGTGCGGGCCCCCGTCAATTCATTTGAGTTTTAACCTT
+
CCCCCGGGGGGGGGGGGGGGGGGGGGGGGGGGGGGGGGGGGGGGFGGGGGGGGGGGGGGGGGGGGGGGGFGFGGGGGGGGGGGGGGGFGGGGGGGGGGGGGGGGGGGGGFGGGGGGGGGGCFGGGGGGGGGGGGGGGGGGGGGGCGGGGFGGGGGFFFGGGCGGGGGGGGGGGGGGGFGGGGGGGGEGCFFFGGGGGGGGGFGCGFGGGDFFGGGFGGGGGGGGGGGGGGGEEGGGGGGGGGGGGFGGGGGGDGFGGGGGGGGGGGGGGGD>EGGEGGEEGGFGGGGGGFGGFGGGFF+<E
@M01751:259:000000000-C669V:1:1102:14822:22785 1:N:0:AGAGTC
TCACCACGTCATCCCCACCTTCCTCCGGTTTATCACCGGCAGTCTCCTTTGAGTTCCCGACCGAATCGCTGGCAACAAAGGATAAGGGTTGCGCTCGTTGCGGGACTTAACCCAACATTTCACAACACGAGCTGACGACAGCCATGCAGCACCTGTCTCACGGTTCCCGAAGGCACTGAGGCATCTCTGCCAGATTCCGTGGATGTCAAGAGTAGGTAAGGTTCTTCGCGTTGCATCGAATTAAACCACATGCTCCACCGCTTTTGCGGGCCCCCGTCAATTCATTTGAGTTTTACTCTTT
+
CCCCCGGGGGGGGGGGGGGGGGGGGGGGGGGGGGGGGGGGGGGGGGDGFGGGGGGGGGGGGGGFEGGGGGGGGGGGGGGGGGGGGFG?FFGGCGGGGGGGEFGGGGGGGGGFGGGGGGGGGGGGGEGGGGGGGFGGGGGGDGGGFGGGFGGFGGGFGFGCACEFCCCFEEGGGG>:FFGGFGGGFCCFGGGGFCGFEGGGG>@,CFF:CCCG,7CCFEGGGGGEEEAC7CEGGG6CCCFDFGGGEG?EGGGGDCCF8FFEDE**<+<*?5C>EGGC8588CGGCGGGFGFCFGFC9F79<0
@M01751:259:000000000-C669V:1:1102:12010:22899 1:N:0:AGAGTC
TCACCACGTCATCCCCACCTTCCTCCGGCTTATCACCGGCGGTTCCTTTAGAGTACCCAACCAAATGATGGTAACTAAAGGCGAGGGTTGCGCTCGTTGCGGGACTTAACCCAACATCTCACGACACGAGCTGACGACAGCCATGCAGCGCCTGTGTTCCAGTCCCCGAAGGGAAGAAATCCATCTCTGGAAGTCGTCCGGACATGTCAAACGCTGGTAAGGTTCTGCGAGTTGCTTCGAATTAAACCACATGCTCCACCGCTTGTGCGGGCCCCCGTCAATTCATTTGAGTTTTAACCTT
+
CCCCCGGGGGDFFGGFCGGGGGGCGGGDGGGGF9FGGGGGGGEEGGGGGGFGGGGGGFGGEGGGGGFAEG?FGDFGGGGGFFEEGGDGG:EGEFECGGGGGGGFGFGA<CFGGGGGGC,BBFGGGGGGGCGC<CFCFGGGGGFGGFG:CBFGFFEGGGGFEFGGGGF7CCCFGGGGCFGGFGGGG,CFGGGFG:C@FDGGGGGGGFGF9CC:EEGGDGGGG6<CGG7@8*2CE9+CEGE5@@EDF@7EGGGGGC+++<8;8CGCGF698E8CG8:?E7E5E9A?+0<FCC*3<FGF6:E+<
@M01751:259:000000000-C669V:1:1102:17282:22899 1:N:0:AGAGTC
CTAGCAACAGGATTAGATACCCTGGTAGTCCACGCCGTAAACGATGTCGACTTGGAGGTTGTTCCCTTGAGGAGTGGCTTCCGGAGCTAACGCGTTAAGTCGACCGCCTGGGGAGTACGGCCGCAAGGTTAAAACTCAAATGAATTGACGGGGGCCCGCACAAGCGGTGGAGCATGTGGTTTAATTCGATGCAACGCGAAGAACCTTACCTACTCTTGACATCCACGGAATTCGGCAGAGATGCCTTAGTGCCTTCGGGAACCGTGAGACAGGTGCTGCATGGCTGTCGTCAGCTCGTGTT
+
CCCCCGGGGGGGGGGGGGGGGGGGGGGGGGGGGGGGGGGGGGGGGGGGGGGGGGGGGGGGGGGGGFFGGGGG8FGGGGGGGFGGGGGGGGGGGGGGGGGGGGGGGGGGGGGGGGGGGGGDDGGGEEEEFGGGGGGGGGGGGGGGFG9FGGGGGGGGGGGEFGGGGGGCCGGCFGFGFGGGGGGGGGGGGGGGGGGCGG8EEGGG>FGGGGFFGGGDEFGGDD+ACFEGGGFGFFCEGGGFGGGGGGGGGFGGGGGGFCEEGGFG**/;CFGGC9+AEGG6CFCEGE8FF*;CEFGFG55/:
@M01751:259:000000000-C669V:1:1102:19249:22948 1:N:0:AGAGTC
CTAGCAACAGGATTAGATACCCTGGTAGTCCACGCCGTAAACGATGATAACTAGCTGTCCGGGCACTTGGTGCTTGGGTGGCGCAGCTAACGCATTAAGTTATCCGCCTGGGGAGTACGGCCGCAAGGTTAAAACTCAAATGAATTGACGGGGGCCTGCACAAGCGGTGGAGCATGTGGTTTAATTCGAAGCAACGCGCAGAACCTTACCAGCGTTTGACATGGCAGGACGACTTCCAGAGATGGATTTCTTCCCTTCGGGGACCTGCACACAGGTGCTGCATGGCTGTCGTCAGCTCGTG
+
CCCCCGGGGGGGGGGGGGGGGGGGGGGGGFGGGGGGFGDGFFGGGGGFGGGGGGGGGGGGGGEFGGGGGGGGGGGGGGGGGGGDGGGGGGFGGGGGFFGGFGGGGGGGGGGGGGEGGGGGGGGEGGGGGFGGGFAFGGGGGGGGGGFGGGGGEEGGGGG:DGGGGGE>FG>FCE,FFFGFGGGGGF;BGGDC<FGCCFGGFFGGCGGGG?FGGG5CGGFEGGGG>C5CEGECEEEC?9C<CCFGGGGGCFGGG7EGFECGGGGGDGGGGGFFG>8++03<@FCGGGGC@+;A:*A<<6=:5
@M01751:259:000000000-C669V:1:1102:16508:22965 1:N:0:AGAGTC
CTAGCAACAGGATTAGATACCCTGGTAGTCCATGCCGTAAACGTTGGGCGCTAGGTGTGGGCCGCATTCCACGTGGTCCGTGCCGCAGCTAACGCATTAAGCGCCCCGCCTGGGGAGTACGGCCGCAAGGCTAAAACTCAAAGGAATTGACGGGGCCCCGCACAAGCGGCGGAGCATGCGGATTAATTCGATGCAACGCGAAGAACCTTACCAAGGCTTGACATGCAGGGAACTCCTTCAGAGATGGTGGGTCCGCAAGGGTCCTGCGCCGGTGGTGCATGGTTGTCGTCAGCTCGTGTCG
+
ACCCCGGGG8<FF6@FEFGFGG9C@EEFGAFFGF8<+BFG<FCGCGFGGGD@CFCFGF@C7<DEEGC7FGGGGGGCFC8BF<,CFFGGGGGGGGGFCGGGBFDFGCFDEGBC@FGEE:E,:3CCGE+FCG<8FGGGGGGGGC=E8CCCFDF@:3@7:>FDFFGGG<:B<CE:FCGF6,<EGGGEG9C?ECGGGGGGF5C55>>5CFGG@:E+<@@EF?8EDGGGGFCFGGG:*2::+979E99E?<C9+;:*;81**/1AG88@?CG>CCECEEEG5?CEFD9CCEFEF*2?0+<5:E**1
@M01751:259:000000000-C669V:1:1102:16045:22977 1:N:0:AGAGTC
CTAGCAACAGGATTAGATACCCTGGTAGTCCACGCCGTAAACGATGAATGCCAGCCGTTGGCCTGCTTGCAGGTCAGTGGCGCCGCTAACGCATTAAGCATTCCGCCTGGGGAGTACGGTCGCAAGATTAAAACTCAAAGGAATTGACGGGGGCCCGCACAAGCGGCGGAGCATGCGGATTAATTCGATGCAACGCGAAGAACCTTACCAAGGCTTGACATACACCGGAAACGGCCAGAGATGGTCGCCCCCTTGTGGTCGGTGTACAGGTGGTGCATGGTTGTCGTCAGCTCGTGTCGTG
+
CCCCCGGGGGGGGGGGGGGGGGGGGGGGGGGGGGGGGGGGGGGGGGGGGGGGGGGGGGGGGGGGGGGGGGGGGGGGGGGGEGGGGGEGGGGGFGGGGGGGGGGGGGGGGGGGGGGGGGGGGGGGGGGGGGFGGGGFFFGGGGFGGGGGGGGGGGEGGGGGGGGGGGGGGGDGGGGGGGGGEFGGGGGGGGGGFGEGGGGGGGGGGGGFGGGGGGGGGGGGGCFFGGGCEECCFGGCGGC>FFGFG7>CGGG**:EC6?CCE58>GGFFGGFFFEDFGGGGFGGGEGGGGGG7@8*8/2A*5
@M01751:259:000000000-C669V:1:1102:21179:23049 1:N:0:AGAGTC
TCACCACGTCATCCCCACCTTCCTCCGGTTTGTCACCGGCAGTCTCCTTAGAGTGCCCACCATAATGTGCTGGTAACTAAGGACAAGGGTTGCGCTCGTTACGGGACTTAACCCAACATCTCACGACACGAGCTGACGACAGCCATGCAGCACCTGTGTCTGAGTTCCCGAAGGCACCAATCCATCTCTGGAAAGTTCTCAGCATGTCAAGGCCAGGTAAGGTTCTTAGCGTTGCTTCGAATTAAACCACATGCTCCACCGCTTGTCCGGGCCCCCGTCAATTCATTTGAGTTTTAACCTT
+
CCCCCGGGGGGGGGGGGGGGGGGGGGGGGGGGGFGGGGEGGGGGCCGGGGGFFGGGGGGGGGGGGGGGGGGGFGGGGGGGGGGGGGGGGGGGFGGGGGGGGGGGGDFGGGGGGGGGGGGG9FGGG@@FGGGGGGGGFDGCFEGGGGGGGGGGGGGFGFGCGGGGGCEFGDEGDFGGEFGGGGFFGG?FGGGGGGG;@BFGCFGGGEGGGGG@FFFFFFFGGF<FFC9+2?:F@7FGFF7@FGGGGC<CCGGG?FCC++;8*2:8C8++28*5?EC:C:AE*0AC7C9@+3*+<@GFGF?EF
@M01751:259:000000000-C669V:1:1102:22155:23197 1:N:0:AGAGTC
TCACCACGTCATCCCCACCTTCCTCCGGTTTGTCACCGGCAGTCCCATTAGAGTGCCCTTTCGTAGCAACTACTGGCAAGGGTTGCGCTCGTTGCGGGACTTAACCCAACATCTCACGACACGAGCTGACGACAGCCATGCAGCACCTGTGTTACGGCTCTCTTTCGAGCACTCCTCTATCTCTAAAGGATTCCGTACATGTCAAAGGTGGGTAAGGTTTTTCGAGTTGCATCGAATTAAACCACATCATCCACCGCTTGTGCGGGTCCCCGTCAATTCCTTTCAGTTTCAACCTTGCGGC
+
CBCC9FDFFGGGGGDGGGGGGGGGGGGGECECGEF9EFEGEEGGEFGGFCFGF@FGGGGGFGGGGGGGGGGG,CF8EEGGGGGGGGEGEGGGFGGGDEGDCFFCF<F7<:?EFAFGFGGGGCF+>>FFG,:C@C:F<=FE?FGGGFGGGCCFGGGGC7:FFGG9BFEFFEEG<FF?:FDC,3@FFCFFC@<<FFF<FDG@,@@FFCCCFGGGCFF,:<ACFG,<*4FGG,?FF7FCFCG9?+2/**00:?9?FF@EDGGD8+<A*/:C*;@C;*2CC7E+<+0+00AC9+0<+;+376CE5
@M01751:259:000000000-C669V:1:1102:24699:23320 1:N:0:AGAGTC
CTAGCAACCGGATTAGATACCCTGGTAGTCCACGCCGTAAACGATGATTGCTAGTTGTCGGGATGCATGCATTTCGGTGACGCAGCTAACGCATTAAGCAATCCGCCTGGGGAGTACGGTCGCAAGATTAAAACTCAAAGGAATTGACGGGGGCCTGCACAAGCGGTGGAGCATGTGGTTTAATTCGAAGCAACGCGCAGAACCTTACCAGCGTTTGACATGTCCGGACGACTTCGAGAGATCGATTTCTTCCCTTCGGGGACTGGAACACAGGTGCTGCATGGCTGTCGTCAGCTCGTGT
+
CCCCCGGGGGGGGGGGFGGFGGGGDCFGGFGGGBFGGGGGGGGGGGGGGGGGGGGGEFGGGGGGGGCGGGGGGGGGGGGGGGGGGDGGGGGGDGGGGGGGGGGGGGGGG@GGDGGGGGGGGGGGGGGFGGGGGGGGGFCFG8FGC9FGGGDGGEDGGGGFFGFGGGGGGGGGGGFGCFFFGGGGGGCFG<FFGGDGEGGGGGFGFGEE,CFEEECEGGGGFFFFCE8*:EG5C8<>FGGGGGGC*:9@GGGGFG+AECEEGEEGGGDDGDFG*8CCFGGGGGGGGGEF<*;EG580AEC//
@M01751:259:000000000-C669V:1:1102:7567:23466 1:N:0:AGAGTC
TCACCACGTCATCCCCACCTTCCTCCGGTTTATCACCGGCAGTCTCCTTTGAGTTCCCGACCGAATCGCTGGCCACAAAGGATAAGGGTTGCGCTCGTTGCGGGACTTAACCCAACATTTCACAACACGAGCTGACGACAGCCATGCAGCACCTGTCTCACGGTTCCCGAAGGCACTAAGGCATCTCTGCCGAATTCCGTGGATGTCAAGAGTAGGTAAGGTTCTTCGCGTTGCATCGAATTAAACCACATGCTCCACCGCTTGTGCGGGCCCCCGTCAATTCATTTGAGTTTTAACCTTT
+
CCCC9FFGGGGGGGGGGGEGFGGDFFFFGEGGFGFEFG7FCEFG,CDGGGGCGCFCGFFECEEEGGGGGFGGG,EEGGGFG8CFFFCFGGGGGD+BFCFFBFEEGGG9?F<CFEGG?FGGFGGGGGFGEFGEGGGGGGGGBFFFC,>BFFFFGGF@@FGGG7CFGGFFEFG*CGG>BFC:<,FFGFFFGGGGGGGDECFG:EGGFGFGCGGC<FFGGGGGD9FCB9<CEGGEEGCEGGG?8C9<F96;FCCEC?G6:EFEECECEFFGGGD5?/?E?CG5+<CFGEFCFGC@EAFGG+<C+
@M01751:259:000000000-C669V:1:1102:8450:23474 1:N:0:AGAGTC
TCACCACGTCATCCCCACCTTCCTCCGGCTTATCACCGGCGGTTCCTTTAGAGTCCCCAACTGAATGATGGTAACTAAAGGCGAGGGTTGCGCTCGTTGCGGGACTTAACCCAACATCTCACGACACGAGCTGACGACAGCCATGCAGCACCTGTGTGCAGGTCCCCGAAGGGAAGAAATCCATCTCTGGAAGTCGTCCTGCCATGTCAAACGCTGGTAAGGTTCTGCGCGTTGCTTCGAATTAAACCACATGCTCCCCCGCTTGTGCAGGCCCCCGTCAATTCATTTGAGTTTTAACCTT
+
CCCCCGGDGGGGGGFFGGGGGGGGGGGDEGGGGGFFFGGGGGGCFFGGGGGGGGGGGGGGGGFGGGGGGGGGFFGGGGGDGGGGGG7FFFGGGGGGGGCGGGGGGGGGAFGGGGGFFGA?FGGGG>EGGGGGFGGGGGGGG7FGFGFCFGGGGGGGGDCFD8BFFGGGGCECFFFFCFFFGGGGFCFGGFGGFBFE@FEDCGFGGFGGGGCCGGGGCFFFGCEGGFGGDCEEEEGCF?8CFGGGGGFCEF56AE9@+*2?*8C>EGCFGG6CGC5EG58C5EFGFFGGGFG@@CF@FGECC
@M01751:259:000000000-C669V:1:1102:19204:23487 1:N:0:AGAGTC
CTAGCAACAGGATTAGATACCCTGGTAGTCCACGCCGTAAACGATGATAACTAGCTGTCCGGGCACTTGGTGCTTGGGTGGCGCAGCTAACGCATTAAGTTATCCGCCTGGGGAGTACGGCCGCAAGGTTAAAACTCAAATGAATTGACGGGGGCCTGCACAAGCGGTGGAGCATGTGGTTTAATTCGAAGCAACGCGCAGAACCTTACCAGCGCTTGACATGGCAGGACGACTTCCAGAGATGGATTTCTTCCCTTCGGGGACCTGCACACAGGTGCTGCATGGCTGTCGTCAGCTCGTG
+
CCCCCGGGGGGFGFGGGGGGGGGGGGGGGGGGGGGGGGGGFGGGGGGGGGGGGFFGGGGGGGGGGGGGGGGGGGGGDGGGGGGGGGGGGGGGGGGGGGGGGGGGGGGGGGGGGGGGGGGGGGGGGDEGGGGGFGGGGGGGADGGGGGGGGGGGGGGGGGGGGGGG:F:CGFFFGFGGGGGFGGGGGGGGGGGGFC@7CFGGEGGGGFFGGGGGECGEFGGCGGGEF5E5FGEGEGE++:988+<?0AFCFCGEFFGFGGG5EGEGGF6CFFF88CCCFGCECCFGGG589CFCF=?7?7**
@M01751:259:000000000-C669V:1:1102:15064:23509 1:N:0:AGAGTC
CTAGCAACAGGATTAGATACCCTGGTAGTCCACGCCGTAAACGATGTCAACTAGCCGTTGGGATCCTTGAGATCTTAGTGGCGCAGCTAACGCATTAAGTTGACCGCCTGGGGAGTACGGCCGCAAGGTTAAAACTCAAATGAATTGACGGGGGCCCGCACAAGCGGTGGAGCATGTGGTTTAATTCGAAGCAACGCGAAGAACCTTACCTGGCCTTGACATGCTGAGAACTTTCCAGAGATGGATTGGTGCCTTCGGGAACTCAGACACAGGTGCTGCATGGCTGTCGTCAGCTCGTGTC
+
CCCCCGGGGFEFGGGGGGGGGGGGGGGGGGGGGGGGGGGGGGGGGGGGGGGGGGGGGGGGGGGGGGGGGGFEDFGGGGGGGGGGGGGGGGGGGGGGGGGGGGGGGGGGGGGGGGGGGGGGGGGGEGGGGGGCFGGGGGGGFFGGGGFFGGGGGGGGGGGGGGGGGGG@FGGFGGGGGGGCFCGGGFFGGGGGGGGGGGGGEDGGGFGFEFFGGGCFCFGGFGGGGGGGGGGEGGG?:F7CC79CGFFGGGGDFGGGFEGECFGGFEGGGGGFFF6FF??FGGGGGGGGG5=5CC:CCCG**
@M01751:259:000000000-C669V:1:1102:14843:23525 1:N:0:AGAGTC
CTAGCAACAGGATTAGATACCCTGGTAGTCCACGCCCTAAACGATGTCAACTGGTTGTTGGGTCTTCACTGACTCAGTAACGAAGCTAACGCGTGAAGTTGACCGCCTGGGGAGTACGGCCGCAAGGTTGAAACTCAAATGAATTGACGGGGGCCCGCACAAGCGGTGGAGCATGTGGTTTAATTCGAAGCAACGCGAAGAACCTTACCTGGCCTTGACATGCTGAGAACTTTCCAGAGATGGATTGGTGCCTTCGGGAACTCAGACACAGGTGCTGCATGGCTGTGGTCAGCTCGTGTCG
+
CCCCCGGGGGAEFGGGGGGGGGGGGGGGGGGGGGGFGGGGGGGGGGGGGGGGGGGGGGGGGGGGGGGGGGGDGGGGFGGGGDGEGGGGGGGGGGGGFGGGGGGGGGGGFFGGGGGGGGGGGGGGGGG?FGGGGGGGGGGGGGGGGGGGGGGGEE>CFGGGGGGGGGFEGGGGGGGGGG<FGGGGGGGGGGGFGGGGGGGGGGGGGGGFGGFGGGGFFFGGGGGGGGGGGGFCFFFGCFGGGGFE?FDGCC9FGFC@EGDEGGGGGGGGGFFG?C8CFGFGGDF?CF+2C9::?98CGEF67
@M01751:259:000000000-C669V:1:1102:14724:23581 1:N:0:AGAGTC
TCACCACGTCATCCCCACCTTCCTCGCGGCTTATCACCGGCAGTCTCCCTAGAGTGCCCAACTGAATGATGGCAACTAAGGACGTGGGTTGCGCTCGTTGCGGGACTTAACCCAACATCTCACGACACGAGCTGACGACAGCCATGCAGCACCTGTGTGCGCGCCACCGAAGTGGACCGTGAATCTCTCCACGTAACACGCCATGTCAAAGGATGGTAAGGTTCTGCGCGTTGCTTCGAATTAAACCACATGCTCCACCGCTTGTGCGGGCCCCCGTCAATTCCTTTGAGTTTTAATCTTG
+
CCCCCGGGGGGGGGGGGGGGGGGGGGGGGGGGGGGGGGGGGGGGGGFGGGGGGGGGGGGGGGGGGGGGGGGGGGGGGGGGGGGGGDGGGGGGGGGGGGGGGGGGGG@CFGGGGGGGGGGCGGGGGGGGGDGGGGGGGGGGGGGGGGGGGGFFGGGGGADFGGGGGGGG<FGGCGFG:FEGDCGGGGGCGF<<7FFGGGGCFGGGGGGGGGDFFGGG<@FCFCEFCGFE>>EGGGGGG5ECEGGGGGGGFCGFC@EGGGGGG>C5;+<EGGGGGGGGCEEGGGGGGGGD7*C+<C<CF7FG+
@M01751:259:000000000-C669V:1:1102:24730:23613 1:N:0:AGAGTC
TCACCACGTCATCCCCACCTTCCTCCGAGTTGACCCCGGCAGTCTCCCATGAGTCCCCACCCGAAGTGCTGGCAACATGGAACGAGGGTTGCGCTCGTTGCGGGACTTCACCCAACATCCCACGACACGAGCTGACGACCACCATGCACCACCTGTACGCGACCAACTAAATGACCCCCCATCTCTGGGATTCCACCGCCCATGTCAAGCCTTGGTAAGGTTATTCGCGTTGCATCGAATTAATCCCCATGCTCCGCCGCTTGTGCGGGCCCCCGTCAATTCCTTTGAGCTTTAATCTTGC
+
CCCCCGGDGGGGGFGGGFCGGGGCCFGGGGGGGGGGGGGFFFGGGGGG8F,CCEFGFFFFFGDEEEGGGGDEEGFFGGDFFGGGDGCFFGGGCC+4+@<,C>=F+CFG9EFGGGGGG,<,B,,@CF>B>>BECEFGGGG+@B7<@BFGGGGG7<FEGGFG7CFFFBFFGGGDFEE,8<CFEGFF:<:CF8FFF9CGGDG***2:<EC9<CFFG?CC7CEFGG+<CEGG>E>**++<;C*<;9:FC++*08*:++3*/C:CC>EF6CC5=ECDCG5:C=8CG7:<EG9+*+3@F?<C7:C9+
@M01751:259:000000000-C669V:1:1102:19341:23645 1:N:0:AGAGTC
CTAGCAACAGGATTAGATACCCTGGTAGTCCACGCCGTAAACGATGATAACTAGCTGTCCGGGGACTTGGTCTTTGGGTGGCGCAGCTAACGCATTAAGTTATCCGCCTGGGGAGTACGGCCGCAAGGTTAAAACTCAAAGGAATTGACGGGGGCCTGCACAAGCGGTGGAGCATGTGGTTTAATTCGAAGCAACGCGCAGAACCTTACCAGCCCTTGACATGTCCGGCTATCCAGAGAGATTTGGAGTTCCCTTCGGGGACCGGAGCACAGGTGCTGCATGGCTGGCGGCCGCCCGTGTC
+
CCCCCCFGG8EFGFFGGCFEFGGGGGGGGG9EFGGFGGGFDGGGGGGGGGFFDCFGGGG?F7CFGGGGGGEGFCGGEGEEEFECEDDGCGGEFGC7FFGFGGAEA7<FFCC7@CFGGGDGG@C7F7FFGGGGGGGF9BDFFCCFDBFFG7:FGFD@EGGFCF<7FED*CEGGGGFGGGGFG7CFGFFGGGGDGC:F<:FEF8:@FC9?@FGEF*;CFGFGGCCF+<C5>CGCF+++<CFCF7<++3<@<EF0<79@GD5EEGGGG>*:@EFF5AFG9:CF7CFFCE*88**2*1*::****
@M01751:259:000000000-C669V:1:1102:10541:23737 1:N:0:AGAGTC
TCACCACGTCATCCCCACCTTCCTACAGTTTATCACTGGCAGTCTCCTTTGAGTTCCCGGCCGGACCGCTGGCAACAAAGGATAAGGGTTGCGCTCGTTGCGGGACTTAACCCAACATTTCACAACACGAGCTGACGACAGCCATGCAGCACCTGTCTCAGAGTTCCCGAAGGCACCAATCCATCTCTGGAAAGTTCTCTGGATGTCAAGAGTAGGTAAGGTTCTTCGCGTTGCATCGAATTAAACCACATGCTCCACCGCTTGTTCGGGCCCCCGTCAATTCATTTGAGTTTTATCCTTG
+
CCCCCGGGGFEFGGCCECCFEEF<,;CCEF@9@FFAFGCC,FDF@F<,C<FCDEFGGGDGGGCDECFGGGGCE,ECC,EF?C<F<,,E6CF@:@@=FFGGCEBFBFGGGDGGG:FGEEFG9EFGGC<FGG7FCGGFCFFCF8C,DFEDFCGGGGGG<FFC,@FFG;@CFFEGC7>F@C@FG?FGG,,DFA@EEGF,@CFG?FDCFF,@9BF7:?F9<<,?:::,<BEFGEGGDGGCCECCG5EGGD85@CCCF?9F6EFECC5**03CCG5?ECCEGCCG7@++0<799*<E9:F++3+3+
@M01751:259:000000000-C669V:1:1102:23624:23778 1:N:0:AGAGTC
TCACCACGTCATCCCCACCTTCCTCCGGTTTATCACCGGCAGTCTCCTTTGAGTTCCCGACCGAATCGCTGGCAACAAAGGATAAGGGTTGCGCTCGTTGCGGGACTTAACCCAACATTTCACAACACGAGCTGACGACAGCCATGCAGCACCTGTCTCACGGTTCCCGAAGGCACTAAGGCATCTCTGCCGAATTCCGTGGATGTCAAGAGTAGGTAAGGTTCTTCGCGTTGCATCGAATTAAACAACATGCCCCACCGCTTGTGCGGGCCCCCGTCAATTCATTTGAGTTTTAACCTTG
+
CCCCCGGGFGGGGFGGGGGGGGCGFGFGGGGGGGGGGGGGGGGGGFFGGGGGGGGGGGGG7FDGDEGCFGGGGGGGGGGGGFFGGCFF<FCGD7+FFGGGGDCEGFCFEFFEFEGBFGGGDFGFFEF@EEGGGGCFGGGDC,@CGGGGGGGF,3F>FFAFFFFF*<FGGGCBFFFGGGCFGGFCC@FGG9CFC:F:CGFCCFFDFGCFGDFGGGDFCFCFF<F,<CCECEGGGGGF:?EG6C:<@F+/*2*33+*;?8;/:CEGGCC8EGGD>*:**:?C09CFGFGCCFG9F7<CF+99+
@M01751:259:000000000-C669V:1:1102:20508:24055 1:N:0:AGAGTC
CTAGCAACAGGATTAGATACCCTGGTAGTCCACGCCGTAAACGATGTCGACTTGGAGGTTGTTCCCTTGAGGAGTGGCTTCCGGAGCTAACGCGTTAAGTCGACCGCCTGGGGAGTACGGCCGCAAGGTTAAAACTCAAATGAATTGACGGGGGCCCGCACAAGCGGTGGAGCATGTGGTTTAATTCGAAGCAACGCGCAGAACCTTACCAGCGTTTGACATGTCCGGACGATTTCCAGAGATGGATTTCTTCCCTTCGGGGACTGGAACACAGGTGCTGCATGGCTGTCGTCAGCTCGTG
+
CCCCCGGGDAFGFFGGGGGGFGFEGGGGGGFGFEDGGGGGGGDGGGGGGGGGGGGGFGGGGGGGGGGGGGGGGGGGGGGGGGGGGGGGGGGGGDGGGCFGGGGGGGGGGEGGGGGCFGGGGFGEFGGGGGGGGGGGGGGGGGGGGGGAFEGGGGGGGGG@FGGGGGGGGG>CFGGCFGGFGGGFFGGGGC@FFGGEEEGGD8FD5FG+CCEGGGGDEEGGGG?ACFEGGGGGGFFFGFGFFCFFGG79FGGGFGGC0@CEC5*?EGCEG6**2:;FD?7AC8EG65@C*3/;CFEC:<>E*
@M01751:259:000000000-C669V:1:1102:13273:24067 1:N:0:AGAGTC
CTAGCAACAGGATTAGATACCCTGGTAGTCCACGCCGTAAACGATGATAACTAGCTGTCCGGGAACTTGGTTTTTGGGTGGCGCAGCTAACGCATTAAGTTATCCGCCTGGGGAGTACGGTCGCAAGATTAAAACTCAAAGGAATTGACGGGGGCCTGCACAAGCGGTGGAGCATGTGGTTTAATTCGAAGCAACGCGCAGAACCTTACCAGCGTTTGACATGTCCGGACGACTTCGAGAGATCGATTTCTTACCTTCGGGGACTGGAACAAAGGTTCTGCATGGCTGTCGTCAGATCGTG
+
C@CCCGGGG8<@FGGGGGGFCCFFDFGGGFFGCFGGEFEEC9FEGGGGGFGGGGGGGFGGGGGEGCCFGGF7FGFEGGCFFFFFGGCEG9<CGGGGGGGGGGC<AFFGGGGGGGGGFFGGGGGFEB@FFCGGGFG<9FEFGE8DDE@DAFFEGCEEGG:F@FFGGGGGGGGGGG9F3@<C7BFGGGGG@CFGGGED<<FECDGC7+><@CFFCGGGC?FCCE@@F?:EGEGGEDC@188288FGDG>FGF9C+<@FGEGGEE*1*;C*<8**2A8F++309E++28**29C:*;C++27*:
@M01751:259:000000000-C669V:1:1102:16013:24077 1:N:0:AGAGTC
CTAGCAACAGGATTAGATACCCTGGTAGTCCACGCCGTAAACGATGATAACTAGCTGTCCGGGGACTTGGTCTTTGGGTGGCGCAGCTAACGCATTAAGTTATCCGCCTGGGGAGTACGGCCGCAAGGTTAAAACTCAAAGGAATTGACGGGGGCCTGCACAAGCGGTGGAGCATGTGGTTTAATTCGAAGCAACGCGCAGAACCTTACCAGCGTTTGACATGTCCGGACGATTTCCAGAGATGGATTTCTTCCCTTCGGGGACTGGAACACAGGTGCTGCATGGCTGTCGTCAGCTCGTG
+
CCCCCGGGGGGFGGGGGGGGFGGGGGGGGGGGGGGGGGGGGGGGGGGGGGGGGGGGGGGGGGGGGGGGGGEGGGGGGGGDEFGGGGGGGGGGGGGGGGGGGGGGGGGGGGGGDGGGGGGGGGGGGGGGGGGGDGGGGGGCGG?AFGGGGGGGGGFGGGGGGGGGGGGFEGDFGGGFFFGFGGGGGGGGCGGGGGGGGGGGDGGGGGGFGGGGGGGGGGGFGGGGGFGGGGGGCGGGGFF?CCC<F6@F6ECFGGF??CCE5EEGGG>EGGGFGCFGFGG7<<CGGGGGGF5;@*88+3A7=
@M01751:259:000000000-C669V:1:1102:11477:24222 1:N:0:AGAGTC
TCACCACGTCATCCCCACCTTCCTCCGGTTTGTCACCGGCAGTCTCCTTAGAGTGCCCACCATAACGTGCTGGTAACTAAGGACAAGGGTTGCGCTCGTTACGGGACTTTACCCAACATCTCACGACACGAACTGACGACAGCCATGCAGCACCTGTGTCAGAGTTCCACAAGGCAACAATCCATCTCTGAAAAGTTCTCTGCATGTCAATGCCTGGTAAGGTTCTTCGCGTTTCTTCGAATTAAACCACATGCACCACCGCTTGTTCGGGCCCCCGTCAATTCATTTTAGTTTTAACCTT
+
CCCCCGCF@FGGGGFGGGECDFGFGGGGC+8FFGEFFEEGDGGGCF9D@D<CEFGFACFGGGGGGGGD,CFFGGEF9F<FGFFGGGGG7FG7F=EEGE:F7FC>C@FGG,CFFGGF:F=<<EC<FGGGEGG+@>>,FCGGGGG7=ADFGDDFGGC8F@FGGG9D>BCCF9BC,>>D,@,D>@CFAA>CFCF;>:DC97DACECCFCCCFF,@CFCC:FCFGGGFDE9@GDDGG*CEFC7FFFFCCFCC8CFD98+3;8CE8C8?CF+<5*2*:1*28:1*;CFCFCF9+2;0+<E+8+2<?
@M01751:259:000000000-C669V:1:1102:18392:24241 1:N:0:AGAGTC
CTAGCAACCGGATTAGATACCCTGGTAGTCCACGCCGTAAACGATGAATGCTAGCTGTTGGGGTGCTTGCACCGCAGTAGCGCAGCTAACGCTTTAAGCATTCCGCCTGGGGAGTACGGTCGCAAGATTAAAACTCAAAGGAATTGACGGGGGCCCGCACAAGCGGTGGAGCATGTGGTTTAATTCGAAGCAACGCGCAGAACCTTACCATCCCTTGACATGTCGTGCCATCCGGAGAGATCCGGGGTTCCCTTCGGGGACGCGAAAACAGGTGCTGCATGGCTGTCGTCAGCTCGTGTCG
+
CCCCCGGGGDGGGGGGGGGGGGGGGGGGGGGGGGGGGGGGGGGGGGGGGGGGGGGGGGGGGGGGGGGGGGGGGGGGGGGGGGGGDGGGGGGGGGGFFGGGGGGGGGGGGGGGGGGGGGGGGEGGDGGGGGGGGGGGGGGGGGGGGGGGGGGGGGGGGGGGGGGGGEFFGFGFGCF<CC<FGGGGGGGGFGGGGGGGGGG>:FGGGGGGGGG@FGC@6:CFFGGGGGGE@FC+;EEGGDGFFC9CEGGGGGGGFGGGEEGGGGGGDE*?FCCCGGDGGGGGGGGGGGGG@>8CC+08:CCGE
@M01751:259:000000000-C669V:1:1102:8548:24278 1:N:0:AGAGTC
CTAGCAACAGGATTAGATACCCTGGTAGTCCACGCCGTAAACGATGCTAACTCGTTTTTGGGTTTTCGGATTCAGAGACTAAGCGAAAGTGATAAGTTAGCCAACTGGGGAGTACGTTCGCAAGAATGAAACTCAAAGGAATTGACGGGGGCCCGCACAAGCGGTGGATTATGTGGTTTAATTCGAAGCAACGCGCAGAACCTTACCAACCCTTGACATGTGGATCGCGGAACCGGAGACGGTTCTTTCAGTTCGGCTGGATCCAAAACAGGTGCTGCATGGCTGTCGTAAGCCCGTGTCG
+
CCCCCDFGGF@,EFGDFFDECFGFGFDCE9FFFGE8:FCGDFDGFD@F@EFCFG<E,@DCFGEGGGFGGGEDF,EFG<EFGFGGDGGE>9EEGF<EFCCFFCG,CFA<CE7>FGAFFFG?FGGCGGFFDGGF9EEEGGF8A=EAFEG::FGGGGGG@FFG@F:B*5F*,>DCFFF>FC:<9FCFC,,:FFF7BC<FFG*<CC:FFGEGGCFCC7@EFGGFG7+:?FCCEGGGGGED8EGG>>5;*9@FFGGGG7>58*/CGGGGF8+;@C@5<+30<EG7CE8*8A+:;*;;++1*/7*07
@M01751:259:000000000-C669V:1:1102:11747:24307 1:N:0:AGAGTC
CTAGCAACAGGATTAGATACCCTGGTAGTCCACGCCGTAAACGATGTCAACTAGCCGTTGGGATCCTTGAGATCTTAGTGGCGCAGCTAACGCATTAAGTTGACCGCCTGGGGAGTACGGCCGCAAGGTTAAAACTCAAATGAATTGACGGGGGCCCGCACAAGCGGTGGAGCATGTGGTTTAATTCGAAGCAACGCGAAGAACCTTACCTGGCCTTGACATGCTGAGAACTTTCCAGAGATGGATTGGTGCCTTCGGGAACTCAGACACAGGTGCTGCATGGATGTCGTCAGCTCGTGTC
+
CCCCCGGGGCFGFGGGGGGGGGGGGGGGGGGGGGGGGGGGGGGGGGGGEFGGGGGGEFGGGGGGGGGGGGGGGGGGGGGGGGGGGEGGGCFGGGGGGGGGGGGGGGGGGGGGGGGGGGGGGGGDGGGFGGGGGGGGGGGGFFGGGGGGGGGCGGEGGGGDGGGGGGECFEC<CFBFGGGFGGGGGDFGGGGGGGGGGGGGEGGG8FGG?CFGGGGGF?FG7CCFGCGG@FGGGG+@9FGFC7+8*2<CF@*CFGGGGG>CGGF?FEC86*085<889C?CF7;+AFF7**/:C09+;*2**
@M01751:259:000000000-C669V:1:1102:18305:24335 1:N:0:AGAGTC
TCACCACGTCATCCCCACCTTCCTCCGGTTTATCACCGGCAGTCTCCTTTGAGTTCCCGACCGAATCGCTGGCAACAAAGGATAAGGGTTGCGCTCGTTGCGGGACTTAACCCAACATTTCACAACACGAGCTGACGACAGCCATGCAGCACCTGTCTCAGAGTTCCCGAAGGCACCAAAGCATCTCTGCTAAGTTCTCTGGATGTCAAGAGTAGGTAAGGTTCTTCGCGTTGCATCGAATTAAACCACATGCCCCACCGCTTGTGCGGGCCCCCGTCAATTCATTTGAGTTTTAACCTTG
+
CCCCCGGGGGGGGGGGGGGGFGGGGGGGGGGGGGGGGGGGGGGGFGFGGGGGGGFDCFDEGGGGGFGGGGGGGGGGGFDCFGDGGGFGGGGGDG@FGGGGGGGGGGGGGGGFGGGGGGGGGFGGGEGFE7FGGGGGGGDEDFFGGGGFFGGDCAGGGGGFFGGFC9D<FECFGFFGGGGGFGGGGCBC;CFGFGCEFGGF9:EGGFE@<?97<FGFGFGF7,<>FFGGCFFE5>FGG>F6C8?:?C?FEC6+:+*;CEEDCGGCC++85?CEEGD*;CE*9+3+CFG@E>CFC<9EF+<C+
@M01751:259:000000000-C669V:1:1102:12500:24341 1:N:0:AGAGTC
TCACCACGTCATCCCCACCTTCCTCGCGGCTTATCACCGGCAGTCTCCCTAGAGTGCCCAACTGAATGATGGCAACTAAGGACGTGGGTTGCGCTCGTTGCGGGACTTAACCCAACATTTCACAACACGAGCTGACGACAGCCATGCAGCACCTGTGTTACGGTTCTCTTTCGAGCACTAAACCATCTCTGGTAAATTCCGTACATGTCAAAGGTGGGTAAGGTTTTTCGCGTTGCATCGAATTAAACCACATCATCCACCGCTTGTGCGGGTCCCCGTCAATTCCTTTGAGTTTTAACCT
+
CCCCCGGGGGGGFGGGGEEGGGGGGGGGGGGGGGGGGGGGGGGGGFGGGGGGGGGGGGGGGGGGGFCAFGGGGGGGGGFFCFGGGCFGGGGGGGEFFGGGGGGGGGGGGGGGGGGGGGGGDFGGGGGGGGGGGGGGGGFGGGGGGGGGGGGGGGGD@;BFFEEFFGGGFF9DFCDGGGGGGGCFFGC9FGGFCFEF9F,F:<AF:FGFFDGGGFFGGGG@FGGCFFFC,<>>EGGGFGG58CFGD?9CGGFGGGGFCFGGGEEGGGG+<E?EGCFGFEEG=E+:?+<<<?CC99EGF69:<
@M01751:259:000000000-C669V:1:1102:18907:24385 1:N:0:AGAGTC
CTAGCAACAGGATTAGATACCCTGGTAGTCCACGCCGTAAACGATGGAAGCTAGCCGTTGGGGGATTTATCTCTCGGTGGCGCAGTTAACGCATTAAGCTTCCCGCCTGGGGAGTACGGTCGCAAGATTAAAACTCAAAGGAATTGACGGGGGCCCGCACAAGCGGTGGAGCATGTGGTTTAATTCGAAGCAACGCGCAGAACCTTACCAGCCCTTGACATGCCAAGACGACTTCCAGAGATGGATTTCTTCCCTTCGGGGACTTGGACACAGGTGCTGCATGGCTGTCGTCAGCTCGGTT
+
CCCCCGGGG8ACE@FEFGG9<@AFFGGFCF@ACFEGGCGG?FEGFGGGFGGCCF<FEFGGFGGGGE8EFGG<FGGG<@FGCEEGECFFCFGGGG7FFFCBF,AEFGGFFGGEGGGGGGGDCF7FGGGDF?FGG@F<FGGGG8FGGCFGGGDFGGGEGEGEE>,<CG=<FFGGFFFBFG,:FGCC:FEC:=<CFFG<CEEGCC8E6CFGFF:8*AFECEF7CFCCFG**2CEEGGGGG?CFF79@FCEG?CCCFGFGGDDEE>8@EDGF602;F>9CC7C+0++2;E*;32;88*<08C**/
@M01751:259:000000000-C669V:1:1102:21532:24401 1:N:0:AGAGTC
TCACCACGTCATCCCCACCTTCCTCGCGGCTTATCACCGGCAGTCTCCCTAGAGTGCCCAACTGAATGATGGCAACTAAGGACGTGGGTTGCGCTCGTTGCGGGACTTAACCCAACATCTCACGACACGAGCTGACGACAGCCATGCAGCACCTGTGTGCACGCCTCCGAAGAGGATCCCCGATCTCTCGAGGTAACATGCCATGTCAAGGGATGGTAAGGTTCTGCGCGTTGCTTCGAATTAAACCACATGCTCCACCGCTTGTGCGGGCCCCCGTCCATTCCTTTGAGTTTTAATCTTG
+
CCCCCGFGCGGGGFGGGG>FGGGCGEGGGGGGGEEFGGDEFGGEFFFGGGGGGGGGCGFFGGGGGGDCFFGGGEFFFGGGGGGGGGGEGGGFFEFEGCFG>GFE>@EF9EFCFEF7FGGACFFGFEGGEGGGDGG,BFCC@EFGFCFGA,>,@>FFFGEFGGGG:FGGGDEEFG7F88FF@BFGG7C:FFDECBGFFFFDBCGFF<FFGGGGFFGFGFGDGG+3++<CEGEGE8FFGGGGGDDCCF8CGF@+<:FFFFGCC**;EG7C5:8ECE58:E*;@<FGCC97+80C?F@+<3<E7
@M01751:259:000000000-C669V:1:1102:19421:24483 1:N:0:AGAGTC
TCACCACGTCATCCCCACCTTCCTCGCGGCTTATCACCGGCAGTCTCCCTAGAGTGCCCAACTGAATGATGGCAACTAAGGACGTGGGTTGCGCTCGTTGCGGGACTTAACCCAACATCTCACGACAAGAGCTGACGACAGCCATGCAGCACCTGTGTGCACGCCTCCGAAGAGGATCCCCGATCTCCCGAGGTAACATGCCATGTCAAGGGATGGTAAGGTTCTGCGCGTTGCTTCGAATTAAACAACATGCTCCACCGCTTGTGCGGGCCCCCGTCAATTCCTTTTCGTTTTAATCTTT
+
CCCCCGGGGGGFF<FCGGGFGFGGGGGCEGCCEEFGGGGGGGGGG9FGGGGGG?FGGGDGGGGCGCFFGFGGGGGGGGGGGGGDF7C@=7CGEGECGGFF:FE7=+B<?FA<EFFEFGG9DEF@>7:+3B=FCD9DFGGGEGGGA8CCBFGFGGGGGFGGAEFDFGECC:C:BFGG8<CFF7C=FFG,::*CCGGFGGFC@FF9,,?<BFFGG+=5<7@CCC:<<+:/?EGE*:<CAEGFGF+<C?:C8FC++<<8+*0::8EG0+<*CEGGGEEE8:;CE79?+<++0/28CEC8?+0<+
@M01751:259:000000000-C669V:1:1102:10343:24533 1:N:0:AGAGTC
CTAGCAACAGGATTAGATACCCTGGTAGTCCACGCCGTAAACGTTGGGCGCTAGATGTAGGGCCCTTTCCACGGTTTCTGTGTCGTAGCTAACGCATTAAGCGCCACGCCTGGGGAGTACGGCCGAAAGGCTAAAACTCACAGGAATTGACGGGGGCCCGCACAAGCGGCGGAGCATGCGGATTAATTCGATGCAACGCGAAGAACCTTACCAAGGCTTGACATACAACGAGAACGGCCAGAGATGGTCGCCCACTTGTGGTCGGTGTACAGGGGGTTCATGGTTGTCGTCAGCGTGGGTC
+
CCCCCGGGGFC<FFGGGGGGGGGGGGG9F@EGGGG8B@FFF9EGGGGDGGFCE+;CEFGFGG,B@DFA<FGGGGGGGCGGGGG<:FGCFFFG8:@FFGGGCFGGG7FBC==A?FCF+FC<@FCCC+@FGGFGGGGGC<CF,5CFF8>DFAEDGGGGG3<C*>*>,<CE:FG>7:*:,?>CE>CGFFFGFGG77CFG?E/:/::CF6@*39CEF65;C6;8CCCGG9C+AE**:8+*;*:C8*/*3<FC+8****2:C+0AA*0:E85/9+<@6**/**20+09++*22*/**;+**2**20
@M01751:259:000000000-C669V:1:1102:15899:24548 1:N:0:AGAGTC
CTAGCAACAGGATTAGATACCCTGGTAGTCCACGCCGTAAACGATGTCGACTTGGAGGCTGTTTCCTTGAGAAGTGGCTTCCGGAGCTAACGCGTTAAGTCGACCGCCTGGGGAGTACGGCCGCAAGGTTAAAACTCAAATGAATTGACGGGGGCCCGCACAAGCGGTGGAGCATGTGGTTTAATTCGATGCAACGCGAAGAACCTTACCTGGCCTTGACATCCAGAGAACTTAGCAGAGATGCTTTGGTGCCTTCGGGAACTATGAGACAGGTGCTGCATGGCTGTCGTCAGCTCGTGTT
+
CCCCCGGGGGGGGGGGGGGGFGGGFGGGGGGGGGGGGGGGGGGGGGGGGGGGDGGGGGGGGGGGGGGGGGGGGGGGFCFGGGGGGGGGGFGGGGGGGGGGGGGGGGGGGGGGGGGGGGFGGGGGGGGGGGGGGGGGGGFGGGGGGGGGGGGGGEFGGGGGGGGFCFGGGGDGG7FFFGGGGGFFFGFCFEFGGGGCFGEDG5CGGGCFGFEFGG*2<<FFGGCFGGEECGF?GF?CCCF8CFGFGFFFGGGGGGC9CC>CGFC+<@<C?FGGG+A?F7F?FGGG*?F65@;F=+AC575:7
@M01751:259:000000000-C669V:1:1102:10486:24922 1:N:0:AGAGTC
CTAGCAACAGGATTAGATACCCTGGTAGTCCACGCCGTAAACGATGTCGACTAGCCGTTGGGATCCTTGAGATCTTAGTGGCGCAGCTAACGCATTAAGTTGACCGCCTGGGGAGTACGGCCGCAAGGTTAAAACTCAAATGAATTGACGGGGGCCAGCACAAGCGGTGGAGCCTGTGGTTTAATTCGGAGCAACGCGTAGAACCTTACATGGCCTTGACATGCTGAGAAATTTCCAGAGAAGGATTGGTGCCTTCGGGGACTCAGAAACAGGGTATGCATGGCGGTCCTAAGCTCGTGTG
+
CCCCCEFEGFFGFFGGGGGCA<<FEF<EGCC@EFG?CFGGGGGDGGGG,C@8FF8EFFEDFDECFF9A9FGGF<,<CFCFCFF:BC+C:CCFFGGGECFCGGGF<@+8+4=<EC:=AA@+CFECGGCF>DFGGGFGFGGGGFFAF9F9DFDGED>**83@@3>:FG>1>FC:,1<CC<CF7FC9;9F*,<C:@F7<*=*<<@9?A>9C:+<CF5CCC?:++0<@@FEG+:2<<CFC?:788+0A*<CFCFF+02<+;CC*/:00::F++*02***<+0+0+2**/1*/*+0+<*++1111*
@M01751:259:000000000-C669V:1:1102:17046:24950 1:N:0:AGAGTC
CTAGCAACAGGATTAGATACCCTGGTAGTCCACGCCGTAAACGATGTCAACTAGCCGTTGGAATCCTTGAGATTTTAGTGGCGCAGCTAACGCATTAAGTTGACCGCCTGGGGAGTACGGCCGCAAGGTTAAAACTCAAATGAATTGACGGGGGCCCGCACAAGCGGTGGAGCATGTGGTTTAATTCGAAGCAACGCGAAGAACCTTACCAGGCCTTGACATGCAGAGAACTTTCCAGAGATGGATCGGTGCCTTCGGGAACTCTGACACAGGTGATGCATGGCTGTCGTGAGCTCGTGGC
+
CCCCCGGGGDFGGGGGGGGGGGGGGGGGGGFGGGGGGGGGGGGGGGGGGGGGGGGGGGDGGGCGFGFCFFGGGGGFGGGGG>CGGGGGGFGGGGGGGGGGGGGGGGGE7DGGGDGGGGGG=FGGGGEG@DFGGGEFGGGGGGGGGGGFGGGGGGGGGGGGCGGG>FEFG<FGFFFGFCC8C@FFGGGGGGGGGGGGDFGGGGGFFGCFGFGCCFEF?:@::CFFGGGC*A6<E<9CCCGGGFGGF7ECEGGECF7:@EDEEFGGFEEDGGFC500++<@CG?EF6C8:>:*+203<E**/*
@M01751:259:000000000-C669V:1:1101:12258:1264 1:N:0:AGAGTC
TCACCACGTCATCCCCACCTTCCTCCGGCTTATCACCGGCGGTTCCTTTAGAGTACCCAACTAAATGATGGTAACTAAAGGCGAGGGTTGCGCTCGTTGCGGGACTTAACCCAACATCTCACGACACGAGCTGACGACAGCCATGCAGCACCTGTGTTCCAGTCCCCGAAGGGAAGAAATCCATCTCTGGAAATCGTCCGAACATGTAAAACGCTGGTAAGGTCCTGCGCGTTGCTTCTAATTAAACCACATGCCCCACCGCTTGTGCAGGCCCCCGTCAATTCCTTTGAGTTTTAACCTT
+
CCCCCGDBFGGGGFGGFGGFGEFGGGEGGGGG<@EEEG7F@+@@FFFFGAEFAFFDDFCG>EDGF@EACGEFAFEDFFFGF?F7++CFC+:@@=:FGC84++>7FF9,<,C,=<CGGG?DF9>FCF>7>+:3@DGCEECC:>FF,@<,,8:BFGFCC:@8F,3>::D><C@7C<F7AGG,,FECC<F,7C<C9,<CA:***4*<<:7,+2<3*:5880++3+<+3:@?***2?CCEC2+2<<CFFGFG@588CC+*2:CCC*?:C60CC98*C5=*:CEG5CFG+:CE<+*+3+<?+3**;
@M01751:259:000000000-C669V:1:1101:16209:1295 1:N:0:AGAGTC
CTAGCAACCGGATTAGATACCCTGGTAGTCCATGCCGTAAACGTTGGGCACTAGGTGTGGGGTCTGTTTCCACGGATTCCGCGCCGTAGCTAACGCATTAAGTGCCCCGCCTGGGGAGTACGGCCGCAAGGCTAAAACTCAAAGGAATTGACGGGGGCCCGCACAAGCGGCGGAGCATGCGGATTAATTCGATGCAACGCGAAGAACCTTACCAAGGCTTGACATGCACGAGAAGCCACCAGAGATGGTGGTCTCTTTGGACACTGGTGCACAGGTGGTGCATGGTTGTCGTCAGCTCGTG
+
CCCCCGGGGGGFGGGGGGGGGGGGGGGGGGGGGGGGGGGGGGGGGGGD?FGGGGGGGGGGGGEGGGGGGGGGGGGGGGGFFGDEGGGGDGGG9FGGGGEGGGGGGGGGGGGGGFGGGGGGFGDGGGGGGGGGGGGGGGGGGGGGGGGGGFGGGEEEBFGFGGGGGGFFGG>F@8EEGGGGGDCCECGGGGGGFCEGGFED5EGGGFGGGGGF+@ECGGGGG8FGCCCFFFE>E5CCFGGGGGF>8CF6:FGGGGGGDGG6@8CFGGGFGCCFC68<+77@73:C6<?>?CC8CFGC+0/)/
@M01751:259:000000000-C669V:1:1101:10310:1297 1:N:0:AGAGTC
CTAGCAACCGGATTAGATACCCTGGTAGTCCACGCCGTAAACGATGTCGACTTGGAGGTTGTTCCCTTGAGGAGTGGCTTCCGGAGCTAACGCGTTAAGTCGACCGCCTGGGGAGTACGGCCGCACGGTTAAAACTCAAATGAATTGACGGGGGCCCGCACAAGCGGTGGAGCATGTGGTTTAATTCGATGCAACGCCAAGAACCTTACCTACTCTTGACATCCAGAGAACTTTCCAGAGATGGATTGGTGCCTTCGGGAACTCTGAGACAGTTGCTGCATGGCTGTCGTCAGCTCGTGTT
+
CCCCCGGFGGGDGEFFGGGGGGFFGGGGGGGGGGGGGGEGFGGDFGEGGFGGGGFGGG@FFGFGGGGGGGGG,CFGGGGGGGGDGGGFFFGGCGCFEGEFGEG>EEGEGGGGGCEFFFFEGGCEC+>F+B=DGGGGGFGGGGCDCCCGFEGECF:FEEG*7CF7FCF<FCC7CFFG@@ECFGFFGCFFFGGGCFGC>*/?C@CFD*93<FGGCECFG7<?CC6C?++2*ACFFC+<EFCFG?FG*<2;*2;9?CCEFE58888CFG?9+<@C0++<9:C++<**0/A9C88*/<??=21/2
@M01751:259:000000000-C669V:1:1101:11467:1297 1:N:0:AGAGTC
TCACCACGTCATCCCCACCTTCCTCCGGTTTATCACCGGCAGTCTCCTTTGAGTTCCCGACCGAATCGCTGGCAACAAAGGATAAGGGTTGCGCTCGTTGCGGGACTTAACCCAACATTTCACAACACGAGCTGACGACAGCCATGCAGCACCTGTCTCACGGTTCCCGAAGGCACTAAGGCATCTCTGCCGAATTCCGTGGATGTCAAGAGTAGGTAAGGTTCTTCGCGTTGCATCGAATTAAACCACATGCTCCACCGCTTGTGCGGGCCCCCGTCAATTCATTTGAGTTTTAACCTTT
+
CCCCCGGGGGGGGGGGGGGGGGGGGGGGGGGGGGGGGGGGGGGGGGGGGGGGGGGGGGGGGGGGGGGGGGGGGGGGGGGCFGGFFGGGGGGGGGEEGGGGGGGGGGGGGGGGGGGGGGGGGGGGGGGGGGGGGGGGGGGGGGGFGGGGGGGGGGGGGGGGGGGGGGGG>FGGGGGGGGFGGGCCFFGG?FFCECFFGGGGGDEGFGGGGGGGFGGGGFGGGGGGGGGGDGGGGD6<@>FDCC?CFDFFGGGFGFGF+CGCG8E*;C@E5EEEECEGGEGGCEEFGFG++/<FFGG?<7CF7
@M01751:259:000000000-C669V:1:1101:20917:1321 1:N:0:AGAGTC
CTAGCAACAGGATTAGATACCCTGGTAGTCCACGCCGTAAACGATGTGCGCTAGATGTAGGGACCTTTCCACGGTTTCTGTGTCGTAGCTAACGCATTAAGCGCCCCGCCTGGGGAGTACAGCCGCAAGGCTAAAACTCACAGGAATTGACGGGGGCCCGCACAAGCGGCCGAGCATGCGGATTAATTCGATGCAACGCGAAGAACCTTACCAAGGCTTGACATACACCGGAAACGGCCAGAGATGGTCGCCCCCTTGTGGTCGGTGGACCGGTGGTGCATGGTTGTCGTCAGCTCGGGGT
+
CCCCCGGGGGGFGGGGFGGGFG9FGGGFFFEF9CFGCFEEFGE@<CE@FFGFGGG,CFD9CEGGGFG<FGGFGGECCE@FGGE<FCFECCF<F:BFG:FA<9BFGEBGGGCG+=CF7FFA,BE++:CFCF7BF8CC@,FF,,?B<FFFCGGG+@>@@FGGDCFGFG>C<@*=7=7FCCGG7*1<9C@<F<F9:*,F:5>8?EE><EFCC9CGFFG*CGGGFFGGFFGF*21:*:CCE*:C58C;F+0<0:/;8:EGFCC6*2+:*/***+**22**;CF6?F*++/;3**/*76:+**)))
@M01751:259:000000000-C669V:1:1101:16883:1323 1:N:0:AGAGTC
CTAGCAACCGGATTAGATACCCTGGTAGTCCACGCCGTAAACGATGGAAGCTAGCCGTTGGGGGATTTATCTCTCGGTGGCGCAGTTAACGCATTAAGCTTCCCGCCTGGGGAGTACGGTCGCAAGATTAAAACTCAAAGGAATTGACGGGGGCCCGCACAAGCGGTGGAGCATGTGGTTTAATTCGAAGCAACGCGCAGAACCTTACCAGCCCTTGACATGTCCGGCTCACCACAGAGATGTGGTTTTCCCTTCGGGGACCGGAGCACAGGTGCTGCATGGCTGTCGTCAGCTCGTGTCG
+
CCCCCGGFGGGGGGGGGGGGGGFGGGGGGGGFGGGGGGGEGGGGGGGCGGGGGCDFGGGGFGGGFFGGGGGGGGGC7FFEF@DGGBFGGGGGGGGGGGGGG<,EF>CCGFGEGGGGGG7BFGGGFGGGEFFGFFGGFFFGGGGGGFGGGFGGDE>FFGGGDD7F:C<FECFFGGG9<@F@FFGGGGCCCCFCFFGGGCGGD8;@CE9<<@@5C?FF?CFCG+00@8E5EEFGGFFGGGC6+@F7C>FFC:ACDFC*;C*/:8/ECECFF*A*20<9+++3<E=F58F*1CCEG9?*/:77/
@M01751:259:000000000-C669V:1:1101:10150:1428 1:N:0:AGAGTC
TCACCACGTCATCCCCACCTTCCTCCGGTTTATCACCGGCAGTCTCCTTTGAGTTCCCGGCATTACCCGCTGGCAACAAAGGATAAGGGTTGCGCTCGTTGCGGGACTTAACCCAACATTTCACAACACGAGCTGACGACAGCCATGCAGCACCTGTCTCAGAGTTCCCGAAGGCACCAAAGCATCTCTGCTAAGTTCTCTGGATGTCAAGGCCAGGTAAGGTTCTTCGCGTTGCATCGAATTAAACCACATGCTCCACCGCTTGTGCGGGCCCCCGTCAATTCATTTGAGTTTTAACCTT
+
CCCCCGGGGGGGGGGFGGGGGGGGGGGGGGGGGGGGGGGGGGGGFGGGGGGGGGGGGGGGGGGGGGGGGGGGGGGGGGGCFGGGGGGGGGGGGGGEGGGGGGGGGDGGGGGGGGGGGGGGGGGGGGGGGGGGGGGGGGGGGGGGGGGGGGGGGFEGGGGGGGGGGGGGGGGGGGG@FGGGGGFG@FEGGGFG9FGGGGGGGGGGGGGG@9<CFGCGFGGGFCFFGGGGFGGGGGGGFGGD6CFGGFGGGGGGFF+A60;;:>EDCFFGGCEGGGGEEGGC*AFGGGFDC<ECGCGGGGGGC
@M01751:259:000000000-C669V:1:1101:15942:1529 1:N:0:AGAGTC
CTAGCAACCGGATTAGATACCCTGGTAGTCCATGCCGTAAACGTTGGGAACTAGATGTGGGGACCATTCCACGGTCTCCGTGTCGCAGCTAACGCATTAAGTTCCCCGCCTGGGGAGTACGGCCGCAAGGCTAAAACTCAAAGGAATTGACGGGGGCCCGCACACGCGGCGGAGCATGCGGATTAATTCGATGCAACGCGAAGAACCTTACCAAGGCTTGACATATACCGGAAACGGCCAGAGATGGTCGCCCCGCAAGGTCGGTATACTGGTGGTTCCTGGTTTCAGTCCGCTCCGGTCG
+
CCCCCDGGGGGGCCGGGGGG,CFFDFGDGFFGGGGGGGGGGGGFFFFGFEFGFGGCDFFGGC,FFC@<FECE7CFFGGGG@FGGGCG7FCFFGGGGGGGGCEGGC9EGGGGFF?FCCFFGGGGG>EGGGDFFGGFFFFA9DA,8F<FE9>3>CE7*@FGGGDFE,1<FGG7B785*3985:EC*A<7C@CF?C5FGC8EEEDE>:CC8FFFDFF>8CF?/*<+<:92+<?:E8E?*2*:C>F:8ECFEC*:E8*?C=EEF?98528ECE97@FEGG=C+2+<<C*+30<C0*2*/**/9/9
@M01751:259:000000000-C669V:1:1101:20635:1657 1:N:0:AGAGTC
TCACCACGTCATCCCCACCTTCCTCCGGTTTATCACCGGCAGTCTCCTTTGAGTTCCCGACCGACTCGCTGGCAACAAAGGATAAGGGTTGCGCTCGTTGCGGAACTTAACCCAACATTTCACAACACGAGCTGACGACAGCCATGCAGCACCTGTCTCAGAGTTCCCGAAGGCACCAAAGTATCTCTGCTAAGTTCTCTGGATGTCAAGGCCAGGTAAGGTTCTTCGCGTTGCATCGAATTAAACCAGATGCTCCACCGCTTGTGCGGGTCCCCGTCAATTCATTTGAGTTTTAACCTTT
+
CC9@CE@FF@CED@EEFG7C<CAAC,@7@7B@-<C<@FC+8@FECE,CFGG,FFCFDEE@+@:C+86CC:,@:,CFGEFGGCEFFG98==FFGG@:FFF,+++=FCFGGAFAFF<BB?FEDEDGGEEC:7:CF8<<7CFGC@<C938>,<F<,8<=F=33,3@,8;,8:@*>78>FF7:B:33,@@FF9,@;<F,@@<CEFFFDF>FCF<CF:*=<B,F::2<FFF+1**48**+0+**;+/+<03;**1<0<<+<88E/5:*/;++8*/**2**7C**2:<+0+3<+<;+<+?CF?7?:*
@M01751:259:000000000-C669V:1:1101:16562:1659 1:N:0:AGAGTC
TCACCCCGTCATCCCCACCTTCCTCCGGTTTATCACCGGCAGTCTCCTTTGAGTTCCCGGCCGGACCGCTGGCAACAAAGGATAAGGGTTGCGCTCGTTGCGGGACTTAACCCAACATTTCACAACACGAGCTCACGACAGCCCTGCAGCACCTGTCTTAGAGTTCCCGAAGGCACCAAAGCATCTCTGCTAAGTTCTCTTGCTGTCAAGAGTAGGTAAGTTTCTTCGCGTTGCATCGAATTAAACCACATGCTCCACCGCTTGTGCGGGCGCCCGTCACTTTATTTGAGTTTTAACTTTT
+
CCCCC-@F@FFGGGGGGGGGGCFGGFG7@FGG<EGFGDDE:7@E<FEFCCFFGFGGGGEC>E:@CFG7BFCGG<EDGGFDFG9A?CC<=F7?:>+BCCF8ECGEEEFGD9BD,8>>@F9<<DFACCGDEDGGG,@F,@:<@F**,,>CFFC8FF8,DFF9BFFF9D9FE*><CCGGFFF3,@FGGFF<<FGG::<CFF9F9:,?<FFGF<AFF9,,7?AC,,7?2<C8CEGG8CEGG**;<89C<@8EFGC+++A6C68*:?G*C<+*:8**2?21****2+++0+<<:*0+<<<+++***
@M01751:259:000000000-C669V:1:1101:17272:1669 1:N:0:AGAGTC
CTAGCAACAGGATTAGATACCCTGGTAGTCCACGCCGTAAACGATGTCGACTTGGAGGTTGTTCCCTTGAGGAGTGGCTTCCGGAGCTAACGCGTTAAGTCGACCGCCTGGGGAGTACGGCCGCAAGGTTAAAACTCAAATGAATTGACGGGGGCCCGCACAAGCGGTGGAGCATGTGGTTTAATTCGATGCAACGCGAAGAACCTTACCTACTCTTGACATCCAGAGAACTTTCCAGAGATGGATTGGTGCCTTCGGGAACTCTGAGACAGGTGCTGCATGGCTGTCGTCAGCTCGTGTT
+
CCCCCGGGGGGGGGGGGGGGGGGGGGGGGGGGGGGGEGDFGGGGGGGGGGG>EGGGGGGGGGGGGGFFFFFGGGDEFGGGGGGGGGGGGFGGGDECFGGFGCFGFGGGGGGGGDGGGGGGFGGGGGGGGGGGGGGGGGGGGFGEFFGGGGGGCGCFGGGCCEGGGGGCFGCFGGGGGGGGGGGFGGGGGGGGGGGGGGGGGGGGCFFDGGGGFGEGGGGGGGGFGGGGGGGGGGGGGCFGGFFF?CFGGF=+AFFF5;EE8C<FGGGGGC;EFF+2<EFGDCFFGEG:CF=FEGGGD:4*>
@M01751:259:000000000-C669V:1:1101:17824:1767 1:N:0:AGAGTC
TCACCACGTCATCCCCACCTTCCTCCGGTTTATCACCGGCAGTCTCCTTAGAGTTCCCACCATTACGTGCTGGCAACTAAGGACAAGGGTTGCGCTCGTTGCGGGACTTAACCCAACATCTCACGACACGAGCTGACGACAGCCATGCAGCACCTGTGTTCGAGTTCCCGAAGGCACCAATCCATCTCTGGAAAGTTCTCTGGATGTCAAGGCCAGGTAAGGTTCTTCGCGTTGCATCGAATTAAACCACATGCTCCACCGCTTGTGCGGGCCCCCGTCAATTCATTTGAGTTTTAACCTT
+
CCCCCGGGGGDFGGGFGGGGGGGGGGGGDGGGGGGFGGGGGDGGA9FGGGGGGGGGGGAFGGGGGGGG?FGGCGFFGGFGFGGGGGFGGGGDGDGGGDFFFGGGGGGFGGGGGGGG>FEF9FFGGGGGGGGGGGFGGGG7FEFGGFGGGFFGFFGGGGGGDGC<FFGGGGGG<FECF7,>FEGG9FDGGGE,<FFGGGGGGCFGGGGGFDE2::<*=2CFGGGFFGGGFDGE:7<?CGGCFFEGG7<F=88@FC<9CCFGDG*;EC67*:*:8*:CE*:85EFG7<:F728CFGEG6E>FD
@M01751:259:000000000-C669V:1:1101:11943:1789 1:N:0:AGAGTC
TCACCACGTCATCCCCACCTTCCTCCGGCTTATCACCGGCAGTCCCCCTAGAGTGCCCAACTGAATGCTGGCAACTAAGGGCGAGGGTTGCGCTCGTTGCGGGACTTAACCCAACATCTCACGACACGAGCTGACGACAGCCATGCAGCACCTGTGTCCTCGTCCCGAAGGAACGACCTCATCTCTGAAGTCTGCGAGGCATGTCAAGGGCTGGTAAGGTTCTGCGCGTTGCTTCGAATTAAACCACATGCTCCACCGCTTGTGCGGGCCCCCGTCAATTCCTTTGAGTTTTAATCTTGCG
+
CCCCCGGGGGGGGFGGGGGGGGGGGGGGGGGGGGGGGGGGGGGGGGGGGGGGGGGGGGGGGGGGGGGGGGGGGGGGGGGGGGGGGGGGGGGGGGGGGGFFGGGGGGGCGGGGGGGGGGCGGGGGGGGGGGGGGGGGGGGGGGGGGGGGGFGFGGDBFGGFFGGGGGGGGGGGGGGCGGGGGGGGGGGGGDFGGGGGDCGGEFFFGGGFGGEGGGGGGFGGGGGFGGDGEGGGGGGGCFGGG?FGCFGGGGGCGGGGGGGGGGCCC=E8CE=EGGGGGGGGFGGGG7CGGGGFFGGFFC7F)
@M01751:259:000000000-C669V:1:1101:8174:1798 1:N:0:AGAGTC
CTAGCAACAGGATTAGATACCCTGGTAGTCCACGCCGTAAACGATGATAACTAGCTGTCCGGGGACTTGGTCTTTGGGTGGCGCAGCTAACGCATTAAGTTATCCGCCTGGGGAGTACGGTCGCAAGATTAAAACTCAAAGGAATTGACGGGGGCCTGCACAAGCGGTGGAGCATGTGGTTTAATTCGAAGCAACGCGCAGAACCTTACCAGCGTTTGACATGTCCGGACGACTTCGAGAGATCGATTTCTTCCCTTCGGGGACTGGAACACAGGTGCTGCATGGCTGTCGTCAGCTCGTG
+
CCCCCGGGGGGGGGGGGGGGGG?FGGGGGGGGGGGGGGGGGGGGGGGGFGGCFGGEGGGGGDGGCEFCEGGGFGGGGGGGGGGGGGGGGGGGGGGGGGGFFFFGGFDGEGGGGGGGGGGGGGGGDGGG9F9EGGGGGGFB?D,BDF9DFGGC@FCCECFGGGFCGGGEFGDGGGGGD9BFF7,FD@FGDEGGFCFCGGGGDFDEFGGGFEGGGGGDGGCG@FGGFFGG>8CGGCCFCCGGEGFCCEGFGGC@@FDF7F8CC8CCGGC6A?FGGG5C6?FFFCGC6*0*03*2AFDFFGGCC
@M01751:259:000000000-C669V:1:1101:22829:1849 1:N:0:AGAGTC
CTAGCAACCGGATTAGATACCCTGGTAGTCCACGCCGTAAACGATGATAACTAGCTGTCCGGGGACTTGGTCTTTGGGTGGCGCAGCTAACGCATTAAGTTATCCGCCTGGGGAGTACGGCCGCAAGGTTAAAACTCAAATGAATTGACGGGGGCCTGCACAAGCGGTGGAGCATGTGGTTTAATTCGAAGCAACGCGCAGAACCTTACCAGCGTTTGACATGTCCGGACGATTTCCAGAGCTGGATCTCTTCCCTTCGGGGACTGGAACACATGTACTGCATGGCTGTCGTCAGCCCGTT
+
CCCCCGGGGCFGGGGGGGGGGGGGGGGGGGGGGGGGGGGGGGGGGGGGFGGEFGGGGGGGGGGGDGGGEEFGFGAEFDGDGGCGDEGGGGGGGFGG,9<FGGGGGGGGDFFG>FEGGFBCEE7FCECGDEEACGGGGG8FGCGGGG?FG7CCEGDCFGGFFFC@GGGGCGGGFGCGGCGGGFCCF@CG9CFGGGGGGGEGEEC88EFFC8<88CEEECEFCF9::<*?CCEEGDFGGC++;*<6EF9+3<CF+<ECC8EECEEGGGFGGFGG*+<<+<?@FC?7E88>;<8**1:?6*)1*
@M01751:259:000000000-C669V:1:1101:13494:2014 1:N:0:AGAGTC
CTAGCAACCGGATTAGATACCCTGGTAGTCCACGCCGTAAACGATGGAAGCTAGCCGTCGGGGGGTTTACCTTTCGGTGGCGCAGCCAACGCATTAAGCTTCCCGCCTGGGGAGTACGGTCGCAAGATTAAAACTCAAAGGAATTGACGGGGGCCCGCACAAGCGGTGGAGCATGTGGTTTAATTCGAAGCAACGCGCAGAACCTTACCAGCCCTTGACATGCCACGACGTCCCCAGAGATGGGGTCATTCCTTCGGGACGTGGACACCGGTGCTGCATGGCTGTCGTCAGCTCGGGCCGG
+
CCCCCGGGGDD7FCEGGGGGGGGGGGGGGG9FFGGGGGCGGFGDGFEFGGGGEG<CCEGEEGGEG@:BBFDFGEGGGFCGGCFGGEGGGGDD@FFFFGGGCFGCFFGGGGGG@FGEGEDAFGE:CECGG@FFCFCC:ACFBFF8CGCFEDD5EEGGGGGGDDF5>EEEGC8CC@EGGF@F>CEGGGGGGEEEGF8CGGGGE:@8EGGGGGGGGGDFCFE@FGGGFGGGGGGG*;F>>*8*3:<CC?8*<FGGC<CGC>8**;EG5C8F8C5?*:<?C6++:FFGCFF>8/*8<+**/*/1)
@M01751:259:000000000-C669V:1:1101:13743:2110 1:N:0:AGAGTC
CTAGCAACAGGATTAGATACCCTGGTAGTCCACGCCGTAAACGTTGGGCGCTAGATGTAGGGACCTTTCCACGGTTTCTGTGTCGTAGCTAACGCATTAAGCGCCCCGCCTGGGGAGTACGGCCGCAAGGCTAAAACTCAAATGAATTGACGGGGGCCCGCACAAGCGGTGGAGCATGTGGTTTAATTCGAAGCAACGCGAAGAACCTTACCTGGCCTTGACATGCTGAGAACTTTCCAGAGATGGATTGGTGCCTTCGGGAACTCAGACACAGGTGCTGCATGGCTGTCGTCAGCTCGTG
+
CCCCCGGGGGGGGGGGFGGGGGGGGGGFGGFGGGGGGFFGGGGGGGGGGGGCGGFFGGGGGGGGGGGGGGGGGGGGGGGGGFGGDGGGGGGGGGGGGGGGGFGGGGGGGG@FGGGGGGGGGGGGGGGGGGGFGFGGGGGGGGGGGGGGGGGGGGGGGDGFEEGGGGGGGGGGGGG@@FFGGGCFGGGGGGGGGGGGGEEGGGGGGFGGGGGGGGGGGGGFCGGGGGFGGCFDFGGGFGGGGG6CF?CFGGGGGC?CEFG>EGDFGGGGGGGGGGFG6AFGGGGGGGG5EFGGG55A?CC<*
@M01751:259:000000000-C669V:1:1101:8926:2123 1:N:0:AGAGTC
CTAGCAACAGGATTAGATACCCTGGTAGTCCACGCCGTAAACGATGTCGACTTGGAGGTTGTTCCCTTGAGGAGTGGCTTCCGGAGCTAACGCGTTAAGTCGACCGCCTGGGGAGTACGGCCGCAAGATTAAAACTCAAATGAATTGACGGGGGCCCGCACAAGCGGTGGAGCATGTGGTTTAATTCGATGCAACGCGAAGAACCTTACCTACTCTTGACATCCAGAGAACTTTCCAGAGATGGATTGGTGCCTTCGGGAACTCTGAGACAGGTGCTGCATGGCTGTCGTCAGCTCGTGTT
+
CCCCCGGGGFFGGGGGGGGGGGGGGGGGGGGGGGGGGGGGGGGGGGGGGGGEGGGGGGGGDGGGGGGGGGGGGGGGGGGGGGGGGGGGGGGGGGGGGGGGGDFGGGGGGGGGGGGFFFGGGGGGGGGGGGGGGGGDGGGGGGGGGGFGGGGGGGGGGGG>FFFCFGDEGGGGGGCFGGGFGGGGGGGGGGGDGGFGECGGGGGGGGGFGGGGGGGGFEGGGCFCF?FCFGGGGGGGGGGGGGFFF7C8=C=9CFFFFGGEGGGFGGG7CGGGFGDCGCC?CFGGFGGGG8**26+<***19
@M01751:259:000000000-C669V:1:1101:13760:2195 1:N:0:AGAGTC
TCACCACGTCATCCCCACCTTCCTCCGGTTTGTCACCGGCAGTCTCCTTAGAGTGCCCACCATAACGTGCTGGTAACTAAGGACAAGGGTTGCGCCCGTTACGGGACTTAACCCAACATCTCACGACAAGAGCTGACGACAGCCATGCAGCACCTGTGTCTGAGTTCCCGAAGGCACCAATCCAACTCTGGAAAGTTCTCAGTATGTCAAGGCCAGGTAAGGTTATTCGCGTTGCTTCGATTTAAACCACATGCTCCACCGCTTGTGCGGGCCCCCGCCCATTCATTTCAGTTTTAACCTT
+
8AA66C@FF<,6ECFG<+F@@C<<6E:C@@;@;<<@@@++7@FFEFC,C<FGGACF<F<F:C6CFGE,CCCCF,6,C@A<<,C,C@F8?==:FCD,+@CFFF7=CGCGGGFF,4B<?F,,,9,?,C>:+,ABA?,,BBFG+3<>BD<=<3,3=FG8,B@,,83,3,:@<<<CE:>,DFGC,@,@,6,@;73,6>F>@,7F9F,23,3@@,,,<<:CF<<<,?C<,?E,CEG:*1*,+<C7++:C9BC*33:@CE:CFFC**:8***<CGC5C**:E**2*:6<+<+<@+3<2<0:+<9CC>
@M01751:259:000000000-C669V:1:1101:19987:2222 1:N:0:AGAGTC
CTAGCAACAGGATTAGATACCCTGGTAGTCCACGCCGTAAACGATGTCAACTAGCCGTTGGAATCCTTGAGATTTTAGTGGCGCAGCTAACGCATTAAGTTGACCGCCTGGGGAGTACGGCCGCAAGGTTAAAACTCAAATGAATTGACGGGGGCCCGCACAAGCGGTGGAGCATGTGGTTTAATTCGAAGCAACGCGAAGAACCTTACCAGGCCTTGACATGCAGAGAACTTTCCAGAGATGGATTGGTGCCTTCGGGAACTCTGACACAGGTGCTGCATGGCTGTCGTCAGCTCGTTTT
+
CCCCCGGGGGGGGGGGGGGGGGGGGGGGGGGGGGGGGGGGGGGGGGGGGGGGGGGGGGGGGGGGGGGGGGGGGGGGGGGGGGGGGGGGGGGGGGGGGGGGGGGGGGGGGGGGGGGGGGGGGGGGDDEGFGGGGGGGGGGGGGGFGGGGGEGGGGGEFGGGGGGGGGGGGGCCFFCFGEFFFGGGGGGGGGGGGGGGGGGGGGGGGGGGGGGGGGGFFGGFCGGGGFFGGGCGGGGGGG:8FGGFECFFGGFGGGGFGGGGDFG:<:@EGGGGCGGGGGGGGGFF6EGG=G8EGG7AE=***
@M01751:259:000000000-C669V:1:1101:17647:2234 1:N:0:AGAGTC
TCACCACGTCATCCCCACCTTCCTCCGGTTTGTCACCGGCAGTCTCCTTAGAGTGCCCACCATAACGTGCTGGTAACTAAGGACAAGGGTTGCGCTCGTTACGGGACTTAACCCAACATCTCACGACACGAGCTGACGACAGCCATGCAGCACCTGTCTCAATGTTCCCGAAGGCACCAATCCATCTCTGGAAAGTTCATTGGATGTCAAGGCCTGGTAAGGTTCTTCGCGTTGCTTCGAATTAAACCACATGCTCCACCGCTTGTGCGGGCCCCCGTCAATTCATTTGAGTTTTAACCTT
+
CCCCCGGGGGGGGGGGGGGGGGGGGGGGGGGCFFGGGDGGGGGGGG@FFGCG9FCFGGFGGGGGGGGG7FFDGFGGGGGFGGGGGGCFFGGEFCECFGGGCFGGGGGGGGGGGGGFEGGF,FFGFEGGGGGGGGEFFEFGCFGF8F8FGFGCFFGFGCCFGDF,FFGGGGGGG7DFEGAFFFGCEGEF@@7DC:AFGFCG;;?CF@GGFGGCCEFFGG9FF:,?CCC>*;8EC:*<C987:EFCF+<CCG=+9@+AF+CC>5:*/2+98ED*?=EC527;*3AFECF?<:F<?FC:6+>CF
@M01751:259:000000000-C669V:1:1101:7367:2326 1:N:0:AGAGTC
TCACCACGTCATCCCCACCTTCCTCTCGGCTTATCACCGGCAGTCCCCCTAGAGTGCCCAACTGAATGCTGGCAACTAAGGGCGAGGGTTGCGCTCGTTGCGGGACTTAACCCAACATCTCACGACACGAGCTGACGACAGTCATGCAGCACCTGTGCACCTGTCCCGAAGGAAAAGCTCCATCTCTGGAGCCGTCAGGGCATGTCAAGGGCTGGTAAGGTTCTGCGCGTTGCTTCGAATTAAACCACATGCTCCACCGCTTGTGCGGGCCCCCGTCAATTCCTTTGAGTTTTAATCTTGC
+
CCCCCGGGEGECFFGGGGGGGGGGGF?FFGGGGGGGGFGGGGEFGGFGGGGGGGGGFGGGGGGGGGGGGFGDFGGGGGGGFFEEGGGGGFGGDGCCFGGGGGGGGGDGCGGGFCFGGGC,CFGGGGGGGCCEGGGFGGGGG,<FFCACAFFGGFGGDF998FCFGGGGDC<<F@FCGG:FGGGGEGGGGGGG@FGGGECFFCFEFFFF,C:EGGGCFCAC<AFG+:CEGGGDEFGGD@CFGGGDEGFCFGFG9+<CGGGEC*;FGGGCEE=GGD*:CCEC?FGGF9?F5022C?+<7C:7*
@M01751:259:000000000-C669V:1:1101:11344:2352 1:N:0:AGAGTC
CTAGCAACCGGATTAGATACCCTGGTAGTCCACGCCGTAAACGATGAATGCCAGCCGTTGGTCTGCTTGCAGGTCAGTGGCGCCGCTAACGCATTAAGCATTCCGCCTGGGGAGTACGGTCGCAAGATTAAAACTCAAAGGAATTGACGGGGGCCCGCACAAGCGGTGGAGCATGTGGTTTAATTCGAAGCAACGCGCAGAACCTTACCATCCCTTGACATGGCAGGATTGTCCGAGAGATCGGTCGTTCCCTTCGGGGACCTGCACACAGGTGCTGCATGGCTGTCGTCAGCTCGTGTCG
+
CCCCCGGGGGGGDEGGFGGGFGGGGGGGGFGFGGGGGGGGGGGGGGGGGGGGFGGGGGGGGGGGGGGGFFGGGGGFGGGGGGGGGGGGGGGGGGGGGGGGGGGGGGGGGFGGGGGGGEGGGGEEGGGG<FGGFCFGGFGGGGGGFGF<CGEGGGCFFGFEGG7FEGFEG7FFGGG@EFFGFGGF9FFGG7FGFGGG:FCEEGGGGGFGGFGCFFFGFFEC?+;ECE5EEGFGGFGE8E>F?FDCEEGGG=GCEGGFECE5CEFCFCF+;EF=F?FGGGEG76CFE*0;8CDEF?+*/:<C5
@M01751:259:000000000-C669V:1:1101:19130:2370 1:N:0:AGAGTC
TCACCACGTCATCCCCACCTTCCTCCGGTTTATCACCGGCAGTCTCCTTTGAGTTCCCGACCGAATCGCTGGCAACAAAGGATAAGGGTTGCGCTCGTTGCGGGACTTAACCCAACATTTCACAACACGAGCTGACGACAGCCATGCAGCACCTGTCTCACGGTTCCCGAAGGCACTGAGGCATCTCTGCCGAATTCCGTGGATGTCAAGAGTAGGTAAGGTTCTTCGCGTTGCATCGAATTAAACCACATGCTCCACCGCTTGTGTGGGCCCCCGTCAATTCATTTGAGTTTTAACCTTT
+
CCCCCGGGGGGGGGGGGGGGGGGGGGGGGGGGGGGGGGGGGGGGFGGGGGGGGGGFGGGGGGGGEFGGGGGGGGGGFGGGCGGGGGGGFGGGGG@GGGGGGGGGGGGGGGFGGGGGGFGGGFFGFEGGDGCGGGGGGGGCFFG<FGFGFGGGGGFGFGFGGGGGGGGGGGGGGGGGGEFGGFGGGGGGDGFFGGGGGGGGFGEGFECGFGGGGGFGFGC9CFG?FGGGGGGGGGFGGEGGGGGGGGFGGFGGGFGGGGGGGGGCFGC6CGF*:CEGEE=EFGFGGGG7C>FFGF7<:?FF*
@M01751:259:000000000-C669V:1:1101:13220:2376 1:N:0:AGAGTC
CTAGCAACCGGATTAGATACCCGGGTAGTCCACACCCTAAACGATGCACGTTGGCTTAACGCAGGATGCTGTGTTGGGCGAAGCTAACGCGATAAACGTGCCGCCTGGGAAGTACGGCCGCAAGGTTGAAACTCAAAGGAATTGACGGGGGCCCGCACAAGCGGTGGAGCATGTGGTTTAATTCGAAGCAACGCGAAGAACCTTACCAGGTCTTGACATGCACGGAACTTTTGAGAGATCAGAAGCTGCCCTTCGGGCAACCGTGACACAGGTTCTGCATGGCTGTCGTCTTATCGTGTTT
+
BC@ACGFACF7FGC<EGGG9;;@@:FGGEEF<FC;;@FD<EEECFE@EAF<E6FFGG@C@:F+8@@F,@FGCAF8@,+,@=FFDFGGDE@FBFF:A?CGD794@@CEF+BFFC,<+@+>:@FEB@<,,,C=,C,,BFF==,,3<,3++C:F:1*>FGCE3CF7<1FGGF::FDGCFFGDGG:C:<FG**?FFDC5C8C8+*2C?F8:C8C<<2+0C6E:2++3A*:8?8<E+0;*C+/+3:+<<C+2C68@+*0;5****2;C8A**0<;5*<9@73??9A*1*/*2*2A**++3:751**
@M01751:259:000000000-C669V:1:1101:22516:2487 1:N:0:AGAGTC
TCACCACGTCATCCCCACCTTCCTCCGGCTTATCACCGGCGGTTCCTTTAGAGTACCCAACCAAATGATGGTAACTAAAGGCGAGGGTTGCGCTCGTTGCGGGACTTAACCCAACATCTCACGACACGAGCTGACGACAGCCATGCAGCACCCGTGTTCCAGTCCCCGAAGGGAAGAGACCCATCTCTGGGAATCGTCCGGACATGTCAAACGCTGGTAAGGTTCTGCGCGTTGCTTCGCATTAAACCACATGCTCCACCGCTTGTGCAGGCCCCCGTCAATTCCTTTTAGTTTTACCCTT
+
CCCCCGGGGGGGGGGGGEGGGGGGGGGGDEDFGGGFGGDGDCGGGGGGGGGGGGGGGGG?CBF7EEC<CFGGCEEEFGGGFGEGGGGGFCF@@CFGGFFDCEG>7,E?CC<<FCFD<FAFGC<F:CFB:7FCGGGC>CFEGGFGG?F,@FFF*>FEGGFF<CFFGGGEGGGCEEGE:@7F7<FGC9,,<:+2CFC:C:FEGG>E?6CGFCC+*2?EC6C9+<:C+0<9885??C>CFGD*/;>79<F85E*AC6<FGG8F>CG5*A02+2*8ECEGGGGGEDF7+<CC+@EF:AF+++299
@M01751:259:000000000-C669V:1:1101:11839:2580 1:N:0:AGAGTC
CTAGCAACAGGATTAGATACCCTGGTAGTCCACGCCGTAAACGATGTCGACTTGGAGGTTGTTCCCTTGAGGAGTGGCTTCCGGAGCTAACGCGTTAAGTCGACCGCCTGGGGAGTACGGCCGCAAGGTTAAAACTCAAATGAATTGACGGGGGCCCGCACAAGCGGTGGAGCATGTGGTTTAATTCGATGCAACGCGAAGAACCTTACCTACTCTTGACATCCAGCGAACTTTCCAGAGATGGATTGGTGCCTTCGGGAACGCTGAGACAGGTGCTGCATGGCTGTCGTCAGCTTGTGTT
+
CCCCCGGGGGGGGGGGGGGGFGGGGGGGGGFGGGGGGGGGCFGGGFGGGGGGEGGGGGCECFCEEGGGCEFGGGGGFGGGGGDFGGGGGGGGGGGGGGGGGGGGGGCFGFGECCGGGFEGGGCBGGGFFGGGFFF,FEGGGFFGFGFGG:FBEGEGG@CCEGFGGGCFGGFGGGAF<FGGGGGGGC<<9FFGGG?<1/:C85<CGGGGGGGGGGCFG7+3<C68@CFCEEDEG?9<@9+2C7C8EFF8CGCFFFFGCD>>CC5*2AE*+<E?:CGC++9+0A**0**+;;8FG<+3:EC7*
@M01751:259:000000000-C669V:1:1101:21858:2629 1:N:0:AGAGTC
CTAGCAACCGGATTAGATACCCTGGTAGTCCACGCCGTAAACGATGGAAGCTAGCCGTCGGGGGGTTTACCTTTCGGTGGCGCAGCCAACGCATTAAGCTTCCCGCCTGGGGAGTACGGTCGCAAGATTAAAACTCAAATGAATTGACGGGGGCCCGCACAAGCGGTGGAGCATGTGGTTTAATTCGAAGCAACGCGAAGAACCTTACCTGGCCTTGACATGATGAGAACTTTCCAGAGATGGATTGGTGCCTTCGGGAACTCAGACACAGGTGCTGCATGGCTGTCGTCAGCTCGTGTCG
+
CCCCCGGGFGGGGGGGGGGGGGGGGGGGGGGGGGGGGGGGGGGGGGGGGGGGGFGGGFGGGGGGGGGGGGGGGGGGGGGGGGGGGGGGG7FGGGGG;CFGGGFGGEGGGGGG7FGGGGGGGGGGGGGGGGGGFGFFGGGGGGGGGGGGEEG>>EEGGGGGGGGDEGGGEFGGGCCEGFGGGGGGGGGGGGGGGGGGDGEGGGGGGCCG8FCFGGGGGCEGC++0<CFCFFFFGGGCFGGGGGG8CGCCFFGFGGGGDCEEGGD78AFFG6CGF66?96C7F=CC8:<F@FCGGGGD=5*2*
@M01751:259:000000000-C669V:1:1101:20265:3231 1:N:0:AGAGTC
CTAGCAACAGGATTAGATACCCTGGTAGTCCACGCCGTAAACGATGATAACTAGCTGTCCGGGGACTTGGTCTTTGGGTGGCGCAGCTAAAGCATTAAGTTATCCGCCTGGGGAGTACGGTCGCAAGATAAAAACTCAAAGGAATTGACGGGGGCCTGCACAAGCGGTGGAGAATGTGGTTTAATTCGAAGCAACGCCCAGAACCTTACCATCCCTTGACATGTCGTGCCATCCGGAGAGATCCGGGGTTCCCTTCGGGGACGCGAACACAGGTTCTGCATTGCTGTCGTAGGTGCGTGCC
+
CCCCCE@9,<8<@F6,CCE<<F@<<,6EFGFFEC+C7@6BC,@+,6;E@9<DFGF99CEF@+@CC@<@<EFG<@E,FG:@+,>CC+@<F,,:?F?FFFAF<,,C,8C4+44=C+8BFG:+E:CFGFC8=,<<,5BDDFF?<8,3DFDCA>73++5***83@FCCFBCCCC*,,3@FCA<<1F<3@@F<;F@*?FFGG*CBCF:C:CF:5FFGFF@A,2CFGG+<9C;CEE0:CF*8*:8/*<FFF8*1//*30<CFCEG*2/*:*1*::AC*/0+0+<7+<++<<CC:C****+++****1
@M01751:259:000000000-C669V:1:1101:18091:3426 1:N:0:AGAGTC
TCACCACGTCATCCCCACCTTCCTCCAGTTTATCACTGGCAGTCTCCTTTGAGTTCCCGGCCTAACCGCTGGCAACAAAGGATAAGGGTTGCGCTCGTTGCGGGACTTAACCCAACATTTCACAACACGAGCTGACGACAGCCATGCAGCACCTGTCTCAGAGTTCCCGAAGGCACCAAAGCATCTCTGCTAAGTTCTCTGGATGTCAAGGCCAGGTAAGGTTCTTCGCGTTGCATCGAATTAAACCACATGCTCCACCGCTTGTGCGGGCCCCCGTCAATTCATTTGAGTTTTAAACTTT
+
CCCCCGGGGGGGGGGGGGGGGGGGGGGGGGGGGGGGGGGGGGGGGGGGGGGGGGGGGGGGGGGGGGGGGGGGGDGGGGGGGGGGGGGGGGGGGGGGGGGGGGGGGGGGGGGGGGGGGGGGGGGGGGGGGGGGGGGGGGGGGGGGGGGGGGGGGGGGGGGGGGGGGGGGGGGGGGGGFG,FDGGGGFGGGGGGGGGGGGGGGGGGGFGGGGGGFGGGGGGGGFFGGGGGGGGGGGGGG@FGFFFGGGGGGGGFFCCGFGGGGGGGGEGEGCEEEGEDCG5=GFEFGFGFGGGGFGGG+<>F7
@M01751:259:000000000-C669V:1:1101:13605:3612 1:N:0:AGAGTC
TCACCACGTCATCCCCACCTTCCTCCGGTTTATCACCGGCAGTCTCCTTTGAGTTCCCGGCATTACCCGCTGGCAACAAAGGATAAGGGTTGCGCTCGTTGCGGGACTTAACCCAACATTTCACAACACGAGCTGACGACAGCCATGCAGCACCTGTCTCAGAGTTCCCGAAGGCACCAAAGCATCTCCGCTAAGTTCTCTGGATGTCAAGGCCAGGTAAGGTTCTTCGCGTTGCATCGAATTAAACCACATGCTCCACCGCTTGTGCGGGCCCCCGTCAATTCATTTGAGTTTTAACCTT
+
CCCCCGGGGGGGGGGGGGGGGGGGGGGGGGGGGGGGGGGGGGGGFGGGGGGGGGGGGGGGGGGGGGGGGGGGGGGFFGGGGGGGGGGFFGGGGGGGGEFFGGGGDGGGAFFGGGGGGGGGFGGGGGGGGGGGGGGGGEEEEGGGGGGGGGGGFGGGGGGGFGGGGGGGGGGGGGGGGGGGGFGGGG9FGGGGGCGGGGGGGGFFGGGGGGFFFFFFDFGFGGGGGGGGGGGGEEC?9E8C*@FF:CFGFFCF@FD986CGC>8CFG?F5E5/?CEGG555CECCFGGGDFFGFGG??FFDF
@M01751:259:000000000-C669V:1:1101:6342:3744 1:N:0:AGAGTC
TCACCACGTCATCCCCACCTTCCTCCGGCTTATCACCGGCGGTTCCTTTAGAGTACCCAACCAAATGATGGTAACTAAAGGCGAGGGTTGCGCTCGTTGCGGGACTTAACCCAACATCTCACGACACGAGCTGACGACAGCCATGCAGCACCTGTGTTCCAGTCCCCGAAGGGAAGAGACCCATCTCTGGGAATCGTCCGGACATGTCAAACGCTGGTAAGGTTCTGCGCGTTGCTTCGAATTAAACCACATGCTCCACCGCTTGTGCAGGCCCCCGTCAATTCCTTTGAGTTTTAACCTT
+
CCCCCGGGGGGGGGGGGGGGGGGGGGGGGGGGGGGGGGGGGGGGGGGGGGGGGGGGGGGGGGGGGGGGGGGGGGGFGGGGGGGGFGGGGGGGGGGGGGGGGGDFGGGCGGGGGGGGGGGGGGGGGGEDGGGGGGGGGGGGGGGGGGGFGGGGGGGGGGFFFFGGGGGGG7FGCFGDG7+=FGGGF,<FCFGGFFG:FGGGEDGGF6FGGGFFGGGGGFFGGGFGFGGFGECG*/;E9FC8CGGGGGGFGGG6++3<8+:CCEG5C=6:EGFGGGGCCEGG=CFCF?FC79/A9?F9CFFGG
@M01751:259:000000000-C669V:1:1101:16392:3747 1:N:0:AGAGTC
CTAGCAACAGGATTAGATACCCTGGTAGTCCACGCCGTAAACGATGATAACTAGCTGTCCGGGCACTTGGTGCTTGGGTGGCGCAGCTAACGCATTAAGTTATCCGCCTGGGGAGTACGGCCGCAAGGTTAAAACTCAAAGGAATTGACGGGGGCCTGCACAAGCGGTGGAGCATGTGGTTTAATTCGAAGCAACGCGCAGAACCTTACCAGCGTTTGACATGTCCGGACGACTTCCAGAGATGGATTTCTTCCCTTCGGGGACTGGAACACAGGTGCTGCATGGCTGTCGTCAGCTCGTG
+
CCCCCGGGGGGGGGGGGGGGGGGGGGGGGGGGGGGGGGGGGGGGGGGGGGGGGGGGGGGGGGGGGGGGGGGGGGGGGGGGGGGGGGGGGGGGGGGGGGGGGGGGGGGGGGGGGGGGGGGGGGGGCGGGGGGGFGGGGGGGGGFGGGGGGGGGGGG:CDFGGGFGGGGGGGCCGGGCCDGGGGGFGGGGGGEGFGGGGGGGCCGGFGGGFGGGGGGGGGFGGGGFF7:CEE**1;E9FFGGGGCDGGFGGFGGGGFACF5;EGEGGGGCC?CC88;FFGGGGGGGCE688<8CEGD?7C5/*
@M01751:259:000000000-C669V:1:1101:22825:3825 1:N:0:AGAGTC
CTAGCAACAGGATTAGATACCCTGGTAGTCCACGCCGTAAACGATGTCGACTTGGAGGTTGTTCCCTTGAGGAGTGGCTTCCGGAGCTAACGCGTTAAGTCGACCGCCTGGGGAGTACGGCCGCCAGGTTAAAACTCAAATGAATTGACGGGGGCCCGCACAAGCGGTGGAGCATGTGGTTTAATTCGATGCAACGCGAAGAAACTTACCTACTCTTGACATCTAGAGCAATTTCCAGAGATGGATTGGTGCCTTCGGGAACTCTGAAATAGGTGCTGCATGGCTGTGGTTAGCCTGTGTT
+
CCCCCGGGGFGGGGGGGGGGGGGFGGGGGGGGGGGGEGGGGGGGGFGGGGGGGFGGGGGGGGGGFFGGGGGGGGDEGGGGGFGGGGGGFGGGGGGEGGGGGGGGGGGEDEFGCEEGGGGGGGGG+=FCFFFFADF,,CDGGGDFFFEDFCGDGGGECGFFGE<BFCGCBCDFG*<CC,2CFECGCEFFF<CC9FGG@8:CCCF6;9CFF@CCCFFC+3A++<A+0<C++:*3<@CF?@@GC7FGGCC:CFC7A:CFGG5**:C:<C@++++3+<+<CC?8+<CCDC0+*2/+2+++2<6C<
@M01751:259:000000000-C669V:1:1101:7418:3907 1:N:0:AGAGTC
TCACCACGTCATCCCCACCTTCCTCCGGTTTATCACCGGCAGTCTCCTTTGAGTTCCCGGCATTACCCGCTGGCAACAAAGGATAAGGGTTGCGCTCGTTGCGGGACTTAACCCAACATTTCACAACACGAGCTGACGACAGCCATGCAGCACCTGTCTCACGGTTCCCGAAGGCACTAAGGCATCTCTGCCGAATTCCGTGGATGTCAAGAGTAGGTAAGGTTCTTCGCGTTGCATCGAATTAAACCACATGCTCCACCGCTTGTGCGGGCCCCCGTCAATTCATTTGAGTTTTAACCTT
+
CCCCCGGGGGGGGGGGEGGGGGGFGGGGGGGGFGGGGGDGDFFGGGGAFGGGFGGGGGGGGGGGGGGG7FFEEFFGGGGGF?FFFGG9FGGGGCFDEGGF<FG7FCGGFFDF<EE<FBFEFGGDFGGG7FFEE:CFG@CGGDGCCD,@FCFGGGGGFDBEB9:C<BFGGGGGGGFGGCAEEFEGGFGGGGGGGGGEFFFGGF*=<CEFFF9<BCAAEGG,:FF<FGGGG*:EEEEFGE*:CFGF9<+;EFGGGGC<8:C8:888@82C8E8ED//CECD*7+0C?FFC<F*+<C?CEECCD
@M01751:259:000000000-C669V:1:1101:17080:3952 1:N:0:AGAGTC
TCACCACGTCATCCCCACCTTCCTCCGGTTTATCACCGGCAGTCTCCTTTGAGTTCCCGACCGAATCGCTGGCAACAAAGGATAAGGGTTGCGCTCGTTGCGGGACTTAACCCAACATTTCACAACACGAGCTGACGACAGCCATGCAGCACCTGTCTCACGGTTCCCGAAGGCACTAAGGCATCTCTGCCGAATTCCGTGGATGTCAAGAGTAGGTAAGGTTCTTCGCGTTGCATCGAATTAAACCACATGCCCCACCGCTTGTGCGGGCCCCCGTCAATTCCTTTGGGTTTTAATCTTT
+
CCCCCGGGGGDFGGFFGGGGGGGGFGGGFGGGGFFFCEGGDFGGGGFFGGGFCDGGFG>FGGGGEGGGEFEGGA9D8EGF?FDGGFGGFGGGGGFGGGGGGGGGGGGGEG9?AGFGGGGGGFCFGGGGGGGGGFG=BFEFED<FGGGGFFGFGCGFGCF9FG>@:FGCFG*>FFGGGGGGGF7<FGGCCFFGGGGGGFGC*<C:FF9FCF:FF@F,?FCFGFF?CF98CGGGGGGFFEGGGGD?@AFC58C68+;**:CEG5;8CF<*:*:CEC8=EE5/0+<:<EE7+*8?ECC6C9:*0
@M01751:259:000000000-C669V:1:1101:13599:3985 1:N:0:AGAGTC
CTAGCAACAGGATTAGATACCCTGGTAGTCCACGCCGTAAACGATGTCGACTTGGAGGTTGTTCCCTTGAGGAGTGGCTTCCGGAGCTAACGCGTTAAGTCGACCGCCTGGGGAGTACGGCCGCAAGGTTAAAACTCAAATGAATTGACGGGGGCCCGCACAAGCGGTGGAGCATGTGGTTTAATTCGATGCAACGCGAAGAACCTTACCTACTCTTGACATCCAGAGAACTTAGCAGAGATGCTTTGGTGCCTTCGGGAACTCTGAGACAGGTGCTGCATGGCTGTCGTCAGCTAGTGTT
+
CCCCCGGGGGGGGGGGGGGGGGGGGGGGGGGGGGGGGGGGGGGGGGGGGGGGGGGGGGGGGGGGGGGGFGGGGGGGGGGGGGGGGGGGGGGGGGGGGGGGGGGGGGGGGGGGGGGGGGGGGGGGCGGGGGGGGGGGGGGGGGGGGGGGGGGDGGGGGEGFGGGGGGGGEGGGFGFGGFFGGFFDFFDFF9<FGFFEGGGC8EFFFGGGGGCC@9FFFF+<FGGGGGF5EFCEEFC?FFGGGF?CFGG7CFFCGGFGGGGGD5FGGC+<@FFGGF67EC68EFGG6E@0*;CCE?:+0<>FF
@M01751:259:000000000-C669V:1:1101:11300:4039 1:N:0:AGAGTC
CTAGCAACAGGATTAGATACCCTGGTAGTCCACGCCGTAAACGATGTCGACTTGGAGGTTGTTCCCTTGAGGAGTGGCTTCCGGAGCTAACGCGTTAAGTCGACCGCCTGGGGAGTACGGCCGCAAGGTTAAAACTCAAATGAATTGACGGGGGCCCGCACAAGCGGTGGAGCATGTGGTTTAATTCGATGCAACGCGAAGAACCTTACCTACTCTTGACATCCAGAGAACTTTCCAGAGATGGATTGGTGCCTTCGGGAACCGTGAGCCAGGTGCTGCATGGCTGTCGTCAGCTCGTGTT
+
CCCCCGGGGGGGGGGGGGGGGGGGGGGGGGGGGGGGGGGGGGGGGGGGGGGGGGGGGGGGGGGGGGGGGGGGFGGGGGGGGGGGGGGGGGGGGGGGGGGGGDGGGGGGGGGGGGGGGGGGGGGGGGGGGGGGGGGGGGGGGGGGGGGGGGGGGGGGGGGGGGGGGGG@EGGGGGGGGGGGGGGGGGGGGGGGGGGGGGGDECCGFFGG?@FGGGGGGFGFCFGCGFGFGGGGGGGFEFGGGGGGGGGD@FCFFGGGDGEGGCFEEFFG+0+;=FF67+<6?CCC6;AFFFCFC6AFEEFFF
@M01751:259:000000000-C669V:1:1101:20004:4057 1:N:0:AGAGTC
CTAGCAACAGGATTAGATACCCTGGTAGTCCACGCCGTAAACGATGTCGACTTGGAGGTTGTTCCCTTGAGGAGTGGCTTCCGGAGCTAACGCGTTAAGTCGACCGCCTGGGGAGTACGGCCGCAAGGTTAAAACTCAAATGAATTGACGGGGGCCCGCACAAGCGGTGGAGCATGTGGTTTAATTCGATGCAACGCGAAGAACCTTACCTACTCTTGACATCCACGGAATCTGGCAGAGATGCCTCAGTGCCTTCGGGAACCGTGAGACAGGTGCTGCATGGCTGTCGTCAGCTCGTGTT
+
CCCCCGGGGGGGGFGGGGGGG8FFDGGGGGGFGGGGGGGGFDEGGGGGG<CFDFFEGGGFGGGGGFGGGFGGGGDFFGGGGGGCGGGGGFGDGGGGEFGFGGGEFGGGGGGGGEGGGEEEC+@E@EEFFGGGGGEFCFGGGGGDGGGGGDEGGGDEFGGECGGGGGD:@EBEGGGGCGFEFF@FCF@CCA9FGCFGGGGGEGGGFGGGGFGGF6<CGFGGGGCD8AEGGEGGG7C6FGFFGGGGGGFGC9@CCFD9EG>EGA88C85CFFCF5<<7EDDCCFGGF**3CFD8/<:C=:CF4
@M01751:259:000000000-C669V:1:1101:19899:4071 1:N:0:AGAGTC
TCACCACGTCATCCCCACCTTCCTCCGGTTTATCACCGGCAGTCTCCTTTGAGTTCCCGACCGAATCGCTGGCAACAAAGGATAAGGGTTGCGCTCGTTGCGGGACTTAACCCAACATTTCACAACACGAGCTGACGACAGCCATGCAGCACCTGTCTCACGGTTCCCGAAGGCACTGAGGCATCTCTGCCAGATTCCGTGGATGTCAAGAGTAGGTAAGGTTCTTCGCGTTGCATCGAATTAAACCACATGCTCCACCGCTTGTGCGGGCCCCCGTCAATTCATTTGAGTTTTAACCTTT
+
CCCCCGGGGGGGGGGGGGGGGGGGGGGGGGGGGGGGGGGGGGGGGGGGGGGGCGGGGGGGGGGF8BFGGGGGGGGGGGGGGGGGGGGGGGGGGGGGGGGGGGCGGGGGGGGCFGGGGGGGGGGGFGGGGGGGGGGGGGGEGGGGGGGGFGGGGGGGGGGGGGGFGGGGGGGGGGGGGGGCFGGFGCFGDGGGFGGGGGGGGGGGGGGGGFGGFGGGFGGGGGGGGGGGGGGGDGGGGE6ECGGGGEFFGGGGGGGFGGGDEGGGG6<CG=EEGG:2;E5C9CGGGGDFCFCFGGGDF9FG*
@M01751:259:000000000-C669V:1:1101:7755:4096 1:N:0:AGAGTC
CTAGCAACAGGATTAGATACCCTGGTAGTCCACGCCGTAAACGATGATAACTAGCTGTCCGGGGACATGGTCTTTGGGTGGCGCAGCTAACGCATTAAGTTATCCGCCTGGGGAGTACGGTCGCAAGATTAAAACTCAAAGGAATTGACGGGGGCCTGCACAAGCGGTGGAGCATGTGGTTTACTTCGAAGCAACGCGCAGAACCTTACCAGCGTTTGACATGTCCGGACGACTTCTGGAGAAAGATTTCTTCACTTCGGGGACTGGAACACAGGTGCTGCATGGCTGTCGTCAGCCCGTG
+
CCCCCGGGGFCFGGCCFEFFGGCFFFFA6C<EAFEGCFGGGEEG@FGGGFDGGFGCEEFEGEEGGGGGGGGCFFGFFGEGGGGDFEDGFGFEGGG,CFGCGGFG9FFGGFGGGB:C8CCEFEG>FC@FCAFG9,C>FFGGFFGGGBEFFEGGGGGECGFF83>3F:CBFGGGGG9CF@E<<FC,3FCEF7F>CGGGGDGGGEFGFGGF@?GF5E8ECE7@FFFCC@EGGG:8CCE<E+<9F+2<F6CC?CF7C+<:9+;CE55E8*CCGF8;8=*+<63+3++<@FGGGC@CG5*<**//*
@M01751:259:000000000-C669V:1:1101:5063:4398 1:N:0:AGAGTC
TCACCACGTCATCCCCACCTTCCTCCGGTTTATCACCGGCAGTCTCCTTTGAGTTCCCGACCGAATCGCTGGCAACAAAGGATAAGGGTTGCGCTCGTTGCGGGACTTAACCCAACATTTCACAACACGAGCTGACGACAGCCATGCAGCACCTGTCTCACGGTTCCCGAAGGCACCAAAGCATCTCTGCTAAGTTCTCTGGATGTCAAGAGTAGGTAAGGTTCTTCGCGTTGCATCGAATTAAACCACATGCTCCACCGCTTGTGCGGGCCCCCGTCAATTCATTTGAGTTTTAACCTTT
+
CCCCCGGGGGGGGGGGGGGGGGGGGGGGGGGGGGGGGGGGGGGGFGGGGGGGGGGGGGGGGGGGGGGGGGGGGGGGGGGGGGGGGGGGGGCGGGGFGGGGGGGGGGGGGGGCFGGGGGGGGGGGGGGGGGGGDGGGGGGGGGGGGGGGGGGGGGCGGEGAGGGGGGGGGGGGGGFGGGGGFFGGGCGGGGFGG?FFGGGFGFFF:<<FF:<FCGGGGGGGGGGFFGGG@EGGE:FFGCFCFGGFGFGGF5?CF?F8CGGGGGGGGCFGDEDGGGEE;7EGFEF7CCCCC5FFFFG6C?DF7
@M01751:259:000000000-C669V:1:1101:13240:4565 1:N:0:AGAGTC
TCACCACGTCATCCCCACCTTCCTCCGGTTTATCACCGGCAGTCTCCTTTGAGTTCCCGACCGAATCGCTGGCAACAAAGGATAAGGGTTGCGCTCGTTGCGGGACTTAACCCAACATTTCACAACACGAGCTGACGACAGCCATGCAGCACCTGTCTCACGGTTCCCGAAGGCACTAAGGCATCTCTGCCGAATTCCGTGGATGTCAAGAGTAGGTAAGGTTCTTCGCGTTGCATCGAATTAAACCACATGCTCCACCGCTTTTGCGGGCCCCCGTCAATTCCTTTGAGTTTTAACCTTT
+
CCCCCGGGGGGGGGGGGGGGGGGGGGGGGGGGGGGGGGGGGGGGFGGGGGGGGGGGGGGGGGGGGGGGGGGDFFF?FGGGGGGGGGGGGGGGGGCGCFGFGGGGGGGGGGGGGGGGGGGGGGGGGG@GEGGGGGGGGGDEFFFGGGGGGGGGGGGGF=CFGFGFFCFFFEGGDFGGGGFFGGGFGFGGCC@<F*=CFGCF7<@BF7<<EFGGGGGGGDCFFCFGGGA>*?CG5CGG9AFCFCGGG?FG=8@+8<FGGG>*:>=*++3*5?EGGG5:C5*;?FFFEF72+;+<CCCCF+2;7
@M01751:259:000000000-C669V:1:1101:15834:4575 1:N:0:AGAGTC
CTAGCAACAGGATTAGATACCCTGGTAGTCCACGCCGTAAACGATGGAAGCTAGCCGTCGGGGGGTTTACCTTTCGGTGGCGCAGCCAACGCATTAAGCTTCCCGCCTGGGGAGTACGGTCGCAAGATTAAAACTCAAAGGAATTGACGGGGGCCCGCACAAGCGGTGGAGCATGTGGTTTAATTCGAAGCAACGCGCAGAACCTTACCAGCCCTTGACATGCCACGACGGTACCGGAGACGGTGCCATTCCTTCGGGACGTGGACACAGGTGCTGCATGGCTGTCGTCCGCTCGTGTCGT
+
CCCCCGGGGFGGGGGGGGGGGGGGGGGGGGGGGGGGGGGGGGGGGGGGGGGGGGGGGGGGGGGGGGGGGGGGGGGGGGGGGGGGGGGGGGGGDGGGGGGGGGGGGGGGGGGGEGGGGGGGGGGGGGGGGGGGGGFGGGGGGGFGGGGGGGGGGGGGGGGGGGGGGGGDGGGGGFGGGGGGGGGGGGGGGGGGGGGGGGDEEGGGGGGGGGGGGGGGFGGGGCGCFGGGGDEGGG?GGG58:;EGGGC+CF7CFG?CGGCEGGGEGGGEGGGF?F+:CCFGGGGGGFGGG5*CEEGEG5CC3
@M01751:259:000000000-C669V:1:1101:14714:4586 1:N:0:AGAGTC
TCACCACGTCATCCCCACCTTCCTCCGGTTTATCACCGGCAGTCTCCTTTGAGTTCCCGACCGAATCGCTGGCCACAAAGGATAAGGGTTGCGCTCGTTGCGGGACTTAACCCAACATTTCACAACACGAGCTGACGACAGCCATGCAGCACCTGTCTCACCGTTCCCGAAGGCACTAAGGCATCTCTGCCGAATTCCGTGGATGTCAAGAGTAGGTAAGGTTCTTCGCGTTGCATCGAATTAAACCACATGCTCCACCGCTTGTGCGGGCCCCCGTCAATTCATTTGAGTTTTAACCTTT
+
CCCCCGGGGGGGFCFCEGGG@FGGGGGGFFGFGGGGGGGG>CEECFGFFEFFGGGGGGFGGGGGGGCGFGGBG,CFFF,CCF@ECFCGGGGGGD7FFEFAFC=@FGGGCFFGGDGGGGGGGFFEEGFG7FFGGGGCG:FGCG@FC<FCFFFGGG8@FC;FA,8DF>DGGGECDGCGG@7<:FGG:<FEFC?@<FGGGGGGGDEDC,<9F<FD:FFGGGGFFBEEGFF5*:EE5CEGF>C6CCF9CCFCFFC+8+032*;>CECG009CGGGG=E:/C57CF+C++<E++A+<9FFCF+:F*
@M01751:259:000000000-C669V:1:1101:19683:4635 1:N:0:AGAGTC
TCACCACGTCATCCCCACCTTCCTCCGGTTTATCACCGGCAGTCTCCTTTGAGTTCCCGACCGAATCGCTGGCAACAAAGGATAAGGGTTGCGCTCGTTGCGGGACTTAACCCAACATTTCACAACACGAGCTGACGACAGCCATGCAGCACCTGTCTCACGGTTCCCGAAGGCACTAAGGCATCTCTGCCGAATTCCGTGGATGTCAAGAGTAGGTAAGGTTCTTCGCGTTGCATCGAATTAAACCACATGCTCCACCGCTTGTGCGGGCCCCCGTCAATTCATTTGAGTTTTAACCTTG
+
CCCCCGGGGGGGGGGGGGGGGGGGGGGGGGGGGGGGGGGGGGGGGGGGGGFGGGGGGGGGGGGGGGGGGGGGGGGGGGGFGGGGGEGGGGGGGGGGGGGGGGGGGGGGGGGGGGGGGGGGGF9FEGFGGGGGGGGGGGGGDGGGGGGGGGGGGGGGGBF;FGGGGGGGDGGGGFGGGCFDGGGGG;FGEGGGEGGGEFGCFGGGGGGGGGGGGFF9<<FFGGGGGGGFDEGGEGGGGGGGGGGGDCCCGGGGGFEGGGG>DEEGG6FGDEGGGGGG8*:*AFF9<FG7:EEFGFGF9<:F*
@M01751:259:000000000-C669V:1:1101:18996:4709 1:N:0:AGAGTC
TCACCACGTCATCCCCACCTTCCTCCGGTTTATCACCGGCAGTCTCCTTTGAGTTCCCGGCATTACCCGCTGGCAACAAAGGATAAGGGTTGCGCTCGTTGCGGGACTTAACCCAACATTTCACAACACGAGCTGACGACAGCCATGCAGCACCTGTCTCAGAGTTCCCGAAGGCACCAAAGCATCTCTGCTAAGTTCTCTGGATGTCAAGGCCAGGTAAGGTTCTTCGGGTTGCATCGAATTAAACCCCATGCTCCACCGCTTGTGCGGGCCCCCGTCAATTCATTTGAGTTTTAACCTT
+
C-BCC6DBFFGGGCFFGGBFFFFFFGGGGGGGG,EFCB:CC@ED,CFFGFGGGFGGGGGCEGGGDFCFFD:F@FAGFEFGFED9CEEDCFF7EFGFEGGGGGG+C:FGGGGGE??EGCFGGDGFGFDACCCFC:FGFCFCFEGGC<8FGAFCFFC@F,;BFFFC=3FFFGE7<>FGGGGG,?DF9<,=CFF<CBF;AFCFGFC@;<F9@FFF:2<CFG,<B2FF9BC;1*4=FF7<E@ECFFF?0++0*12;*<++88*;2?8=*;+08CC8C=C5*2:**9C?F+2<A+2A9CFC6C7CF
@M01751:259:000000000-C669V:1:1101:20671:4888 1:N:0:AGAGTC
TCACCACGTCATCCCCACCTTCCTCCGGCTTATCACCGGCGGTTCCTTTAGAGTACCCAACTCAATGATGGTAACTAAAGGCGAGGGTTGCGCTCGTTGCGGGACTTAACCCAACATCTCACGACACGAGCTGACGACAGCCATGCAGCACCTGTGTTCCAGTCCCCGAAGGGAAGAGACCCATCTCTGGGAATCGTCCGGACATGTCAAACGCTGGTAAGGTTCTGCGCGTTGCTTCGAATTAAACCACATGCTCCACCGCTTGTGCAGGCCCCCGTCAATTCCTTTGAGTTTTAACCTT
+
CCCCCGGGGGGGGGGGGGGGGGGGGGGGGGGGGGGGGGGGGGGGGGGGGGGGGGGGGGGGGGGGGGGFGGGGGGGGGGGGGGGGGGGGGGGGGGGGEGGGGGGGGGGGGGGGGGGGGGGGGGGGGGGGGGGGGGGGGDEEGGCGGGGFGGGGGGFGGGGGGGFGGGGGGGGGGGG@FGGGFGFEGFGGGGGGGGGGGGGGGGGGGGGGGGGGGGGGGGGGGGCGGGDCGGGGG>EC?FDFECFGGGCGFGGGFGGGG8@8**2*20<@FFFECEEGGGGGDGGGGGGG9CFGGGGGGG7CG
@M01751:259:000000000-C669V:1:1101:18585:5057 1:N:0:AGAGTC
CTAGCAACAGGATTAGATACCCTGGTAGTCCACGCCGTAAACGATGATAACTAGCTGTCCGGGGACTTGGTCTTTGGGTGGCGCAGCTAACGCATTAAGTTATCCGCCTGGGGAGTACGGTCGCAAGATTAAAACTCAAAGGAATTGACGGGGGCCTGCACAAGCGGTGGAGCATGTGGTTTAATTCGAAGCAACGCGCAGAACCTTACCAGCGTTTGACATGTCCGGACGATTTCCAGAGATGGATTTCTTCCCTTCGGGGACTGGAACACAGGTGCTGCATGGCTGTCGTCAGCTCGTG
+
CCCCCGGGGGGGGGGGGGGGGGGGGGGGGGGGGGGGGGGGGGGGGGGGGGGGGGGGFGGGGGGGGGGGGGGGGGGGGGGGGGGGGGGGGGGGGGGGGGGGGGGGGGGGGGGGGGGGGGGGGGGGGGGGGGGGGGGGGGGGGGGGGGGGGGGGGGGGGGGGGGGGGGGGGGGGGGFGGGGGGGGGGGGGGGGGGGGGGGGGGGGGGGGGGGGGGGGGGEFGGG+CEGDEGGGGGGGEGGC9FFFGG6CFFFFGGGFGGCFGGG=EGGGGCGFG=FGG+?FGGGGGF8A>CF8FFG=6?E37*
@M01751:259:000000000-C669V:1:1101:22857:5094 1:N:0:AGAGTC
TCACCACGTCATCCCCACCTTCCTCCGGTTTGTCACCGGCAGTCTCCTTAGAGTGCCCACCATAACGTGCTGGTAACTAAGGACAAGGGTTGCGCTCGTTGCGGGACTTAACCCAACATCTCACGACACGAGCTGACGACAGCCATGCAGCACCTGTGTCCACGTCCCGAAGGAAGGAAACCGTCTCCGGTCACCGTCGTGGCATGTCAAGAGCTGGTAAGGTTCTGCGCGTTGCTTCGAATTAAACCACATGCTCCACCGCTTGTGCGGGCCCCCGTCAATTCCTTTGAGTTTTAGCCTT
+
CCCCCFGGGGGGGGGGGGGGGGGGGGGGEGGGGFFF9CGCFGGFFFAFFGGDFFFGEGGGEFGFFFEE@FGGFGGGFGGGGGGGGGGGGGGGGGG7B=FF8FE>FGFGFGGGGGGGGGFGC9FGGFEGGGD7:FGGC@EEEGGGGGGGGDGGGGGDFCGGGFGGGGGGGGGGGG@,CFFFGFGGG<CFEGFCFFGGFE@GGDEGGCBCEGGCC7FF+FFFG7<FGGGGG5CEC5EE7:::CGFGGFGFGGGFFF?FGGGG>5C=FF+AEGGGGEGG5**::C+AEGFFF+*<9CFF*+9C:
@M01751:259:000000000-C669V:1:1101:15502:5147 1:N:0:AGAGTC
TCACCACGTCATCCCCACCTTCCTCGCGGCTTATCACCGGCAGTCTCCCTAGAGTGCCCAACTAAATGATGGCAACTAAGGACGTGGGTTGCGCTCGTTGCGGGACTTAACCCAACATCTCACGACACGAGCTGACGACAGCCATGCAGCACCTGTGTGCACGCCTCCGAAGAGGATCCCCGATCTCTCGAGGTAACATGCCATGTCAAGGGATGGTAAGGTTCTGCGCGTTGCTTCGAATTAAACCACATGCTCCACCGCTTGTGCGGGCCCCCGTCAATTCCTTTGAGTTTTAATCTTG
+
CCCCCGGGGGGGGGGGGGGGGGGGGGGGGGGGGGGGGGGGGGGGGGGGGGGGGGGGGGGGGGGGGGGGGGGGGGGGGGGGGGGGGGGGGGGGGGGGGGGGGGGGGGGGGGGGGCGGGGGCGGGGGGGGGGGGGGGGGGGGGGGGGGGGGGGGGGGGDGGGGGGGGGGGGGGGG@GGGGFGGGGGGGFFGGGGGGGGGGGDGGGGGFGGFFGGGGGGGGGGGGGGGFFECCGCE>FFGGGGGGGCGGGGGGGGC:CFGGGGGGGGG8CECEEEGGGEGGEGGGFFFGF7+;AFGGCEG7CF*
@M01751:259:000000000-C669V:1:1101:5037:5180 1:N:0:AGAGTC
TCACCACGTCATCCCCACCTTCCTCCGGTTTATCACCGGCAGTCTCCTTTGAGTTCCCGACCGAATCGCTGGCAACAAAGGATAAGGGTTGCGCTCGTTGCGGGACTTAACCCAACATCTCACGACACGAGCTGACGACAGCCATGCAGCACCTGTGTTCCAGTCCCCGAAGGGAAGAGATCCATCTCTGGAAATCGTCCGGACATGTCAAACGCTGGTAAGGTTCTGCGCGTTGCTTCGAATTAAACCACATGCTCAACCGCTTGAGCAGGCCCCCGTCAATTCCTTTGAGTTTTAACCT
+
CCCCCGGGGGCGFGGFGGFFGGGGDFFEGFGGF,EFG;:FGFGGEFGFGGFFGGGGGGGDFGGGGGCFGGEGEFGGGGGGGGGGFGGGGGEFGCCFGEGGGGGGDEGFFGGGGGGGGGGFGGGGCGGGDGGGGGGGGDGDGFFGGGFGGFFFF8,@@FFFEGCFFFC>FD:FEFGGDFFFGGGCFFFGGGGGGGCCF<CCGEGG@CFGGGEFED*;CGFGGGGCFFG:C8CCEEE>EFF5C8CCGGDFCGCFCFF9@+ACCGGGG**+3<CCE58C8CCC55C9FGCCFFGGCFE7+<CC:
@M01751:259:000000000-C669V:1:1101:13596:5278 1:N:0:AGAGTC
CTAGCAACCGGATTAGATACCCTGGTAGTCCACGCCGTAAACGATGAATGCCAGCCGTTGGCCTGCTTGCAGGTCAGTGGCGCCGCTAACGCATTAAGCATTCCGCCTGGGGAGTACGGTCGCAAGATTAAAACTCAAAGGAATTGACGGGGGCCCGCACAAGCGGTGGAGCATGTGGTTTAATTCGAAGCAACGCGCAGAACCTTACCATCCCTTGACATGGCATGTTACCTCGAGAGATCGGGGATCCTCTTCGGAGGCGTGCACACAGGTGCTGCATGGCTGTCGTCAGCTCGTGTCG
+
CCCCCGGGGGGGGGGGGGGGGGGGGGGGGGGGGGGGGGGGGGGGGGGGGGGGGGGGGGGGGGGGGGGGGGGGGGGGGGGGGGGGGGGGGGGGGGGGGGGGGGGGGGGGGGGGGGGGGGGGGGGGGGGGGGGGGGGGGGGGGGGGGGGGGGGGGGGGGGGGGFGGGGGGGGGGGGGGGGGGGGGGGEE9FGGGGGGGGGGGGGGGGGGFGGGGFGEGFGGGGGGGGGGGFGGGGGGGGGGGGFDGGGGGGGGGGGGGGGGGGGGGGFGGGGGFGFGGGGGGGGGGGGG5CFFGC<FGGE7DC
@M01751:259:000000000-C669V:1:1101:25158:5369 1:N:0:AGAGTC
CTAGCAACAGGATTAGATACCCTGGTAGTCCACGCCGTAAACGATGTCGACTTGGAGGTTGTTCCCTTGAGGAGTGGCTTCCGGAGCTAACGCGTTAAGTCGACCGCCTGGGGAGTACGGCCGCAAGGTTAAAACTCAAATGAATTGACGGGGGCCCGCACAAGCGGTGGAGCATGTGGTTTAATTCGATGCAACGCGAAGAACCTTACCTAATCTTGACATCCAGAGAACTTTCCAGAGATGGATTGGTGCCTTCGGGCACTCTGAGACAGGTGCTGCATGGCTGTCGTCAGCTCGTGTT
+
CCCCCGGGGGGFGGGGGGGGGGGGGGGGFFGFGGGGGGGGFGGGGGGGGGEGGGGGGGGGGGGGGGGGGGGFFGGGFFGDGFGGGGGGGFGGGGGGGGGCFC:FGGGGGGFCEEGGFGGGGD@FFGGGGGGGGFGFGGGGGDFFGGGGFGGGGGG:BF*11=FGGGGCFGFGGFGGGGFFGGGGGGGFDGFGF@BBFDEGGGGGFGGGGGGF+CFGFFECCGFGGG@>GFG7C7:AECFF8AC6*<CGFC8FF?C9558/CC?F?E<:9C6*;CGFGCFGGGG5CEFEGFG5=+9<1:<*2
@M01751:259:000000000-C669V:1:1101:24511:5381 1:N:0:AGAGTC
CTAGCAACAGGATTAGATACCCTGGTAGTCCACGCCGTAAACGATGAATGCCAGCTGTTGGGGTGCTTGCACCGCAGTAGCGCAGCTAACGCTTTGAGCATTCCGCCTGGGGAGTACGGTCGCAAGATTAAAACTCAAATGAATTGACGGGGGCCCGCACAAGCGGTGGAGCATGTGGTTTAATTCGATGCAACGCGAAGAACCTTACCTACTCTTGACATCCACGGAATTCGGCAGAGATGCCTTAGTGCCTTCGGGAACCGTGAGACAGGTGCTGCATGGCTGTCGTCAGCTCGTGTTG
+
CCCCCGGGGGGGGGGGGGGGGGGGGGGGGGGGGGGGGGGGGGGGGGGGGGGGGGGGGGGGGGGGGGGGGGGGGGGGGEGGGGGGGGGGGGGGGGGFGGGGGGGGGGGGGGGGGGGGGGGGCGGGGGGGGGGGGGGGGGGGGGGGGGGGGGGGGGGCGGGGGGFGGGGGGGGGGGGGGGGGGGGGGGGGGFGGGGGGGGGGGGGGGFGFGGGGGGGGGGGGGGGGGGGGGGGGGFCEGGGGGGGGGGGGGFC@FFGGDGGGGGDGGCEGGGGFGGCFGGGGGFGGGGGGG885CGFGGGGG*
@M01751:259:000000000-C669V:1:1101:20654:5411 1:N:0:AGAGTC
CTAGCAACAGGATTAGATACCCTGGTAGTCCACGCCGTAAACGATGTCAACTAGCCGTTGGGATCCTTGAGATCTTAGTGGCGCAGCTAACGCATTAAGTTGACCGCCTGGGGAGTACGGCCGCAAGGTTAAAACTCAAATGAATTGACGGGGGCCCGCACAAGCGGTGGAGCATGTGGTTTAATTCGAAGCAACGCGAAGAACCTTACCTGGCCTTGACATGCTGAGAACTTTCCAGAGATGGATTGGTGCCTTCGGGAACTCAGACACAGGTACTGCATGGCTGTCGTCAGCTCGTGTC
+
CCCCCGGGGGGGGGGGGGGGGGGGGGGGGGGGGGGGGGGGGGGGGGGGGGGGGGGGGGGGGGGGGGGGGGGGGGGGGGGGGGGGGGGCGGGGGGGGGGGGGGGGGGGDFGGGGGGGGGGGGGGGGGGGGGGGGGGGGGGGGGGFGGGGGGGGGGGGGGGGGGGGFGGCFGGGGGCF;FGFGGGGGFBF?FDGGGGGGDEDGGGGGFGGGGGGGGFCFG?+7@+C??CC7CFGGEECCFGGGGGGFCFGGCCGGGGFGGGGGGGGGCCCGGGGGG7C<+9CC7=CFGGGGGGCGG965**9*
@M01751:259:000000000-C669V:1:1101:9938:5448 1:N:0:AGAGTC
CTAGCAACAGGATTAGATACCCTGGTAGTCCACGCCGTAAACGATGTCGACTTGGAGGTTGTTCCCTTGAGGAGTGGCTTCCGGAGCTAACGCGTTAAGTCGACCGCCTGGGGAGTACGGCCGCAAGGTTAAAACTCAAATGAATTGACGGGGGCCCGCACAAGCGGTGGAGCATGTGGTTTAATTCGATGCAACGCGAAGAACCTTACCTACTCTTGACATCCAGAGAACTTAGCAGAGATGCTTTGGTGCCTTCGGGAACTCTGAGACAGGTGCTGCATGGCTGTCGTCAGCTCGTGTT
+
CCCCCGGGGGDGGGGGGGGGGGGGGGGGGGGGGGGGGGGGGGGGGGGGGGGGGGGGGGGGGGGGGGGGGGGGGGGGGGGGGGGGGGGGGGGGGGGGGGGGGGGGGGGGGGGGGGGGGGGGGGGGGGGGGGGGGGGGGGGGGGGGGGGGGGGGGGGGGEGGGGGGCGGGGGGGGGGGGGGFGGGGGGGGGGGGGGGGGGGGGGGGGGGGGGGGGGGGGGGGGGGFGGGGGFFGGGGFGGGFGGGGFGGGGGGGGGGGGDGGGGFCFGGDG?CGGGGGGGGGGGGGGCFGGGGFGGCFC=CFF
@M01751:259:000000000-C669V:1:1101:24538:5455 1:N:0:AGAGTC
TCACCACGTCATCCCCACCTTCCTCCGGTTTATCACCGGCAGTCTCCTTTGAGTTCCCGACCGAATCGCTGGCAACAAAGGATAAGGGTTGCGCTCGTTGCGGGACTTAACCCAACATTTCACAACACGAGCTGACGACAGCCATGCAGCACCTGTCTCACGGTTCCCGAAGGCACTAAGGCATCTCTGCCGAATTCCGTGGATGTCAAGAGTAGGTAAGGTTCTTCGCGTTGCATCGAATTAAACCACATGCTCCACCGCTTGTGCGGGCCCCCGTCAATTCATTTGAGTTTTAACCTTG
+
CCCCCGGGG8CGGGGGGGGGGGGGGGGGGGGGGGGGGGGGDEGGGGGGGGFGGGGGGGGGGGGGGGGGGGEGGGCGGGGGGGGGGD9FGGGGGGGDGGGGGGGGGGGGGGFFGGFGFGFDFGGGGGG:FGGGEGGGGGCFGGGGFGGGGFGGGGGGFGFGGCEFGGGG7>CGDFGGGGGGGGGGGGGGGGGGGG<4:CGGGCGGGGGGGFFG<FGGGGGGFFA<FCFFGGEEG*+:CGG?<CFFFFFGFGGFG@FFFFG5CE5:FFGGGC=ECEGEEC5EFCF7C<99<8CGGGG+0<FG*
@M01751:259:000000000-C669V:1:1101:6165:5642 1:N:0:AGAGTC
CTAGCAACAGGATTAGATACCCTGGTAGTCCACGCCGTAAACGATGTCGACTTGGAGGTTGTTCCCTTGAGGAGTGGCTTCCGGAGCTAACGCGTTAAGTCGACCGCCTGGGGAGTACGGCCGCAAGGTTAAAACTCAAATGAATTGACGGGGGCCCGCACAAGCGGTGGAGCATGTGGTTTAATTCGATGCAACGCGAAGAACCTTACCTACTCTTGACATCCACGGAATTCGGCAGAGATGCCTTAGTGCCTTCGGGAACTCTGAGACAGGTGCTGCATGGCTGTCGTCAGCTCGTGTT
+
CCCCCGGGGGGGGGGGGGGGGGGGGGGGGGFGGGGGGGDGGGGGGGGGGGGGGGGDFGGGGGGGGGGGGGGGGGGGGGGGGGGGGGGGGGGDGCGGGFGGGCFGGGGGGGGGGG>FGFGGECFGGEG7=DGEGCFGGGGGGGFGGGGGGGGGGGGFGGGGGGGGFGGGDDGFGFGGGGGGGGGGGGGGGG?FGGGGGGDCCEGGGGFE8CC9EGGGGCCFCFFGF:;EGCFGEFGGGGF>CGGGGGGFGGCFFGDEFEGGGFGGGGDFCFCCGGGGGDFGGGGG?CCF=;FFEGGFEGC77
@M01751:259:000000000-C669V:1:1101:15443:5726 1:N:0:AGAGTC
TCACCACGTCATCCCCACCTTCCTCCGGTTTATCACCGGCAGTCTCCTTTGAGTTCCCGACCGAATCGCTGGCAACAAAGGATAAGGGTTGCGCTCGTTGCGGGACTTAACCCAACATTTCACAACACGAGCTGACGACAGCCATGCAGCACCTGTCTCACGGTTCCCGAAGGCACTAAGGCATCTCTGCCGAATTCCGTGGATGTCAAGAGTAGGTAAGGTTCTTCGCGTTGCATCGAATTAAACCACATGCTCCACCGCTTGTGCGGGCCCCCGTCAATTCATTTGAGTTTTAACCTTT
+
CCCCCGGGGGGGGGGGGGGGGGGGGGGGGGGGGGGGGGEGGGGGDEGGGGGGGGGGGGGGGGGGGGGGGGGGG@FGGGFECGFFGGGFGFFGGGEGGGGGCCEGGGGGFGAFGGGGGGGGGGGGGGGGGDBFGDEGGEGGGG7CBFGGGGGGGGGFEFA,@CFGGGGGGGGGGGFGFFGGFGGGGFGF@CFE:1<FFGFGGGGGGGGFGGGGGGGGGGGGGGGGGGFCEGGGGCFFGDGGGGGGGC?FGGGCC9CEGFCECCG8E6</:5EEGGGGGGGGGGGFFCFFCGCF?:C???DG*
@M01751:259:000000000-C669V:1:1101:12463:5741 1:N:0:AGAGTC
CTAGCAACAGGATTAGATACCCTGGTAGTCCACGCCGTAAACGATGTCGACTTGGAGGTTGTTCCCTTGAGGAGTGGCTTCCGGAGCTAACGCGTTAAGTCGACCGCCTGGGGAGTACGGCCGCAAGGTTAAAACTCAAATGAATTGACGGGGGCCCGCACAAGCGGTGGAGCATGTGGTTTAATTCGATGCAACGCGAAGAACCTTACCTACTCTTGACATCCAGAGAACTTAGCAGAGATGCTTTGGTGCCTTCGGGAACTCTGAGACAGGTGCTGCATGGCTGTCGTCAGCTCGTGTT
+
CCCCCGGGGGGFGFGGGGGGDFGGGGGGGDGGGGGFFGGGGGGGGGGGGGGGGGG8AFGGGGGGGFGGGGGGGGGGGGGGGGGGGGGGGDGGGGGGEGGGGGGGGGGGGGGGGGGGGGGGG7CGGGGGGGGGGGGGGGGGGGGFGGGGGGGGGGGGGGEEGGGGGGGGGGGGGGGGGGGGGGGGGGFGGGGGGGGGGGGGGCGGGGGGGFGGCCFGGDGGGGG?FGGGGGGGGGGGGGC@EGGGCFFCFGGGGGGGGGGGGGGEGGGGGG68CFFGGGGFFGGCGGGGGG;EG6+<CGGGG
@M01751:259:000000000-C669V:1:1101:8664:5765 1:N:0:AGAGTC
TCACCACGTCATCCCCACCTTCCTCCGGTTTATCACCGGCAGTCTCCTTTGAGTTCCCGACCGAATCGCTGGCAACAAAGGATAAGGGTTGCGCTCGTTGCGGGACTTAACCCAACATTTCACAACACGAGCTGACGACAGCCATGCAGCACCTGTCTCAGAGTTCCCGAAGGCACCAATCCATCTCTGGAAAGTTCTCTGGATGTCAAGAGTAGGTAAGGTTCTTCGCGTTGCATCGAATTAAACCACATGCTCCACCGCTTGTGCGGGCCCCCGTCAATTCATTTGAGTTTTAACCTTT
+
CCCCCGGGGGGGGGGGGGGGGGGGGGGGGGGGGGGGGGGGGGGGGGGGGGGGGGGFGGGGGGGGGGGGGGCGGGFGGGGGGGGFGGGCFGGGGGGGGGGGGGGGGGGGGGGGGGGGGGGGGGGGGGGGGGGGGGGGGGGEGGGGGGGGGGGFGGGGGDFFFGGGGGGCGGGGGFGGGGFGGGGGGGGGGGGGA7FFGEECGFFGFFFGGGGGGGGGGGGGGGGGGGFFEGGGGGGGF8FGGGGGGG68FGG6F9ACGGGGDGED=C?EE585C?EGCGE=EGGGFGGC?C9?EFD?F777*
@M01751:259:000000000-C669V:1:1101:17324:5849 1:N:0:AGAGTC
CTAGCAACAGGATTAGATACCCTGGTAGTCCACGCCGTAAACGATGTCGACTTGGAGGTTGTTCCCTTGAGGAGTGGCTTCCGGAGCTAACGCGTTAAGTCGACCGCCTGGGGAGTACGGCCGCAAGGTTAAAACTCAAATGAATTGACGGGGGCCCGCACAAGCGGTGGAGCATGTGGTTTAATTCGATGCAACGCGAAGAACCTTACCTACTCTTGACATCCACGGAATTCGGCAGAGATGCCTTCGTGCCTTCGGGAACCGTGAGACAGGTGCTGCATGGCTGTCGTCAGCTCGTGTT
+
CCCCCGGGGGGEFGGGGGGGGGGGGGGGGGGGGGGGGGGGGFGGGGGGGGGGGFGFGEGGGGGGGGGGGGCGGGDGGGFGGGGGGGGGGGGGEFFFGGGGGEGGGGGGGGGGGGGGGGGGEEGGGGGGGGGGGGDFGGGGGGFGGGGGGDGGGGGGGFGGGGGGGGGGEGFFGGDGFCFFGGGFGGGG:CGGGFGGCDEGDGGGGGGGGGGGGFGGGGGCGGGGF@EGGGGGDFCEDGGGGGGGGGG+;CCECFGFGGGGEDGGGG==@FGGGGFFGCFGGGFGF5@C5A8CEDCEECFGF
@M01751:259:000000000-C669V:1:1101:22155:5861 1:N:0:AGAGTC
CTAGCAACAGGATTAGATACCCTGGTAGTCCACGCCGTAAACGATGTCGACTTGGAGGTTGTTCCCTTGAGGAGTGGCTTCCGGAGCTAACGCGTTAAGTCGACCGCCTGGGGAGTACGGCCGCAAGGTTAAAACCCAAATGAATTGACGGGGGCCCGCACAAGCGGTGGAGCATGTGGTTTAATTCGATGCAACCCGAAGAACCTTACCTACTCTTGACATCCAGCGAACTTTCCAGAGATGGATTGGTGCCTTCGGGAACGCTGAGACGGGTGCTGCATGGCTGTTGTCAGCTCGATTT
+
CCCCCGGGFFCEGAE@FAFGGG,E8CAFFG9EGGG8FEFGGEGC,8C@FFC,,CEAG,BFCFCGGGGCEFD<96CFFCG6C@F+,@@=CEFEFE@FEGEGFGEG>@FC@=FFC7:CFFGCF+FFGD@@<>DEGD,+8CEFFDD=CF<,8@BFEFGEEGGDGGGCFGDEC=7*2<,,,7,=C+<2?C:::,7::<,+*2/**8CC>82<CCF@C++<9:7+2<CF<?FEEGGGGGGFG7+*2<<86@ECFGDG82<988C>EF;****/CE*88/:EF79+<76*0*;33CC:0+0<C****
@M01751:259:000000000-C669V:1:1101:5258:5910 1:N:0:AGAGTC
TCACCACGTCATCCCCACCTTCCTCCGGCTTATCACCGGCGGTTCCTTTAGAGTACCCAACCAAATGATGGTAACTAAGGACGTGGGTTGCGCTCGTTGCGGGACTTAACCCAACATCTCACGACACGAGCTGACGACAGCCATGCAGCACCTGTGTTCGCGTCCCCGAAGGGAACCCCGGATCTCTCCGGATGGCACGACTTGTCAAGGGATGGTAAGGTTCTGCGCGTTGCTTTGCATTAAACCACATGGTCCACCGCTTGTGCGGGCCCACGTCAATTCCGTTGAGTTTTCATCTTGC
+
@B6@AF9@D@FFA9CCFCGG8<@<F@E:F@FA<,6F,F:7@@:CC@CDEFCDDGGE,6CC@C,F@FFGACFGG9FAEA8=EC:BCF=FE7<7C++48DFG@EC:=,5<<?F8?FGEE,<<E<=CBF:C+38CAFG:CFG77*@,3,@FG:,3@,38@FG<<@:>**,=*111*<7*14144*1CF?2?F<F*;E8C8C58E*;C?++<<F8EGE5+0+<++<+09EEGE8:**<<7C+<+<9+2+2;EG820+38@FF5*?C*;0+12/*:8*;?*2:*0++++03;*02<:A+0C99>C*
@M01751:259:000000000-C669V:1:1101:21930:5979 1:N:0:AGAGTC
TCACCACGTCATCCCCACCTTCCTCCGGTTTATCACCGGCAGTCTCCTTTGAGTTCCCGACCGAATCGCTGGCAACAAAGGATAAGGGTTGCGCTCGTTGCGGGACTTAACCCAACATTTCACAACACGAGCTGACGACAGCCATGCAGCACCTGTCTCACGGTTCCCGAAGGCACTAAGGCATCTCTGCCAAATTCCGTGGATGTCAAGAGTAGGTAAGGTTCTTCGCGTTGCATCGAATTAAACCACATGCTCCACCGCTTGTGCGGGCCCCCGTCAATTCATTTGAGTTTTAACCTTT
+
CCCCCGGGGGGGGGGGGGGGGGGGGGGGGGGGGGGGGGGGGGGGEGGGGGGGGGGGGGGGGGGFFFFGGGGGGGGGGGFGGGGGGEGGGGGFEGGGGGGGGGGGGGGGEFGGGGGGGGGGGGGGGGGGGGGGGFGFGGGGGGGGGGGGGGGGGGGGGGGGGGGGFEFGDFEGGGGGGGGGGGDGGCFGGFGGGGGGGGF@:FGFFGGGGGGGGGGGGGGGGGGGGGFGGGGGGGGGG5FGGEGGGGGGGGGGG?ED8FFCGGGGG6FEG5CEDGCEC5*;C7C?CGF?+;CEFGF6CACC:
@M01751:259:000000000-C669V:1:1101:13851:6068 1:N:0:AGAGTC
TCACCACGTCATCCCCACCTTCCTCCGGTTTATCACCGGCAGTCTCCTTTGAGTTCCCGACCGAATCGCTGGCAACAAAGGATAAGGGTTGCGCTCGTTGCGGGACTTAACCCAACATTTCACAACACGAGCTGACGACAGCCATGCAGCACCTGTCTCACGGTTCCCGAAGGCACTAAGGCATCTCTGCCGAATTCCGTGGATGTCAAGAGTAGGTAAGGTTCTTCGCGTTGCATCGAATTAAACCACATGCTCCACCGCTTGTGCGGGCCCCCGTCAATTCATTTGAGTTTTAACCTTT
+
CCCCCGGGGGGGGGGGGGGGGGGGGGGGGGGGGGGGGGGGGGGGCGGGGGGGGGGGGGGGGGGDGGGGGGGGG8FGGGGGGGGGGGGGGGGGGGGGGGGGGGGGGGGGFGEGGGGGGGGGGFGGGGGGGGGGGGGGGGGGGGGGGGGGGGGGGFFGG9@3FGGGGGGGGGGG><BFFGGFGGGGGDGFGGGGGGGGGGGFGGDGGGGGGFGGGFFGGGG?FGGGGG7C>EGGDGGGF>F6CGGGGGGGGGGFG?FG6>FGGGGGG8FGGDC8CEGEEEG=EC7CE9<<CGGGGGFC??CF7
@M01751:259:000000000-C669V:1:1101:14176:6072 1:N:0:AGAGTC
TCACCACGTCATCCCCACCTTCCTCCAGTTTATCACTGGCAGTCTCCTTTGAGTTCCCGGCCTAACCGCTGGCAACAAAGGATAAGGGTTGCGCTCGTTGCGGGACTTAACCCAACATTTCACAACACGAGCTGACGACAGCCATGCAGCACCTGTCTCAGAGTTCCCGAAGGCACCAAAGCATCTCTGCTAAGTTCTCTGGATGTCAAGAGTAGGTAAGGTTCTTCGCGTTGCATCGAATTAAACCACATGCTCCACCGCTTGTGCGGGCCCCCGTCAATTCATTTGAGTTTTAACCTTT
+
CCCCCGGGGGGGGGGGGGGGGGGGGGGGGGGGFGGGGGGFGGGGGGGGGGGGGGGGGGGGGGGGGGGGGGGGG,EFGGGGGGGGGGGGGGGGGGGGGGGGGGGEGGGGEGDFGGGGGGGGGGGGGGGGGGGEGFGGGGGGGGFGGGGGDGGGGGGGGGGGGGGGGGGGGGGGGGGGGGGGGGGGGCCFFGGGFGGGGGGGGFGGGGFGGGGGFGGGGGEGGFFFGFGGGGGGDGGGGDF:EGGGGG?>FFFCGCFEFGGGDCGGGGGGDEGGGGGGGGGGCGGFEFFC9CGFGGFEEFCF*
@M01751:259:000000000-C669V:1:1101:21835:6111 1:N:0:AGAGTC
TCACCACGTCATCCCCACCTTCCTCCGGTTTATCACCGGCAGTCTCCTTTGAGTTCCCGACCGAATCGCTGGCAACAAAGGATAAGGGTTGCGCTCGTTGCGGGACTTAACCCAACATTTCACAACACGAGCTGACGACAGCCATGCAGCACCTGTCTCAGAGTTCCCGAAGGCACCAAAGCATCTCTGCTAAGTTCTCTGGATGTCAAGAGTAGGTAAGGTTCTTCGCGTTGCATCGAATTAAACCACATGCTCCACCGCTTGTGCGGGCCCCCGTCAATTCATTTGAGTTTTAACCTTT
+
CCCCCGGGGGGGGGGGGGGGGGGGGGGGGGGGGGGGFGGGGGGGGGGGGGGGGGGGGGGGGGGGGEGGGGGGGGGGGGGGGGGGGGGGGGGGGGGGGGGGGGGGCGGG,<FFGGGGGGGGGGGGGG8FGGGGGGGGGGGGGGGGFGGGGGGFGFFGGGGGFGGGGGGGGGGDGGFGGGFGGGGGGGFFGGGGGGDGG;CFCGFGDF<FFGGGGGFGGF9CFGGF@C+;;*CEEEGGCEEGGGGF9+@CFGFCF:<CC6C>EEGFGGGDCEGGGGGCCE*;CGGF<@CACFGGFG+C9:CC*
@M01751:259:000000000-C669V:1:1101:14620:6115 1:N:0:AGAGTC
CTAGCAACAGGATTAGATACCCTGGTAGTCCACGCCGTAAACGATGTCGACTTGGAGGTTGTTCCCTTGAGGAGTGGCTTCCGGAGCTAACGCGTTAAGTCGACCGCCTGGGGAGTACGGCCGCAAGGTTAAAACTCAAATGAATTGACGGGGGCCCGCACAAGCGGTGGAGCATGTGGTTTAATTCGATGCAACGCGAAGAACCTTACCTACTCTTGACATCCACGGAATTTGGCAGAGATGCCTTAGTGCCTTCGGGAACCGTGAGACAGGTGCTGCATGGCTGTCGTCAGCTCGTGTT
+
CCCCCGGGGEFEFGGGGGGGFGFFGGGGGGCFGGGGGGGGGGGGGGGGGGGGGGGGGGGGGGFFFGGGGGGGFGGGGGGGGGGGGGDGGAFGGGGGGGGGGGGEGGGGGGGGDEGGGGGGG>FGGDGGGGGGCGGGGFGGGGGGGGGGGCGGEGEGGGGGG7FFGGGGGEGGGGGGGGGCFGGGGGGGFGGGGGGGGGGGGCFGGFFG?FGGGGGGGGGGGGGGGGGG*?FFGFGF6EGGGGGCFGFGGGGFGGGGGGGGGGGGC8CEF+*;FGGGF79<FGGF?EG9C@CF=6:CGCF<7
@M01751:259:000000000-C669V:1:1101:10191:6117 1:N:0:AGAGTC
CTAGCAACAGGATTAGATACCCTGGTAGTCCACGCCGTACACGATGTCGACTTGGAGGTTGTTCCCTTGAGGAGTGGCTTCCGGAGCTAACGCGTTAAGTCGACCGCCTGGGGAGTACGGCCGCAAGGTTAAAACTCAAATGAATTGACGGGGGCCCTCACAACCGGTGGAGCATGTGGTTTAATTCGATGCAACGCGAAGAACCTTACCTACTCTTTTCATCCAGAGAACTTTGCAGAGATGCTTTGGTGCCTTCGGGCACTCTGAGACCGGTGCTGCATGGCTGGCGTCAGCTCGTGTT
+
CC9BCGC<FGGG<FGGGCFFFGFEEFFFFF<CFGGGCC7,BFC:D8,CFFGE,EFAA@CFFFCCFC@,6CFFFCFGD,6,6CCE@+6C,EF@>GGGCE,CCFBCG:+>FD7B::B4F<7>FF++@+++8EF<<=,>CF<9CDFDD=,3F+C:7@7>F*@8,?F*8=C<1<7:3<,F2,?2C<B2?2<F,,F::,,1F<:?E*<0:@0:CEGGGG?CG++3<:++<++1*<:+9+0C+0+**30++0++<C;?*<C6*/:*:**0:+<:++*/*?=E++033+6C6***21/*:+?F=C49C
@M01751:259:000000000-C669V:1:1101:4990:6126 1:N:0:AGAGTC
CTAGCAACCGGATTAGATACCCTGGTAGTCCACGCCGTAAACGATGTCAACTAGCCGTTGGAATCCTTGAGATTTTAGTGGCGCAGCTAACGCATTAAGTTGACCGCCTGGGGAGTACGGCCGCAAGGTTAAAACGCAAATGAATTGACGGGGGCCCGCACAAGCGGTGGAGCATGTGGTTTAATTCGAAGCAACGCGAAGAACCTTACCAGGCCTTGACATGCAGAGAACTTTCCAGAGATGGATTTGTGCCTTCGGGAACTCTGACACAGGTGCTGCCAGGCTGTCGTCAGCTCGTGTC
+
CCC@CFGG@FGECFFGGGGG8<FE@EEFGDEFGGGGGCEGGGGGGGGF9FGGF,CFGGFGGGFFDGD9FGGFG9<E<FFFGDGGDC+=FEFGGEEG<FCEGGAEGGGGDGF7:FBFGCEEGD7>+CCFFFCGGFE+>CBCCFCG9@DA=BCCF***1>F7CCFCFCC<FE7F:<FAC?BB@+4?FGGGFFG<FCFG>FC8*;E6@89@+<9+;:EFF8CFFF+00<<CFCFEF?E+<9+18CF689E+:<@FCGC6/*/28:C@7C+<+2@ECEFGCCC*++/2*/22;CF8A?CCECC9*
@M01751:259:000000000-C669V:1:1101:15935:6128 1:N:0:AGAGTC
TCACCACGTCATCCCCACCTTCCTCCAGTTTATCACTGGCAGTCTCCTTTGAGTTCCCGGCCGGACCGCTGGCAACAAAGGATAAGGGTTGCGCTCGTTGCGGGACTTAACCCAACATTTCACAACACGAGCTGACGACAGCCATGCAGCACCTGTCTCAGAGTTCCCGAAGGCACCAATCCATCTCTGGAAAGTTCTCTGGATGTCAAGAGTAGGTAAGGTTCTTCGCGTTGCATCGAATTAAACCACATGCTCCACCGCTTGTGCGGGCCCCCGTCAATCCATTTGAGTTTTAACCTTT
+
CCCCCEGGGFDGGGGGGGGGGGGGGGGGFGGACFCFEFGGGGGGFGGGGGGGGGGCGGECGGGGGGGEGGGGGGGGGGGCFGGGGCFGEF7FCGEGDEGGGGD:>CFGG?EFCGGGGGGGGGGGFG<+BBCFGDGFEGGCFFDGFFCGFFFGGDFGGGGGGGDCFGFCEECFFGGGF7FGGE9AF<F@;F,BFGCFGG9F?F<,:3@FF,7<<2<:C9C:F<?F@ECCECGD:FCCCC8*<CF7EDCFGFF+0<@C8>>582;8F<FGEDGG:CCE=C=8C+:9++093*00<F77+<::*
@M01751:259:000000000-C669V:1:1101:26815:6221 1:N:0:AGAGTC
TCACCACGTCATCCCCACCTTCCTCCGGTTTATCACCGGCAGTCTCCTTTGAGTTCCCGACCGAATCGCTGGCAACAAAGGATAAGGGTTGCGCTCGTTGCGGGACTTAACCCAACATTTCACAACACGAGCTGACGACAGCCATGCAGCACCTGTCTCACGGTTCCCGAAGGCACTAAGGCATCTCTGCCGAATTCCGTGGATGTCAAGAGTAGGTAAGGTTCTTCGCGTTGCATCGAATTAAACCACATGCTCCACCGCTTGTGCGGGCCCCCGTCAATTCATTTGAGTTTTAACCTTT
+
CCCCCGGGGGGGGFGGDFGGGGGGGGGGGGGGFCFFGGGGCCFGFGGGGGGGGFFFGGEGGGGGGGGGGGGGGGGGGFGCGGGGGGCGEFFGGGGGGGGDEGGGGGGGFFGGGG=FCCFGGGFGAEC7=+CFFGGGGEEE:BFFFF@GFFGGGG8@,3FFGG:CCGDGGGEFGFGGEFGGFF7,<CFGGGGCGGEFGGCEFG@FDBC<FCFGGG?FCCCC:FC2?,<*AC>E8?69E*C6@FDCEFEFG5CFFCFF66A>8/1;*0<?58C88EDCGG5=ECGFC@F7F8EFFGFG?FGG7
@M01751:259:000000000-C669V:1:1101:14901:6233 1:N:0:AGAGTC
CTAGCAACAGGATTAGATACCCTGGTAGTCCACGCCGTAAACGATGAATGCCAGCCGTTGGCCTGCTTGCAGGTCAGTGGCGCCGCTAACGCATTAAGCATTCCGCCTGGGGAGTACGGTCGCAAGATTAAAACTCAAATGAATTGACGGGGGCCCGCACAAGCGGTGGAGCATGTGGTTTAATTCGAAGCAACGCGCAGAACCTTACCAGCCCTTGACATGCCACGAAGTCCTTAGAGAAGAGGTCGTTCCTTCGGGACGTGGACACAGGTGCTGCATGGCTGTCGTCAGCTCGTTTCGG
+
CCC@CFCAFDFGFGGGGGGFDC@FGCFGGC@EEFFFEEGGGFGEGFGGGGGFFGGGDGEEGGDFGGGF@DGCGFGDDFGGEGC7FFBFGGGGDGGGFGFGFGG,FCFCE=FGGDGFFFEFEBFEGF@?FGFGE<C<?=,BDFGDFGGAFFEDGG7CEDECG87FFGF7<FFGG?CFFF<7FFFCFGGGGGDGEF<<=<C::EFDF:7ACCC55CFGGCCFGGFGCFG5>CFCC7C+A9C0+2:8><@858@8:C+/8?CC?8=5CFCF*;C<08@F+2<C6/7523C@CE509<=C***1)
@M01751:259:000000000-C669V:1:1101:18004:6252 1:N:0:AGAGTC
CTAGCAACAGGATTAGATACCCTGGTAGTCCACGCCGTAAACGATGTCGACTTGGAGGTTGTTCCCTTGAGGCGTGGCTTCCGGAGCTAACGCGTTAAGTCGACCGCCTGGGGAGTACGGCCGCAAGGTTAAAACTCAAATGAATTGACGGGGGCCCGCACAAGCGGTGGAGCATGTGGTTTAATTCGATGCAACGCGAAGAACCTTACCTACTCTTGACATCCACGGAATTCGGCAGAGATGCCTTAGTGCCTTCGGGAACCGTGAGACAGGTGCTGCATGGATGTCGTCAGCTCGTGTT
+
CCCCCGGGGGGFGGGGGGGGGGGGGGGGGGGGGGGGGGGGGGGGGGGGGGGGGGGGGGGGGGGGGGGGGGGG,FFGGGGGEGGDGGGGGGGGGGGGGGGGGGGGGGGGGGGGGGGGFGGGGGGGGGGGGGGGGGGGGGGGGGGGGGGGGGGGGGGEGGGCDGGGGGGGGGGGGGGGGGGCEFGGGGGGGGGGGGGGGGEGGGGGGGGFGFGGGGGGGGGGGGDGGGGGGGGFGGGGGGDGCFGGGGGGGGGGGGGGFEGEGGCD=EFGFFGG87@6<:??EEC+9CFGGC8=E?EC==FGG
@M01751:259:000000000-C669V:1:1101:19402:6364 1:N:0:AGAGTC
CTAGCAACCGGATTAGATACCCTGGTAGTCCACGCCGTAAACGATGTCGACTTGGAGGCTGTTTCCTTGAGAAGTGGCTTCCGGAGCTAACGCGTTAAGTCGACCGCCTGGGGAGTACGGCCGCAAGGTTAAAACTCAAATGAATTGACGGGGGCCCGCACAAGCGGTGGAGCATGTGGTTTAATTCGATGCAACGCGAAGAACCTTACCTACTCTTGACATCCAGAGAACTTTCCAGAGATGGATTGGTGCCTTCGGGAACTCTGAGAAAGGTGCTGCATGGCTGTCGTCAGCTCGTGTT
+
CCCCCGGGFGFFGGGGGGGGGGGGGGGGGGGGGGGGFFGGGGGGGGGGGGGGGGGFGGGGGFGGGGGGFGGFGGGGGGGGGGGGGGGGGDGGGGGGGFFGFGEGGGGGGDEFGGGGGGGGG:=FFGECFFGGGGDG9CFGGGG9FFGGGGGGEGFEEG7:<FFG>FGEGGB7FE9F:FFFC:F:FCCFFFEEGFFGGCCC?8@FGGGGGFGGGFG?CCF6@@CGGDG;A?E9CC3:<C:C*<<+8EG6CECGDF7+;*:CGD8<<@99++3<*+2+<79C<FF**/2A5*;87+3+:*990
@M01751:259:000000000-C669V:1:1101:21989:6517 1:N:0:AGAGTC
CTAGCAACAGGATTAGATACCCTGGTAGTCCACGCCGTAAACGATGTCGACTTGGAGGTTGTTCCCTTGAGGAGTGGCTTCCGGAGCTAACGCGTTAAGTCGACCGCCTGGGGAGTACGGCCGCAAGGTTAAAACTCAAATGAATTGACGGGGGCCCGCACAAGCGGTGGAGCATGTGGTTTAATTCGATGCAACGCGAAGAACCTTACCTACTCTTGACATCCACGGAATTTGGCAGAGATGCCTCAGTGCCTTCGGGAACCGTGAGACAGGTGCTGCATGGCTGTCGTCAGCTCGTGTT
+
CCCCCGGGGGGGGGGGGGGGGGGGGGGGGGGGGGGGGGGGGGGGGGGGGGGGGGGGGGGGGGGGGGGGGGGGGGGGGGGGGGGGGGGGGGGGGGGGGGGGGGGGGGGGGGGGGGDGGGGGGGGGEGGGGGGGGGGGGGGGGGGGGGGFGGGGGGGGGGDGGGGGGGGGGGGGC:FFGGGGGGGGGGGGGGGGGGGGGGCGGGGGGGGGGGGGFGGGGGGGGGGG:FGGGGGGGGGGFGCFGGFDGGC?FGGGGGGGGGGGGGGGGGGEDGFGGCCFGGG6C7CCFGF9CEGFGG76C551C
@M01751:259:000000000-C669V:1:1101:13887:6543 1:N:0:AGAGTC
CTAGCAACAGGATTAGATACCCTGGTAGTCCACGCCGTAAACGATGTCGACTTGGAGGTTGTTCCCTTGAGGAGTGGCTTCCGGAGCTAACGCGTTAAGTCGACCGCCTGGGGAGTACGGCCGCAAGGTTAAAACTCAAATGAATTGACGGGGGCCCGCACAAGCGGTGGAGCATGTGGTTTAATTCGATGCAACGCGAAGAACCTTACCTACTCTTGACATCCACGGAATTTGGCAGAGATGCCTTAGTGCCTTCGGGAACCGTGAGACAGGTGCTGCATGGCTGTCGTTAGCTCGTGTT
+
CCCCCGGGGEFFFGGGGGGGGGGGGGGGGGGGGGGGGGGGGGGGGGGGGGGGGGGGGGGGGGGGGGGGGGGGGGGGGGGGGGGGEGGGGGGGGGGGGGGGGGGGGGGGGGGGGGGGGGGGGGGGGGFGGGGGGGGGGGGGGGGGGGGGGGGGGGGGGGGCGGGGGGGGGGGGGCGGGGGGGGGGGGGGGGGGGGGGGGGGGGGGGGGGGGGGGGFGGF9FGGFGGGGGGGGGGFGGFGGGGGGGGGGGGGGGGFGGFEGEECGGGGFGGGCDG?CCF?FFGGGGGGGF=8*/:<++2/9FD
@M01751:259:000000000-C669V:1:1101:12195:6580 1:N:0:AGAGTC
TCACCACGTCATCCCCACCTTCCTCCGGCTTATCACCGGCGGTTCCTTTAGAGTACCCAACTTAATGATGGTAACTAAAGGCGAGGGTTGCGCTCGTTGCGGGACTTAACCCAACATCTCACGACACGAGCTGACGACAGCCATGCAGCACCTGTGTTCCAGTCCCCGAAGGGAAGAAAGGCATCTCTGCCAGTCGTCCGGACATGTCAAACGCTGGTAAGGTTCTGCGCGTTGCTTCGAATTAAACCACATGCTCCACCGCTTGTGCAGGCCCCCGTCAATTCCTTTGAGTTTTAACCTT
+
CCCCCGGGGGDFGFFGGGGGGGGGGGGGGGGGGGGGGGGGGGGGGGGGGGGGGGGGGGGGGGGGCFGGGGCFGGGGGGGGGGGGGGGGGGGGGGGGGGGGEGGEGGG<EFGFCGGFGGGGCFGGGDGGGGGGGGGGEEGGGDGGGGFGFGGGGGGGCFFC9<@CGGGGEGGGGEF:<:FFGGGFGGBEGGC:FEGEGCFE>:CGGGGF9FGF>>CEEGGGGGCFFF++:5C>EECCGC/;;CECGG7@FGGG6@EGF8CCEG8?CGD9+CFGCC*C?ECE59EGFGEF?+/:AEG76<:CG
@M01751:259:000000000-C669V:1:1101:23688:6639 1:N:0:AGAGTC
CTAGCAACAGGATTAGATACCCTGGTAGTCCACGCCGTAAACGATGTCGACTTGGAGGTTGTTCCCTTGAGGAGTGGCTTCCGGAGCTAACGCGTTAAGTCGACCGCCTGGGGAGTACGGCCGCAAGGTTAAAACTCAAATGAATTGACGGGGGCCCGCACAAGCGGTGGAGCATGTGGTTTAATTCGATGCAACGCGAAGAACCTTACCTACTCTTGACATCCACGGAATTCGGCAGAGATGCCTTAGTGCCTTCGGGAACCGTGAGACAGGTGCTGCATGGCTGTTGTCAGCTCGTGTT
+
CCCCCGGGGDFGGGGGGGGGGGGGGGGGGGFFGGGGGGGGGGGGGGGGGGGGGGGGGGEGGGGGGGGGFFGGGEGGGGGGGGGGGEGCGGGGGEGGFGGGFGGGGGGGGGGGGGEGGGGGGGGGGCGGGGGGFGGFGGGGGGGGGG?FFGGGGGGGGGGGG@FGFFGFFGGGGGCFFGGGFGGGGGFDFGGD:C<FF58CEEFGGDFGGCGFCGD?FFGFGGGGGFGEGGCE<CFCC88;F79CGGGGDF@@9CGCGDDEEGFEG5CE+028EG66CGGG7E*5;/C+<FGFCC+0:EDG<
@M01751:259:000000000-C669V:1:1101:24195:6654 1:N:0:AGAGTC
CTAGCAACAGGATTAGATACCCTGGTAGTCCACGCCGTAAACGATGGAAGCTAGCCGTCGGGGGGTTTACCTTTCGGTGGCGCAGCCAACGCATTAAGCTTCCCGCCTGGGGAGTACGGTCGCAAGATTAAAACTCAAAGGAATTGACGGGGGCCCGCACAAGCGGTGGAGCATGTGGTTTAATTCGAAGCAACGCGCAGAACCTTACCAGCCCTTGACATGCCACGACGTCCTCAGAGATGGGGTCATTCCTTCGGGACGTGGACACAGGTGCTGCATGGCTGTCGTCAGCTCGTGTCGG
+
CCCCCGGGGGGGGGGGGGGGGGGGGFGGGGGGGGGGGGGGGGGGGGGGGGGGGGGGGGGGGGGGGGGGGGGGGGGGEGCGGGGGCGFGFGGGGGGGFGGGGGGGEEGFGGGGGGGGGGGGGGGGGGGGFGGGGGGGGGGGGGGGGGGGGEGGGGGGGGGGGGGGGGEDEFFDFFGGGGGCEC<@FGGGGGGGGGGGGGGDEFGGGGGGFGGGFGGG?CFGG?FC9CCE>CEGGGGGGFGC?@F5ECEGGFGGGGGGGGGGE8;EG8+ACCEE+2:+90AFGGGG@EC8C*?E2A=CGGCD)
@M01751:259:000000000-C669V:1:1101:3934:6654 1:N:0:AGAGTC
TCACCACGTCATCCCCACCTTCCTCCGGTTTGTCACCGGCAGTCTCCTTAGAGTGCCCACCATAATGTGCTGGTAACTAAGGACAAGGGTTGCGCTCGTTACGGGACTTAACCCAACATCTCACGACACGAGCTGACGACAGCCATGCAGCACCTGTGTCTGAGTTCCCGAAGGCACCAATCCATCTCTGGAAAGTTCTCAGCATGTCAAGGCCAGGTAAGGTTCTTCGCGTTGCTTCGAATTAAACCACATGCTCCACCGCTTGTGCGGGCCCCCGTCAATTCATTTGAGTTTTAACCTT
+
CCCCCGGGGGGGGGGGGFDFGGGGGGGGGGGGGGFGGGGGCFGGGGGGGGGFGGGGGGGGGGGGGGFGGGGGGGGGGGGGGGGGGGFFDGGGGCFGGGGGGGGGEGGFGGDG<EGGGGFCAFGGGGGGGDCCEGFGGGGG7CFGGF8<FFGGGGGFFCBAFFGGGGGGGG+>@<DBF>FGGG7<FGGFCGFFGF@FFGFGGFGCGE,,CFGF>BEGFG9C:FFFFGFGFEGGGEEGFF*FCCEGGE<BGG5<+C@FF8C**?EGDG?GGGGGGEGGGGGGGCGGGGFF?CGE?EF0+<DC>
@M01751:259:000000000-C669V:1:1101:16073:6684 1:N:0:AGAGTC
TCACCACGTCATCCCCACCTTCCTCCGGCTTATCACCGGCGGTTCCTTTAGAGTACCCAACTAAATGATGGTAACTAAAGGCGAGGGTTGCGCTCGTTGCGGGACTTAACCCAACATCTCACGACACGAGCTGACGACAGCCATGCAGCACCTGTGTTCCAGTCCCCGAAGGGAAGAGATCCATCTCTGGAAATCGTCCGGACATGTCAAACGCTGGTAAGGTTCTGCGCGTTGCTTCGAATTAAACCACATGCTCCACCGCTTGTGCAGGCCCCCGTCAATTCATTTGAGTTTTAACCTT
+
CCCCCGGGGGGGGGGGGGGGGGGGGGGGGGGGGGGGGGGGGGGGGGGGGGGGGGGGGGCGGGGGGFGGGGGG9EFGGGGGGGGGGGDGGDGGGGGGGGGGGGDFFGGCFFFGGGGFFEED9AFEGGEGEFGEFFGGGGFEGGFG8FGGFCCC:FFCGGFGCFCFFGGG7FECCAEE:CCCFFGGGGGG@FFFCFGGFGGGGDGEDCFFDFFGEGGGGGGGDG9AGGFGCGGGGGGGGGG;F6CEFGGGDFCF6CCFGGFF888;=C+<<CGEGGGEGGGE*<+++<:CCCFF:FGF69>FF
@M01751:259:000000000-C669V:1:1101:13576:6737 1:N:0:AGAGTC
TCACCACGTCATCCCCACCTTCCTCCGGTTTGTCACCGGCAGTCTCCTTAGAGTGCCCACCATAATGTGCTGGTAACTAAGGACAAGGGTTGCGCTCGTTACGGGACTTAACCCAACATCTCACGACACGAGCTGACGACAGCCATGCAGCACCTGTGTCAGAGTTCCCGAAGGCACCAATCCATCTCTGGAAATCGTCCGGACATGTCAAACGCTGGTAAGGTTCTGCGCGTTGCTTCGAATTAAACCACATGCTCCACCGCTTGTGCAGGCCCCCGTCAATTCCTTTGAGTTTTACCCT
+
CCCCCGGGGGGGGGGGGGGGGGGGGGGGGGGGGGGGGGGGGGGGGGGGGGGGGGGGGGGGGGGGGGGGGGGGGGGGGGGFGGGGGGGGGGGGGGGGGGGGGGGGGGGGGGGGGGGGGGGGFGGGGGGGGGGGGGGGGGGGGGGGGGFGGGGGGGGGGGGGGGGFACGFGGGGEDGGGGGGGGGGGGGGGGFGGGGGGCFGGCFDGG:FGFFFFGGGGDFGGGGGGGGGGGGGFGGDFGFEGDFGGGGGGGGGGGGCGGFFCCEGGGGGGFG6EGGDGGEGDG09EFGGDCCFGGGGG+*7D
@M01751:259:000000000-C669V:1:1101:27343:6787 1:N:0:AGAGTC
TCACCACGTCATCCCCACCTTCCTCTCGGCTTATCACCGGCAGTCCCCCTAGAGTGCCCAACTGAATGCTGGCAACTAAGGGCGAGGGTTGCGCTCGTTGCGGGACTTAACCCAACATCTCACGACACGAGCTGACGACAGCCATGCAGCACCTGTGTTCGCGTCCCCGAAGGGAACCCCGGATCTCTCCGGATGGCACGACCTGTCAAGGGATGGTAAGGTTCTGCGCGTTGCTTCGAATTAATCCGCCTGCTCCGCCGCCTGTGCGGGTCCCCGTCAATTCCTTTCAGTTTTAGCTTTT
+
CCCCCGGCGGGGGGFFGGFFGGGGGGGGGGFGGGCFGGEGGFCGG8FFGGGGFDFA9FFFFEGFGGG9FFA<C@EFGFDGG8:@+6+4BECE7C:@CFFGDEF++BFCADEGFG7FCFD,FDE?FGEEGEG>C<,>CF7>FDEC<@FFAE,83>BFGGCCFGFFE@7C@@EE::FCF*F:<FEE@FBCFEGGB:FFGGGCC8*1;CFF+2::8C8CCC?FE:@<00@5?:CE5CGGG>CGFCF?CCFGD5EE5<CF*A8>C*/CF29?*:*/;8CCC/A*ACG7<7@+3+:A?E+7C9FF4
@M01751:259:000000000-C669V:1:1101:24604:6815 1:N:0:AGAGTC
CTAGCAACAGGATTAGATACCCTGGTAGTCCACGCCGTAAACGATGTCGACTTGGAGGTTGTTCCCTTGAGGAGTGGCTTCCGGAGCTAACGCGTTAAGTCGACCGCCTGGGGAGTACGGCCGCAAGGTTAAAACTCAAATGAATTGACGGGGGCCCGCACAAGCGGTGGAGCATGTGGTTTAATTCGATGCAACGCGAAGAACCTTACCTACTCTTGACATCCACGGAATTCGGCAGAGATGCCTCAGTGCCTTCGGGAACCGTGAGACCGGTGCTGCATGGCTGTCGTCAGCTCGGGTT
+
CCCCCGGGGGGFGGGGGGGGGGGGGGGDGGGGGGGGGGGGGGGGGGGGGGEGGGGGGGGGGGGGGGGAFFGGCFFGGGGFGGGGGGGGFEG7FFGGGGGGGDGGGGGGGGGGGDCCDEGDGGEE@FCG,FAFGGGGGGFFAED9FGDCFGGEGGG>CCC7FGC,=FGG7EFGGGGGGGGGGGG@FGECFGC:FFFGGDEEE>FGGG7?CCG7CEGGGDCCDCGF?8EGCEFGFCFG5EFG6+<CGGGGGGGFGGG+*1:>88EE8;**09*:8=8*+0<+9+6=*;;9;;@85?C77*719
@M01751:259:000000000-C669V:1:1101:4728:6887 1:N:0:AGAGTC
CTAGCAACAGGATTAGATACCCTGGTAGTCCACGCCGTAAACTATGAGAGCTAGCCGTTGGATGGTTTACCATTCAGTGGCGCAGCTAACGCATTAAGCTCTCCGCCTGGGGAGTACGGTCGCAAGATTAAAACTCAAAGGAATTGACGGGGGCCCGCACAAGCGGTGGAGCATGTGGTTTAATTCGAAGCAACGCGAAGAACCTTACCAGCCCTTGACATGCCAGGACGACTTCCAGAGATGGATTTCTTCACTTCGGTGACCTGGACACAGGTGCTGCATGGCTGTCGTCAGCACGTGT
+
CCCCCFGGGG?EFGGGGGFFGFGGGFCGGC,EEGGF:FECFFEGGCGGFFGGCEFE@FEGFC<EFEDCFEEFFEFCFGGGGGGGEGGGDF:FFFEFGGGGCE<8CE:?FGFDGCGGAFGGGGGGGGFFFGGCFGAFDFG9FEFGG?D<FGEGGDGGG7FEGD77FGCFG:FD:FAG@CC7FFGGD,@FGGGGGGGEGGGGGGFFFG@FFF78@EGCFGGDC6C<:F88EG:8/:E:?EFFGCFD8CCCFCGGF6CF688C/:FCFGG=EF50:5C68CCFC7C:>CGCG5CC57?+279D6
@M01751:259:000000000-C669V:1:1101:15749:6958 1:N:0:AGAGTC
CTAGCAACAGGATTAGATACCCTGGTAGTCCACGCCGTAAACGATGAATGTTAGCCGTCGGGCAGTATACTGTTCGGTGGCGCAGCTAACGCATTAAACATTCCGCCTGGGGAGTACGGTCGCAAGATTAAAACTCAAAGGAATTGACGGGGGCCCGCACAAGCGGTGGAGCATGTGGTTTAATTCGAAGCAACGCGCAGAACCTTACCAGCTCTTGACATTCGGGGTATGGTCATTGGAGACGATGACCTTCAGTTCGGCTGGCCCTAGAACAGGTGCTGCATGGCTGTCGTCAGCTCGT
+
CCCCCGGGGGGGGGGGGGGGGGGGGGGGGGGGGGGGGGGGGGGGGGGGGGGGGGGGGGGGGGGGGGGGGGGGGGGGGGEGGGGGGGGGGGGGGGGGGGGGGGGGGGGGGGGGGGGGGGGGGGGGGGGGGGGGGGCGGGGGGFDFGFFAFGGGGGGGGGDGGGGGGGGEFFGGGGGFGGGGGGGGGGGGGGEGGGGGGDFCEFGGG?CGGGFFFFGGFGGGGGGGGGGGGGGGFEFC<FCCFGGEGGG90CGGFCGGGGGGGGGGGGGGGD?FCFGFGGGGGGGGGGGFEEGGFG5EE7*1)
@M01751:259:000000000-C669V:1:1101:22882:7084 1:N:0:AGAGTC
CTAGCAACAGGATTAGATACCCTGGTAGTCCACGCCGTAAACGATGTCGACTTGGAGGTTGTTCCCTTGAGGAGTGGCTTCCGGAGCTAACGCGTTAAGTCGACCGCCTGGGGAGTACGGCCGCAAGGTTAAAACTCAAATGAATTGACGGGGGCCCGCACAAGCGGTGGAGCATGTGGTTTAATTCGATGCAACGCGAAGAACCTTACCTACTCTTGACATCCACGGAATTCGGCAGAGATGCCTTAGTGCCTTCGGGAACCGTGAGACAGGTGCTGCATGGCTGTCGTCAGCTCGTGTT
+
CCCCCGGGGGGCFGGGGGGGGGGGGGGGGGGFGGGGGGGGGGGGGGGGGGGGGGGGGGGGGGGGGGGGGGGGFGGGGGGGGGGGGGGGGGGGGGGGGGGGGGGGGGGGEGGGGGGGGGGGGGGGGGGGGGGGGGGGGGGGGGGGGGDGGGGGGGGGGGGGGGGGGGGGGGGGFFGGGGGFGGGGGGGGGGGGGGGGGGGC?EEGGFFGFFGGGGGGCGGGFGGF6FGDEGGGFGFGGGGCGGG7CFGGGGGDGGGGFGGGDGGCECFGGGGFFFC?F?CDFGGGGGGGGGGGGG?<CE4*7
@M01751:259:000000000-C669V:1:1101:25160:7118 1:N:0:AGAGTC
TCACCACGTCATCCCCACCTTCCTCCGGTTTATCACCGGCAGTCTCCTTTGAGTTCCCGACCGAATCGCTGGCAACAAAGGATAAGGGTTGCGCTCGTTGCGGGACTTAACCCAACATTTCACAACACGAGCTGACGACAGCCATGCAGCACCTGTCTCACGGTTCCCGAAGGCACTGAGGCATCTCTGCCAGATTCCGTGGATGTCAAGAGTAGGTAAGGTTCTTCGCGTTGCATCGAATTAAACCACATGCTCCACCGCTTGTGCGGGCCCCCGTCAATTCATTTGAGTTTTAACCTTG
+
CCCCCGGGGDFGGGGGGGGGGGGGGGGGGGGGGGGGGGGGGGGGCFGGGGGGGGGGGGGGGGGF68CFCFGGG8FGGGGGGGGGFGGGGGGGGG:FGGG8FGGGGGGGGGFDGGFGGGCFFGGGGEGGGGGDGGGGEGGGGGFGGFFCCF@EGGFGGGGGGFGGEGGGGGGGGGGGGGGGCFGGGGCEGGGGGGGGGFDGGDGFGGGGCGGCGGGGFGGGGGGGGGDC8CEGGGGGGGGCA@?EGC8CFGGGGECFFFGDC?EC=+AEEGGGGGGE:CE=CC7EFCF?9>FFF?FFFGGG*
@M01751:259:000000000-C669V:1:1101:6136:7122 1:N:0:AGAGTC
CTAGCAACAGGATTAGATACCCTGGTAGTCCACGCCGTAAACGATGGAAGCTAGCCGTCGGGGGGTTTACCTTTCGGTGGCGCAGCCAACGCATTAAGCTTCCCGCCTGGGGAGTACGGTCGCAAGATTAAAACTCAAATGAATTGACGGGGGCCCGCACAAGCGGTGGAGCATGTGGTTTAATTCGATGCAACGCGAAGAACCTTACCTACTCTTGACATCCAGAGAACTTTCCAGAGATGGATTGGTGCCTTCGGGAACTCTGAGACAGGTGCTGCATGGCTGTCGTCAGCTCGTGTTG
+
CCCCCGGGFGGGGGGGFGGGGGGGGGGDGGGGGGGGGGGGGGDGGGGGGGGGGGGGGGGGDGGDGGGGGGGGGGGGDGGGGGGGGGGGGGGGEGGGGFGGGGGGGGGGGGGGGGGGGGGGGCGGGGGGGFGFGGGGGGGGFGGGGFGGGDCEGGGGGGGGGGGGGGGDGFGGGGFGCFGGGGGGGGCFGGGGGGEGGGGGGFGGGGGGGGGGGGGF?FGGGGGGGGFGGGGGGFGFGFGFG78FCGGGFFGEFGF=8:CEC@CCE9++0*;CFFGFCFGGCFGGE>FCCC58F9C5CEFC*
@M01751:259:000000000-C669V:1:1101:24256:7170 1:N:0:AGAGTC
CTAGCAACAGGATTAGATACCCTGGTAGTCCACGCCGTAAACGATGTCAACTAGCCGTTGGGATCCTTGAGATCTTAGTGGCGCAGCTAACGCATTAAGTTGACCGCCTGGGGAGTACGGCCGCAAGGTTAAAACTCAAATGAATTGACGGGGGCCCGCACAAGCGGTGGAGCATGTGGTTTAATTCGAAGCAACGCGAAGAACCTTACCTGGCCTTGACATGCTGAGAACTTTCCAGAGATGGATTGGTGCCTTCGGGAACTCAGACACAGGTGCTGCATGGCTGTCGTCAGCTCGTGTC
+
CCCCCGGGGGGGGGGGGGGGGGGGGGGGGGFGGGGGGGGGGGGGGGGGGGGGGGGGGGGGGGGFGGGGGGGGGGGGGFGGGGGGGGGGGGGGGGGGGGGGGFGGGGGGDGGGGGGGGGGGGGGGGGGDFGGGGGGGGGGGGGGGGGDGGGGGGDGGGGEGGGFGGGGCEGFDGGGGGGGGGGGGGGCGFGGGGGGGGDGEGGGGGGGGGGGGEGGFGGGGGGCCFFFF9CGGGGGEGGGGGGFGFGGFDGFGGGGGGGGGE80<9+0@FGCFGGGD+A<+0<FGGDG?FGF8CG:<EECD*
@M01751:259:000000000-C669V:1:1101:8014:7208 1:N:0:AGAGTC
CTAGCAACCGGATTAGATACCCTGGTAGTCCACGCCGTAAACGATGATAACTAGCTGTCCGGGGACTTGGTCTTTGGGTGGCGCAGCTAACGCATTAAGTTATCCGCCTGGGGAGTACGGTCGCAAGATTAAAACTCAAAGGAATTGACGGGGGCCTGCACAAGCGGTGGAGCATGTGGTTTAATTCGAAGCAACGCGCAGAACCTTACCATCCCTTGACATGGCATGTTACCTCGAGAGATCGGGGATCCTCTTCGGAGGCGTGCACACAGGTGCTGCATGGCTGTCGTCCGCTCGTGTC
+
CCCCCGGGGGGFEGDGGFGFGGGGGGGGGGGGGEGGGGEGGGGGGGGGGFFGGGGGGGGGGGGGGGGGGGEFEFCFGGGGGFCGGGGGGGGGEEGGFGGGGGGGGGGEGGGGDGGGGGGGGGGGGGGGGGGGFGGGGGGGGGGFFGGGGGGGGGGGGGGGGGGGGGGGGG7FGCGCFGGG>AFGGGGGFGGGGGGEFG7@FGGGGGC9FFGGGGGGGGC<CEG*;?CFGGGCE7CEGGGGGFF@EGCCE=CGGFGGGCEGCCEGGGGGCFCCFGC?F?EF7EGC?C@FDG5*:7*:CEFG:
@M01751:259:000000000-C669V:1:1101:18469:7259 1:N:0:AGAGTC
CTAGCAACAGGATTAGATACCCTGGTAGTCCACGCCGTAAACGATGTCGACTTGGAGGTTGTTCCCTTGAGGAGTGGCTTCCGGAGCTAACGCGTTAAGTCGACCGCCTGGGGAGTACGGCCGCAAGGTTAAAACTCAAATGAATTGACGGGGGCCCGCACAAGCGGTGGAGCATGTGGTTTAATTCGATGCAACGCGAAGAACCTTACCTACTCTTGACATCCACGGAATCTGGCAGAGATGCCTCAGTGCCTTCGGGAACCGTGAGACAGGTGCTGCATGGCTGTCGTCAGCTCGTGTT
+
CCCCCGGGGGGGGGGGGGGGFGFGGGGGGGGGGGGGGGGGGGGGGGGGGGGGGGGGGGGGGGGGGGGGGGGG8:FFGGGGGGGG>GGGGGGGGGGGGGGGGGGGGGGGGGGGGGGGGGGGGGGGGGGGFGGGGGGGGGGGGGGGGGFGGGGGGGGFGGGGGEGGGGGGGGGFGGGGFDGBFGGGGFFGGGGGGGGGDGGDGGCGGGGGGFCGFCE@?@EGFGCGGGGGGGGGGGF:>*@CGGGGFFGGGGFGGGGGGCEGGGGGCGGDGGGGFEFGGGGFFGGGG>C?FE5CEFF+:7<57
@M01751:259:000000000-C669V:1:1101:11091:7349 1:N:0:AGAGTC
CTAGCAACAGGATTAGATACCCTGGTAGTCCACGCCGTAAACGATGTCGACTTGGAGGTTGTTCCCTTGAGGAGTGGCTTCCGGAGCTAACGCGTTAAGTCGACCGCCTGGGGAGTACGGCCGCAAGGTTAAAACTCAAATGAATTGACGGGGGCCCGCACAAGCGGTGGAGCATGTGGTTTAATTCGATGCAACGCGAAGAACCTTACCTACTCTTGACATCCAGAGAACTTTCCAGAGATGGATTGGTGCCTTCGGGAACTCTGAGACAGGTGCTGCATGGCTGTCGTCAGCTCGTGTT
+
CCCCCGGGGFGEGGGGGGGGGGGGGGGGGGGGGGGGGGGGGGGGGGGGGGGGGGGGGGGGGGGGGGGGGGGG8CGGGGGGGGGGEGGGGGGGGGGGGGGGGGGGGGGGGGGGGGGGGGGGGGGGGGEGGGGGFGFGGGGGGGGGGGCFGGGGGGGGGGGCFGGGGGGGGGGGFGGGF@FFGGGGGGGGGFGGGGGGDG5EGGGGGGGGGGFFGGGGGEFG7CCGCFGGGGGGGGFGG?FGD9@?FFFGGGDGGFFGGDGEGGG7FGGGGF6CFG8+<FG<FGGGGGGGGGGFGG9?EGGG:
@M01751:259:000000000-C669V:1:1101:15657:7456 1:N:0:AGAGTC
TCACCACGTCATCCCCACCTTCCTCCGAGTTGACCCCGGCAGTCTCCTATGAGTCCCCGCCATAACGCGCTGGCAACATAGAACGAGGGTTGCGCTCGTTGCGGGACTTAACCCAACATCTCACGACACGAGCTGACGACAACCATGCACCACCTGTACACCGACCACAAGGGGGCGACCATCTCTGGCCGTTTCCGGTGTATGTCAAGCCTTGGTAAGGTTCTTCGCGTTGCATCGAATTAATCCGCATGCTCCGCCGCTTGTGCGGGCCCCCGTCAATTCCTTTGAGTTTTAACCTTGC
+
CCCCCFGGG?FEFFGGGGGGGGDGGFEFEFGGGGDFGGGGEGFGGGGFGFGGGGGCFCEFCGGGGGGGGGGGGGDGGGGGGGGGGGGDGGGEEFGCGGGGGGEDEGGGGCCDEGGFDFED9,EFGCGGGGCEGGGGGGGG@EGC:3@F:FC8>CFGGGGGGGGGGGGG7AFC**CFGGGGGGGEFFFGGGGCCFGGGGGGGFC9CFCFGGG@FFGGFDFFEF?EFEGGGGG5ECCFEE8FE?GGFG>@8?E6+<8CGC>EE*;C+<CEE=CEGCE5:7/<+:<CE:2+:0<<F+<92::**
@M01751:259:000000000-C669V:1:1101:27809:7458 1:N:0:AGAGTC
CTAGCAACAGGATTAGATACCCTGGTAGTCCACGCCGTAAACGATGATAACTAGCTGTCCGGGGACTTGGTCTTTGGGTGGCGCAGCTAACGCATTAAGTTATCCGCCTGGGGAGTACGGTCGCAAGATTAAAACTCAAAGGAATTGACGGGGGCCCGCACAAGCGGCGGAGCATGCGGAATAATTCGATGCAACGCGAAGAACCTTACCAAGGCTCGACATACACCGGAAACGGCCAGAGATGGTCGCCCCCTTGTGGTGGGTGTACAGGTGGTGCATGGTTGTCGTCAGCTCGTGTCGT
+
CC@9CGGFGE8DFGFGGCFFFGGGGGGGGDFGEGGGB@FGFFGGGGFFDEG9CG@F,CFFGGE7@FEFF8CFFEEGGD:FCFC6@+@=DEFGFCFCFGFEGGGGECDGGGFC7=>BCFGGGGCCEE7FF,BCAD<D99,BD<=<D@DD9CEGEFGGGEGEGG8F,CFGGGGGEEFFC:F@*19<9C78+AEEGFC*1*:8CE8F8*@FG@CF85;C*/:CE*3+<C688:CD8;>C>CEFG>++<C+88*8*2C:@++82**2:5*3<+02+<*;C9+<:=C7*;+*18@EG++:*::*/*
@M01751:259:000000000-C669V:1:1101:26353:7465 1:N:0:AGAGTC
TCACCACGTCATCCCCACCTTCCTCTCGGCTTATCACCGGCAGTCCCCTTAGAGTGCCCAACTAAATGCTGGCAACTAAGGGCGAGGGTTGCGCTCGTTGCGGGACTTAACCCAACATCTCCCGACACGAGCTGACGACAGCCCTGCAGCACCTGTTCTAGGGCCAGCCGAACTGAAGGTCATCGTCTCCAATGACCATCCCCCGAATGTCAAGAGCTGGTAAGGTTCTGCGCGTTGCTTCGAATTAAACCACATCCTCCACCCCTTGCGCGGGCCCCCGTCAATTCATTTGAGTTTTAAC
+
CCCCCGGGGGDFGGGGFGGFGF<FFFC@CF<FGGGCFGDCFCCGGGFFGGGGGGGGFFG?@B@FCF<,CCE,B@@C,CFCCFGDGGGCCDFFCE:FGE7BFF>CB7EECEFFFGGGGD@C<,BFFFGGGFCFGGF8:3@@>FF:B@FAAEGGF8AFDG;,8@,8*><7BC:11:<B:,66?,,7?F7,<<><,,7?2,2,*<=<4*=CC,C:,,,4A++2;<CF?+0AE++1:*?CC>2+0/A*<:C+0<@8CCF+;9ECCFG**/**+*2/8*2>8:C5/:**33<++:C++*3+9C7<*
@M01751:259:000000000-C669V:1:1101:21108:7476 1:N:0:AGAGTC
CTAGCAACAGGATTAGATACCCTGGTAGTCCACGCCCTAAACGATGCGAACTGGATGTTGGGTGCAATTTGGCACGCAGTATCGAAGCTAACGCGTTAAGTTCGCCGCCTGGGGAGTACGGTCGCAAGACTGAAACTCAAAGGAATTGACGGGGGCCCGCACAAGCGGTGGAGTATGTGGTTTAATTCGATGCCACGCGAAGAACCTTACCTGGTCTTGACATGTCGAGAACTTTCCAGAGATGGATTGGTGCCTTCGGGAACTCGAACACAGGTGCTGCATGGCTGTCGTCAGCTCGTGT
+
CCCCCGFGGGFEEDC9EEGGGGFGDDCFGF9FFGEGCFGEDFEFGDFGGC+EFF@EFFFGF@FCCFCGE,<FG<DEE+@BF9EBFGG7<<EFFE+>CCC<EEFGGGC7:?FGFGGCBFGGGGG@F@FEDEFGGGFGDFGFFC>AEGGFDCGGGGGCCCCFGDFCGGGGFGECG<F9?7>FFFGG<CF9<CFGD,CC<:B*:/1A;EF7?C89@F8EC?7CE?+2:+88CF8F7EF9CGFCF:<<CCEGCCFF70<:CF/88ECFCEGFC5*/;CCE6+<+<C?**;*23*A/:CGCCECC9
@M01751:259:000000000-C669V:1:1101:21916:7501 1:N:0:AGAGTC
TCACCACGTCATCCCCACCTTCCTCCGGTTTGTCACCGGCAGTCTGCTTAGAGTGCCCACCATGATGTGCTGGCAACTAAGCATAAGGGTTGCGCTCGTTGCGGGACTTAACCCAACATCTCACGACACGAGCTGACGACAACCATGCACCACCTGTCTTGAATGTTCCGAAGAAAAGGCACATCTCTGCACCGGTCATTCAGATGTCAAGACCTGGTAAGGTTCTTCGCGTTGCTTCGAATTAAACCACATACTCCACTGCTTGTGCGGGTCCCCGTCAATTCCTTTGAGTTTCAGTCTT
+
CCCCCFGGGGGGGGGGGGGGGGGFFGEGGGGEGGFFFGGGCCFGGCFGGGEFFGGGGGGGGGGGGGGGCGGGGGGGGGGDCGFGFGGGFGGGGGGGGGGGGGGGDFDCFFFGGGGGGGGEFGGCCCCBFGGDGGGGCGGGGGGGGG9CFGGFGGF<@D=FGGFGGGGGFG>FD>FGEFEGGC:CFGGFEGCFGGCGGGGGFGFFFGGGGGGGGGGGGC9FG7>ECFG?EGGGGF7EGCCFCCCFCDFECEFFFGF6@F8<CC9CAF+<*?*:?FC5?/:CEC?F::FG7+1<:0<0+<22C
@M01751:259:000000000-C669V:1:1101:10983:7543 1:N:0:AGAGTC
CTAGCAACAGGATTAGATACCCTGGTAGTCCACGCCGTAAACGATGTCAACTAGCCGTTGGAATCCTTGAGATTTTAGTGGCGCAGCTAACGCATTAAGTTGACCGCCTGGGGAGTACGGCCGCAAGGTTAAAACTCAAATGAATTGACGGGGGCCCGCACAAGCGGTGGAGCATGTGGTTTAATTCGAAGCAACGCGAAGAACCTTACCAGGCCTTGACATGCAGAGAACTTTTCAGAGATGGATTGGTGCCTTCGGGAACTCTGACACAGGTGCTGCATGGCTGTCGTCAGCTCGTGTC
+
CCCCCGGGGGGGGGGGGGGGGGGGGGGGGGGGGGGGGGGGGGGGGGGGGGGGGGGGGGGGGGGGGGGGGGGGGGGGGGGGGGDGGGGGGGGGGGGGGGGGGGGGGGGGGGGGGGGGGGGGGGGGGEGGGGGGGGGGGGGGGGGGGGGGGGGDGGGGGGGGGGGGGGGGGGGGGGGGGGGGGGGGGGGGGFGGGGGGGGGGGGGGGGGGGGGGEGCGGGGGGGGGGGGCFGGGGGGGGGGGGGGGG?@AFC5EFGGGCGGGGFGGGGGGGGGGGGGGGGGGGGGGGGGGGGGGGGGFGGGG4
@M01751:259:000000000-C669V:1:1101:28462:7724 1:N:0:AGAGTC
TCACCACGTCATCACCACCTTCCTCCGGTTTGTCACCGGCAGTCCCATTAGAGTGCCCTTTCGTAGCAACTAATGGCAAGGGTTGCGCTCGTTGCGGGACTTAACCCAACATCTCACGACACGAGCTGACGACCGCCATGCAGCACCTGTGTTACGGTTCTCTTTCGAGAACTAATCCATATCTGGAAAATTCCGTACATGTCAAAGGTGGGTAAGGTTTTTCGCGTTGCATCGAATTAAACCACATCATTCACCGCTTGTGCGGGCCCCCGTCAATTCCTTTGAGTTTCAACCTTGCGGC
+
CCCC9FGEG@FG<CEFGGEGFGGGGGGG6+CEF6FGGFGGGGGGFGFGFGFFGGGGGG8F@AFE,F@FDCCCE9CAF?DGFEFFGCCGG>CFF<@E@FGGGGB9EFEF+BD@EA,ECFECEG@:CFDG9<F+8+8FFCFFD99>,,@CFEGGFFFEGFGG9F;F,8><,,6<;FDCC,?,7@F;;,@<A,FCFCC<4<:FGE<C;@CFGGCE1<<,27>FCF,:<*1*4;+9C>6*+2<+C?C585<8+++2+2AC8:?5@0+/:8****2:8CE*+9CC<?7:9*<<E+3+<*+:F+/9)
@M01751:259:000000000-C669V:1:1101:4644:7741 1:N:0:AGAGTC
TCACCACGTCATCCCCACCTTCCTCTCGGCTTATCACCGGCAGTCCCCCTAGAGTGCCCAACTTAAGGCTGGCAACTAGGGGCGAGGGTTGCGCTCGTTGCGGGACTTAACCCAACATCTCACGACACGAGCTGACGACAGCCATGCAGCACCTGTTCTGGGGCCAGCCTAACTGAAGGACAATGTCTCCACTGCCCATACCCCGAATGTCAAGAGCTGGTAAGGTTCTGCGCGTTGCTTCGAATTAAACCACATGCTCCACCGCTTGTGCGGGCCCCCGTCAATTCCTTTGAGTTTTAAT
+
CCCCCGGGGGGGGGGGGGGGGGGGGGGGGGGGGGGGGGGGGGGGGGGGGGGGGGGGGGGGGGGGGGGGGGGGGGGGGGFFFGGGGGDGGGGGGGGGGGGGGGGGGGGGGGGGGGGGGGGCFEGGGGGGGGGGGGGGGGGGGGGGGGGGGGGGGGGGGGGGGGGGGGGGGGGGGGGFGGGGGGGGGGGCFFGGGGGGGGGFGGGGCGGGGGGGFCCCCFGGGGGGGFGCCFGGGGGGGGGCCG5C68FF?F:FGGGCGFGFFGGGGGGGG6C=EEEGEGGGEDEG?C7ECFF77CFFGD74:
@M01751:259:000000000-C669V:1:1101:13482:7754 1:N:0:AGAGTC
TCACCACGTCATCCCCACCTTCCTCCGAGTTGACCCCGGCAGTCTCCTATGAGTCCCCGGCATCACCCGCTGGCAACATCGAACGAGGGTTGCGCTCGTTGCGGGACTTAACCCAACATCTCACGACACGAGCTGACGACAACCATGCACCACCTGCGCAGGACCCTTGCGGACCCACCATCTCTGGAGGATTTCCCTGCATGTCAAGCCTTGGTAAGGTTCTTCGCGTTGCATCGAATTAATCCGCATGCTCCACCGCTTGTGCGGGCCCCCGTCAATTCATTTGAGTTTTAACCTTGCG
+
CCCCCGGGGGGGFGFGFFFGGFGGFGGGGGGGGGFGGGGGGGGFFGGGGGGGGGFGGGGGGGGGGFGGGGGGGGGGFGGGGFGGGGDGGGGGGGGGGGGGGGGGG7=FFGGGG8FGGGGGG9DFFGGGDGGGGGGGGGGGGGGGGGGFGGGGFGGCGGGGGCCFGCCFGGGGGGG>CF7BCF922>FGGGGGGG?FGG6FEFGGFGGGGCFGGGGGFGGEGGGGFGGGGG>5@C9>FFFFGGGGF>FEGCC:C6EGFGGGGGG+CC=?5=C8CECEGDG97C??C7+:<<@C7FG+<EF47
@M01751:259:000000000-C669V:1:1101:17638:7860 1:N:0:AGAGTC
TCACCACGTCATCCCCACCTTCCTCCGGTTTATCACCGGCAGTCTCCTTTGAGTTCCCGACCGAATCGCTGGCAACAAAGGATAAGGGTTGCGCTCGTTGCGGGACTTAACCCAACATTTCACAACACGAGCTGACGACAGCCATGCAGCACCTGTCTCACGGTTCCCGAAGGCACTAAGGCATCTCTGCCGAATTCCGTGGATGTCAAGAGTAGGTAAGGTTCTTCGCGTTGCATCGAATTAAACCACATGCTCCACCGCTTGTGCGGGCCCCCGTCAATTCATTTGAGTTTTAACCTTG
+
CCCCCGGGGGGGGGGGGGGGGGGGGGGGGGGGGGFGGGGGGGGG<FGGGGFGGGGGGGFGGGGGGGGGGGGGGFGGGGGGGGGGGGGGGGGGGGGGGGGGGGGGGGGGGGGGGGGGGGGGGGGGGGGGGGGGGFGGGGGGGGGGGFFCFGGGGGGGGFGGGFGGGGGGGGGGGGGGGGGFFFGGGGGGEGGGGGGCFGGGGGGGGGG:FGFGCFGFGGGGGGGFGGGGGGGGGGGGGEGGGGGGFDFGGGC6CCCEGF688C8@FCGGGGG5?CGGGGDGGGGGFGGFFFCGCFGGFGGG*
@M01751:259:000000000-C669V:1:1101:18870:7937 1:N:0:AGAGTC
CTAGCAACAGGATTAGATACCCTGGTAGTCCACGCCGTAAACGATGTCGACTTGGAGGCTGTTCCCCTGAGGAGTGGCTTCCGGAGCTAACGCGTTAAGTCGACCGCCTGGGGAGTACGGCCGCAAGGTTAAAACTCAAATGAATTGACGGGGGCCCGCACAAGCGGTGGAGCATGTGGTTTAATTCGATGCAACGCGAAGAACCTTACCTGGCCTTGACATCCAGAGAACTTAGCAGAGATGCTTTGGTGCCTTCGGGAACTCTGAGACAGGTGCTGCATGGCTGTCGTCAGCTCGTGTT
+
CCCCCGGGGGGGGGGGGGGGGGGGGGGGGGGGGGGGGGGGGGGGGGGGGGGGGGGGGGGGGGGGGGGGGGGG,FFGGGGGGGGGGGGGGGGGGGGGGGGGGGGGGGGGGGGGGGGGGGGGGGGGGGGGGDGGGGGGGGGGGGGGGFGGGGGGGGGGGGGGGGGGGGGGGGGGCGGGGGGGGGGGGGGGGGGGGGGGGGGGGGGGFGGGGC?GGGGGGGFEFGFGGGGGGGGGGGGGGGFGGGGGGGGFFGFGGGGGFGDEGGGGGCFGGGGGGGFGGGG6FGGGFGGGGGGFGGFFCEC9D
@M01751:259:000000000-C669V:1:1101:14305:8007 1:N:0:AGAGTC
CTAGCAACAGGATTAGATACCCTGGTAGTCCACGCCGTAAACGATGTCGACTTGGAGGTTGTTCCCTTGAGGAGTGGCTTCCGGAGCTAACGCGTTAAGTCGACCGCCTGGGGAGTACGGCCGCAAGGTTAAAACTCAAATGAATTGACGGGGGCCCGCACAAGCGGTGGAGCATGTGGTTTAATTCGATGCAACGCGAAGAACCTTACCTACTCTTGACATCCACGGAATTCGGCAGAGATGCCTTAGTGCCTTCGGGAACCGTGAGACAGGTGCTGCATGGCTGTCGTCAGCTCGTGTT
+
CCCCCGGGGEFFGGGGGGGGGGGGGGGGGGGGGGGGGGGGGGGGGGGGGGGGGGGGGGGGGGGGGGGGGGGGFGGGGGGGGGGGGGGGGGGGGGGGGGGGGGGGGGGGGGGGGGGGGGGGGGGGGGGGFFGGDGGGGGGGGGGGGGGGFGEGGGGGGGGGGGGGGGGGEFFFFF?CFGGGGFGGGGGGCFFG?FGGGGGGGGGGGGGGGGGGGGGDG7CFGGFGGGEDEGGGGGF5:CC8CFCECFEFGGGFGGGGFEGEGFCCEFGGFFCEGFCCGGF6CGFGG>F:CCFFGGGFEEFCD
@M01751:259:000000000-C669V:1:1101:3039:8073 1:N:0:AGAGTC
CTAGCAACAGGATTAGATACCCTGGTAGTCCACGCCGTAAACGATGAATGCCAGCCGTTGGTCTGCTTGCAGGTCAGTGGCGCCGCTAACGCATTAAGCATTCCGCCTGGGGAGTACGGTCGCAAGATTAAAACTCAAAGGAATTGACGGGGGCCAGCACAAGCGGTGGAGCATGTGGTTTAATTCGAAGCAACGCGCAGAACCTTACCATCCCTTGACCTGGCATGTTACCTCGAAAGATCGGGGAGCCTCTTCGGAGGCGTGCACACTGGTGCTGCATGGCTGTCGTCAGCTCGGGACG
+
CCCCCGGGGG8DDGGGGCFFFGCGFFED<CCF<FGGDGG7FDEEGGFA9FEGGCFGE:@CGFFGGG9<DD,C@FGGGGGGC@@@F:CGC86+>=BFCCFDFFGAFEEGFGFDEG@AFCGECCGGG78EAFGDFFGGEC<FG83,>FCFCEEGDG7*38DCCGG,FGBFG*>FC,3CCFB<,FFF,CFGF@C,5<BC7*FGEGDG+?F:FC+<*@FGE9F+<FFC8C8C+:<:32***282+3;>88E*:8*287EGE8:E>*;*21<+**2;0;++:A7+<=CGGFFCC8*;6<CC**))/
@M01751:259:000000000-C669V:1:1101:17586:8331 1:N:0:AGAGTC
CTAGCAACAGGATTAGATACCCTGGTAGTCCACGCCGTAAACGATGAATGCCAGCCGTTGGTCTGCTTGCAGGTCAGTGGCGCCGCTAACGCATTAAGCATTCCGCCTGGGGAGTACGGCCGCAAGGTTAAAACTCAAATGAATTGACGGGGGCCTGCACAAGCGGTGGAGCATGTGGTTTAATTCGAAGCAACGCGCAGAACCTTACCAGCGTTTGACATGTCCGGACGATTTCCAGAGATGGATTTCTTCCCTTCGGGGACTGGAACACAGGTGCTGCATGGCTGTCGTCAGCTCGTGT
+
CCCCCGGGGGGGGGGGGGGGGGGGGGGGGGGGGGGGGGGGGGGGGGGGGGGGGGGGGGGGGGGGGGGGGGGGGGGGGGGGGGGGGGGGGGGGGGGGGGGGGGGFGGGGGGGGGGGGGGGGGGGGGGGGGGGGGGGGGGGGGGGGGGGGGGGGGGGGGGGGGGFGGGEEGGGGGGGGGGGGGGGGGGGGGCGGGGGGGCGGGGGGGGGGGGGGGGGGGGGGG6@C?GGGGGGGGGGFGGGGCCEC:@F6+<EEGFGGC85?EGGGFGGGGG=88EF++<EGGGFFFG889CEGG5?CFGGF5
@M01751:259:000000000-C669V:1:1101:12532:8343 1:N:0:AGAGTC
CTAGCAACAGGATTAGATACCCTGGTAGTCCACGCCGTAAACGATGTCAACTAGCCGTTGGGATCCTTGAGATCTTAGTGGCGCAGCTAACGCATTAAGTTGACCGCCTGGGGAGTACGGCCGCAAGGTTAAAACTCAAATGAATTGACGGGGGCCCGCACAAGCGGTGGAGCATGTGGTTTAATTCGAAGCAACGCGAAGAACCTTACCTGGCCTTGACATGCTGAGAACTTTCCAGAGATGGATTGGTGCCTTCGGGAACTCAGACACAGGTGCTGCATGGCTGTCGTCAGCTCGTGTC
+
CCCCCGGGGGGDFGGGGGGGGGGGGGGGGGGGGGGGGGGGGGGGGGGGGGGGGGGGGGGGGGGGGGGGGGFEFGGGGGGGGGGGGGGGGFGGGGGGGGGGGGGGGGGGGGFGGGGGGGGGGGG>>FFGGGGGGGGGGGGGGGGGGGGGGDEGGGGCFGGGGGC>:C:1FFEGGGGGGGFFFGGGGGGFGGGGGGGGGGGEGGGGGGGFFFGGGGGFFGGF@FDGGGG5CGGGGGFGEGGGF?98AFFFFGCFDGGGGGGCEGFFGGFFGGGFGGGDC9CFGGGGGGG6@FGGGC+CC=*9*
@M01751:259:000000000-C669V:1:1101:21971:8473 1:N:0:AGAGTC
TCACCACGTCATCCCCACCTTCCTCCGAGTTGACCCCGGCAGTCTCCGATGAGTCCCCGGCATCACCCGCTGGCAACATCGAACGAGGGTTGCGCTCGTTGCGGGACTTAACCCAACATCTCACGACACGAGCTGACGACAACCATGCACCACCTGCGCAGGACCCTTGCGGACCCACCATCTCTGGAGGATTTCCCTGCATGTCAAGCCTTGGTAAGGTTCTTCGCGTTGCATCGAATTAATCCGCATGCTCCGCCGCTTGTGCGGGCCCCCGTCAATTCATTTGAGTTTTAACCTTGCG
+
CCCCCGGGGGGGGGGGGGGGGGGGGGGGGGGGGGGGGGGGGGGGFGFGDGGGGGGGGGGGGGGGGGGGGGGGGGGGGGGGGGGGGGGGGGGGGGGGGGGGFGEGGGGGGGGGGGGGGGGGCDGGGGGGGGGGGGGGGGGGCFFGGGGFFGGGGGGGGEEG@FEGGG8C<FFGGGGGGGGGGGFGGGGGGGGGGGGGGGGGGGGGGGGGGG8EFFGGFFGGGFGGFCGGEG>EG?CCDGGGFFGGG>FCC/A29@?EGEGCE*CCC8C5:EEE:88=C*:<C?CCFC<>FGGG:6:9??*>)
@M01751:259:000000000-C669V:1:1101:4560:8757 1:N:0:AGAGTC
CTAGCAACAGGATTAGATACCCTGGTAGTCCACGCCGTAAACGATGTCGACTTGGAGGTTGTTCCCTTGAGGAGTGGCTTCCGGAGCTAACGCGTTAAGTCGACCGCCTGGGGAGTACGGCCGCAAGGTTAAAACTCAAAGGAATTGACGGGGGCCCGCACAAGCGGTGGAGCATGTGGTTTAATTCGATGCAACGAGAAGAACCTTACCTACTCTTGACATCCACGTAATTCGGCAGAGATGCCTTAGTGCCTTCGGGAACCGTGAGCCAGGTGCTGCATGGCTGTCGTCAGCTCGGGTT
+
CCCCCGGGGGGFFGFGGFFAEGGFGGFFGEGGGGGF@FEFEGGG?FGGGGGGCEGCEEFGGGGGGG9FFF<FGGG@@@F8FGGDECGGGGGEGGGG>FGGGC,@F+>=F@FGGDEGDFGGDBFGGECCDCGGFGGGGGGG,DAEBD9FC:C>EDC*C@7CGDEFFDGC@*<:F*7:FFGGDFDEFGCF:,<=<AE7*<?EFGFGCGFGFFFFCFC9E?FC?F98+<8/;:FGCGGGGEGCE2@76<+:CCCCFFC98*5*:*ACG*A5+2<@5+0+0+<+2+:56:A<*2***3<<=*579
@M01751:259:000000000-C669V:1:1101:27916:8772 1:N:0:AGAGTC
TCACCACGTCATCCCCACCTTCCTCCGGTTTATCACCGGCAGTCTCCTTTGAGTTCCCGGCATTACCCGCTGGCAACAAAGGATAAGGGTTGCGCTCGTTGCGGGACTTAACCCAACATTTCACAACACGAGCTGACGACAGCCATGCAGCACCTGTCTCACGGTTCCCGAAGGCACTCAGGCATCCCTGCCGAATTCCGTGGCTGTCAAGAGTCGGTAAGGTTCTTCGCGTTGCATCGAATTAAACCACATGCTCCACCGCTTGTGTGGGCCCCCGTCAATTCATTTGAGTTTTCACCTT
+
9CCCCGGGF@GE6FF@FGFFGGFGFFCEFGGGGFFEFGEDGGGF@FCG9DGACE<EFGGGGCC<FF9FEFDG+BCCDEFFFFGFFGCEAE=4,7C7=CECA+CCCEGFGGF?<,BF8B<FGGGCFC+3BF7FG7C9A:+FCB83<<F>F983@BFFCEGEFE:F*>@FFE:7::DFGG,DCFCGF,,@FCCFC<7<:CFCFGC7CCFGGF9,=<,*<=A<,27CF99FGGE?EGGG?FGFCE5+AF<;FEGGGC?<CCGGGGGEGE6*::8F5/:=C5:C:FCECFGDEC5<<??++3:7C
@M01751:259:000000000-C669V:1:1101:17074:8817 1:N:0:AGAGTC
TCACCACGTCATCCCCACCTTCCTCCGGTTTATCACCGGCAGTCTCCTTTGAGTTCCCGACCGAATCGCTGGCAACAAAGGATAAGGGTTGCGCTCGTTGCGGGACTTAACCCAACATTTCACAACACGAGCTGACGACAGCCATGCAGCACCTGTCTCACGGTTCCCGAAGGCACTAAGGCATCTCTGCCGAATTCCGTGGATGTCAAGAGTAGGTAAGGTTCTTCGCGTTGCATCGAATTAAACCACATGCTCCACCGCTTGTGCGGGCCCCCGTCAATTCATTTGAGTTTTAACCTTT
+
CCCCCGGGGGGGGGGGGGGGGGGGGGGGGGGGGGGGGGGGGGGGGGGGGGGGGGGGGGGGGGGGGGGGGGGGGGGGGGGGGGGGGGF?GGGGGGGGGGGGGGGGGGGGGGGGGGGGGGGGGGGGGGGGGGEGGGFGGGGGGGGGGGGGGGGGGGGGGGGGGGGGGGGGGCFEEGGGGF@FFGGGGCGGGGGGGGEGFGGGFGGGGGGGGGFFGGGGGGGGGFGGGGGGGGGGGGGGG8FGGGFGGFGGGGGGG@CGGGGGEGG5F8CGD5C=GDGGE7*;?CFG7EG<CFC9?FGCF7:F2
@M01751:259:000000000-C669V:1:1101:24211:8989 1:N:0:AGAGTC
TCACCACGTCATCCCCACCTTCCTCCGAGTTGACCCCGGCAGTCTCCTATGAGTCCCCGCCATAACGCGCTGGCAACATAGAACGAGGGTTGCGCTCGTTGCGGGACTTAACCCAACATCTCACGACACGAGCTGACGACAACCATGCACCACCTGTACACCGACCACAAGGGGGCGACCATCTCTGGCCGTTTCCGGTGTATGTCAAGCCTTGGTAAGGTTCTTCGCGTTGCATCTAATTAATCCGCATGCTCCGCCGCTTGTGCGGGCCCCCGTCAATTCCTTTGAGTTTTAGCCTTGG
+
CCCC@FGG<@@G9FGFGGGFG?FFGGG+@DF-FEAEE777@+;@;,EFGFGFGFG98F7FFE@,<EGGGGCE7B6FFF8E?FAF+BCCGFG7FCGGG7@F8FFF>FGEFFFCGC>D=<AF<?DFCE@CGEC+@:8FFG>*@><FFGCFC::>:C8CCADGGG:FGCFEGF7C*=*<=@>GGGF+2<+0<:/:CAF781?ECCF7EGEF<08EGC6:C9C6+<CFG7*:CC>589E7+3<@9C7:9<:;8*?8C+<8;>C:*;500<885*8?EDEE5*2<+<ACFF7+;:CC?A*+3AC42
@M01751:259:000000000-C669V:1:1101:21048:9010 1:N:0:AGAGTC
CTAGCAACAGGATTAGATACCCTGGTAGTCCACGCCGTAAACGATGATAACTAGCTGTCCGGGGACCTGGTCTTTGGGTGGCGCAGCTAACGCATTAAGTTATCCGCCTGGGGAGTACGGCCGCAAGGTTAAAACTCAAAGGAATTGACGGGGGCCTGCACAAGCGGTGGAGCATGTGGTTTAATTCGAAGCAACGCGCAGAACCTTACCAGCGTTTGACATGTCCGGACGATTTCCAGAGATGGATCTCTTCCCTTCGGGGACTGGAACACAGGTGCTGCATGGCTGTCGTCAGCTCGTG
+
CCCCCGGGGGGGGGGGGGGGGGGGGGGGGGGGGGGGEGGGGGGGGGGGGGGGGGGGFFGGGGGGGGGGGGGGGGGGGGGGGGGGGGGGGGGGGGGGGGGGGGGGGGGGGGGGGGGGGGGGGGGGGGGGGGGGGGGGGG<FGFDGGGGGGGGGGGGGGGGGGGGGGGDCFGGGGGCF<CGGGGGGGGGGGGGGGGGGGGGGGGGGGGGGFGGFGGECEGGG@CEFC?CGGGGGGFGFGFFGGGGGGGGG9@@FGGGGGGGGGGGGGGE8EF6*8CCFCGGFFECFGGGGGC58**:6<CGG*
@M01751:259:000000000-C669V:1:1101:24210:9056 1:N:0:AGAGTC
CTAGCAACAGGATTAGATACCCTGGTAGTCCACGCCGTAAACGCTGTCGACCTGGAGGTTGTTCCCTTGAGGAGTGGCTTCCGGAGCTAACGCGTTAAGTCGACCGCCTGGGGAGTACGGCCGCAAGGTTAAAACTCAAATGAATTGACGGGGGCCCGCACAAGCGGTGGAGCATGTGGTTTAATTCGATGCAACGCGAAGAACCTTACCTACTCTTGACATCCACGGAATTCGGCAGAGATGCCTTAGTGCCTTCGGGAACCGTGAGACAGGTGCTGCATGGCTGTCGTCAGCTCGTGTT
+
BCCCCGGGGGGFGGGGGGGGGGGGGGGEFEFGGGGGGGGGGGG+BCGEDFGGDGGGEGGGFGGGGGGGGCGGFGGGCEEFGGGGGGGGFEGEGGGGGGGGGGGGGGGGGGDDEGGGGGGGGGCEGGEGEFFFFGGGG9FGGDBFGGCFGGGEECF7>FF7F:CF,F:FFGFFFGCGFGCCFFGFFFFGGGGGFGGGGG>ECE<@CCGDGGGFCC:+0+<EECF*+:C5CEGGFC@E5EGF6CC7<FE6AC?FCDGG8CE*CEFEEF8CFG2A@C<+0+<?GF=FFCFEFGG*5AFGGGCGF
@M01751:259:000000000-C669V:1:1101:4749:9082 1:N:0:AGAGTC
CTAGCAACAGGATTAGATACCCTGGTAGTCCACGCCGTAAACGATGAATGTTAGCCGTCGGGCAGTTGACTGTTCGGTGGCGCAGCTAACGCATTAAACATTCCGCCTGGGGAGTACGGTCGCAAGATTAAAACTCAAAGGAATTGACGGGGGCCCGCACAAGCGGTGGAGCATGTGGTTTAATTCGAAGCAACGCGCAGAACCTTACCAGCTCTTGACATTCGGGGTATGGGCAGTGGAGACATTGTCCTTCAGTTAGGCTGGCCCCAGAACAGGTGCTGCATGGCTGTCGTCCGCTAGT
+
CCCCCGGGGGGGGGGGGGGGGGGGGGGGGFGGGGGGGGGGGGGGGGGGGGGGGGGGGGGGGGGGGGGGGGGGGGGGDGDGGDGGEGGFGGGGDGGGGGGGGGGGGGGGGGGGGGGGGGGFGDDGGEFGGGGGGGFGGFFDFFFGGGGGGGGGGGGGGGGGGGFGGGGGGGGGGDFFFGFFGGFGGGFGGGDCFCCGGGGGGGGGGGGGGGGGFGGGGGGGGGGGGGGGGGGDC:EGGGG?FGGGGGGGGFGGGGGGGEFFFC8EE=C=5=EFCFGF?CC9C6AGFGGDGCCCF5*:E/)/*
@M01751:259:000000000-C669V:1:1101:8437:9119 1:N:0:AGAGTC
TCACCACGTCATCCCCACCTTCCTCGCGGCTTATCACCGGCAGTCTCCCTAGAGTGCCCAACTGAATGATGGCAACTAAGGACGTGGGTTGCGCTCGTTGCGGGACTTAACCCAACATCTCACGACACGAGCTGACGACAGCCATGCAGCACCTGTGTGCACGCCTCCGAAGAGGATCCCCGATCTCCCGAGGTAACATGCCATGTCAAGGGATGGTAAGGTTCTGCGCGTTGCTTCGAATTAAACCACATGCTCCACCGCTTGTGCGGGCCCCCGTCAATTCCTTTGAGTTTTAATCTTT
+
CCCCCGGGGGGGGGGGGGGGGGFFFGEGGGFGGGGCCFEGGGGGGAGGGGGGFGGGGGGCGGGGGGGGFGGGGGFGGGFGGGGGGDGFFGGGCGG@CFGGGGECFDFFGC9FCGGGGGGGGGGFFGGGGGGGGFCG:BFCEFGGGCFGGGGGGFFGCFCDCFGGGGGGGFGGGDCFFGGGGG@FF*?,?EGFFFG,FGGGGDF<BFFFGGGG>CEGFFGFG@EGEFD*:*:E*:CFC8C6CFGGGFGGFFGFG7<6<EFGEEE@FCFG55C5CCEEED*8:<7<7CG+<;CF<?C6CFFF7
@M01751:259:000000000-C669V:1:1101:9077:9124 1:N:0:AGAGTC
CTAGCAACAGGATTAGATACCCTGGTAGTCCACGCCGTAAACGATGTCAACTAGCCGTTGGGATCCTTGAGATCTTAGTGGCGCAGCTAACGCATTAAGTTGACCGCCTGGGGAGTACGGCCGCAAGGTTAAAACTCAAATGAATTGACGGGGGCCCGCACAAGCGGTGGAGCATGTGGTTTAATTCGAAGCAACGCGAAGAACCTTACCTGGCCTTGACATGCTGAGAACTTTCCAGAGATGGATTGGTGCCTTCGGGAACTCAGACACAGGTGCTGCATGGCTGTCGTCAGCTCGTGTC
+
CCCCCGGGGGGFGGGGGGGGGGFGGFGGGGGGGGGGGGGGGGGGGGGGGGGGGGGGGGGGGGGGGGGGGGGGGGGGGGGGGGGGGGGGGGGGGGGGGGGGGGGGGGGGGGGGGGGGGGGGGGGGGGGGGGGGGGGGGGGGGGGGGGGGGGGGGGGGGGGGGGGGGDDFGGGGGGGGGGGGGGGGGGGGGGGGGGGGGGGGDEGGGGGGGGGGGGGGGGGGGEGGGGGFFGGGGGGGGGCC>?ED8:EFFGGGGGGGGGGGGCFCFGFEFGGGFG6FFFC8CCFGGGGGGGGGG7<?EG47*
@M01751:259:000000000-C669V:1:1101:11172:9135 1:N:0:AGAGTC
CTAGCAACAGGATTAGATACCCTGGTAGTCCACGCCGTAAACGATGTCGACTTGGAGGCTGTTTCCTTGAGAAGTGGCTTCCGGAGCTAACGCGTTAAGTCGACCGCCTGGGGAGTACGGCCGCAAGGTTAAAACTCAAAGGAATTGACGGGGGCCTGCACAAGCGGTGGAGCATGTGGTTTAATTCGAAGCAACGCGCAGAACCTTACCAGCGTTTGACATGTCCGGACGACTTCGAGAGATCGATTTCTTCCCTTCGGGGACTGGAACACAGGTGCTGCATGGCTGTCGTCAGCTCGTG
+
CCCCCGGGGGGGGGGGGGGGGGGGGGGGGGGFFFGGGEGGGGGGGGGGGGGGGGGGGGGGGGGGGGGGGGGG9FGCEGGGGFGGGGGGGGGGGGGGGGGGGGGGGGGGGGGGGGGGGGGGGGGGGGGGGFGGGGGGFGGGGGGGFGGGGGGGGGCGGGGGGGFGGGGEGGFGGFFGGGGGGGGGGGGCFGGGGGGGGGGG>CGGGGGGGGGGGGGGGGGGGGFGGGEEGGGGDGGFC@88?FFFGEGGFGGGGGGGGGGGCEEGFGGGF?FFFFFE66CGGGGGGF?8EGGGGGGCFGGC7
@M01751:259:000000000-C669V:1:1101:8031:9196 1:N:0:AGAGTC
CTAGCAACAGGATTAGATACCCTGGTAGTCCACGCCGTAAACGATGTCGACTTGGAGGCTGTTTCCTTGAGAAGTGGCTTCCGGAGCTAACGCGTTAAGTCGACCGCCTGGGGAGTACGGCCGCAAGGTTAAAACTCAAATGAATTGACGGGGGCCCGCACAAGCGGTGGAGCATGTGGTTTAATTCGATGCAACGCGAAGAACCTTACCTGGCCTTGACATCCAGAGAACTTAGCAGAGATGGATTGGTGCCTTCGGGAACTCTGACACAGGTGCTGCATGGCTGTCGTCAGCTCGTGTC
+
CCCCCGGGGGGGGGGGGGGGFGGGGGGGGGGGGGGGGGGGGGGGGGGGGGGGGGGGGGDFGGGGGGGGGGGGGGGGGGGGGGGGGGGGGGGGGGGGGGGGGGGGGGGGGGGGGGGGGGDGGEEGGGGGFGGGFFGGGGGGGGGGGGCFFGFEGGGGGGGGGGGGGGGGGGGFGGGGGGGGFFGGGG<CGGGEGGGGGGGEGGGGGGGGGGGGGGGGGCGFCFGGGGGGGGGGGGG?9A6CCGGGFGGGGGGGFDGGGDCCEGCFFCFGFGGGGGFGGGGGFCFGGDF<8FGGCF7<=EGG4
@M01751:259:000000000-C669V:1:1101:29035:9211 1:N:0:AGAGTC
CTAGCAACAGGATTAGATACCCTGGTAGTCCACGCCGTAAACGATGATTGCTAGTTGTCGGGATGCATGCATTTCGGTGACGCAGCTAACGCATTAAGCAATCCGCCTGGGGAGTACGTTCGCAAGATTAAAACTCAAAGGAATTGACGGGGGCCCGCACAAGCGGTGGAGCATGTGGTTTAATTCGAAGCAACGCGCAGAACCTTACCACCTTTTGACATGCCTGGACCGCCAGACAGATCTGGCTTTCCCTTCGGGGACTAGGACACAGGTTCTGCATGGCTGTCGTCAGCTCGTGTCG
+
CCCCCGGGGG8FDFGGGGGGGGGGGGGGGGGGGFFFGGDFGGDCG?DFGGGGGGGGGCFEFGDGEFGGGFGGGGGDC,BFFEFF7@@9<CEGGFCFGFGGGFGGGGG>D?DEEDCGGG4FFCFCFFGGGGGGGGFFGGFEEEFCFCFGGGG7CFFGGGEGCFGFGG7>C>CFFEGC99CCCGCEA,*@BCBF:AF<FF7FFGGGGACFFF7CGGGF+8@CC+<C+<@6>CECGEEG**;8:0+++<C5C+0<9ECF5::C5*0++<8****2A6C9++:+:*A*;;:;C@58C7+57595<
@M01751:259:000000000-C669V:1:1101:28618:9357 1:N:0:AGAGTC
TCACCACGTCATCCCCACCTTCCTCCAGTTTATCACTGGCAGTCTCCTTTGAGTTCCCGACCGAATCGCTGGCAACAAAGGATAAGGGTTGCGCTCGTTGCGGGACTTAACCCAACATTTCACAACACGAGCTGACGACAGCCATGCAGCACCTGTCTCAGAGTTCCCGAAGGCACCAAAGCATCTCTGCTAAGTTCTCTGGATGTCAAGAGTAGGTAAGGTTCTTCGCGTTGCATCGAATTAAACCACATGCTCCACCGCTTGTGCGGGCCCCCGTCAATTCATTTGAGTTTTAACCTTT
+
CCCCCGGGGGGGGGFGGGGGGGGGGGGGGGGGGGGGGGGGGGGGGFGGCFFGFFGFGGGEGGGGGGGGGGGGDGGGGGGGGGGGGGFFFFEGEEEGGG7FFFGDEGGGFGGGGGGGGGGFGGGGG@CFGGBFGGCFGGG7:FFGG<FDFGFGGGGCFGGFCFDGGGGGGCGGGCFGGGGGFGGGGGF,?F;FFGGG9@FFGGGGGGGGGGGGFGGGFGGGCGG,<CCFGGGEGG9CCG@FGGFGDFFEGFDGG++30*::C5AF8+9;:EG*/:8C8**1+<97CGGGGC<7?:F?+<*:*
@M01751:259:000000000-C669V:1:1101:25718:9379 1:N:0:AGAGTC
CTAGCAACAGGATTAGATACCCTGGTAGTCCACGCCGTAAACGATGTCGACTTGGAGGTTGTTCCCTTGAGGAGTGGCTTCAGGAGCTAACGCGTTAAGTCGACCGCCTGGGGAGTACGGCCGCAAGGTTAAAACTCAAATGAATTGACGGGGGCCCGCCCAAGCGGTGGAGCATGTGGTTTAATTCGATGCAACGCGAAGAACCTTACCTACTCTTGACATCCAGAGAACTTAGCAGAGATGCTTTGGTGCCTTCGGGAACTCTGAGACAGGTGCTGCATGGCTGTCGTCAGCTCGTGTT
+
CCCCCGGGGGGGGFFFFGGGFEAFGGGGGG<@FEGF@FGGFGEGFGGFF,@CBEDCD@FCAF<,CFFF@<F<EEG?FE8CE,6FGCDFGF8@FGCCEFGGG:C=F:F@FFC?C=F7B<FG:+@73+@DGCED<D9FD9DFFFFE<FA9=FGGGC:*557*>:7<FGCF7*:<BFCF9,72=C7C,<2<,?B:F::<FC7*/*<;8F<?C+2<?CC:7+++<CFC@EG:8A8FFG+<0A81*70:<++3+*2+0<:68CE5C8@7CCCE7CECCFGFGG66:9***;89*CFGGGG6C/*/0
@M01751:259:000000000-C669V:1:1101:26123:9383 1:N:0:AGAGTC
CTAGCAACAGGATTAGATACCCTGGTAGTCCACGCCGTAAACGATGTCGACTTGGAGGTTGTTCCCTTGAGGAGTGGCTTCCGGAGCTAACGCGTTAAGTCGACCGCCTGGGGAGTACGGCCGCAAGGTTAAAACTCAAATGAATTGACGGGGGCCCGCACAAGCGGTCGAGCATGTGGTTTAATTCGATGCAACGCGAAGAACCTTACCTACTCTTGACATCCACGGCATTTGGCAGAGATGCCTTAGTGCCTTCGGGAACCGTGAGACTGGTCCTGCATGGCTGTCGTCCGCTCGTGTT
+
CCCCCGFFGE?FEF<EA<CFFCCFFGGGFGGFFFGDE:;FFFGCGFE<E@FE,CEF@FGGFCEGGGFCEFF@CFFFFF,CC<BFG>E=FEFEGCFC@=CGFGB@CCGFG7BF7?FG8A@GE@FGGEGFFGFA=DFGGG<DFGF9=F9CFGCCDFG7>>7:@FCFGGE<*=<FCEFG<C<2*FGGGAFG9<FE:CB*::CEGGCF**3<C8<90+<ECC?+3<@*<8:?*8?FC7CGGDCG8FGCFF9A720<CE7<8:8C8C=C85;C79++2<+++03;<0**0;F6*A**:CC5CEF*2
@M01751:259:000000000-C669V:1:1101:28929:9503 1:N:0:AGAGTC
TCACCACGTCATCCCCACCTTCCTCCGGCTTATCACCGGCGGTTCCTTTAGAGTACCCAACCAAATGATGGTAACTAAAGGCGAGGGTTGCGCTCGTTGCGGGACTTAACCCAACATCTCACGACACGAGCTGACGACAGCCATGCAGCACCTGTCTCAATGTTCCCGAAGGCACCAATCCATCTCTGGAAAGTTCATTGGATGTCAAGGCCTGGTAAGGTTCTTCGCGTTGCTTCGAATTAAACCACATGCTCCACCGCTTGTGCGGGCCCCCGTCAATTCATTTGAGTTTTAACCTTGC
+
CCCCCGGGGGGGGFGGGGGGGGGGGGGGGGGGGGGGGGGGDCFGDGEGGGFGGFGGGGGGGGGGGCFF9F9EGGGFGFGGGGGGFGGGGGGGG::FFGCF+>FCFFGGGGGGGGGG8F9FGFFGGGGGGCGGGGGGGGGGFFGGGGE:FGFFCCCFCFD@GGGGCCFEGGGCFGGGGABFFC,<><9FFGG,CFFCFGC9<<FF>FFFF77<,=<FEFF<+<CFGGCEEGC8CGG+:EG?CEG?EGGG=?FF03CG*;8E8CFE++CC8:8:EGG=**ACCFFGDF9+;C+<FGEFFC***
@M01751:259:000000000-C669V:1:1101:7170:9560 1:N:0:AGAGTC
CTAGCAACAGGATTAGATACCCTGGTAGTCCACGCCGTAAACGATGGAAGCTAGCCGTCGGGGGGTTTACCTTTCGGTGGCGCAGCCAACGCATTAAGCTTCCCGCCTGGGGAGTACGGTCGCAAGATTAAAACTCAAAGGAATTGACGGGGGCCCGCACAAGCGGTGGAGCATGTGGTTTAATTCGAAGCAACGCGCAGAACCTTACCAGCCCTTGACATGCCTCGCAGACTTCAGAGATGAGGTCGTTCCTTCGGGACGAGGACACAGGTGCTGCATGGCTGTCGTCAGCTCGTGTCGT
+
CCCCCEGFGGGGGFFFGGGGGGFFFDFGGFFFEGGGGCFEGGGGGGGG@FFCFEAFCCCGECGGGDECGGG<FFGGDCGEGG+CFEFCCFCCF@FFFAFFGFGFDEGGGF@@<@FDGGGFGGGGEC@9FFG?C9?F9FFCCGFFGGFFGEDGGG?GEGGGGGFFGEEEGGGGG6<@EFEFGFC9FFFCCG8+<8EDGGGEEGGGGGGGFGG>>CFCG?:GFGGF?C8?>>>CGGCEG<+C:AFFGGGGEGEEEGFFDEGG>CGG*868C*8A6A+9+<CFDFFE898CFF=C?65**2*11
@M01751:259:000000000-C669V:1:1101:26152:9565 1:N:0:AGAGTC
TCACCACGTCATCCCCACCTTCCTCCGGTTTATCACCGGCAGTCTCCTTTGAGTTCCCGACCGAATCGCTGGCAACAAAGGATAAGGGTTGCGCTCGTTGCGGGACTTAACCCAACATTTCACAACACGAGCTGACGACAGCCATGCAGCACCTGTCTCACGGTTCCAGAAGGCACTAAGGCATCTCTGCCAAATTCCGTGGATGTCAAGAGTAGGTAAGGTTCTTCGCGTTGCATCGAATTAAACCACATGCTCCACCGCTTGTGCGGGCCCCCGTCAATTCATTTGAGTTTTAACCTTT
+
CCCCCGGGGGGGGGGGGGGGGGGGGGGGGGGGGGGGGGGGGGGGFGGGGGGGGGGGFFE,@CGGECFCFFEGGFGGGGGGGGGGGGGDGGDGGGGGGEGFGGGGGGGGGCE<FGGGGFGGAFGGGGGGG@EGGFGGGGDEGGGGFGGGCFFGAEGGGGFCFGEGG@FFGGGGGFGGCEF7:FFGGGGGGGFGGGGGGGG,*C:::BFGGGGGFFGG:FGGGGG9FG@CEEEGGGFFCGGFFGGGGGC*C869CFGGGGGGGGG5CCCGGGEEEGCCEGGEGEFDGGGG98FGGG:<E7>7*
@M01751:259:000000000-C669V:1:1101:18061:9571 1:N:0:AGAGTC
CTAGCAACCGGATTAGATACCCTGGTAGTCCACGCCGTAAACGATGTCGACTTGGAGGCTGTTTCCTTGAGAAGTGGCTTCCGGAGCTAACGCGTTAAGTCGACCGCCTGGGGAGTACGGCCGCAAGGTTAAAACTCAAATGAATTGACGGGGGCCCGCACAAGCGGTGGAGCATGTGGTTTAATTCGATGCAACGCGAAGAACCTTACCTGGCCTTGACATCCAGAGAACTTAGCAGAGATGCTTTGGTGCCTTCGGGAACCGTGAGACAGGTGCTGCATGGCTGTCGTCAGCTCGTGTT
+
CCCCCGGGGGGGGGGGGGGGGGGGGGGGGGGGGGGGGGGGGGGGGGGGGGGGGGGGGGGGGGGGGGGGGGGG9FGGGGGGGGGGGGGGGGGGGGGGGGGGGGGGGGGGGGGGGGGGGGGGGGGGGGGGGGGGGGGFGGGGGGGGGGGGGGGGGGGGGGGGGGGGGGGGGGGGGGGGGDFFFGGGGCFGGGGGGGGGGGGGDGGGGGGGGGGGGGGGGCGGGGDGGFG>FFGGGGFGGGGFFEGGGGGGF=FGGGGGGGG5CFFGGFFGFEGGFGGGGGGF?CFGGGGFGGFGCFGGGEF<C
@M01751:259:000000000-C669V:1:1101:5868:9583 1:N:0:AGAGTC
TCACCACGTCATCCCCACCTTCCTCCGGTTTATCACCGGCAGTCTCCTTTGAGTTCCCGACCGAATCGCTGGCAACAAAGGATAAGGGTTGCGCTCGTTGCGGGACTTAACCCAACATTTCACAACACGAGCTGACGACAGCCATGCAGCACCTGTCTCAGAGTTCCCGAAGGCACCAAAGCATCTCTGCTAAGTTCTCTGGATGTCAAGAGTAGGTAAGGTTCTTCGCGTTGCATCGAATTAAACCACATGCTCCACCGCTTGTGCGGGCCCCCGTCAATTCATTTGAGTTTTAACCTTG
+
CCCCCGGGGGGGGGGGGGGGGGGGGGGGGGGGGGGGGGGGEGGGGGGGGGGGGGGGGGGGGGGGGGGGGFGGGGGGGGFGGGGGGGGGGGGGGGGGGGGGGGDGDEGGGGGGGGGGGGGGCEGGGG@CEGGGGGGGGGGGGGGGGGGGGGGGGGGGGGGGGFGGGGGGGGGGGGFFGGGGCFFGGGGGGG;FFGF@<CGGGDFDCFGCFGGGGGGGGGGGGGGGGGG78@EG5E?@FGGF+:<<FGGGGDGGGFCFFGG>EGGGGFGC8*::5CEG8:7EF?++AFGECGGGGGFGFFGC*
@M01751:259:000000000-C669V:1:1101:5013:9591 1:N:0:AGAGTC
CTAGCAACAGGATTAGATACCCTGGTAGTCCACGCCGTAAACGATGTCGACTTGGAGGTTGTTCCCTTGAGGAGTGGCTTCCGGAGCTAACGCGTTAAGTCGACCGCCTGGGGAGTACGGCCGCAAGGTTAAAACTCAAATGAATTGACGGGGGCCCGCACAAGCGGTGGAGCATGTGGTTTAATTCGATGCAACGCGAAGAACCTTACCTACTCTTGACATCCACGGAATTCGGCAGAGATGCCTTAGTGCCTTCGGGAACCGTGAGACAGGTGCTGCATGGCTGTCGTCAGCTCGTGTT
+
CCCCCGGGGGGGGGGGGGGGGGGGGGGGGGGGGGGGGGGGGGGGGGGGGGGGGGGGGGGGGGGGGGGGGGGGGGGGGGGGGGGEGGGGGGGGGGGGGGGGGGGGGGGGGGGGGGGGGGGGGGGGGGGGFGGGGGGGGGGFGGCGGGEFGGGGGGGGGGGGGGGGGGGGGGFGGGDGGGGGGGGGGGGG?CFFGGGGGGGCE5CCGGGGFECFGGGGGGGGFFGGGGGGGGGGGGGGGGGGGFCGFGGG?CGGGGGGFEGCEGFEGGGCFFGGG76CGGGGGFCF@>FEGGGGEGFFEEDCF
@M01751:259:000000000-C669V:1:1101:26063:9750 1:N:0:AGAGTC
TCACCACGTCATCCCCACCTTCCTCCGGTTTATCACCGGCAGTCTCCTTTGAGTTCCCGACCGAATCGCTGGCAACAAAGGATAAGGGTTGCGCTCGTTGCGGGACTTAACCCAACATTTCACAACACGAGCTGACGACAGCCATGCAGCACCTGTCTCACGGTTCCCGAAGGCACTAAGGCATCTCTGCCGAATTCCGTGGATGTCAAGAGTAGGTAAGGTTCTTCGCGTTGCATCAAATTAAACCACATCCTCCCCCGCTTGTTCGGCCCCCCTTCAATTCATTTGAGTTTTAACCTTT
+
CCCCCGGGGGGFGGGGGGGGGGGFGGGGGGGGFGGGEGGG+@F8CECFFGFFGFFGGGGCEGGGEEGGFFFFGGFFGGGGFGGGGGGFGGGG@CCCFGGFDGGCGDFGGGGGGGGGGGGGFGGGGEDGG>CFCDGGGFGDGFFGGFD<BFCFFGGGF=CFFDEGCCGGG7CGGG7FGGDFCFGFGFGGGGDGD*47<A,2:1*,,?CCB,:27,7,7F?,,?<:FF7;/*::1C69++:+<CC9+<C8C*++*+2;*2?**?EC89+/***1*:/:**22A+<<<<?:+;+<CCF6C000*
@M01751:259:000000000-C669V:1:1101:15469:9771 1:N:0:AGAGTC
CTAGCAACAGGATTAGATACCCTGGTAGTCCACGCCGTAAACGATGAATGCCAGCCGTTGGCCTGCTTGCAGGTCAGTGGCGCCGCTAACGCATTAAGCATTCCGCCTGGGGAGTACGGTCGCAAGGCTAAAACTCAAAGGAATTGACGGGGACCCGCACAAGCGGCGGAGCATGCGGATTAATTCGATGCAACGCGAAGAACCTTACCAAGGCTTGACATACACCAGAACGGGCCAGAAATGGTGGTCTCTTTGGACACTGGTGCACAGGTGGTGCATGGTTGTCGTCAGCTCGTGGCGT
+
CCCCC<FG<EC<F<<EFCE@FE@FDFC<FC,CCFE@BGGCDE@FDCFA,FFGFFGFGCF@GFD6C@,9FFAG<FCCFGGGGGGE@CCFEE?FFG@?FGGFCGG9EGG7D=DC+F:AEGGGGECGGGC7DB8AD>AFD,?9A=CFGGGG7>FDGEGGCF@CCC>>3*31C7FG7<FGEG7=<,>:F:<:,,1<FFGGC8>EGCFEGGG6CE8C*;FGCF6<:7<<8;E*/;8:**2*;FCF8?+9EGEC9+2C79+3@:6CG96A*<8<CFF<+/C:EFG+A9<5:9C@*1CC7611:*19/
@M01751:259:000000000-C669V:1:1101:26324:9933 1:N:0:AGAGTC
TCACCACGTCATCCCCACCTTCCTCCGGTTTATCACCGGCAGTCTCCTTTGAGTTCCCGACCGAATCGCTGGCAACAAAGGATAAGGGTTGCGCTCGTTGCGGGACTTAACCCAACATTTCACAACACGAGCTGACGACAGCCATGCAGCACCTGTCTCAGCGTTCCCGAAGGCACCGGGGCATCTCTGCCCCGTTCGCTGGATGTCAAGAGTAGGTAAGGTTCTTCGCGTTGCATCGAATTAAACCACATGCTCCACCGCTTGTGCGGGCCCCCGTCAATTCATTTGAGTTTTAACCTTG
+
CCCCCGGGGGGGGGGGGGGGGGGGGGGGGGGGGDFGGGGGGGGGGGFGGG99<FFGGGCEGGGGGGGGGGGECFGGGG8C<FFGGFFFGGGFFFEEGGGGGGGGGGGGG9?<FEGGGGFGCFGGGDGGEDCFEGGGGGGG:FGGGGGGGGFFG>FFFFFGFGGCFGGGFF@:CAFGGG>ECGGGGFGFCFE7<FFBFGGG>FGGFFFFFGDFFGCFGG+@CCDFGGGFECGGDEGGGGGEC;C9:+CFFGCFFCGEF;ACC?C=F8988CCGGG8*:CCE??F?FC797AC?CGDF7:FG*
@M01751:259:000000000-C669V:1:1101:2934:10024 1:N:0:AGAGTC
TCACCACGTCATCCCCACCTTCCTCTCGGCTTATCACCGGCAGTCCCCTTAGAGTGCCCAACCAAATGCTGGCAACTAAGGGCGAGGGTTGCGCTCGTTGCGGGACTTAACCCAACATCTCACGACACGAGCTGACGACAGCCATGCAGCACCTGTTCTAGGGCCAGCCGAACTGAAGGTCATCGTCTCCAATGACCATACCCCGAATGTCAAGAGCTGGTACGGTTCGTCGCGTTGCTTCGAATTAAACCACATGCTCCACCGCTTGTGCGGGCCCCCGTCAATTCCTTTGAGTTTTAAT
+
CCCCCGGG8DFCFGGGGGGGGGGFGDCGFGGGGFGGGFGGGGGGGFGGGGGGGGGGGGGDGGGGGGGGGGGFGGGGEGGGC8FECCFGGGGGDGDEGFFGGGGGGGGG,CEFGGFEGGGECFGGG7FD7BFGDEF<FGGGCFGGGFGGGGGFGGGFDFGGFGGG@FGGGGCFEF9FEFGCFCFGCFFFFFFGF:FFFCFFFFGGDFECFGFCFF9+?:FFEG7/:*;5*/;CECECECGGGEFGF>FGFC?EGEC9A<CFC*A:C5558+9*C5?EEGGCEGG5<7<FFE?7+/<9?FD**
@M01751:259:000000000-C669V:1:1101:23249:10158 1:N:0:AGAGTC
CTAGCAACAGGATTAGATACCCTGGTAGTCCACGCCGTAAACGATGTCGACTTGGAGGTTGTGCCCTTGAGGCGTGGCTTCCGGAGCTAACGCGTTAAGTCGACCGCCTGGGGAGTACGGCCGCAAGGTTAAAACTCAAATGAATTGACGGGGGCCCGCACAAGCGGTGGAGCATGTGGTTTAATTCGATGCAACGCGAAGAACCTTACCTGGTCTTGACATCCACAGAACTTTCCAGAGATGGATTGGTGCCTTCGGGCACTGTGAGACAGGTGCTGCATGGCTGTCGTCAGCTCGTGTT
+
CCCCCGGGGFGGGGGGGGGGGGGGGGGGGGGGGGGGGGGGGGGGGGGGGGGGGGGGGGGGGGCGGGGGGGGGGGGGGGGGGGGGGGGGGGGGGGGGGGFFGGGGGGGGGGGGGGGGGGGGGGGGGDGFFFGGFGGGFBFGGGGGGGGGGGGGGGGGGGGDG@GGGGGGGGGGGGGGGGGCFGFGGGGC9FGE9CFGGGDD*;CFGGGGGGGGGFCGF?CFFGGGGG+;FDGGEFGGGGGGGGGGGGG*;E5FCFGG8EE**8*<C+CFGGGFF<+<E79CC7C:8522;@//=6+3::**2
@M01751:259:000000000-C669V:1:1101:25897:10168 1:N:0:AGAGTC
TCACCACGTCATCCCCACCTTCCTCCGGTTTGTCACCGGCAGTCTCCTTAGAGTGCCCACCATAACGTGCTGGTAACTAAGGACAAGGGTTGCGCTCGTTACGGGACTTAACCCAACATCTCACGACACGAGCTGACGACAGCCATGCAGCACCTGTGTCAGAGTTCCCGAAGGCACCAATCCATCTCTGGAACGTTCTCTGCATGTCAAGGCCTGGTAAGGTTCTTCGCGTTGCTTCGAATTAAACCACATGCTCCACCGCTTGTTCGGGCCCCCGTCAATTCATTTGAGTTTTAAACTT
+
CCCCCGGGGGGGGGGGGGGGGGGGGGGGGGGEGGGGGGGGG7FGCGGGGGGFGGDFGGDGGGFGGGGGGFGFGFGFGGGGGFGGFGEFGGGCGEGCGGGGFGGGCGGGGGFGDFEGGGGGGGGGCGEGGGGEGGF9F@EGGGGGFGFGGGGGFDGGD@FGGGGFEGFEFG7BFDFFGGGGGF>F9<>FGGFGG,>DCDFCF99F,7FFF9,3=CFF*?FFG7FC99CF**:8F*FFFF8*9CFFFGE**:18+30<+:>FEEEGGF+<*8CECG*>:E:E*<CFCFEF79CFFGGGC+:?F
@M01751:259:000000000-C669V:1:1101:2256:10233 1:N:0:AGAGTC
TCACCACGTCATCCCCACCTTCCTCCGGTTTATCACCGGCAGTCTCCTTTGAGTTCCCGACCGAATCGCTGGCAACAAAGGATAAGGGTTGCGCTCGTTGCGGGACTTAACCCAACATTTCACAACACGAGCTGACGACAGCCATGCAGCACCTGTCTCACGGTTCCCGAAGGCACTAAGGCATCTCTGCCGAATTCCGTGGATGTCAAGAGTAGGTAAGGTTCTTCGCGTTGCATCGAATTAAACCACATGCTCCACCGCTTGTGCGGGCCCCCGTCAATTCATTTGAGTTTTAACCTTT
+
CCCCCEGGGGGGGGEGGGGFGGGGFGGGGGEGG9FGDGDGGDEFFDFD9AFFFFGFGGGGGGGGG7FE@FGGGGGGGGGGGGGFFFFGCC:FGGGEFGGGGE+@:FCF?EFGACGEFE9C?DCFGGC+B@FEGGGGDGGGGGGGGGGGGGGGFC>FG;AF;FCEFGGGGEGG:7DFFGFE:<FDFGG9FFFGGEC@A<,CFE*2?FFGGGGGGGGGECGFC<FGG,:8E>EEGGG?FE?CFECFCCFCFFGF?<+<CFG***2@F0+*25*?8=CE;EC59<C7CF99CCCFCCFCCC7>0
@M01751:259:000000000-C669V:1:1101:22323:10393 1:N:0:AGAGTC
CTAGCAACAGGATTAGATACCCTGGTAGTCCACGCCGTAAACGATGTCGACTTGGAGGTTGTTCCCTTGAGGAGTGGCTTCCGGAGCTAACGCGTTAAGTCGACCGCCTGGGGAGTACGGCCGCAAGGTTAAAACTCAAATGAATTGACGGGGGCCCGCACAAGCGGTGGAGCATGTGGTTTAATTCGATGCAACGCGAAGACCCTTACCTACTCTTGACATCCACGGAATTTGGCAGAGATGCCTTAGTGCCTTCGGGAACCGTGAGACAGGTGCTGCATGGCTGTCGTCAGCTCGTGGT
+
CCCCCGGGGGGGGGGGGGGGGGGGGGGGGGGGGGGGGGGGGGGGGGGGGGGGGGGGGGGGGGGGGGGGGGGGGGGGGGGGGGGGGGGGGGGGGGGGGGGGGGGGGGGGGGGGGGGGGGGGCGGGGGGFFGGGGGGGGGGGGGGGGFFGGGECEGG>EGGGGGGGGGGCEGFGGFDFEGGGGGGGGGGGGGFFGGGGDGGGDG*8@FFGGGGGGGGGGFGDG7CFGGGEEDFGGGGGGGFGGGGGGCFFGG?7FGGGGDGGGGGGGFG5:CCGGGFFG7C89EGG?CGGFFG85A70/C**1
@M01751:259:000000000-C669V:1:1101:18837:10417 1:N:0:AGAGTC
CTAGCAACAGGATTAGATACCCTGGTAGTCCACGCCGTAAACGATGAATGTTAGCCGTCGGGCAGTATACTGTTCGGTGGCGCAGCTAACGCATTAAACATTCCGCCTGGGGAGTACGGTCGCAAGATTAAAACTCAAAGGAATTGACGGGGGCCCGCACAAGCGGTGGAGCATGTGGGTTAATTCGAAGCAACGCGCAGAACCTTACCAGCTCTTGACATTCGGGGTATGGTCATTGGAGACGATGACCTTCAGTTCGGCTGGCCCTAGAACAGGTGCTGCATGGCTGTCGTCAGCTCGT
+
<BCCCGGGGGGG<F<FFGG@FFGGG@EGFFFGGGGF7C@FFFGGGEGGGGFFEFF,7@FCFGEDEF@EA<FFCCFFDF,FFGGGGCEGFGCDCFGEGGGGGCFEFGGCC<?FEEC8F?F<@F@7FGGFGGGFGGGGFBF9BCD=BFG9F:>F7B>CBFGGCG,<*>*<<FC:*8<=9C*=<F,<F:BFFF7FAFCCGE>:88E*2:::+<+*+8@FGDFCC?EGGGD>8CC*0<97CF?@*AG>CE*<:+<@8+0<A+CEGC5*/;C=8*<+<A6C<++++<CCE>*;;C+*1:55+<C<)
@M01751:259:000000000-C669V:1:1101:15884:10433 1:N:0:AGAGTC
TCACCACGTCATCCCCACCTTCCTCCGGTTTGTCACCGGCAGTCTCCTTAGAGTGCCCACCATAACGTGCTGGTAACTAAGGACAAGGGTTGCGCTCGTTGCGGGACTTAACCCAACATCTCACGACACGAGCTGACGACAGCCATGCAGCACCTGTCTCACGGTTCCCGAAGGCACCAATCCATCTCTGGAAAGTTCCGTGGATGTCAAGACCAGGTAAGGTTCTTCGCGTTGCATCGAATTAAACCACATACTCCACCGCTTGTGCGGGCCCCCGTCAATCCCTTTGAGTTTCAGTCTT
+
CCCCCGGGGGGGGGGGGGGGGGGGGGGGGGGGGGGGGDEEFEGGGGGGGGGGGGGGEFFGGGGGGGGGFGGFGGGGGGGGGGGGGGGDGGGGGGGGCEGGGCEDCFGGFFGDFFGGGFGGGGGGGGGGGGGGGGGGGGEFDEGGGFFGFGGDAFFGGGGGGGGGGGGGGGGGGGDFGGGGGCGGGGGFGGGGCEFG9FGGEDFEGFFGGGGGGGGGDGGGGGF<FGGGFGGGGCGGGF>FFG>FGGFDGGGGGF:<<86@CEG=C8<<;EGE8CGGD=EGEG+20<<@9:;<CE9<7?FDG
@M01751:259:000000000-C669V:1:1101:5765:10436 1:N:0:AGAGTC
CTAGCAACAGGATTAGATACCCTGGTAGTCCACGCCGTAAACGATGTCAACTAGCCGTTGGGATCCTTGAGATCTTAGTGGCGCAGCTAACGCATTAAGTTGACCGCCTGGGGAGTACGGCCGCAAGGTTAAAACTCAAATGAATTGACGGGGGCCCGCACAAGCGGTGGAGCATGTGGTTTAATTCGAAGCAACGCGAAGAACCTTACCAGGCCTTGACATGCAGAGAACTTTCCAGAGATGGATGGGTGCCTTCGGGAACTCTGACACAGGTGCTGCATGGCTGTCGTCAGCTCGTGTC
+
CCCCCGGGGGGGGGGGGGGGCGGGGFGGGGGGGGGGGGGGGGGGGGGGGGGGGGGGGGGGGGGCFFGGGGGGGGGGGFFGGGGGGGGGGGGGGGGGGGGGGGGGGGGGGGGGGGGGGGGGGGGGGGGGGGGGGGGGGGGGGGGGGGGGGGGGGGGGGGGGGGGGGGGGGGGFGGGGGGGGGGGGGGGGGGCGFGGGGGGGEGGGGGGGGGGFDFGGGGGGGGFFGGGGGGGGG70@FGCGGGGGGFFGGGGGFGGG=EGGGGCCEC9EFGGGGGGFGGCGGGFGGGGGGGGGGGFFEGGGD
@M01751:259:000000000-C669V:1:1101:12880:10464 1:N:0:AGAGTC
CTAGCAACAGGATTAGATACCCTGGTAGTCCACGCCGTAAACGATGTCGACTTGGAGGCTGTTCCCCTGAGGAGTGGCTTCCGGAGCTAACGCGTTAAGTCGACCGCCTGGGGAGTACGGCCGCAAGGTTAAAACTCAAATGAATTGACGGGGGCCCGCACAAGCGGTGGAGCATGTGGTTTAATTCGATGCAACGCGAAGAACCTTACCTGGCCTTGACATCCAGAGAACTTAGCAGAGATGCTTTGGTGCCTTCGGGAACTCTGAGACAGGTGCTGCATGGCTGTCGACAGCTCGTGTT
+
CCCCCGGGGGGGGGGGGGGGGGGGFGFEGGGGGGGGGGGEGGGGGGEFGGGGGGGGGGGGGGFGFGGGGGG@FFGGEGFG@FGGGGGFGGGGGGGGGGGCDEGGGGGGGGGGGGGGGGGGGDGGGGC<DGGGGGGFFGGGGGGFGGGGGGGC:FGGGGEGGGGGGGD@C:FGGGGGCGGGFFGDFFGGGGGG9FGGGEGDGGGGGGGGFGGGGFGGGGGC:7+;FFCCFFFC@FCGCECCCF?CCCC@@FGGGGGGFEEC*;E9ECCFF6FGD7+<??9<CFGGDC*<8*1*:FFGCEC95
@M01751:259:000000000-C669V:1:1101:10282:10471 1:N:0:AGAGTC
TCACCACGTCATCCCCACCTTCCTCTCGGCTTATCACCGGCAGTCCCCCTAGAGTGCCCAACTGAATGCTGGCAACTAAGGGCGAGGGTTGCGCTCGTTGCGGGACTTAACCCAACATCTCACGACACGAGCTGACGACAGCCATGCAGCACCTGTGCACCTGTCCCGAAGGAAAAGCTCCATCTCTGGAGCCGTCAGGGCATGTCAAGGGCTGGTAAGGTTCTGCGCGTTGCTTCGAATTAAACCACATGCCCCACCGCTTTTGCGGGCCCCCGTCAATTCCTTTGAGTTTTAATCTTGC
+
CCCCCGGGGGGGGGGGGGGGGGGGGFGGGGGGGGGGGGGGGGGGGGGGGGGGGGGGGGGGGGGGGGGGGGGGGCGGGGGGGGGGGGDGGGGGGG>FGGGGGGGGEGGGGGGGGGGGGGFFGGGGGGGGGG7CEFGGGGGGGGGEGGGGGGGGGFGGFGGGG?FGGGFEGFEGGGGGGGGGGGGGFGGGGGFFGGGGGGFGGCFGGGFGFCGCFGGGGGGGFGFDEGGGGGGDC9:<:CFDGGGGCEGG*ACC+0;;CE8CEG*<+A*:8CECEGG5:=*<EFGGGGGCFCGGGGGGGFF:2
@M01751:259:000000000-C669V:1:1101:25432:10548 1:N:0:AGAGTC
CTAGCAACAGGATTAGATACCCTGGTAGTCCACGCCGTAAACGATGAATGCCAGCCGTTGGTCTGCTTGCAGGTCAGTGGCGCCGCTAACGCATTAAGCATTCCGCCTGGGGAGTACGGTCGCAAGATTAAAACTCAAAGGAATTGACGGGGGCCCGCACAAGCGGTGGAGCATGTGGTTTAATTCGAAGCAACGCGCAGAACCTTACCATCCCTTGACATGGCAGGATTGTCCGAGAGATCGGTCGTTCCCTTCGGGGACCTGCACACAGGTGCTGAATGGCTGTCGCCAGCTCGTTCCG
+
CCCCCGGGCFAFFGGFFGFEFE,EFGGGDGFGGGCD@@FGGGGGGFGGGGGGGGGGDGEFFCGGCFFFFFGFFGFEFFFG>E7FCFGGEGDG+BCF9FFFGGGGFEGGFFFGGGBFFGG@F@:CF:FFCEG9FGGGGGAFGGFGCFGECFGDGEEGGGGGGF,7<CC7FFGGE,<FF,<FGCFGGC*CF*4?FG7:FGGGGGG5>?EFEG?:EE?7;FF?C6CECGC8CF6CF7;>8:C>FFGEE8>EE*;CFGGDCD5?8CFEF6@F8EC8FCGC++0@2+:0;*<C**;?E6+::****
@M01751:259:000000000-C669V:1:1101:16028:10592 1:N:0:AGAGTC
TCACCACGTCATCCCCACCTTCCTCCGGTTTATCACCGGCAGTCTCCTTTGAGTTCCCGGCATTACCCGCTGGCAACAAAGGATAAGGGTTGCGCTCGTTGCGGGACTTAACCCAACATTTCACAAAACGAGCTGACGTCAGCCATGCAGCACCTGTCTCAGAGTTCCCGAAGGCACCAAAGCATCTCTGCTAAGTTCTCTGGATGTCAAGGCCAGGTAAGGTTCTTCGCGTTGCATCGAATTAAACCACATGCTCCACCGCTTGTGCGGGCCCCCGTCAATTCCTTTGAGTTTTAAACTT
+
CCCCCGGGFGGEGGGGGGGGGGFFDGGGEEGEFCGC8;:FFEGGADECFCFFFFGFGGDCCEGGFFEF@EF@CE<EFCFGGGGCGFGEFFC7=F7=?FFG8+=4CGGGG,9EFECFEGC9DCFFGG,F=FFC@FGGGD+BF+BD?FCCFC8<<BF8D@CEC9<FC;FGGG*<FCFF@F>CE7,>;<,DFD,FFFG3,@@EGEF9FF:FDC,,<<<FFGGFG7?CCEFD8EGG*1<@9FD8*<89F7@@F8C?F6FGGG>C888CCF8CE5*8CGGD*/*12A9++@F7++8@F97:7+0:D
@M01751:259:000000000-C669V:1:1101:14040:10650 1:N:0:AGAGTC
CTAGCAACAGGATTAGATACCCTGGTAGTCCACGCCGTAAACGATGTCGACTTGGAGGTTGTTCCCTTGAGGAGTGGCTTCCGGAGCTAACGCGTTAAGTCGACCGCCTGGGGAGTACGGCCGCAAGGTTAAAACTCAAATGAATTGACGGGGGCCCGCACAAGCGGTGGAGCATGTGGTTTAATTCGATGCAACGCGAAGAACCTTACCTACTCTTGACATCCAGAGAACTTAGCAGAGATGCTTTGGTGCCTTCGGGAACTCTGAGACAGGTGCTGCATGGCTGTCGTCAGCTCGTGTT
+
CCCCCGGGGGGGGGGGGGGGGGGGGGGGGGGGGGGGGGGGGGGGGGGGGGGGGGGGFGGGGGGGGGGGGGGG8FGGGGGGGGGGGGGGGGGGGGGGGGGGGGGGGGGGGGGGGGGGGGGGGGEGGGGGGGGGGGGGGGGGGGGGGGGGGGGGGGGDGGG@FGGDGGGGDGGFGGGGDGGGC@FFGGGGGGGGGGGGGGGGGGGGGGGGGGGEFGGGG?FGFGFGGGGGGFGGGGCGD?FA6CC@9@F7EGC7EFE?@55?EGGGFF7:<9@CCGDGFFGGGCFFG5@9:CFGDE?FD*7CC
@M01751:259:000000000-C669V:1:1101:15415:10675 1:N:0:AGAGTC
TCACCACGTCATCCCCACCTTCCTCCGGCTTATCACCGGCGGTTCCTTTAGAGTACCCAACCAAATGATGGTAACTAAAGGCGAGGGTTGCGCTCGTTGCGGGACTTAACCCAACATCTCACGACACGAGCTGACGACAGCCATGCAGCACCTGTGCACCTGTCCCGAAGGAATGACTTCATCTCTGAAGCCGTCAGGGCATGTCAAGGGCTGGTAAGGTTCTGCGCGTTGCTTCGAATTAAACCACATGCTCCACCGCTTGTGCGGGCCCCCGTCAATTCATTTGAGTTTTAACCTTGCG
+
CCCCCGGGGGGGGGGGGGGGGGGGGGGGGGGGGGGGGGGGGGGGGGGGGGGGGGGGGGGGGGGGGGFGGGGGDFGGGGGGGGGGGGGGGEGGGGGGGGGGGGGGGGGGGGGGGGGGGGEFGGFGGGGGEGGGGGGGGGGGGGGGGGGFGGGGGGGGGGGGGGGGGGGEGGGGGGFGGGGGGGGGGGGGGGGGGGGGGG7FFFGGGGGGCCEFEGGGGGGGFGF?FCGGCEGDFGGGGGGGGGGGCEGGGGG9CFGCFCGGGFG?FDGGCGGGGC;CC*<EC<CCFF95EFGGGCG7FG7F<
@M01751:259:000000000-C669V:1:1101:18070:10820 1:N:0:AGAGTC
CTAGCAACAGGATTAGATACCCTGGTAGTCCACGCCGTAAACGATGGAAGCTAGCCGTTGGGGGATTTATCTCTCGGTGGCGCAGTTAACGCATTAAGCTTCCCGCCTGGGGAGTACGGTCGCAAGATTAAAACTCAAAGGAATTGACGGGGGCCCGCACAAGCGGTGGAGCATGTGGTTTAATTCGAAGCAACGCGCAGAACCTTACCAGCCCTTGACATGCCCTGACGGCTCCAGAGATGGAGCTTTTCCTTCGGGACAGGTGCACAGGTGCTGCATGGCTGTCGTCAGCTCGTGTCGT
+
CCCCCGGGGGGGGGGGGGGGGGGGGGGGGGGGGGGGGGGGGGGGGGGGGGGGGGGGG@FGGGGGGGGGGGGFFFGGGGGGGGGGGGGGGGGGEGGGGGGGGGGGGGGGGGGGGGGGGGGGGGGGGGGGGGGGGGGGGGGGGGGGGGGGGGGGGGGGGGGGGGGGGGGGGGGGGGGGGGGGGGGGGGGGGGGGGGGGGGGGGGGGGGGGGGGGGGGGGGGGGGGGGGGGGGGGE5EFGFGGGGGGGGGGGGGGGGGGGGEG5CGFCGEF9EFGFGGFD7AFGGGCGGGGGCEE:ACE=GDG*
@M01751:259:000000000-C669V:1:1101:7189:10832 1:N:0:AGAGTC
TCACCACGTCATCCCCACCTTCCTCCGGTTTATCACCGGCAGTCTCCTTAGAGTGCCCACCATAACGTGCTGGTAACTAAGGACAAGGGTTGCGCTCGTTACGGGACTTAACCCAACATCTCACGACACGAGCTGACGACAGCCATGCAGCACCTGTGTCTGAGTTCCCGAAGGCACCAATCCATCTCTGGAAAGTTCTCAGCATGTCAAGGCCAGGTAAGGTTCTTCGCGTTGCTTCGAATTAAACCACATGCTCCACCGCTTGTGCGGGCCCCCGTCAATTCATTTGAGTTTTAACCTT
+
CCCCCGGGGGGGGGGGGGGGGGGFGGGGGGGGGGGGGGGGGGGGGGF<FFGGGGGGGGFGGGGGFGGGGGGGGGFGGGFGGGGGGGG8CFGGGGGGGGGGGGGGGGGGGFGGGGGGGGGGGAFGGGGDDGFEGGGGGGGGGDEFGGGGGGGGGGGGGGGGFCFGGGGGGGDGDGFGGGFFGGGGFFCGGF?F7FGGGG9FGGGGGCCFD9F7FFDFFFG9BC:CFFGGFGGGGD<?FGGGGFGF<FFFFGGGGGCFE?>FCEGEGG6C8CCECEE5C7EGDGGGFGGGG<CFFFFGGGFFF
@M01751:259:000000000-C669V:1:1101:19791:10910 1:N:0:AGAGTC
TCACCACGTCATCCCCACCTTCCTCCGAGTTGACCCCGGCAGTCTCCTATGAGTCCCCACCATGACGTGCTGGCAACATAGGACGAGGGTTGCGCTCGTTGCGGGACTTAACCCAACATCTCACGACACGAGCTGACGACAGCCATGCACCACCTGTATACCGACAAAAAGGGGCACCATCTCTGGCGCTTTCCGGCATATGTCAAACCCAGGTAAGGTTCTTCGCGTTGCATCGAATTAATCCGCATGCTCCGCCGCTTGTGCGGGCCCCCGTCAATTCCTTTGAGTTTTAATCTTGCGA
+
CCCCCGGGGGEGGGGGGGGGGGGGGGGGGGGGGGGGGGGGGGGGGGGGGGGGGGGGGGGGGGGGGGGGGGGGGGGGGGGGGGGGGGGGGGGDFGGGGGGGFGGGGGGGGCFGGGGGGGGGAFGGGGGGGGGGGEGGGGGGGGGGGGFGGGGGGGGGGGGGGGCGGGGGGGGGGGGGGGGGG;FGGGGGGGEGGGGGGGGAAFGGGGGGGGGGGGGGGGCGCGGGFGGGGG59FGE?CFGGGGGGGGGGDGGGGDEGDG8EGECGEEGGGGGGGGGDGFGGGGGGGFGEEGGGGGGGG+;<1
@M01751:259:000000000-C669V:1:1101:23450:11001 1:N:0:AGAGTC
CTAGCAACAGGATTAGATACCCTGGTAGTCCACGCCGTAAACGATGTCAACTAGCCGTTGGAATCCTTGAGATTTTAGTGGCGCAGCTAACGCATTAAGTTGACCGCCTGGGGAGTACGGCCGCAAGGTTAAAACTCAAATGAATTGACGGGGGCCCGCACAAGCGGTGGAGCATGTGGTTTAATTCGAAGCAACGCGAAGAACCTTACCAGGCCTTGACATGCAGAGAACTTTCCAGAGATGGATTGGTGCCTTCGGGAACTCTGACACAGGTGCTGCATGGCTGTCGTCAGCTCGTGTC
+
CCCCCGGGGGGGGGGGGGGGGGGGGGGGGGGGGGGGGGGGGGGGGGGGGGGGGGGGGGGGGGGGGGGGGGGGGGGGGGGGGGGGGGGGGGGGGGGGFGGGGGGGGGGGGGGGGGGGGGGGGGGGGGGGGGGGGGGFGGGGGGGGGGGGGGGGGGGGGGGGGGGGGGGGGGGGGGGGGGGGGDGGGGGGGGGGGGGGGGGGGGGGGGGGGGGGGGGGGGGGGGGGGFGGGGGGGGGFGGCGGFGGGGGGGGGGFGGGGGGGEGGGGGGGGGFGGGGGGGGGGGGGGGGFGGGGEG9EGGGG*
@M01751:259:000000000-C669V:1:1101:26626:11055 1:N:0:AGAGTC
CTAGCAACAGGATTAGATACCCTGGTAGTCCACGCCGTAAACGATGTCGACTTGGAGGCTGTTTCCTTGAGAAGTGGCTTCCGGAGCTAACGCGTTAAGTCGACCGCCTGGGGAGTACGGCCGCAAGGTTAAAACTCAAATGAATTGACGGGGGCCCGCACAAGCGGTGGAGCATGTGGTTTAATTCGATGCAACGCGAAGAACCTTACCTGGCCTTGACATCCAGAGAACTTAGCAGAGATGCTTTGGTGCATTCGGGAAATCTGAGACAGGTGCTGCATGGCTGTCGTCAGCTGGTGTT
+
CCCCCGGGFGGGGGGGGGGFGDDEGFGGGFGFGCEGEFEGGCCG8FFDGGEGGCEEFGCFFFFGGFAACFGGGGGFGDGFD,B@FCFDFFGGGGGGGFGGGGGE:@FFEGGGGEGFGAFGGGEFGGGG@?FFFFD=9CDDDFFFFF<DGGGGGG:CFFFE*FFFCEG8CCCGGF,<BFF+*<FGGC?<C<FGGGGGGEEGCE8::C?F?FGFGGGGGC9<C70:@FF@CFF?FG9<9FF889CCFCC9FGGG+<@:78C8C/:<?@FEF9ECFGGCD??F7EFCEGGC=/*;C6:+22C9/
@M01751:259:000000000-C669V:1:1101:13333:11056 1:N:0:AGAGTC
CTAGCAACAGGATTAGATACCCTGGTAGTCCACGCCGTAAACGATGATAACTAGCTGTCCGGGGACTTGGTCTTTGGGTGGCGCAGCTAACGCATTAAGTTATCCGCCTGGGGAGTACGGCCGCAAGGTTAAAACTCAAAGGAATTGACGGGGGCCTGCACAAGCGGTGGAGCATGTGGTTTAATTCGAAGCAACGCGCAGAACCTTACCAGCGTTTGACATGTCCGGACGATTTCCAGAGATGGAATTCTTCCCTTCGGGGACTGGAACACAGGTGCTGCATGGCTGTCGTCAGCTCGTG
+
CCCCCGGGGG8FGGGGGGGGGGGGGGGGGGGGGGGGGGGGGGGGGGGGGGGGGGGGGGGGGGGGGGGGGGGGGGGGGGGGDGGGGGGGGGGGGGGGGGGGGGGGGGGGGGGGGGGGGGGGGGGGGGGGFGGGGGGGGGGGGGGFGGGGGGGGGGGGGGGGGGGGGGGFGGGGGGGGGGGGGGGGGGGGGGGGGGGGGGGGGGGGGGGGGGGGGGGGGGGGGGFGGGGEGGGGEGGGGGGGGFCGGGGGGGGG@FFFFGGGGG=E688FGF8CFG=EFCEGGGGGGGGC63AGGF*<96CD4
@M01751:259:000000000-C669V:1:1101:21652:11113 1:N:0:AGAGTC
CTAGCAACAGGATTAGATACCCTGGTAGTCCACGCCGTAAACGATGTCAACTAGCCGTTGGAATCCTTGAGATTTTAGTGGCGCAGCTAACGCATTAAGTTGACCGCCTGGGGAGTACGGCCGCAAGGTTAAAACTCAAATGAATTGACGGGGGCCCGCACAAGCGGTGGAGCATGTGGTTTAATTCGAAGCAACGCGAAGAACCTTACCAGGCCTTGACATGCAGAGAACTTTCCAGAGATGGATTGGTGCCTTCGGGAACTCTGACACAGGTGCTGCATGGCTGTCGTCAGCTCGTGTC
+
CCCCCGGGGGGGGGGGGGGGFGGGGGGGGGGGGGGGGGGGGGGGGGGGGGGGGGGGGGGGGGGGGGGGGGGGGGGGGGGGGGGGGGGGGGGGGGGGCGGGGGGGGGGGGDGGGGGGGGGGGGGGGGGCAFGGGGGGGGGGGGGGGGGGFGEDGGGGGGGGGGGGGGGEEGGGGGGGGGGFFGGGGGGGGGGGGGCEGDEGGGGGFGGGGGGGGGGGGGGGGGGDGGGFGGGGGGGCGGGGGFGGGFGGGGGGFGGGGGGGGGGGGEGGGGGGFGGGGGGGGGGCF5C6CGGGGGGGGCFC4
@M01751:259:000000000-C669V:1:1101:16946:11166 1:N:0:AGAGTC
CTAGCAACAGGATTAGATACCCTGGTAGTCCACGCCGTAAACTATGAGAGCTAGCCGTTGGAGGGTTTACCCTTCAGTGGCGCAGCTAACGCATTAAGCTCTCCGCCTGGGGAGTACGGTCGCAAGATTAAAACTCAAAGGAATTGACGGGGGCCCGCACAAGCGGTGGAGCATGTGGTTTAATTCGAAGCAACGCGAAGAACCTTACCAGCCCTTGACATGCCAAGACGACTTCCAGAGATGGATTTCTTCCCTTCGGGGACTTGGACACAGGTGCTGCATGGCTGTCGTCAGCTCGTGT
+
CCCCCGGGGGGFGGGGGGGGGGGGGGGGGGGGGGGGGGGGGGGGGGGGGGGGGGGGGGGGGGGGGGGGGGGGGGGGGGGGGGGGGGGGGGDGEGGGGGGGGGGGGGGGGGGGGGGGGGGGGGGGGGGGGGGGGGGGGGGGGGGGGGGGGGGGGGGGGGEGGGGGGGGGGFFGGGGGGGGGGGCFGGGGGGGGGGGGGGGGGGGGGGGGEGDGGGGGGGGGGGGGGGFGGGGGGGGGGGGGFCGGGGGGGGGGGGGGGGGGGGGGGGGGGFGG8@:6EGGGGGG=FGGGGGGGG5CCEGGG5
@M01751:259:000000000-C669V:1:1101:15220:11213 1:N:0:AGAGTC
CTAGCAACAGGATTAGATACCCTGGTAGTCCACGCCGTAAACGATGTCAACTAGCCGTTGGAATCCTTGAGATTTTAGTGGCGCAGCTAACGCATTAAGTTGACCGCCTGGGGAGTACGGCCGCAAGGTTAAAACTCAAATGAATTGACGGGGGCCCGCACAAGCGGTGGAGCATGTGGTTTAATTCGAAGCAACGCGAAGAACCTTACCAGGCCTTGACATGCAGAGAACTTTTCAGAGATGGATTGGTGCCTTCGGGAACTCTGACACAGGTGCTACATGGCTGTCGTCAGCTCGTGTC
+
CCCCCGGGGGGGGGGGGGGGGGGGGGGGGGGGGGGGGGGGGGGGGGGGGGGGGGGGGGGGGGGGGGGGFGGGGGGGGGGGGGGGGGGGGGGGGGGGGGGGGGGGGGGGGGGGGGGDGGGGGGGGGGGGGGGGGGGGGGGGGGGGGGGDFGEGGGGGGGDGGGGGGGGGDEFFGFFGGGGGGGGGGGGGGGGGGGGEGGGGGGGG>CEGG69@EGGFGFGGGGGGGGGGGGGGGGGFGGG6@?FGGGGFFGFFFGG9*CCGGFGGGFGGFGGECFG?FGGGDCGFFGGG5:**/2+2:EF4*
@M01751:259:000000000-C669V:1:1101:17977:11249 1:N:0:AGAGTC
TCACCACGTCATCCCCACCTTCCTCCGGCTTATCACCGGCGGTTCCTTTAGAGTACCCAACTAAATGATGGTAACTAAAGGCGAGGGTTGCGCTCGTTGCGGGACTTAACCCAACATCTCACGACACGAGCTGACGACAGCCATGCAGCACCTGTGTTCCAGTCCCCGAAGGGAAGAAATCCATCTCTGGAAATCGTCCGGACATGTCAAACGCTGGTAAGGTTCTGCGCGTTGCTTCGAATTAAACCACATGCTCCACCGCTTGTGCAGGCCCCCGTCAATTCCTTTGAGTTTTAACCTT
+
CCCCCGGGGGGGGGGGGGGGGGGGGGGGGGGGGGGGGGGGGGGGGGGGGGGGGGGGGGGGGGGGGGGGGGGGGGGGGGGGGGGGGDGGGGGGGGGGGGGGGGGGGGGGGGGGGGGGGGFGGGGGGGGGGGGGGGGGGGGEGGCFGGGGGGGGGGFGFGGG@FFFFGGGEGGGGGGGGCFGGGGGGGGGGGFFGGGGGG@FFEEGGFFCFGGGGGGGGGGGGGGGGGGGCCE*:EGGGGGGGGGGGGGGGGF@9EGGFGGGDGGEFG?C+CAEGCEEEGG5CCCFFFGG7+AGGGG??FGGG
@M01751:259:000000000-C669V:1:1101:5119:11266 1:N:0:AGAGTC
CTAGCAACAGGATTAGATACCCTGGTAGTCCACGCCCTAAACGATGTCTACTAGTTGTCGGGTTTTAATTAACTTGGTAACGCAGCTAACGCGTGAAGTAGACCGCCTGGGGAGTACGGTCGCAAGATTAAAACTCAAAGGAATTGACGGGGACCCGCACAAGCGGTGGATGATGTGGATTAATTCGATGCAACGCGAAAAACCTTAACTACCCTTGACATGTACGGAAGACCGAAGAGATTTGGTTGTGCTCGAAAGAGAACCGTAACACAGGTGCTGCATGGCTGTCGTCAGCTCGTGT
+
CCCCCGGGGGGGGFAFGGGFGGGGGGGGGGGGGGCGGGGGGGGFGGGGGGGDGGGGGFGGGGFGGGGGGGGAFGGGGGGGGGGGEGGGGGGGGCG7FFGGGGGGGGGGGGGGGGGGGGGGGGGGGGGGGGGGGFGGGGGGGFGFGGGFGFDGGGCFFGGGGGDEEGGGGGFDGGGGGGGGGFGGGGFGGGGGGGGGGGFE7FEGGG?,?CFGGGGGFAF@FFFGGGGDDECGGGDGG58FG@@:CCC*A5ACFGDFCEFGG?+;EC@EGGGGGGE7FCFGCFFGGGGCCFFF**30<CDD*
@M01751:259:000000000-C669V:1:1101:14992:11362 1:N:0:AGAGTC
CTAGCAACAGGATTAGATACCCTGGTAGTCCACGCCGTAAACGATGTCGACTTGGAGGTTGTTCCCTTGAGGAGTGGCTTCCGGAGCTAACGCATTAAGTTGACCGCCTGGGGAGTACGGCCGCAAGGTTAAAACTCAAATGAATTGACGGGGGCCCGCACAAGCGGTGGAGCATGTGGTTTAATTCGAAGCAACGCGAAGAACCTTACCAGGCCTTGACATCCACGGAATTCGGCAGAGATGCCTTAGTGCCTTCGGGAACCGTGAGACAGGTGCTGCATGGCTGTCGTCAGCTCGTGTT
+
CCCCCGGGGGFGGGGGGGGGGGGGGGGGGGGGGGGGGGGGGGGGGGGGGGGGGGGGGGGGGGGGGGGGGGGGGGGGGGGGGGGGGGGGGGGGGGGGGGGGGGGGGGGGGGGGGGGGGGGGGGGGGGGGGGGGGGGGGGGGGGGGGGGGGGGGGGGGGGGCGGGGGGGFGGGGGGGGGGGGGGGGGGGGGGGGGGGGGGGGGGGGGGGGGGGGGGGGGGGGGFFGGGGGGGGGGGGGGGGGGGGGGGGGGGGGGGGGGGG5EGGGGGGGGGGGGGGGGFFFGFGFGGGGGGGGGG7<CC579
@M01751:259:000000000-C669V:1:1101:16675:11442 1:N:0:AGAGTC
CTAGCAACAGGATTAGATACCCTGGTAGTCCACGCCGTAAACGATGTCGACTTGGAGGCTGTTTCCTTGAGAAGTGGCTTCCGGAGCTAACGCGTTAAGTCGACCGCCTGGGGAGTACGGCCGCAAGGTTAAAACTCAAATGAATTGACGGGGGCCCGCACAAGCGGTGGAGCATGTGGTTTAATTCGCTGCAACGCGAAGAACCTTACCTACTCTTGACATCCACGGAATTCGGCAGAGATGCCTTAGTGCCTTCGGGAACCGTGAGACAGGTGCTGCATGGCTGTCGTCAGCTCGTGTT
+
CCCCCGGGGGGDGGGGGGGGGGGGGGGGGGAFGGGGGGGGGGGGGGGGGGGGEGGGGGGGGGGGGGGGFEGGGGFGFEGG<AFFGGGGGFGFGGGGGGDFFGGGGGGGGGGFD@EGGGGGG@FGGGGDGGFDFCCFFGEFEGGFGFGGGGG>CD7FCFGGGEFGGGGEGGCFGCFGFGG:F7F<CFGD:<FCGCGDEEGGGCFGGDGGGGGGEGGGFCGGEFGFGGE5CGGCFC8EDGGGGGGGGGCC7CCF9@EF5>**:*;EECCE7@CEGGGCGGGD7:0*;?>C8;C5EF?E==C75
@M01751:259:000000000-C669V:1:1101:26291:11486 1:N:0:AGAGTC
TCACCACGTCATCCCCACCTTCCTCCGGTTTATCACCGGCAGTCTCCTTTGAGTTCCCGACCGAATCGCTGGCAACAAAGGATAAGGGTTGCGCTCGTTGCGGGACTTAACCCAACATTTCACAACACGAGCTGACGACAGCCATGCAGCACCTGTCTCACGGTTCCCGAAGGCACTAAGGCATCTCTGCCGAATTCCGTGGATGTCAAGAGTAGGTAAGGTTCTTCGCGTTGCATCGAATTAAACCAAATGCTCCACCGATTGTGCGGGCCCCCGTCAATTAATTTGAGTTTTAAACTTT
+
CCCCCGGGGGGGGGGGGGGGGGGGGGGGGGGGGCFGGGGGGDEGDFGGGGGDGGFFGGEGGFGGE7FGGGGGGG9FFGGGGCEEGGGGGGGGGGGGGGGGGGEGGGGGGGGGGG+:F@FFCCFGGGBFF+FFEFGGGGGCEFGFGFGGBFFGCFGCF=F;ECC@::FEE<BCEGCFF<CCDGCGGGFGCGGGDDCGGFFCBCCBAC,<CFGGG?GCFGFDFC<FF:+8AEEEGG?CFC68<EFF7FG5**3<9C9++CE**2;8<+2;=ED=EEGGCG587+++2++32;:@CFFC+<:C*
@M01751:259:000000000-C669V:1:1101:23696:11519 1:N:0:AGAGTC
CTAGCAACAGGATTAGATACCCTGGTAGTCCACGCCGTAAACGATGTCGACTTGGAGGTTGTTCCCTTGAGGAGTGGCTTCCGGAGCTAACGCGTTAAGTCGACCGCCTGGGGAGTACGGCCGCAAGGTTAAAACTCAAATGAATTGACGGGGGCCCGCACAAGCGGTGGAGCATGTGGTTTAATTCGATGCAACGCGAAGAACCTTACCTACTCTTGACATCCACGGAATTCGGCAGAGATGCCTTAGTGCCTTCGGGAACCGTGAGACAGGTGCTGCATGGCTGTCGTCAGCTCGTGTT
+
CCCCCGGGGGGGGGGGGGGGGGGGGGGGGGGGGGGGGGGGGGGGGGGGGGGGGGGGGGGGGGGGGGGGGGGGGGGGGGGGGGGGGGGGGGGGGGGGGDFGGGGGGGGGGGGGGGGGGGGGGGGGGGGGGGGGGGGGGFGGGGGGGGGGGGGGGGGGGGGGGGGGGGGGGGGGFFGGCGGGGGCFFGDE99BFGFFDCEGEDGGGGGGGGEGGGGGEGC7FGF?ECGGGGGGGGGGC5CCFGGGFDCG9CG7F9F9CF5ECEGGGG=CCCE@CGGC?+9C6?CEGC>CFF8CFGFFDD:DG0
@M01751:259:000000000-C669V:1:1101:11628:11523 1:N:0:AGAGTC
TCACCACGTCATCCCCACCTTCCTCCGGTTTGTCACCGGCAGTCTCCTTAGAGTGCCCACCATAACGTGCTGGTAACTAAGGACAAGGGTTGCGCTCGTTACGGGACTTAACCCAACATCTCACGACACGAGCTGACGACAGCCATGCAGCACCTGTGTCAGAGTTCCCGAAGGCACCCATCCATCTCTGGAAAGTTCTCTGCATGTCAAGGCCTGGTAAGGTTCTTCGCGTTGCTTCGAATTAAACCACATGCTCCACCGCTTGTGCGGGCCCCCGTCAATTCATTTGAGTTTTAACCTT
+
CCCCCGGGGGGGGGGGGGGGGGGGGGGGGGGGGGGGGGGGGGGGGGGGGGGGGGGGGGGGGGGGGGGGGGGGGGGGGGGGGGGGGGGGGGGGGGGGGGGGGGGFGGGFGGGGGGGGGGGGGGGGGGGGGGGGGGGGGGGGGGGGGGGGGGGGGGGGGGGGGGGGGGGGGGGGGGGGGGGGGGGGGGGGGGGG7EGFGGFGGFGGGGGGGGGGGGGGGGGGGGGGGGFG7CCGFGGGGGEDFGGGGGGGG=EGGGFGGGGGGGGGGG6EGDGGGGGEGGG87EFGGGGGF?CGGGGGFGGGG
@M01751:259:000000000-C669V:1:1101:18992:11735 1:N:0:AGAGTC
CTAGCAACAGGATTAGATACCCTGGTAGTCCACGCCCTAAACGATGTCAACTGGTTGTTGGACGGCTTGCTGTTCAGTAACGAAGCTAACGCGTGAAGTTGACCGCCTGGGGAGTACGGCCGCAAGGTTGAAACTCAAAGGAATTGACGGGGACCCGCACAAGCGGTGGATGATGTGGTTTAATTCGATGCAACGCGAAGAACCTTACCTACTCTTGACATCCACGGAATTTGGCAGAGATGCCTTAGTGCCTTCGGGAACCGTGAGACAGGTGCTGCATGGCTGTCGTCAGCTCGTGGCG
+
CCCCCGGGGGGGGGGGGGGGGGGGGGGGGGGGGGGFGGGGGGGGGGGGGGGGGGFFGGGGGGGGGGGGGGGGGGGGGGGGGGGGGGGGGGGGGGGGGGGGGGGGGGGEGGGGGGGGGGGGGGGGGGGFGGGGGGGGFGGCFGGGGGGGGGGGGGGGGGGGGGGGGGEFGFGGGGGEFGGGFFFCCFGGGGGGGGGGGGGGDGGGGGGGGGGGGGGGFGGGGGGGGGGGGGGGFGGGGGGGGG+AFGGGFEGGG7AFGCEGFGEE8EE:EFFGGCGGFCFF?EGC8CFGCFCG?+<=/:*)/
@M01751:259:000000000-C669V:1:1101:25710:11780 1:N:0:AGAGTC
CTAGCAACAGGATTAGATACCCTGGTAGTCCACGCCGTAAACGATGTCGACTTGGAGGTTGTTCCCTTGAGGAGTGGCTTCCGGAGCTAACGCGTTAAGTCGACCGCCTGGGGAGTACGGCCGCAAGGTTAAAACTCAAATGAATTGACGGGGGCCCGCACAAGCGGTGGAGCATGTGGTTTAATTCGATGCAACGCGAAGAACCTTACCTACTCTTGACATCCACGGAATTCGGCAGAGATGCCTTAGTGCCTTCGGGAACCGTGAGACAGGTTCTGCATGGCTGTCGTCAGCTCGTGTT
+
CCCCCGGGGGGGGGGGGGGGGGGGGGGGGFGGGGGGGGGGGGGGGGGGGGGGGGGGCFGGGGGGGGGGGGGGGGGG7FFGGGEEGGGGGGGGGGGGGGGGGGGEGGGGGGGGGGGGGGGGGGEGGGGGGGFGGGGGGFGGFGGGGGGGGGGGG>CECFGEGDGGGGGGGGGGGGFG:AGGGCFGFGGGGF@FGFG7<:EGGDGGGGGGGGGGF<CFGG7<@FGFCFDEGDFGDGG58CFFFFGGFFGGGGGGFGFGC>*:?5:CE*A?C+*@*A+<EGGC7CFGGGGGFCCC=E97CGGGF
@M01751:259:000000000-C669V:1:1101:17620:11788 1:N:0:AGAGTC
CTAGCAACAGGATTAGATACCCTGGTAGTCCACGCCGTAAACGATGTCGACTTGGAGGTTGTTCCCTTGAGGAGTGGCTTCCGGAGCTAACGCGTTAAGTCGACCGCCTGGGGAGTACGGCCGCAAGGTTAAAACTCAAATGAATTGACGGGGGCCCGCACAAGCGGTGGAGCATGTGGTTTAATTCGAAGCAACCCGAAGAACCTTACCAGGCCTTGACATCCCATGAACTTTCCAGAGATGGATTGGTGCCTTCGGGAACATTGAGACAGGTGCTGCATGGCTGTCGTCAGCCCGTGTC
+
CCCCCGGFGF<FGG<FCGGFFFCFDGD9FCFGGEB@FGGDGFEGGGGGGGEDCGG@FGGGGGGGGGGGG<F@FGGGGGFFGFC7FGDGGGGCEEGGGGGG9B@FGGGGCDFFCGGGFGEFG>B>E7FFGGFFE<FFGEGFGGGGFG9AFGFCFGDFEGGGGGGGGEGFGGCCFFGDCFCFC@AFGG@@:FEGGGF+4:*:EGGC/6C?8<CEGFC@CF9C?C9@*8CGF7<:CFFFC+<8*<<+*<EFGGC0;+23:EG58@FC:?FG5E@CCFFFCC+0++:=FDGC5FGFGC*****0*
@M01751:259:000000000-C669V:1:1101:23914:11809 1:N:0:AGAGTC
CTAGCAACAGGATTAGATACCCTGGTAGTCCACCCCGTAAACGTTGGGAACTAGTTGTGGGGACCATTCCACGGTTTCCGTGACGCAGCTAACGCATTAAGTTCCCCGCCTGGGGAGTACGGCCGCAAGGCTAAAACTCAAAGGAATTGACGGGGACCCGCACAAGCGGCGGAGCATGCGGATTAATTCGATGCAACGCGAAGAACCTTACCAAGGCTTGACATACACCAGAACACCGTAGAAATACGGGACTCTTTGGACACTGGTGAACAGGTGGTGCATGGTTGTCGTCAGCTCGTGT
+
CCCCCGGGGGGFEEFFFGGDFGGGGGGGGGGGGGGEFGGGGGGGGGGGGGGFGGFGDFFGCFCGGGGFFGGGGGGGGGGGGGGGGGCFGDGGGGGGGGGGGGGGGGGGGEGGGGGGGEGGEGGFGGGGGE7FGGGGGGGGGGGGGGGGGGGGGGGDGGGGEGGGGGGGGGGGGGGGGGGCEFGGGFF<?EC<FG@F?EEEGGGGFGDGF<8FCFGGGGGGG6<FGGGDCFGF6CGGEGCEC>CGGCFFEG5*28?7CCGGGGGGF=CFFFFGGC<EFGGGG7FFGGD>CGGGGGG<<EDD*
@M01751:259:000000000-C669V:1:1101:7958:11821 1:N:0:AGAGTC
CTAGCAACAGGATTAGATACCCTGGTAGTCCACGCCGTAAACGATGAATGCCAGCCGTTGGCCTGCTTGCAGGTCAGTGGCGCCGCTAACGCATTAAGCATTCCGCCTGGGGAGTACGGTCGCAAGATTAAAACTCAAAGGAATTGACGGGGGCCCGCACAAGCGGTGGAGCATGTGGTTTAATTCGAAGCAACGCGCAGAACCTTACCATCCCTTGACATGGCATGTTACCTCGAGAGATCGGGGATCCTCTTCGGAGGCGTGCACACAGGTGCTGCATGGCTGTCGTCAGCTCGTGTCG
+
CCCCCGGGGFGEGGGGGGGGGGGGGGGGGGGGGGGGGGGGGGGGGGGGGGGGGGGGGGGGGGGGGGGGGGGGGGGGGGGGGGGGGGGGGGGGDGGGGGGGGGGGGGGGGGGGGGGFGGGGGGGGGGGGGGGGGGGGGGGGGGGGGGGGGGGGGGDDFGDGGGGGGGGGGGGGGFF<CGGGGGGGGGGGGGGGGGGGGCGGGGGGGGGGGGGGGGGGGGGGGFFGGGGGGGGGGGGGGGGGFGGGCE>CCFFFGFC*;?EGGDEGGFF78CC5AFGGGGFFFGGG>@FGGCCGF7CGEDD47
@M01751:259:000000000-C669V:1:1101:16810:11822 1:N:0:AGAGTC
CTAGCAACAGGATTAGATACCCTGGTAGTCCACGCCGTAAACGATGTCGACTTGGAGGTTGTTCCCTTGAGGAGTGGCTTCCGGAGCTAACGCGTTAAGTCGACCGCCTGGGGAGTACGGCCGCAAGGTTAAAACTCAAATGAATTGACGGGGGCCCGCACAAGCGGTGGAGCATGTGGTTTAATTCGATGCAACGCGAAGAACCTTACCTACTCTTGACATCCACGGAATTCGGCAGAGATGCCTTAGTGCCTTCGGGAACCGTGAGACAGGTGCTGCATGGCTGTCGTCAGCTCGTGTT
+
CCCCCGGGGGGGGGGGGGGGGGGGGGGGGGGGGGGGGGGGGGGGGGGGGGGGGGGGGGGGGGGGGGGGDGGGGGGGGGGGGGGGGGGGGGGGGGGGGGGGGGGGGGGGGGGGGGGGGGGGGGGGGGGGGGGGGGGGGGGGGGGGGGGGGGGGGGGGGGGGGGGGGGGGGGGGGGGGGGGGGGGGGGGGGGGGGGGGGGEGGGGGGGGGGGGGGGGGGCGGGGGGCGGGGGGFFGGGGGGGGGGGDCECGGGGGGGGGGGGCGGGGGGGG?FGGEFDCCC8?FGGGDCCFFGC7<CFGG495
@M01751:259:000000000-C669V:1:1101:20505:11919 1:N:0:AGAGTC
CTAGCAACAGGATTAGATACCCTGGTAGTCCACGCCGTAAACGATGATAACTAGCTGTCCGGGGACTTGGTCTTTGGGTGGCGCAGCTAACGCATTAAGTTATCCGCCTGGGGAGTACGGTCGCAAGATTAAAACTCAAAGGAATTGACGGGGGCCTGCACAAGCGGTGGAGCATGTGGTTTAATTCGAAGCAACGCGCAGAACCTTACCAGCGTTTGACATGTCCGGACGATTTCCAGAGATGGATCTCTTCCCTTCGGGGACTGGAACACAGGTGCTGCATGGCTGTCGTCAGCTCGTG
+
CCCCCGGGGGGGGGGGGGGGGGGGGGGGGGGGGGGGGGGGGGGGGGGGGGGGGGGGGGGGGGGGGGGGGGGGGDGGGGGGGGGGGGGGGGGGGGGGGGGGGGGGGGGGGGGGGGGGGGGGGGGGGGGGGGGGGGGGGGGGGGGGGGGGGGGGGGGGGGGGGGGGGGGGGGGGGGGGGGGGGGGGGGGGGGGGGGGGGGGGGGGGGGGGGGGGGGGGGGGGGGGGGGGDEGGGGGGGGGGCFGGGGGFG<FGGGGGFGGGGGGDGG5CFFF6@=FGGCFDGGGGFGGF5CFGGGGGGGGGGC
@M01751:259:000000000-C669V:1:1101:24349:12006 1:N:0:AGAGTC
CTAGCAACAGGATTAGATACCCTGGTAGTCCACGCCGTAAACGATGAATGCCAGCCGTTGGTCTGCTTGCAGGTCAGTGGCGCCGCTAACGCATTAAGCATTCCGCCTGGGGAGTACGGTCGCAAGATTAAAACTCAAAGGAATTGACGGGGGCCCGCACAAGCGGTGGAGCATGTGGTTTAATTCGAAGCAACGCGCAGAACCTTACCATCCCTTGACATGGCAGGATTGTCCGAGAGATCGGTCGTTCCCTTCGGGGACCTGCACACAGGTGCTGCATGGCTGTCGTCAGCTCGTGTCG
+
CCCCCGGGGGGGGGGGGGGGGGGGGGGGGGGGGGGGGGGGGGGGGGGGGGGGGGGGGGGGGGGGFGGGGGGGGGGGGGGGGGGGGCFGGGGGGGGGGGGGGGGGGGGGGGGGGGGGGGGGGGGGGDGFGGGGGGGGGGGGGGGGGGGGDGGGGGCGGGGGGGGGGG@EGGGGGGGGGGGGGGGGGGGGGGGCFGGGGGGGGGGGGGGFGGGGGGGGGGGGGGGGGGGDGGGGGGGGGGCCCFGGGGGGGGGGGGGGGGGGGEGGGGGGGGGGGEFFFGGGGGGGGGFFGGGDG7ECECFGD
@M01751:259:000000000-C669V:1:1101:4249:12168 1:N:0:AGAGTC
TCACCACGTCATCCCCACCTTCCTCCGGTTTATCACCGGCAGTCTCCTTTGAGTTCCCGACCGAATCGCTGGCAACAAAGGATAAGGGTTGCGCTCGTTGCGGGACTTAACCCAACATTTCACAACACGAGCTGACGACAGCCATGCAGCACCTGTCTCACGGTTCCCGAAGGCACTAAGGCATCTCTGCCGAATTCCGTGGATGTCAAGAGTAGGTAAGGTTCTTCGCGTTGCATCGAATTAAACCAAATGCTCCACCGCTTGTGCCGGCCCCCGTCAATTCATTTGAGTTTTAACCTTT
+
CCCCCGGGGGGGC<FGFGGGGGGGGGGGGCGGGDGGG@FFGDFGFGCFGGGGGGGGGFEFGGGGGGCFGGGGGCGGFEFCFGFEF<FFGG7<=F:F@FGGDEEG77EFG?CFFDGE<FGB9FFEG@BC:B=FGGGGDEGGGFFGDFGFFFFGGG8ECCFFGGGGEGGGFCF::C@7CFGGDFGCF;F@,:9:F7<F:FGGC>FEGGCEGBFCFFGGCFFGF:92FFGC8>EGCGG??8;8EFGGGGGC**+0CC7<08>CEG8*A6?+:8:=EEC=A=*:CGGCFCF+0;9EGEFFF+:F*
@M01751:259:000000000-C669V:1:1101:8983:12255 1:N:0:AGAGTC
CTAGCAACAGGATTAGATACCCTGGTAGTCCACGCCGTAAACGATGTCGACTTGGAGGTTGTTCCCTTGAGGAGTGGCTTCCGGAGCTAACGCGTTAAGTCGACCGCCTGGGGAGTACGGCCGCAAGGTTAAAACTCAAATGAATTGACGGGGGCCCGCACAAGCGGTGGAGCATGTGGTTTAATTCGATGCAACGCGAAGAACCTTACCTACTCTTGACATCCACGGAATCTGGCAGAGATGCCTCAGTGCCTTCGGGAACCGTGAGACAGGTGCTGCATGGCTGTCGTCAGCTCGTGTT
+
CCCCCGGGGFGGGFGGGGGGGGGGGGGGGGFGGGGGGGGGGGGDGGGGGGGGGGFFGGGGGGGGGGGGGGGGGGGGGGDGGGGGGGGGGGGGGGGGGGGGGEFGGGGCEGGGGGGGGGGGGGGGGGEGFGGGABCGFFFGGGGGGGFGGGGGGGGGGEEFDFFGGGGGEGGGCCGGGGGFGGGGFGGGGGGGGGGG755CGGDFGGGCG@FGGGGGG7FGGGGFGGGGGGGFGGGGGGGGGGGGGFGGGGGGGGFEFGGGGGGGEFGG:FGGGGGFDFF6:FGG880<8;@8>CCCCEGGF
@M01751:259:000000000-C669V:1:1101:22513:12297 1:N:0:AGAGTC
CTAGCAACAGGATTAGATACCCTGGTAGTCCACGCCGTAAACGATGTCGACTTGGAGGTTGTGCCCTTGAGGCGTGGCTTCCGGAGCTAACGCGTTAAGTCGACCGCCTGGGGAGTACGGCCGCAAGGTTAAAACTCAAATGAATTGACGGGGGCCCGCACAAGCGGTGGAGCATGTGGTTTAATTCGATGCAACGCGAAGAACCTTACCTACTCTTGACATCCAGAGAACTTAGCAGAGATGCTTTGGTGCCTTCGGGAACTCTGAGACAGGTGCTGCATGGCTGTCGTCAGCTCGTGTT
+
CCCCCGGGGGGDGCFFGGGGGGGGFFGGGFFFFCCC:CFGGGGGGGGGGGGGGGG<FGGGGGGGGFGGGGGFFEGDGGGGFCE7CFGGGGFGGGGGGDCFAEEEFGGGGGGGD@FGGFEGCF@FGG@FFFGGGGGGGG<EFGGGGAFGGGGGEEFGGFGGGGCFGGC::FFFCFFGGGEGDGGG,?BFCGCGGCECE>EGEEFFC:?CGDFFF68CC+CFGFGFGCGGCFGFGGF:FFEFFGFGFGFG618CCFGGD5EG>CCF97CF9?FGDFCFGGG6CF6>F>FGGGGG5FF6CGF*9
@M01751:259:000000000-C669V:1:1101:22826:12520 1:N:0:AGAGTC
CTAGCAACAGGATTAGATACCCTGGTAGTCCACGCCGTAAACGATGTCGACTTGGAGGTTGTTCCCTTGAGGAGTGGCTTCCGGAGCTAACGCGTTAAGTCGACCGCCTGGGGAGTACGGCCGCAAGGTTAAAACTCAAATGAATTGACGGGGGCCCGCACAAGCGGTGGAGCATGTGGTTTAATTCGAAGCAACGCGAAGAACCTTACCTGGCCTTGACATGCTGAGAACTTTCCAGAGATGGATTGGTGCCTTCGGGAACTCAGACACAGGTGCTGCATGGCTGTCGTCAGCTCGTGTC
+
CCCCCGGGGGFECGGGGGGGGGGGGGGGGGGGGGGGGGGGGGGGGGGGGGGGGGGGGGFGGGGGGGFGGGGGGGGGGGGFGGGGGGGGGGGGGGGGGGGGGGGGGFG>FFGGGGGGGCFEGGFDCEGGGGGGGGCFGGGGGGFGFGFGGGGGGGGGFGGGGGGGGGDGGGGGGFGGGGGGGGFGFGGGCCFD7FGEEGGGGGGGGCEEFGGGGFGGFGDCGEFGGCGGGGGFGG@GGFFFGGGGGGGGGFFEG?<CF>ECCGGGGGGFGGCFGGGGFDFGGGGGGGD6@GF5*<+<>EF77
@M01751:259:000000000-C669V:1:1101:12295:12531 1:N:0:AGAGTC
TCACCACGTCATCCCCACCTTCCTCCGGTTTGTCACCGGCAGTCTCCTTAGAGTGCCCACCATAACGTGCTGGTAACTAAGGACAAGGGTTGCGCTCGTTACGGGACTTAACCCAACATCTCACGACACGAGCTGACGACAGCCATGCAGCACCTGTGTCAGAGTTCCCGAAGGCACCAATCCATCTCTGAAAAGTTCTCTGCATGTCAAGGCCTGGTAAGGTTCTTCGCGTTGCTTCGAATTAAACCACATGCTCCACCGCTTGTGCGGGCCCCCGTCAATTCATTTGAGTTTTAACCTT
+
CCCCCGGGGGGGGGGGGGGGGGGGGGGGGGGGGGGGGGGGGGGGGGGGGGGGGGGGGGGGGGGGGGGGGGGGGGGGGGGGGGGGGGGFGGGEGGGGGGGGGGGGGGGGGGGGGGDGGGGGGGGGGGGGGGGGGGGGGEEGGCGGGDDGGGGGGGGGGGGGGGGGGFGGGGGCGGGGGGGGFGGGFFGGGGGGGGGGGGGGGGGGGFGGGGGGGGGFFGGGGG@EFGGGGCEEGDEGGGGGFFGCGCGGGGGC9CFFGCFGGEGG=E?G5CCDEGGGGGGEEFFC9FGG7+A@9CCFG9CGG
@M01751:259:000000000-C669V:1:1101:11969:12532 1:N:0:AGAGTC
TCACCACGTCATCCCCACCTTCCTCTCGGCTTATCACCGGCAGTCCCCTTAGAGTGCCCAACTAAATGCTGGCAACTAAGGGCGAGGGTTGCGCTCGTTGCGGGACTTAACCCAACATCTCACGACACGAGCTGACGACAGCCATGCAGCACCTGTTCTGGGGCCAGCCTAACTGAAGGACAATGTCTCCACTGCCCATACCCCGAATGTCAAGAGCTGGTAAGGTTCTGCGCGTTGCTTCGAATTAAACCACATGCTCCACCGCTTGTGCGGGCCCCCGTCAATTCCTTTGAGTTTTAAT
+
CCCCCGGGGGGGGGGGGGGGGGGGGGGGGGGGGGGGGGGGGGGGGGFGGGGGGGGGGGGGGGGGGGGGGGGGFGGGGGGGGGGGGGGGGGGGGGGGGGGFDGGGEGGGGFGAFGFGGGGGGGGGGGGGGCFGGGFFGEGGGGGGGGGGGGGGGGGGGGGGGGGGGGGGGGGGCFGGGGGDCCGGGGGFGFGGGGGGGC@CFGFGGD@FGGF9FFGGGGGGFGGFGGGGGGGGGGGGGD?FFGG6EGF7EGEGGGGFGFCC@GGGGGGGGGGEEEEEC=CCE=EGGGGFGGGF<:CGGE*9>
@M01751:259:000000000-C669V:1:1101:17837:12629 1:N:0:AGAGTC
CTAGCAACAGGATTAGATACCCTGGTAGTCCACGCTGTAAACGATGAATGCTAGCCGTTGGGGTGCATGCACCTCAGTGGCGCCGCTAACGCATTAAGCATTCCGCCTGGGGAGTACGGTCGCAAGATTAAAACTCAAAGGAATTGACGGGGGCCCGCACAAGCGGTGGAGCATGTGGTTTAATTCGAAGCAACGCGCAGAACCTTACCATCCCTTGACATGGCATGTTACCTCGAGAGATCGGGGATCCTCTTCGGAGGCGTGCACACAGGTGCTGCATGGCTGTCGTCAGCTCGTGTCG
+
CCCCCGGGGGGGGGGGGGGGGGGGGGGGGG9FFGGGGGGGGGGGGGGGGGGGGGFFFGGGGGGGGGGGGGCFGFGGGGGGGGEGGGGGGGGGGGGGGGGGGGGGGGGDDFGGFGGGGGGGGGGGGGGGGGGGGGGGGGGGGAFGGFGGGGGGGGGGGGGGDGGFGEFGGFGGGGGGGGFGGGFGGGGGGGGGGGGGGGEGGGFGGFGGGGGGGGGGGGGGGGGGCFGGGGDGGGEGGGGCGGGGDEGGGGFGG7?EGGG>EGGDDGGGGCFFC?6AFGCGGFGGGGG>8CCC?FFEGGCF3
@M01751:259:000000000-C669V:1:1101:20748:12666 1:N:0:AGAGTC
TCACCACGTCATCCCCACCTTCCTCGCGGCTTATCACCGGCAGTCTCCCTAGAGTGCCCAACTAAATGATGGTAACTAAAGGCGAGGGTTGCGCTCGTTGCGGGACTTCACCCACCATCTCACAACACGAGCTGACGACAGCCATGCAGCACCTGTGTTCCAGTCCCCGAGGGGAAGAAAGGCATATCTGCCAGTCGTCCGGACATGTCAAACCTTGGTAAGGTTCTGCGGGTTGCTTGGAGTTAAACCACATGTTCCACCGCTTGTGCAGGCCACCGCCCATTCCTTTGTGTTTTAACCT
+
C9CC<F@FGGEGCGGDFGCA<FDEFC@:CCECGFCFF<FE>EGEFCD<EEFF<@E@CFGEEFGF,EAF9@EFDEFGGGEFGFFB7CDCCDCG7C++@CFEC@=:FFGF,<B9FG:+BBFC,,:,:B,83:F7B8<F:C<@@FC>FGGG::>3@,,8<8,@D;@,?,?DE7**=*:**3::F:<7?,,,7,??FC22*=C*=C***<2C?++<+**<@6<A9@8+<9+++***:***0++:F63;:3<C;@;8<@+33+++2*:858E+++<*88*AF5*****+2+3<9F30*2::?+*0*
@M01751:259:000000000-C669V:1:1101:17589:12669 1:N:0:AGAGTC
TCACCACGTCATCCCCACCTTCCTCTCGGCTTATCACCGGCAGTCCCCTTAGAGTGCCCAACTAAATGCTGGCAACTAAGGGCGAGGGTTGCGCTCGTTGCGGGACTTAACCCAACATCTCACGACACGAGCTGACGACAGCCATGCAGCACCTGTGTCTGAGTTCCCGAAGGCACCAATCCATCTCTGGAAAGTTCTCAGCATGGCAAGGCCAGGTAAGGTTCTTCGCGTTGCTTCGAATTAAACCACCTGCTCCAACGCTTGTGTGGGCCCCCGTCAATTCATTTGAGTTTTAATCTTT
+
CCCCCGGGGGEGGGGGGGGGGGGGGGFEGEGEGEDAFFGGG7@FFFGGGGFCFGGCFGGG,@FFFGGGG<FEF,CD8FFGGGGGGGGFCGDCGEGGGGG?EGGGC@FGG9,EFCECGGG,CFEDFCGD:FG>FGGGGDE<<AF<<@FE>,D,><@@FFCC;,DAFC=F::FFGF7>D:C7<E@;C,>3,7,CC,>F;<FFGF,7<+*5C7BCF7<F<<CBF,?::FCBB?ECE;CFC>5CFFGFGGF5;**+*<3<@+<:>C8E@6@FDE=5EGE5;CEE9C?::AC97;+<EFG+30:?7
@M01751:259:000000000-C669V:1:1101:29013:12703 1:N:0:AGAGTC
TCACCACGTCATCCCCACCTTCCTCCGGTTTATCACCGGCAGTCTCCTTTGAGTTCCCGACCGAATCGCTGGCAACAAAGGATAAGGGTTGCGCTCGTTGCGGGACTTAACCCAACATTTCACAACACGAGCTGACGACAGCCATGCAGCACCTGTCTCACGGTTCCCGAAGGCACTAAGGCATCTCTGCCAAATTCCGTGGATGTAAAGAGTAGGTAAGGTTCTTCGCGTTGCATCGAATTAAACCACATGCTCCACCGCTTGTGCGGGCCCCCGTCAATTCATTTGAGTTTTAACCTTG
+
CC@CCDEFF@GECFGCFGGGD@<EFEFEG7FCGFGFGGGG@FF<9;@CF9@<FFFCDFGGGEDGGDEGGFDGGCGFDFE,C=EFGGFF8==FEGGDGG+<7CCBC:FD?<5?<F@:FGGFFGG9<FF7=C++8FDEGGGEGCFFGFDA<CFCGGC;>@=FC@BDEFFGEEGCCFC:<FCEFGFFF,?@;<C7<?C9<72<FFCFG@,?CFFF:CAFGG,?F9CFCED7E*:ECCG9C*:C8::+<@**1;AF2::CC6;CC5***+3;EC88C*:///>*<90:?CCC0;AF<9A6<CFF*
@M01751:259:000000000-C669V:1:1101:2564:12893 1:N:0:AGAGTC
CTAGCAACAGGATTAGATACCCTGGTAGTCCACGCCGTAAACGATGTCGACTTGGAGGTTGTTCCCTTGAGGAGTGGCTTCCGGAGCTAACGCGTTAAGTCGACCGCCTGGGGAGTACGGCCGCAAGGTTAAAACTCAAATGAATTGACGGGGGCCCGCACAAGCGGTGGAGCATGTGGTTTAATTCGATGCAACGCGAAGAACCTTACCTACTCTTGACATCCAGAGAACTTAGCAGAGATGCTTTGGTGCCTTCGGGAACTCTGAGACAGGTGCTGCATGGCTGTCGTCAGCTCGTGTT
+
CCCCCGGGGGGGGGGGGGGGGGGGGGGGGGGGGGGGGGGGGGGGGGGGGGGGGGGGGGGGGGGGGGGGGGGGGGGFGGGGGGGGGGGGGFFEGGGGGGGGGGGGGGGGDGGGGGGGGGGGGGGGGGGGGGGGGGGGGGGGGGFGGG9CFGGDGGDGDFGGGGGFFGGGGGGGGGGGGGGGGGG,FGGGGFFEFE@FGD*?EGGGGGGGGGECFFFGGGFGGGGGGGG>8EFFGGGGGGGGGGGDFGFGGGGFFFGGGGGGEGC<F@CFGGGGGGFD?FF69?CG?8@@=C8EGFGGG*7*9
@M01751:259:000000000-C669V:1:1101:3280:12919 1:N:0:AGAGTC
CTAGCAACAGGATTAGATACCCTGGTAGTCCACGCCGTAAACGATGTCGACTTGGAGGTTGTTCCCTTGAGGAGTGGCTTCCGGAGCTAACGCGTTAAGTCGACCGCCTGGGGAGTACGGCCGCAAGGTTAAAACTCAAATGAATTGACGGGGGCCCGCACAAGCGGTGGAGCATGTGGTTTAATTCGATGCAACGCGCAGAACCTTACCTGGCCTTGACATCCAGAGAACTTAGCAGAGATGCTTTGGTGCCTTCGGGAACTCTGAGACAGGTGCTGCATGGCTGTCGTCAGCTCGTGTT
+
CCCCCGGGGGGGGGGFGGGGGGGGGGGGGGGGGGGGGGGGGGGGGGGGGGGFGGGGGGGGGGGGGGFFGGGGCCFGGGGGF8FEGGGGGFGGGGGG>FGGFGGGGGEGGGGGDE7FDGGGDGGGCE+DFCGGFF?3<<FCGFFEGG@FACF@FGGGGGG7FGCFFGGC*=:FG*<CFF9:CE<:9:CCFFGGCFC:EG*:?EFGGGGE+2@GFGFGGGGCFEGFCFDEGDFFFECFGG**29CEDF7@+;;7@GFGGGGG5CFFG7C?FGGFEFFCEG6+<CCCFEGGC:***3<65>**9
@M01751:259:000000000-C669V:1:1101:11809:12928 1:N:0:AGAGTC
CTAGCAACAGGATTAGATACCCTGGTAGTCCACGCCGTAAACGTTGGGAACTAGATGTGGGGTCCATTCCACGGATTCCGTGTCGCAGCTAACGCATTAAGTTCCCCGCCTGGGGAGTACGGCCGCAAGGCTAAAACTCAAAGGAATTGACGGGGGCCCGCACAAGCGGCGGAGCATGCGGATTAATTCGATGCAACGCGAAGAACCTTACCTACCCTTGACATGTCAGGAAGACCGGAGAGATCTGGTTGTGCCCGAAAGGGACCCTGAACACAGGTGCTGCATGGCTGTCGTCAGCTCG
+
CCCCCGGGGF,CFFGGGGGGGGGGGGGGGGGGGCFF@FGDFGGFGGGGFGGGGGGGGGGGGGFGGFFGGGGGGGGGGGGGFFGGGGGGGGGGGGGGGGGGGGGGGGGGDGGGGGGCGGGGGGGGGGGGGGGGGGGGGGGGGFGGGDFGCFGGEGGGGEGGGGGGGDGGGGGGDGGGGGGGGGGE?CGGGGGGFGGGGGGGGEGGGGGGGFGGGG?CCFCEGGGGGEGGGFGFGCFFGGGGCGGGGGGGGGGGGGFEGGGGGGGG*8C?C8AC+8CCGG<CEEFGGGGGFGGGFFE=EC76*
@M01751:259:000000000-C669V:1:1101:19678:13019 1:N:0:AGAGTC
CTAGCAACAGGATTAGATACCCTGGTAGTCCACGCCGTAAACGATGTCGACTTGGAGGTTGTTCCCTTGAGGAGTGGCTTCCGGAGCTAACGCGTTAAGTCGACCGCCTGGGGAGTACGGCCGCAAGGTTAAAACTCAAAGGAATTGACGGGGGCCCGCACAAGCGGTGGAGCATGTGGTTTAATTCGAAGCAACGCGCAGAACCTTACCATCCCTTGACATGTCGTGCCATCCGGAGAGATCCGGGGTTCCCTTCGGGGACGCGAACACAGGTGCTGCATGGCTGTCGTCAGCTCGTGTC
+
CCCCCGGGGGGGGGGGGGGGGGGGGGGGGGGGGGGGGGGGGGGGGGGGGGGGGGGGGGGGGGGGGGGGGGFGGCFGGGGGGGGGGGGGGGGGGGGGGGGGGGGGGGGGGGGGGGGGGGGGGGGGGGGGGGGAFGGGGGGGGGGGGGGGGGGGGGGGGGGGGGGGCGGGGGGGGGGGGGGGGGGGGGFGGFGGGGGGGGGGGGGGGGGGGGCFFGGGGFGG7EFGGGGEGFGGGGCEGGGGGGGFCGGDEE=FGFC:/8EGEGE:::EGGGGGGGGGC7C+A9C=FDF<8CFF=<?FCC71*
@M01751:259:000000000-C669V:1:1101:23179:13063 1:N:0:AGAGTC
TCACCACGTCATCCCCACCTTCCTCTCGGCTTATCACCGGCAGTCCCCTTAGAGTGCCCAACTTAATGCTGGCTACTAAGGGCGAGGGTTGCGCTCGTTGCGGGACTTAACCCAACATCTCACGACACGAGCTGACGACAGCCATGCAGCACCTGTTCTGGGGCCAGCCTAACTGAACGACAATGTCTCCACTGCCCATACCCCGAATGTCAAGAGCTGGTAAGGTTCTGCGCGTTGCTTCGAATTAAACCACATGCTCCACCGCTTGTTCGGCCCTCCGTCAATTCCTTTGAGTTTTAAT
+
@CCCCGCFFG7EFGFCFGG9E,6@@C<@@,@FFC<DFF;:CFCGFEEF@EFGEDC,CFGG@@<FCF9CFFFG,,CF8C<6@F7:CFGG:ECEDD:?ECF@7@7@FCFGFGGGFE+=BAEF9EA,=FGCECCE7FFFG7=+CECC,<><FFFGGGFFAFFFFFG7FCFFGGFD7>C:<,51<*<FGFDFGGGF,,CE*7<C::<*<F7*CFG?CFFCC:F7+?<:8FFCFGFG5C?ED5:+0**;8@FFFFC8CCFD+3+23AF5:EEGF++******1>8****00:<?C0+7*<+?C**:
@M01751:259:000000000-C669V:1:1101:23228:13075 1:N:0:AGAGTC
CTAGCAACAGGATTAGATACCCTGGTAGTCCACGCCGTAAACGATGTCGACTTGGAGGTTGTTCCCTTGAGGAGTGGCTTCCGGAGCTAACGCGTTAAGTCGACCGCCTGGGGAGTACGGCCGCAAGGTTAAAACTCAAATGAATTGACGGGGGCCCGCACAAGCGGTGGAGCATGTGGTTTAATTCGATGCAACGCGAAGAACCTTACCTACTCTTGACATCCACGGAATCTGGCAGAGATGCCTTAGTGCCTTCGGGAACCGTGAGACAGGTGCTGCATGGCTGTCGTCAGCTCGTGTT
+
CCCCCGGGGGGGGGGGGGGGGGGGGGGGGGFGGGGGGGGGGGGGGGGGGGGGGGGGGGGGGGGGGGGGGGGGGGGGGGGGGGGGGGGGGAFGGGGGGGGGGGGGGGGGGGGGGGGGCFGGGGGGGGGGDFGGGGGGGGGGGGGGGGGGGGGGGGGGGGGGGGGFGGGFE@CFGGCFGGGGCCFGGGGGGGGGGGGGGGDCEGFGGGGGGGGGFGGGGGGGGGGFFGGGGGGGGFFGDDGGGGGGC@FGFEEGGFGCGGDGGGGGGGGDCGFGEGGFFGCGGGCE@*0<EFGFGG?0:77C7
@M01751:259:000000000-C669V:1:1101:8581:13088 1:N:0:AGAGTC
CTAGCAACAGGATTAGATACCCTGGTAGTCCACGCCGTAAACGTTGGGCGCTAGATGTAGGGACCTTTCCACGGTTTCTGTGTCGTAGCTAACGCATTAAGCGCCCCGCCTGGGGAGTACGGCCGCAAGGCTAAAACTCAAAGGAATTGACGGGGGCCCGCACAAGCGGCGGAGCATGCGGATTAATTCGATGCAACGCGAAGAACCTTACCAAGGCTTGACATACACCGGAAACGGCCAGAGATGGTCGCCCCCTTGTGGTCGGTGTACAGGTGGTGCATGGTTGTCGTCAGCTCGTGTC
+
CCCCCGGGGGGGGGGGGGGGGGGGGGGGGGFGGGGGGGGGGGGGGGGGGGGGGGGGGGGGGGGGGGGGGGGGGGGGGGGGGGGGGGGGGGGGGGGGGGGGGGGGGGGGGGGGGGGGGGFGGGGGGGGGGGGFGGGGGGGFGGGDGGGGGGGGGGGGGGGGGGGGGGGGGGDGGGGGGGGGGGGDGGGFGGGGGGGFGGGGGE>>FGGDGGGGGGGGGGGGGGFGGGGGGGEGGEFFGDDGGGGFGEFGGGGG=EEGG?FC>8EGEC5CAFFGF<?FEFFGFGGG9CGEEF5=7C?CGEGF*
@M01751:259:000000000-C669V:1:1101:3455:13094 1:N:0:AGAGTC
TCACCACGTCATCCCCACCTTCCTCCGGTTTATCACCGGCAGTCTCCTTTGAGTTCCCGACCGAATCGCTGGCAACAAAGGATAAGGGTTGCGCTCGTTGCGGGACTTAACCCAACATTTCACAACACGAGCTGACGACAGCCATGCAGCACCTGTCTCACGGTTCCCGAAGGCACTGAGGCATCTCTGCCAGATTCCGTGGATGTCAAGAGTAGGTAAGGTTCTTCGCGTTGCATCGAATTAAACCACATGCTCCCACGCTTGTGCGGGCCCCCGTCAATTCATTTGCGTTTTAACCTTT
+
CCCCCGGGGGGGEGGGGGEGGGGGGGGCCGGFAFFGGGGGGGGGDFGGGGGGFGGGGGGGGDG@@@F8FG,CFCFEFFGG8=EFGCC8FFDGCEGGEGGFFG7FGEGGFGGGGGGGFGGGGGGCDFGGGECEGFGGFFGGGGGGGGGGGGGGGFFFG,F;E:>FFEGGECG:CF7>FFFG7FEFFFF;=FGF7<,7FFGG7<*><BFGGGGGFFGGFFGGCBFGGFBCC8E*8*+<AE88CC++<F*8A8CCCCF6**2*:;:80++8*28EE85/;=C=:?F7@+@@+2:EE=?CF?CC*
@M01751:259:000000000-C669V:1:1101:4332:13211 1:N:0:AGAGTC
[truncated: 9,662,750 more chars]
