# Supplementary material for: Effects of salt stress levels on nutritional quality and microorganisms of alfalfa-influenced soil
Source: PeerJ. 2021 Jul 14;9:e11729. doi: 10.7717/peerj.11729 (PMC8286062; doi:10.7717/peerj.11729)
Supplement: Supplemental Information 3 [file peerj-09-11729-s003.zip › Daw data for microbes/raw.split.Mild_1.fq]

@M01751:259:000000000-C669V:1:1102:14689:1081 1:N:0:AGAGTC
ATGCCTACGTCATCCCCACCTTCCTCCGGTTTGTCACCGGCAGTCTCCTTAGAGTGCCCACCATAACGTGCTGGTAACTAAGGACAAGGGTTGCGCTCGTTACGGACTTAACCCAACATCTCACGACACGAGCTGACGACAGCCATGCAGCACCTGTGTCTGAGTTCCCGAAGGCACCAATCCATCTCTGGAAAGTTCTCAGCATGTCAAGGCCAGGTAAGGTTCTTCGCGTTGCTTCGAATTAAACCACATGCTCCACCGCTTGTGCGGGCCCCCGTCCATTCATTTGAGTTTTAACCTT
+
CCCCCGGGGGGGGGGGGGGGGGGGGGGGGFFGGGGGGGGGGGFGGGGGGGGGGFGFGGGGFFFGCFGGGDFGGGFGGGGGGGCFGGGGFEGGGGCGFGGEGGGGCBCFGGGGGGGGGGEFEFGGFGGGGCDFGGGGGEGGGCFGGGCDGAFFFGGGGDFEGEGGGD<CCCGGCGGFDCFGGFFFEFCGFGEGFFGGCCFFG9,<CFEFFG?CGGG:FFFF9<<:FFFFC::FFC:FAA:FB,4<CCC?C>FF66+3CGGF8C*;EC+CE**/?EGGE5;*/3<7C??F:@*+2<CCC++3<
@M01751:259:000000000-C669V:1:1102:17810:1133 1:N:0:AGAGTC
ATGCCTACGTCATCCCCACCTTCCTCCGGTTTATCACCGGCAGTCTCCTTTGAGTTCCCGACCGAATCGCTGGCAACAAAGGATAAGGGTTGCGCTCGTTGCGGGACTTAACCCAACATTTCACAACACGAGCTGACGACAGCCATGCAGCACCTGTCTCACGGTTCCCGAAGGCACTAAGGCATCTCTTCCGACTTCCGTGGATGTCAAGAGTAGGTAAGGTTCTTCGCGTTGCATCGAATTAAACCACATTCTCCACCGCTTGTTCGGGCCCCCTTCAATTCATTTGAGTCTTAACCTT
+
CCCCCGGGGGGGGGFFGGDGGGGGFGGEGGGGGGGGFGDDGEGGGGGGGGGGGGGGEGGGGGEG@@,BEFGGGGGGGGGGGFGGDFECFFGCFEF@F7@EGGGEEEGGGFCFFGGGGGGGGGGGDGGGGBFCEEEGGEGCCCCCAFGGGGGFCB::FCABFFC7DFFGFCGFC*8,>?,:8FFCFGFEG,?FF:*11CF@:<FGC7FGGCCC+2?FECF,<,?F:2C+*;8EG5*<<A;CFGGFGGG*;/8:+<+0<<CE?8:E*;+<EG*CC888*2A@7+3A7<993<8A+2@C+<99F
@M01751:259:000000000-C669V:1:1102:20260:1158 1:N:0:AGAGTC
ATGCCTACGTCATCCCCACCTTCCTCCGGTTTATCACCGGCAGTCTCCTTTGAGTTCCCGACCGAATCGCTGGCAACAAAGGATAAGGGTTGCGCTCGTTGCGGGACTTAACCCAACATTTCACAACACGAGCTGACGACAGCCATGCAGCACCTGTCTCACGGTTCCCGAAGGCACTAAGGCATCTCTGCCGAATTCCGTGGATGTCAAGAGTAGGTAAGGTTCTTCGCGTTGCATCGAATTAAACCACATGATCCACCGCTTGTGCGGGCCCCCGTCAATTCATTTGAGTTTTAAACTT
+
CCCCCDFEFGGGGEFGCGGGGGGFEG@FG@CFGGGGGFGFEFGGGGGGGGGGGFGGGGGGGGGE@8@BFCFGDEGGG<FDGGGGFFCGG@FEGGGGDGGGG7F:F:FG?GBF<AC=FF@FGFGGGGEGEEEDGGGGFEGGG:FFFCFFG9@FF:C>F:CGFFG7@F:,>7F:C@FGGGGG?FFC<<AFC;9CF7F*=?:F,<FFFCCGCG9?BFDGFGGGCFC@FGGFDCE8EC*<<@86AFE?+<CFGCF?9+<F++3AEG5:*;+C8888?>8::/**2A7+92CF+31+<E?CF+<E?
@M01751:259:000000000-C669V:1:1102:21454:1284 1:N:0:AGAGTC
GTACTTAACAGGATTAGATACCCTGGTAGTCCACGCCGTAAACGATGTCGACTTGGAGGTTGTTCCCTTGAGGAGTGGCTTCCGGAGCTAACGCGTTAAGTCGACCGCCTGGGGAGTACGGCCGCAAGGTTAAAACTCAAATGAATTGACGGGGGCCCGCACAAGCGGTGGAGCATGTGGTTTAATTCGATGCAACGCGAAGAACCTTACCTACTCTTGACATCCACGGAATTCGGCAGAGATGCCTTAGTGTCTTCGGGAACCGTGAGACAGGTGCTGCATGGCTGTCGTCAGATCGTGT
+
CCCCCGFFGFFG,F<EFGGGGCFFF<FGFFG9FCECGGGGGFGDGFCFAGGGEECFGGGEGGGGFGGFFGGGG,CFGFG?D<DC7,>FGCGGDEGGDGGFFGGE7@FEGGGGGGGDGG<FGGCECEGEGBBDDADCFD9FFBF9DFGGFFF>+>FC@FE>FEFGFGDG<FGGGFGFEFCGGGG?FGGCF,,?:A,<BE>EEGGF85*<CGGGGC@+<C+<+0<+2ACCEC*/@C:6**?FFF9:FG70<<F@+00++@ECGDC>8CG58++88*<+23998C9EE?>8+/*22*023:EF7
@M01751:259:000000000-C669V:1:1102:11514:1291 1:N:0:AGAGTC
GTACTTAACAGGATTAGATACCCTGGTAGTCCACGCCGTAAACTATGAGAGCTAGCCGTTGGGTGGTTTACCACGCAGTGGCGCAGCTAACGCATTAAGCTCTCCGCCTGGGGAGTACGGTCGCAAGATTAAAACTCAAAGGAATTGACGGGGGCCCGCACAAGCGGTGGAGCATGTGGTTTAATTCGAAGCAACGCGAAGAACCCTACCAGCCCTTGACATGGCAGGACGATTTCCAGAGATGGATCTCTTCCCCTCGGGGACCTGCACACCGTTGCTGCATGGCTTGCGCTTCCCGGTG
+
CCCCCGGGGGGGGGGGGGGGGGGGGGGGGGDFGGGGGG@FFFGGGGGGGGGGFEFGGGCGGFEFCFFF8EEGGGGGGGEG,BCF@FGFC<EFGGGGGGG9,FFGGDCFEFGGGGDFGGCCEGDDGGEGGGG9FGFFGGFGFFGGGGGFGEF7:CGCEF**5F>,8><8*<<7CF9FF,?C7CFC9FF7AFG7FA@FGE:**8CF**;CG*8A5880:;EF9+20*ACEG5C8CFFDF70<CCC++030+223+<**:**;C*/:808;*<+*//*1;*+<+3++*8*/****1**+0**2*
@M01751:259:000000000-C669V:1:1102:20002:1336 1:N:0:AGAGTC
GTACTTAACAGGATTAGATACCCTGGTAGTCCACGCCGTAAACGATGAATGTTAGCCGTCGGGCAGTTGACTGTTCGGTGGCGCAGCTAACGCATTAAACATTCCGCCTGGGGAGTACGGTCGCAAGATTAAAACTCAAAGGAATTGACGGGGGCCCGCACAAGCGGTGGAGCATGTGGTTTAATTCGAAGCAACGCGCAGAACCTTACCAGATGTTGACATTCGGGGTATGGGCAGTGGAGAAATTGTTCTTCAGTTAGGCAGGCCCCCGAACAGGTGCTGCCTGGCTCTCGTCAGGCTG
+
-B@@CGGGCCCFGGGCGGEFFCGCFEEE9EFAFG;7FCGGGFGGGGGC,6EF9FEGGCB@BGDC@@<CC,E<FC<C@CFCG8+,CC@ECF<:F@7BC,,,CC<C,AF:7B7FF7C?=5+@<C@7FFD8F<FFAEFCFGG,?8FB@B<DEFCFFGE7@EEEGG8D@CFCC7<A8<FF,@<,CAF9F,28<8<*,C<FG7<<8*<:CFG9+<<+*<+<C?7CAFGF+88EEEG6;CCCE8:C9*+*<09<C+2<3<E?97+<*++/**21*2*8**185+0<?99/<<:**+0<*/*/8*202
@M01751:259:000000000-C669V:1:1102:13789:1568 1:N:0:AGAGTC
ATGCCTACGTCATCCCCACCTTCCTCCGGCTTATCACCGGCGGTTCCTTTAGAGTACCCAACTAAATGATGGTAACTAAAGGCGAGGGTTGCGCTCGTTGCGGGCCTTAACCCAACATCTCACGACACGAGCTGACGACAGCCATGCAGCACCTGTGTTCCAGTCCCCGAAGGGCAGAGATCCATCTCTGGAAATCGTCCGGACATGTCAAACGCTGGTAAGGTTCTGCGCGTTGCTTCGAATCAAACCACATGCTCCACCGCTTGTGCAGGCCCCCGTCAACTCCTTTGAGTTTTAATAT
+
CCCCCGGGEGGEGGGGGGGGGGGGGCFGGGGGG<CFC@CGGECGGGGGGG9@FGF9F@E,CFDFGGGGGA<FFGGGGGGGFGGGCCEE?FEFEGGGEGG8FEDC+@@FFCGFGGG+BCF9<FFCFGGGDGGGGGCF++@FEGGFGCCFCFGCG8:F8FFFGGD@A<BFEGC<F<*<F:*CAAC,,,2<2:BCCFGGGFCFG7FGECCGFFGE6*:88?2<C?CCF+AFFEEEGGDE9CF5/03*<:<FE5C;<:+<CC6CC5?C88CCF+3AE588:*18**+2+<3<EE7803:7++++2
@M01751:259:000000000-C669V:1:1102:11305:1676 1:N:0:AGAGTC
ATGCCTACGTCATCCCCACCTTCCTCCGGTTTGTCACCGGCAGTCTCCTTAGAGTGCCCACCATAACGTGCTGGTAACTAAGGACAAGGGTTGCGCTCGTTACGGGACTTAACCCAACATCTCACGACACGAGCTGACGACAGCCATGCAGCACCTGTGTCTGAGTTCCCGAAGGCACCAATCCATCTCTGGAAAGTTCTCAGCATGTCAAGGCCAGGTAAGGTTCTTCGCGTTGCTTCGAATTAAACCCCATGCTCCACCGCTTGTGCGGGCCCCCGTCAATTCCTTTGAGTTTTAACCT
+
CCCCCGGGGGGGGGGGGGGGGGGGGGGGGGGGGGGGGGGGGGGGGGGGGGGGGGGGGGGGGGGGGGGGGGGGGGGGGGGGGGGGGGGGGGGGGGGGGGGGGGGGGGGGGGGGGGGGGGGGGCGCGGGGGGGGGGGGGGEGGGGGGGGGGGGG@EGDFCFGGGDGDFGGGGGGGGGGGGG,FFGGGGGBFFEFFGGGGGGGGGGGGGGGFFGGFGGGGGGFAA:F9,?C:CGG@F7FFFGFFFGDGFGE6*/?E8E+::<>FCEDCEF+<?ECE*1:EGCEG>:EG+<C0<C*AEFGFEGG?
@M01751:259:000000000-C669V:1:1102:19657:1686 1:N:0:AGAGTC
ATGCCTACGTCATCCCCACCTTCCTCCGGTTTGTCACCGGCAGTCTCCTTAGAGTGCCCACCATAACGTGCTGGTAACTAAGGACAAGGGTTGCGCTCGTTACGGGACTTAACCCAACATCTCACGACACGAGCTGACGACAGCCATGCAGCACCTGTGTCTGAGTTCCCGAAGGCACCAATCCATCTCTGGAAAGTTCTCAGCATGTCAAGGCCAGGTAAGGTTCTTCGCGTTACTTCGAATTAAACCACATGCTCCACCGCTTGTGCGGGCCCCCGTCACTTCATTTGAGTTTTAACCT
+
CCCCCGGGGCGGGGGGGGGG@FGGGGGGGGGGGGGGGGGGCFGGGFGDFGGGGGGGGCFEEGGGGGGGGGGGGGGCEFFGGFG96CDAFEFGGCEGFCGGG@FGGGGGGGCG9EFGGGFGG,FEGGGCFG:F7@FFGGGCEGGGGFGGGAFGGC,=>@EFFFFGGGGCFGDCEGGCFACCFFCFGGG,C@9>FFGGGFGGGGF,,?CCCF9AFFGGF7FGGGGGGGGGFFGGGGG*><BFC+BFC9;9:*8880<CCFF8C*C882C+A?EED*:?EC8?C*2<2<2:CECFC+<E9A7A9
@M01751:259:000000000-C669V:1:1102:12858:1738 1:N:0:AGAGTC
ATGCCTACGTCATCCCCACCTTCCTCCGGCTTATCACCGGCGGTTCCTTTAGAGTACCCAACTAAATGATGGTAACTAAAGGCGAGGGTTGCGCTCGTTGCGGGACTTAACCCAACATCTCACGACACGAGCTGACGACAGCCATGCAGCACCTGTGTTCCAGTCCCCGAAGGGAAGAAATCTGTCTCCAGAAGTCGTCCGGACATGTCAAACGCTGGTAAGGTTCTGCGCGTTGCTTCGAATTAAACCACATGCTCCCCCGCTTGTGCAGGCCCCCGTCAATTCCTTTGAGCTTTAATCT
+
CCCCCGGGGGGGGGGGGGGGGFGGEFGGCFGFFFFFGGGGGGGFGC8CFFGGFFFGGGGGGGGGGGGGGGGGGGGFGGGGGCFGCFGGGFEGGGEGEG7,?CFGGGGGFFGGGGGGFGFCDEG8@CCECCCEB<CFGEG7>:F,3@FGC8FCFGC;,D@F<D9FDFFFG:FCFCCFG@FGFGGGGGCGFFFGFCFGCCFFEF*FFGG7C9+A98:CGGGFCCGGGGGGFGGGGGGGGGCCCC6;+AFFFGGGG66<E6*/:8C>CF2<<F7CD>858:8C*;CFFC@90<+*+2<7<7E?C
@M01751:259:000000000-C669V:1:1102:15034:1753 1:N:0:AGAGTC
GTACTTAACAGGATTAGATACCCTGGTAGTCCACGCCGTAAACGATGTCGACTTGGAGGTTGTTCCCTTGAGGAGTGGCTTCCGGAGCTAACGCGTTAAGTCGACCGCCTGGGGAGTACGGCCGCAAGGTTAAAACTCAAATGAATTGACGGGGGCCCGCACAAGCGGTGGAGCATGTGGTTTAATTCGATGCAACGCGAAGAACCTTCCCTACTCTTTACATCCACGGAATTCGGCAGCGATGCCTTAGTGCCTTCGGGAACCGTTAAACAGGTGCTGCCTGGTTGTTGTCACCTCGGGT
+
CCCCCGGAFFGGGGGGGGGGGGGGGGGGGGFGF<FCFGGGGGGGGGGGGFGGGGGGCGGGFGGGEGGGGFGGGFGFFEGFGGGGGGGDGGGGGGGGGGGGGGGGCCGGGEGFD@+4?EEEEEFGGEGGG>FFGG<DA<FBGGGGGGGFF=BF7FFBCCGGCGGFC<FDBED*<FGGG,FF,*CCCGFCFFGGE,:CFE**:88?>8CF+28@E>++<F+2++<+*+3**2;CFFF8*****/;/A:FFGFG+:ECGG58*:C*CE8*2*+302;A++++<;C7C++*/**02A++<8**:C
@M01751:259:000000000-C669V:1:1102:12740:1788 1:N:0:AGAGTC
ATGCCTACGTCATCCCCACCTTCCTCCGGTTTATCACCGGCAGTCTCCTTTGAGTTCCCACCATTACGTGCTGGCAACAAAGGATAAGGGTTGCGCTCGTTGCGGGACTTAACCCAACATTTCACAACACGAGCTGACGACAGCCATGCAGCACCTGTCTCAGAGTTCCCGAAGGCACTAAAGCATCTCTGCTAAATTCTCTGGATGTCAAGAGTAGGTAAGGTTCTTCGCGTTGCATCGAATTAAACCACATGCTCCACCGCTTGTGCGGGCCCCCGTCAATTCCTTTGAGTTTTAACCT
+
CCCCCGGGGGGGGGGGGGGGGGGGGGGGDGGGGGGGGFGGGCFGGCFGGGGGGGGGGGGGGGGGGGFGG@FFCCEGFDGGGGGFGGGGGGGGGGEGCGEGGGEGGDGGGGGGGGGGGGGGGGGGGGGGGGGGCGGGGGGGGGGGGGGGG?FFFFGGFGFFFGGGGGGGGGGGGGGG:FFGGG9FFAC;FACDCGGGGGCEDF9FGGGGCFGGGGGFFGGEG9AFECGGGGGGFF><CCC72<C8?CCC?FGGCFG?FC6AC*?EC*;+A>>CGGGGG5;C=?03<+<CG77*<C@@9??C?
@M01751:259:000000000-C669V:1:1102:12592:1790 1:N:0:AGAGTC
ATGCCTACGTCATCCCCACCTTCCTCCGGTTTATCACCGGCAGTCTCCTGTGAGTTCCCGACCGAATCGCTGGCAACAAAGGATAAGGGTTGCGCTCGTTGCGGGACTTAACCCAACATTTCACAACACGAGCTGACGACAGCCATGCAGCACCTGTCTCACGGTTCCCGAAGGCACTAAGGCATCTCTGCCGAATTCCGTGGATGTCAAGAGTAGGTAAGGTTCTTCTCGTTGCATCGAATTAAACCACATGCTCCACCGCTTGTGCGGGCCCTCGTCAATTCATTTGCGTTTTAACCTC
+
CCCCCGGGCGFGGFGGGGG@FG@EFFGGGFGEGCEFDFGEG7BFG<,CF,;FFG,EAFG>7B@@888@@DFFGGGGGGDFGGGFGGGFFCC>F7C+?C>=FGGE+FFCGCF:BFFGEFFFGGFFAGGGE7F7BC8><@:+@:FFFGGGGGGGGFGGFG=FEGGBBFFGGGGD7FGGGGFGG7EEBFGCCFFFGG7:<>CEFCEC,?FFFGGGDGFCEGG@9CFFGGGG+:>EG:EGGFEFF88@7CFGFF8::CCF68*C8C*;8@C?E58?8:***188?9+02+<CC78*;:E@F7C0*
@M01751:259:000000000-C669V:1:1102:11434:1820 1:N:0:AGAGTC
ATGCCTACGTCATCCCCACCTTCCTCCGGTTTATCACCGGCAGTCCCCTTAGAGTGCCCAACTGAATGCTGGCAACTAAGGGCGAGGGTTGCGCTCGTTGCGGGACTTAACCCAACATCTCACGACACGAGCTGACGACAGCCATGCAGCACCTGTGTTCCGGTCCCCGAAGGGAACACCACATCTCTATGGTTAGCCGGACATGTCAAGGGCTGGTAAGGTTCTGCGCGTTGCTTCGACTTAAACCACATGCTCCACCGCTTGTGTGGGCCCCCGTCAATTCCTTTGAGTTTTAAACTTT
+
CCCCCGGGGGGGGGGGGGGGGGGGGGGGGGGGGGGGGGGGGGGGGGGGGGGGGGGGGGGGGGGGGGGGGGGGGGGGGGGGGFGGGGGGGGGGGGGGGGGGGGGGGGGGGGGGGGGGFGGGGGGGGGGGDGGGGGFFGGGEGGGCFFGFGGGGGGGFGGGBF@FGGGGGGDGGDGFFGGGGFGG@:BFCFGGFGGFGCFGGCCGGCBCFGGGGGGGGGFGGGFE+9@9888EG5C:EEEF*1CGG7+;C58CF?+2@8C@EGE>;CCCFC5*;8C:*/:EE?:A?+<+9+*+0ACC6+3<?7
@M01751:259:000000000-C669V:1:1102:19022:1859 1:N:0:AGAGTC
GTACTTAACAGGATTAGATACCCTGGTAGTCCACGCCGTAAACGATGTCGACTTGGAGGTTGTTCCCTTGAGGAGTGGCTTCCGGAGCTAACGCGTTAAGTCGACCGCCTGGGGAGTACGGCCGCAAGGTTAAAACTCAAATGAATTGACGGGGGCCCGCACAAGCGGTGGAGCATGTGGTTTAATTCGATGCAACGCGAAGAACCTTACCAGGTCTTGACATCCTCTGACAACCCTAGAGATAGGGCTTTCCCTTCGGGGACAGAGTGACAGGTGGTGCATGGTTGTCGTCAGGACGTGG
+
CCCCCGGGGGGGGGGGGGGGGDGFGGGGGGGGGGGGGGGGGGGGGFFGDDFGGEGGGGGGGGGGGGGFGGGGG@FGGGGGGGGGGEGGGGFGGGGGGGDFGGGGGGGGG>FGGGGGGGFGGGGGGEFCGFGGGGGGGGCG9FEFAFG9FEEGGCEGG7BEBEGFFFGGGGGFDDFGGGGDFCBBFGCCC<FCF9FEGGECGEGG6CGFF6F?EGGC7CGGGGFCGEFG?9AFGGGECC>EGGCCCF>ECEE:<CEFGG*CC5**A6<:A20+2:9<@7CCCFGFCC;A+;88C**32**2*
@M01751:259:000000000-C669V:1:1102:12240:1967 1:N:0:AGAGTC
GTACTTAACAGGATTAGATACCCTGGTAGTCCACGCCGTAAACGATGTCAACTAGCCGTTGGGATCCTTGAGATCTTAGTGGCGCAGCTAACGCATTAAGTTGACCGCCTGGGGAGTACGGCCGCAAGGTTAAAACTCAAATGAATTGACGGGGGCCCGCACAAGCGGTGGAGCATGTGGTTTAATTCGAAGCAACGCGAAGAACCTTACCTGGCCTTGACATGCTGAGAACTTTCCAGAGATGGATTGGTGCCTTCGGGAACTCAGACACAGGTGCTGCATGGCTGTCGTCAGCTCGTGT
+
CCCCCGGGGGGGGGGGGGGGGGGGGGGGGGGGGGGGGGGGGGGGGGGGGGGGGGGGGGGGGGGGGGGGGGGGGFGGGGGGGGGGGGGGGGGGGGGGGGGCGGGGGGGGGGGGGGGGGGGGGGGGG@GGGGGGGGGGGGGGGGGGFDCFGG>FGGGGGGGGGGGGGFGGEGGGGGGGGG?FEEGGGDGGGGGDGGGGGGGGGGGGGGGGGFGGGFFGGGGCGGGGGGGGGGGFGGGGGGGGFGGFGGFEFFE5EFFCF5C>EDFFGGG:8@EGFFG+C7EDFG7CFGE89C;@*CG+C*/:/
@M01751:259:000000000-C669V:1:1102:22266:2021 1:N:0:AGAGTC
GTACTTAACAGGATTAGATACCCTGGTAGTCCACGCCGTAAACGATGTCGACTTGGAGGTTGTTCCCTTGAGGAGTGGCTTCCGGAGCTAACGCGTTAAGTCGACCGCCTGGGGAGTACGGCCGCAAGGTTAAAACTCAAATGAATTGACGGGGGCCCGCACAAGCGGTGGAGCATGTGGTTTAATTAGATGCAACGCGAAGAACCTTACCTACTCTTGACATCCAGAGAACTTAGCAGAGATGCTTTGGTGCCTTCGGGAACTCTGAGACAGGTGCTGCCTGGCTGTCGTCAGTTCGTGT
+
CCCCCGGGG<EA8CFFDCE<FFF9EGGGGGDFFDEGGGGGGG,@CFD@FFGGGGGG,CF@CEFCGGG9@<EF<8CFG7E,:CF,+BFCF?<FG:F::CFF9,BCGEEGGG77F+B=CCCFGGGG@7FGF,BBFFA,3,>,3F9<>=D<,@:@@@FECEGGB*=<FCBEGGGCF8EFGFEGF7:CFD:,<<,?9C:C7:CEGC8E>:6<@FFGC@F+@CC7+<CFFCC7;8F:+0<+CGC6*8EGFGG99C**0;EG6>C>CGGF+09+<7@EDG+++<79*++22*;0<;C5*:00<=5C7
@M01751:259:000000000-C669V:1:1102:17728:2028 1:N:0:AGAGTC
ATGCCTACGTCATCCCCACCTTCCTCCGGTTTATCACCGGCAGTCTCCTTTGAGTTCCCGACCGAATCGCTGGCAACAAAGGATAAGGGTTGCGCTCGTTGCGGGACTTAACCCAACATTTCACAACACGAGCTGACGACAGCCATGCAGCACCTGTCTCACGGTTCCCGAAGGCACTAAGGCATCTCCGCCAAATTCCGTGGATGTCAAGAGTAGGTAAGGTTCTTCGCGTTGCATCGAATTAAACCACATGCCCAACCGCTTATGCGGGCCCCCGTCACTTCATTTGGGTTTTAACCTT
+
CCCCCGGGGGGGGGFFGGGDDFEGCDFFGGGGGGGGGFGGFG@GEFGFGFGA6@FFF,CFCECF8@BB,CE@FGFFEDGGGGGDGGG98C8=C7BCFEEFEGGGE7CEFCFGF=C<=DCE<FFCFFGFEFGEFGGFGCC@CCF<C9,><,>DCCGDFFGD,8>@F<CFFCC:CFFGGFE,?FFCGF9C,1*CCGFFGGGGGGG:BFG9<FGD7?,<<?AFGFGF@+0+;C5*:58<@?8E*68<CCF*;8C++:+;0*;**?CC*02<85**2/:**1*/*++++<<:++**1A8++2+3<
@M01751:259:000000000-C669V:1:1102:11231:2059 1:N:0:AGAGTC
GTACTTAACAGGATTAGATACCCTGGTAGTCCACGCCGTAAACGATGTCGACTTGGAGGTTGTTCCCTTGAGGAGTGGCTTCCGGAGCTAACGCATTAAGCGCCCCGCCTGGGGAGTACGGCCGCAAGGCTAAAACTCAAAGGAATTGACGGGGGCCCGCACAAGCGGCGGAGCATGCGGATTAATTCGATGCAACGCGAAGAACCTTACCAAGGCTTGACATACACCGGAAACGGACAGAGCTGGCCGCCCCCTTGTGGCCGGTGTACAGGTGTGGGATGGTTGTCGTCTGCCCGTGTCG
+
CCCCCGGGGGGCFGGFEGGGGGG<CFFGFGFGGGCFGGGGGGGGGGGGGGCC,BEFFGGEECF,CDFCFFGGGFGG@C7<E8C:EGGGFFCDCFE@FFFGFEGG+FCE++:DFECC:FG7:CFGG7FEGFFDFDDFG?F<=FE,><D<DFEDGD7CC7CCCCFG,:FGG:*4*=*<?C8C>:CFFFGCGC?9>@FF5C>EE5E8@FGC@F++:8CCCCEGFC@FCF<CE*1:C;*8*/88*+*20**/2/*88C8**2@5*2::CEGE+7+*<+0***/<?CF7C>FE88**2+/2*:6>*
@M01751:259:000000000-C669V:1:1102:20946:2159 1:N:0:AGAGTC
GTACTTAACAGGATTAGATACCCTGGTAGTCCACGCCGTAAACGATGTCAACTAGCCGTTGGAATCCTTGAGATTTTAGTGGCGCAGCTAACGCATTAAGTTGACCGCCTGGGGAGTACGGCCGCAAGGTTAAAACTCAAATGAATTGACGGGGGCCCGCACAAGCGGTGGAGCATGTGGTTTAATTCGAAGCAACGCGAAGAACCTTACCAGGCCTTGACATGCAGAGAACTTTCCAGAGATGGATTGGTGCCTTCGGGAACTCAGACACAGGTGCTGCATGGCTGTCGTCAGCTCGCGT
+
CCCCCGGGGGGGGGGGGFFGFGGGGGGGFGGGGGEGGDGGGGAFGFGGGGGGGGFGGDGGGGGGGGEGGAEGGGGGGGGEFGGGGGGEGGGGGGGGGGGGGGGGGGGGDGGGCCCEGGGGGGGGGGDGGEFFGGGFFGGGFGGGFCFGFAFGGGGGGCGFGGG>CFGDGDGGFFGFGFFC,<FFGGF;*8:BFFGBEGG>FCEG8@:FFGGGGGGECFF?CFFGGGGFGGGGFFG7+<97887C?@FGGGGGG?F?FFG>:8CCFFDFFGGGD*ACFFCCCFFGGGDCF5;>5*++<5**2
@M01751:259:000000000-C669V:1:1102:8306:2360 1:N:0:AGAGTC
GTACTTAACAGGATTAGATACCCTGGTAGTCCACGCCGTAAACGATGTCGACTTGGAGGTTGTTCCCTTGCGGAGTGGCTTCCGGAGCTAACGCGTTAAGTCGACCGCCTGGGGAGTACGGCAGCAAGGTTAAAACTCAAATGAATTGAAGGGGGACCGCACAAGCGGTGGAGCAAGTGGTTTACTTCGATGCAACGCGAACAAACTTACCTACTCTTGACATCCACGGAATTCGGCAGAGCAGCCTTAGTGCCTTGCGTACACGTTAGACAGGTACTGCATGGCTGTTGTAAGCTCGTGT
+
<BCCCFGFFEEEGFAFGG9FE,CCF6E9E9CFG<FC@+@FGDFCCFD@,FCGGGGG8CFFCEFD@FCE9@,@CCFFGFGF@F8F7C+CFFCGCFCCGGDBF,BBCE@C@?<FGCFCFCF7+@3C+3BAD,?FGGGF,,=BF9,3C=C,,,:@BCD*:CFEGGGFFFC7>C7=<::,88>@,*643,,,8<:B*:F,*=<BF*<C@EGGC::C0<:?FG++<7F9*0A:EC8@E+2*//**/*+**2::++3<++<@++**/*2:*0*22<+<**<+3<+2<C+**2*2+0*+++<00**/*
@M01751:259:000000000-C669V:1:1102:21076:2361 1:N:0:AGAGTC
GTACTTAACCGGATTAGATACCCTGGTAGTCCACGCCGTAAACGATGTCGACTTGGAGGTTGTTCCCTTGAGGAGTGGCTTCCGGAGCTAACGCGTTAAGTCGACCGCCTGGGGAGTACGGCCGCACGGTTAAAACTCAAATGAATTGACGGGGGCCCGCACAAGCGGTGGAGCATGTGGTTTAATTCGATGCAACGCGAAGAACCTTACCTACTCTTGACATCCACGGAATCTGGCAGAGATGCCTCAGTGCCTTCGGGAAACGTGAGCCAGGTGCTGCATGGCTGTCGTCAGCTCGTGT
+
CCCCCGGGDGCF+CFGEFFGGGGGGGGGFEGGGFDGGGCEFGGGDEEFGGFGCEGGFDEGGFEFEEFFGGGGGCFC@EGCF<FCGFGGGGGG7FGG@@FEFFFCFGGDGCFG<CGGGG9@EG>FEC7BFFEGGGGD@,8>C<CCG9FFGFCCEG*:FEGG*CGGFGG78:*<C<<,8,,8,=<C,28FFFG?>EC+8CCEG*AC8CGGC+3+@C+<AF+02<:C@<:*8888EGDC@*/;*8CE+2<?+0<C+0<CE@C?E5*2*0:/;+*<**<C?EF++<062;*20:8EF><<F5/:*
@M01751:259:000000000-C669V:1:1102:10338:2364 1:N:0:AGAGTC
GTACTTAACAGGATTAGATACCCTGGTAGTCCACGCCGTAAACGATGTCGACTTGGAGGTTGTTCCCTTGAGGAGTGGCTTCCGGAGCTAACGCGTTAAGTCGACCGCCTGGGGATTACGGCCGCAAGGTTAAAACTCAAATGAATTGACGGGGGCCCGCACAAGCTGTGGAGCATGTGGTTTAATTCGATGCAACGCGAAGAACCTTACCTACTCTTGACATCCACGGAATTCGGCAGAGATGCCTTAGTGCCTTCGGGATCCGTGAGACCGGTGCTGCATGGCTGTCGTCAGCTCGTGT
+
CCCCCGGGGGGGFFGGGGCGGGGGGGGGFGFFFGCGGGGDGGGGGGGGGGGE@CC?EFGGG8BFFGGGGGGFFGGC@FEGGFFGGGGFGDGGGGDFF:D?FFFGGEGGDCD@GGCFECGFCGGGFDGEGGFGCFFD8DFEF,CAF,B>BEE7FC<*>FE77F:A<F:F<F?FFGCFG<<CEGF79CFGGG9FDFGGGGC7?8CCFDFGGFFGGGGGF+<C6A<9*<:C>*8@C958ED55;8CFGGGGGD<<?FGGGC>E5C@@*;C8EFC*1:CE5CFGCFG*2**;@*;2:88@C5:C:
@M01751:259:000000000-C669V:1:1102:22632:2382 1:N:0:AGAGTC
ATGCCTACGTCATCCCCACCTTCCTCCGGCTTATCACCGGCGGTTCCTTTAGAGTACCCAACTAAATGATGGTAACTAAAGGCGAGGGTTGCGCTCGTTGCGGGACTTAACCCAACATCTCACGACACGAGCTGACGACAGCCATGCAGCACCTGTCTCAGCGTTCCCGAAGGCACCAAAGCATCTCTGCTAAGTTCGCTGGATGTCAAGAGTAGGTAAGGTTCTTCGCGTTGCATCGAATTAAACCACATGCTCCACCGCTTGTGCGGGCCCACGTCAATTCATTTGAGTTTTAACCTCT
+
CCCCCGGGGGGGGGGGGGGGGGGGGGGGGGGGGGGGGGGGGGGGGGFFGGGGGGGGGGGDFGGGGGGGGFGDFGGGGGGGFCGGGGGGGGGGGGGGGFGGGGDFGGGGFFGGFGGGGGG9FFGGGGGGGGGGGGGDECFGGG@<F,DEFGGGGFCFGGFDCFEGGGGGDGGGDGDFGGGGFFGFGGFCCGGG9BFG9FGFGGGGGGCFGGGGFGGGFGGGG<CCCCC52/CEDGFGGEF8C8FGGG?EGGF66<9<8>FDEEGGGEG5EGG::*2**:*8+0<+@F+32/+<:<+<9CG*3
@M01751:259:000000000-C669V:1:1102:11971:2456 1:N:0:AGAGTC
GTACTTAACAGGATTAGATACCCTGGTAGTCCACGCCGTAAACGTTGGGCGCTAGATGTAGGGACCTTTCCACGGTTTCTGTGTCGTAGCTAACGCATTAAGCGCCCCGCCTGGGGAGTACGGCCGCAAGGCTAAAACTCAAAGGAATTGACGGGGGCCCGCACAAGCGGCGGAGCATGCGGATTAATTCGATGCAACGCGAAGAACCTTACCAAGGATTGACATACACCGGAAACGGCCAGAGATGGCCGCCCCCTTGTGGTCGGTGTACAGGTTGTGCATGGTTGTCGTACGCTCGGTG
+
CCCCCAFGGFGG8FE9<FCGGGF<FEGEGGGGFFEGF7CCF@FEGFGGGEFE7@F,EEEGDGE@FG<EFGGDFGGGECFGAEFFEGDFDFGGGFGCE7FGG,,+8CF+@F=+<=FGFGEE?B=F7@CCEEFG8=FC9F,>F=B9E<FCFGE,+CFGCF:>CGGGGACC7<F:CEFDFCCF8>E*A6::@9/<<FGG9C:E*/:*:88*2<9+<C+@F>C9*+<<CCFFGFGD**/2/:5**1;*2<F6*2?E***:*:;F+?C3:8:*2<<99C0+;**23:+2<+**022**1*******
@M01751:259:000000000-C669V:1:1102:23142:2552 1:N:0:AGAGTC
GTACTTAACAGGATTAGATACCCTGGTAGTCCACGCCGTAAACGATGTCGACTTGGAGGTTGTTCCCTTGAGGAGTGGCTTCCGGAGCTAACGCGTTAAGTCGACCGCCTGGGGAGTACGGCCGCAAGGTTAAAACTCAAATGAATTGACGGGGGCCCGCACAAGCGGTGGAGCATGTGGTTTACTTCGATGCAACGCGAAGAACCTTACCTACTCTTGACATCCACGGAATTCGGCAGAGATGCCTTAGTGCCTTCGGGAACCGTGAGACAGGTGCTGAATGGCTGTCGTCAGCTCGTGT
+
CCCCCGGGGGGGCF6EFF-E<EFF8<FCEFF-EEGGFE7B;F<F7CFG,@DGGGGCAEDECCFGGGCF9<EE8EB@EFGGGG,@+6>CGFGGGGEFGC<?,<FEG@FEFCGC<FEGGFG>FGDFGGCEF,EDFCFFFF9B=DGGFAB,BFGGGEEC<*5:=F7<<AFGGGCCAA7,<2>FCCFC9,?,=FCC<:C@@*:*:C;?65CCFCC++@FFGC99CFGF8++;:/;867**:*:@*2AC7:<+2A:+@EGGC5>5CEG**/1*;CF*2/2+0<++20<?;E*A+;@/**<<85***
@M01751:259:000000000-C669V:1:1102:7756:2612 1:N:0:AGAGTC
ATGCCTACGTCATCCCCACCTTCCTCCGGTTTGTCACCGGCAGTCTCCTTAGAGTGCCCACCATAACGTGCTGGTAACTAAGGACAAGGGTTGCGCTCGTTACGGGACTTAACCCAACATCTCACGACACGAGCTGACGACAGCCATGCAGCACCTGTGTCAGAGTTCCCGAAGGCACCAACCCATCTCTGGAAAGTTCTCTGCATGTCAAGGCCTGGTAAGGTTCTTCGCGTTGCTTTGAATTAAACCACATTCTCCACCGCTTGTGCGGGCCCCCGTCAATTCATTTGAGTTTTAACCT
+
9CCCCGGFCGGGGAGGDGGGEGGFFGGGDGGGDAFGGGED+@FEF-C,CEDFFGFEEGGGGEGGGGGGFGGFG8FEGFGFDFGGFFFDCFGGCF7FGEFGGGECB=F:DEFFEEF@CEDCE<<FFEBCCF=FGEGFGG7F@::,B,E,B,BFFGGGFCCF<FC><D9FCF<FG:*83@D@F*>C<:,,8<,7D:97FC,@3,7F,,<FG9C9,*<<@CB,?>::FF9BF<C7<F*<,<,2<<+;9CFF8CGG6:+2<7+;@:8/;FG+</C>EEEGDGC8C8+AE77@C7+*2:<@C69C9
@M01751:259:000000000-C669V:1:1102:8728:2645 1:N:0:AGAGTC
GTACTTAACCGGATTAGATACCCTGGTAGTCCACGCCGTAAACGATGTCAACTAGCCGTTGGAATCCTTGAGATTTTAGTGGCGCAGCTAACGCATTAAGTTGACCGCCTGGGGAGTACGGCCGCAAGGTTAAAACTCAAATGAATTGACGGGGGCCCACACAAGCGGTGGAGCATGTGGTTTAATTCGAAGCAACGCGAAGAACCTTACCAGGCCTTGACATGCAGAGAACTTTCCAGAGATGGATTGGTGCCTTCGGGAGCTCTGACACAGGTGCTGCATGGCTGTCGTTAGCTTGTGT
+
CCCCCGGGGFDGGGGGGGGGGGGGGGGGGGGGGGGEGGGGGGGGGGGGGGGGGGGGGGGGGGGGGGGGGGGGGGGGGGGGFGGGGGGGFFGGDGCEGGGGGFAE=FFGGGGGGGGGGGGGGGGGGGGGGGGGGGGGGGGGGGA99<FGGGGEGDGGDFCFGGGGFGGGFGGGGGGGFFFF@BFCFGGGG9E<FDGGG7<CFGEFCFEFGGGFGGGGDGGCC?@AFFFGGFGDCGF?:CGGFGGGF6:FFG:5<6<CFE5CGCC8:+<AEE+*;@96++<++<?=5*;EF5:**2+<+22+*
@M01751:259:000000000-C669V:1:1102:12425:2674 1:N:0:AGAGTC
ATGCCTACGTCATCCCCACCTTCCTCCGGTTTATCACCGGCAGTCTCCTTTGAGTTCCCGACCGAATCGCTGGCAACAAAGGATAAGGGTTGCGCTCGTTACGGGACTTAACCCAACATCTCACGACACGAGCTGACGACAGCCATGCAGCACCTGTCTCAATGTTCCCGAAGGCACCAATCCATCTCTGGAAAGTTCATTGGATGTCAAGGCCTGGTAAGGTTCTTCGCGTTGCTTCGAATTAAACCACATGCTCCACCGCTTGTGCGGGCCCCCGTCAATTCATTTGAGTTTTAACCTT
+
CCCCCGGGGGGGGGGGGGGGGGGGGGGGGGGGGGGGGGGGGGGGGGGGGGGFGGGGGGGGGGGGFGGGGGGGGGGGGGGGGGGGGFGGGGGGGGGGGGGGGGGGGGGGGGGGGGGGGGGGFGGGFGGGGGGGGGGGGGGGGGGGGGGGGGGGGGGGGGGGGGGGGGGGGGGDGEGGGGGGGGGGGGFGGGFCGGDFFGGFGGFGGCGFFFFGGGGGGFGGCGFGGGGGGGDGCCEGGF5FFGFFFGEGGGFGGGGGGFGGGGGGDG+0*?5CEDGDEGG58E99EFGGFCFGFGGGGG?FF
@M01751:259:000000000-C669V:1:1102:9840:2744 1:N:0:AGAGTC
ATGCCTACGTCATCCCCACCTTCCTCCGGTTTATCACCGGCAGTCTCCTTTGAGTTCCCGACCGAATCGCTGGCAACAAAGGATAAGGGTTGCGCTCGTTGCGGGACTTAACCCAACATTTCACAACACGAGCTGACGACAGCCATGCAGCACCTGTCTCACGGTTCCCGAAGGCACTAAGGCATCTCTGCCGAATTCCGTGGCTGTCCAGAGTAGGTAAGGTTCTTCGCGTTGCATCGAATTAAACAACATGCTCCACCGCTTGTGCGGGCTCCCGTCAATTCATTTGAGTTTTAACCTT
+
<CCCCGGGGEFEGGGGGGGGGFFFEGGDDGGGGGGGFGGGGCCFGGGGGFGFFGGDFGGE7:BF@68BFGCCCGDFGGGGFF@FFEFGFFF@FGGGGGGGFGGGDFGFGGG9FFGGGGGAFF??EGGGGGGGG:FDGGGE++@F7FBC@BEFCGGGGGCFFFGGGGDFFCEGGGFCFFE8C7CGGGFGFGFGDF:@FEFCF@C*=CFF:FGGFCFFFGFFCG,<<<A<FEE***;9<@86@E89CFE+;8;C+++++0:2:E8>8EEFGGDC>ECFGFE8/A:7E999:+;<+<C7@F+3A
@M01751:259:000000000-C669V:1:1102:15118:2881 1:N:0:AGAGTC
ATGCCTACGTCATCCCCACCTTCCTCCGGCTTATCACCGGCGGTTCCTTTAGAGTACCCAACCAAATGATGGTAACTAAAGGCGAGGGTTGCGCTCGTTGCGGGACTTAACCCAACATCTCACGACACGAGCTGACGACAGCCATGCAGCACCTGTGTTCCAGTCCCCGAAGGGAAGAAATCGATCTCTCGAAGTCGTCCGGACATGTCAAACGCTGGTAAGGTTCTGCGCGCTGCTTCGAATTAAACCACATGCTCCACCGCTTGTGCAGGCCCCCGTCAATTCCTTTGAGTTTTAATCT
+
CCCCCGGGGGGGGGGGGGGGGGGGGGGGGGGGGGGGGGGGGGGGGGGGGGGGGGGGGGGGGGGGGFGGGGGGG9FFGGGGGGGGGGG7CFDGGGGGGGGGGGEGEGGGGFDGGGGGGGDBGFGGGGGGCE@FEFFFDGGEGGG7:8FGGF,>FFCFBFGFGGFCGGGGGDFGGGGGGGGGGGGGGGGGGGGFF7FC@ECGDGDEGDEFFG:FGGGGGGGGGGCC?CGE?EGGD*8CCEE5C:EGG7CF8F5;6+C?EGE0;5ECEGG+7:CFGGGGGGCE8:E9<0<FCC+*<9:C<<A+:
@M01751:259:000000000-C669V:1:1102:16576:2897 1:N:0:AGAGTC
GTACTTAACAGGATTAGATACCCTGGTAGTCCACGCCGTAAACGATGTCGACTTGGAGGTTGTTCCCTTGAGGAGTGGCTTCCGGAGCTAACGCGTTAAGTCGACCGCCTGGGGAGTACGGCCGCAAGGTTAAAACTCAAATGAATTGACGGGGGCCCGCACAAGCGGTGGAGCATGTGGTTTAATTCGATGCAACGCGAAGAACCTTACCTACTCTTGACATCCACGGAATTTGGCAGAGATGCCTTAGTGCCTTCGGGAACCGTGAGACAGGTGCTGCATGGCTGTCGTCAGCTCGTGT
+
CCCCCGGGGGGGGGGGGGGGGGGGGGGGGGGGGGGGGGGGGGGGGGGGGGGGGGGGGGGGGGGGGGGGGGGGGGGGGDGGGGGGGGGGGGGGGGGGGGGGGGGGGGGGGGGGGGGGGGGGGGGGGCGGD<FFGGGGGFFGGGGGGGGGFCFFDGGGDFGGGGGCFGECFGGGGGGFGFGCF@CFGGGGGGGFGAFFGECEGEGFGGGGGGEFFGC?@E7CFCGCGGD8EGGGGGGGGGGC86@FGGGFFGGFGFGGFGGDCEGGDEG5*:C?EFGECFGGGF?CFEEGC/8*AE6C@EC57
@M01751:259:000000000-C669V:1:1102:15696:2935 1:N:0:AGAGTC
GTACTTAACAGGATTAGATACCCTGGTAGTCCACGCCGTAAACGATGTCAACTAGCCGTTGGGATCCTTGAGATCTTAGTGGCGCAGCTAACGCATTAAGTTGACCGCCTGGGGAGTACGGCCGCAAGGTTAAAACTCAAATGAATTGACGGGGGCCCGCACAAGCGGTGGAGCATGTGGTTTAATTCGAAGCAACGCGAAGAACCTTACCTGGCCTTGACATGCTGAGAACTTTCCAGAGATGGATTGGTGCCTTCGGGAACTCAGACACAGGTGCTGCATGGCTGTCGTTAGCTCGTGT
+
CCCCCGGGGGGGGGGGGGGGGGGGGGGGGGGFGGGGGGGGGGGGGGGGGGGGGGGGGGGGGGGGFGGGGGGG8FFEGGGGGGGGGGGGGGGGGGGGG9FGGGGGFGGGGGGGGGGGGGGGGGGGGGGGGFGGGGGGGGGDGGGGGGGGGGGGGGGGGGGGGGGGGGGGEEGGGDGGGGGGCGGGGGGGGGCFGGGGGGGGGGGGFGGGGGGGDGFGGGGGGGGFFC9CDFGGGGGFGEF:@;FCGGGFGGGGGGGGGGGGGEGFCCC9CG>FFCFFFCDFGFF6:C>FFGG*:;AC9AE=:
@M01751:259:000000000-C669V:1:1102:7899:2969 1:N:0:AGAGTC
GTACTTAACAGGATTAGATACCCTGGTAGTCCACGCCGTAAACGATGTCGACTTGGAGGTTGTTCCCTTGAGGAGTGGCTTCCGGAGCTAACGCGTTAAGTCGACCGCCTGGGGAGTACGGCCGCAAGGTTAAAACTCAAATGAATTGACGGGGGCCCGCACAAGCGGTGGAGCATGTGGTTTAATTCGATGCAACGCGAAGAACATTACCTACTATTGACATCCACGGAATTCGGCAGAGATGCCTTAGTGCATTCTTGAACCGTGAGACAGGTGCGGCATTGCGGTCTTTAGCTTGAGT
+
CCCCCFGGGGGGF8,C@FGGGF<CFFGGFGG9FE;FGC@FGFG7CF@FEFGEFDCFCEFGCGGGFGGCC8FFGFFGCCE,C@CF+BFGGECFGGGGGDG9EC:FGG@=:BDC<C@FGEAC:::CCCFG<:9=DGGAC<>DEGADG,<,<,@FGCF7FGG7FCD8:<1*=FFGC,CF9,,<<:+?C9FFGG,2*2FFFGG*?EGGGCGEEGFG?AC++<AFGCF9C8:?C**;A98*5:5A58EGC<C+CFGGD2<7@++20<+**;:859E6@896+**28*+3+**22*++++<9+**++
@M01751:259:000000000-C669V:1:1102:8426:3037 1:N:0:AGAGTC
GTACTTAACAGGATTAGATACCCTGGTAGTCCACGCCGTAAACGATGTCGACTTGGAGGCTGTTTCCTTGAGAAGTGGCTTCCGGAGCTAACGCGTTAAGTCGACCGCCTGGGGAGTACGGCCGCAAGGTTAAAACTCAAATGAATTGACGGGGGCCCGCACAAGCGGTGGAGCATGTGGTTTAATTCGATGCAACGCGAAGAACCTTACCTACTCTTGACATCCACGGAATTCGGCAGAGATGCCTTAGTGCCTTCGGGAACCGTGAGACAGGTGCTGCATGGCTGTCGTCAGCTCGCGT
+
CCCCCGGGGGFEGGGGGFGGGGGGGGGGGGGGGGGGGGGGGGGGGGGGFGGGGGGGFGGGGGGGGFFGGGGGFFGGGFGGFFFGGGDGGGG@FCGGGGGGFFGGGGGGGGGFGFECFGGGGGGGGGGGFEGFFFGGFFGGGGGGGGDF9FF<FGGG:FGEGGGCEFFDFEGGGG7AFGFFCEFG,:>CBAB:F@GGGDDEEEGFFGFGFFCFGGG6CE?GGGGFGGFEEGD5@FGF8>EEC6@@C<CGG?FGGGGFFGGGG5E58*;;CFGCC>@86<9A8?<F5CEG+;AF=86@8=*/:
@M01751:259:000000000-C669V:1:1102:16178:3113 1:N:0:AGAGTC
ATGCCTACGTCATCCCCACCTTCCTCCGGTTTATCACCGGCAGTCTCCTTTGAGTTCCCGACCGAATCGCTGGCAACAAAGGATAAGGGTTGCGCTCGTTGCGGGACTTAACCCAACATTTCACAACACGAGCTGACGACAGCCATGCAGCACCTGTCTCACGGTTCCCGAAGGCACTAAGGCATCTCTGCCGAATTCCGTGGATGTCAAGAGTAGGTAAGGTTCTTCGCGTTGCATCGAATTAAACCACATGCTCCACCGCTTGTGCGGGCCCCCGTCCATTCATTTGAGTTTTAACCTT
+
CCCCCGGGGGGGGGGGGGGGGGGGGGGGGGGGGGGFGGGGGGGGGGGGGGGGGGGGGGGFGGGG@88BEFEGGGGGGGGGGCEGGGFGFFGEFDGCGGEGFGGGGGGGGGGGFGDGEGGGDGGGGGGFCFGGGGGFGGGGDGGGGGFGG=FGGGGCGGGGGGGGGEGGG7FGEGFGGGDGBFGFG7=FCC9FGDGEGGGGFFGEGGGCFGGG7FEFGFFGGGGGCFF7CG5EGDGFEF5C8<C@CCF@8/AF?F++<CEG*18;*8:A*:EEGEGGE=/**+<?:+<<9+/3<AC+<+29C
@M01751:259:000000000-C669V:1:1102:12678:3183 1:N:0:AGAGTC
ATGCCTACGTCATCCCCACCTTCCTCCGGTTTATCACCGGCAGTCTCCTTTGAGTTCCCGACCGAATCGCTGGCAACAAAGGATAAGGGTTGCGCTCGTTGCGGGACTTAACCCAACATTTCACAACACGAGCTGACGACAGCCATGCAGCACCTGTCTCACGGTTCCCGAAGGCACTGAGGCATCTCTGCCAGATTCCGTGGATGTCAAGAGTAGGTAAGGTTCTTCGCGTTGCATCGAATTAAACCACATGCTCCACCGCTTGTGTGGGCCCCCGTCAATTCATTTGAGTTTTAACCTT
+
CCCCCGGGGGG;FGGGGGGGGGGGAFGGGGGGGGGGGGGGGGGGGFGGGGGGGGGGGGGGGGGGFCCECGGGGGGGGGGFGGGGGGGGGGCCE@EGGGGGGGGGGGGGGGGGGGGGGGGGGGGGGGGGGDGGEGCFGGGGGGGGGGGGGFGGGGGGGGGGGGGGGGEFGG7FEGGGFGCFG>CGGGGGGGGGGFC@FGCEGFGGGGGGGGFFGGGGGGFCFDGGGGFC*=CEG>CG9+;**<C?EGG6E>FGGD<+<C>FC5/C*;CCC>EC*CEEGGGEEF?EGGGGGDFC9CFFGFGG?
@M01751:259:000000000-C669V:1:1102:10775:3183 1:N:0:AGAGTC
ATGCCTACGTCATCCCCACCTTCCTCCGGTTTATCACCGGCAGTCTCCTTTGAGTTCCCGACCGAATCGCTGGCAACAAAGGATAAGGGTTGCGCTCGTTGCGGGACTTAACCCAACATTTCACAACACGAGCTGACGACAGCCATGCAGCACCTGTCTCACGGTTCCCGAAGGCACTGAGGCATCTCTGCCAGATTCCGTGGATGTCAAGAGTAGGTAAGGTTCTTCGCGTTGCATCGAATTAAACCACATGCTCCACCGCTTGTGCGGGCCCCCGTCAATTCATTTGAGTTTTAACCTT
+
CCCCCGGGGGGGGGGGGGGGGGGGGGGGGGGGGGGGGGGGGGGGGGGGGGGGGGGGGGGGGGGG@@BFFGGGGGGGGGGGGGGGGGGGGGGGGGGGGGGGGGGGGGGGGGGGGGGGGGGGGGGGGGGGGGGGGGGGGGGGGGGGGGGGGGGGGGGGGGGGGGGGGGGGGGGGGGGGGGGGGGGGGGGGGGGGGGGGGFGGGGGGGGGGGGGGGGGGGGGGGGGGGGGGGGGGGGDGGGGGFGGGGGGGGGGGGF99FGGGGGEGGGGGCEGGGGGGGGGGGFEGGGGGFCF9:FGFGG9AF
@M01751:259:000000000-C669V:1:1102:13540:3247 1:N:0:AGAGTC
GTACTTAACAGGATTAGATACCCTGGTAGTCCACGCCGTAAACGATGTCGACTTGGAGGTTGTTCCCTTGAGGAGTGGCTTCCGGAGCTAACGCGTTAAGTCGACCGCCTGGGGAGTACGGCCGCAAGGTTAAAACTCAAATGAATTGACGGGGGCCCGCACAAGCGGTGGAGCATGTGGTTTAATTCGATGCAACGCGAAGAACCTTACCTACTCTTGACATCCACGGAATTCGGCAGAGATGCCTTAGTGCCTTCGGGAACCGTGAGACAGGTGCTGCATGGCTGTCGTCAGCTCGTGT
+
CCCCCGGGGGGGGGGGGGGGGGGGGGGGGGGGGGGGGGGGGGGGGGGGGGGGGGGGGGGGGGGGGGGGGFGGGGGGGGGGGGGGGGGGGGGGEGGGGGGGGGGEGCFDGGGGGGGGGGGGGGGGGGGGF9FGFFGGGGGFGGGGGGGCFGGGGGDGGCFGDF:CFFGGGGGGGGGGGFGGGGC<FGFF<FG?7FEG:FGE5CGGFGCFGGG?FGFCFGECCF<<FGGGGGEGGGF>CECFEGGGGD+@9CEGGCFGGGGGCEC8CEF88FGFGGG6+3<FCFF*;**;2*28AC6:<E55*
@M01751:259:000000000-C669V:1:1102:16137:3252 1:N:0:AGAGTC
GTACTTAACAGGATTAGATACCCTGGTAGTCCACGCCGTAAACGATGTCGACTTGGAGGTTGTTCCCTTGAGGAGTGGCTTCCGGAGCTAACGCGTTAAGTCGACCGCCTGGGGAGTACGGCCGCAAGGTTAAAACTCAAATGAATTGACGGGGGCCCGCACAAGCGGTGGAGCATGTGGTTTAATTCGATGCAACGCGAAGAACCTTACCTACTCTTGACATCCACGGAATTCGGCAGAGATGCCTTAGTGCCTTCGGGAACCGTGAGACAGGTGCTGCATGGCTGTCGTCAGCTCGTGT
+
CCCCCGGGGGGGGGGGGGGGGGGGGGGGGGGFGGGGGGGGGGGGGGGGFGGGGGGGGGGGGGGGGGGGGGGGGGGGEGGGFGGFGGGGGGGGDGGGGGGGGG>FGGGGGGGFGGEGGGGGCEGGGGDGGFGGGGGGEDFG9FGGGGGGGGDGGGGEGGEGGGGGGGGGCGG7FGFCFGGGFGGCFGG@7CFFGGFFFG8C?EGGGGGGGGGFGGC?CFCFDC<6FGG*?ECGG9ECEGEGGGGGGFGFEGGC?CFGF8CG5?F8*;*;EFGGGGGFG?F++<CC;CC:+/:;*A+<CGEGF
@M01751:259:000000000-C669V:1:1102:24845:3258 1:N:0:AGAGTC
ATGCCTACGTCATCCCCACCTTCCTCCGGTTTTTCACCGGCAGTCTCCTTAGAGTGCCCACCTTAACGTGCTGGTAACTCAGGACAAGGGTTGCGCTCGTTACGGGACTTAACCCAACATCTCACGACACGAGCTGACGACCGCCATGCAGCACCTGTGTCTGAGTTCCCGAAGGCACCAATCCATCTCTGGAAAGTTCTCAGCATGTCAAGGCCAGGTAAGGTTCTTCCCGTTGCTTCGAATTAAACCCCATGCTCCAACGCTTGTGCGCGCCCCCGTCAATTCCTTTGAGTTTTAATCT
+
C<9ACG<FCE<BFFEDGGGGGGGGGGGDEFEG9FC6<FECG@+CC-CE9E,C,EGAAEGGGCFFGGGGF<FGFF,CDEC,,,EFCEG<C7FE:@@@@:=@F,8,:C:CFGFDFFFGGGGFAFG,C,+>@++@:CF<>F++@+@:@FFGGGFC8>FCCCC8<@D3>@EF;EF@@FCFC38,@DFGGFF9>;?,?E,,=@9,,37?;<:7<,@,7<FG*=C@<F,CCGGGF,2<<F=FGC<*<+0/++3<E*/2A86CG+++31:;*/0+<8*288EEEC=CEG799+++++3:E99C+++3<
@M01751:259:000000000-C669V:1:1102:19035:3284 1:N:0:AGAGTC
ATGCCTACGTCATCCCCACCTTCCTCCGGTTTATCACCGGCAGTCTCCTTTGAGTTCCCGACCGAATCGCTGGCAACAAAGGATAAGGGTTGCGCTCGTTGCGGGACTTAACCCAACATTTCACAACACGAGCTGACGACAGCCATGCAGCACCTGTCTCAGCGTTCCCGAAGGCACCAATCCATCTCTGGAAAGTTCGCTGGATGTCAAGAGTAGGTAAGGTTCTTCGCGTTGCATCGAATTAAACCACATGCTCCACCGCTTGTGCGGGCCCCCGTCAATTCCTTTGAGTTTTAATCTT
+
CCCCCGGGGFGGFFGGGGGGGGGGGGGGGGGGGGGGGGGGGGGGGEGGGGGGGGGGGGGGGGGGG:@FFGGGGGGGGGGGGGGGGGGDFGGCDBFFGGGGGGEEEGGGGFGGG?FGGGGGGGGGBGGGDFGGGGGGGGGDGGGGGGGGGFGGG7>FG@FF,@FEGGGGGGCC7CGFACCGCGGDFF,<CFFCBFGGGGEEGGGCGGGGG:22<C,?FEFFCC?EFFGGF8CEG5*AFGEGFFFGGF?FFGGG++<FC:8>8EE;5;<CEGCCE5:ECG5;8C999C@GDDE99?FC+<CFF
@M01751:259:000000000-C669V:1:1102:16186:3343 1:N:0:AGAGTC
GTACTTAACCGGATTAGATACCCTGGTAGTCCACGCCGTAAACGATGTCGACTTGGAGGTTGTTCCCTTGAGGAGTGGCTTCCGGAGCTAACGCGTTAAGTCGACCGCCTGGGGAGTACGGCCGCAAGGTTAAAACTCAAATGAATTGACGGGGGCCCGCACAAGCGGTGGAGCATGTGGTTTAATTCGATGCAACGCGAAGAACCTTACCTACTCTTGACATCCACGGAATCTGGCAGAGATGCCTCAGTGCCTTCGGGAACCGTGAGACAGGTGCTGCATGGCTGTCGTCAGCTCGTGT
+
CCCCCGGGGGGGGGGGGGGGGGGGGGGGGGGGGGGGGGGDGGGGGGGGGGGGGGGGGGGGGGGGGGGGGGEGGGGGGGGGGGGGGGGGGGGGGGGGGGGGGGGGGGGGGGGCGGEGGGGGGGGGGGGDGGGGGGGGGGGCFCGGFGGGGGGGGGGGDECGEGGGFGGGGGGGDFGBEBFF:FGG?FGGGGGGGGGGGGGGGGGGGDGFGGGGGGGGGGGGGGGGG6EGGGDFGG7CF8CF8EC7AF?C<:C?7<<FGF5C>CC8CE5EEFGGDFGFFFC++<9:8;EF6C8>@EFGGC:71
@M01751:259:000000000-C669V:1:1102:17435:3344 1:N:0:AGAGTC
ATGCCTACGTCATCCCCACCTTCCTCCGGTTTGTCACCGGCAGTCTCCTTAGAGTGCCCACCATAACGTGCTGGTAACTAAGGACAAGGGTTGCGCTCGTTACGGGACTTAACCCAACATCTCACGACACGAGCTGACGACAGCCATGCAGCACCTGTGTCTGAGTTCCCGAAGGCACCAATCCATCTCTGGAAAGTTCTCAGCATGTCAAGGCCAGGTAAGGTTCTTCGCGTTGCTTCGAATTAAACCACATGCTCCACCGCTTGTGCGGGCCCCCGTCAATTCATTTGAGTTTTAACCT
+
CCCCCGGGGGGGGGGGGGGGGGGGGGGGGGGGGGGGGGGGGGGGGGGGGGGGGGGGGGGGGGGGGGGGGGGGFGGGGGGGGGGGFGGGGGGGGGGGEGGGGGGGGGGGGGGGGGGGGGGGFEGGGFGGGGGDDGGGGGDGGCGGGGGGGFFGGGGGGGFGGFGGGGGGGGGGGGG>:3>FGFG,>FFF@BE7DFEECFGGGGGGGGGGGGGFGGGGGGGGGGGGGGGGG*:7FEEGGGG77CCBFCFGGFFC:+A++<EFE5CEG5E@A*:EEEGGGGGGCEGG70<EG<<EFFGGFGF:9
@M01751:259:000000000-C669V:1:1102:18398:3388 1:N:0:AGAGTC
GTACTTAACAGGATTAGATACCCTGGTAGTCCACGCCGTAAACGATGTCGACTTGGAGGTTGTTCCCTTGAGGAGTGGCTTCCGGAGCTAACGCGTTAAGTCGACCGCCTGGGGAGTACGGCCGCAAGGTTAAAACTCAAATGAATTGACGGGGGCCCGCACAAGCGGTGGAGCATGTGGTTTAATTCGATGCAACGCGAAGAACCTTACCTACTCTTGACATCCACGGAATTTGGCAGAGATGCCTTAGTGCCTTCGGGAACCGTGAGACAGGTGCTGCATGGCTGTCGTCCGCTCGTGT
+
CCCCCGGGGGGGGGGGGGGGGGGGGGGGGGGGGGGGGGGGGGGGGGGGGGGGGGGGGGGGGGGGGGGGGGGGGFDGGGGGGGGGGGGGGGGGGGGGGGFFFFECFGGGGGGGGGGGGGGGGGGGGGGGGGGGGGGGGGGGGGGGGGGDFFFGGGGGGGGGGGGGGGGGEGGGGGGGGGGGFGGFFGGGGFCFGGGGGGGGGC*<@CGGGGGGGGGFGG7FGGGGGGD5>?EGGGGGGGGFFFGGGGGDFEGFGGDFGFCEGGGG5EEFGCF*0*0+<C?C+<@FF6CGGGG>5C5CC=GGE
@M01751:259:000000000-C669V:1:1102:10729:3403 1:N:0:AGAGTC
GTACTTAACAGGATTAGATACCCTGGTAGTCCACGCCGTAAACGATGTCGACTTGGAGGTTGTTCCCTTGAGGAGTGGCTTCCGGAGCTAACGCGTTAAGTCGACCGCCTGGGGAGTACGGCCGCAAGGTTAAAACTCAAATGAATTGACGGGGGCCCGCACAAGCGGTGGAGCATGTGGTTTAATTCGATGCAACGCGAAGAACCTTACCTACTCTTGACATCCACGGAATTCGGCAGAGATGCCTTAGTGCCTTCGGGAACCGTGAGACAGGTGCTGCATGGCTGTCGTCAGCTCGTGT
+
CCCCCGGGGGGGGGGGGGGGGGGGGGGGGGGGGGGGGGGGGGGGGGGGGGGGGGGGGFGGGGGGGGGGGGGGGFGGGGGGGGGGGCFGGGGGGGGGGGGGGGGFGGGGGGGGGGGGGGGGGGGGGGGGGFGGGGGGGGGGGGGGGGGGCCFGGGGGGGGGDGGGFGGDFGGFGGGGGGGGGFGGGGGGGGGGDFGGGGGGGGGGGGGGGGGGGGGCFGGGGFFCGFGGGGECFCFGGGGCGGGGGGGGFEECFG@FFFEGGGGGGGCFGFGGGGFGFGCF8CGGGF5FGGGGD*+++::71
@M01751:259:000000000-C669V:1:1102:16728:3429 1:N:0:AGAGTC
ATGCCTACGTCATCCCCACCTTCCTCCGGTTTGTCACCGGCAGTCACTCTAGAGTGCCCACCCGAGGTGCTGGCAACTAAAGTCAAGGGTTGCGCTCGTTGCGGGACTTAACCCAACATCTCACGACACGAGCTGACGACAACCATGCACCACCTGTCACTTCTGCCCCGAAGGGAAAGACTATCTCTAGCCCGGTCAGAAGGATGTCAAGACTTGGTAAGGTTCTTCGCGTTGCTTCGAATTAAACCACATACTCCACTGCTTGTGCGGGTCCCCGTCAATTCCTTTGAGTTTCAGTCTT
+
CCCCCGGGGGGGGGGGGGEBFFGGGGGGGGGGGGGGGGGGGGGGGGGGGGGGGGGGGGGGGGGGGGGGGGGGGGGGGGGGGGGGGGGGGCFGGGGDGGGGGGGGGGGGGFGFFGGGGGGG9EGFGGGGGGGGGGGGGDGGGGGGGGGGGGGGGGGGGGAFGGGGFGGGGGGCGGGD:FC:FGGGF,;C;FFGGGDFG@C:CEGFFGGGGFFGGGGGGGGGGGFF<BFG5CEGGGECFEEDFGFGGFGG5*;3<C<?C6ECGGGG9C?C5EGE>>FGD=*A*<2+0:@F:<CFG++<+<0<F
@M01751:259:000000000-C669V:1:1102:17342:3448 1:N:0:AGAGTC
GTACTTAACCGGATTAGATACCCTGGTAGTCCACGCCGTAAACGATGAATGCCAGCCGTTGGCCTGCTTGCAGGTCAGTGGCGCCGCTAACGCATTAAGCATTCCGCCTGGGGAGTACGGTCGCAAGATTAAAACTCAAAGGAATTGACGGGGGCCCGCACAAGCGGTGGAGCATGTGGTTTAATTCGAAGCAACGCGCAGAACCTTACCATCCCTTGACATGGCATGTTACCTCGAGAGATCGGGGATCCTCTTCGGAGGCGTGCACACAGGTGCTGCATGGCTGTCGTCAGCTCGTGTC
+
CCCCCGGGGGDGFFEGGGGGGGGGGFFFCFEFGCFGGGGGGGGGGGGG9FGGGGGFGGGGCFGGGGGGCGGFGEFFFGGGGGGGGGGCGGGGGCFGDFCGEFGGGEGGGGGGDCFEGGGGGGGGGGGGGGGDFBFCGGGF,AC<FGFGFEGGGGDCECFEGGGGFGG:CGGCFCFG;CFEGEG<FGGGFGGGGGGGGDFGDEGGGGGGGGGFFGFGGFGGGGGFGFGGGGFFGGGGECACEE9CEGDGDGGGGGGFEGE>EEGEEGFC?F?8;CEG@7AC+@=GFD>?>CC**@<C?E***
@M01751:259:000000000-C669V:1:1102:19551:3456 1:N:0:AGAGTC
ATGCCTACGTCATCCCCACCTTCCTCCGGCTTATCACCGGCGGTTCCTTTAGAGTACCCAACTAAATGATGGTAACTAAAGGCGAGGGTTGCGCTCGTTGCGGGACTTAACCCAACATCTCACGACACGAGCTGACGACAGCCATGCAGCACCTGTGTTCCAGTCCCCGAAGGGAAGAGATCCATCTCTGGAAATCGTCCGGACATGTCAAACGCTGGTAAGGTTCTGCGCGTTGCTTCGAATTAAACCACATGCTCCACCGCTTGTGCAGGCCCCCGTCAATTCCTTTTAGTTTTCACCT
+
CCCCCGGGGGGGGGGGGGGGGGGGGGGGGGGGGGGGGGGGGGGGGGGGGGGGGGFGGGGGGGGGGGGGGGGGGGGGGGGGGGGGGGGGGGGGGGEGGGGFEGGGGGGGGGGGGGGGGGFCFGGGGE7FGGGFGGGGGGG>@FGGGGGGGGGGGGGGFGGGGGGGGGGGDEGCFGGGGEG:,<AFFGGGGGGGGFFCFGGGGCFGGGFGGDFFGGEEGE:CFEG9F@FGGGGGEECGEFC8@CGDCFCFFE>*:9?:CCCFGGD>>8FGGGF6:E;CEGEEE5E:A+:EC+<CCFF<+<?99
@M01751:259:000000000-C669V:1:1102:18779:3474 1:N:0:AGAGTC
ATGCCTACGTCATCCCCACCTTCCTCCGGCTTATCACCGGCGGTTCCTTTAGAGTACCCAACCAAATGATGGTAACTAAAGGCGAGGGTTGCGCTCGTTGCGGGACTTAACCCAACATCCCACGACACGAGCTGACGACAGCCATGCAGCACCTGTGTTCCAGTCCCCGAAGGGAAGAGACCCATCTCTGGGAATCGTCCGGACATGTCAAACGCTGGTAAGGTTCTGCGCGTTGCTTCGAATTAAACCACATGCTCCACCGCTTGTGCAGGCCCCCGTCAATTCCTTTGAGTTTTAACCT
+
CCCCCGGGGGGGGGGGGGGGGGGGGGGGGGGGGGGGGGGGGGDGGGGGGGGGGGGGGGGCGGGGGGGFGGGGGGGGGGGGGGGGGGEGGGGGDG7FGGFGGGGGECAFGGGGGGGGGGF,DFGGGGGGGGEGGGGGGGGGGGGCCGGFGGGGGGGGGGGCG9FGAFGGGGGGGGGGGGGGEGGGGG9,CFEGGFFGGGGCEGGGEGFEGCFGGGGG8C6:FGGD9CGGG>5EEE>>FFGD8CCFFGDG*CFGGFDFGGGGGEDGECF@CFD0*1*:C5;CEECFGG7FG79:3CCGF?7C+
@M01751:259:000000000-C669V:1:1102:5776:3570 1:N:0:AGAGTC
ATGCCTACGTCATCCCCACCTTCCTCCGGTTTGTCACCGGCAGTCTCCTTAGAGTGCCCACCATAACGTGCTGGTAACTAAGGACAAGGGTTGCGCTCGTTACGGGACTTAACCCAACATCTCACGACACGAGCTGACGACAGCCATGCAGCACCTGTGTCTGAGTTCCCGAAGGCACCAATCCATCTCTGGAAAGTTCTCAGCATGTCAAGGCCAGGTAAGGTTCTTCGCGTTGCTTCGAATTAAACCACATGCTCCACCGCTTGTGCGGGCCCCCGTCAATTCATTTGAGTTTTAACCT
+
CCCCCFGGGGGGGGGGGGGGFGGGGGGEGGGGGGGGGGGGGGGGGGGGGGGGGGGGGGGGGGGGGGGGGGGGGGGGGGGGGDGGGGGGGGGGFGFGGGECGDGGGCEGGG9FGGGGGGGEFCGGGCEE@:FGGGECFGGGGEGGG<FGGGGGGGGGGGGGGGGGGGGGGGGGGEEF8CFGGF?FGCC3FFDGGGFGGFC;DFG7FGDFF;FCFGGFGGGGGGGGGGGGGCC7FFCFFFF7F@G>9C+<FEF8CC?+<F6CFCGGGFFGF5E5CEEGEGCC/;:AA:FG7++;EFGGGFCF9
@M01751:259:000000000-C669V:1:1102:15337:3623 1:N:0:AGAGTC
ATGCCTACGTCATCCCCACCTTCCTCCGGTTTGTCACCGACAGTCTCCTTAGAGTGCCCACCATAACGTGCTGGTAACTAAGGACAAGGGTTGCGCTCGTTACGGGACTTAACCCAACATCTCACGACACGAGCTGACGACAGCCATGCAGCACCTGTGTCTGAGTTCCCGAAGGCACCAATCCATCTCTGGAAAGTTCTCAGCATGTCAAGGCCAGGTAAGGTTCTTCGCGTTGCTTCGAATTAAACCACATGCTCCACCGCTTGTGCGGGCCCCCGTCAATTCCTTTGAGTTTTACTCT
+
CCCCCGGGGGGGGGGG?EGGGGGGGGGGGGGGGGGGGGGGGGGGGGFGGGGFGGGGGGGGGGGGGGGGGGGGFGGGGFGGFGGGGGGFFGGGGGDEGGGGGGGGGGEGGGGGGFGEGGGGG9FGGGGGGGGGGGGGGGGDGDGGGGGGGGGGGGGGGGGGGDGFGGGFGGGFGGGGGGGEGG7CGGGGGGGD<C:C<FCFFG9AAFCEF9FGGGGGGFGFGGG2CFFGFGGGGCCEGG:=FCGGGGGF*/8EC<6EGGFFF8CCEC;<CEGGGGGGC5CEE8C0EECCFFGGGFGG?+3+2
@M01751:259:000000000-C669V:1:1102:25923:3634 1:N:0:AGAGTC
GTACTTAACAGGATTAGATACCCTGGTAGTCCACGCCGTAAACGATGTCGACTTGGAGGTCGTTCCCTTGAGGAGTGGCTTCCGGAGCTAACGCGTTAAGTCGACCGCCTGGGGAGTACGGCCGCAAGGTTAAAACTCACATGAATTGACGGGGGCCCGCACAAGCGGTGGAGCATGTGGTTTAATTCGCTGCAACGCGAAGAACCTTACCTACTCTTGACATCCACGGAGTTCGGCAGAGATGCCTTAGTGCCTTCGGGAACCGGTAGACAGGTGCTGCAACGCTCGCGTCAGCTCGCGT
+
CCCCCGGGGFFFCEFFGGDFGGFGGGGGGGDFGG@FGGGFEGGGGGGFGG,@BFCFFEF@FCFGGGGGGDGGGAEA<FDC<FF7@7CGGC6EFDEFE7,5,CFGCC>FFDCFGGDGGGGDCF+8>FE@+3:>CFC9BDF,==>AFFFGFDFEGG*CEGDEECFFCGE7FC7CAFGF,,8,<7<BE:<?F*1<=C:,>C8CC5*:CF6AC?C<CFGGGG70<CC+;<@E5C*1;<C*2*2/;*++333<9CGGFF0:+:>**/;AE**1;+@?8*0+000++++*****/*:5**3<CG*:/
@M01751:259:000000000-C669V:1:1102:13211:3646 1:N:0:AGAGTC
GTACTTAACAGGATTAGATACCCTGGTAGTCCACGCCCTAAACGATGATAACTCGATGTTAGCGATATACAGTTAGCGTCTTAGCGAAAGCGTTAAGTTATCCGCCTGGGGAGTACGCCCGTAAGGGTGAAACTCAAAGGAATTGACGGGGGCCCGCACAAGCGGAGGAGCATGTGGTTTAATTCGATGATACGCGAGGAACCTTACCCGGGCTTGAAAGTTACTTAATGATCTAGAGATAGATACGTCCTTCGGGACAGGAAACTAGGTGCTGCATGGCTGTCGTCAGCTCGTGCCGTGG
+
CABCCGGFFGGFF<E9FFFF9FFFGGFEEFADFGECFGGGGFGEEGGGGGG9EG7<CCE@FCAE7CFGGGFGFF@CCC@CCFCFFC7CGC?CFGEG?CFCC?E7FBFD7@FGGFFCCC+7C+4?FGGEBDFGGC9DFFAF4B8B=C9CF7F+:CFGE:7*@<FE<CC*8C:F9DFEFG@CF,C9CF9<C;9FGGDCC<*4BF*2<FE:7<<5CCFCF6:+<CFCF+<3:AE7FFGFC<<+<7<@+02<*28CGGC*8E8AFF><@F7@C<<FF:<FD?6;:*2<:@C8;+:C8?C5C5A>*
@M01751:259:000000000-C669V:1:1102:11449:3695 1:N:0:AGAGTC
ATGCCTACGTCATCCCCACCTTCCTCCGGTTTATCACCGGCAGTCTCCTTAGAGTTCCCGACCGAATCGCTGGCAACAAAGGATAAGGGTTGCGCTCGTTGCGGGACTTAACCCAACATTTCACAACACGAGCTGACGACAGCCATGCAGCACCTGTCTCACGGTTCCCGAAGGCACTAAGGCATCTCTGCCGAATTCCGTGGATGTCAAGAGTAGGTAAGGTTCTTCGCGTTGCATCGAATTAAACCACATGCTCCACCGCTTGTGCGGGCCCCCGTCAATTCATTTGAGTTTTAACCTT
+
CCCCCGGGGGGGGGGGGGGGGGGGGGGGGGGGGGGGGGGGGGGGGDGGGGGGGGGGGGGGGGGG@@BFFGGGGGGGGGGGGGGGGGGGGGGGGGGGGGGGGGGGGGGGGGGGGGGGGGGGGGFGGGGGGGGGGEGGGGGGGGGGGGFGGGGGGGGGGGGGGGGGGGGGGDGGGGGGGGGGFGGGFGGGGGGGEGEGGGGGGGDCGEGGGGGGGGGGGGGGGGGGDFGGG5EEGGGGGGDGGGGGGGG6;ECGGGFFGGG@8EEEF8<FGGDGGGGEGEGCGGFFCGGGGG5<CFGF87?FG
@M01751:259:000000000-C669V:1:1102:18897:3759 1:N:0:AGAGTC
GTACTTAACAGGATTAGATACCCTGGTAGTCCACGCCGTAAACGATGATAACTAGCTGTCCGGGCACTTGGTGCTTGGGTGGCGCAGCTAACGCATTAAGTTATCCGCCTGGGGAGTACGGCCGCAAGGTTAAAACTCAAAGGAATTGACGGGGGCCTGCACAAGCGGTGGAGCATGTGGTTTAATTCGAAGCAACGCGCAGAACCTTACCAGCGTTTGACATGTCCGGACGACTTCCAGAGATGGATTTCTTCCCTTCGGGGCCTGGAACACAGGTGCTGCATGGCTGTCGTCAGCTCGG
+
CCCCCGGGGGE@FCEGGGGGG8FGGGGGGGF9EFFEGEGGGGGGEFGGGGG@FGGGFFF@FE>@CFF8FCFGGGGGGGGGGGGGGGEGGFGGDGGGE?FGGGGGGF:<FG@FG>@GGGGCGDGGCFGCGDDFGGGCFGGGGGGGFGGDGGGGDE<CGGGGGGGEFGGGEEGGCFFGGG@EFFGG,<FGCEF@ECFGGG7FGGGG@FCGGGGGGGGGGGGC7<<FGFGGDEGGGGGECC+<<FGGGFCC9<@FFF9ACFGFCCG*?EGGGFGGGGDG9CFG7FGGGGGDCC<CF@5AGDC5*
@M01751:259:000000000-C669V:1:1102:11795:3906 1:N:0:AGAGTC
ATGCCTACGTCATCCCCACCTTCCTCCGGTTTATCACCGGCAGTCTCCTTTGAGTTCCCGACCGAATCGCTGGCAACAAAGGATAAGGGTTGCGCTCGTTGCGGGACTTAACCCAACATTTCACAACACGAGCTGACGACAGCCATGCAGCACCTGTCTCACGGTTCCCGAAGGCACTAAGGCATCTCTGCCGAATTCCGTGGATGTCAAGAGTAGGTAAGGTTCTTCGCGTTGCATCGAATTAAACCACATGCTCCACCGCTTGTGCGGGCCCCCGTCAATTCATTTGAGTTTTAACCTT
+
CCCCCGGGGGGGGGGGGGGGGGGGGGGGGGGGGGGGGGGGGGGGGFGGGGGGGFGGGGGGGGGG@@BFFGGGGGGGGGGGGGGGGGGGGGGGGGGGGGGGGGGGGGGGGGGGGGGGGGGGGGGGGGGGGGGGGGGGGGGGGGGGGFCGGGGGGGGGGGFAFGGGGGGGGFFEGGGGFG8FFGGGGGGGGGGGGGFFGGGGGGGGGGGGGGGGGGGGGGGGGCFFGGGGGCGEGGGGGGEGFFGGFGGCEGGGF60AEFGGGGGGGGGGGGEG8C:EGGGEDGGGFGGGGCGGGGGFFGGGG
@M01751:259:000000000-C669V:1:1102:14188:3934 1:N:0:AGAGTC
GTACTTAACAGGATTAGATACCCTGGTAGTCCACGCCGTAAACGATGGATACTAGCTGTTTGGAAGCAATTCTGAGTGGCTAAGCGAAAGTGATAAGTATCCCACCTGGGGAGTACGGGCGCAAGCCTGAAACTCAAAGGAATTGACGGGGGCCCGCACAAGCGGTGGAGCATGTGGTTTAATTCGATGATACGCGAGGAACCTTACCAGGGCTTAAATGTAGTTTGACCGATCTGGAAACAGATCTTTCGCAAGACAAAATACAAGGTGCTGCATGGTTGTCGTCAGCTCGTGTCGTGAG
+
CCCCCGGGGGGGFCGGGGGGGGGGGGGGGGGCFFGGGGGGGGGGGGGGFGGGGGGGGGFGGGGGGGGGGGGGGGGGGGGG@FGGGGGGGGGGGGGGFGGGGCEFFGGGGGGGGGGGGGGGGGGGGGGGGGGFGGGF8EFGFEFGGGGGGDGGGGGGGGGGGGGGGGGG7FFGFFGGGFGGGGGGGGDFGGDCFFGGGGDGGG7FGGGGGGGGGGGGGFGFFCCFGGFGGGGGGGGGGCGGDGGGGGGGGGGCEGGGGCFEFGGGGGFCCFGCFGDFFFFGGGGGGCGGGGFGG58CEFE+/
@M01751:259:000000000-C669V:1:1102:11388:4136 1:N:0:AGAGTC
ATGCCTACGTCATCCCCACCTTCCTCCGGTTTGTCACCGGCAGTCTCCTTAGAGTGCCCACCATAACGTGCTGGTAACTAAGGACAAGGGTTGCGCTCGTTACGGGACTTAACCCAACATCTCACGACACGAGCTGACGACAGCCATGCAGCACCTGTGTCAGAGTTCCCGAAGGCACCAATCCATCTCTGGAAAGTTCTCTGCATGTCAAGGCCTGGTAAGGTTCTTCGCGTTGCTTCGAATTAAACCACATGCTCCACCGCTTGTGCGGGCCCCCGTCAATTCCTTTGAGTTTCAGTCT
+
CCCCCGGGGGGGGGGGGGEFFFGGAFEGGGGGFGGGGGGGGGFGFFGGGGGFGGGECFGGGGGGGGGGF<FGGEFEFFGGGGGGGGGFD7FGGGGGGGGGGGGGEGGGGGGGFGGGGGGFG<FFG8FGGGGGGGGGGGDDEFCGGGGCFGAFEGGGGGGG9CDAFFGGB@CFGCDG:C7BCBFGGGG,FFGGGF,>><CFEGCCF,@F;9CFFFFFFGFBGGFGGCF9CC@EFGCFGFF7:FGFGGGGC8CCFFGFGGGCFE5ECCC+AEGC5*::5//A88:C:AFEF7?CFGFC7?F+3
@M01751:259:000000000-C669V:1:1102:20516:4241 1:N:0:AGAGTC
ATGCCTACGTCATCCCCACCTTCCTCCGGTTTGTCACCGGCAGTCTCCTTAGAGTGCCCACCATAACGTGCTGGTAACTAAGGACAAGGGTTGCGCTCGTTACGGGACTTAACCCAACATCTCACGACACGAGCTGACGACAGCCATGCAGCACCTGTCTCAATGTTCCCGAAGGCACCAATCCATCTCTGGAAAGTTCATTGGATGTCAAGGCCTGGTAAGGTTCTTCGCGTTGCTTCGAATTAAACCACATGCTCCACCGCTTGTGCGGGCCCCCGTCAATTCATTTGAGTTTTAACCT
+
CCCCCGGGGGGGGGGGGGGGGGGGGGGGDGGGGGGGGGGGGGGGGGGGFFCFGGGFGGGGGGGGGGGGGGFGGGGGGGGGFFGGGGGGGGGGGGGEBFGGDFGGDGGEGFGGGGFGGGGGG<AFGGGGGGEGGGGGGGGEG7>FGFGD<DGGGGGGGGGGGGGGGFFGGFGGGGDEGGGGFFGGGGGCFFGFGGGGGGGDGF9ABCFF9<FCCGGGGGGFGGGGGDFEF7::<<C@FC:<CFGGGF9@CFGFGGG:<@FD>CCCGGGCECC*?:EEEG8C8><FGFFFCC+;FEGGCGF?9
@M01751:259:000000000-C669V:1:1102:9230:4272 1:N:0:AGAGTC
GTACTTAACCGGATTAGATACCCTGGTAGTCCACGCCGTAAACGGTGGGAACTAGGTGTGGGGGTCCTTCCACGACCTCTGTGCCGCAGCTAACGCATTAAGTTCCCCGCCTGGGGAGTACGGCCGCAAGGCTAAAACTCAAAGGAATTGACGGGGGCCCGCACAAGCGGCGGAGCATGCGGATTAATTCGATGCAACGCGAAGAACCTTACCAAGGCTTGACATGCACGGGAAAGTTCCAGAGATGGTTCCCCCGCAAGGTCCGTGCACAGGTGGTGCATGGTTGTCGTCAGCTCGTGTC
+
CCCCCGGGGGGGGGGGGGGGFGGGGGGGGGGGGGGGGGGGGGGGGFGGGGGGGGGGGGCGGGGGGGGGGGGGGGGGDGGGGGGGGGGGGGGGFGGGDGGGGGGGGGGGGGGGGGGGGGGGGGGGGGGGGGGGGGGGGGGGGGGGGGGGGGGGGGGGGGGGEGCFGGGGGGGGGGEDFFEGGGGGGGGFGGGGGGGGGFGGGGCGGGGFGGGGGGGGGGGG5EG7:CGGGGGGEGGGGGGGGGFFGGGGGG?EGGCEGCEGGGFGGGD5EEFFGGGG8=GGGGGGGEG<EC88*<:8E=:5*
@M01751:259:000000000-C669V:1:1102:15244:4344 1:N:0:AGAGTC
ATGCCTACGTCATCCCCACCTTCCTCCGGTTTGTCACCGGCAGTCTGCTTAGAGTGCCCACCATGATGTGCTGGCAACTAAGCATAAGGGTTGCGCTCGTTGCGGGACTTAACCCAACATCTCACGACACGAGCTGACGACAACCATGCACCACCTGTCTTCTTTGTCCCGAAGGAAAGGCATATCTCTATACCGGTCAAAGGGATGTCAAGACTTGGTAAGGTTCTTCGCGTTGCTTCGAATTAAACCACATACTCCACTGCTTGTGCGGGTCCCCGTCAATTCATTTGAGTTTTAACCT
+
CCCCCGGGGGGGGGGGGGGGGGGGGFGEEGGGGGFGGGEGGGGGGGGGGGGFCFGGGGGGGGGGGGGGGFGGGGGGGGGGGGGGGGFFGGGGGGDGGGGGGGGGGDFFFGFGGGGGGGGGGFECFGGGGGGGEGGDFGCDEEDDGGGGGGGGGGGGFGGGGGGGGGGGC<:FEGGGGGGGGGD7;EEGGGFFECGFCEEGGGGGGGGGGGC<FGGGGGFGGGFFFGGFGGGGGGFGGGGGFEFCECFFFGCFC@FGFFFGGFGFGGGFGGE5EGCFGE::;?FC7?FGGF9EFFDF?6?<9
@M01751:259:000000000-C669V:1:1102:10351:4368 1:N:0:AGAGTC
ATGCCTACGTCATCCCCACCTTCCTCCGGCTTATCACCGGCGGTTCCTTTAGAGTACCCAACTAAATGATGGTAACTAAAGGCGAGGGTTGCGCTCGTTGCGGGACTTAACCCAACATCTCACGACACGAGCTGACGACAGCAATGCAGCACCTGTGTTCCAGTCCCCGAAGGGAAGAGATCCATCTCTGGAAATCGTCCGGACATGTCAAACGCTGGTAAGGTTCTGCGCGTTGCTTCGAATTAAACCACATGCTCCACCGCTTGTGCAGGCCCCCGTCAATTCCTTTGAGTTTTAATCT
+
CCCCCFGGC<FFGGEGGGGDEGGFECECGGGGGGGGGFFGGG@FBFAFFGFGE9CFGCFGFGFGGGF9@CC@FF9FEG@EGACGGGGGGG7<@C@CBGCCC@@4=><FBFG,A>D=EFF9<FFGG7+=>FC7@F<,@BF7BEDG9,<FEGGFCC,DFF:B@,>8D:<>C<<F7::,<:<<FCBFF@@EGEGDF,<FD<FGGEFFCC??@FG:FCEGEGFGFDF0<9:CFEGGGGG>+AC5CCFFF7202@CGFEECCGGF68?EGGGGGGGDCGEGGDEC*:CFFC?FFGF5<C7<9+3<<
@M01751:259:000000000-C669V:1:1102:13068:4372 1:N:0:AGAGTC
GTACTTAACAGGATTAGATACCCTGGTAGTCCACGCCGTAAACGATGAATGCTAGGTGTTAGGGGTTTCGATACCCTTGGTGCCGAAGTTAACACATTAAGCATTCCGCCTGGGGAGTAAGGTCGCAAGACTGAAACTCAAAGGAATTGAAGGGGACCCGCACAAGCAGGGGAGTATGTGGTTTAATTCGAAGCAACGCGAAGAACCTTACCAAGTCTTGACATCCCTTTGACCGGTGTAGAGATAAGCCTTTCTTTCGGGCCAAAGGAGACAGGTGGTGCATGGTTGTCGTCAGCCCGTT
+
CCCCCFF<@FE8EEFGEFGGE8CFCFCFGGGFGEED<CFC@DCFCCCEDF@C6F<F,CFCF,EFC8@,96,,C+CCFFGGGGFC@CGGGGGEFF@86CCA<9F6CA,C,BFDF<@C:FD,,?E94>F7><,C,,?<??<,BA,F,F,=E,,84BF3@++>+++8DF@FG7+8+8+@@C38,56@<FAF,FFFC*,?,*FCFCC@FC<FCA,,7,*7777:<FFC,+4<<BF9<:@CFCCGC+A+<C+:<F+2<00+37/CG**;8***2C8CE6:+<5*12CC+A9:?*0/:@CEG*:**0
@M01751:259:000000000-C669V:1:1102:14295:4445 1:N:0:AGAGTC
ATGCCTACGTCATCCCCACCTTCCTCCGAGTTGACCCCGGCAGTCTCCTATGAGTCCCCGCCATAACGCGCTGGCAACATAGAACGAGGGTTGCGCTCGTTGCGGGACTTAACCCAACATCTCACGACACGAGCTGACGACAACCATGCACCACCTGTACACCGACCACAAGGGGGCGACCATCTCTGGCCGTTTCCGGTGTATGTCAAGCCTTGGTAAGGTTCTTCGCGTTGCATCGAATTAATCCGCATGCTCCGCCGCTTGTGCGGGCCCCCGTCAATTCCTTTGAGTTTTAGCCTTG
+
CCCCCGGGGFGGGGGGGGGGGGGGGGGGGGGGFGFCEEGGGDEFG9CCGGGGGGGFGGGGGGGGGGGGGEGGGCFGGGGGGGGGGGGEGGDGCAFFFECGCGGGGGGGGGGGGFGGGGGGGFFFGGGGFEDGGGGGGGFGEGGGGGEFGGFFGGGGGGGFGGFEGGFGGGGGGGG:FGDDG8A?99CFGFFGEEGGGE>C>CGGGC90CCGGGFGGGFEGGCGGFGFCEEGGGGFGGGGGFCEGGFGGFEGCCCEF8EG/:CGCG69EEGGGGGEGEGC8?FFGGGGGFGGGGGGFFGGG+
@M01751:259:000000000-C669V:1:1102:13118:4465 1:N:0:AGAGTC
ATGCCTACGTCATCCCCACCTTCCTCCGGTTTGTCACCGGCAGTCACTCTAGAGTGCCCACCCGAGGTGCTGGCAACTAAAGTCAAGGGTTGCGCTCGTTGCGGGACTTAACCCAACATCTCACGACACGAGCTGACGACAACCATGCACCACCTGTCACTTCTGCCCCGAAGGGAAAGACTATCTCTAGCCCGGTCAGAAGGATGTCAAGACTTGGTAAGGTTCTTCGCGTTGCTTCGAATTAAACCACATACTCCACTGCTTGTGCGGGTCCCCGTCAATTCCTTTGAGTTTCAGTCTT
+
CCCCCGGGGGGGGGFGGGGGGGGGGGGGGGGGGGGGGGGGGGGGGGGDGGGGGGGGGGGGGGGGGGGGGGGGGGGGGGGGGGGGGGGFGGGGGGGEGGGGGGEGGGGGGGGGGGGGGGGGGGGGGGGGGGGGGGGGGGGGGGGGGGGGGGGGGGGGGGFGGGGGGGGGGGGGGGGGGGGGGGGGGEGGGGGGGGGGGGGGGGGGGGGGGGGGGGFGGGGGGGGFGGGGGGDEEEGGGGGFFGGGGGFGGGGGGGGGGGGGGGGGFGFGCC>CCFGFGGGG5FGGGGGGFCGGGGGGGGGFG
@M01751:259:000000000-C669V:1:1102:20825:4526 1:N:0:AGAGTC
ATGCCTACGTCATCCCCACCTTCCTCCGGTTTGTCACCGGCAGTCTCCTTAGAGTGCCCACCATAATGTGCTGGTAACTAAGGACAAGGGTTGCGCTCGTTACGGGACTTAACCCAACATCTCACGACACGAGCTGACGACAGCCATGCAGCACCTGTGTCTGAGTTCCCGAAGGCACCAATCCATCTCTGGAAAGTTCTCAGCATGTCAAGGCCAGGTAAGGTTCTTCGCGTTGCTTCGAATTAAACCACATGCTCCACCGCTTGTGCGGGCCCCCGTCAATTCATTTGAGTTTTAACCT
+
CCCCCGGGGGGGGGGGGGGGGGGGGGGGGGGGGGGGGGGGGGGGGEGGGGGGGGGGGGGGGGGGGGGGGGGGGGGGGGGGGGGGGGGGGGGGGGGGGGGGGGGGGGGGGGGGGGGGGGGGGFGGGGGGGGGGGGGGFGG:FGGGGGGGGGFGFGGGGGGGGFFFFGGFGFGGGG>FGGGGGG7FFFGGGFGGGFFGGFGGGGGGGGGGGGGGGG>FEGGGGGGFGGGFF@CDGGEGGGGGGFFFCFGGGGGGGFGEEGGGGGGGCFGGGGEGGGGGGGGDD5CGGGGGGGGF9CCF7CG<<
@M01751:259:000000000-C669V:1:1102:11421:4540 1:N:0:AGAGTC
GTACTTAACAGGATTAGATACCCTGGTAGTCCACGCCGTAAACGATGTCAACTAGCCGTTGGGATCCTTGAGATCTTAGTGGCGCAGCTAACGCATTAAGTTGACCGCCTGGGGAGTACGGCCGCAAGGTTAAAACTCAAATGAATTGACGGGGGCCCGCACAAGCGGTGGAGCATGTGGTTTAATTCGAAGCAACGCGAAGAACCTTACCTGGCCTTGACATGCTGAGAACTTTCCAGAGATGGATTGGTGCCTTCGGGAACTCAGACACAGGTGCTGCATGGCTGTCGTCCGCTCGTGT
+
CCCCCGFGGFGGGFEGGGGFCFGCFFDGDF@CFACFFGGE7@FEEGGGFAEFFACFFECFGGCF8FFEGGAFC9CFEFGEFECFCFEEFGFG7FGGGC9FGFFGFGGDCEDFFGDDCFGGGGGGGGGGGGGGGFGGGGCEGGFFFFC<EDFEEGGDEGGDEC7D:8CFFGGGGDF,<C;B<CEGFGFGGGC:CFGF@FC*CBEG8@8FFGGGGGGCFFFCG?CCCC@E8F?FG?GC+A9@FGCFGFGGEGCCF8CFFGG5>EGFECGFGFFFGGGGGF:<?FFG82;EGC8;*:28CEED:
@M01751:259:000000000-C669V:1:1102:18162:4680 1:N:0:AGAGTC
ATGCCTACGTCATCCCCACCTTCCTCCGGTTTGTCACCGGCAGTCTCCTTAGAGTGCCCACCATAATGTGCTGGTAACTAAGGACAAGGGTTGCGCTCGTTACGGGACTTAACCCAACATCTCACGACACGAGCTGACGACAGCCATGCAGCACCTGTGTCTGAGTTCCCGAAGGCACCAATCCATCTCTGGAAAGTTCTCAGCATGTCAAGGCCAGGTAAGGTTCTTCGCGTTGCTTCGAATTAAACCACATGCTCCACCGCTTGTGCGGGCCCCCGTCAATTCATTTGAGTTTTAACCT
+
CCCCCGGGGGGGGFGGGGGGGGGGGGGGGGGGGGGGGGGGGGGGGGGGGGGGGGGGGGGGGGGGGGGGGGGGGGGGGGGGGGGGGGGGGGGGGGGGGGGGGGEGGGGGGGGGGGGGGGGGGGGGGGGGGGGGGGDGGGGGGGGGGGGGGGGGFGGGGGGGGGGGGGGGFGGGGGGGGGFGGGGGGGGCCGFGGGEGGGGGGFFGGGGGGGGGGGFGGGGGGGGGGGGGGFGGGGGGGGGGGGGGGGGGGGGGGFGGGGGGFGGGGGGFGGGGGGGGGGDGEGDGGGGGGGGGGGGGGGGF:
@M01751:259:000000000-C669V:1:1102:6910:4779 1:N:0:AGAGTC
ATGCCTACGTCATCCCCACCTTCCTCCGGTTTATCACCGGCAGTCTCCTTTGAGTTCCCGACCGAATCGCTGGCAACAAAGGATAAGGGTTGCGCTCGTTGCGGGACTTAACCCAACATTTCACAACACGAGCTGACGACAGCCATGCAGCACCTGTCTCACGGTTCCCGAAGGCACTAAGGCATCTCTGCCGAATTCCGTGGATGTCAAGAGTAGGTAAGGTTCTTCGCGTTGCATCGAATTAAACCACATGCTCCACCGCTTGTGCGGGCCCCCGTCAATTCATTTGAGTTTTAACCTT
+
CCCCCGGGGGGGGGGGGGGGGGGGGGGGDGGGGGGGGGGGGGGGGFFGGGGGGGGGGGGGGGGG@8BBCFGGGGGGGGGGG?FGGGFFFGGGFGGDGGGFEEGGGGGGGGGFGGGGGGGGGGGGGGGAGGGEGGGGGGGGGEGGGGGGGGGCFGGGGGGGGGEDGGGGGGGECFGGGGGGGGGGF7CFFGGGGGGGGGGGGDEEGGGGGGFGGFGGGEGG9CGCFFGGGDE8EEGGFGGGGFFF?CGGGGGF+:CFFGGGEGECC;+<*:*::E8CEGGCCC+<9FGGGFECFEEFFGFFF
@M01751:259:000000000-C669V:1:1102:15208:4840 1:N:0:AGAGTC
GTACTTAACAGGATTAGATACCCTGGTAGTCCACGCCGTAAACGATGTCAACTAGCCGTTGGGATCCTTGAGATCTTAGTGGCGCAGCTAACGCATTAAGTTGACCGCCTGGGGAGTACGGCCGCAAGGTTAAAACTCAAATGAATTGACGGGGGCCCGCACAAGCGGTGGAGCATGTGGTTTAATTCGAAGCAACGCGAAGAACCTTACCTGGCCTTGACATGCTGAGAACTTTCCAGAGATGGATTGGTGCCTTCGGGAACTCAGACACAGGTGCTGCATGGCTGTCGTCAGCTCGTGT
+
CCCCCGGGGGGGGGGGGGGGGGGGGGGGGGGGGGGGGGGGGGGGGGGGGGGGGGGGGGGGGGGGGGGGGGGGFGGGGGGGGGGGGGGGGGGGGGGGGGGGGGGGGGGGGGGGGGGGGGGGGGGGGEGGGFGGGGGGGGGGGGGGGGGGGGGGGGGGEGGGGGGGGGGGGGGGGGGGGGGGGGGGGGGGGGGGGGGGGGGGGGGFGGGGGGGGFGGGGGGGGGGGGGFGGGGGGGGGGGGGGGGGGFGGGGGGGFDGGGDEEEFFFFGGGGGGGGG6CGFGGGGGGGECGGGGFGGFGGGG5
@M01751:259:000000000-C669V:1:1102:8976:4861 1:N:0:AGAGTC
ATGCCTACGTCATCCCCACCTTCCTCCGGTTTGTCACCGGCAGTCTCCTTAGAGTTCCCACCCGAGGTGCTGGTAACTAAGGACAAGGGTTGCGCTCGTTACGGGACTTAACCCAACATCTCACGACACGAGCTGACGACAGCCATGCAGCACCTGTGTCCTAGTCCCCGAAGGGAAAGCCACGTCTCCGTGGCGGTCCAGGCATGTCAAAAGGTGGTAAGGTTCTGCGCGTTGCTTCGAATTAAACCACATGCTCCACCGCTTGTGCAGGCCCCCGTCAATTCCTTTGAGTTTTAATCTT
+
CCCCCGGGGGGGGGGGGGGGGGGGGGGG>GGGGGFGGGGGGGGGGGGGGGGGFEGGGGDFGGGGGGGGGGGGGGGGGGGGGGGGGGGGGGGGGGGGGGGGGGGGGGGGGGGGGGGGGGGGGFGGGGGGGGGGGGGGGGGGGGGGGGGGGGGGGGGGGCGGGGGGGGGGFGGGGGGGGGGGGGGGGGFGGGGFGGGGGFGFGDFFFGGGGGGGGG9>FGG9AEFGGFFG5CEGGGCCGGCFFGGGGGGGGGGGFFEFGGGGGGGGG>CCFGGCC5EGEGC*8CGFCFGGGGCCGGGCC7?7C
@M01751:259:000000000-C669V:1:1102:10264:4887 1:N:0:AGAGTC
GTACTTAACAGGATTAGATACCCTGGTAGTCCACGCCGTAAACGATGAGTGCTAAGTGTTGGAGGGTTTCCGCCCTTCAGTGCTGCAGCTAACGCATTAAGCACTCCGCCTGGGGAGTACGACCGCAAGGTTGAAACTCAAAGGAATTGACGGGGGCCCGCACAAGCGGTGGAGCATGTGGTTTAATTCGATGCAACGCGAAGAACCTTACCTACTCTTGACATCCACGGAATTCGGCAGAGATGCCTTAGTGCCTTCGGGAACCGTGAGACAGGTGCTGCATGGCTGTCGTCAGCTCGTG
+
CCCCCGGGGGGGGGGGGGGGGGGGGGGGGGGGGGGGGGGGGGGGGGGGGGGGGGGGGGGGGGGGGGGGGGGGGGGGGGGFGGFGGGGGGGGGGGGGGGGGGGGGGGGGGGGGGGGGGGGGGGGGGGGGGGGGFGGGGGGGGGGGGGGGGGGGGGGGGGGGGGCEGGGGGGGGGGGGGGGGGGG7ECFGGGFGGGGGGGGGGGGGGGGGGGGGGGGGGGFFGGGGFGGGGGGGFGFGGGGGFFGGGGGGGGGG?FFGGGGGGGGGGGGDGGGGGGGGFGGGGGGFG8C88CGGGEEGFFGC=
@M01751:259:000000000-C669V:1:1102:22869:4891 1:N:0:AGAGTC
ATGCCTACGTCATCCCCACCTTCCTCCGGTTTATCACCGGCAGTCTCCTTAGAGTGCCCACCATAACGTGCTGGTAACTAAGGACAAGGGTTGCGCTCGTTACGGGACTTAACCCAACATCTCACGACACGAGCTGACGACAGCCATGCAGCACCTGTGTCTGAGTTCCCGAAGGCACCAATCCATCTCTGGAAAGTTCTCAGCATGTCAAGGCCAGGTAAGGTTCTTCGCGTTGCTTCGAATTAAACCACATTCTCCACCGCTTGTGCGGGCCCCCGTCAATTCATTTGAGTTTTAACCT
+
CCCCCGGGGGGGGGAAFGGGGGGGFEGGGGGGGGGGGGGGGGGEGCEFFGGGGGFGGGCFEDGFAFGGE@FFGF6CEFGGDGCFFFGGCCFG+ECE@FGGGGGGGGGC=FGGGFFFGCGGCC9B9FGGGGDGDEG8FFCFGG>FFFGGFGEGGGGGDFFGGGECCGGGGGCGGGGGGGGGG:FCCGGGGGG,FFGGEEFCDCCEFGFFGGGG?@F7F@F<CCFGG9CGFGGGGGGGGGGEGGGGGG@FC*CG?+<CCFFGGDEGEEGA9*>C5ECEDG55:>C+A:EFC7A*<9C@FGG9+
@M01751:259:000000000-C669V:1:1102:8693:4937 1:N:0:AGAGTC
ATGCCTACGTCATCCCCACCTTCCTCCAGTTTATCACTGGCAGTCTCCTTTGAGTTCCCGGCCGGACCGCTGGCAACAAAGGATAAGGGTTGCGCTCGTTGCGGGACTTAACCCAACATTTCACAACACGAGCTGACGACAGCCATGCAGCACCTGTCTCAGAGTTCCCGAAGGCACCAAAGCATCTCTGCTAAGTTCTCTGGATGTCAAGAGTAGGTAAGGTTCTTCGCGTTGCATCGAATTAAACCACATGCTCCACCGCTTGTGCGGGCCCCCGTCAATTCATTTGAGTTTTAATCTT
+
CCCCCGGGGGGGGGGGGGGGGGGGGGGGGGGGGGGGGGGGGGGGGGGGGGGAFGGGCGGGGGGGGGGGGGGGGGGGGGGGGGGFGGGGGGGGGGGFDGGGFGGGGGGGGGGGGGGGGGGGGGGGGGGGGGGGGGGGGGGGGGGGGGGFGGGFGFGGGFFGGGGGFF,EFEGGCFGGGGGGGGGGGGCFGGGGGEFGGGGGGGCFGGGGFGGGGGGGGGGGGGGGGGGG@FEFGFGGGGGD?@FFFFGGFFGGGGFGF@FGG>EGFFCGCGEEGGGGDGGD*9<<9EFG+0*<@??FCFDEF
@M01751:259:000000000-C669V:1:1102:26280:5040 1:N:0:AGAGTC
GTACTTAACAGGATTAGATACCCTGGTAGTCCACGCCGTAAACGATGTCAACTAGCCGATGGGATCCTTGAGATCTTAGTGGCGCAGCTAACGCATTAAGTTGACCGCCTGGGGAGTACGGCCGCAAGGTTAAAACTCAAATGAATTGACGGGGGCCCGCACAAGCGGTGGAGCATGTGGTTTAATTCGAAGCAACGCGAAGAACCTTACCTGGCCTTGACATGCTGAGAACTTTCCAGAGATGGATTGGTGCCTTCGGGAACTCAGACACAGGTGCTGCATGGCTGTCGTTAGCTAGTGT
+
CCCCCGGGG9FCA,E<FGFDG@FGGFEGGGFDFFFE<F@CFGDCE-<CFFFEECGG?F+7,6FEFE8,C6CCAEE,CEG<<C7@@@@FG9EFECCFG,C59CCFEFD:++=+7F=FFFEGEE@FGGCCFC?FC?FF<F<F,??<AF<BFGGGGGEG*<B7FFEA>:CC>*<*,<*?C,FEFFFGCA:<F:AFGGGFEEG7:C8C:EFFFCFFGGCC:@6F8CCC??:CFC:6@FFC9:E<C*2AF*2CF6<C<:?FFGGGG>;C@+<FGCCFGFCC?CGGG77*/;>0<5;*1:++32AC<
@M01751:259:000000000-C669V:1:1102:4582:5090 1:N:0:AGAGTC
GTACTTAACAGGATTAGATACCCTGGTAGTCCACGCCGTAAACGATGTCGACTTGGAGGTTGTTCCCTTGAGGAGTGGCTTCCGGAGCTAACGCGTTAAGTCGACCGCCTGGGGAGTACGGCCGCAAGGTTAAAACTCAAATGAATTGACGGGGGCCCGCACAAGCGGTGGAGCATGTGGTTTAATTCGATGCAACGCGAAGAACCTTACCTACTCTTGACATCCACGGAATTCGGCAGAGATGCCTTAGTGCCTTCGGGAACCGTGAGACAGGTGCTGCATGGCTGTCGTCAGCTCGTGT
+
CCCCCGGGGGACGGGGGGGGGGGGGGGGGGGGGGGGGGGGGGGGGGGGGGGGGGGGGGGGGGGGGGGGF<FFGFGGGGGGGGGGGGGGGGGGGGGGGGGGGGGGGGGGGGGGGCDGFGGGGGGEFGGGGGGGGGGGGGGCGGGGGGGGGGEDGGGGDGGGEGGGFGGGGGGGGGGGFGGGGGGGGGDGG9C@GGDGGGGDGEGFGGGGGGGGGGGGGGGGGGGGGGGGGGGGFFGGGGDGGGCEGFGFFCFFFG7F+AEGGGFGDCCFDEC@CGGGCCFFCFGGGGGGGDGFG>G7+:**2
@M01751:259:000000000-C669V:1:1102:7402:5096 1:N:0:AGAGTC
GTACTTAACAGGATTAGATACCCTGGTAGTCCACGCCCTAAACGATGCGAACTGGATGTTGGGTGCAATTTGGCACGCAGTATCGAAGCTAACGCGTTAAGTTCGCCGCCTGGGGAGTACGGTCGCAAGACTGAAACTCAAAGGAATTGACGGGGGCCCGCACAAGCGGTGGAGTATGTGGTTTAATTCGATGCAACGCGAAGAACCTTACCTACTCTTGACATCCACGGAATCTGGCAGAGATGCCTCAGTGCCTTCGGGAACCGTGAGACAGGTGCTGCATGGCTGTCGTCAGCTCGTG
+
CCCCCGGGGGGGGGGGGGGGGGGGGGGGGGGGGGGGGGGGGGGGGGGGGGGGGGGGGGGGGGGGGGGGGGGGGGGGGGGGGGGGDGGGGGGGGGGGGGGGGGGGGGGGGGGGGGGGGGGGGGGGGGGGGGGGGGGGGGGGGGGGGGGGGGGGGGGGGGGGGGGGGGGGGGGGGGGGGGGGGGGGGGGGGGGGGGGGGGGGGGGGGGGGGGGGGGGGGGGGGGGGGGGGGGGGGGGGGGGGGGGFFGGGGGGGGGFGGGGGGGGGGGGGGGGGGGGGGGGGGGGGGGFGGFDG=*CFGGGEC
@M01751:259:000000000-C669V:1:1102:8484:5101 1:N:0:AGAGTC
ATGCCTACGTCATCCCCACCTTCCTCCGGCTTATCACCGGCGGTTCCTTTAGAGTACCCAACTAAATGATGGTAACTAAAGGCGAGGGTTGCGCTCGTTGCGGGACTTAACCCAACATCTCACGACACGAGCTGACGACCGCCATGCAGCACCTGTGTTCCAGTCCCCGAAGGGAAGAAATCGATCTCTCGAAGTCGTCCGGCCATGTTAAACGCTGGTAAGGTTCTGCACGTTGCTTCGAATTAAACCACATGCTCCACCGCTTGTGCGGGGCCACGTCCATTCCTTTGAGTTTTAATCT
+
BC9C@FGEFCFEFG9,CFCBEE8F<<F:CFGE9,,C<@FEBCGCECCFFFCFGFFGGGGFGGFE@<EFFAGFGDGFFAFFGGCC7+7=BF:=CCFFCFGD:=F::44A,<E9F>3=FGD,?F<3B++8B:=:@,,DFF@3CD*@C:,,>8CB,83@FFFG;<;;CFF7*F:BGE:*<2<<?7:FCFBGF<FGG**>=<14*1**/<0A+<FGGG5*8*0<FGGD70:<7+2;/8*/+39?*C6*0CF+*2@*<E+:0+3CGEG*:AF<+/:?**2*;/@**;:CC@<AFC+AFGGCCGF+<
@M01751:259:000000000-C669V:1:1102:12599:5166 1:N:0:AGAGTC
ATGCCTACGTCATCCCCACCTTCCTCCGGTTTATCACCGGCAGTCTCCTTTGAGTTCCCGACCGAATCGCTGGCAACAAAGGATAAGGGTTGCGCTCGTTGCGGGACTTAACCCAACATTTCACAACACGAGCTGACGACAGCCATGCAGCACCTGTCTCACGGTTCCCGAAGGCACTAAGGCATCTCTGCCGAATTCCGTGGATGTCAAGAGTAGGTAAGGTTCTTCGCGTTGCATCGAATTAAACCACATGCTCCACCGCTTGTGCGGGCCCCCGTCAATTCATTTGAGTTTTAACCTT
+
CCCCCGGGGGGGGGGGGGGGGGGGGGGGGGGGGGGGGGGGGGGGGGGGGGGGGGGGGGGGGGGG@@B8EFGGGGGGGGGGGGGGGGGGGGGGGGGGGGGGGGGGGGGGGGGGGGGGDGGGGGGGGGGGGGFGGGGGGGGGGGGGFGGGGGGGGGGGGGGGGGGGGGGGGGGCEGGGGGGGGGGDGGGGGGGGGGGGGGGGGGG7FFGGGGGGGGGGGGFFGGGGGGGGGGEGGGGGGDEGFGFGCFGGGGGGGGGCGFGGCEEGGGFGGGDGGGGGGGGGGGGGGGGGFGFFCFGGGGGCG
@M01751:259:000000000-C669V:1:1102:5166:5230 1:N:0:AGAGTC
ATGCCTACGTCATCCCCACCTTCCTCCGGTTTGTCACCGGCAGTCTCCTTAGAGTGCCCACCATAACGTGCTGGTAACTAAGGACAAGGGTTGCGCTCGTTACGGGACTTAACCCAACATCTCACGACACGAGCTGACGACAGCCATGCAGCACCTGTGTCTGAGTTCCCGAAGGCACCAATCCATCTCTGGAAAGTTCTCAGCATGTCAAGGCCAGGTAAGGTTCTTCGCGTTGCTTCGAATTAAACCACATGCTCCACCGCTTGTGCGGGCCCCCGTCACTTCATTTGAGTTTTAACCT
+
CCCCCGGGGGGGGGGGGGGGGGGGFGGGGGGGGGGGGGGGGGGGGCGGGGGGGGFGGGGGGGGGGGGGGGGGGGGGGGGGGGGGGGGGFGFGGGGGDGGGGGGGFEEGGGDGGGGGGGGGGGGGGGGGGGGGGGGGGGGGGGGFGGGFGGGGGGGGCGGGGGGFGGGGGGGGCEGGGGGGCCGGGGGAFGGGGFGGCFGGGGFCCGCFGGGGGGGGGDGGGFGFGGGGGCGDFFEEGGCCFGEGFGGFGCGGGGF<CC6CFEGG58FCGEE5CEGGGG=EE*+3AE7<C+@FGCFGG69F?
@M01751:259:000000000-C669V:1:1102:4689:5249 1:N:0:AGAGTC
GTACTTAACAGGATTAGATACCCTGGTAGTCCACGCCGTAAACGATGTCGACTTGGAGGTTGTTCCCTTGAGGAGTGGCTTCCGGAGCTAACGCGTTAAGTCGACCGCCTGGGGAGTACGGCCGCAAGGTTAAAACTCAAATGAATTGACGGGGGCCCGCACAAGCGGTGGAGCATGTGGTTTAATTCGATGCAACGCGAAGAACCTTACCTACTCTTGACATCCATGGAATTCGGCAGAGATGCCTTAGTGCCTTCGGGAACCGTGAGACAGGTGCTGCATGGCTGTCGTCAGCTCGTGT
+
CCCCCGGGGGAFFGGGGGGGGGGGGGGGFGGGGGGGGGGGGGGGGGGGGGGGGGGGGGGGGGGGGGGGG8FGGGGGGGGGGGGGGGGGGGGGGGGGGGGGGGGGGDEGGGGGGGECFFFCGGGGGGGGGGGGGGGFFGGGGGGFGFGGGC@@CGGGGGGGDBFCFCFGFGGGGGGG@C<FCECFFGG?EC@EFG9FFGGGG>>FDC6@@FE7?FFFGF?:8@FGGG+:C69CFGFF5*188;<@FFGGGG9+@99@CFEDGEFGDCEF*++28::FCF?FGGFFDGDFGFEF@C+03557:
@M01751:259:000000000-C669V:1:1102:25439:5261 1:N:0:AGAGTC
GTACTTAACAGGATTAGATACCCTGGTAGTCCACGCCGTAAACGATGTCAACTAGCCGTTGGGATCCTTGAGATCTTAGTGGCGCAGCTAACGCATTAAGTTGACCGCCTGGGGAGTACGGCCGCAAGGTTAAAACTCAAATGAATTGACGGGGGCCCGCACAAGCGGTGGAGCATGTGGTTTAATTCGAAGCAACGCGAAGAACCTTACCTGGCCTTGACATGCTGAGAACTTTCCAGAGATGGATTGGTGCCTTCGGGAACTCAGACACAGGTGCTGCATGGCTGTCGTCAGCTCGTGT
+
CCCCCGGGGGGGGGGGGGGGGEFGGGGGGGGGGGGGGGFGGGGGGGGGGGGGGGFGDFGG@GCFFGFCFGGGFFGGFGGGGGGCGGGEGCAEFGGGGGGGGGGGGGGGEFGGGGGGGGAFGEGGGGGGCCDFGFFFGGGGGGGGFGGCD9FFGGG@F:FECBGGGGGGGEGCF8FFFGGGEGFGFGGGC9FFCECFGEGEFFEGFFGGGGGGFGC;CFGGGGGGGGGGDG+:CFG@E:E?C@F?CFFGGGGFF6:FFFGDCEGG@FFGGGFGGGGF69CFF@CDFFEFCGG8*80<3:7F:
@M01751:259:000000000-C669V:1:1102:25136:5279 1:N:0:AGAGTC
GTACTTAACAGGATTAGATACCCTGGTAGTCCACGCCCTAAACGATGATAACACGATGTTAGCGATATACAGTTAGCGTCTTAGCGAAACCGTTAAGTTTTCCACCTGGGTAGTACGCCCGCAAGGGTGAAACTCAAAGGAATTGACGGGGGCCCGCTCAAGCGGAGGAGCATGTGGTTTCATTCGATGACACGCGAGGAACCTTACCCGGGCTTGAAAGTTACTGAATAAGCCAGAGAAGGCTTAGTCCTTCGGGACAGGAAACTCGGTGCTGCATGGCTGTCGTCAGCTCGAGTCGTGA
+
CCCCCGGFFG,C,CFF99CAE8F<EG<FGGCA<EC+9@FF<<C,@CDAFGF@<C@+C@FFFEFGGC:+C,CF6@@<EEFC@FGFGFDEC+CFFCCCGFG,C?,C,C<<<745,:CF,+8@@CCC=+8A?79E9,C9F?,,BFFG9FAF+@BG+@F:>++>,3>**>EGF*>>:DG;9,1C,@F@E@F9CF,7FFGCFF7:4:FCFGF<F*<78228*<<:9<+22+0+<9<9?+8C88E+;>>CCC?C+<EFGDCCE//*;CGG*<+/*ACEC76CE?6*0;FCFF*88F++2*/+2*7C+
@M01751:259:000000000-C669V:1:1102:7892:5305 1:N:0:AGAGTC
ATGCCTACGTCATCCCCACCTTCCTCCGGTTTATCACCGGCAGTCTCCTTTGAGTTCCCGACCGAATCGCTGGCAACAAAGGATAAGGGTTGCGCTCGTTGCGGGACTTAACCCAACATTTCACAACACGAGCTGACGACAGCCATGCAGCACCTGTCTCACGGTTCCCGAAGGCACTGAGGCATCTCTGCCAGATTCCGTGGATGTCAAGAGTAGGTAAGGTTCTTCGCGTTGCATCGAATTAAACCACATGCTCCACCGCTTGTGCGGGCCCCCGTCAATTCATTTGAGTTTTAACCTT
+
CCCCCGGGGGGGGGGGGGGEGGGGGGGGGGGGGGGGGGGGGGEFGFFGGGGFGGGGGGGGGGGG@78BECFEGGGGGGGGGGGGGGGGGGGGGGGEGGGGGGGGGCECFFFGGGGFGGGFGGGGGGGGGGGGGGGGGGGGGGGGGGGGGCFGGGGCFCCGFGGGGGGGGGGGGCFGGGC9FEFGGGGGGCGFFGFGFGGGGGDGFFGGGDCGGGG?C<CFGGGGCGGGGGGGGGGGFGCFCCFFCFG?>F86+<CG6CFF*CGGGGFFE>CEGGGE5CEGCEEGGGGFFGGGGGGC?+2AF
@M01751:259:000000000-C669V:1:1102:18880:5426 1:N:0:AGAGTC
GTACTTAACAGGATTAGATACCCTGGTAGTCCACGCCGTAAACGATGTCGACTTGGAGGTTGTTCCCTTGAGGAGTGGCTTCCGGAGCTAACGCGTTAAGTCGACCGCCTGGGGAGTACGGCCGCAAGGTTAAAACTCAAATGAATTGACGGGGGCCCGCACAAGCGGTGGAGCATGTGGTTTAATTCGATGCAACGCGAAGAACCTTACCTACTCTTGACATCCACGGAATTCGGCAGAGATGCCTCAGTGCCTTCGGGAACCGTGAGACAGGTGCTGCATGGCTGTCGTCAGCTCGTGT
+
CCCCCGGGGGGGGGGGGGGGGGGGGGGGGGGGGGGGGGGGGGGGGGGGGGGGGGGGGGGGGGGGGGGGGGGGFFGGG?FGGGGGGGDGGGGGGGGGGGGGGGGGGGGGGGGGDFGGGGGGGGGGGDGGGGGGGGGGGGGGGGGGGFGCFGGGGGGGGGGGGGGGGGGGGGGGG>::FFGGGGGGGGGGGGGFGGGGGGGGGGGGGGGGGGGCFFGGGGGGGGGFCFFEGGEGGGGGGGGGGGDGGGCCFFGGGGGGGDEGG>FCEGFGDCGGGDFGEEGFGGGGC?E8C*;;CEGGGGGG:
@M01751:259:000000000-C669V:1:1102:5223:5537 1:N:0:AGAGTC
ATGCCTACGTCATCCCCACCTTCCTCCGGTTTATCACCGGCAGTCTCCTTTGAGTTCCCGACCGAATCGCTCGCAACAAAGGATAAGGGTTGCGCTCGTTGCGGGACTTAACCCAACATTTCACAACACGAGCTGACGACAGCCATGCAGCACCTGTCTCACGGTTCCCGAAGGCACTGAGGCATCTCTGCCAGATTCCGTGGATGTCAAGAGTTGGTAAGGTTCTTCGCGTTGCATCGAATTAAACCACATGCTCCACCGCTTGTGCGGGCCCCCGTCAATTCATTTGAGTTTTAACCTT
+
CCCCCGGFGGGGGGGCGFEGGGFG<A<@CECGFGFGGGEGGC7FEDFGCE9,6CEFFGGG7@:@@@8,9CE,C+CFFADGF8DF<DA=FGD@8+@7+C>C=FE@FGGG9FGAAD:C:7B?FGGA<BFFC@@F7><=<FC7:><3<>F<,,:FGGGGCGGCGFFGF:C:<CED::EF<FCA,=:<7F9FFFGGDCFCGFCFC7:*2?C:,?<?F9,7>*?FFG,:7CC:*?8??5CGF+AEGGF?CGGGFF5EGDC@EGCEEGG8E8+<?GCEGGEEE*C8*:+0+:C<EC80<<?E?CFCC
@M01751:259:000000000-C669V:1:1102:14897:5558 1:N:0:AGAGTC
ATGCCTACGTCATCCCCACCTTCCTCCGGCTTATCACCGGCAGTCCCCCTAGAGTGCCCAACCAAATGCTGGCAACTAAGGGCGAGGGTTGCGCTCGTTGCGGGACTTAACCCAACATCTCACGACACGAGCTGACGACAGCCATGCAGCACCTGTGTCCACGTCCCGAAGGAATGACCTCATCTCTGAGGACGTCGTGGCATGTCAAGGGCTGGTAAGGTTCTGCGCGTTGCTTCGAATTAAACCACATGCTCTACCACTTGTGCGGGCCCCCGTCAATTCCTTTGAGTTTTAATTTTGC
+
CCCCCGGGGGGGGGFGGGGGGGGGGGGGGGGGGGGFGGGGGGGGGGGGGGGGGGGGGGGGGGGGGGGGGGGGG,EFGGFGGGGGGGGGGGGGGGGGGGGGGGGGCGGGFEFFFEGGGGC9DEFFGGGGGGDGGGGGGGGGGGGGGGGGFFCGGGGF,FFCFFEGGEGGGGDC,FGGGGCFGGGGG9CGCCFGGGGDFGG@EEFGGG9CFGGGGGGGCFGG790AEFECEEG5CGG9>:@FC?FGGGGGFFGF9A++3@FGGGFG6CGG88EGGG8;CE=FGCCFE+<<CFFGF2@<+<<:+
@M01751:259:000000000-C669V:1:1102:12905:5568 1:N:0:AGAGTC
GTACTTAACAGGATTAGATACCCTGGTAGTCCACGCCGTAAACGATGTCGACTTGGAGGTTGTTCCCTTGAGGAGTGGCTTCCGGAGCTAACGCGTTAAGTCGACCGCCTGGGGAGTACGGCCGCAAGGTTAAAACTCAAATGAATTGACGGGGGCCCGCACAAGCGGTGGAGCATGTGGTTTAATTCGATGCAACGCGAAGAACCTTACCTACTCTTGACATCCACGGAATTCGGCAGAGATGCCTTAGTGCCTTCGGGAACCGTGAGACAGGTGCTGCATGGCTGTCGTCAGCTCGTGT
+
CCCCCGGGGGGGGGGGGGGGGGGGGGGGGGGGGGGGGGGGGGGDGGGGGGGGGGGGCGGGGGG@FGGGGFFGGGGGDGGGGGGGGGGGGGGGGGGGGGGGGGGGGCFEGGGGGGGGGGGGGGEEGGGGGDGGGGGGGGGGGGACDDGGFCCFDGGEGGGD*CGFFFGGGGDFGGFGFGGGGGGGGG9BFFGGGGGGGGGEG>EGGGGGFGGGGGGGGGGGGGGGCEGGGGGGGGGGGGGG>>9EFGGG<9CFDFGGGFGEEGGGEE>55AFEDGGGGGC98F7*;6AFGGFC8EFFCEE5:
@M01751:259:000000000-C669V:1:1102:11131:5568 1:N:0:AGAGTC
ATGCCTACGTCATCCCCACCTTCCTCCGGTTTATCACCGGCAGTCTCCTTTGAGTTCCCGACCGAATCGCTGGCAACAAAGGATAAGGGTTGCGCTCGTTGCGGGACTTAACCCAACATTTCACAACACGAGCTGACGACAGCCATGCAGCACCTGTCTCACGGTTCCCGAAGGCACTAAGGCATCTCTGCCGAATTCCGTGGATGTCAAGAGTAGGTAAGGTTCTTCGCGTTGCATCGAATTAAACCACATGCTCCACCGCTTGTGCGGGCCCCCGTCAATTCATTTGAGTTTTAACCTT
+
CCCCCGGGGGGGGGGGGGGGGGGGGGGGGGGGGGGGGGGGGGEFGDGGGGGGGGGGGGGGGGGG@88BEFGGGGGGGGGGGGGGGGGGGGGGGGGGDGGGGGGGGGGGGGGGGGGGGGGGGFGGGGDGGGGGGGGGGGCEGGGGGGGGGGGGGGGGGGGGFGAFGGGGGGGGGGGGGGGGGGGGGGGGGGGGGGGGGGGGGGGEFGGGGGGGGGGGGGGGGGGGGGGGGGGGGGGGCFDGGGGGGFGGGF*<EG:FC+8FDEGCFGCFGDGGGGED>EC8CCC+CGCC+<CGGGFDFGFFF
@M01751:259:000000000-C669V:1:1102:11292:5597 1:N:0:AGAGTC
GTACTTAACAGGATTAGATACCCTGGTAGTCCACGCCGTAAACGATGTCGACTTGGAGGTTGTTCCCTTGAGGAGTGGCTTCCGGAGCTAACGCGTTAAGTCGACCGCCTGGGGAGTACGGCCGCAAGGTTAAAACTCAAATGAATTGACGGGGGCCCGCACAAGCGGTGGAGCATGTGGTTTAATTCGATGCAACGCGAAGAACCTTACCTACTCTTGACATCCACGGAATTCGGCAGAGATGCCTTAGTGCCTTCGGGAACCGTGAGACAGGTGCTGCATGGCTGTCGTCAGCTCGTGT
+
CCCCCGGGFGGGGGCFGGGGGGFCFCFGGGGGGGGGGEGGEGGGGGGGGGGGGGGGGGGGGGGGGGGFG8CE@FGGGGGGGFGGGDEDFFGGGFGEGGGGGFGGGCFDGGGGGGCFFGGEGGGGCEGGGGGGGGGGEGFF=FGFFGGGFFGGGCGGGGGGGG7<FGFFG@7C:FFGGGGGGGGEFFCF:FFGGEGGGDGGGGGGGGGG?:EGCDFFFGFGGGGGGFGGGGEFFCFGGGGEGFGGGFGGGGGGGGGFFCEEEGGGEGGGGDGGGG??@F?9+:ECGFEGFFGGGDGGGCEG*
@M01751:259:000000000-C669V:1:1102:20404:5649 1:N:0:AGAGTC
ATGCCTACGTCATCCCCACCTTCCTCCGGTTTGTCACCGGCAGTCTCCTTTGAGTTCCCGACCGAATCGCTGGCAACAAAGGATAAGGTTTGCGCTCGTTGCGGGACTTAACCCAACATTTCACAACACGAGCTGACGACAGCCCTGCAGCACCTGTCTCACGGTTCCCGAAGGCACTGAGGCATCTCTGCCAGATTCCGTGGATGTCAAGAGTAGGTAAGATTATTCGCGTTGCATCGAATTAAACCACATGCCCCACCGCTTGTGCGGGCACCCGTCAATTCATTTGCGTTTTAACCTT
+
CCCCC<FGCFG@E6@CEC:@FFGGDGFGGBECCFFFFF@@F:CGG9FE9FFFG?FGDFDF:B:@@@BB8FFCFG8EDFFF8FFFGGFF5<,,C7+>7:FCEG>@7FEFE9FCAFDGDFG9AFFDFGFF=7=CECFGFGG7>+@<+@,D<@F<<><<@F9@=E@::3<CFFFGDGFFFGC<FFEECFCC;,,<FF7<:<?C<C*<C,<F<CF?+22C?EBCE,,>,72+4C5*:88:ECC6@:*3+<<2*AF6@++;C*:?85CE5C+<?E***;*8CC8;80<CC@+<C7*/;EE:8:9CF
@M01751:259:000000000-C669V:1:1102:17805:5649 1:N:0:AGAGTC
GTACTTAACAGGATTAGATACCCTGGTAGTCCACGCCGTAAACGATGTCGACTTGGAGGTTGTTCCCTTGAGGAGTGGCTTCCGGAGCTAACGCGTTAAGTCGACCGCCTGGTGAGTACGGCCGCAAGGTTAAAACTCAAATGAATTGACGGGGGCCCGCACAAGCGGTGGAGCATGTGGTTTAATTCGATGCAACGCGAAGAACCTTACCTACTCTTGACATCCACGGAATCCGGCAGAGATGCCTTAGTGCCTTCGGAACCGTGAGACAGGTGCTGCATGGCTGTCGTCAGCTCGTGTT
+
CABCCGAEA@FGDFGGGGGGFFGGFDFFEF9FFFGEFFFFGFFEEGFFEGDGFGAFGCCFFGGCAFFDCFFFG<@FDGEEEC<FG:FCF99==>FBB@@F?,?,@FEDECFC,:E@FFGFE>>:F>:7FFF<<FFCFAD<,,BDEFFDFDDG@FECE7FF*1*=BF:@C:*1=FCCC<C@C*<:,?F:7FGGDGGFGGCFEE>?C88CF+2::C08<9CF8F@CC8CEEG8A++:8**/;C6+<C8@EC9CC0AE9<CEGGGCE5**8:CC:5<+<@79@<+*1**2:8:@8C@F8AEFFF
@M01751:259:000000000-C669V:1:1102:25334:5649 1:N:0:AGAGTC
GTACTTAACAGGATTAGATACCCTGGTAGTCCACGCCGTAAACGATGTCGACTTGGAGGTTGTTCCCTTGAGGAGTGGCTTCCGGAGCTAACGCGTTAAGTCGACCGCCTGGGGAGTACGGCCGCAAGGTTAAAACTCAAATGAATTGACGGGGGCCCGCACAAGCGGTGGAGCATGTGGTTTAATTCGATGCAACGCGAAGAACCTTACCTACTCTTGACATCCACGGAATTCGGCAGAGATGCCTTAGTGCCTTCGGGAACCGTGAGACAGGTGCTGCATGGCTGTCGTCAGCTCGTGT
+
CCCCCGG9FEC@FGGGGGGGGGGGGGGGDFGGGGGGGGGGGGGGEGDFGFFCEGCECGGGC@FFFGGGFEFFGGGE8C,CFGGGGGGEFFFGDGD@FGFGGGGGGEGGEEEC+@C:CFGG7CFGGGDCFEGG,=DGFG9BFGGGG9,<F=:@FC*1>>FGGGGFFGGGG7FGG,=FFFFFEC:A:7,<<FCCGGGGEGDG>ECFGGGGGGGFGFCFFGFFC++<;8EC>ECA<C5C:C?CEFGFGGG:?<CFGCGGGG>EG5C8**828@F?FGG+3A++3+<EC8;FGGG>85C+3A*7*
@M01751:259:000000000-C669V:1:1102:21744:5700 1:N:0:AGAGTC
GTACTTAACAGGATTAGATACCCTGGTAGTCCACGCCGTAAACGATGTCAACTAGCCGTTGGAATCCTTGAGATTTTAGTGGCGCAGCTAACGCATTAAGTTGACCGCCTGGGGAGTACGGCCGCAAGGTTAAAACTCAAATGAATTGACGGGGGCCCGCACAAGCGGTGGAGCATGTGGTTTAATTCGAAGCAACGCGAAGAACCTTACCTGGCCTTGACATGCTGAGAACTTTCCAGAGATGGATTGGTGCCTTCGGGAACTCAGACACAGGTGCTGCATGGCTGTCGTCAGCTCGTGT
+
CCCCCGGGFGD@<FGGGGGGGEGGGDGFGGACECFEGGGGGFGEGGGFGGGGFGGGGGGGGGFFFG,E<@FGCEDCECFEFFEEGGGGGGGGDCFGGFFFCD?D,CCFCGGFFE@FFGGGGGE7FFGGFCE<AEFG=DGGCDC<?ACDEGGGGEGGGGGE*>FFFGGCCFGGFCCC?FFC::7BCE,8CFEECFGGGGGGEDE:EGEFFF?ECFGGGGGGGGGGG?+<8FFCFGGGGFFC5FCFG*+<ECC878F7F58?CECC@:CGGF>8EGF8EFGGFGEF;FEFFFCC:8C7FECE:
@M01751:259:000000000-C669V:1:1102:4963:5757 1:N:0:AGAGTC
ATGCCTACGTCATCCCCACCTTCCTCCGGTTTATCACCGGCAGTCTCCTTTGAGTTCCCGACCGAATCGCTGGCAACAAAGGATAAGGGTTGCGCTCGTTGCGGGACTTAACCCAACATTTCACAACACGAGCTGACGACAGCCATGCAGCACCTGTCTCACGGTTCCCGAAGGCACTAAGGCATCTCTGCCGAATTCCGTGGATGTCAAGAGTAGGTAAGGTTCTTCGCGTTGCATCGAATTAAACCACATGCTCCACCGCTTGTGCGGGCCCCCGTCAATTCATTTGAGTTTTAACCTT
+
CCCCCGGGGGGGGGGGGGGGGGGGGGGGGGGGGGGGGGGFGGGGFFGGGGGGGGGGGGGGGGGG@8BBFGGGDEGGGGGFEFGGGGGGGGGGGGGGGGGGFGGEFFGGGGGGGGGGGGGGEGGGGGGGGDGEGGGGGGGCEGGGGG@FGGGGGFFCGGGGGGFGGEGG<CCG7CFGGGGFGGGGFECGGCGGGG7FFGGGGFGGGGGGGFFGGGGGGGGGGGFFFGGGGGGGGGGCGGEGGGGG7@CFGGGGFFFFFFGGGEG8EF?GDECGGGGDECG=8CFFGCG?C?=FGGG789ECE
@M01751:259:000000000-C669V:1:1102:23251:5827 1:N:0:AGAGTC
ATGCCTACGTCATCCCCACCTTCCTCCGGTTTGTCACCGGCAGTCTCCTTAGAGTGCCCACCATAACGTGCTGGTAACTAAGGACAAGGGTTGCGCTCGTTACGGGACTTAACCCAACATCTCACGACACGAGCTGACGACAGCCATGCAGCACCTGTGTCTGAGTTCCCGAAGGCACCAATCCATCTCTGGAAAGTTCTCAGCATGTCAAGGCCAGGTAAGGTTCTTCGCGTTGCTTCGAATTAAACCACATGCTCCACCGCTTGTGCGGGCCCCCGTCAATTCATTTGAGTTTTAACCT
+
CCCCCGGGGGGGGGGGGGGGGGGGGGGGGGGGFGGGGGGGGGGGGGGGGGGGGGGGGGGGGGGGGGGGGGGGGGGGGGGGGFGFGFGGFGGGGGDGGGGGGGGGEGGGGGGGGGFGGGGGGCFAFGGGGGGGGGGGGGGGDFGGGGGFGGGGGGGG8F?FGGGGFGFFFGEGGGGGGGGGGFGGGGGGGGGGGGGGGFGGGGGGGG:FGGG:FGFGGGGFFCFFCGGGGFFCFEEEFFGCFGGGGGGGGGGGGGGFFFFGG>EGGGG6FGGGGEGGG*;=85CFGGGGGGGGGGGFF7+AF
@M01751:259:000000000-C669V:1:1102:7904:5868 1:N:0:AGAGTC
ATGCCTACGTCATCCCCACCTTCCTCCGGTTTATCACCGGCAGTCTCCTTTGAGTTCCCGACCGAATCGCTGGCAACAAAGGATAAGGGTTGCGCTCGTTGCGGGACTTAACCCAACATTTCACAACACGAGCTGACGACAGCCATGCAGCACCTGTCTCAGCGTTCCCGAAGGCACCAAAGCATCTCTGCTAAGTTCGCTGGATGTCAAGAGTAGGTAAGGTTCTTCGCGTTGCATCGAATTAAACCACATGCTCCACCGCTTGTGCGGGCCCCCGTCAATTCATTTGAGTTTTAACCTT
+
CCCCCGGGGGGGGGGGGGGGGGGGGGGGGGGGGGGGGGGGGGGGGGGGGGGGGGGGGGGGGGGGC@FFFGGGGGGGGGGGGGGGGGGGGGGGGGGGGGGGGGGGGGGGGGGGGGGGGGGGGGGGGGGGGGGGGGGGGGGGGGGGGGGGGFGGFGGGGGGGGFGGGGGGGGGGGGGGGGGGGGGGGGGGGFGGGGGGGGGGGGGCFGGGGGGGGGGGGGGGGGGGGGGGGGGGGGGGGGGFGGGGGGGGGGGGCGGGGGFGGGGGGE6FCGGG>CGDGEGECFGGGGGGGFGGGGGGC?:?F
@M01751:259:000000000-C669V:1:1102:10836:5958 1:N:0:AGAGTC
GTACTTAACCGGATTAGATACCCTGGTAGTCCACGCCGTAAACGATGTCGACTTGGAGGTTGTTCCCTTGAGGAGTGGCTTCCGGAGCTAACGCGTTAAGTCGACCGCCTGGGGAGTACGGCCGCAAGGTTAAAACTCAAATGAATTGACGGGGGCCCGCACAAGCGGTGGAGCATGTGGTTTAATTCGATGCAACGCGAAGAAACTTACCTACTCTTGACATCCAGCGAACTTAGCAGAGATGCTTTGGTGCCTTCGGGAACGCTGAGACAGGTGCTGCATGGCTGTCGTCAGCTCGTGT
+
CCCCCGGGGGFFFGGGGGGGGGGGGGGGGGGGGGGGGDGGGGGGGGGGGGGGGGGGGGGGGGGGGGGGGGGGGGGGGGGGGGGGGGGGGGGGGGGGGGFGGGGGGGGGGGGGGGGGGGGGGGGGGGGGGGGGGGGGGGGGGGFGGGGFGGGGGGGGFGGGGCFGGGGGGGGGGGGFGGGGAFGGGGGGGGGGGGGGGGGGGGGG*ACGGGCGGFDFGE+AGGG?GGGGGGGGGGGFC7FEG8<EFEGGGGGGGGGGGGGEGCEEEECCFGGGFGGGGGGGDFGGGGCC9;@@FGGFGGGFE
@M01751:259:000000000-C669V:1:1102:19431:5976 1:N:0:AGAGTC
ATGCCTACGTCATCCCCACCTTCCTCCGGTTTGTCACCGGCAGCCTCCTTAGAGTGCCCACCATAACGTGCTGGTAACTAAGGACAAGGGTTGTGCTCGTTACGGGACTTAACCCAACATCTCACGACACGAGCTGACGACAGCCATGCAGCACCTGTGTCAGAGTTCCCGAAGGCACCAATCCATCTCTGGAAAGTTCTCAGCATGTCAAGGCCAGGTAAGGTTCTTCGCGTTGCTTCGAATTAAACCACATGCTCCACCGCTTGTGCGGGCCCCCGTCAATTCATTTGAGTTTTAACCT
+
CCCCCGGGGGGGGGGGGGGGGGGGGGGGGGGGGGGGGGGGGGGGGGGGGGGGGGGGGGGGGGGGGGGGGGGGGGGGGGGGGGGGGGGGGGGGGGGGGGGGGGGGGGGGGGGGGGGGGGGGGGGGGGGGGGGGGGGGGGGGEGGGGGGGGGGGGGGGGGGGGGGGGGGGGGGGGGGGGGGGGGGGGGGGGGGGGGFFGGFGGGGFEGGFGGGGGFGGGFGGGGGGGGGGGGGGFGGGGGGGGGGGFGGGGGGGGFGGGCFGGGGGGGGFGEGG*CEGGGGGGEGDGGGGGF7FFGCFFGGFF
@M01751:259:000000000-C669V:1:1102:21658:5987 1:N:0:AGAGTC
GTACTTAACCGGATTAGATACCCTGGTAGTCCACGCCGTAAACGATGTCGACTTGGAGGTTGTTCCCTTGAGGAGTGGCTTCCGGAGCTAACGCGTTAAGTCGACCGCCTGGGGAGTACGGCCGCAAGGTTAAAACTCAAATGAATTGACGGGGGCCCGCACAAGCGGTGGAGCATGTGGTTTAATTCGATGCAACGCGAAGAACCTTACCTACTCTTGACATCCACGGAATTTGGCAGAGATGCCTCAGTGCCTTCGGGAACCGTGAGACAGGTGCTGCATGGCTGTCGTCAGCTCGTGT
+
CCCCCGGGGGGGGGGGGGGGGGGGGGGGGGGFFGGDGGGGGGGGGGGGGGGGGGGGGGGGGGGGGGGGGGGGCFGGGGGGGGGGGGGGGGGGGGGGGGGGGGDEGGGGGDGGGGGGGGGGGGGEFGGGFEGGGGGGGGGGGGGGGGGGGGGGGGGGGDFEFGGGFGGGGGGGGGGGGFGGGGDGGGGGGGGGGGGGGGGGGDGFCFFE@FGGG6CFFGGGGGDGCGGGGGGFGGGGGG>FGGGFGGGGGGDDGGFFCCCEEEGGGGGFEFFFFFGFGGGGGGDGGC>:<C;ECGFGFGGFA
@M01751:259:000000000-C669V:1:1102:8179:6113 1:N:0:AGAGTC
GTACTTAACAGGATTAGATACCCTGGTAGTCCACGCCCTAAACGATGTCTACTAGTTGTCGGGTTTTAATTAACTTGGTAACGCAGCTAACGCGTGAAGTAGACCGCCTGGGGAGTACGGTCGCAAGATTAAAACTCAAATGAATTGACGGGGGCCCGCACAAGCGGTGGAGCATGTGGTTTAATTCGATGCAACGCGAAGAACCTTACCTACTCTTGACATCCACGGAATCTGGCAGAGATGCCTCAGTGCCTTCGGGAACCGTGAGACAGGTGCTGCATGGCTGTCGTCAGCTCGTGTT
+
CCCCCGGGGGGGGGGGGGGGFGGGGGGGGGGGGGGGGGGGGGGGGGGGFGGGGGGGGGGGGGGFEFGGGGGGGGGGGGGGGGGEGGGGGGGGGGGGCF9FGFGGFGGGGGGGGGGGGGGGGGGGGGGGGGGGGCFGGGCFGGGGGFGGGGGGDCEEGGGDGGGGGGGGGGGGGGCFGGFFGGGGFGGGFGGGGFGGGGEBF7:FGGGGGGGGGGGGGGGGGGFFGGGG8EG?<<9CGGDFFFGCCFGFGGF@FCFFFGEGGGGGGGGGCGGGFC?@FCGGGGF5;CCFGG5*;6C@8CG=C
@M01751:259:000000000-C669V:1:1102:5547:6207 1:N:0:AGAGTC
ATGCCTACGTCATCCCCACCTTCCTCCGGTTTGTCACCGGCAGTCTCCTTAGAGTGCCCACCATAACGTGCTGGTAACTAAGGACAAGGGTTGCGCTCGTTACGGGACTTAACCCAACATCTCACGACACGAGCTGACGACAGCCATGCAGCACCTGTGTCTGAGTTCCCGAAGGCACCAATCCATCTCTGGAAAGTTCTCAGCATGTCAAGGCCAGGTAAGGTTCTTCGCGTTGCTTCGAATTAAACCACATGCTCCACCGCTTGTGCGGGCCCCCGTCAATTCATTTGAGTTTTAACCT
+
CCCCCGGFCFGGFFGGGGEGGGGGGGGGEFFGGGGGFGGGGGDFGFGGGGGGFGGGGGG8FFGFCFCFGGCFFGCFGGGGGGGGGGFAECGGGFGDCFGGFGGGGGGGGGG9FGGGGGGFG9?EA<F:FGFCFFGGGGEECCCFGFGGGFAF?<>BFBCCCG9FC<E9FFEFEGCEFCDFCCFFGGG,DFFFGGCDGFFDCGFGGGC<FGGFC:<F@FGGFCFBFFGGGF7FGE7CF9<BF<FCEGGGFG@FF6CFFFFGG*8C*;CGC8CGGGG5>52:8>7?@FGFGAFGGGCF7FCG9
@M01751:259:000000000-C669V:1:1102:21547:6313 1:N:0:AGAGTC
ATGCCTACGTCATCCCCACCTTCCTCCGGTTTATCACCGGCAGTCTCCTTAGAGTGCCCACCATGACGTGCTGGTAACTAAGGACAAGGGTTGCGCTCGTTACGGGACTTAACCCAACATCTCACGACACGAGCTGACGACAGCCATGCAGCACCTGTGTCTGAGTTCCCGAAGGCACCAATCCATATCTGGAAAGTTCTCAGCATGTCAAGGCCAGGTAAGGTTCTTCGCGTTGCTTCGAATTAAACCACATGCTCCACCGCTTGTGCGGGCCCCCGTCAATTCTTTTGAGTTTTAACCT
+
CCCCCGGGGEFGGGACGGE;FCEFE9FGGGGCE@CFFFGGG7FFECCF@FFFDE@EGGFFCEE9,CEEGCFFEGGGFC9E<CAE8FEFFDGGCC+>:E7FF4=?7FCFFFADEF===:FFGFEDEFC@=7?:FG><,BFCG+>B=,DFFF9F8AAECGC@FAE,E><C9B+>C*>CCCFCGGC7>F,3@@FC3<,DFF9FDC<CFEFFC9F:,=C:F7<BF@:,<BFFF*<*<FFCGGGCFFCGFD9<;CACCCCCCG6@CCGED>C<FGD58::CCGG5:EGCF+<@7<**<C<<:0+:<
@M01751:259:000000000-C669V:1:1102:19761:6317 1:N:0:AGAGTC
ATGCCTACGTCATCCCCACCTTCCTCCGGTTTATCACCGGCAGTCTCCTTTGAGTTCCCACCATTACGTGCTGGCAACAAAGGATAAGGGTTGCGCTCGTTGCGGGACTTAACCCAACATTTCACAACACGAGCTGACGACAGCCATGCAGCACCTGTCTCAGAGTTCCCGAAGGCACTAAAGCATCTCTGCTAAATTCTCTGGATGTCAAGAGTAGGTAAGGTTCTTCGCGTTGCATCGAATTAAACCACATGCTCCACCGCTTGTGCGGGCCCCCGTCAATTCATTTGAGTTTTAACCT
+
CCCCCGGGGGGGGGGGGGGGGGGGGGGGGGGGGGGGGGGGGGGGGGGGGGGGGGGGGGGGGGGGGGGGGGGFGGGGGGGGGGGGGGGGGGGGGGGGGGGGGGGCGGGGGGGGGGGGGGGGGGGGGGGGGGGGGGGGGGGGGGGGGGGGGGGGGGGGGGGGGGGGGGGGGGGGEGGGGGGGFGGGGGGCFGGGGGGGGGGGGGGFGGGGGGFGFGGGGGGGGGGGGGGGFFG7FGDGGGGGGGGGGGGGGGGGGFGGGGGGGGGEGFG?FGGGGGEGGGEGDGGGGCFGGF+CAFGGFD9CC
@M01751:259:000000000-C669V:1:1102:4806:6323 1:N:0:AGAGTC
GTACTTAACAGGATTAGATACCCTGGTAGTCCACGCCGTAAACGATGTCGACTTGGAGGTTGTTCCCTTGAGGAGTGGCTTCCGGAGCTAACGCGTTAAGTCGACCGCCTGGGGAGTACGGCCGCAAGGTTAAAACTCAAATGAATTGATGGGGGCCCGCACAAGCGGTGGAGCATGTGGTTTAATTCGATGCAACGCGAAGAACCTTACCTACTCTTGACATCCACGGAATTCGGCAGAGATGCCTTAGTGCCTTCGGGAACCGTGAGCCAGGTGCTGCCTGGCTGTCGTCAGCTCGTGT
+
CCCCCGGGGGGGGGGGGGFGFGGGGGGFGGGGGGGEFEGGGGFGGGGGGGGGGGGFFGGGGGGGGGGGGGGGGCFFGGG,E@FEDGGGGGGGGGGGGEFGGGGGGDGGGGGGCGGEECGGDCEGGGCGGFFGFFFDCGGGFGGFGGGGGGFGGEEFECFGEGGGFGGGFGGCCCFGFGGFGCFCF@FGCCFFGG9CFGGGEGGGFGGGCFFCCCFFGG7EFCFFGGGDEEGGFGGG5CEGGGGFCFGG6+<7CFGF65?C?EGGE888C+0AF><CGC7A*+<CFCEFGG*;CGF+<:C=:
@M01751:259:000000000-C669V:1:1102:13797:6378 1:N:0:AGAGTC
ATGCCTACGTCATCCCCACCTTCCTCCGGTTTATCACCGGCAGTCTCCTTTGAGTTCCCGACCGAATCGCTGGCAACAAAGGATAAGGGTTGCGCTCGTTGCGGGACTTAACCCAACATTTCACAACACGAGCTGACGACAGCCATGCAGCACCTGTCTCACGGTTCCCGAAGGCACTAAGGCATCTCTGCCGAATTCCGTGGATGTCAAGAGTAGGTAAGGTTCTTCGCGTTGCATCGAATTAAACCACATGCTCCACCGCTTGTGCGGGCCCCCGTCAATTCATTTGAGTTTTAACCTT
+
CCCCCGGGGGGGGGGGGGGGGGGGGGGGGGGGGGGGGGGGGGGGGGGGGGGGGGGGGGGGGGGG@88BFFEEGGGGGGGGGGGGGGDGGGGDGGGGGGGGGGGGGGGGGCFFGGGGFGGGGGGGGGGGGGGGGGGGGGGGGGFGGGCGGCFFGGGFGGGGCFGGGGGGGGGGG7FFGGFG@FGGGGGGGGGGGGGGGGGGG:FEFGFGGGGGGGFFGGGGGGGGGGGG>EGGGGGFFFDGFGGGGGG*;FGGGGFF?C>FGGEGGF6CCC5CGDEGGGGGEFFG7CFF?CFFGGGGGE:CG
@M01751:259:000000000-C669V:1:1102:22491:6411 1:N:0:AGAGTC
GTACTTAACAGGATTAGATACCCTGGTAGTCCACGCCGTAAACGATGTCGACTTGGAGGTTGTTCCCTTGAGGAGTGGCTTCCGGAGCTAACGCGTTAAGTCGACCGCCTGGGGAGTACGGCCGCAAGGTTAAAACTCAAATGAATTGACGGGGGCCCGCACAAGCGGTGGAGCATGTGGTTTAATTCGATGCAACGCGAAGAACCTTACCTACTCTTGACATCCACGGAATTCGGCAGAGATGCCTTAGTGCCTTCGGGAACCGTGAGACAGGTGCTGCATGGCTGTCGTCAGCTCGTGT
+
CCCCCGGGFEF8EDCFFGGGGGGFFCFGGGGGFAFGGGGGEGFGGG<FFFGGGGGGCCCFEFF8FFGFGG,E<8FFFGEFG@FFGGGGFFGGGCB@EFGFEE:FEEGDGGGGGGGGGGCGDEEGD:FEGB<<=DDCGGGGFCFGFGGGGGD>F7>C>FFGGGGFGGGGFGGGGGEFFEDEGGGCGGGFGC,>FCGG:7CE5CGFG>FGGGGC+CCFGGDFGGGGG6<*CEGGGGGGG5?F>><CFGGFCF?<E?9EFGDEGDE8CGG*;9<C0@CCCFFF@70:C?:CGFGDGCF+0:CCC
@M01751:259:000000000-C669V:1:1102:17431:6424 1:N:0:AGAGTC
ATGCCTACGTCATCCCCACCTTCCTCCGGTTTATCACCGGCAGTCTCCTTTGAGTTCCCGACCGAATCGCTGGCAACAAAGGATAAGGGTTGCGCTCGTTGCGGGACTTAACCCAACATTTCACAACACGAGCTGACGACAGCCATGCAGCACCTGTCTCACGGTTCCCGAAGGCACTAAGGCATCTCTGCCGAATTCCGTGGATGTCAAGAGTAGGTAAGGTTCTTCGCGTTGCATCGAATTAAACCACATGCTCCACCGCTTGTGCGGGCCCCCGTCAATTCATTTGAGTTTTAACCTT
+
CCCCCGGGGGGGGGGGGGGGGGGGGGGGGGGGGFGGGGGGGGGGGGGGGGGGGGGGGGGGGGGG@@BFFGFCGGGGGGGGGGGGGGGGGGGGGGGEGGGGGGGGGGGGGDFGGGGGGGGGGGGGGGGGGGGGGGGGGGGGGGGGGGGGFGGGGGGGGGGGDGGGGGGGGGGGGGGGGCFGFFGGGGFGGGGGGGGGGGGGGGGGGGGGGGGGGGGGGGGGGGGGFFGGFGGGGGGGGGGGGGGGGGGFGGGGDDFGGGGGEEGGFFFFDEGGGGGGGGGGC9EGGGGGCF5<FGGC8FFFG
@M01751:259:000000000-C669V:1:1102:8323:6429 1:N:0:AGAGTC
ATGCCTACGTCATCCCCACCTTCCTCCGGTTTGTCACCGGCAGTCTCCTTAGAGTGCCCACCATAACGTGCTGGTAACTAAGGACAAGGGTTGCGCTCGTTACGGGACTTAACCCAACATCTCACGACACGAGCTGACGACAGCCATGCAGCACCTGTGTCTGAGTTCCCGAAGGCACCAATCCATCTCTGGAAAGTTCTCAGCATGTCAAGGCCAGGTAAGGTTCTTCGCGTTGCTTCGAATTAAACCACATGCTCCACCGCTTGTGCGGGCCCCCGTCACTTCATTTGAGTTTTAACCT
+
CCCCCGGGGGGGGGGGGGGGGGGGCGGGEGGGGGGGGGGGGGGGGGGGGGGGGGGCFGGGGGGGGGGGGFFGGGGGGGGGGGGGGGGGGGGGGGGGGGGGGGGGGGGGGGGGGGGGGGGGGGGGGGGGGGGGGGGGGGGGGGGGGGGGGGGGGGGGGG8FGAFGGGGGGGGGGGGGGGGGGGGGGGGFGGGGGGGGGGGGGFFFGGGGG;B97FDCFFGFGFFFFGGGEFGGGGGGGGG*CFGFGGGGGGGGDCGGGFFGFEGGGD8CE*:EECEGGGGG=*2+9<<@F7<*<CGGFFFFF
@M01751:259:000000000-C669V:1:1102:15230:6455 1:N:0:AGAGTC
ATGCCTACGTCATCCCCACCTTCCTCCGGTTTGTCACCGGCAGTCTCCTTAGAGTGCCCACCATAACGTGCTGGTAACTAAGGACAAGGGTTGCGCTCGTTACGGGACTTAACCCAACATCTCACGACACGAGCTGACGACAGCCATGCAGCACCTGTCTCACGGTTCCCGAAGGCACTAAGGCATCTCTGCCGAATTCCGTGGATGTCAAGAGTAGGTAAGGTTCTTCGCGTTGCATCGAATTAAACCACATGCTCCACCGCTTGTGCGGGCCCCCGTCACTTCATTTGAGTTTTAATCT
+
CCCCCGGGGGGGGGGGGGEFFFCFFGGGGGGGGFFFGFECE>FGDGEFFEFEGEFFGFGGGGGGGGGGFCGFGGCFEGGGGGGGFFGGGCFGDGGG:FGGGDECC@EEGFDEFE<FDEGCGFDBA@CFGGGGGG>DGGD+CFGFDBDFGFFGGGGGGGG,@DEG:@FE8BGG7@<F:FFGG7CFGEFGF;<BGGGGCGFF:<C<@CG:<FFGDB<:F,F9CF7FG?:;,<<CFG<=:<9CC:CCFF9FGFGGGCCEFC+AC5>CE>:<EGC*:C5:5CC/;*3::7:C7++29+<EE+<0A
@M01751:259:000000000-C669V:1:1102:18717:6474 1:N:0:AGAGTC
ATGCCTACGTCATCCCCACCTTCCTCCGGTTTGTCACCGGCGGTCTCCTTAGAGTTCCCACCATTACGTGCTGGCAACAAAGGATAAGGGTTGCGCTCGTTGCGGGACTTAACCCAACATTTCACAACACGAGCTGACGACAGCCATGCAGCACCTGTCTCAGCGTTCCCGAAGGCACCAAAGCATCTCTGCTAAGTTCGCTGGATGTCAAGAGTAGGTAAGGTTCTTCGCGTTGCATCGAATTAAACCACATGCTCCACCGCTTGTGCGGGCCCCCGTCAATTCATTTGAGTTTTAACCT
+
CCCCCGGGGGGGGGGGGGGGGGGGGGGGGGGGGGGGGGGGGGGGGGGGGGGGGGGGGGGGGGGGGGGGGGGGGGGGGGGGGGGGGGGGGGGGEGGGGGGGGGGGGDDGGGGGGGGGGGGGGGGGGGGGGGGGEGGGGGGEGGGGGGGGGGFGCGGGDGGAFG9FEGGGGGG7FG@FGGGGGGCGGGFGGFFGFGCGGGGGGGGGFGGFGCFGFFGGGGGGGGFFGGGGGCCCEGG5EFFDECFGGGGGGGGGGCFFGGFGG>EEEGGCF>ECEGGGGGGC*;E?GCFFG7AFCFCGGGF+0
@M01751:259:000000000-C669V:1:1102:4308:6524 1:N:0:AGAGTC
ATGCCTACGTCATCCCCACCTTCCTCCGGTTTATCACCGGCAGTCTCCTTTGAGTTCCCGACCGAATCGCTGGCAACAAAGGATAAGGGTTGCGCTCGTTGCGGGACTTAACCCAACATTTCACAACACGAGCTGACGACAGCCATGCAGCACCTGTCTCACGGTTCCCGAAGGCACTAAGGCATCTCTGCCGAATTCCGTGGATGTCAAGAGTAGGTAAGGTTCTTCGCGTTGCATCGAATTAAACCACATGCTCCACCGCTTGTGCGGGCCCCCGTCAATTCATTTGAGTTTTAACCTT
+
CCCCCGGGGGGGGGGGGGGCF@FGFGGGGEGGGGGGGGGGGGGGG9FGGGGFGGGFGGGDGGGG@88BCFF>EGGGFGGGGGD<?EGEFGGGGGGGGGGGGGGGGGEGGGGGGGGGGGGGGGGGG=FGGGGFFGGGFEGGGFFGGGFGGGFFDGGGGGGGGGGGGGCFD:BFEGGGGGG8:,?FFGCGG@@FEGDGGGGGFGGCCFGGGGGG:BF,?F:C,<<F9FGGGDGGGG>CEG*A888<E++;A88?FFCFGGGGC58E>FFFE>GG8CC=CGGGGGG?F9FGECGGDCFGGFDFF
@M01751:259:000000000-C669V:1:1102:19969:6551 1:N:0:AGAGTC
ATGCCTACGTCATCCCCACCTTCCTCCGGTTTGTCACCGGCAGTCTCCTTAGAGTGCCCACCTTAACGTGCTGGTAACTAAGGACAAGGGTTGCGCTCGTTACGGGACTTAACCCAACATTTCACAACACGAGCTGACGACAGCCATGCAGCACCTGTCTCACGGTTCCCGAAGGCACTAAGGCATCTCTGCCAAATTCCGTGGATGTCAAGAGTAGGTAAGGTTCTTCGCGTTGCTTCGAATTAAACCACATGCTCCACCGCTTGTGCGGGCCCCCGTCAATTCATTTGAGTTTTAACCT
+
CCCCCGGGGGGGGGGGGGGGGGGGGGGGGGGGGGGGGGGGGGGGGGGGGGGGGGGGGGGGGGGGGGGGGGGGGGGFFGGGGGGGGFGGGGGGGGFGGGGGGFGGGGGGGGFGGGGGGGGGGGGGGGGEGGGGGEGGGGGGGGGGGGGGGFGGGGGGFGG<DGFGGGFGGGG>CFGGGGGGGGGGGGGCFGGGFFCFGGGGCGFCFGFFGGGGGGG?FGGGGFGGFGGGGGGDFFGEGGGGGGGGGGGGGFGGGGGEFFFFCEGGGGG8CGGGGGGGG5CGCEFGGGFGGDGFGGGGGF7<C
@M01751:259:000000000-C669V:1:1102:11242:6555 1:N:0:AGAGTC
ATGCCTACGTCATCCCCACCTTCCTCCGGTTTATCACCGGCAGTCTCCTTTGAGTTCCCGACCGAATCGCTGGCAACAAAGGATAAGGGTTGCGCTCGTTGCGGGACTTAACCCAACATTTCACAACACGAGCTGACGACAGCCATGCAGCACCTGTCTCCCGGTTCCCGAAGGCACTAAGGCATCTCTGCCAAATTCCGTGGATGTCAAGAGTAGGTAAGGTTCTTCGCGTTGCATCGAATTAAACCACATGCTCCACCGCTTGTGCGGGCCCCCGTCACTTCCTTTGAGTTTTAACCTT
+
CCCCCGGFDGGDFGGGFGEEGGGFF<FEGGGGGGGGGCCEG@FFGGFFGGGFD<EFFGGGGGGG@68CEEG>CCE=CCCFEGDFGGGFGGGGGCG7EGGGGGCBEGFGG<AEFCEGGGGGGGGGCFG@FC+@FFFFF::=F7C+F=8B<>D<<FAAFGA@,@F>CCFFFGGFGCC<CF@F<,@<,CCB;,CF,C+C:9:<<**<<FGB<,7,:<,?BF9E9CCE:CFFFCDEE58FFF5**3;FCCFG>8CFFC9E++;F8CEEGC+<:8**:/*:*7;:2:+0+3+<++8<9C?++0<F?
@M01751:259:000000000-C669V:1:1102:25263:6582 1:N:0:AGAGTC
GTACTTAACAGGATTAGATACCCTGGTAGTCCACGCCGTAAACGATGAATGCTAGCTGTTGGGGTGCTTGCACCGCAGTAGCGCAGCTAACGCTTTATGCATTCCGCCTGGGGAGTACGGTCGCAAGATTAAAACTCAAAGGAATTGACGGGGGCCCGCACAAGCGGTGGAGCATGTGGTTTAATTCGAAGCAACGCGCAGAACCTTACCATCCCTTGACATGTCGTGCCATCCGGAGAGATCCGGGGTTCCCTTCGGGGACGCGAACACAGGTGCTGCATGGCTGTCGTCAGCTCGTGTC
+
CCCCCGGFGGGGGFFGGGGGGGGGGGGGGGGCFFGEGGCFGGFFEGGGGGGGG<FGFFGGGCF@FEGGGGFGGGGGGGGGFGG7CGGFGGGGGGGGG,<EGGGGGG:F@FFCFCEEGGGG@F:FEEGDCGGG<,AAFFGFA8F8F@@FGGGGCF7FGCFEGGG7>FCFDGDGGGGGBFGBECEGGGGFGG*<ACFG*4FFGCFFCFGGGFGC3;CGGFGGGGCFFGGGGGGGC8CECEC5CFFEFECECCFC9:@GFGGG5:1:>EEGGGGFGGGGGG+<CF6ECEGC>CF>C@<CCGG2*
@M01751:259:000000000-C669V:1:1102:21208:6604 1:N:0:AGAGTC
ATGCCTACGTCATCCCCACCTTCCTCCGGTTTATCACCGGCAGTCTCCTTTGAGTTCCCGACCGAATCGCTGGCAACAAAGGATAAGGGTTGCGCTCGTTGCGGGACTTAACCCAACATTTCACAACACGAGCTGACGACAGCCATGCAGCACCTGTCTCACGGTTCCCGAAGGCACTGAGGCATCTCTGCCAGATTCCGTGGATGTCAAGAGTAGGTAAGGTTCTTCGCGTTGCATCGAATTAAACCACATGCTCCACCGCTTGTGCGGGCCCCCGTCAATTCATTTGAGTTTTAACCTT
+
CCCCCGGGGGGGGGGGGGGEGGGGGGGGGGGGGGGGGGGGGGGGGGFGGGGGGGGFGGGGGGGG@88BCFGEGGGGGGGGGGGGGGGGGGGGGGGDEEGGFGGGEGGGGGGGGGGGGGGGGGGGGGGGGGGGGGGGGEGGGDFGGGGGGGGGGGGGGGGGGGFGGGGGGGG>FEGGG?8FGGG:FFFGGGGGGGFGGECEGFGCGGGGG?CCFC:AFFGGDGGGGGGGF78EEEGFFFGGGGGGGGCFDFGCCG7ACFGFGGGGCFGFGDEGGGGGGGG=E9CEFFFCG7ECCCFF8?9EG
@M01751:259:000000000-C669V:1:1102:12748:6606 1:N:0:AGAGTC
GTACTTAACAGGATTAGATACCCTGGTAGTCCACGCCGTAAACGATGTCGACTTGGAGGTTGTTCCCTTGAGGAGTGGCTTCCGGAGCTAACGCGTTAAGTCGACCGCCTGGGGAGTACGGCCGCAAGGTTAAAACTCAAATGAATTGACGGGGGCCCGCACAAGCGGTGGAGCATGTGGTTTAATTCGATGCAACGCGAAGAACCTTACCTACTCTTGACATCCACGGAATTCGGCAGAGATGCCTTAGTGCCTTCGGGAACCGTGAGACAGGTGCTGCATGGCTGTCGTCAGCTCGTGT
+
CCCCCGGGGGGGGGGGGGGGGGGGGGGGGGGGGGGGGGGGGGGGGGGGGGGGGGGGGGGGGGGGGGGGGGGGG8@FGGGGGGGGGGGGGGGGGGGCGGGGGGGGGGGGGGGGGGDGGGGGGGGGGGGGGGGGGGGGGGGGGGGGGGGGGGGGGGGGGGGGDGGGGGGGGGGGGGGGGFGGGGGGGGGGGGGGGFGGGGGGGGGGGGGGGGGGGGGGGGCGDCFGGFGCECEGGGGGGGGFFFFGGGGGGGGGGGGGFGGGGGGGGGGGGGGFGDG<:CFGFGGGGGG8CFG>@EG?CEEG7
@M01751:259:000000000-C669V:1:1102:11688:6630 1:N:0:AGAGTC
ATGCCTACGTCATCCCCACCTTCCTCCGGTTTATCACCGGCAGTCTCCTTTGAGTTCCCGACCGAATCGCTGGCAACAAAGGATAAGGGTTGCGCTCGTTGCGGGACTTAACCCAACATTTCACAACACGAGCTGACGACAGCCATGCAGCACCTGTCTCACGGTTCCCGAAGGCACTAAGGCATCTCTGCCGAATTCCGTGGATGTCAAGAGTAGGTAAGGTTCTTCGCGTTGCATCGAATTAAACCACATGCTCCACCGCTTGTGCGGGCCCCCGTCAATTCCTTTGAGTTTTAACCTT
+
CCCCCGGGGGGGGGGGGGGGGGGGGGGGGGGGGGGGGGGGGEGGGFGGGGGGGGGGGGGGGGGGF@FFGGGGGGGFGGGGGGGGGGGGGGGGGGGGGGGGGGGGGGGGGGGGGGGGGGGGGGGGGGGGGGGGGGGGGGGGGGGGGGGGGGGGGGGGGGGGGGGGGGGGFGGFGGGGGGFGGFGGGGGGGGGGGGGGFFGGGGGDFGGGGGGGGGGGGGGGGGGGGGGGGGGEGGGGGGGGGGGGGGGGGFFGGGFFG6EFGGGGGG?FGEEEGGDE>=EGGGGGGGGGF?FGGGGGGGGFG
@M01751:259:000000000-C669V:1:1102:19042:6650 1:N:0:AGAGTC
GTACTTAACAGGATTAGATACCCTGGTAGTCCACGCCGTAAACGATGTCGACTTGGAGGTTGTTCCCTTGAGGAGTGGCTTCCGGAGCTAACGCGTTAAGTCGACCGCCTGGGGAGTACGGCCGCAAGGTTAAAACTCAAATGAATTGACGGGGGCCCGCACAAGCGGTGGAGCATGTGGTTTAATTCGATGCAACGCGAAGAACCTTACCTACTCTTGACATCCAGAGAACTTAGCAGAGATGCTTTGGTGCCTTCGGGAACTCTGAGACAGGTGCTGCATGGCTGTCGTCAGCTCGTGT
+
CCCCCFFGGGGG@EEGGGGGFGGFFEDDFFFE@FGGFGGCFFFG:DFGGGGGGGFGGF>FGGFGGGGDCFFGGGDGGFD,CFFCC7>FGCGFGGEGGEFCFCCFGGGGGFFCFEGGFG<?7FEEEGGD7FFGGFGG=FEFGG9FGFF9AC:CGGGGGDGGGGGCFGGGEDCEFGFEFFGGCFCEEGGGGGGCEEFGGGGE5:CG8FGGGGGGGC0<CCFFGFC9:@FG5*<EFGCF?EFGGGGFGGGGG?F*:CECEC5E*:FGGF7FFFGFG5C6<CEF6CCFGGGGFFFG=C6ECEEF7
@M01751:259:000000000-C669V:1:1102:20266:6664 1:N:0:AGAGTC
ATGCCTACGTCATCCCCACCTTCCTCCGGTTTGTCACCGGCAGTCTCCTTAGAGTGCCCTCCATAATGTGCTGGTAACTAAGGACAAGGGTTGCGCTCGTTACGGGACTTAACCCAACATCTCACGACACGAGCTGACGACAGCCATGCAGCACCTGTGTCTGAGTTCCCGAAGGCACCAATCCATCTCTGGAACGTTCTCAGCATGTCAAGGCCAGGTAAGGTTCTTCGCGTTGCTTCGAATTAAACCACATGCTCCACCGCTTGTTCGGGCCCCCGTCAATTCATTTGAGTTTTAACCT
+
CCCCCGGG@EGDFGF@FGFEGAFG<CFGGGGGGGGGGFEGGGGGG<AFDFGEGGGCAFG@FGGGGGGGG9EGGCF<EFFFDGEC6EFFG,CECC6++BCGFGF@CG7BFGGGGGEGGGGCE?FFG<FG:FFGGEG?@D+BFGGGGFF8F,BDA@FF,EBFGGA>DACCCC+CGGGGGG:8FGGGGCF,?@FFG:,61@>F@F,<C9<FFFFFFFGGB=C9FE7FFGGF24<CFF:FGGCCGCEFCGFG6;;C8@897CFC::EGDF@+<*:>EE**:CEGE*<?FGGGG7CG7F:CEC?7+
@M01751:259:000000000-C669V:1:1102:27157:6668 1:N:0:AGAGTC
GTACTTAACAGGATTAGATACCCTGGTAGTCCACGCCGTAAACGATGATAACTAGCTGTCCGGGGACATGGTCTTTGGGTGGCGCAGCTAACGCATTAAGTTATCCGCCTGGGGAGTACGGCCGCCAGGTTAAAACTCAAAGGAATTGACGGGGGCCTGCACAAGCGGTGGAGCATGTGGTTTAATTCGAAGCAACGCGCAGAACCTTACCAGCGTTTGACATGTCCGGACGATTCCCAGAGATGGGTCTCTTCCCTTCGGGGACTGGAACACAGGTGCTGCATGGCTGCTGTCAGCCCGT
+
CC<ABDF<EE<@FGGGGGCGGGCGG8ED<FGGGGGDCDFGGGGCC<FGGFGGGGGGGGAEFEEGGDGGCFFCEFFGGGGGGGGGGGCEGGGGEGEGEFDEC?<AFF@FEGGGDCF>FFF7:>FC>+=FFGGFFG,,BFGGEGGGGFFGGGGEG>7@CFCCAFG:FCC:F@7:FFGGGGGFF@CFCEFGG9C7FEBFGGGDF::<C5C9++<+<*:/A/8@EFF+09@CC58*/8C<999858090+832;7<:<+;90**28888CFF6CGGC5**++0+0:8+<8CFE*2<CFC7C*2:/
@M01751:259:000000000-C669V:1:1102:20111:6742 1:N:0:AGAGTC
GTACTTAACAGGATTAGATACCCTGGTAGTCCACGCCGTAAACGATGTCGACTTGGAGGTTGTTCCCTTGAGGAGTGGCTTCCGGAGCTAACGCGTTAAGTCGACCGCCTGGGGAGTACGGCCGCAAGGTTAAAACTCAAATGAATTGACGGGGGCCCGCACAAGCGGTGGAGCATGTGGTTTAATTCGATGCAACGCGAAGAACCTTACCTACTCTTGACATCCACGGAATCTGGCAGAGATGCCTCAGTGCCTTCGGGAACCGTGAGACAGGTGCTGCATGGCTGTCGTCAGCCCGTGT
+
CCCCCGGGGGGFGGGGGGGGGGGGGGGGGGGGGGGGGGGGGGGGDFGFDGCGGEGGEFEGGGGGGGGGGGGGGGGGGGGGGGFGGGGGGCFGEGDGCGGGGGG>FGGGGGGGFGGGGGGGGDEDGGDGCFGGGFGGGGGDFFAFFFFGGFGGGGGGGGGGGGGGGGGGCGGFGGFECFGGGFFGGGGGGC2C7FEGFDEDGEEGFFFGGG8EGG6@FFC?:7CFDGGGCEEGGGGD68?CEGCF78<+A8@7732C?CECG*;@E88CE798FGFCDGFGGG9CFFEC<5EFEGC**::5*
@M01751:259:000000000-C669V:1:1102:26923:6780 1:N:0:AGAGTC
ATGCCTACGTCATCCCCACCTTCCTCCGGTTTATCACCGGCAGTCTCCTTTGAGTTCCCGACCGAATCGCTGGCAACAAAGGATAAGGGTTGCGCTCGTTGCGGGACTTAACCCAACATTTCACAACACGAGCTGACGACAGCCATGCAGCACCTGTCTCACGGTTCCCGAAGGCACTAAGGCATCTCTGCCGAATTCCGTGGATGTCAAGAGTAGGTAAGGTTCTTCGCGTTGCATCGAATTAAACCACATGCTCCACCGCTTGTGCGGGCCCCCGTCAATTCATTTGAGTTTTAACCTT
+
CCCCCGGGGGGGGGFGGFGGFFGGGGGGEGGGGCGGGGGGGGGGFGGGGGGGGGGGGGGEGEGG@86BFGGGGCFGGGGF8FFGGGGGGGGGGGGEGEGGGGGGGGGGGCFGFGGGGGGGGGGGGCGFGGGGGGGGGECGGGGGGCFGGGGGGGGGGGGGDFFD:FGGGD7CGDFFGGGGGGGFCFFFGECGCFG>FGFGFGEG@:<2CEGGGGGGGGGGGGCC<FGECEGEGGGGGGCF@FCE?CE*8EE@CCFGCGGGD?:ECGFGGDCGEGGGGGEEEGGGFGG7C9CGGFGGFG79F
@M01751:259:000000000-C669V:1:1102:23192:6801 1:N:0:AGAGTC
ATGCCTACGTCATCCCCACCTTCCTCCGGCTTATCACCGGCGGTTCCTTTAGAGTACCCAACTAAATGATGGTAACTAAAGGCGAGGGTTGCGCTCGTTGCGGGACTTAACCCAACATCTCACGACACGAGCTGACGACAGCCATGCAGCACCTGTGTTCCAGTCCCCGAAGGGAAGAGACCCATCTCTGGGAATCGTCCGGACATGTCAAACGCTGGTAAGGTTCTGCGCGTTGCTTCGAATTAAACCACATGCTCCACCGCTTGTGCAGGCCCCCGTCCATTCCTTTGAGTTTTAACCT
+
CCCCCGGG7FGGGGGGCECGFDGGCEFFEGGGGGGFGGCEDGGGCFGGEGE<FGFGGGGCG:FGCFGCEGGGF9FGGGFGFGGCEGGGEFGGGDCFGGGCEGGGGGGGG,CFGEGGGGGDFGGFGEEFGECGGFGGDFGG7:FC,<FFGGGGGGGGCCGGCBBFFG@F<F<FGDCFGGFGGGGGGGEEGFDC<BEGGGGGC7FGEECFGGF7EE5EGGGFFDF+CF:C+:58CEGGCFFCFGGCEF9FFFGGGD6EF+0AFECCEG;CEFG6CC=8C5;E*;9FGGGC?@+1<:F7FFC+<
@M01751:259:000000000-C669V:1:1102:26278:6826 1:N:0:AGAGTC
ATGCCTACGTCATCCCCACCTTCCTCCGGTTTGTCACCGGCAGTCTCCTTAGAGTGCCCACCATAACGTGCTGGTAACTAAGGACAAGGGTTGCGCTCGTTACGGGACTTAACCCAACATCTCACGACACGAGCTGACGACAGCCATGCAGCACCTGTGTCTGAGTTCCCGAAGGCACCAATCCATCTCTGGAAAGTTCTCAGCATGTCAAGGCCAGGTAAGGTTCTTCGCGTTGCATCGAATTAAACCACATGCTCCACCGCTTGTGCGGGCCCCCGTCAATTCCTTTGAGTTTCAGGCT
+
CCCCCGGGGGGGGGGGGGGGGGGGGGGGGGGGGGGGGGGDGGGGGGGGGGGGGGGGGGGGGGGGGGGGGGGGGGGGGGGGGGGGGGGGGGGGGGGGGGGGGGGGGDEFGGGGGGGGGGGGGGGGGEEECFGDEGDGDFEFEGGGFGGFGGGGDGGGGGGGGFGGFGGGGG7@FGDGEGGGGFGGGGG;<EEGFGGGFGFGGGGGGGGAFFGG7@CFGGGGGDF:C<FGFBF7FGEEGFFEFFGFGFCFGGFFDCFFFGGGGGGGGGGCGGGGGEGGDG*88?CCF7CGG?F5FG?+<FGF=
@M01751:259:000000000-C669V:1:1102:4563:6834 1:N:0:AGAGTC
GTACTTAACAGGATTAGATACCCTGGTAGTCCACGCCGTAAACGATGTCGACTTGGAGGTTGTTCCCTTGAGGAGTGGCTTCCGGAGCTAACGCGTTAAGTCGACCGCCTGGGGAGTACGGCCGCAAGGTTAAAACTCAAATGAATTGACGGGGGCCCGCACAAGCGGTGGAGCATGTGGTTTAATTCGATGCAACGCGAAGAACCTTACCTACTCTTGACATCCACGGAATTCGGCAGAGATGCCTTAGTGCCTTCGGGAACCGTGAGACAGGTGCTGCATGGCTGTCGTCAGCTCGTGT
+
CCCCCGGGGGGCFDFGGGGGGGG?FCFGGFFFFFGGFEGGGGGGGGGGGGGEGGFGGGGDFGGGFGFGCGGGGCFGFGGEEEGGEGGGEFFGGGGGGGGGFFEEGGGGGGGGGGGGGEF7CEGGGGGEGGGGFGGFEDFGGGGGAGGGGCGGGGGGCCCB:@FEFGGGGGGGFFFGGGFFB7:<<CFFFCGGGGCFGGEGGGGGGGFGGGGGEGGGGGGGGGGFG6+AEEEGGFFDGGGDGCCGFEFFCCGGFFFGGGGCEGGGGGF5ECF8FGGGGGGFCGGGG*:FGF=88:3:+*:F=
@M01751:259:000000000-C669V:1:1102:8007:6893 1:N:0:AGAGTC
ATGCCTACGTCATCCCCACCTTCCTCCGGTTTATCACCGGCAGTCTCCTTTGAGTTCCCGACCGAATCGCTGGCAACAAAGGATAAGGGTTGCGCTCGTTGCGGGACTTAACCCAACATTTCACAACACGAGCTGACGACAGCCATGCAGCACCTGTCTCACGGTTCCCGAAGGCACTAAGGCATCTCTGCCGAATTCCGTGGATGTCAAGAGTAGGTAAGGTTCTTCGCGTTGCATCGAATTAAACCACATGCTCCACCGCTTGTGCGGGCCCCCGTCAATTCATTTGAGTTTTAACCTT
+
CCCCCGGGGGGGGGGGGGGGGGGGFGGGGGGGGGGGGGGDGCGGGGGGGGGGGGGGGGGGGGGGC@BCFGGGGGGGGGGGGGGGGGGGGGGGGGGCGGGGGGGGGGGGGGGGGGGGEFGGGGGGGGGGGGGGGGGGGGGGGGGGGGGGGGGGGGGFGGGGCGGEGGGGGGGGGGGFGFGGGGGFGG9FGGGGEF*C:FGGGGGGGGGGGGGGGGGGGGGGGGGGGGGGFGDEGGGGGGEGGGGFFGGGGGGG?C79FGGGEGGDCC+CEGDGGGGGGCE5?FGGGGGGGGGGGGGGGGFGG
@M01751:259:000000000-C669V:1:1102:18106:6925 1:N:0:AGAGTC
ATGCCTACGTCATCCCCACCTTCCTCCGGCTTATCACCGGCGGTTCCTTTAGAGTACCCAACCAAATGATGGTAACTAAAGGCGAGGGTTGCGCTCGTTGCGGGACTTAACCCAACATCTCACGACACGAGCTGACGACAGCCATGCAGCACCTGTGTTCCAGTCCCCGAAGGGAAGAGATCCATCTCTGGAAATCGTCCGGACATGTCAAACGCTGGTAAGGTTCTGCGCGTTGCTTCGAATTAAACCACATGCTCCACCGCTTGTGCAGGCCCCCGTCAATTCCTTTGAGTTTTAACCT
+
CCCCCGGGGGGGGGGGGGGGGGGGGGGGGGGGGGGGGGGGGGGGGGGGGGGGGGGGGGGGGGGGGGGGGGGGGEFGGGGGGGGGGGGGGGGGGGGGGGGGGGGGGGGGGGGGGGGGGGGFGGGGGGGGGGGGGGGGGGGGGGGGGGGGGGFGGGGGGGGGGGGFFGGGGGGGGGGGGGGGGGGGGGGGFGGGFFGGGGGGGGGGGGCFGGGGGGGGGCFFFGGGGGGGGGGGG>CGGGGGGGGGGGGGGGGGGFGFGGFGFEGGGFF8CDGGGGGGGGGGDEFCCEGGGGFCFGGGGGFGC
@M01751:259:000000000-C669V:1:1102:15078:6937 1:N:0:AGAGTC
GTACTTAACCGGATTAGATACCCTGGTAGTCCACGCCCTAAACGATGTCTACTAGTTGTCGGGTTTTAATTAACTTGGTAACGCAGCTAACGCGTGAAGTAGACCGCCTGGGGAGTACGGTCGCAAGATTAAAACTCAAAGGAATTGACGGGGACCCGCACAAGCGGTGGATGATGTGGATTAATTCGATGCAACGCGAAAAACCTTACCTACCCTTGACATGTACGGAAGACCGAAGAGATTTGGTTGTGCTCGAAAGAGAACCGTAACACAGGTGCTGCATGGCTGTCGTCAGCTCGTG
+
CCCCCGGGGGFC7@@FC<@FGFGCFCECEEGGGCEFFEFFGGGG@CFGFFG<E,C<AEC@CGGFF7FA@<E6EFCEFGGGFFGGGGGGGGGC+=@FDFGFFCGGGCGGGGGGGEGGGAFEEGGCFEEE<AFGGGGFDGG9?FGGFGGGGEFGGG@F@FEGGGGGFGDFFGGGGEFF;FGGGGFFGCGGCGGGGCFEEG7<:FFEGGGGGGGGGDGGF7:,?<:F77@5*1CFFG58:E>FG7CF<CFGGGDGC7/?8*C?CGG6CEGGGEGGGGGFF6+CFGGGEGFC@+*;;F*89<EG=
@M01751:259:000000000-C669V:1:1102:14966:6974 1:N:0:AGAGTC
ATGCCTACGTCATCCCCACCTTCCTCCGGCTTATCACCGGCGGTTCCTTTAGAGTACCCAACTAAATGATGGTAACTAAAGGCGAGGGTTGCGCTCGTTGCGGGACTTAACCCAACATCTCACGACACGAGCTGACGACAGCCATGCAGCACCTGTGTGTAGGTCCCCGAAGGGAAGGAATCCATCTCTGGAAGCCGTCCTACCATGTCAAACGCTGGTAAGGTTCTGCGCGTTGCTTCGAATTAAACCACATGCTCCACCGCTTGTGCAGGCCCCCGTCAATTCATTTGAGTTTTAACAT
+
CCCCCGGGGGGGGGGGGFEGFGGGGGGGGGGGGFGGGGGGGGGGGGDGGGGGGGGGGGGGGGFFFCGAFGGGGGGGGGGGGGGEGGGGGGG<FE@CCFD8BFGGGFGGGE<FGGGGGGF9FDFG>FGGEGG7FGGGDDFGGGGFCFFCFC:FFEFGGGFGGGEGGCGGGG:FFGGGGEFF8<>CGFFGFGGGFFFCBGGGGGGG7FGGFGGGEEC8CEGGFG?FFFFFFGGGDEEEFFFGGCGGF?CFCFGFCE899F8FD8E8CFG+9:98C>=?C5AEC5CGG7:CG9@;2CFE+<C+<
@M01751:259:000000000-C669V:1:1102:24826:6983 1:N:0:AGAGTC
ATGCCTACGTCATCCCCACCTTCCTCCGGTTTATCACCGGCAGTCTCCTTTGAGTTCCCGACCGAATCGCTGGCAACAAAGGATAAGGGTTGCGCTCGTTGCGGGACTTAACCCAACATTTCACAACACGAGCTGACGACAGCCATGCAGCACCTGTCTCCCGGTTCCCGAAGGCACTAAGGCATCTCTGCCGAATTCCGTGGATGTCAAGAGTAGGTAAGGTTCTTCGCGTTGCATCGAATTAAACCACATGCTCCACCGCTTGTGCGGGCCCCCGTCAATTTATTTGAGTTTTAACCTT
+
CCCCCGGGGGGGGGGGGGGGGGGGGGGGGGGGGGGGGGGGGGGGGGGGGGGFGGGGGGGGGGGG@888CFGFGGDGGGFGFGEFGGGGGGGGGGGGGGGGGGGGDGGGGFGGGGGGCFGGGGGGGGGFGGDDGGF?FEEG+<FCFGGG9FGFFGGGGGDG,D>:FGGGGEG>FFGFGGGFFCFGGGFGGCFGGBFGGFGC<*<FGGGGG9<F:FBFFGGGC:FFGGGGFG>EGEGGGGGCGGGGC@FGFECF?F+<CCGG*8C85CCG5CCEGGGE5*;8C?F++AFG70*2ACFFCFG9C
@M01751:259:000000000-C669V:1:1102:22106:6997 1:N:0:AGAGTC
ATGCCTACGTCATCCCCACCTTCCTCCGGTTTATCACCGGCAGTCTCCTTTGAGTTCCCGACCGAATCGCTGGCAACAAAGGATAAGGGTTGCGCTCGTTGCGGGACTTAACCCAACATTTCACAACACGAGCTGACGACAGCCATGCAGCACCTGTCTCACGGTTCCCGAAGGCACTAAGGCATCTCTGCCAAATTCCGTGGATGTCAAGAGTAGGTAAGGTTCTTCGCGTTGCATCGAATTAAACCACATGCTCCACCGCTTGTGCGGGCCCCCGTCAATTCATTTGAGTTTTAACCTT
+
CCCCCGGGGGGGGGGGGGGGGGGGGGGGGGGGGGGGGGGGGGGGGGGGGFFGGGGGGGGGGGGG@@8BFGGGGGGGGGGGGGGGGGGGGFFGGGGGGGGGGGGGGGGGGGGGGGGGGGGGGGGAFGGGGDGGGGDGGGGGGGGGGGGGGGGGGGGGGFGG=FFGGGGGGGGGGGGGGGGGGGGGGGGGGGGGGGGGGGFGG7CFGFEGGGFGFFGGGGGC@FGGGGGGFGGGG8CEFGCFCGGGFGGGGG>CFGF?E+;F>8:CCECDGGGDEEGGEEGEGGGGFFGFFFCFGGGDGGGGF
@M01751:259:000000000-C669V:1:1102:10295:7000 1:N:0:AGAGTC
ATGCCTACGTCATCCCCACCTTCCTCCGGTTTATCACCGGCAGTCTCCTTTGAGTTCCCGACCGAATCGCTGGCAACAAAGGATAAGGGTTGCGCTCGTTGCGGGACTTAACCCAACATTTCACAACACGAGCTGACGACAGCCATGCAGCACCTGTCTCACGGTTCCCGAAGGCACTAAGGCATCTCTGCCGAATTCCGTGGATGTCAAGAGTAGGTAAGGTTCTTCGCGTTGCATCGAATTAAACCACATGCTCCACCGCTTGTTCGGGCCCCCGTCAATTCATTTGAGTTTTAACCTT
+
CCCCCGGGGGGGGGGGGGGGGGGGGGGGGGGGGGGGGGGGGGGGGGEGGGGGGGGGGGGGGGGG8888CFGGGGGGGGGGGGGGGFGGGGFGGGGGGGGGGGGGGGGGGGGGGGGFGGGGGGGGGGGGGGGDGGGFGGGGGGGGGGGGGFGGGGGGGGGGGEGGGGGGGGGDEFFGGGGGGCFGGGCFGGGGGEGFGGGGGGDGGGGFGGFGFCCECCGGGGFGGGGGGGGGGGGFGGGGGGGFGGGFFGCGGGGGGGG:CCGC5E+<EEEGG5CEEGGG5<FGGGFGFEGGCGGGGGFGG
@M01751:259:000000000-C669V:1:1102:22039:7085 1:N:0:AGAGTC
ATGCCTACGTCATCCCCACCTTCCTCCGGTTTATCACCGGCAGTCTCCTTTGAGTTCCCGACCGAATCGCTGGCAACAAAGGATAAGGGTTGCGCTCGTTGCGGGACTTAACCCAACATTTCACAACACGAGCTGACGACAGCCATGCAGCACCTGTCTCACGGTTCCCGAAGGCACTAAGGCATCTCTGCCAAATTCCGTGGATGTCAAGAGTAGGTAAGGTTCTTCGCGTTGCATCGAATTAAACCACATGCTCCACCGCTTGTGCGGGCCCCCGTCAATTCATTTGAGTTTTAACATT
+
CCCCCGGGGGGGGEGGGGGGGGGGGGGGGGGGGGGGGGGGGGGGGAFFGGGFGGGGGGGGGGGG@888CFGGGGGGGGGGGGGGGGGGGCFFCCFEEGGGEGGGGGGGGAFFFGGGGGGGGFGGGGGGEFGGGGGGGGGGDGCGCAFF<BFGFGFGGGG,;DFFGEFGGGGGGGGGGF8FCGGEGFCGAEGGEFFGGGGGGC:CFGGGCFGFFGDGGGGG:FCFFGFGCFGEDEC9EGG6FFFFGGFC5;:86C++@CFGGECEFC?F5E5*::EGGE5*AFF7:?@FFE5<<EF@FG+<C
@M01751:259:000000000-C669V:1:1102:27765:7131 1:N:0:AGAGTC
ATGCCTACGTCATCCCCACCTTCCTCCGGTTTATCACCGGCAGTCTCCTTTGAGTTCCCGACCGAATCGCTGGCAACAAAGGATAAGGGTTGCGCTCGTTGCGGGACTTAACCCAACATTTCACAACACGAGCTGACGACAGCCATGCAGCACCTGTCTCACGGTTCCCGAAGGCACTAAGGCATCTCTGCCGAATTCCGTGGATGTCAAGAGTAGGTAAGGTTCTTCGCGTTGCATCGAATTAATCCGCATGCTCCGCCGCTTGTGCGGGCCCCCGTCAATTCCTTTGAGTTTTAGCCTT
+
CCCCCGGGGFFEGGGFCFEFGGGGGGFGEGEGGGGGGGGDGDEGGCDGFGGGAFFFFEGGGGGGFFEFGGFGEGFGG8EFGGGGEFGFGFF@FFD+=FGGGGCGGGDGCFFCB8CGCCFGGGGGGGGGCC+>CEFCFGGGGGDECFGGGGFFF7FFGGGGGGGGGGGGGECEFDGGGGG8<7,<FC9;BFFGGGGGGFGGGFGG:FGFG?F:FFGCFEGFGCFGGGF785??EE>EEGGF8E*::EGFEGC>58FGGEGGGG8EGC8FCEGEGGGGGE5CCCCCCCGGFGGF7CG?CC+9<
@M01751:259:000000000-C669V:1:1102:6292:7143 1:N:0:AGAGTC
ATGCCTACGTCATCCCCACCTTCCTCCGGTTTATCACCGGCAGTCTCCTTTGAGTTCCCGACCGAATCGCTGGCAACAAAGGATAAGGGTTGCGCTCGTTGCGGGACTTAACCCAACATTTCACAACACGAGCTGACGACAGCCATGCAGCACCTGTCTCACGGTTCCCGAAGGCACTAAGGCATCTCTGCCGAATTCCGTGGATGTCAAGAGTAGGTAAGGTTCTTCGCGTTGCATCGAATTAAACCACATGCTCCACCGCTTGTGCGGGCCCCCGTCAATTCATTTGAGTTTTAACCTT
+
CCCCCGGGGGGGGGGGGGGGGGGGFGGGGGGGGGGGGGGGGGGGGGGGGGGGGGGGGGGGGGGG@88BEFGGGGGGGGGGGGGGGGGFFGGGGGGGGGGGGGGDFGGGGGGGGGGGGGGGFGGGGGGGGGGGGGGGGGGGGEGGGGGGGGGGGGGGGGGGGGGGGGGGGDGGEEGFFGGGGCFGGGFGGGGGGGGGGGGGG>FGGGGGGGFGGGGGGGGGGGFGGGGFGGGGGCDFFGEGFGGGGGGGGGGGGGCFFFFGDCCGGG+@5*:CEGGGGEGGGGGGGG:CCFFFGGGGGGFGG
@M01751:259:000000000-C669V:1:1102:5891:7165 1:N:0:AGAGTC
GTACTTAACAGGATTAGATACCCTGGTAGTCCACGCCGTAAACGTTGGGCGCTAGATGTAGGGACCTTTCCACGGTTTCTGTGTCGTAGCTAACGCATTAAGCGCCCCGCCTGGGGAGTACGGCCGCAAGGCTAAAACTCAAAGGAATTGACGGGGGCCCGCACAAGCGGCGGAGCATGCGGATTAATTCGATGCAACGCGAAGAACCTTACCAAGGCTTGACATACACCGGAAACGGCCAGAGATGGTCGCCCCCTTGTGGTCGGTGTACAGGTGGTGCATGGTTGTCGTCAGCTCGTGT
+
CCCCCGGGGGGGEGGGGGGGGGGGGGGGGGGGGGCCGGGGGGGGGGGGGGGGGGGGGGGGGGGGGGGCGGGGGGGGGGGGGGGGGGGGGGGGAEGGGGGGGGGGGGGGGGGGGGGGGGGGGGDGGCGEEGGGFDGDGGGGGGGDCFGGGGGGGGGGGGGGGGGGGGGGGGGGGGGGGGGFGGGGGGGGGGGGGGGGGGGGGGGGGGGGGGGGCCGGGGGGGGGGGGGGGGGGGCGGG5*:EGGGGGGFFGGGGGGGGGGFGEFFEGECCC97<C9CFGGGGFGGGGGGGGFF5CFFGGEG5
@M01751:259:000000000-C669V:1:1102:12595:7204 1:N:0:AGAGTC
GTACTTAACCGGATTAGATACCCTGGTAGTCCACGCCGTAAACGATGTCGACTTGGAGGCTGTTCCCTTGAGGAGTGGCTTCCGGAGCTAACGCGTTAAGTCGACCGCCTGGGGAGTACGGCCGCAAGGTTAAAACTCAAATGAATTGACGGGGGCCCGCACAAGCGGTGGAGCATGTGGTTTAATTCGATGCAACGCGAAGAACCTTACCTACTCTTGACATCCAGAGAATTTAGCAGAGATGCTTTAGTGCCTTCGGGAACTCTGAGACAGGTGCTGCATGGCTGTCGTCAGCTCGTGT
+
CCCCCGGGGFDCEECFGGGGG@@@F@FGGGA<CFGGGGGGCFGEEGFGGGGCGGFGCGGGEFFGGGGGGCF@F,BFGCGG8@F@FFCGF,CFGEGGGBDFGGCFECF:FGGGGEGDGGGCCGCC:F:FDBA>>FGGGG9FFFGAEGGGGGGGGGGGGGGGDGGGFG@:1*<=CFGFFGGCFFF,?9F@F9FGED,CC5CEE>EFGGGG76EE<8+:A97+CFGGG8C@*03@FGGGGDC?52CFG+AF9<<+:<AFCF5:EGC?+A?FCEGC6@FD8<E68F7EGGGCEG;8@>F+3A*:*
@M01751:259:000000000-C669V:1:1102:4781:7251 1:N:0:AGAGTC
ATGCCTACGTCATCCCCACCTTCCTCCGGTTTGTCACCGGCAGTCTCCTTAGAGTGCCCACCATAACGTGCTGGTAACTAAGGACAAGGGTTGCGCTCGTTACGGGACTTAACCCAACATCTCACGACACGAGCTGACGACAGCCATGCAGCACCTGTGTCTGAGTTCCCGAAGGCACCAATCCATCTCTGGAAAGTTCTCAGCATGTCAAGGCCAGGTAAGGTTCTTCGCGTTGCTTCGAATTAAACCACATGCTCCCCCGCTTGTGCGGGCCCCCGTCAATTCATTTGAGTTTTAACCT
+
CCCCCGGGGGGGGGGGGGGGGGGGGGGGGGGGGGGGGGGGGGGGGFGGGGGGGGGGGGGGGGGGGGGGGGGGGGGGGGGGGGGGGGGGGGGGGGGGGGGGGGGGGGDGGGGCGGGGGGGGGFGDFGGGGGGGGGGGGG>FGGGGGGGGGF=DDFFFGGGGGGGFFGGFGGEG@CEGFGGGCGGGGGG@FEGGGGGFGGGFGGFGFFGFFGGC<FFGGGGGCCCFGGGGGG77FGGDFEGEEFGEFGGGGGGFGFGGGF8?E8CEG5C+CEDGGGGGGEGGGGGGGEGGGEFG7CEECFGGF
@M01751:259:000000000-C669V:1:1102:4208:7259 1:N:0:AGAGTC
GTACTTAACAGGATTAGATACCCTGGTAGTCCACGCCGTAAACGATGTCGACTTGGAGGTTGTTCCCTTGAGGAGTGGCTTCCGGAGCTAACGCGTTAAGTCGACCGCCTGGGGAGTACGGCCGCAAGGTTAAAACTCAAATGAATTGACGGGGGCCCGCACAAGCGGTGGAGCATGTGGTTTAATTCGATGCAACGCGAAGAACCTTACCTACTCTTGACATCCACGGAATCTGGCAGAGATGCCTCAGTGCCTTCGGGAACCGTGAGACAGGTGCTTCATGGCTGTCGTCAGCTCGTGT
+
CCCCCGGGGGGGGGGGGGGGGGGGGGGGGGGGGGGGGGGGGGGGGGGGGGGGGGGGFGGFGGGGGGGGGCGGFGGGGGGGGGGGGGCEGGFGGGGGGGGGGGGGGGGGGGGGGGGDGGGGGGGGGGGGGGGGGGCFGGGGGGGGGGGGGGDDGGGGGECFGGGGGGGGGCEGGGGGFGDFFGFFGCFFGFFCBFFGGGEGGGDFGGGFFGGGGGCEEEGGGGGGDFGGE5EEGGFGGGGGGGGGGGGGGGF7?CGG6@5CCG@@EEFFDGFFGF?C:++<7979EC/AFCCFFGEF8CEC7
@M01751:259:000000000-C669V:1:1102:11708:7388 1:N:0:AGAGTC
ATGCCTACGTCATCCCCACCTTCCTCCGGTTTGTCACCGGCGGTCTCCTTAGAGTTCCCACCATTACGTGCTGGCAACTAAGGACAAGGGTTGCGCTCGTTGCGGGACTTAACCCAACATCTCACGACACGAGCTGACGACAGCCATGCAGCACCTGTGTCACGGTTCCCGAAGGCACTGAGGCATCTCTGCCAGATTCCGTGGATGTCAAGAGTAGGTAAGGTTCTTCGCGTTGCATCGAATTAAACCACATGCTCCACCGCTTGTGCGGGCCCCCGTCAATTCATTTGAGTTTTAACCT
+
CCCCCGGGGGGCFGGGGGGGGGGGGGGGGGGGGGGGGGGGGGGGGGGGGGGGGGGGGGGGGGGGGGGGGGGGGGGGGGGGGGGGGGGGGGGGGGGGDGGGGGGGGDGGGGGGGGGGGGGGGFGGGGGGGGGGDFGFGGDGGGGGGGGGGGGGGGGGGGDFFDGGCFFFFGGGGGGGGGFGGGGFDGGEFGGGGGGGGGGGGGFGGGGGGGGGGGGGGGEGGGGGGGGGGGGGGG5CEFGGG6CFGGFGGFCCGGGFCGGGGEGGGGGCGEEDEGGGGGGG*;CGG:CGG7<FGGGGGGGCC
@M01751:259:000000000-C669V:1:1102:4202:7389 1:N:0:AGAGTC
ATGCCTACGTCATCCCCACCTTCCTCCGGTTTATCACCGGCAGTCTCCTTTGAGTTCCCGACCGAATCGCTGGCAACAAAGGATAAGGGTTGCGCTCGTTGCGGGACTTAACCCAACATTTCACAACACGAGCTGACGACAGCCATGCAGCACCTGTCTCACGGTTCCCGAAGGCACTAAGGCATCTCTGCCGAATTCCGTGGATGTCAAGAGTAGGTAAGGTTCTTCGCGTTGCATCGAATTAAACCACATGCTCCACCGCTTGTTCCGGCCCCCGTCAATTCATTTGAGTTTTAACCTT
+
CCCCCFGGGGGGGGGGGGGGGGGGCFGFGGGGGGGGGGDC7FGGG<FAFGFGGGFGFGGGGGGG@@BBEF@FGGFGGG8FFFFCCDFFADFGGEGDEGEC8C+@C7FGFGGGGGGGEFGGGGGGGGGGGGGGGEFGGGG@C@CFGGFFGG?DGGGGGGGGGFGG@FEFGECGG7BFGGGF??FFGG9B3@FFG*CFGGGGGGGGGCFGCFFC<FF@FGGGGGGFGDGGGGCGGCEFEGECFGGGFGGGGGGG6?FFGFGFCE>EFC+3+2:8*:8C:5CEEGCG?:C7+C*<<@FFGG7CF
@M01751:259:000000000-C669V:1:1102:26603:7437 1:N:0:AGAGTC
GTACTTAACAGGATTAGATACCCTGGTAGTCCACGCCGTAAACGATGTCAACTAGCCGTTGGAATCCTTGAGATTTTAGTGGCGCAGCTAACGCATTAAGTTGACCGCCTGGGGAGTACGGCCGCAAGGTTAAAACTAAAATGAATTGACGGGGGCCCGCACAAGCGGTGGAGCATGTGGTTTAATTCGAAGCAACGCGAAGAACCTTACCAGGCCTTGAAATGCAGAGAACTTTCCAGAGATGGATTGGTGCCTTCGGGAACTCTGACACAGGTGCTGCATGGCTGTCGTCAGCTCGTGG
+
CCCC@FFGFGG8FFCFGF@EE@@FEFGGFFCCFEGGGGGGGEFDFCECFGGGCED,@FFFEFFGE<FFFFFF<A@FGFFGDEFGD+FBEFCECC@ECEFFC<FGFGC+44FFDDC=8FGGGD+@:6CE7FCD?FFC=5BFA<?FCBFFDDCEGGGGGEGGGDGFFFGC>FEFGFC9<8@F3CEFFFEE<<:F*>F+<FCCCFEFFFGGEF8AECGEFCCC+A7@?F?EC6A:EGG9FGGGD8FFGFCFFGEFCFD@FGGGG>5E?CGGGG?CCGGGGDFGGGGFF?5*+;2*AEF:6:5**
@M01751:259:000000000-C669V:1:1102:11079:7447 1:N:0:AGAGTC
GTACTTAACAGGATTAGATACCCTGGTAGTCCACGCCGTAAACGATGTCGACTTGGAGGTTGTTCCCTTGAGGAGTGGCTTCCGGAGCTAACGCGTTAAGTCGACCGCCTGGGGAGTACGGCCGCAAGGTTAAAACTCAAATGAATTGACGGGGGCCCGCACAAGCGGTGGAGCATGTGGTTTAATTCGATGCAACGCGAAGAACCTTACCTACTCTTGACATCCACGGAATTCGGCAGAGATGCCTTAGTGCCTTCGGGAACCGTGAGACAGGTGCTGCATGGCTGTCGTCCGCTCGTGT
+
CCCCCGGGGGECFEFGGGGGGGGGGGGGGGGGGGGGGGGGGGGGGGGGGGGGGGGGGGGGGGGGGGGGGGGGG<FGGGGGGGGDGGGGGGGGGGGGGGGGGGGGGGGGGGGGGGGGGGGGGGGGGDGGGGGGGGGGFGGGGGGGGGGGGGGGGGGGGGGGGGGGGGGGGGGFFGGGGGG?BEGGGGGGGGFFFFGGGGGGDCEGGGGGGGGGGGGGGGGGC9:EF6EGGGGFGGGGGDEGGGGFGGFFGGGGGGGGFGDGGGGGGGG>EGGFGGGFGGGGGGGGGGD8<C88*?CCCEGGC
@M01751:259:000000000-C669V:1:1102:24141:7485 1:N:0:AGAGTC
GTACTTAACAGGATTAGATACCCTGGTAGTCCACGCCGTAAACGATGTCAACTAGCCGTTGGGATCCTTGAGATCTTAGTGGCGCAGCTAACGCATTAAGTTGACCGCCTGGGGAGTACGGCCGCAAGGTTAAAACTCACATGAATTGACGGGGGCCCGCACAAGCGGTGGCGCATGTGGTTTAATTCGAAGCAACGCGAAGAAACTTAACTGGCCTTGACATGCTGAGAACTTTCCAGAGATGGATTGGTGCCTTCGGGAACTCAGACACCGGTGCTGCATGGCTGTCGTCAGATCGTGT
+
CCCCCGGGGGCEGCFFDGGGGEFGGDG9FGCFAFEGFEFCGCFGGGGGFGGGGGGGGCFDFGG?FCCEFDCFFCGCGGGDEEEGDFGFFGGFCF7CFGGGF,C5,:@BCCD<4=?@FC9F:+=>CGGCF,CAFFFGFGGC@FCFFEF@DCGGGGGGG@FFCCC:FFG*84*,48CFC?FFE*<F,>C?<FBFGCF7CC<F>:8+*2<F99C99@FFGGD?FGC++A77*9CFE9@+++++2*3<+0+388<5CC7++;EC>>F<CGD+3;**::=/1<00<:96*2**<*****++327:*
@M01751:259:000000000-C669V:1:1102:13712:7487 1:N:0:AGAGTC
ATGCCTACGTCATCCCCACCTTCCTCCGGTTTATCACCGGCAGTCTCCTTTGAGTTCCCGACCGAATCGCTGGCAACAAAGGATAAGGGTTGCGCTCGTTGCGGGACTTAACCCAACATTTCACAACACGAGCTGACGACAGCCATGCAGCACCTGTCTCACGGTTCCCGAAGGCACTGAGGCATCTCTGCCAGATTCCGTGGATGTCAAGAGTAGGTAAGGTTCTTCGCGTTGCATAGAATTAAACCACATGCTCCACCGCTTGTGCGGGCCCCCGTCAATTCATTTGAGTTTTAACCTT
+
CCCCCGGGGGGDGGGGGGGGGGGGGGGGGGGGGGGGGGGGGEGGGCFFGGGGGGGGGGGGGGGGC@BBFEFDGGGGGGGGGDGGGGGGFGGGGGGGGGGGGGGGGGGGGGGGGGGGEGGGGGGGGGEGGGGGGGGGGGGGGGGGFGGGGCGFFGEFCFFGGGGFFGGGC:FF7FGGGGFFGGGCGGFGGGGGGGGGCGFGCCFGGFAFFG9AEGGGGGGGGGG9CFFCFECEG:CGF++<FCF7@C?@5@FGF69FCFGGDG>EGG+<*?CEEGGGG7E=EGFG7CCFF?FGGGGG8FGFG
@M01751:259:000000000-C669V:1:1102:21405:7506 1:N:0:AGAGTC
GTACTTAACAGGATTAGATACCCTGGTAGTCCACGCCGTAAACGATGTCGACTTGGAGGTTGTTCCCTTGAGGAGTGGCTTCCGGAGCTAACGCGTTAAGTCGACCGCCTGGGGAGTACGGCCGCAAGGTTAAAACTCAAATGAATTGACGGGGGCCCGCACAAGCGGTGGAGCATGTGGTTTAATTCGATGCAACGCGAAGAACCTTACCTACTCTTGACATCCACGGAATTCGGCAGAGATGCCTTAGTGCCTTCGGGAACCGTGAGACAGGTGCTGCATGGCTGTCGTCAGCTCGTGT
+
CCCCCGGDGGGFEGGGGGGGGGGGGGGGGGGFFGGGGGGGGGGGGGGGGGGGGGGGGGGGGGCFGFF9CFGGGGGGGGFGGGGGGGGGGCFGDGEGGGGFGCFGGGDGGGGGFGGGEGGGGGFGGG7CGDDFGFFGGGGDGGGGGGG9FFGGGGC7CG7FGGGGFGDGB7FFF>GFG9FG<FDC:CFFGGGGGGCGC@EDGGGGGGGGFCCF98EGGGGFG?FFFFCGGGGGGCFGGGDCF*+9<ACFGGGGFGGF@C>EEEGGGDFC8:@CECCFFGFFG79CFFCCEFGFG*0+8C/:/
@M01751:259:000000000-C669V:1:1102:11816:7532 1:N:0:AGAGTC
ATGCCTACGTCATCCCCACCTTCCTCCGGTTTATCACCGGCAGTCTCCTTTGAGTTCCCGACCGAATCGCTGGCAACAAAGGATAAGGGTTGCGCTCGTTGCGGGACTTAACCCAACATTTCACAACACGAGCTGACGACAGCCATGCAGCACCTGTCTCACGGTTCCCGAAGGCACTAAGGCATCTCTGCCGAATTCCGTGGATGTCAAGAGTAGGTAAGGTTCTTCGCGTTGCATCGAATTAAACCACATGCTCCACCGCTTGTTCGGGCCCCCGTCAATTCATTTGAGTTTTAACCTT
+
CCCCCGGGGGGGGGGGGGGGGGGGGGGGGGGGGGGGGGGGGGGGGGGGGGGGGGGGGGGGGGGG@88BCFGGGGGGGGGGGGGGGGGGGGGGGGGGGGGGGGGGGGGGGGGGGGGGGGGGGGGGGGGGGGGGGGGGGGGGGGGGGGGGFDGGGGFFGGGGFFGGGGGGGGGDFGGGGGGFGGGGGGGGGGGDFE7FGFFGGGDGGGGGGGGGGGGGGGGCGFGGGGGFFG>CEEGGGGEGGGGGGGGGGGGGGGGGGCFFGGGECG+<C>8EE*CEG==85:CGGGGG7<*CFGGGFGCFG
@M01751:259:000000000-C669V:1:1102:22491:7635 1:N:0:AGAGTC
ATGCCTACGTCATCCCCACCTTCCTCCGGCTTATCACCGGCGGTTCCTTTAGAGTACCCAACTAAATGATGGTAACTAAAGGCGAGGGTTGCGCTCGTTGCGGGACTTAACCCAACATCTCACGACACGAGCTGACGCCAGCCTTGCAGCACCTGTGTTCCAGTCCCCGAAGGGAAGAGATCCATCTCTGGAAATCGTCCGGACATTTCAAACGCTGGTAAGGTTCTGCGCGTTGCTTCGAACTAAACCACATGCTCCACCCCTTGTGCAGGCCCCCGCCCATTCCTTTGAGTTTTAACCT
+
CCCCCCGGCGGDFGFCFG:BEFFGFAE@B7FFGGFCFFG>FC7FG7EF9E9@FDFCFGE9<FDGFFFF9CFE?,,C6C@DGGC@=F>E=FEFGEEG+@F8+44++@F<B5F,,3DFGFC,?BBFC3CGG++C+,@8@+>+@7F,>F,8F8FFF88>?D:F@F,,?DFFFEG:C777*@A8FECF9C:FA<F<CFGGGFCGD:FEGC++9C?AF>*;CE*+3A6C02++<?/8C**2+3:**;*:<@C8**;;+<+0<CFC**/;*2<+:0+*/*/::5*8***2<ECF+:+;C:<:<7+22
@M01751:259:000000000-C669V:1:1102:5504:7645 1:N:0:AGAGTC
GTACTTAACAGGATTAGATACCCTGGTAGTCCACGCCGTAAACGTTGGGCGCTAGATGTAGGGACCTTTCCACGGTTTCTGTGTCGTAGCTAACGCATTAAGCGCCCCGCCTGGGGAGTACGGCCGCAAGGCTAAAACTCAAAGGAATTGACGGGGGCCCGCACAAGCGGCGGAGCATGCGGATTAATTCGATGCAACGCGAAGAACCTTACCAAGGCTTGACATACACTGGAAACGGCCAGAGATGGTCGCCCCCTTGTGGTCGGTGTACAGGTGGTGCATGGTTGTCGTCAGCTCGTGT
+
CCCCCGGGGGGGGGGGGGGGGGGGGGGGGGGGGGGGGGGGGGGGGGGGGGGGGGGGGGGGGGGGGGGGGGGGGGGGGGGGGGGGGGGGGGGG,FCGGGGGGGGGGGGGGGGGGGGGGGGGGGGGGGGGGGGGGGGGGGGGGGGGGGGGGGGGGGGGEEGGGGCGGGGGGGGGEEGGGGGFGGGGGGGGGGGGFGGGGGGGGGGGCGGFGGGGGGGGGGGGDGFFFFGGGGFGGFGGGGGGGGFGFGGGFCEGG/?EG>CGGGFFGGEGEFF7@FGGGGGGFGGGFGGGGGFDGGFGGGGE5
@M01751:259:000000000-C669V:1:1102:13931:7678 1:N:0:AGAGTC
ATGCCTACGTCATCCCCACCTTCCTCCGGTTTATCACCGGCAGTCTCCTTTGAGTTCCCGACCGAATCGCTGGCAACAAAGGATAAGGGTTGCGCTCGTTGCGGGACTTAACCCAACATTTCACAACACGAGCTGACGACAGCCATGCAGCACCTGTCTCACGGTTCCCGAAGGCACTGAGGCATCTCTGCCAGATTCCGTGGATGTCAAGAGTAGGTAAGGTTCTTCGCGTTGCATCGAATTAAACCACATGCTCCACCGCTTGTGCGGGCCCCCGTCAATTCATTTGAGTTTTAACCTT
+
CCCCCGGGGGGGGGGGGGGDGGGGGGFGDGGGGGGGGGGGCGGGGAGGGGGCGGGGGGGFGGGG@8BFFFFGGGGGGGGGGGGFGFGGFGGDGCGCFGGFEFEEDGDDF,FFGFEGGGGGGGGDB<>DEGGGGGG<<:FGGGGFGGGGGGGGGGGGGGGGGCGGGFGGGGGDGGGGFGGGFGGGGGCGGGGFGGFCFFFGFFGCGCFFFDFGGG9<CGCGGGGGFGC;@EGGGEEGGFG6CFGGGDG8*;CCCGFFGFFGCGGEGGCCEE**1:EG5CED*+<CEGCEC<CGFCGGGFFGG
@M01751:259:000000000-C669V:1:1102:26332:7755 1:N:0:AGAGTC
GTACTTAACAGGATTAGATACCCTGGTAGTCCACGCCGTAAACGATGTCGACTTGGAGGTTGTTCCCTTGAGGAGTGGCTTCCGGAGCTAACGCGTTAAGTCGACCGCCTGGGGAGTACGGCCGCAAGGTTAAAACTCAAATGAATTGACGGGGGCCCGCACAAGCGGTGGAGCATGTGGTTTAATTCGATGCAACGCGAAGAACCTTACCTACTCTTGACATCCACGGAATTCGGCAGAGATGCCTTAGTGCCTTCGGGAACCGTGAGACAGGTGCTGCATGGCTGTCGTCAGCTCGTGT
+
CCCCCGGGGGGGGGGGGGGGGCGGGGGFGGGFGGGGGGGGGGGD@DFGCCFGGDGGGGGGGGGGGGGAFGG8EFFGGGGGGGGDEGGGGGGGGEGGC:DEFGGGGGGGGCFDGGFFFFGE7FG7FFFGGD?CGAAEGGFGFGFFGFFFGAFCF:7FCFGGGGCFFFFGGDCCECCB@<?:,=<FEFGGF9FFEG9F7FCEEG5FE88CGGGGGG:CFGFGGDC9C8C88C5F:3;EE>:@**3@E8:CEFGF7EF?@>CGECFGCCE8C<FFF5CCFGFF6GFCFGCGCCF>C*6:FG**:
@M01751:259:000000000-C669V:1:1102:14836:7907 1:N:0:AGAGTC
ATGCCTACGTCATCCCCACCTTCCTCCGGTTTATCACCGGCAGTCTCCTTTGAGTTCCCGACCGAATCGCTGGCAACAAAGGATAAGGGTTGCGCTCGTTGCGGGACTTAACCCAACATTTCACAACACGAGCTGACGACAGCCATGCAGCACCTGTCTCACGGTTCCCGAAGGCACTGAGGCATCTCTGCCGAATTCCGTGGATGTCAAGAGTAGGTAAGGTTCTTCGCGTTGCATCGAATTAAACCACATGCTCCACCGCTTGTGCGGGCCCCCGTCAATTCATTTGAGTTTTAACCTT
+
CCCCCGGGGGGGGGGGGGGGGGGGGGGGGGGGGGGGGGGGGGGGGGGGGGGGGGGGGGGGGGGG@8BB<FDGGGGGGGGGGGGGGGGGGGGG8FGEEFGGGGGGGGGGGGFGGGGGGGGGGGGGGGGGGGEGGGGGGGGGGGGGGGGGGGGGGGGGGGGGGGGGGGGGGGGGGGGGGGGGGGGGGGGGGGGGGGGGGGGGGGGGGGGGGFGGGGGGGGGGGGGGGGGGGGGGGGGGGGGGGGEGGGGGGGGGGGGGGGGGGGGDGGFGG>CGGGGGGGGGGGGGDGGGG<:CGGGG?FFGG
@M01751:259:000000000-C669V:1:1102:14432:7930 1:N:0:AGAGTC
ATGCCTACGTCATCCCCACCTTCCTCCGGTTTATCACCGGCAGTCTCCTTTGAGTTCCCGACCGAATCGCTGGCAACAAAGGATAAGGGTTGCGCTCGTTGCGGGACTTAACCCAACATTTCACAACACGAGCTGACGACAGCCATGCAGCACCTGTCTCACGGTTCCCGAAGGCACTAAGGCATCTCTGCCGAATTCCGTGGATGTCAAGAGTAGGTAAGGTTCTTCGCGTTGCATCGAATTAAACCACATGCTCCACCGCTTGTGCGGGCCCCCGTCAATTCATTTGAGTTTTAACCTT
+
CCCCCGGGGGGGGGGGGGGGGGGGGGGGGGGGGGGGGGGGGGGGGFGGGGGAFFGGGGGGGGGG@8BFEFFGGGGGGGGGGGGGGGGGGGGGGGGGGGGGGGGGGGGGGGGGGGGGGGGGGGGGGGGGGGGGGGGGGGGGDFGGGGGGGFGCGFGGGFFFFGGGGGGGGDFGG7CGGGGGGGGFGGGGGGGGGGGEGGGGGFG*<FGGGGGGGGCFFCFGGGGGFGFCC:?EE>>FGGGGGGCFGDGFGGGGFGGGG6CFGDCE5F6CEGEGGGCEE5ECCFGGGGGG9<:EFGG7<<EFG
@M01751:259:000000000-C669V:1:1102:15746:7935 1:N:0:AGAGTC
ATGCCTACGTCATCCCCACCTTCCTCCGGTTTGTCACCGGCAGTCTCCTTAGAGTGCCCACCATAACGTGCTGGTAACTAAGGACAAGGGTTGCGCTCGTTACGGGACTTAACCCAACATCTCACGACACGAGCTGACGACAGCCATGCAGCACCTGTGTCTGAGTTCCCGAAGGCACCAATCCATCTCTGGAAAGTTCTCAGCATGTCAAGGCCAGGTAAGGTTCTTCGCGTTGCTTCGAATTAAACCACATGCTCCACCGCTTGTGCGGGCCCCCGTCAATTCATTTTAGTTTTAACCT
+
CCCCCGGGGGGGGGGGGGGGGFGFGGGGGGGGGGGGGGGGGGGGGGGGGFGGGGGGGGGGGGGGGGGGGGGGGGGGGGGGGDDGFFGGGGGGGGGGGGGGGGGDGGGGGGGGGGGGGGGGGCDGGGGGGGGGEFGGGGGGGGGGGDGFGGFGFGGGCC8FGGGGGFGGGGGGGGGGGGGGCGGGGGGFGGGGGGFFEGGGGGFGGGGGGGFCFFF<FGGGGGGGGGGFFFGEGGFGGFECF@F:BFGFFGFGGFGCFGFGGGGEGGGCCEGGGDGGG5?CE8CFGFFFG+<?:A<EGCCF9
@M01751:259:000000000-C669V:1:1102:24973:7944 1:N:0:AGAGTC
GTACTTAACCGGATTAGATACCCTGGTAGTCCACGCCGTAAACGATGTCGACTTGGAGGTTGTTCCCTTGAGGAGTGGCTTCCGGAGCTAACGCGTTAAGTCGACCGCCTGGGGAGTACGGCCGCAAGGTTAAAACTCAAATGCATTGACGGGGGCCCGCACAAGCGGTGGAGCAGGTGGTTTAATTCGATGCAACCGGAAGAACCTTACCTACTCTTGACATCCAGCGAACTTAGCAGAGATGCTTTTGTGCCGTCGGGAACGCTGAGACAGGCGCTGCATGGCTGTCGTTAGCTCGTGT
+
CCCCCEGFFFECGGDGEEDGFFG@FGFGGGCFGFGCEFFCFGDFE<8FD,::C@FGEEEEF8CE,CFE9,ECFEDGGGGGGGGCGGGC8A<C:CFFGGGGFFG>:CE>F=<=B:7+BFGGGG@GGGG:F>BFDFGGFGCECG<,<@,@9B+>+FEDD:FF@=C8FGEDE>FG7,1,8<<F<*=C:<FCC9?2FFFG****/*;F>C8<FFC7@EE:7A0080@9C<<0*:8EGC70:7CC*2<9F7A++2289E*/::8CGG**;*;*;CF*:;*2*/:8+++010:*A:**222++2122
@M01751:259:000000000-C669V:1:1102:23140:8042 1:N:0:AGAGTC
GTACTTAACCGGATTAGATACCCTGGTAGTCCACGCCGTAAACGATGTCAACTAGCCGTTGGGATCCTTGAGATCTTAGTGGCGCAGCTAACGCATTAAGTTGACCGCCTGGGGAGTACGGCCGCAAGGTTAAAACTCAAATGAATTGACGGGGGCCCGCACAAGCGGTGGAGCATGTGGTTTAATTCGAAGCAACGCGAAGAACCTTACCTGGCCTTGACATGCTGAGAACTTTCCAGAGATGGATTGGTGCCTTCGGGAACTCAGACACAGGTTCTGCATGGCTGTCGTCAGCTCGTGT
+
CCCCCGGGGGGGGGG,FFGGGFGGGFGGGFFGFGGGGGGEGFGEEGGGDCFFGGCGGDBFEGGGGGGGGF9FGEEGGGGGGGDGEGGGGGGGGGGGGFFFFFE9<FEDGGGGG>CCCGFFGGGEGDFEGGGGGGGGFGCDEFFFFGGGFGGG@CGFFGBFFGGF<7FGCEGCFF*C:<CC<FGGGGGGGGGGGGGG7::FGEGC>EGDFGGGGGGGGGG+<:CCCCF9>EEFFGGFFFGFGGG7FCF<EEFFGGFGGFG>>C>CFGGCC8@FG>G9CGFGGGC7FC*;@*8258<@FC:*2
@M01751:259:000000000-C669V:1:1102:4841:8074 1:N:0:AGAGTC
GTACTTAACCGGATTAGATACCCTGGTAGTCCACGCCGTAAACGATGTCGACTTGGAGGTTGTTCCCTTGAGGAGTGGCTTCCGGAGCTAACGCGTTAAGTCGACCGCCTGGGGAGTACGGCCGCAAGGTTAAAACTCAAATGAATTGACGGGGGCCCGCACAAGCGGTGGAGCATGTGGTTTAATTCGATGCAACGCGAAGAACCTTACCTACTCTTGACATCCACGGAATTCGGCAGAGATGCCTCAGTGCCTTCGGGAACCGTGAGACAGGTGCTGCATGGCTGTCGTCAGCTCGTGT
+
CCCCCGGGGGGGGGGGGGGGGGGGGGGGGGGGCGGGGGGGGGGGGGGGGGGGGGGGFGGGGGGGGGG@FFGGGDGGGGGGGGGGGGGGGGGGGDGGGGGGGGGGGGGGGGGGGGGGGGGEGGGGGDGGGGGGGGGFGGGGGGGGGGGGGGGGGGDGGGGDGGGGGCEGGDFGGFFCFFCGFGGGGGGGGGGGGGGGGGG*:ECFFGDGGGGCFGGGGGGGGCC?FGGGGDGGGFFGGGGFGG?FGGGG?EC?CF9CCFCC>EGGGGFGG7?6:FGGGCF<0AFFGGGCFGDCFEED8=EGC
@M01751:259:000000000-C669V:1:1102:19878:8089 1:N:0:AGAGTC
ATGCCTACGTCATCCCCACCTTCCTCCGGTTTGTCACCGGCAGTCTCCTTAGAGTGCCCACCATAACGTGCTGGTAACTAAGGACAAGGGTTGCGCTCGTTACGGGACTTAACCCAACATCTCACGACACGAGCTGACGACAGCCATGCAGCACCTGTGTCTGAGTTCCCGAAGGCACCAATCCATCTCTGGAAAGTTCTCAGCATGTCAAGGCCAGGTAAGGTTCTTCGCGTTGCTTCGAATTAAACCACATGCTCCACCGCTTGTGCGGGCCCCCGTCAATTCATTTGAGTTTTAACCT
+
CCCCCGGGGGGGGGGGGGGGGGGGGGGGGGGGGGGGGGGGGGGGGFGGGGGGGGGGGGGGGGGGGGGGGGGGGGGGGGGGGGGGGGGGGGGGGGGGDFGGGGGGGGGGGGGGGGGGGGGGGFGGGGGGGGGGGGGGGGGGGFGGGGGGGGGGGGGGGGGGGGGGGGGGGGGGGGGGGGGGGGGGGGGGGGGGGDDFGGGGGGFGGGGGGFG9FFGFFGGGGGGGGGGGGGGDGGDCGGGFGGGGGGGGGGGGGCGGGGFGGDGGGCEEGGGGG5EGGEEGECGEFCGGGFCFGGGGCFFG?
@M01751:259:000000000-C669V:1:1102:5205:8098 1:N:0:AGAGTC
GTACTTAACAGGATTAGATACCCTGGTAGTCCACGCCCTAAACGATGCGAACTGGATGTTGGGTTCAATTTGGAACCCAGTATCGAAGCTAACGCGTTAAGTTCGCCGCCTGGGGAGTACGGTCGCAAGACTGAAACTCAAAGGAATTGACGGGGGCCCGCACAAGCGGTGGAGCATGTGGTTTAATTCGATGCAACGCGAAGAACCTTACCTACTCTTGACATCCACGGAATTCGGCAGAGATGCCTTAGTGCCTTCGGGAACCGTGAGACAGGTGCTGCATGGCTGTCGGCCGCTCGTG
+
CAACCEGGGGGC,EFFF9@FFGGGGGGGGGGAFFGEFEGGGFGCEDG>FEGCFFFFDFGGGGGGGG<@EC9FGCFEC7FECF9FGGGGGG<CGGCGFEEGGGFGCGFEGGGGGGGGCFF?FFGG+FFF@ACF?GGGGG9,DAFFDFF>>B<CE>=F@EG7CEEFGCFG7<CGGCFFBBCF:CFDF9A:FFGFG@BC,FEFFF>5CG8>GFCGGGF+<EGGGGGG?8?FEDDGGGCC8EEE@CFDF7:7@6CF7ACEFC>E5EEDFGGCF*3+8EC:<C9<98<C*2***3**:*:::>*21
@M01751:259:000000000-C669V:1:1102:5439:8100 1:N:0:AGAGTC
ATGCCTACGTCATCCCCACCTTCCTCCGGTTTGTCACCGGCAGTCTCCTTAGAGTGCCCACCATAACGTGCTGGTAACTAAGGACAAGGGTTGCGCTCGTTACGGGACTTAACCCAACATCTCACGACACGAGCTGACGACAGCCATGCAGCACCTGTGTCAGAGTTCCCGAAGGCACCAATCCATCTCTGGAAAGTTCTCTGCATGTCAAGGCCTGGTAAGGTTCTTCGCGTTGCTTCGAATTAAACCACATGCTCCACCGCTTGTGCGGGCCCCCGTCAATTCATTTGAGTTTTAACCT
+
CCCCCGGGGGGGGGGGGGGGGGGGGGGGGGGGGGGGGGGGGGGGGGGGGGGGGGGGGGGGGGGGGGGGGGGGGGGGGGGGGGGGGGGGGGGGGGGGDGGGGGGGGGGGGGGGGGGGGGGGG9FGGGGGGGGGGGGGGGGGGGGGGDFFGGGGGGGGFGGGGGCGGFGGGGGGEGGGGGGGGGGGGGGFGGGGGGGGGGGGGGGGGGGGGGGCGGGGGGGGGGGGFCFCF:FCFEFGGGGGGGGGGGGGEGGGG6CFGGGGGDGEGGGCE5E*2CEGG5A8=?E?CFGGGGG5FGGFGFFG9
@M01751:259:000000000-C669V:1:1102:20033:8173 1:N:0:AGAGTC
GTACTTAACAGGATTAGATACCCTGGTAGTCCACGCCGTAAACGATGTCGACTTGGAGGTTGTTCCCTTGAGGAGTGGCTTCCGGAGCTAACGCGTTAAGTCGACCGCCTGGGGAGTACGGCCGCAAGGTTAAAACTCAAATGAATTGACGGGGGCCCGCACAAGCGGTGGAGCATGTGGTTTAATTCGATGCAACGCGAAGAACCTTACCTACTCTTGACATCCAGCGAACTTTCCAGAGATGGATTGGTGCCTTCGGGAACGCTGAGACAGGTGCTGCATGGCTGTCGTCAGCTCGTGT
+
CCCCCGGGGGGFFFGGGGGGGGGGGGGGGGGGGGGGGGGGGGGGGFDFGGGGGGAEFGEGGGGGGGGGGFGGGGGGGGGGGGGGGGEGGGAEGGGGGGGGGGDGGGEGGGGGGGGGGGGEEGFGGGDGGGGGGGGGGGGGGGGGFGGGGFGGGGGGGGFD*FGG:CFGGD*8=C:FFGGGGGGGFFFGGGFGDGGFGGGG5>8FGCGGGGFGGGGGGGGGGGGGGGGGGGGEGGGGGFG78CC?FE@FFCCFDDFFFFGGG>CEGGGGC9<ECGGCEGFFGFCCECGGCCC5FCE+<:EF*
@M01751:259:000000000-C669V:1:1102:16090:8194 1:N:0:AGAGTC
ATGCCTACGTCATCCCCACCTTCCTCCGGTTTATCACCGGCAGTCTCCTTTGAGTTCCCGACCGAATCGCTGGCAACAAAGGATAAGGGTTGCGCTCGTTGCGGGACTTAACCCAACATTTCACAACACGAGCTGACGACAGCCATGCAGCACCTGTCTCACGGTTCCCGAAGGCACTAAGGCATCTCTGCCAAATTCCGTGGATGTCAAGAGTAGGTAAGGTTCTTCGCGTTGCATCGAATTAAACCACATGCTCCACCGCTTGTGCGGGCCCCCGTCAATTCATTTGAGTTTTAACCTT
+
CCCCCGGGGGGGGGGGGGGGGGGFFGGGGGGGGGGGGGGGGGGGGGGGGGGGGGGGGGGGGGGG@@BBFFFGEGGGGGGGGGGGGGGGGGGGGGGDGCFGGGGGGGGGGDFGGGG7FGGGGGGFGGGGEGEGGGGGGGGGGGGFFGGFCFG<EGCCGGAFCGGGGGGGF@GEBEF,>FGGG7CACFGGGGGFGGGG:<F7>@FDGGGGGCF<CFFGGGGGGGGGFGFGGGGGGGG6CFGGGGGFGFGDGFDGD+0<EECGDGGGG8+AED8CEGGDC7ECC9C97CGG70;FGFGFG?EGG
@M01751:259:000000000-C669V:1:1102:14910:8203 1:N:0:AGAGTC
GTACTTAACAGGATTAGATACCCTGGTAGTCCACGCCGTAAACGATGAATGCCAGCCGTTGGCCTGCTTGCAGGTCAGTGGCGCCGCTAACGCATTAAGCATTCCGCCTGGGGAGTACGGTCGCAAGATTAAAACTCAAAGGAATTGACGGGGGCCCGCACAAGCGGTGGAGCATGTGGTTTAATTCGAAGCAACGCGCAGAACCTTACCATCCCTTGACATGGCATGTTACCTCGAGAGATCGGGGATCCTCTTCGGAGGCGTGCACACAGGTGCTGCATGGCTGTCGTCAGCTCGTGTC
+
CCCCCGGGGGFFCFEEGGGGGGGGGGGGGGGGGGGGGGGGGGGGGFGGGGGGGGGGGGGGGGGGGGGGGGGGGGGFFGGGGGGGGGGGDGGGGGGGFFDGGGGGGGGGGGGGGEGGGGGGGGGGGGGGGC<EFGGGGGGFFGGGGGGGGGGGGGGFGGGGGGGFCFGFGGGGGGGGGGGGGCFGGGGGGGGGGGGGGGGGGGGGGGGGGGGGFGGGGGG6EGGFF?FGGGCFFFFGGG5CGECGDGGGGGGFGFGGGGGGGGGGGGGGGD5ECFFGGGF@EFFGCCFGGGGG*C+8CEG=0
@M01751:259:000000000-C669V:1:1102:21693:8219 1:N:0:AGAGTC
ATGCCTACGTCATCCCCACCTTCCTCCGAGTTGACCCCGGCAGTCTCCTATGAGTCCCCGCCATAACGCGCTGGCAACATAGAACGAGGGTTGCGCTCGTTGCGGGACTTAACCCAACATCTCACGACACGAGCTGACGACAACCATGCACCACCTGTACACCGACCACAAGGGGGCGACCATCTCTGGCCGTTTCCGGTGTATGTCAAACCCAGGTAAGGTTCTTCGCGTTGCATCGAATTAATCCACATGCTCCGCCGCTTGTGCGGGCCCCCGTCAATTCCTTTGAGTTTTAGCCTTG
+
BCCC@FGGGGGGGGDEEG@6EEDFDECFGGGGFFCEDFGGGGCGG9<E<<;,6EFEEEFC:@FFGGGGGFGCC+B=FDF,EFGGEGG:C:8AFG>FGGGEFFCGC::FF<<,BCGCFCFC=<B?>FGG@CEGFGGGG@BFG7FFEFFFG9BFFFE8>CEFFCGCGGGDFFCGDGG77*<:?EGC7@CGGGG58*<8<;/18/ACFF9FC@CGG*@C<CCGF::<FFGD5ECEDECC98CFCFFCC?9F@+A9C7+<*;E5C5*80+A>5C8>>88?*:/*AFFCFDEF+;9?FC7;@CFF6
@M01751:259:000000000-C669V:1:1102:17036:8226 1:N:0:AGAGTC
GTACTTAACAGGATTAGATACCCTGGTAGTCCACGCCGTAAACGATGTCGACTTGGAGGTTGTTCCCTTGAGGAGTGGCTTCCGGAGCTAACGCGTTAAGTCGACCGCCTGGGGAGTACGGCCGCAAGGTTAAAACTCAAATGAATTGACGGGGGCCCGCACAAGCGGTGGAGCATGTGGTTTAATTCGATGCAACGCGAAGAACCTTACCTACTCTTGACATCCACGGAATTCGGCAGAGATGCCTTAGTGCCTTCGGGAACCGTGAGACAGGTGCTGCATGGCTGTCGTCAGCTCGTGT
+
CCCCCGGGGGGFGGGGGGGGGGGGGGGGGGGGGGGGGGGGGGGGEGGGGDFGGGGGGGGGGGGGGGGGGGGGGFEGGGGGGGGGGGGGGGGGGGGGGGGGGGGGGGGEGGGGGGGGGGGGDGGGGGGGGGGGGGGGFGGEFGGGGGGGGGGGGGGGGGGG:FEGGGGGGGGFGGGGGGGGFFFGGGGGGFFFGGGGGGGDGEGGG>6<CGGGFC+<FFFGGGGGGFGGGGGGG?EGDCEFGFFGFEGGGGGGGGGGGGDEGGGG8?CFCCFDGCF6+<CGCGGGCCEFG5CGGGFGFGEFF
@M01751:259:000000000-C669V:1:1102:11266:8317 1:N:0:AGAGTC
ATGCCTACGTCATCCCCACCTTCCTCTCGGCTTATCACCGGCAGTCCCCTTAGAGTGCCCAACTTAATGCTGGCAACTAAGGGCGAGGGTTGCGCTCGTTGCGGGACTTAACCCAACATCTCACGACACGAGCTGACGACAGCCATGCAGCACCTGTTCTGGGGCCAGCCTAACTGAAGGACAATGTCTCCACTGCCCATACCCCGAATGTCAAGAGCTGGTAAGGTTCTGCGCGTTGCTTCGAATTAAACCACATGCTCCACCGCTTGTGCGGGCCCCCGTCAATTCCTTTGAGTTTTAA
+
CCCCCGGGGGGGGGGGGGGGGGGGGGFGGFGGGFGGGGGGGGGGGGGGGGGGGGGGDGGGGGGGGFGGGGGFGGGGGGGFGGGGGGGGGGGGGGGCEGGGGFGGGGGGFFGGGGGFGGGGCFGGGGGGGGGGGGGFGGCGEGGGGGGGGGGG8BFFGGGFDFCCGGGGGGGCEGGFG9CF,=FFFDG9;,8?FGGGGFCFGGGGGGGGFGGGDFCGFGGGFGGFFFGGGGEFGGGEGE5CCGDG>FGFCFGFCF/<C6@CG8CFGGEGG@<AECE5EE5CCGGG5FGGDGGC@+8EFGGG+
@M01751:259:000000000-C669V:1:1102:10742:8403 1:N:0:AGAGTC
ATGCCTACGTCATCCCCACCTTCCTCCGGTTTATCACCGGCAGTCTCCTTTGAGTTCCCGACCGAATCGCTGGCAACAAAGGATAAGGGTTGCGCTCGTTGCGGGTCTTAACCCAACATTTCACAACACGAGCTGACGACAGCCATGCAGCACCTTTCTCACGGTTCCCGAAGGCACTGAGGCATCTCTGCCGAATTCCGTGGATGTAAAGAGTAGGTAAGGTTCTTCGCGTTGCATCGAATTAAACCACATACCCCACCGCTTGTGCGGGCCCCCGTCACTTCATTTGACTTTTAACCTT
+
CCCCCGGGGGGGGGFGFGGGGFFGGDGFGCGGGGGFG?CCFGEGEGCEFGFFGFAFFFGGGGB@@@68,@EFDEFFFGFF<F<9CEFFGGFDGEECEFG7FE@FD>BC?FFG9F7AFFGGFBF<<CFGEEFCCGGGGEGGGC,@,@,BDAFD<<>,8@9,,@,*3*@FGC:*::DGFGCFC7*=F7,3,?CBC:1C<FGCCFGCFFCEGFFD7CCF,7CCFCF2,?9<CEDE8*A6AE>FCECFFGEF;8@C+0*<;*:;CC8::@?98*?5EE8EE**/*3++C+C+:9+0AFF+8+<EG
@M01751:259:000000000-C669V:1:1102:21661:8418 1:N:0:AGAGTC
ATGCCTACGTCATCCCCACCTTCCTCCGGTTTGTCACCGGCAGTCTCCTTAGAGTGCCCACCATAACGTGCTGGTAACTAAGGACAAGGGTTGCGCTCGTTACGGGACTTAACCCAACATCTCACGACACGAGCTGACGACAGCCATGCAGCACCTGTGTCTGAGTTCCCGAAGGCACCAATCCATCTCTGGAAAGTTCTCAGCATGTCAAGGCCAGGTAAGGTTCTTCGCGTTGCTTCGAATTAAACCACATGCTCCACCGCTTGTCCGGGCCCCCGTCAATTCATTTGAGTTTTAACCT
+
CCCCCGGGGGGGGGGFGGGEGGGGGGGGGGGGDFGGGGGGGGGGGFGGGGGGGGGGGGGGGGGGFGGDGGGGGGGGGGGGGGFFFFGGGGGGGGCGEGGGGGGGGGGGGGGGGGGGGGGGGGGF9E7CEEGGGGGGFGGGGGGGGGGGGCDFGGGGFGGGGGGF9=FFFGGGGGCFECFGGGGGGEGEFBFGGGGGFFGAF,CFFGEFF@FCCCC<FG<;CGGGGCGGGFGGGGGGFGGE*C7EC@CGFGCGGCGGGGFGGEGGD8F+<58CEDCGGGGGDCCFFEGFG72@:CFFG+CC?
@M01751:259:000000000-C669V:1:1102:18452:8451 1:N:0:AGAGTC
GTACTTAACAGGATTAGATACCCTGGTAGTCCACGCCGTAAACGATGATAACTAGCTGTCCGGGGACTTGGTCTTTGGGTGGCGCAGCTAACGCATTAAGTTATCCGCCTGGGGAGTACGGTCGCAAGATTAAAACTCAAAGGAATTGACGGGGGCCTGCACAAGCGGTGGAGCATGTGGTTTAATTCGAAGCAACGCGCAGAACCTTACCAGCGTTTGACATGTCCGGACGATTTCCAGAGATGGATCTCTTCCCTTCGGGGACTGGAACACAGGTGCTGCATGGCTGTCGTCAGCTCGT
+
CCCCCGGGGGGGFGGGGGGGGGGGFGGGGGGGGGGGGGGGGGGGGGGGFGGGGGGGGGGGGGGGGGGGGGGGGGGGGGGGGGGGGGGGGGGGGGGGGGGGGGGGGGGGGGGGGGGGGGGGGGGGGGGGGGGGGGGGGGGGGGGGGGGGGGGGGGGGDGGGGGGGGGGGGGGGGGGGGGGGGGGGGGGGGGGGGGGGGGGGGGEGFGGGGGGGGGGGGGGGGGGGGGGGGGGGGGGGGGGGGGGGGGGGG7ACGFGGGGGGGGGGGGGGGGGGGGCFGGFFFGGGGFGGGGGGGGGGGFFG*
@M01751:259:000000000-C669V:1:1102:16843:8459 1:N:0:AGAGTC
ATGCCTACGTCATCCCCACCTTCCTCCGGTTTATCACCGGCAGTCTCCTTTGAGTTCCCGACCGAATCGCTGGCAACAAAGGATAAGGGTTGCGCTCGTTGCGGGACTTAACCCAACATTTCACAACACGAGCTGACGACAGCCATGCAGCACCTGTCTCACGGTTCCCGAAGGCACTAAGGCATCTCTGCCGAATTCCGTGGATGTCAAGAGTAGGTAAGGTTCTTCGCGTTGCATCGAATTAAACCACATGCTCCACCGCTTGTGCGGGCCCCCGTCAATTCATTTGATTTTTAACCTT
+
CCCCCGGGGGGGGGFGGGGGGGGGGGGGGGGGGGGGGGGGGGGGGGGGGGGFGGGGGGGGGGGG@CFGGGGGDGGGGGGGGGFGGGGGGGGFCEGEGGGGGGGGCFDFGGFFGGEGGGGGGGGGGGGGGDGGGGGGGGGGGGGGGGGGGFGGGGGGGGFGFGGGGGGGGGDGGEGGGGGGCFGGGGFGGFGGGD<FFFGFC<EGGGGGGGGGGGCFFGGCAFGGGFGGGGGGGGGGFG5FDCFGGGGFFFE8<EFGF6CFEGGCGGDFEEGGGGGGGEC5CGGG?FGG+0+0AFGD@F7AE
@M01751:259:000000000-C669V:1:1102:18622:8492 1:N:0:AGAGTC
ATGCCTACGTCATCCCCACCTTCCTCTCGGCTTATCACCGGCAGTCCCCCTAGAGTGCCCAACTGAATGCTGGCAACTAAGGGCGAGGGTTGCGCTCGTTGCGGGACTTAACCCAACATCTCACGACACGAGCTGACGACAGCCATGCAGCACCTGTGTGCAGGTCCCCGAAGGGAAGAAATCCATCTCTGGAAGTCGTCCTGCCATGTCAAACGCTGGTAAGGTTCTGCGCGTTGCTTCGAATTAAACCACATGCTCCACCGCTTGTGCGGGCCCCCGTCCATTCCTTTGAGTTTCAAAC
+
CCCCCGGGGGGGGGGGGGGGGGGGGGGGGGGGGGGGGGGGGGGGGGGGGGGGGGGGGGGGGGGGGGGGGGGGGGGGGGGGGGGGGGGGGGGCEEGFGGGGGGGGGGGGGFGGGGEGGGGGADFGGGGGGG:CGGGGGGGGGGGGGGGGGGGGGGGGGGGFGFGGGGGGGGGGGGGGGEGFFGGGGGGGGGGGGGGGGGGGGGFGGGGFGGGGGGGGGGGGGGDGFGGGGGCEGGGGGGGGGGGGGGGGGGGGGGGGGGFDEGGGEG>FFFGGCCCEEEGEE*;CFEGGGGF9FFGGG?CG6
@M01751:259:000000000-C669V:1:1102:4280:8514 1:N:0:AGAGTC
GTACTTAACAGGATTAGATACCCTGGTAGTCCACGCCGTAAACGATGTCGACTTGGAGGTTGTTCCCTTGAGGAGTGGCTTCCGGAGCTAACGCGTTAAGTCGACCGCCTGGGGAGTACGGCCGCAAGGTTAAAACTCAAATGAATTGACGGGGGCCCGCACAAGCGGTGGAGCATGTGGTTTAATTCGATGCAACGCGAAGAACCTTACCTACTCTTGACATCCACGGAATTCGGCAGAGATGCCTTAGTGCCTTCGGGAACCGTGAGACAGGTGCTGCATGGCTGTCGTCAGCTCGTGT
+
CCCCCGGGGGGGFGGGGGGGGGGGGGGGGGGGGGGGGGGGGGGGGGGGGGGGGGGGFGGGGGGGGGGGGGGGGGGGGGGGGGGGGGGGGG<FGGGGGGGCGGGGGGGGGGGGGGDGGGGGGGGGGGGGGFGGGGGGGGGGGGGGGGGGGGGGGGGGGGGGGGGCEFGGEGGFGFGGGGGGFGGGGGGGGGGGGGFGGGGGGEGGGGGGGGGGGGGGGGGGGGGGFGGEE>EGGGGGGGGFF8CFGGCGGGGGGGFGGGGGGCGFE>8*;CGGGGGCFFGGGGGGGGGGGGGGF8<FFDGGC
@M01751:259:000000000-C669V:1:1102:13975:8516 1:N:0:AGAGTC
ATGCCTACGTCATCCCCACCTTCCTCCGAGTTGACCCCGGCAGTCTCCTATGAGTCCCCGCCATAACGCGCTGGCAACATAGAACGAGGGTTGCGCTCGTTGCGGGACTTAACCCAACATCTCACGACACGAGCTGACGACAACCATGCACCACCTGTACACCGACCACAAGGGGGCGACCATCTCTGGCCGTTTCCGGTGTATGTCAAGCCTTGGTAAGGTTCTTCGCGTTGCATCGAATTAATCCGCATGCTCCGCCGCTTGTGCGGGCCCCCGTCAATTCCTTTGGTTTTTAACTTTG
+
CCCCCGGGGGGGGGGGGGGGGGGGGGGGGGGGGGGGGGGGGGGGGGGGGGGGGGGFFGGGGGGGGGGGGGGGGGGGGGGGGGGGGGGGGGGGGGGGGGGGGGGGGGGGGGGGGGGGGGGGGFGGGGGGGGGGGGGGGGGGGGGGGEEGGGGGGGGGDGGGGGGGEGGEGGGGGEDGGGGGEGGGFFGFGGGGGGGGGGGGGGGGGGGFGCCFGGGGGGGGGGGGGGGCEGGGEGGFFEGGGGGFFFGGGGGGGGGGDGGGGGGGG?FGDDGGGG*1/2:*<0<+<C+33/;CG58+A:C<+
@M01751:259:000000000-C669V:1:1102:14943:8519 1:N:0:AGAGTC
GTACTTAACAGGATTAGACACCCTGGTAGTCCACGCCGTAAACGATGAATGCCAGCCGTTGGCCTGCTTGCAGGTCAGTGGCGCCGCTAACGCATTAAGCATTCCGCCTGGGGAGTACGGTCGCAAGATTAAAACTCAAAGGAATTGACGGGGGCCTGCACAAGCGGTGGAGCATGTGGTTTAATTCGAAGCAACGCGCAGAACCTTACCAGCGTTTGACATGTCCGGACGACTTCTGGAGACAGATTTCTTCCCTTCGGGGACTGGAACACAGGTGCTGCATGGCTGTCGTCAGCTCTTG
+
CCCCCGGDGF@CFEGFFGGGGGGG<<FFAFA<EFGDGGGGEF9FEC<E<E,EDEFGFECCEFGGGDF@F9F,C8F<8EFCCB:FGGCGECF=:@FF<,5EFFCFF?EEE<DF:@CFGGFEFGGGDGEFGGC,EFDB9A=FDFFFFDFFFGEC+:FE<FCFGGG7FF@FCFFGFECFGGGGGF:BFGG7F8C@FGGGGDCGC*C<ACFB+<9CFE8EGGFGFCG@FGC58EE5C5/<F:0<@C8;@?FF?7<FCC?CF***:88>CC*;C@C8ACGCFGGGFFFFGFF5;<FGGGG677+++
@M01751:259:000000000-C669V:1:1102:6472:8520 1:N:0:AGAGTC
ATGCCTACGTCATCCCCACCTTCCTCCGGCTTATCACCGGCGGTTCCTTTAGAGTACCCAACTAAATGATGGTAACTAAAGGCGAGGGTTGCGCTCGTTGCGGGACTTAACCCAACATCTCACGACACGAGCTGACGACAGCCATGCAGCACCTGTGTTCCAGTCCCCGAAGGGAAGAAATCGATCTCTCGAAGTCGTCCGGACATGTCAAACGCTGGTAAGGTTCTGCGCGTTGCTTCGAATTAAACCACATGCTCCACCGCTTGTGCCGGCCCCCGTCAATTCCTTTGAGTTTTAATCT
+
CCCCCGGGGGGGGGGGGGGGGGGGGGGGGGGGGGGGGGGGGGGGGGGGGGGGGGFGGGGGGGGGGGGGGGDGGGGGGGGGGGGGGGGGGGGGGGGGGGGGGGGDGGGGFGGGGGGGGFG,DFFGGGGGGGDGGG98CFGGEGFGGGGGGGGGGFCGGGGGFFGFGGGFGGGGGGG>CCFFGGGGFGGGGGGGGGGGEGGGGG>EGGCGGFGF@;CEEGGGGGGGGGGGGGDGGGGGGGGGGGGGGGGGGGGGG6E+<C8EGGGGGCF<7+:CEG*:C:;E=CFFFGGGD9CFFGGGGCFGF
@M01751:259:000000000-C669V:1:1102:18700:8554 1:N:0:AGAGTC
GTACTTAACAGGATTAGATACCCTGGTAGTCCACGCCGTAAACGATGTCGACTTGGAGGTTGTTCCCTTGAGGAGTGGCTTCCGGAGCTAACGCGTTAAGTCGACCGCCTGGGGAGTACGGCCGCAAGGTTAAAACTCAAATGAATTGACGGGGGCCCGCACAAGCGGTGGAGCATGTGGTTTAATTCGATGCAACGCGAAGAACCTTACCTACTCTTGACATCCACGGAATTTGGCAGAGATGCCTTAGTGCCTTCGGGAACCGTGAGACAGGTGCTGCATGGCTGTCGTCAGCTCGTGT
+
CCCCCGGGGGFFGFGGGGGGGGGGGGGGGGGFGGGGGGGGGGGGGGGGGGGGGGGGGGGGGGGGGGGGGGGGGFEGGGGGGGGGGGGGGGGGGGGGGGGGGGGGGGGGGGGGGGGGGGGGGGGGGGGGGFFCFFGGGGGGGGGGGGGGGGGGGGGGGGGGGGGGGGGGCGGGGGGGGGGGGGGGGGGGGGGGGGGGGGGGGGGGGGGGGGDGGGGGGGGGGFGGGGGGGGGGGGGGGGGGGGGGGGGGGGGFCGFGFGGGCGGGGGFGCCC6?GGCF7CFGGGFGGGGGGF>FGG90AEFE
@M01751:259:000000000-C669V:1:1102:2687:8573 1:N:0:AGAGTC
GTACTTAACAGGATTAGATACCCTGGTAGTCCACGCCGTAAACGATGTCGACTTGGAGGTTGTTCCCTTGAGGAGTGGCTTCCGGAGCTAACGCGTTAAGTCGACCGCCTGGGGAGTACGGCCGCAAGGTTAAAACTCAAATGAATTGACGGGGGCCCGCACAAGCGGGGGAGCATGTGGTTTAATTCGAAGCAACGCGAAGAACCTTACCAGGCCTTGACATGCAGAGAACTTTCCAGAGATGGATCGGTGCCTTCGGGAACTCTGACACAGGTGCTGCATGGCTGTCGTCAGCTCGTGT
+
CCCCCGGGGGGCAFGGGGGGGG@FFGGGGGGGGGGDGGFGGGGEGGGGGGGGGDFEGGGGGGEGGGGDGGGGDEFGGGDFFGGGGGGGGGGGGGGCGGGGG9CEFGGED7FFGGGGGGGGE7FFGGDGGGGGGGGGCFGCGGGGG<D,CFGDGGGEEGEEGEEGGGGG*7<EGGG6FCEECFFGGGDGGGGGGF6*CEE5CGDGGCCCGDGG6:CCFG6CCFGDGGFGFGFC9:F7EGCCGFF7<FFGGCCG>8C795?CEEGCEG?FF6FFGFC689:CFC+0**:CAEC>CEC<<7CF/
@M01751:259:000000000-C669V:1:1102:24386:8580 1:N:0:AGAGTC
ATGCCTACGTCATCCCCACCTTCCTCCGGTTTATCACCGGCAGTCTCCTTTGAGTTCCCGACCGAATCGCTGGCAACAAAGGATAAGGGTTGCGCTCGTTGCGGGACTTAACCCAACATTTCACAACACGAGCTGACGACAGCCATGCAGCACCTGTCTCAGCGTTCCCGAAGGCACCAAAGCATCTCTGCTAAGTTCGCTGGATGTCAAGAGTAGGTAAGGTTCTTCGCGTTGCATCGAATTAAACCACATGCTCCACCGCTTGTGCGGGCCCCCGTCAATTCATTTGAGTTTTAACCTT
+
CCCCCGGGDGGGGGGGGGGGGGGGGGGGGGGGGGGGGGGGGCFGGGGGGGGGGGGGGGGGGGGGF@@FGGGGCFGFGGGGGGGGGGGGGCGGGGGGGGGGGGGGGGGGGGGGGGGGGGGGGGGGGGGGGDGEGGGGGGGGGGGGGGGGGFGGGGGGGGGG9BFGGGGGGGGGGGGGGGGGGFGFGG9FC9FEGFFGCFEGGGGGGGGGCCB@CFGGEFFFGGGFGGFFGDGEEE>9FFCGGGGGGGGGGGGGFGEGGGGFEEEECF?CCGCGGGGGGGGEEGGDFGFG?7C7EGG:+<EGF
@M01751:259:000000000-C669V:1:1102:8563:8591 1:N:0:AGAGTC
GTACTTAACCGGATTAGATACCCTGGTAGTCCACCCCGTAAACGTTGGGAACTAGTTGTGGGGACCATTCCACGGTTTCCGTGACGCAGCTAACGCATTAAGTTCCCCGCCTGGGGAGTACGGCCGCAAGGCTAAAACTCAAAGGAATTGACGGGGACCCGCACAAGCGGCGGAGCATGCGGATTAATTCGATGCAACGCGAAGAACCTTACCAAGGCTTGACATACACCAGAACACCGTAGAAATACGGGACTCTTTGGACACTGGTGAACAGGTGGTGCATGGTTGTCGTCAGCTCGTG
+
CCCCCGGGGGGGGGGGGGGGGGGGGGGGGGGGGGGGGFGGGGGGGGGGGGGGGGGGGGFDEGGGGGGGGGGGGGGGGGGFGGGGGGGGGGGDCFGGEGGGGGGGFGGGGGGGGGGGCGEGGGGGCFGEGGFGFGGGGFGGGFDFGGGGGGGGGGGGCGGGGGEGGGGGGDDGGGGGGGGGGGGGGGEGGGGGGGGF9@EDGGGGG?EGGGGG?CFGGGGGGFGGG7+C?CFGG8FFGGEFC?>E?CGGFE>8E6EFDE7CFEC5F:CCFGFGGG=EFFEGGGGGGGFDGFDEGGDG96C:/
@M01751:259:000000000-C669V:1:1102:5837:8633 1:N:0:AGAGTC
ATGCCTACGTCATCCCCACCTTCCTCCGGTTTATCACCGGCAGTCTCCTTTGAGTTCCCGACCGAATCGCTGGCAACAAAGGATAAGGGTTGCGCTCGTTGCGGGACTTAACCCAACATTTCACAACACGAGCTGACGACAGCCATGCAGCACCTGTCTCACGGTTCCCGAAGGCACTAAGGCATCTCTGCCGAATTCCGTGGATGTCAAGAGTAGGTAAGGTTCTTCGCGTTGCATCGAATTAAACCACATGCTCCACCGCTTGTGCGGGCCCCCGTCACTTCATTTGAGTTTTAACCTT
+
CCCCCFGGEGGGFEFGGGGGGCGGGGGGGGGGGFDFGFGEGEGFGGCGFGG9FCFCGGFGDCGG@8886@FDGGGFGCFGGGGGGGGGGGGGGGGGGFGGGGEG@CFGGG9BGFCFGGGAEGGGGGGFGGGGGG8F@CFGCGGGGCGGFAC8BFGFGFGGGGGDBFGGEEG>FFGEFCGGGFGCFGGEECGGGGCE@FEFG:FE9FAEGFGGGGGGF9FGGFCC,C9EGCEGEGGCCCCF6CFCCFFCFGGGAD?ECFFGGGGE*2+A;E>CEC5ECEC5*+<C7<FFFC=C+:EFGG9FG
@M01751:259:000000000-C669V:1:1102:23144:8726 1:N:0:AGAGTC
GTACTTAACCGGATTAGATACCCTGGTAGTCCACGCCGTAAACGATGTCGACTTGGAGGTTGTTCCCTTGAGGAGTGGCTTCCGGAGCTAACGCGTTAAGTCGACCGCCTGGGGAGTACGGCCGCAAGGTTAAAACTCAAATGAATTGACGGGGGCCCGCACAAGCGGTGGAGCATGTGGTTTAATTCGATGCAACGCGAAGAACCTTACCTACTCTTGACATCCACGGAATTCGGCAGAGATGCCTTAGTGCCTTCGGGAACCGTGAGACAGGTGCTGCATGGCTGTCGTCAGCTCGTGT
+
CCCCCGGGGGGGGGGGGGGGGGGGGGGGGGGGGGGGGGGGGGGGGGGGGGGGGGGGGGGGGGGGGGGGGGFDFGGGGGGGGGGGGGGGGGFGGGGGGGGGGGGGGGGGGGGGGGGGGGGGGGGGGGGGGFGGGGGGGGGGGGGGGGGGGGGGGGGGGGGGEGEGGCGGGGGGGGGGGGFGFGGGGGGGGGGGGGGGGGGGGGGGGGGGGGFGGGGGFGGGGGF@GGGEEGGGGGGGCGGFGGGGGGGGGGGGGGGGGGGGGGGFEGFFGGGGGGGGGFGGGGFFGGCC<FGG5AFCFGGC:
@M01751:259:000000000-C669V:1:1102:15036:8758 1:N:0:AGAGTC
GTACTTAACAGGATTAGATACCCTGGTAGTCCACGCCGTAAACGATGTCGACTTGGAGGTTGTTCCCTTGAGGAGTGGCTTCCGGAGCTAACGCGTTAAGTCGACCGCCTGGGGAGTACGGCCGCAAGGTTAAAACTCAAATGAATTGACGGGGGCCCGCACAAGCGGTGGAGCATGTGGTTTAATTCGATGCAACGCGCAGAACCTTACCTACTCTTGACATCCAGAGAACTTAGCAGAGATGCTTTGTTGCCTTCGGGAACTCTGAGACAGGTCCTGCATGGCTGTCGTCAGCTCGTTT
+
CCCCCGGGGGEA8@CDGEGFGEDFFFGGGFGGGGCGGGGGGGG7FFGGFGGC7BFF<ECFCDGDGEFGGG9FGCFECGG?FEGGE@CFEFG@FGGCEG<,C?:=7C+:@FF@E:4FFFD=E==CE:FEGGGGGGDEFDCDD=F<E@DFGCFGFGE7CFG7BFEGFE7F**:**2=CGGGGFGFF:<?<7F9<FC,<*<C*/8EG8CGGGF:FFFC?CFG?8CF?CGFE5F6ECFGFGGF*/8C+CC?C@+0:C++<:;/*:EC290A7<+08?8E6C:C+2++*;@8CE5*;:8C73::*1
@M01751:259:000000000-C669V:1:1102:17900:8911 1:N:0:AGAGTC
ATGCCTACGTCATCCCCACCTTCCTCCGGTTTATCACCGGCAGTCTCCTTTGAGTTCCCGACCGAATCGCTGGCAACAAAGGATAAGGGTTGCGCTCGTTGCGGGACTTAACCCAACATTTCACAACACGAGCTGACGACAGCCATGCAGCACCTGTCTCAGCGTTCCCGAAGGCACCAAAGCATCTCTGCTAAGTTCGCTGGATGTCAAGAGTAGGTAAGGTTCTTCGCGTTGCATCGAATTAAACCACATGCTCCACCGCTTGTGCGGGCCCCCGTCAATTCATTTGAGTTTTAACCTT
+
CCCCCGGGGGGGGGGGGGGGGGGGGGGGGGGGGGGGGGGGGGGGGGGGGGGGGGGFGGGGGGGG@@@CFGGG>FGGGGGGGGGGGGGGGGGGGGGGGGGGGGGGGGGGGFFGGGGDGGGGGGGGGGGGGGGGGGGGGGGGGGGGGGGGGGGFGGGGGGGGGGGGGDGGFGGGGGGGGGGGGEFGGGCG@GGGGGCGGGGGGGGGGGCFGGFGGGGGGGGGGGGGGGFEGGGGGGGFGGCGGGGFGGGFGG>EFGFGGGGGGGGGGGCF5?EEEEEGDGGDCECF7:CF<:CECCC9??7FF
@M01751:259:000000000-C669V:1:1102:18289:8925 1:N:0:AGAGTC
GTACTTAACAGGATTAGATACCCTGGTAGTCCACGCCGTAAACGATGTCGACTTGGAGGTTGTTCCCTTGAGGAGTGGCTTCCGGAGCTAACGCGTTAAGTCGACCGCCTGGGGAGTACGGCCGCAAGGTTAAAACTCAAATGAATTGACGGGGGCCCGCACAAGCGGTGGAGCATGTGGTTTAATTCGATGCAACGCGAAGAACCTTACCTACTCTTGACATCCACGGAATTCGGCAGAGATGCCTTAGTGCCTTCGGGAACCGTGAGACAGGTGCTGCATGGCTGTCGTCAGCTCGTGT
+
CCCCCGGGGDEFFGGGGGGGGGGGGGGGGGGGGGGGGGGGGGGGGGGGGGGGGGGGGGGGGGGGGGGGGGGGGCFGGGGGGGGGGGGGGGGGGGGGGGGGGGGGGGGGGGGGGGGGGGGGGGGEGGGGGGGGGGGGGGGFGGGGGGGGGGGGGGGGEGGGEGGGGGGGGGGGGGGGGGGGGGGGGGGGGGGGGGGGGGGGGGGGGGGGGGGGGGGGGGGGGGGGGGGGDGGGGGGGDGGGGGGGGGGGGGGGGGGGGGGGGGGGGGGE=GGFGGGGCFGG+CGGGGGFFCFGFCEDGGGGC
@M01751:259:000000000-C669V:1:1102:8714:8935 1:N:0:AGAGTC
GTACTTAACAGGATTAGATACCCTGGTAGTCCACGCCGTAAACGATGTCGACTTGGAGGTTGTTCCCTTGAGGAGTGGCTTCCGGAGCTAACGCGTTAAGTCGACCGCCTGGGGAGTACGGCCGCAAGGTTAAAACTCAAATGAATTGACGGGGGCCCGCACAAGCGGTGGAGCATGTGGTTTAATTCGATGCAACGCGAAGAACCTTACCTACTCTTGACATCCACGGAATTTGGCAGAGATGCCTTAGTGCCTTCGGGAACCGTGAGACAGGTGCTGCATGGCTGTCGTCAGCTCGTGT
+
CCCCCGGGGGGGGGGGGGGGGGGGGGGGGGGGGGGGGGGGGGGGGGGGGGGGGGGGGGGGGGGGGGGGGFCGGEEGGGGFGGGGGGGGGGGGGGGGGGGGGGGGGGGGGGGGGGGGGGGGGGGDGGEGGGGGGGGGGGGGGGFCFGGGGGGGGGGGGGGGGGGGGGGGGGGGGGGGGGGGGGGGGGGGFFFGGGGGGGGGGGGGGGGGFCFGGGGGGGGFGGGFGEEEGGGGGGGGGGGGGE999FGGGGGGGGGGGGDCEEFFGGGGGFFGGGGCFGGGGGFFGGDFFFFC*2<CCEGG5
@M01751:259:000000000-C669V:1:1102:12348:8939 1:N:0:AGAGTC
ATGCCTACGTCATCCCCACCTTCCTCCGGTTTATCACCGGCAGTCTCCTTTGAGTTCCCGACCGAATCGCTGGCAACAAAGGATAAGGGTTGCGCTCGTTGCGGGACTTAACCCAACATTTCACAACACGAGCTGACGACAGCCATGCAGCACCTGTCTCAGCGTTCCCGAAGGCACCAAAGCATCTCTGCTAAGTTCTCAGCATGTCAAGGCCAGGTAAGGTTCTTCGCGTTGCTTCGAATTAAACCACATGCTCCACCGCTTGTGCGGGCCCCCGTCAATTCATTTGAGTTTTAACCTT
+
CCCCCGGGGGGGGGGGGGGGGGGGGGGGGGGGGGGGGGGGGGGGGGGGGGGGGGGGGGGGCFGG@8BCFGGEDEFGGGGGGGGFGGGGGGGGGGGGEGGDFGGGGGGGGAFGGGGGGGGGGGGGGGGGGEGGGGGGGEEGGGGGGGGGGGGGGGGGGGFGGGGGGGGGGGGGGGGGGGFGGGGGGGGGGGGGGGGGGGGGGGFGGGGF@FGFGG>7FGGGGGGGGGFGGG>EG5EGFC8FGGEGGGFFGGCF@ECF?8CC>EE88@@FGGGECCEGE58E8C??@CEF7+8CCGGGGGFGF
@M01751:259:000000000-C669V:1:1102:7389:8984 1:N:0:AGAGTC
ATGCCTACGTCATCCCCACCTTCCTCCGGCTTATCACCGGCGGTTCCTTTAGAGTACCCAACTAAATGATGGTAACTAAAGGCGAGGGTTGCGCTCGTTGCGGGACTTAACCCAACATCTCACGACACGAGCTGACGACAGCCATGCAGCACCTGTGTTCCAGTCCCCGAAGGGAAGAAATCGATCTCTCGAAGTCGTCCGGACATGTCAAACGCTGGTAAGGTTCTGCGCGTTGCTTCGAATTAAACCACATGCTCCACCGCTTGTGCAGGCCCCCGTCAATTCCTTTGAGTTTTAATCT
+
CCCCCGGGGGGGGGGGGGGGGGGGGGGGGGGGGGGGGGGGGGGGGGGGGGGGGGGGGGGGGGGGGGGGGGGGGFGGGGGGGFGDGGGEGGGGGGGGGGGGGGGGGGGGGGGGGGGGGGGFGGGGEGGGGGGGGGGGGGGGGGGGGGGGGGGGGGGGGGGGGGGGFGGGG>FFGGGGGGGGG?ECGGGGGGCFAFFFGGGGGGGGGGGFGGGGGGGGGGGGGFFGGCEGGGGG8EEEFGGGGGGFGDDCGGGGGGCCCFCGGGGGGFFCFGG>EEGGG5;;C8CFGGGFGC@EGGGGGGGFG
@M01751:259:000000000-C669V:1:1102:3912:9022 1:N:0:AGAGTC
GTACTTAACAGGATTAGATACCCTGGTAGTCCACGCCGTAAACGATGTCAACTAGCCGTTGGAATCCTTGAGATTTTAGTGGCGCAGCTAACGCATTAAGTTGACCGCCTGGGGAGTACGGCCGCCAGGTTAAAACTCAAATGAATTGACGGGGGCCTGCACCAGCGGTGGAGCATGTGGTTTAATTCGAAGCAACGCGCAGAACCTTACCAGCGTTTGACATGTCCGGACGATTCCCAGAGATGGGTCTCTTCCCTTCGGGGACTGGAACACAGGTGCTGCTTGGCTGTCGTCAGCTCGT
+
CCCCCGGGGGGGFGEFED-E6EEGGGGGDGFFFGGGE@FFFGFGGF<F<CFEEGAFFGEGCCCF9EFFCFGFGFFGFCCFGGEDED:FFFF@@:F7,<?DCFAE=FEEGGGFGG:FCEFGGGGG7+@CFEGDFGGGFADFF9CDG<EA9FGFFFC7F@7C@,,88:CG7<>*>FFGFBCFF>FFGGGCFFGGCFFCE<*:711?:FFGGCFC+/:;8EGFFGC6EEFEEE8C>EG+ACFGFFGGC+8FF>+<EGG?EF8CCE5CCDFGG:@*****02<+++++08862;+*2A88+367*
@M01751:259:000000000-C669V:1:1102:23986:9026 1:N:0:AGAGTC
ATGCCTACGTCATCCCCACCTTCCTCCGGTTTATCACCGGCAGTCTCCTTTGAGTTCCCGACCGAATCGCTGGCAACAAAGGATAAGGGTTGCGCTCGTTGCGGGACTTAACCCAACATTTCACAACACGAGCTGACGACAGCCATGCAGCACCTGTCTCACGGTTCCCGAAGGCACTAAGGCATCTCTGCCGAATTCCGTGGATGTCAAGAGTAGGTAAGGTTCTTCGCGTTGCATCGAATTAAACCACATGCTCCACCGCTTGTGCGGGCCCCCGTCAATTCATTTGAGTTTTAACCTT
+
CCCCCGGGGGGGGGGGGGGGGGGGGGGGGGGGGCF9FGGDDCEGG-CEFFGGGGFEFEFFEGGG@888:CDGGG8CFGGFAFG9FGFFFFGDFGG@BFGG8C=ECFGGGGFCEFBDEEDGG?FGGGGGGGBFGGFGGGGGGEGGGGGGGFF8DFC8FFGGGFFCFGDGGGGG7FG8C:CFCCC<FFCGGFGGFGGGGGGFEC<<F72CFGGFGGGFGFCGGGFC<FFFFGGGG>E9C<**0A8:?CG@>FGGGGGGGGGGDEGDCC+A8CE*?*:CCCE**+<C+0<FCCCCFFGGFGDFF
@M01751:259:000000000-C669V:1:1102:7970:9035 1:N:0:AGAGTC
ATGCCTACGTCATCCCCACCTTCCTCGCGGCTTATCACCGGCAGTCTCCCTAGAGTGCCCAACTGAATGATGGCAACTAAGGACGTGGGTTGCGCTCGTTGCGGGACTTAACCCAACATCTCACGACACGAGCTGACGACAGCCATGCAGCACCTGTGTTCGCGTCCCCGAAGGGAACCCCGGATCTCTCCGGATGGCACGACATGTCAAGGGATGGTAAGGTTCTGCGCGTTGCTTCGAATTAAACCACATGCTCCACCGCTTGTGCGGGCCCCCGTCAATTCCTTTGAGTTTTAATCTT
+
CCCCCGGGGGGGGGGGGGGGGGGG9FECGDGGGGGGGGGGGGGGGGGGGGGGGGGGGGGGGGGGGFEGGGGGGGGGGGGGGFGGGGGGGGEGGGGGGGGGGGGDGGDFGGGGGGGGEGGGGGGGGCDGGGGGGGGGGGGGGGGF7=<CFFCFGGGCGGGGG7ECFGGGGGGGGGGCGF:FGDGGDGGCB<FGCFGGGGFFEGGGGGGGGGGGGGGG5+:EGGGFGGF7?5EEGGGGGGGGDFGGGFGCFEGF6FGGE?FGCECGGG+ACGGG8C*?GEGGGGGGGGGGFGCFGGGCFFC?F
@M01751:259:000000000-C669V:1:1102:8159:9063 1:N:0:AGAGTC
GTACTTAACAGGATTAGATACCCTGGTAGTCCACGCCGTAAACGATGTCAACTAGCCGTTGGGATCCTTGAGATCTTAGTGGCGCAGCTAACGCATTAAGTTGACCGCCTGGGGAGTACGGCCGCAAGGTTAAAACTCAAATGAATTGACGGGGGCCCGCACAAGCGGTGGAGCATGTGGTTTAATTCGATGCAACGCGAAGAACCTTACCTACTCTTGACATCCACGGAATTCGGCAGAGATGCCTTAGTGCCTTCGGGAACTCTGAGACAGGTGCTGCATGGCTGTCGTCAGCTCGTGT
+
CCCCCGGGGGGGFGGGGGGGGGGFGGGGGGGGGGGGGGGGGGGGGGGGGGGGGGGGGGGGGGGGGGGGGGGGEGGGFGGGGGGGGGGGGGFGGGGGGGGGGGGFGGGGGGGGGGGGGGGGGGDGGGGGGGGGGGGGGGGGGGGGGGGGGGGGGGGGGGGGGGGGGGGGCEGGGGGCGGFGGGGGGGGFGFGGGGCCFGGGGGGGGGGGGDEGGGGGGGGGGFGGGGGGGGGGGGGGGGEF>FGGGGGGGGGFGFDFFFCEGGFFCGGFGFGGFGGF6<CGGFGGGGGFFEGGFCF@CGGG7
@M01751:259:000000000-C669V:1:1102:22629:9072 1:N:0:AGAGTC
ATGCCTACGTCATCCCCACCTTCCTCCGGTTTATCACCGGCAGTCTCCTTTGAGTTCCCGACCGAATCGCTGGCAACAAAGGATAAGGGTTGCGCTCGTTGCGGGACTTAACCCAACATTTCACAACACGAGCTGACGACAGCCATGCAGCACCTGTCTCACGGTTCCCGAAGGCACTAAGGCATCTCTGCCGAATTCCGTGGATGTCAAGAGTAGGTAAGGTTCTTCGCGTTGCATCGAATTAAACCACATGCTCCACCGCTTGTGCGGGCCCCCGTCAATTCATTTGAGTTTTAACCTT
+
CCCCCGGGGGGGGGGGGGGGGGGGGGGGGGGGGGGGGGGGGGGGGFGGGGGGGGGGGGGGCGGG@88CFFGGGGGGGGDGGGFFGGGGGGGGGGGGGGGGGGDEGGGFGGGFGCGGGGGGGGGGGGGGGGGGGDGGGEEGGGGGFGGGGCGGGGFFGGGGGGGEGGGGGGCGGGGGGGGGGFGGGCFGGEGGGGGGGFCFGGGGG:FGGGGGGGGGGGGGGGAFGDGGGGGGGGGGGG>FFGFEFCGGFGFCC?CFGGGGGGCEFGCFGGED:C8CE7CC5CFGCCGGG7C<:CGGGGGGG
@M01751:259:000000000-C669V:1:1102:6330:9076 1:N:0:AGAGTC
GTACTTAACAGGATTAGATACCCTGGTAGTCCACGCCGTAAACGATGAATGTTAGCCGTCGGCAAGTTTACTTGTCGGTGGCGCAGCTAACGCATTAAACATTCCGCCTGGGGAGTACGGTCGCAAGATTAAAACTCAAAGGAATTGACGGGGGCCCGCACAAGCGGTGGAGCATGTGGTTTAATTCGAAGCAACGCGCAGAACCTTACCAGCCCTTGACATGTCCGGCTAACCATAGAGATGTGGTGTTCCCTTCGGGGACCGGAACACAGGTGCTGCATGGCTGTCGTCAGCTCGTGTC
+
CCCCCGGGGGGGGGGGGGGGGFGGGGGGGGGGGGGGGGGGGGGGGFGGGGGGGGGGGGGGGGGGGGGGGGGGGGGGGGGGGGGGGGGGGGGGGGGGGGGGGGGGGGGGGGGGGGGGGGGGGGGGGGGGGGEFGGGGGGGGGGGFGGGGGGGGGGEGGGGGGGGGGGGGGGGGGGGGGGG@FGGGGGGGGGGGGGGGGGGGGGGGGGGGGFGGGGGGGGGGGF6CGFGGGGGGGGFFGGEFGGGGGGGGGGGGFGGGGGDGGGGGGCCEGGGCGGGGGGGGGFFGGEGGFFGFCFF?=/*A6
@M01751:259:000000000-C669V:1:1102:3505:9116 1:N:0:AGAGTC
GTACTTAACAGGATTAGATACCCTGGTAGTCCACGCCGTAAACGATGAATGCCAGCCGTTGGCCTGCTTGCAGGTCAGTGGCGCCGCTAACGCATTAAGCATTCCGCCTGGGGAGTACGGTCGCAAGATTAAAACTCAAAGGAATTGACGGGGGCCCGCACAAGCGGTGGAGCATGTGGTTTAATTCGAAGCAACGCGCAGAACCTTACCATCCCTTGACATGGCATGTTACCTCGAGAGATCGGGGATCCTCTTCGGAGGCGTGCACACAGGTGCTGCATGGCTGTCGTCAGCTCGTGTC
+
CCCCCGGGGGGGGGGGGGGGGGGGGGGGGGGGGGGGGGGGGGGGGGGGFFGGGGGGGGGGGGGGGFGGGGGGGGGGGGGGGGGGGGGGGGGGGGGGEFGGGGGGGGGGGGGGGGGGGGGGGGGGGGGFGFGGGGGGGGGGGGGGGGGGGGGGGGGGGGECFGGGGGGGGGGGGGGGGFGGGGGGGGGGGGCGGGGGGGDGGGGGGGGFFGGGGFGGGGGGGGGGGFCFGGGGGGGG>CGGFFGGGGGGGGGGGFGGGEEGGGGECGDFGFEFGG6FGGGGGGGFFGGGGGGGDGGGGGG56
@M01751:259:000000000-C669V:1:1102:25992:9155 1:N:0:AGAGTC
ATGCCTACGTCATCCCCACCTTCCTCCGGTTTGTCACCGGCAGTCTCATTAGAGTGCCCAACTGAATGTAGCAACTAATGACAAGGGTTGCGCTCGTTGCGGGACTTAACCCAACATCTCACGACACGAGCTGACGACAGCCATGCAGCACCTGTGTTCCCGTTCCCTTTCGGGCACTCCCAGATCTCTCCGGGCTTCAGGACATGTCAAGGGTAGGTAAGGTTTTTCGCGTTGCATCGAATTAATCCACATAATCCACCGCTTGTGCGGGCCCCCGTCAATTCATTTGAGTTTTAACCTT
+
CCCCCGGGGGGGGGGGGGGGGGGGGGGGGGGGGGGGGGGGGGGGGGGGGGGGGGGGGGGGGGGFGGGGGGGGGGGGGGGGGGGGFFGGGGGEGGGDGGGGGGGGGGGGGGGGGGGGGGDFFGG:FGGFGGEGGCGGGGGGGGGGDGGGGGGGGGGGGGGFFGGEFFFGGGGGGDGGGFGFGG7FGG9;B>FEEC*=FGBFFCFGGCFGGFGGGGCFGGGFGGEFGGGGGGGGGDCCFGDGGGGGGGGGGGGGEF7F7?FF>EGDCG6CE>C>?8C8CEGG5C?EFFGFCC*CFGGGGG7?G
@M01751:259:000000000-C669V:1:1102:11419:9162 1:N:0:AGAGTC
ATGCCTACGTCATCCCCACCTTCCTCCAGTTTATCACTGGCAGTCTCCTTTGAGTTCCCGACCGAATCGCTGGCAACAAAGGATAAGGGTTGCGCTCGTTGCGGGACTTAACCCAACATTTCACAACACGAGCTGACGACAGCCATGCAGCACCTGTCTCACGGTTCCCGAAGGCACTAAGGCATCTCTGCCGAATTCCGTGGATGTCAAGAGTAGGTAAGGTTCTTCGCGTTGCATCGAATTAAACCACATGCTACACCGCTTGTGCGGGCCCCCGTCAATTCCTTTTAGTTTTAACCTT
+
CCCCCGGGGGGGGGGGGGGGGGGGGGGGGGGGGGGGGGGGGGGGGGGGGGGGGGGGGGGGGGGG@88BFGFGGGGGGGGGGGGGGGGFFEFEGEGGGGGGGGGGGGGGG?FFGGGGGGGGGGGGGGGGGGGGGGGGGGGGGGGGGGFGFGFGGGGGGGGGGGFGGFGGGGGGGGGGGG?FFGGGGGFGGGGGGGFGGGGGGGEGFFAEFGGGGGGGGGGGF7FGFGGGGGGGGED6@E>FGGEFGGGGFFGGGG?+<EC@CEEGFF6:=EGGGC?E*/;**+<9+<CC++;FDFGCEGG7C
@M01751:259:000000000-C669V:1:1102:12034:9271 1:N:0:AGAGTC
ATGCCTACGTCATCCCCACCTTCCTCCGGTTTGTCACCGGCAGTCTCCTTAGAGTGCCCACCATAACGTGCTGGTAACTAAGGACAAGGGTTGCGCTCGTTACGGGACTTAACCCAACATCTCACGACACGAGCTGACGACAGCCATGCAGCACCTGTGTCAGAGTTCCCGAAGGCACCAATCCATCTCTGGAAAGTTCTCTGCATGTCAAGGCCTGGTAAGGTTCTTCGCGTTGCTTCGAATTAAACCACATGCTCCACCGCTTGTGCGGCCCCCCGTCTATTCATTTGAGTTTTAACCT
+
CCCCCGGGGGGGGGGDEFGCGFECEFGGGEGGEFGGGGGCE:FE<FAFGFGC<ECED6C@FGGGGEGCF,D@@FAEFFGFFFFDCFFEEE=CFFCEG7>FF7FGGC7FFEAFGGGGCCD?E,CFGFGGGG7CFGGG9@3=>3:FFDC8FC>FF<C3<F,EFFG,,3<@ACFC::>F>,@FB:::F;B9B@;,:<,>>FFFGF?C<F9>FGC,7<FABFGFCF,,2<:BG7C<:<<FCF91*=B@CF7+8C*;E+A9<<A*A5EE**2<F>>*::EGGGEE*/<+0+2<@03;A790<2<FC
@M01751:259:000000000-C669V:1:1102:12879:9333 1:N:0:AGAGTC
ATGCCTACGTCATCCCCACCTTCCTCCGGTTTATCACCGGCAGTCTCCTTTGAGTTCCCGACCGAATCGCTGGCAACAAAGGATAAGGGTTGCGCTCGTTGCGGGACTTAACCCAACATTTCACAACACGAGCTGACGACAGCCATGCAGCACCTGTCTCACGGTTCCCGAAGGCACTAAGGCATCTCTGCCAAATTCCGTGGATGTCAAGAGTAGGTAAGGTTCTTCGCGTTGCATCGAATTAAACCACATGCTCCACCGCTTGTGCGGGCCCCCGTCAATTCATTTGAGTTTTAACCTT
+
CCCCCGGGGGGGGGGGGGGGGGGGGGGGGGGGGGGGGGGGGGGGGGGGGGGGGGGGGGGGGGGG@88BCFEGGGGGFGGGGGGGGGGGGFGGGDGGGGGGFGGGGGGGGGG9FFGGDGGGGGGGGGGGGGGDECGGGGGGDFGGGGGGGGGGGGGGGGDFGGFEGGFGGGGGE:CFCAFGGGGGEFFCFGGGGFGGGGGGGGGGCFFGFA<FGGGGGGGGGGGGGGGGFFGGGGCFGFGGGGGGGCFGFDGGGG77ECGG>CGE8CFCCE8?EEEGEGGCCC?C+CFFCFFCCGF?E?79?
@M01751:259:000000000-C669V:1:1102:11040:9465 1:N:0:AGAGTC
ATGCCTACGTCATCCCCACCTTCCTCCGGTTTATCACCGGCAGTCTCCTTTGAGTTCCCGACCGAATCGCTGGCAACAAAGGATAAGGGTTGCGCTCGTTGCGGGACTTAACCCAACATTTCACAACACGAGCTGACGACAGCCATGCAGCACCTGTCTCACGGTTCCCGAAGGCACTGAGGCATCTCTGCCGAATTCCGTGGATGTCAAGAGTAGGTAAGGTTCTTCGCGTTGCATCGAATTAAACCACATGCTCCACCGCTTGTGCGGGCCCCCGTCAATTCATTTGAGTTTTAACCTT
+
CCCCCGGGGGGGGGGGGGGGGGGGGGGGGGGGGGGGGGGGGGGGGCFGGGGGGGGGGGGGGGGG@@BBEFFGGGGGGGGGGGGGGGGGGGGGGGGGGGGGGGGGGGGGGDBFEGGGGGGGFGGGGGGGGGGGGGGGGGGGGGGGGGFGGGGGGGGGGGGGGGGGGGGGGGGGGGGGGGGGGGGGGGGGGGGGGGGGGGGGGGGGGGGGGGGGGGGGGGGGGGCGGGGGGGGGGCEGGGGGGGGGGGGGEFGGGGGGGGGGGGGGFF6?8CEGGGGGGGGCGFGFGGGGGGGGGGGGGGCGG
@M01751:259:000000000-C669V:1:1102:24972:9525 1:N:0:AGAGTC
ATGCCTACGTCATCCCCACCTTCCTCGCGGCTTATCACCGGCAGTCTCCCTAGAGTGCCCAACTGAATGATGGCAACTAAGGACGTGGGTTGCGCTCGTTGCGGGACTTAACCCAACATCTCACGACACGAGCTGACGACAGCCATGCAGCACCTGTGTGCACGCCTCCGAAGAGGATCCCCGATCTCTCGAGGTAACATGCCATGTCAAGGGATGGTAAGGTTCTGCGCGTTGCTTCGAATTAAACCACATGCTCCACCGCTTGTGCGGGCCCCCGTCCATTCCTTTGAGTTTTAATCTT
+
CCCCCGGGGGGGGGGGGGGGGGGGGGGG@FGGGGGGGGGGGGGGGGFFGGGGGGGGGGGGGGGGFGGGGGGGGGGGGGGFGGGGGGDGGGGGGGGGCFGGGGGGGGGGGGGGGGGGGGGGDFGGGGGGGGGDFGGGGGGGGGFGGGGGGCFDGGGGCFGFFGGGGGGGGGGGGGGGGFGGGGGGEEFGFGGGGGGGGGFG@FCGGCGF:CCGG7:EFGFCFG9FGGGGGGGGGGCGGG>CEFGFEGGCFFGG6@CFFGGD>G55;EFGGDEDEEGGGGG*?F@F<AFGFCFFGCFF???CG
@M01751:259:000000000-C669V:1:1102:3693:9572 1:N:0:AGAGTC
GTACTTAACAGGATTAGATACCCTGGTAGTCCACGCCGTAAACGATGAATGTTAGCCGTCGGGCAGTTGACTGTTCGGTGGCGCAGCTAACGCATTAAACATTCCGCCTGGGGAGTACGGTCGCAAGATTAAAACTCAAAGGAATTGACGGGGGCCCGCACAAGCGGTGGAGCATGTGGTTTAATTCGAAGCAACGCGCAGAACCTTACCAGCTCTTGACATTCGGGGTATGGGCAGTGGAGACATTGTCCTTCAGTTAGGCTGGCCCCAGAACAGGTGCTGCATGGCTGTCGTCAGCTCG
+
CCCCCGGGGGGGGGGGGGGGGGGGGGGGGGGGGGGGFGGGGGGGGGGGGGGGFGGEGGGGGGGGGGGGGGGGGGGGG7FGGGGGG7FCGGGGGDDGFFGGGGGGCDGGGGGGGGGGGGGDFFGGGGGGGGGGGFFGDDGGGGGGG@CFGGGGGGGGGGDGGGGGGGGECGFGF7:CB;FFGFFFGGGGFGGGGGGGDEGGED6:FGGGGGGG>FGGGGGGGGGGGGGDEEGGGGFCE;C:98CFGFC7E<EGFGGGGGGGGGG>CE5CGGGGC68@CG@EGGF6FEGGC8@FGGGG56++1
@M01751:259:000000000-C669V:1:1102:27401:9583 1:N:0:AGAGTC
GTACTTAACAGGATTAGATACCCTGGTAGTCCACGCCGTAAACGATGTCGACTTGGAGGTTGTTCCCTTGAGGAGTGGCTTCCGGAGCTAACGCGTTAAGTCGACCGCCTGGGGAGTACGGCCGCAAGGTTAAAACTCAAATGAATTGACGGGGGCCCGCACAAGCGGTGGAGCATGTGGTTTAATTCGATGCAACGCGAAGAACCTTACCTACTCTTGACATCCACGGAATTCGGCAGAGATGCCTTAGTGCCTTCGGGAACCGTGAGACAGGTGCTGCATGGCTGCCGTCAGCTCGTGT
+
CCCCCGGFC<CEF@@C<CFGGDF@FFEGFFGGGGGGGGGGDGFGGGGECFGEGGGCAFDECEGGCEGFCCE8EC6EFFGEFFAC@7FEEA9FF7C@FFGGFGGGGGC>FFECGG7:?FFGDEGFD:FGGEGGCFDD@FFC9FFAFGFFBFFDGGEEC<>BC@FFFG>BFG:7FFEGCCCFF<FCGGF?*?BFDGF7<<ECEGC68AC+::E9FFFFFGGGGGGGFGEGDE*AE<8;::5888CFEEGGGGCFFGG?@FGD5C5EEGFF5E9AE@2CFC<ECCFFEGC**:C5CC?CFEC5:
@M01751:259:000000000-C669V:1:1102:21087:9598 1:N:0:AGAGTC
GTACTTAACAGGATTAGATACCCTGGTAGTCCACGCCGTAAACGATGATAACTAGCTGTCCGGGGACATGGTCTTTGGGTGGCGCAGCTAACGCATTAAGTTATCCGCCTGGGGAGTACGGCCGCAAGGTTAAAACTCAAAGGAATTGACGGGGGCCTGCACAAGCGGTGGAGCATGTGGTTTTATTCGATGCAACGCGAAGAACCTTACCTACTCTTGACATCCACGGAATTCGGCAGAGATGCCTTAGTGCCTTCGGGAACCGTGAGACAGGTGCTGCATGGCTGTCGTCAACTCGTGG
+
CCCCCGGGGGGGCFGFGGDFFDGCDGFFGGA@FFGEGFFGDFGEGGGFGFGGGGGGGGGEEEEDDEEF9EFC<FEAEFGEGGFCFGEDCAFGGGCCFGGGGGGGGFBFFEFGFGDEFGGG>EGEF@FFFEGGEG9FFGGFF<F8FFFGG<F@F@ECEGCFGGGGGF7<>FC7FDFGGGGGFCCEEGG:FCGC<F?C<F:BFGGGGEFC9<EFFCFGFFDGGGGG8@FGDC>EC78@ECGG8*<F9FGGFGCFFEFFFCEEGC8FE8CFGCFCECG<6+0AC?CC8E>CG>;A8*0<CEFF*
@M01751:259:000000000-C669V:1:1102:18417:9692 1:N:0:AGAGTC
ATGCCTACGTCATCCCCACCTTCCTCCGGTTTATCACCGGCAGTCTCCTTTGAGTTCCCGACCGAATCGCTGGCAACAAAGGATAAGGGTTGCGCTCGTTGCGGGACTTAACCCAACATTTCACAACACGAGCTGACGACAGCCATGCAGCACCTGTCTCACGGTTCCCGAAGGCACTAAGGCATCTCTGCCAAATTCCGTGGATGTCAAGAGTAGGTAAGGTTCTTCGCGTTGCATCGAATTAAACCACATGCTCCACCGCTTGTGCGGGCCCCCGTCAATTCATTTGAGTTTTAACCTT
+
CCCCCGGGGGGGGGGGGGGGGGGGGGGGGGGGGGGGGGGGGGGGGGGGGGGGGGGGGGGGGGGG@88BCFFEGGGGGGGGGGGGGGGGGGGGGGGGGGGGGGGGGGGGGGGGGGGGGGGGGGGGGGGGGGGGGGGGGGGGGGGGGGGGGFGGGGGGGGGGGGGGGGGGGGGGGGGGGGGGGGGGGGGGGGGGGGFGCGGGGGGGGGGGGGGGGGGGGGGGGGGGGGGGGGGGGDGGGGEGFFGGGGGGDGGGGGFGFFFFEGGGGGGGGGGEGGGGGGGE=7<F@CCGGFFFGGGGFGFGG
@M01751:259:000000000-C669V:1:1102:2814:9694 1:N:0:AGAGTC
GTACTTAACAGGATTAGATACCCTGGTAGTCCACGCCGTAAACGATGTCGACTTGGAGGTTGTTCCCTTGAGGAGTGGCTTCCGGAGCTAACGCGTTAAGTCGACCGCCTGGGGAGTACGGCCGCAAGGTTAAAACTCAAATGAATTGACGGGGGCCCGCACAAGCGGTGGAGCATGTGGTTTAATTCGATGCAACGCGAAGAACCTTACCTACTCTTTACATCCACGGAATTCGGCAGAGATGCCTTCGTGCCTCCGGGAACCGTGAGACAGGTGCTGCATGTCGGTCGTCAGCCAGTGT
+
CCCCCGGGGGG?FDFGFGAFFGCFFFFFGGGGGGGGGGGEFGGDGGGGGGGG7C9FF@CECGGGGGGGGGGGG,,F@7FGGGFCF7FGGCEFGGGGGGGCFGGGGGEGGGGGDG+CCFGG@EFGGGEGFFGGGGDDFGGFGGGGGFDFF@CEFDFG>>FGCFGGGGGG<FDD7<<<BCFGGCCF,<<<@CEFGGFFC@>8C?EFEGGGFFG7:@ECCC++AC+CFF?E?EEFFFGGGGGFGGC?FFCF+8CCCFF+*:**::EG>CFCEGFGG>ACCGGG++++32*/*::C85C***000
@M01751:259:000000000-C669V:1:1102:28555:9777 1:N:0:AGAGTC
ATGCCTACGTCATCCCCACCTTCCTCCGGTTTGTCACAGGCAGTCTCCTTAGAGTGCCCACCATAATGTGCTGGTAACTAAGGACAAGGGTTGCGCTCGTTACGGGACTTAACCCAACATCACACGACACGAGCTGACGACAGCCATGCAGCACCTGTGTCTGAGTTCCCGAAGGCACCAATCCATCTCTGGAAAGTTCTCAGCATGTCAAGGACAGGTACGGTTCTTCGCGTTGCTTCGAATTAAACCACATGCTCCACCGCTTGTGCGGGCCCCCGTCAATTCATTTGAGTTTTAACCT
+
CCC9BDF@FGGDG,,;CFECFGF@FFGGGEGCFG9FC,CFFGGGDGFFGG,FAFGGGG8F7@FFFGFGGGGGFFGGFGFGGFGGFGG@FEFGGG:+:FDGGGGGGGGDGGGGFGF=FE=?E,BEFE++>+BCC+C8,=BCC7>=DFDFBD?3=FGGGADECGGFGGCFGF@F7B7<8F:FGCFGG7CCF=CA:FGFG;77DCFC;?<?@FFFA7<CFCFG?FFFEF<>,4=*=C7:CF:BEDF@C+<C8FC5C6<@7<+;::CC>CGFEC5EEG?*:*2A8*7<<7EFGF?CF<EFCF9E9
@M01751:259:000000000-C669V:1:1102:3246:9816 1:N:0:AGAGTC
GTACTTAACAGGATTAGATACCCTGGTAGTCCACGCCGTAAACGATGTCGACTTGGAGGTTGTTCCCTTGAGGAGTGGCTTCCGGAGCTAACGCGTTAAGTCGACCGCCTGGGGAGTACGGCCGCAAGGTTAAAACTCAAATGAATTGACGGGGGCCCGCACAAGCGGTGGAGCATGTGGTTTAATTCGATGCAACGCGAAGAACCTTACCTACTCTTGACATCCACGGAATTCGGCAGAGATGCCTTAGTGCCTTCGGGAACCGTGAGACAGGTGCTGCATGGCTGTCGTCAGCTCGTGT
+
CCCCCGGGGFGGFGGDGGGGGGGFGFGGGGGGGGGGGGGFGGGDEGGGGGFGEGGGFGGCEGGGGGFGGGCGG@GGGGGFDGEGFGGGGGGGGEGGGDFGEFGGGG7FFGDBF7FGGFGGGGGGGGGEGCFGGDFGCFDGGGGGGGGGGF:CEGGGGGEGEFGGGGGGGGDFGGCEF:FCFGGG?F@FGFFGGFFFCFGGGGCFFGCGGGGGCCF+<CFECFGGGGFEGGEGCFFCDC58CCF+<<9<FGGGDFC<<EEGCGGFG*:FEFGGGGFCDC?96C+28CEFFGG5*:E?EEEC:
@M01751:259:000000000-C669V:1:1102:16030:9823 1:N:0:AGAGTC
ATGCCTACGTCATCCCCACCTTCCTCCGGTTTGTCACCGGCAGTCTCCTTAGAGTGCCCACCATAACGTGCTGGTAACTAAGGACAAGGGTTGCGCTCGTTACGGGACTTAACCCAACATCTCACGACACGAGCTGACGACAGCCATGCAGCACCTGTGTCCAAGTCCCCGAAGGGAAGAAATCCATCTCTGGAAGTCGTCTTGGCATGTCAAGGGCTGGTAAGGTTCTTCGCGTTGCTTCGAATTAAACCACATGCTCCACCGCTTGTGCGGGCCCCCGTCACTTCCTTTGAGTTTTAAC
+
CCCCCGGGGGGGGGGGGGGGGGGGGGGGGGGGGGGGGGGGGGGGGGGGGGGGGGGGGGGGGGGGGGGGGGGGGGGGGGGGGGGGGGGGGGGGGGGGGGGGGGGGGGGGGGGGGGGGGGGGGFGGGGGGGGGGGGGGGGGGGGGGGGGGGGGGGGGGGGFFGGGGGGGGGGGGDGGGGGGGFGGGGGGGGGGGGGGGGGGGGGGGGGGGGGGGGGGGGGGEGGGGGFGGGGFGGGGGDFGGGDG>FGGGGGGGFGGFGGGGGGGEGDGGG6CGGGGEGGGG=EG*CGGGGGF9CCGGGGGG:
@M01751:259:000000000-C669V:1:1102:29316:9896 1:N:0:AGAGTC
ATGCCTACGTCATCCCCACCTTCCTCGCGGCTTATCACCGGCAGTCTCCTTTGAGTTCCCGACCGAATCGCTGGCAACAAAGGATAAGGGTTGCGCTCGTTGCGGGACTTAACCCAACATTTCACAACACGAGCTGACGACAGCCATGCCGCACCTGTCTCACGGTTCCCGAAGGCACTAAGGCATCTCTGCCGACTTCCCTGGATGTCAAGAGTAGGTAAGGTTCTTCGCGTTGCATCGAATTAAACCACATGCTCCCACGCTTGTGCGGGCCCCCGTCAATTCATTTGAGTTTTAACCT
+
CCCCCG9EGGGGGAGGGGGGG8EFCDGGDCGCDGCGGGGGD>7CCDCFCCCDFFGCAFGGDDG77876?,=8,@EFGGGCF@FEFGF9?8FGGGGGDGGGGGGGDGEGGCFGGCFG?EF?FCGGGGGGGDCC7C:89@77CED7FCDCF,<CEDGGCEDCFCF77<E@DFGGC**CFF@@:FDF77F9C?E9CDE***,7+,B*;E+CFGGGGGGG+<99FFGFG79CFGC*?5*8C9958FC59+2+:EFC6:F+++**2/:>>8:6CCG5CEDEGDCDCGC++<CGG7E5+<CFG++<:
@M01751:259:000000000-C669V:1:1102:3508:9960 1:N:0:AGAGTC
ATGCCTACGTCATCCCCACCTTCCTCCGGTTTGTCACCGGCAGTCTCCTTAGAGTGCCCACCATAACGTGCTGGTAACTAAGGACAAGGGTTGCGCTCGTTACGGGACTTAACCCAACATCTCACGACACGAGCTGACGACAGCCATGCAGCACCTGTGTCAGAGTTCCCGAAGGCACCAATCCATCTCTGGAAAGTTCTCTGCATGTCAAGGCCTGGTAAGGTTCTTCGCGTTGCTTCGAATTAAACCACATGCTCCACCGCTTGTGCGGGCCCCCGTCAATTCCTTTTAGTTTTATCCT
+
CCCCCFGGGGGGGGGGGGGGGGCGGEGGECEFEFGFFGGDFFCFCEDFDFGGGGFGFGCCCFGGGGGGGDFGDGGGG@DF<F8ECGGG@CFF:FGCCEG=F7CCEDEEFFAGFGGGGFGGGFCEDFFFEE7CFGCDGG>:FGCF<DFC<@<DAF<C@<,@FC9,<FF<BF7>F*3@BGGG<:CFCCC,D@FFGGFGCFFFGGGFC,,=FF9,<F<F>FF9AFC<@:<CC*4<C:14C<>**2+:520C;5@FCFG++3C8@58*8C:6:8C85:288>EEDC@:+<<<+++0+3AF7+<:<
@M01751:259:000000000-C669V:1:1102:19235:9991 1:N:0:AGAGTC
ATGCCTACGTCATCCCCACCTTCCTCCGGTTTGTCACCGGCAGTCTCCTTAGAGTGCCCACCATAACGTGCTGGTAACTAAGGACAAGGGTTGCGCTCGTTACGGGACTTAACCAAACACCCCACGACACGAGCTGACGACAGCCATGCACACCCTGTGTCTGAGTTCCCGAAGGCCCCAATCCATCTCTGGAAAGTTTTCAGAATTTCAAGGCCAGGAAAGTTTTTTCCCTTTGTTTCAAATTAAACCAACTGCCCCCCCGTTTTTCCGGGCCCCGGTCATTTCATTTGGGTTTTAACCT
+
CCCCCGGGGGGGGGGGGGGGGGGGGGGGGGGGGGGGGGGGGGGGGGGGGGGGGGGGGGGGGGGGGGGGGGGGGGGGGGGGGGGGGGGGGGGGGGGGEGGGGGGGGGGGGGGGGG9FFF,,+4+8666+4433+++353+8+3+B<,C33,,,,@:<,83@<,38,8,3@<BE@C*,,>*><3@,7,8,33C<BF:3>@,,737,3<,,7@;@CFC*<7*=,=,?,2=8,,,,72,2?4,,7,<9<F+A6/**03+0;*1::*/;+**++;>8?EEG5*/1A+<<++3<7++/2AECG6C+0
@M01751:259:000000000-C669V:1:1102:17426:10058 1:N:0:AGAGTC
GTACTTAACAGGATTAGATACCCTGGTAGTCCACGCCGTAAACGATGATAACTAGCTGTCCGGGGACCTGGTCTTTGGGTGGCGCAGCTAACGCATTAAGTTATCCGCCTGGGGAGTACGGCCGCAAGGTTAAAACTCAAATGAATTGACGGGGGCCCGCACAAGCGGTGGAGCATGTGGTTTAATTCGAAGCAACGCGAAGAACCTTACCAGGCCTTGACATGCAGAGAACTTTCCAGAGATGGATTGGTGCCTTCGGGAACTCTGACACAGGTGCTGCATGGCTGTCGTCAGCTCGTGT
+
CCCCCGGGGGGGGGFGGEADGFGEGGGGGGGGGGGGGFGGGGGGGGGGGGGGGFGGGFGGGGGGGGGGGGGGGGGGGGGCFGGGGGGGGGGGGGGGGGGGGGCGGGGGGGGGGGGGGGGGGGGDGGGGGGGGGGGGGGGGGGGGGFGGGGGGGGGGGGGGGGGGGCEGCFGGFGFGGGGF@FFGGGGFFGGGGGGGGGEGGEGFG>FFGGFFGGDEGGGGGGGGGGFGGGGFGFGF7FG<EEGFGCCFGFGGGGGGGCGGGGGGGGGGGGGGGGGGGGGGGGFFGGGGGGGFGGG7EGEF:
@M01751:259:000000000-C669V:1:1102:16708:10093 1:N:0:AGAGTC
ATGCCTACGTCATCCCCACCTTCCTCCGGTTTGTCACCGGCAGTCTCCTTAGAGTGCCCACCATAACGTGCTGGTAACTAAGGACAAGGGTTGCGCTCGTTACGGGACTTAACCCAACATCTCACGACACGAGCTGACGACAGCCATGCAGCACCTGTGTCTGAGTTCCCGAAGGCACCAATCCATCTCTGGAAAGTTCTCAGCATGTCAAGGCCAGGTAAGGTTCTTCGCGTTGCTTCGAATTAAACCACATGCTCCACCGCTTGTGCGGGCCCCCGTCAATTCCTTTGAGTTTTAACCT
+
CCCCCGGGGFGGGGGGGGGGGGGGGGGGGGGGGGGGGGGGGGGGGFGGGGGGGGGGGGGGGGGGGGGGGGGGGGGGGGGGGGGGGGGGGGGGGGGGGGGGGGGGDGGGGGGGGGGGGGGGGCGGGGGGGGGGGGGGGGGGGDFGGGGDFGGGGGGGGFGGGGGGGGGGGGGGGGGGGGGGGGGGGFGGFGGGGGGGFGGGGGGGGGGGGCFBFGGGGGGGGDGGGGGGFGGGGGGGGFFFGFFFGGCECGGGGCGFGFGGGGGGGGGCGGG>EGGGGGEGEGGGGGGGGFEGGGGCF+CC9
@M01751:259:000000000-C669V:1:1102:3884:10143 1:N:0:AGAGTC
ATGCCTACGTCATCCCCACCTTCCTCCGGTTTATCACCGGCAGTCTCCTTTGAGTTCCCACCATTACGTGCTGGCAACAAAGGATACGGTTTGCGCTCGTTGCGGGACTTAACCCAACATTTCACAACACGAGCTGACGACAGCCATGCAGCACCTGTCTCAGAGTTCCCGAAGGCACTCAAGCATCTCTGCCGAATTCCGTGGATGTCAAGAGTAGGTAAGGTTCTTCGCGTTGCATCGAATTAAACCACATGCTCCACCGCTTGTCCGGGCCCCCGTCCATTCATTTGAGTTTTAACCT
+
CCCCCGGGGGGGGFGGGFG@AFF@F<E@CCEFGC9@FG>@FCEGGCFGFGAFDF,66CEE@@FGAFGG@,:FEFE?F,C,C88<<F,6?,,,,CBB+BFB@<@4C@7+B=?595EFFEFGA9<@??,+8F?CCCG<BD+BFE7,=>,,BF<FDG7<>=D,<,@FGF<EFGEEECC<FFG,D?FGFF8,@F,>DF*<1<<CFF::*?F<CFG,2=FF9FCFGFF9<FFFG**11=B<FF<?88+*<0@FEF*;8EFCC82CEE5*8CC+<E*2:?C=E5*;*;F++2<C@CCCGFFGE?<<<
@M01751:259:000000000-C669V:1:1102:25148:10167 1:N:0:AGAGTC
ATGCCTACGTCATCCCCACCTTCCTCCGGTTTGTCACCGGCAGTCTCCTTAGAGTGCCCACCATAACGTGCTGGCAACAAAGGATAAGGGTTGCGCTCGTTACGGGACTTAACCCAACATCTCACGACACGAGCTGACGACAGCCATGCAGCACCTGTGTCTGAGTTCCCGAAGGCACCAAAGCATCTCTGCTAAGTTCTCTGGATGTCAAGGCCAGGTAAGGTTCTTCGCGTTGCATCGAATTAAACCACATGCTCCGCCGCTTGTGCGGGCCCCCGTCAATTCCTTTGAGTTTTAGCCT
+
CCCCCGGGGGGDGGGGGDFGGGGGGGGGGGGGEGGGGGGGGGGGGFGGGGFGGGGGGGGGGGGGGGGGGCFGDCFFGGGFGGGGGGGAFDFG>FGGCGGGGGGGGGGGGGGGGGFEFGCFGBCGGGGGGGCCFGGGGGGCCBFGGGGGGGGFGGFFGFGGGGGGGFGGGGGGGDCFGGGGGGGGGGG<CFGGCF7:@DCFGGFFGGGGGGGDFGGGGGGCGCFFGGGGFCCCGGF@:FF<C+>BFF9<?FGGGGGGGGGGGC5/AEGGGGGGGGGGGDEGCECGGGGGGG+C<CGFGGGD9
@M01751:259:000000000-C669V:1:1102:3974:10179 1:N:0:AGAGTC
ATGCCTACGTCCTCCCCACCTTCCTCCGGTTTATCACCGGCAGTCTCATTAGAGTGCCCTTTCGTAGCAACTAATGACAAGGGTTGCGCTCGTTGCGGGACTTAACCCAACATCTCACGACACGAGCTGACGACGGCCATGCAGCACCTGTGTTCCAGTTCTCTTTAGAGCACTCCCAAATCTCTTCGGGATTCTAGACATGTCAAGGGTAGGTAAGGTTTTTCGCGTTGCATCGAATTAATTCACATCATCCACCGCTTGTGCGGGTCCCCGTCAATTCCTTTGCGTTTTAATCTTGCGA
+
@@ACCEFEGGG,@CE@@@C@FGFE6EEF@::B9CAEE<@GEG7FFFGFGGFC<AFG<CCF,@CCFGFGFGGGF8@<FGFF8@CFE:C:>68CGD@FG7FEDG<FEFEGGFG+B,5?EFGGGGGC>CFCFFF:CGGDGEGGGFGGGG,<3<<FCFFCF=,,@FGCF,,,8,8,D3@FFAFFFCFC,@?DC7**4C,,,7<F9C@<,,3:<4::7FG,:,C9FFFCF:C8BC*2:288@8*+<+++<+++<+++<8@8**:C5*++;*2:C58EGEC*;:+9+3<??+:?EE8<6<7+C9?*2
@M01751:259:000000000-C669V:1:1102:19798:10184 1:N:0:AGAGTC
ATGCCTACGTCATCCCCACCTTCCTCTCGGCTTATCACCGGCAGTCCCCTTAGAGTGCCCAACTGAATGCTGGCAACTAAGGGCGAGGGTTGCGCTCGTTGCGGGACTTAACCCAACATCTCACGACACGAGCTGACGACAGCCATGCAGCACCTGTTCTGGGGCCAGCCTAACTGAAGGACAATGTCTCCACTGCCCATACCCCGAATGTCAAGAGCTGGTAAGGTTCTGCGCGTTGCTTCGAATTAAACCACATGCTCCACCGCTTGTGCGGGCCCCCGTCAATTCATTTGAGTTTTAA
+
CCCCCGGGGGGGGGGGGGGGGGGGGGGGGGGGGGGGGGGGGGGGFGGGGGGGGGGGGGGGGGGGGGGGGGGGGGGGGFGGGGGGGGGGGGGGGGGEGGGGGGGGGGGGGGGGGGGGGGGGGGFGGGGGGGGGGGGGGGGGGGGGGGGGGFGGGGGGGGGGCBCGGGGGGGGGGGGGGGFGGGGGGGGGFGFGGGGGGGGGFFGFGDCECGGG:FFGGGCFFGFGFFGGGGGGGGGEGGGGGG>CFG5E+ACGGGGG?:CGGGGFEEGE5E6CGGGGGCCCGEE55CFECGGGCGGG7CFG6
@M01751:259:000000000-C669V:1:1102:9508:10192 1:N:0:AGAGTC
GTACTTAACCGGATTAGATACCCTGGTAGTCCACGCCGTAAACGATGAATGCCAGCCGTTGGCCTGCTTGCAGGTCAGTGGCGCCGCTAACGCATTAAGCATTCCGCCTGGGGAGTACGGTCGCAAGATTAAAACTCAAAGGAATTGACGGGGGCCCGCACAAGCGGTGGAGCATGTGGTTTAATTCGAAGCAACGCGCAGAACCTTACCATCCCTTGACATGGCATGTTACCTCGAGAGATCGGGGATCCTCTTCGGAGGCGTGCACACAGGTGCTGCATGGCTGTCGTCAGCTCGTGTC
+
CCCCCGGGGGGGGGGGGGGGFCGGGGGGGGFGFFGGGGGGGGGGGGGGGGGGGGGGGGGGGGGGGGGGGGGGGGGGGGGGGGGGDGGGGGGGGGGGFGGGFGGGGGGGGGGGG=FGGGGGCGGDGGGGFGGGGGGGGGFGGGGGFFFGCGDFGGGGGGGGGGGGGGGFGGGGGGGGCGGCCGGGGGFGGGGGGGGGG>FGGGGEFFGGGGGGCFGGGGGFCF6C>CFGGGFEFGGGGGGDGGCFEEEDEGGGGGGGGGGGGGGEGGGGGGGGGF?CGGGGGGFGGGGF5FFGGGFECEFC6
@M01751:259:000000000-C669V:1:1102:7002:10208 1:N:0:AGAGTC
ATGCCTACGTCATCCCCACCTTCCTCCGGTTTGTCACCGGCAGTCTCCTTAGAGTGCCCACCATAATGTGCTGGTAACTAAGGACAAGGGTTGCGCTCGTTACGGGACTTAACCCAACATCTCACGACACGAGCTGACGACAGCCATGCAGCACCTGTGTCTGAGTTCCCGAAGGCACCAATCCATCTCTGGAAAGTTCTCAGCATGTCAAGGCCAGGTAAGGTTCTTCGCGTTGCTTCGAATTAAACCACATGCTCCACCGCTTGTGCGGGCCCCCGTCAATTCATTTGAGTTTTAACCT
+
CCCCCGGGGGGGGGGGGGGGGGGGGGGGGGGGDFGGGGGGGGGGGGGGGGGGGGGGGGGGGGGGGGGGGGGGGGGGGGGGGGGGGGGGFGGGGFGGGGGGGGGGGGGGGGGGGGGGGGGGGAFGGGGGGGGGGGGGGGGGGGGGGGGGGGGGGGGCFGFGGGGFGFFGGGGGGGGGGGGGGGGGGGGCFGGGGGFGGGGGFG9FGGGGGGGECFGGGGGGGGGGGGGGGGEGGGGGGGG<C@FF;CFGDFFFFFGGFGGGGDGGGGF+9*CEGGGEE=CGDECFGGGGGGGF?FDFGFGG9
@M01751:259:000000000-C669V:1:1102:27561:10284 1:N:0:AGAGTC
GTACTTAACAGGATTAGATACCCTGGTAGTCCACGCCGTAAACGATGTCAACTAGCCGTTGGAATCCTTGAGATTTTAGTGGCGCAGCTAACGCATTAAGTTGACCGCCTGGGGAGTACGGCCGCAAGGTTAAAACTCAAATGAATTGACGGGGGCCCGCACAAGCGGTGGAGCATGTGGTTTAATTCGATGCAACGCGAAGAACCTTACCTACTCTTGACATCCAGAGAACTTAGCAGAGCTGCTTTGGTGCCTTCGGGAACTCTGAGACAGGGGCTGTATGGCTGTCGTAAGCTCGTGT
+
CCCCCAGGGFGGGGFGGFCA@<FFG8CFFFGGFGGGGGGGGGGGDFFFGFCFGGGFCECFGFGGC@F99FE@C,@E<6CFEFEC@FGGGE<EGD7CFGGG,9EC5C:EF@CFFGGGG?,+@FE=CCCE?,?<BFDF<C?,:8FDED?FEF=+=FEEGCFC3B7:FFGGGGEC7,@C9CGGFCFCAF,@@?F:*:F7<FFCD:FFDE*<EGGG78+<CFCCGF?CCC+<CFFC?FF?FCFD/*+:CE7@<E@CGFCCGGGGCCFF:@FC7@<?CC*8?EE*<<CFF*1*3*/***00+*>*1
@M01751:259:000000000-C669V:1:1102:15785:10316 1:N:0:AGAGTC
ATGCCTACGTCATCCCCACCTTCCTCCGGTTTGTCACCGGCAGTCTCCTTAGAGTGCCCACCATAACGTGCTGGTAACTAAGGACAAGGGTTGCGCTCGTTACGGGACTTAACCCAACATCTCACGACACGAGCTGACGACAGCCATGCAGCACCTGTGTCAGAGTTCCCGAAGGCACCCATCCATCTCTGGAAAGTTCTCTGCATGTCAAGGCCTGGTAAGGTTCTTCGCGTTGCTTCGAATTAAACCACATGCTCCACCGCTTGTGCGGGCCCCCGTCAATTCATTTGAGTTTTAACCT
+
CCCCCGGGGGGGGGGGGGGGGGGGGGGGGGGGGGGGGGGGGGGGGCGGGGGGGGGGGGGGGGGGGFGGGGGGGGGGGGGGGGGGGGGGGGGGG,FG@FGGGGGGGCGGGFGGGGFGGGGGGGGGDFCGGGGGGDGCGGGGGEG?EGGGFGFFGGGGGGGGGGFGGGGGGGGGGGGGCGGGFFFGGGGBFGGGGGGGGFGGGGGGGGGGGGGGCFFFCFGGFFGGGFGGGFGGEFEDFCGGGGGGGGGGGGFGGFF?9FGGGEGGGGGCGGC*:EGG?5??CEFGFGCFGDFFGGGGGFGFG
@M01751:259:000000000-C669V:1:1102:22761:10350 1:N:0:AGAGTC
ATGCCTACGTCATCCCCACCTTCCTCCGGTTTATCACCGGCAGTCTCCTTTGAGTTCCCGACCGAATCGCTGGCAACAAAGGATAAGGGTTGCGCTCGTTGCGGGACTTAACCCAACATTTCACAACACGAGCTGACGACAGCCATGCAGCACCTGTCTCACGGTTCCCGAAGGCACTAAGGCATCTCTGCCGAATTCCGTGGATGTCAAGAGTAGGTAAGGTTCTTCGCGTTGCATCGAATTAAACCACATGCTCCACCGCTTGTGCGGGCCCCCGTCAATTCATTTGAGTTTTAACCTT
+
CCCCCGFGGGGGGGGGGGGEGGGGGGGGGGGGGDGGGGGGGGGFGFGGGGGGFFGGFGGGGGE7@7BCAGGGGGGGGGGGFDGGFFG@C<EGG7FGGGGGGGGGDGFFGGFGGGGGGGGGGEGGGGE?=FGGGDFFGGGGGDGFGGFGGGGGGGGGFGFGFGGGGGGGGEGGCFGC<<FGC:FGGGGGGGGGGGF@FGF@ABC*<?FGCFDFECGFGGGB9FFGGGG0AEGCG5:9CFEFGCGGG7CFGGGGGF7CFFGF558?CFFEEEEEGGGGDC**1AEFFCEFGGFCFGFGFF??F
@M01751:259:000000000-C669V:1:1102:25529:10353 1:N:0:AGAGTC
ATGCCTACGTCATCCCCACCTTCCTCCGGTTTGTCACCGGCAGTCTCCTTAGAGTGCCCACCATAACGTGCTGGTAACTAAGGACAAGGGTTGCGCTCGTTACGGGACTTAACCCAACATCTCACGACACGAGCTGACGACAGCCATGCAGCACCTGTGTCTGAGTTCCCGAAGGCACCAATCCATCTCTGGAAAGTTCTCAGCATGTCAAGGCCAGGTAAGGTTCTTCGCGTTGCTTCGAATTAAACCACATGCTCCACCGCTTGTGCGGGCCCCCGTCACTTCATTTGAGTTTTAACAT
+
CCCCCGGGGAFEFGFFGGGEGGGGGFFGGGGGGGGFGC@FGGGGGCGGGGGGGGCEGGGGGGGGGGGGFGGGFFGGFFGFGGGGGGGDFEGCFF7FFGGGGFEGEECFGFGCFGGGFGFGGCFEDGEGG7FFEGGGGGGGCFFGGGGCGGCDFGGGGCFFGGFGFGFGFFG+CFEFGGGGF:FB>CF?F@9CAC<BCGF@AF<FFC:B@FFGEF:F<7FGGF77<ACCF<:7FFGFGFG*C:FFGCCF*8;8@CFE?:FFFECDGGG8?EGGGG*8CC;E=1:7A9FF97C*++<:7C?+2
@M01751:259:000000000-C669V:1:1102:6925:10444 1:N:0:AGAGTC
GTACTTAACAGGATTAGATACCCTGGTAGTCCACGCCGTAAACGATGTCGACTTGGAGGTTGTTCCCTTGAGGAGTGGCTTCCGGAGCTAACGCGTTAAGTCGACCGCCTGGGGAGTACGGCCGCAAGGTTAAAACTCAAATGAATTGACGGGGGCCCGCACAAGCGGTGGAGCATGTGGTTTAATTCGATGCAACGCGAAGAACCTTACCTACTCTTGACATCCACGGAATTCGGCAGAGATGCCTAAGTGCCTTCGGGAACCGTGAGACAGGTGCTGCATGGCTGTCGTCAGCTCGTGT
+
CCCCCGGGGGGFGGGGGGGGGGGGDGGGGGGGGE7@CGFGDGGCG9FFEEGG,BFCG@FGGGGGDGGCFGFGGGGGG,,,EA<BCEEGGG<<FD7CFEFDFDFCG=FEGGGGDGGGEGGG+@+FGEGGGGFGGGCDFDAFFGDBDF,FGGG7BGG7FGGGGGGFG7B1=FGGGFCFFEFGCEAEGGGGGC:FGG9,1<88EEGFGG>EG@:CFG6:<@EF+<@EGGGE>*?@F:C>8:>C/;+<EGG++:+<9ECFFCGG>EGC88CA=CFGF>C?CCFFGFFD8*;86CCFFE?78EC7*
@M01751:259:000000000-C669V:1:1102:7142:10453 1:N:0:AGAGTC
ATGCCTACGTCATCCCCACCTTCCTCCGAGTTGACCCCGGCAGTCTCCTATGAGTCCCCGCCATAACGCGCTGGCAACATAGAACGAGGGTTGCGCTCGTTGCGGGACTTAACCCAACATCTCACGACACGAGCTGACGACAACCATGCACCACCTGTACACCGACCACAAGGGGGCGACCATCTCTGGCCGTTTCCGGTGTATGTCAAGCCTTGGTAAGGTTCTTCGCGTTGCATCGAATTAATCCGCATGCTCCGCCGCTTGTGCGGGCCCCCGTCAATTCCTTTGAGTTTTAGCCTTT
+
CCCCCGGGGGGGGGGGGGGFGGGGGGGGGGGGGGGGGGGGGGGGGGGGGGGGGGGGGGGEGGGEGGGGGGGGCEFGGGGGGGGGGGGGGEGGGGGGGGGGCFGGGGGGGGGFGGGGGGGFE<F<FFGGGGGGGGGGFGGGGGGGGGGGGFGGGGFGGGGGGGGGGGGGFCGEFG7CGFGGGGGG9EGCGGGGGGGGGCEEGGG7CFG+<EGFGFGCC9EFFCCAEGGGGEEGC*+@C58@FG7CFGG*@5ECF?9CEGGG>C>:F8C>CEGGGG**;CE=CFFCFGG@+/<FGG9:<ACF+
@M01751:259:000000000-C669V:1:1102:14939:10496 1:N:0:AGAGTC
ATGCCTACGTCATCCCCACCTTCCTCCGGTTTATCACCGGCAGTCTCCTTTGAGTTCCCGACCGAATCGCTGGCAACAAAGGATAAGGGTTGCGCTCGTTGCGGGACTTAACCCAACATTTCACAACACGAGCTGACGACAGCCATGCAGCACCTGTCTCACGGTTCCCGAAGGCACTAAGGCATCTCTGCCGAATTCCGTGGATGTCAAGAGTAGGTAAGGTTCTTCGCGTTGCATCGAATTAAACCACATGCTCCACCGCTTGTGCGGGCCCCCGTCAATTCATTTGAGTTTTAACCTT
+
CCCCCGGGGGGGGGGGGGGGGGGGGGGGGGGGGGGGGGGGGGGGGGGGGGGGGGGGGGGGGGGG@8BCFGGGEGGGGGGGGGGGGGGFEGGGGGGGGGGGGGGGGGGGGGGGGGGGGGGGGGGGFGGGGGGGGGGGGGGGGGGGGGGGDFGFGGGGGGGGGGGGGGGGGDGGEDGFGFGGGGGGGGAGFFGGGGFGGGGGGGGGGGGGGFFGGGGGDGGGGGGGGGGGGGGGGEGGEGGGGGGGGFGGGGGGGGGGGFFFEDCEFGGCEDDGGGGGGGGECGE?FFGFCFFGFGGFCFGFF
@M01751:259:000000000-C669V:1:1102:2679:10526 1:N:0:AGAGTC
ATGCCTACGTCATCCCCACCTTCCTCACAGTTTACACTGGCAGTCTTGCTAGAGTTCCCACCATTACGTGCTGGCAACTAACAACAGGGGTTGCGCTCGTTATAGGACTTAACCCAACATTTCACAACACGAGCTGACGACAGCCATGCAGCACCTGTCTCAGCGTTCCCGAAGGCACCAAAGCATCTCTGCTAAGTTCGCTGGATGTCAAGAGTAGGTAAGGTTCTTCGCGTTGCATCGAATTAAACCACATGCTCCACCGCTTGTGCGGGCCCCCGTCAATTCATTTGAGTTTTAACCT
+
CCCCCGGGGGGGGGCFFGFGGGGGGGGGGGGGGGGGGGGGGGGGGGGGGFGGGGGGGGGGGGGGFGGGGGGGGFGGGGGGGFGGGGGGGDGGGGGD@FGGGGGGGGFGGGGGGGGFGGFGGGFFGGGGFGGGGGGGGGGGGGEGGGGGGG9FGGGGGGGGGGGGDGGGDFEGEGGGGGFGGGGGGG8=FFGG9;CEGCFEEEDCFFGFFGFGGGGGGGGGGGGGGGCF<FGEFFCFGGGGCC@FFGGG6CCGGG+;CFFEGGGEGGG6EGG5EGGGGGGG5CFE?CFFFGGGGGCGGFFGF
@M01751:259:000000000-C669V:1:1102:8752:10529 1:N:0:AGAGTC
GTACTTAACAGGATTAGATACCCTGGTAGTCCACGCCGTAAACGTTGGGCGCTAGATGTAGGGACCTTTCCACGGTTTCTGTGTCGTAGCTAACGCATTAAGCGCCCCGCCTGGGGAGTACGGCCGCAAGGCTAAAACTCAAAGGAATTGACGGGGGCCCGCACAAGCGGCGGAGCATGTGGTTTAATTCGATGCAACGCGAAGAACCTTACCTACTCTTGACATCCACGGAATTCGGCAGAGATGCCTTAGTGCCTTCGGGAACCGTGAGACAGGTGCTGCATGGCTGTCGTCAGCTCGG
+
CCCCCFGGGGGGGGGCEFFGG@FEFFGFEFFFFEGGFGF;@<CFFFGGGFGGE@FGGGGGGGGGGGGGGGGDFGEFCBFGGGDD9FDFGGGG,ECGE7FGDFG:FEGGGGGGGGGGGGDFFCFCEECCFGGDFFGGGGGFGGFGGG?<<<C<FGDFEGGGGGGGGGCGGGGCFEGGGGG9<FGGGGGFFFC@9EGGGGEGGGGGGGGGGGGGGGGG6:EGCCFGGG8AF?EGGGG2;>8CEFFC7:9CGFCF79CFFGDGGG>EFFDG=*AFFF@FC6EFGFG?C6/;:*+:;:*;890>*
@M01751:259:000000000-C669V:1:1102:27379:10533 1:N:0:AGAGTC
GTACTTAACCGGATTAGATACCCTGGTAGTCCACGCCGTAAACGATGATAACTAGCTGTTCGGGCACTTGGTGCTTGGGTGGCGCAGCTAACGCATTAAGTTATCCGCCTGGGGAGTACGGCCGCAAGGTTAAAACTCAAATGAATTGACGGGGGCCTGCACAAGCGGTGGAGCATGTGGTTTAATTCGAAGCAACGCGCAGAACCTTACCAGCGTTTGACATGGCAGGACGACTTCCAGAGATGGATTTCTTCCCTTCGGGGACCTGCACACAGGTGCTGCATGGCTGTCGTCAGCTCGT
+
CCCCCGGGGAFC+B@CA9CEDGGGGFFFGFGFGG@FGEGGGGGGGGDAEFGGGGGFGGG,@FFFGDFFFGGFDGFDFCFEG7FGDE=FGAEGF7FEGA55EFFFGGGGF7CGFD774FFG>FCFEFCFGDAFG9D9=FGGFFDGGFEGFGECFGGGE*8<FCFGFGC7*>C@CCCFFFF?@@FGEF<CCEEGGGGG***4<FGFGEGGG+0<CFG88>EG7CCG?FGCCEFD8EEEGGGGGGG+AG6:@+<?E0<CFGGGCE5CE>FF6:FFGCGGGFCC798?EFGG5*0;C/8=EGCG*
@M01751:259:000000000-C669V:1:1102:19293:10533 1:N:0:AGAGTC
ATGCCTACGTCATCCCCACCTTCCTCCGGCTTATCACCGGCGGTTCCTTTAGAGTACCCAACTTAATGATGGTAACTAAAGGCGAGGGTTGCGCTCGTTGCGGGACTTAACCCAACATCTCACGACACGAGCTGACGACAACCATGCAGCACCTGTGTTCCAGTCCCCGAAGGGGAGAGATCCATCTCTGGAAATCGTCCGGACATGTCAAACGCTGGTAAGGTTCTGCGCGTTGCTTCGAATTAAACCACATGCTCCACCGCTTGTGCAGGCCCCCGTCAATTCCTTTGAGTTTTAACCT
+
CCCCCGGFCCFCFFGGGFGCEC8CEAFGGDGGGGFGGGGC>FGGEGEE<CF<@CEFG<<F@,:EFD<EGG,FF<,<FDCFG9,>@FEF@F+9=++4FG7BBE7++@,F<EF<FGGGFF=,,C,B@FC==E+@B,FGCFG+@F:CFGCF9CC:<88>:@:,@@FD9F:F7=7**=*4=*<@,:<CFD,8?<FFGC:2<FG:FF78EGGG?7C<FC:AEE:+<CFC9<C7E58EEEGGG9?E>*<CCFFFFFFFC0<AC++*;>ED**0<9C?@C**::=;*;*+<F7<?<++*23<EF6CE+
@M01751:259:000000000-C669V:1:1102:15456:10565 1:N:0:AGAGTC
ATGCCTACGTCATCCCCACCTTCCTCCGGTTTATCACCGGCAGTCTCCTTTGAGTTCCCGACCGAATCGCTGGCAACAAAGGATAAGGGTTGCGCTCGTTGCGGGACTTAACCCAACATTTCACAACACGAGCTGACGACAGCCATGCAGCACCTGTCTCACGGTTCCCGAAGGCACTAAGGCATCTCTGCCGAATTCCGTGGATGTCAAGAGTAGGTAAGGTTCTTCGCGTTGCATCGAATTAAACCACATGCTCCACCGCTTGTGCGGGCCCCCGTCAATTCATTTGAGTTTTAACCTT
+
CCCCCGGGGGGGGGGGGGGGGGGGGGGGGGGGGGGGGGGGGGGGGGGGGGGFGGGGGGGGGGGG@8BBFEGGGGGGGGGGGGGGFFFEFEGGGBGDGGGGFGGGGGGGGCFEGGGGGGGGGGGGGGGGGGGGGGGGGGGGGGGGGGGGGGGGG@FFGGBFGGGGGGGGGGGG>@FGGGGGG7@FGGFFGFGGGDEGGGGGGGEGGGGGGGGFGGGGGGGGFFGFGGGGGDDEEGGGFG>CCFFFGGGGGGEECD:<CFGGGGGGGGCDE55CEGGGGGG?EGGGGGGGGGGCCFGGGGGFF
@M01751:259:000000000-C669V:1:1102:22331:10574 1:N:0:AGAGTC
ATGCCTACGTCATCCCCACCTTCCTCCGGTTTATCACCGGCAGTCTCCTTTGAGTTCCCGACCGAATCGCTGGCAACAAAGGATAAGGGTTGCGCTCGTTGCGGGACTTAACCCAACATTTCACAACACGAGCTGACGACAGCCATGCAGCACCTGTCTCACGGTTCCCGAAGGCACTGAGGCATCTCTGCCAGATTCCGTGGATGTCAAGAGTAGGTAAGGTTCTTCGCGTTGCATCGAATTAAACCACATGCTCCACCGCTTGTGCGGGCCCCCGTCAATTCATTTGAGTTTTAACCTT
+
CCCCCGGGGGGGGGGFGGDFGGGGGGGGGGGGGGGGGGGGGGGGG9FGGGGGGGGGGGGGGGGG@@B:CFGGGGGGGGDE8DEGGGGGGGGGGGGGG@FGFFEGGGGGGGGGGCFGGGGGGGFFGGGGGGGG7=AFGGEGC+DFGGGGGGGGGGGGEGGGGGGGGGGD9>FGCEFG@FGGGFGCEGGFGEFGGGGGGGGGGGGGFCEGFCFGGGGGFGFGEGGGGGGGGGDGGGGGGFGGFFGGGGGC>AFFFC9CGGGGGGEGGGGGC5EE5C=EGGECGGGG9CFGGCFGGGGGGGGCE
@M01751:259:000000000-C669V:1:1102:4653:10650 1:N:0:AGAGTC
GTACTTAACAGGATTAGATACCCTGGTAGTCCACGCCGTAAACGATGTCGACTTGGAGGTTGTTCCCTTGAGGAGTGGCTTCCGGAGCTAACGCGTTAAGTCGACCGCCTGGGGAGTACGGCCGCAAGGTTAAAACTCAAATGAATTGACGGGGGCCCGCACAAGCGGTGGAGCATGTGGTTTAATTCGATGCAACGCGAAGAACCTTACCTACTCTTGACATCCACGGAATTCGGCAGAGATGCCTTAGTGCCTTCGGGAACCGTGAGACAGGTGCTGCATGGCTGTCGTCAGCTCGTGT
+
CCCCCGGGGGGGDGGGGGGGGGGGGGGGGGGGGGGGGGGGGGGGGGGGGGGGGGGGGGGGGGGGGGGGGGGGG8FGGGGGGGGGGGGGGGGGGGGGGGGGGGGGGGGGGGGGGGGGGGGGGGGGGGGGGGGGGGGGGGGGGGGGGGGGGGGGGGGGGGGGGGGGGGGGGGGGGGGGGGGGGGGGGGGGGCFGGGGGGGGGGGGGGGGGGGFGFGEGGGCFGGGGCCFDEGGGGFGGGGGFGGGGGGGGGCGGGGFDFC>EGDGGEGCGDGGGGFGGGGGF699FFFGGGGGGGGGGGGGGC
@M01751:259:000000000-C669V:1:1102:18514:10675 1:N:0:AGAGTC
ATGCCTACGTCATCCCCACCTTCCTCCGGTTTGTCACCGGCAGTCTCCTTAGAGTGCCCACCATAACGTGCTGGTAACTAAGGACAAGGGTTGCGCTCGTTACGGGACTTAACCCAACATCTCACGACACGAGCTGACGACAGCCATGTAGCACCTGTGTCAGAGTTCCCGAAGGCACCAATCCATCTCTGGAAAGTTCTCTGCATGTCAAGGCCTGGTAAGGTTCTTCGCGTTGCTTCGAATTAAACCACATGCTCCACCGCTTGTGCGGGCCCCCGTCCATTCATTTGAGTTTTAACCT
+
CCCCCGGGGGCCFGGGDFGDFGCCFEGGGGGGGGGGGGGC@EFDGD9FFGFAFGGGFCFFGGGGGGGGGFGGGGGGGGFFDGGGGGG<C@FE7EFFCFGGGGGDECDEGGFFGGGGGGGGGCGGGGGGGGECGGGCD<BFGGGGGEF@FDFFF<BFEEFGGGFGGGGGCEGDBBFGGGGDDEBFGFG9FDFG9BFF,@FDGG>CFFFCFGFGGGFFC::?FFFCFGEF<<CGGGG7FF:*<CFFGCFC6;EF@0CFGGGGGGGGG>F6FGGGC58?:EC=::FG@992<CFGGGGFGGGF?
@M01751:259:000000000-C669V:1:1102:13721:10692 1:N:0:AGAGTC
GTACTTAACAGGATTAGATACCCTGGTAGTCCACGCCGTAAACGATGTCGACTTGGAGGCTGTTTCCTTGAGAAGTGGCTTCCGGAGCTAACGCGTTAAGTCGACCGCCTGGGGAGTACGGCCGCAAGGTTAAAACTCAAATGAATTGACGGGGGCCCGCACAAGCGGTGGAGCATGTGGTTTAATTCGATGCAACGCGAAGAACCTTACCTGGCCTTGACATCCAGAGAACTTAGCAGAGATGCTTTGGTGCCTTCGGGAACTCTGAGACAGGTGCTGCATGGCTGTCGTCAGCTCGTGT
+
CCCCCGGGGGGGGGGGGGGGGGGGGGGGGGGGGGGGGGGGGGGGDGGGGGGGGGGGGGGGGGGGGGGGGGG?FEEGGGGGGGGGGGGGGGGGDFGGGGGGGGGGGGGGGGGGGGGGGFGGGGGGGGGGGGGGGDGGFGGGGGFFGGGGGGGGGGGGGGGGDGGGFGEGFGGGGGGGGGGGFGGGGGGGGGFGFGGGGGGGGGGGGGGGGGGGFGGGGGGGGGGGGGFCFGGGGFFGGGGGGGGGGGDFC?FGGFGGGG55CGGGGGFGGGGGGGGCFDFG?FGGGGGCFGCG*AE7@CEF:
@M01751:259:000000000-C669V:1:1102:23898:10695 1:N:0:AGAGTC
ATGCCTACGTCATCCCCACCTTCCTCCGGTTTGTCACCGGCAGTCTCCTTAGAGTGCCCACCATAACGTGCTGGTAACTAAGGACAAGGGTTGCGCTCGTTACGGGACTTAACCCAACATCTCACGACACGAGCTGACGACAGCCATGCAGCACCTGTGTCTGAGTTCCCGAAGGCACCAATCCATCTCTGGAAAGTTCTCAGCATGTCAAGGCCAGGTAAGGTTCTTCGCGTTGCTTCGAATTAAACCACATGCTCCACCGCTTGTGCAGGCCCCCGTCAATTCCTTTGAGTTTTAATCT
+
CCCCCGGGGGGGGGGGGGGGGGGGGGGGGGGGGGGGGGGGGGGGGAFGGGGGGGGGGGGGGGGGGGGGGGGGGGGGGGGGGGGGGGGFGGGGGGGGGGGGGGGGGGGGGGGGGGGGGGGGGGGGGGGGGGGGGGGGGGGGGGGFGGGGGGGGGGGGGGFGGGGFGFGGGGGGGGGGGGGGGFGGGGGGGGGGGFCGGGGGGGGGGGFGGGGGGFCFGFGGGGGFGGFGGGFCCFFGGGGGEGFGFGGGGGGGGGGGGFGGGGEGG>FFGGGGGEGGGGGGGGFGGGGDFFFCFGGGGDGDD
@M01751:259:000000000-C669V:1:1102:22416:10695 1:N:0:AGAGTC
GTACTTAACAGGATTAGATACCCTGGTAGTCCACGCCGTAAACGATGTCGACTTGGAGGTTGTTCCCTTGAGGAGTGGCTTCCGGAGCTAACGCGTTAAGTCGACCGCCTGGGGAGTACGGCCGCAAGGTTAAAACTCAAATGAATTGACGGGGGCCCGCACAAGCGGTGGAGCATGTGGTTTAATTCGATGCAACGCGAAGAACCTTACCTACTCTTGACATCCACGGAATCTGGCAGAGATGCCTCAGTGCCTTCGGGAACCGTGAGACAGGTGCTGCATGGCTGTCGTCAGCTCGTGT
+
CCCCCGGGGGGGGGGGGGGGGFGGGGGGGGGGGGGGGGGGGGGGGGGGGGGGGGGGFGGGGGGGGGGGGGGGGGGGGGGGGGGGGGGGGGGGGGGGGGFGGGGGGGGGGGGGCCGGGGGGGGGGGGGGGFFGDGGGGGFGGGG9FGGGGGGGGGGGGGGGFGDGGGGGFGGGFGGGGGGGGGGFGGGGGGCFGGGGCCGGDGGGGGGGGGGGGGGGGGGGFGGFGGGEEGEGGGGGGGGGGGFGCGFGGGGFFFGGGGGCGGGGGGFGGGGGCF@FF?FGGGGGGGE*<CCGC8F?85CF5
@M01751:259:000000000-C669V:1:1102:14624:10703 1:N:0:AGAGTC
ATGCCTACGTCATCCCCACCTTCCTCCGGTTTATCACCGGCAGTCTCCTTTGAGTTCCCGACCGAATCGCTGGCAACAAAGGATAAGGGTTGCGCTCGTTGCGGGACTTAACCCAACATTTCACAACACGAGCTGACGACAGCCATGCAGCACCTGTCTCACGGTTCCCGAAGGCACTGAGGCATCTCTGCCAGATTCCGTGGATGTCAAGAGTAGGTAAGGTTCTTCGCGTTGCATCGAATTAAACCACATGCTCCACCGCTTGTGCGGGCCCCCGTCAATTCATTTGAGTTTTAACCTT
+
CCCCCGGGGGGGGGGGGGGGGGGGGGGGGGGGGGGGGGGGGGGGGGGGGGGGGGGGGGGGGGGGC@FFEGGGGGGGGGGGGGGGGGGGGGGGGGGGDGGGGGGGGGGGGGGGGGGGGGGGGGGGGGGGGGGGGGGGGGGGGGGGGGGGGFGGGGGGGGGGGGGGGGGGGGGGGGGGGGGGGGGGGGCGFFGGGGFGGGGGGGGGGGGGGGGGGGGGGGGGGGGGGGFB7FGGGGGGGGDFGGGGGGGGGGGECFGDFGGG5CEGGG6EEGEGGGGGGGGGEFFGGGGGCFEGFFGGGG<<C
@M01751:259:000000000-C669V:1:1102:9361:10718 1:N:0:AGAGTC
ATGCCTACGTCATCCCCACCTTCCTCCGGTTTATCACCGGCAGTCTCCTTTGAGTTCCCGACCGAATCGCTGGCAACAAAGGATAAGGGTTGCGCTCGTTGCGGGACTTAACCCAACATTTCACAACACGAGCTGACGACAGCCATGCAGCACCTGTCTCAGAGTTCCCGAAGGCACCAATCCATCTCTGGAAAGTTCTCTGGATGTCAAGAGTAGGTAAGGTTCTTCGCGTTGCATCGAATTAAACCACATGCTCCACCGCTTGTGCGGGCCCCCGTCAATTCATTTGAGTTTTAACCTT
+
CCCCCGGGGGGGGGGGGGGGGGGGGGGGGGGGGGGGGGGGGGGGGFGGGGGGGGGGGGGDGGGG@86@EGGEGGGGGGGGGGGGGGGGGGGGGGGGGGGGGGGGGGGGGGGGGGGGGGGGGGGGGGGGGGGGGECFGGGGGGGGGGGGGGGGGGGGGGFGGGGGGGGGGGGGGGGGGGGFGGGGGGGGGGGGGGGGGGGGGGGGGGGGGGGGGGFGGGGGGGGFGGGGGGGGGGGGGGCGGGGGGGGDGFGGGGGGGCFGGGGGGG?FGDGGGGGGGGGDEGGGGGFGGCFGGGGGCFCGG
@M01751:259:000000000-C669V:1:1102:2516:10770 1:N:0:AGAGTC
GTACTTAACAGGATTAGATACCCTGGTAGTCCACGCCGTAAACGATGTCGACTTGGAGGTTGTTCCCTTGAGGAGTGGCTTCCGGAGCTAACGCGTTAAGTCGACCGCCTGGGGAGTACGGCCGCAAGGTTAAAACTCAAATGAATTGACGGGGGCCCGCACAAGCGGTGGAGCATGTGGTTTAATTCGATGCAACGCGAAGAACCTTACCTACTCTTGACATCCACGGAATTCGGCAGAGATGCCTTAGTGCCTTCGGGAACCGTGAGACAGGTGCTGCATGGCTGTCGTCAGCTCGTGT
+
CCCCCGGGGGGFFFGG<FADFGG9FGGGGGGFF<BF<FFGGGGG@DGGGGGGEEGGCFCFEFEGGGGGGFFGGCCF<FFFG8F7@CGGEEAFGGDGGCFGGFFEFGGDDGGCFEDD:FGGGGGGGGGGF=FFGA>EC<<<FGFGGGG9=<FEGGGGGGF7EG:F=FE@F@EGGG@FGGGGGGGGGF,CFFGGGGGGGGE>E5EGGGCF9+<FF6++3<C+<+30;C?CGGEF:<*CCEGGGC0A76C@GGGGGGGFC8**:EF>EEF8C79**;CE6979FDCFF**2@C8;CDFC6A7:*
@M01751:259:000000000-C669V:1:1102:8722:10809 1:N:0:AGAGTC
GTACTTAACAGGATTAGATACCCTGGTAGTCCACGCCGTAAACGATGTCGACTTGGAGGTTGTTCCCTTGAGGAGTGGCTTCCGGAGCTAACGCGTTAAGTCGACCGCCTGGGGAGTACGGCCGCAAGGTTAAAACTCAAATGAATTGACGGGGGCCCGCACAAGCGGTGGAGCATGTGGTTTAATTCGATGCAACGCGAAGAACCTTACCTACTCTTGACATCCACGGAATTCGGCAGAGATGCCTTAGTGCCTTCGGGAACCGTGAGACAGGTGCTGCATGGCTGTCGTCAGCTCGTGT
+
CCCCCGGGGGGGGGGGGGGGGFGGGGGGGGGGGGGGGGGGGGGGGGGGGGGGGGGGGGGGGGGGGGGGGFGGGGGGGFFGGGGGEEEGGGGGGGGGGGGGGGGGGGGGGGGGGGGGGGGGGGGGGGGGGGGG9FGGEGGGGGGGGGGGFGGCFEGGGGGGGGGGFCFGGDEGGGGGFGGGFCFGGGFGGFGFDGGGGGGCEGGGGGGGFGFGGGFGGGGGGGGG?8EGDGGCECCGGGCEGGFFGGGC@FEFCGGGGG*1::@EGGGGGGGF?CGGG9CF8CG68FGGGGGGGGGDGGGG>
@M01751:259:000000000-C669V:1:1102:22160:10853 1:N:0:AGAGTC
ATGCCTACGTCATCCCCACCTTCCTCCGGTTTATCACCGGCAGTCTCCTTTGAGTTCCCGACCGAATCGATGGCAACTAAGGACGAGGGTTGCGCTCGTTGCGGGACTTAACCCAACATCTCACGACACGAGCTGACGACAGCCATGCAGCACCTGTCACCGCGTCCCCGAAGGGAACCCCAGATCTCTCTGGTTAGCGCGGGATGTCAAAGGCTGGTAAGGTTCTGCGCGTTGCTTCGAATTAAACCACATGCTCCACCGCTTGTGCAGGCCCCCGTCAATTCCTTTGAGTTTTAATCTT
+
CCCCCGGGGGGGGGFGGGGGGGGGGGGGGGGGGGGGGGGGGGGGGGGGGGGGGGGGGGGGGGGGGGGGGGFGGGGGGGGGFGGGGGGGGGGCFGGGGGGGGGGGGGGGGDGGGGGGGGGGAFGGGGDGGGEDEGGGFEGGGGGGGGGGGGGGGGGGGG?EFCFGFGGGGEGGE@FGGGGGGG@7?C<FCFFGGFGGGGGGGGGDC8CGGGGGGDCFGGGFGFGGGG7EEEDEGEDGFFEGEGGGGGGGGGG?@C9CF?FG*?ECFGFGECGGG5?EE5;8CFGGFFGGFCGGGCFGGGFGG
@M01751:259:000000000-C669V:1:1102:2239:10869 1:N:0:AGAGTC
ATGCCTACGTCATCCCCACCTTCCTCCGAGTTGACCCCGGCAGTCTCCTATGAGTCCCCGCCATAACGCGCTGGCAACATAGAACGAGGGTTGCGCTCGTTGCGGGACTTAACCCAACATCTCACGACACGAGCTGACGACAACCATGCACCACCTGTACCCCGACCACAAGGGGGCGACCATCTCTGGCCGCTTCCGGTGTATGTCAAGCCTTGGTAAGGTTCTTCGCGTTGCATCGAATTAATCCGCAAGATCCGCCGCTTGTGCGGGCCCCCGTCAATTCCTTTGAGCTTTAGCCTTC
+
B@CC@CFFGE@CCGG?-C@C@@<C,<C@FGGGGGDF,,@:@CFDFD96E<,C@EF,6FF+:FFGAFDFGEGGG+C<ACCEFGEG,FECGGGGD8=FDC@FFGDFG:FCF,:C?,A:=CF@FB<5CAC3CCEE:BCAB8FCFC:@FGFGC>B3>>*F,3@,,8>*1F7FFF,<FG:<@CF8EC887C99FGGE**/AFG>>EGGGG9FF7?@86+:82<:96<+:++<8CEGG*8@C9*0;EEFDFF7*;****0<08/28*??@FC+8EC8>/2:E:58*<9E<20<7CC+<<@F9CE90+
@M01751:259:000000000-C669V:1:1102:4890:10904 1:N:0:AGAGTC
ATGCCTACGTCATCCCCACCTTCCTCCGGTTTATCACCGGCAGTCTCCTTTGAGTTCCCGACCGAATCGCTGGCAACAAAGGATAAGGGTTGCGCTCGTTGCGGGACTTAACCCAACATTTCAAAACACGAGCTGACGACAGCCATGCAGCACCTGTCTCACGGTTCCCGAAGGCACTAAGGCATCTCTGCCGAATTCCGTGGATGTCAAGAGTAGGTAAGGTTCTTCGCGTTGCATCGAATTAAACCACATGCTACACCGCTTGTGCGGGCCCCCGTCAATTCATTTGAGTTTTAACCTT
+
CCCCCFGGGGGCCCGAFGGCFCD8C<DEBCGGGGCFGA@::FFFFA,C<<EA@D@<FFF@@B7F888FFDFF7FCGGG8<FGF@FFF<FGGGGCCGGGGGGECC:FFGGAFCCG@FDDECDDF,B?DFCFGGGEGDCGGGD+>BFCACFCF<FFFFC:FG9A:C>:>FFGECC:FFGG@A3:FC,C?ECGGFGGDB*<CEGGG<C@>2,?FB<CF:B:<ECCFFEFFCF*?CEDDFCE8:CEGGCE?F5@FFFG+3A@*8*:5;*;@<*2*:CE5C:EE5*+<C++3<++1+<:C7@?GGG
@M01751:259:000000000-C669V:1:1102:17394:10914 1:N:0:AGAGTC
GTACTTAACAGGATTAGATACCCTGGTAGTCCACGCCGTAAACGATGTCGACTTGGAGGTTGTTCCCTTGAGGAGTGGCTTCCGGAGCTAACGCGTTAAGTCGACCGCCTGGGGAGTACGGCCGCAAGGTTAAAACTCAAATGAATTGACGGGGGCCCGCACAAGCGGTGGAGCATGTGGTTTAATTCGATGCAACGCGAAGAACCTTACCTACTCTTGACATCCACGGAATTCGGCAGAGATGCCTCAGTGCCTTCGGGAACCGTGAGACAGGTGCTGCATGGCTGTCGTCAGCTCGTGT
+
CCCCCGGGGGGGGGGGGGGGGGGGGGGGGGGGGGGGGGGGGGGGGGGGGGGGGGGGGGGGGGGGGGGGGGGGGAFGGGGGGGGGGGGGGGGGGGGGGGGGGGGGGGGGGGGGGGGGGGGGGGGGGGGGGGGGGGGGGGGGGGGGGGGGGGGGGGGGGGGGDGGGGGGGGGGGGGGGGGGGGGGGGGGGGGGGGGGGGGGGGGGGGGGGGGGGGGGCGGGGGGGGGGGGGGGGGGGG>CEFGGGFG?EGGGGGGGGGGFGEEGGGGGGGGGGGGGGCGEFGFDGGG8CFGGGGGGF:<CEGC
@M01751:259:000000000-C669V:1:1102:11134:10972 1:N:0:AGAGTC
ATGCCTACGTCATCCCCACCTTCCTCCGGTTTGTCACCGGCAGTCTCCTTAGAGTGCCCACCATAACGTGCTGGTAACTAAGGACAAGGGTTGTGCTCGTTACGGGACTTAACCCAACATCTCACGACACGAGCTGACGACAGCCATGCAGCACCTGTGTCTGAGTTCCCGAAGGCACCAATCCATCTCTGGAAAGTTCTCAGCATGTCAAGGCCAGGTAAGGTTCTTCGCGTTGCTTCGAATTAAACCACATGCTCCACCGCTTGTGCGGGCCCCCGTCAATTCATTTGAGTTTTAACCT
+
CCCCCGGGGGGGGGGGGGGGGGGGGGGGGGGGGGGGGGGGGGGGGFGGGGGGGGGGGGGGGGGGGGGGGGGGGGGGGGGGGGGGGGGGGGGGGGGGGGGGGGGGGGGGGGGGGGGGGGGGCEFGGGGGGGGGGGGGGGGGGGGGGGGGGGGGGGGGGGGGFGGGGGGGGGGGGGGGDGGGGGFGGGGEDGGGGGFFFGGGGGGGGGGGGGGDFGGGCFGGGGGF:FGGGGGGGGGFGFGGGFGGGGGG?FGGGGGGFGGGGGEEGGF8EGDDGGGGGGECGD?CFC?CF7:FCFGFGGGGC
@M01751:259:000000000-C669V:1:1102:12839:10981 1:N:0:AGAGTC
ATGCCTACGTCATCCCCACCTTCCTCCGGCTTATCACCGGCGGTTCCTTTAGAGTACCCAACTAAATGATGGTAACTAAAGGCGAGGGTTGCGCTCGTTGCGGGACTTAACCCAACATCTCACGACACGAGCTGACGACAGCCATGCAGCACCTGTGTTCCAGTCCACGAAGGGAAGAAATCCATCTCTGGAAGTCGTCCGGACATGTCAAACGCTGGTAAGGTTCTGCGCGTTGCTTCGAATTAAACCACATGCTCCACCGCTTGTGCAGGCCCCCGTCAATTCCTTTGAGTTTTAACCT
+
CCCCCGGGGGGGGGGGGGGGGGGGCFGGGGGGGGGGGGGGGGGGGGGGGGGGGGGGGGGGGGGGGGGGGGGGG<FGGGGGGGGGGGGGGGGGGGGGGGGFGGGGGGGGGAFGGG<BF@G<FDFFGGGGGGDGGGGGGGGGGGGGGGGGGGFGGGGGGGGGGGDFGG,DFGGGGGGGGGGGGGGGGG,FDGGCFFGGCFGGCCGGGGFCFGGGGGGGGC@FGGGFGGG9<C5/?EGGGGGGGG?FGGGGGGGGG9F:CGFGGCEEGGGFGF+@EGGGGGGEG8CFFGFEG+38C?CFG?CF?
@M01751:259:000000000-C669V:1:1102:27446:11013 1:N:0:AGAGTC
GTACTTAACAGGATTAGATACCCTGGTAGTCCACGCCGTAAACGATGTCGACTTGGAGGTTGTACCCTCGAGGAGTGGCTTCCGGAGCTAACGCGTTAAGTCGACCGCCTGGGGAGTACGGCCGCAAGGTTAAAACCCCAATGAATTGAGGGGGCCCCGCACAAGCGGTGGAGCATGTGGTTTAATTCGATGCACCGCGAAGAACCTTACCTACTTTTGACATCCACGGAATTCGGCAGAGACGCCTCAGTGCCTTCGGGAACCGTGAAACAGGTGCTGCATGGCTGTAGTCAGCTCGTTT
+
ACCCCFGGFFC@8CFC-@FFA@@@F@F96FCFGGGGGEFGCCEB+DF<66CF6@<FFGCFFG@,CCCC,8B:FCF<6,B<6,:,BC7=CC<8C+:CFGGDGF+==C++@+47<CF:BFF:7+++6@F:3CFF9D9<+8++8,,8:@C<,3@@*5*5<C771=F,,,8*1=@::812,8,28<CFG9>:C>CGGF:B*4=/:*?CCFF+:E6A+00+333;<99EC?F*8**8CCF*8>E**:*/8C>CC?F++300+/*2:*/;8>58*<9*;5C++<++<<+:E*12+03++3<C8C***
@M01751:259:000000000-C669V:1:1102:4896:11015 1:N:0:AGAGTC
GTACTTAACCGGATTAGATACCCTGGTAGTCCACGCCGTAAACGATGAATGCCAGACGTCGGCAAGCATGCTTGTCGGTGTCACACCTAACGGATTAAGCATTCCGCCTGGGGAGTACGGTCGCAAGATTAAAACTCAAAGGAATTGACGGGGGCCCGCACAAGCGGTGGAGCATGTGGTTTAATTCGAAGCAACGCGCAGAACCTTACCAGCGTTTGACATGTCCGGACGATTCCCAGAGATGGGTCTCTTCCCTTCGGGGACTGGAACACAGGTGCTGCATGGCTGTCGTCAGCTCGTG
+
CCCCCGGGGGGDGGGGGGGGGGGGGGGGGGGGGGGGFGGGGGGGGGGGGGGGGGGGGGGGGGGGGGGGGGGGDFGGGGGGGGGGGGGGGGGGGGGGFCEGGGGGGGGGGGGGGGGGGGDGGGGGGGGGGGGGGFDGGGGGGGGGGGGGGGGGGGGGEGGGGGGGGGGEFGGGGGGFGGGFGGGGGGGGGGGGGGGGGGGGGGGGFGGGGGGGFECGGCFG@F?FGGGGEGGGGGGGGGGGG67<CFGFFCGGGGGGGGGGDGGGGGGGGGGGGGGGFGGGGGGGGGGGGG=C5*CG+6CC5
@M01751:259:000000000-C669V:1:1102:21599:11028 1:N:0:AGAGTC
ATGCCTACGTCATCCCCACCTTCCTCGCGGCTTATCACCGGCAGTCTCCCTAGAGTGCCCAACTGAATGATGGCAACTAAGGACGTGGGTTGCGCTCGTTGCGGGACTTAACCCAACATCTCACGACACGAGCTGACGACAGCCATGCAGCACCTGTGTGCACGCCTCCGAAGAGGATCCCCGATCTCTCGAGGTAACATGCCATGTCAAGGGATGGTAAGGTTCTGCGCGTTGCTTCGCATTAAACCACATGCTCCACCGCTTGTGCGGGCCCCCGTCAATTCCTTTGAGTTTTAATCTT
+
CC<CCGGGGGGGGGGGGGGGGGGFGGEGGGGGGGGGGGGGGGGGGC9F<FGGGGFGGGCGGGGGGGGGGDGDGGFFGGGGFGFFGGGGGGG7E@@>FGGGGGGGCEFGFGGGCEGDGGGG,?FGDEGGGEE7CEGGGGGGGEFG7A<FGGGGBFE8FGGGC,@:<CGFGGDFCDFG@FGGGGDDGE7FGF*<*CFACCFCFGGGGGGGFEEGD:8EGGCCFF@G+0<<5?EGGCEGGGE*A?EFGGGFFGFG9C+<@CFFCGG88:+ACGGGEDCE8C8=CFFGE9<C9+;E77A?FGGGG
@M01751:259:000000000-C669V:1:1102:12187:11041 1:N:0:AGAGTC
ATGCCTACGTCATCCCCACCTTCCTCCGGTTTATCACCGGCAGTCTCCTTTGAGTTCCCGACCGAATCGCTGGCAACAAAGGATAAGGGTTGCGCTCGTTGCGGGACTTAACCCAACATTTCACAACACGAGCTGACGACAGCCATGCAGCACCTGTCTCACGGTTCCCGAAGGCACTAAGGCATCTCTGCCGAATTCCGTGGATGTCAAGAGTAGGTAAGGTTCTTCGCGTTGCATCGAATTAAACCACATGCTCCACCGCTTGTGCGGGCCCCCGTCAATTCATTTGAGTTTTAACCTT
+
CCCCCGGGGGGGGGGGGGGGGGGGGGGGGGGGGGGGGGGGGGGGGFGGGGGGGGGGGGGGGGGG@88BFFGGGGGGGGGGGGGGGGGGGGGGGGGGGGGGGGGGGDGGGGGGGGGGGGGGGGGGGGGGGGGGGGFGGGGGGGGGGGGGGGFFFGGGGGGGGGGGGEGGGGGGCFGGGGGGGDFGGGGGGFGGGDEFFGGGGGGGGGGGGGFGFGGGGFGGGDFGGGGGGGEGGD5:CFDGGGGC9FGECGGGFGGGGFGGGGCE>F8C5?5EGGGGDEEE*3AF?CGGF9ECDGGG8+AFG
@M01751:259:000000000-C669V:1:1102:17478:11059 1:N:0:AGAGTC
GTACTTAACAGGATTAGATACCCTGGTAGTCCACGCCGTAAACGATGTCGACTTGGAGGTTGTTCCCTTGAGGAGTGGCTTCCGGAGCTAACGCGTTAAGTCGACCGCCTGGGGAGTACGGCCGCAAGGTTAAAACTCAAATGAATTGACGGGGGCCCGCACAAGCGGTGGAGCATGTGGTTTAATTCGATGCAACGCGAAGAACCTTACCTACTCTTGACATCCACGGAATTCGGCAGAGATGCCTTAGTGCCTTCGGGAACCGTGAGACAGGTGCTGCCTGGCTGTCGTCAGCTCGTGT
+
CCCCCGGGFEDFEFFCGFGGGFGAFCFFFFFGGGEGGGGGGGGEGGGFGGGGDEGDCEFGFGGGGGGDFGGGG,FGGG@FC8FCFGGGGGFFECEFFGFGEAEGGGEG+FECFGEGGGG7FFGGGGGGGGGGFGGGFGGGGGGG<DDGCFGGGGCFGFEFEGGGGGGE1B:CFGF<FGGGCEGGGGGGFGFCEFGGGGG8885<CFCFGGGGGGGGGGGGGFGG6<:E>EGDGGEGGCEGFGCCEFGGGGGFGF??EDGCG>FF>*//:9?FF*@CCE7C*2<:C>GFG*;>58+<8EEG:
@M01751:259:000000000-C669V:1:1102:25151:11059 1:N:0:AGAGTC
ATGCCTACGTCATCCCCACCTTCCTCCGAGTTGACCCCGGCAGTCTCCTATGAGTCCCCGCCATAACGCGCTGGCAACATAGAACGAGGGTTGCGCTCGTTGCGGGACTTAACCCAACATCTCACGACACGAGCTGACGACAACCATGCACCACCTGTACACCGACCACAAGGGGGCGACCATCTCTGGCCGTTTCCGGTGTATGTCAAGCCTTGGTAAGGTTCTTCGCGTTGCATCGAATTAATCCGCATGCTCCGCCGCTTGTGCGGGCCCCCGTCAATTCCTTTGAGTTTTAACCTTT
+
CCCCCGGGGGGGGGGGGGGGGGGGGGGGGGGGGGGGGGGGGFGGGGGGGGGGGGGGGGGGGGGGGGGGGGGGGGGGGGGGGGGGGGGGGGGGGGGGDGGGGGGGGGGGGGGGGGGGGGGGGFFGGGGGGGGGGGGGGGGGGGGGGGGFGGGGGGGGGGGGGGGGDGGGGFFGGGGGGGGGGGGGGGGFGGGGGGGGGGGGGGGGGGGGGGGGGGGGGFGFGGG7:@CCEGGGGGGGGDF?FFGGGFGDGGGGG?7EEGGDGGGGGCFE*8?ECEGGGGGGGGGGGGGCGGGGFD7EFGGG+
@M01751:259:000000000-C669V:1:1102:16733:11059 1:N:0:AGAGTC
ATGCCTACGTCATCCCCACCTTCCTCCAGTTTATCACTGGCAGTCTCCTTTGAGTTCCCGACCGAATCGCTGGCAACAAAGGATAAGGGTTGCGCTCGTTGCGGGACTTAACCCAACATTTCACAACACGAGCTGACGACAGCCATGCAGCACCTGTCTCAGAGTTCCCGAAGGCACCAAAGCATCTCTGCTAAGTTCTCTGGATGTCAAGAGTAGGTAAGGTTCTTCGCGTTGCATCGAATTAAACCACATGCTCCACCGCTTGTGCGGGCCCCCGTCAATTCATTTGAGTTTTAACATT
+
CCCCCGGGGGGGGGGGGGGGGGGGGGGGGGGGGGGGFGGGGCGGGEFGGGGGGGGGGGGGGGGG@8BBCCFG@FGGGGGGGGGGFGGGFGGGGGGGGGEFGGGGCFGGGGGGGGGGGDDFFGGGGGGGGGGCGGGGGGGEGGGGGGDGGGGGGFFGFF<FFGFFGGFGGGGGGGGGGGGGGG7FGGGACGCFGGGGGGGGGGCFGFFGDGGGGGGGGGGGGGGGGGGGGGGGGDDGGGGGGCBEFGGGGGGGGGFGFGGGEGEGCF6FEEEGDCEDCECEGFGGGGGGCCC?FGGGGG+<C
@M01751:259:000000000-C669V:1:1102:5880:11070 1:N:0:AGAGTC
ATGCCTACGTCATCCCCACCTTCCTCCGGTTTATCACCGGCAGTCTGCTTAGAGTGCCCACCATAATGTGCTGGCAACTAAGCATAAGGGTTGCGCTCGTTGCGGGACTTAACCCAACATCTCACGACACGAGCTGACGACAGCCATGCAGCACCTGTGTCTGAGTTCCCGAAGGCACCAATCCATCTCTGGAAAGTTCTCAGCATGTCAAGGCCAGGTAAGGTTCTTCGCGTTGCTTCGAATTAAACCACATGCTCCACCGCTTGTGCGGGCCCCCGTCAATTCATTTGAGTTTTAACCT
+
C@CBCFGGGFGGGGGGDFFEFFFGGC8FEFGGGGGGGGGGGGGGGGGGGFGGGCF9EFGGGDGDGFGGFDEFFFGGFCFG8F<FGGCCCGGGGGDCFGCFGGDGGGGGGF?FGDFGG+B<5,E<FGD:+CFC7EGGGGGGDGG?FGGGGFGGBFFECCCGGGGFGF9@,@CCCCEC>,8,>:BFGGGDFGGCFGGGC@@CCG9C@9?C;CFGGFGFG:FGFFFGF9<C?<CFFGGGGGD@FGEFGCFGG8E5E?FC+AFFECE8AFGD?E:8?*2C85CE;8:?7:CF7+AF<ECF?CE9<
@M01751:259:000000000-C669V:1:1102:23364:11078 1:N:0:AGAGTC
GTACTTAACAGGATTAGATACCCTGGTAGTCCACGCCGTAAACGATGTCGACTTGGAGGTTGTTCCCTTGAGGAGTGGCTTCCGGAGCTAACGCGTTAAGTCGACCGCCTGGGGAGTACGGCCGCAAGGTTAAAACTCAAATGAATTGACGGGGGCCCGCACAAGCGGTGGAGCATGTGGTTTAATTCGATGCAACGCGAAGAACCTTACCTACTCTTGACATCCACGGAATTCGGCAGAGATGCCTTAGTGCCTTCGGGAACCGTGAGACAGGTGCTGCATGGCTGTCGTCAGCTCGTGT
+
CCCCCGGGGGFFGGGGFGGGGGGGGGGFGGGGGGGGGGGGGGGGGGGGGGGGGGGGGGDGGGGGGGGFGGGGFEGGGGDGGGGGGGGGFGEFEFGGGGGGGGGGGFGGGGGGGGGGGGGEEFGFGGGEGGGGGGGFCFGGGGGGGGGGFGGGGGGGGGGGGGGCEGGGCFGGGGGFGGGGGGEFFGFAFF@CGFFFGGGGEGGGG8CFGG6C?FGGGGGGFGGGGFGGDGGGDCG>EGE>@GGGGGGGFGGFGFGGGGGDEEFGGGGFGGGCFGGGGCCGGGGGGFC838;E8CCFGGGGC
@M01751:259:000000000-C669V:1:1102:6356:11103 1:N:0:AGAGTC
GTACTTAACAGGATTAGATACCCTGGTAGTCCACGCCCTAAACGATGCGAACTGGATGTTGGGTGCAATTTGGCACGCAGTATCGAAGCTAACGCGTTAAGTTCGCCGCCTGGGGAGTACGGTCGCAAGACTGAAACTCAAAGGAATTGACGGGGGCCCGCACAAGCGGTGGAGTATGTGGTTTAATTCGATGCAACGCGAAGAACCTTACCTGGCCTTGACATGTCGAGAACTTTCCAGAGATGGATTGGTGCCTTCGGGAACTCGAACACAGGTGCTGCATGGCTGTCGTCAGCTCGTG
+
CCCCCGGGGGEF@FGCFGGGGFFGFFGGGGFAFGGGGGGGGGGGGGGGGFGGFGGFGGGGGGGGGGGGEGGGFGGFGGGGEEEFGGFEGGGGEGCGGGGGFGGFGGGGGGGGFGGGGGGGEGGGGGGGGGGGGGGCFDGGCFCFGGGGGGFGEEC:EFFGGGGEGGGGG<=FCGGEFGFGD:FG@FGDGF9,CFFGGDGGFCGGGFGGGGGGGFEGG6F+<FFF:CFCFGGGGGGGGFGFF5FGGFFFFGGGGGGFGFG>CCEFGDGGGGGGG5CE@EFGGDFFGGFGCC=@EG5CCFGC7
@M01751:259:000000000-C669V:1:1102:16972:11107 1:N:0:AGAGTC
ATGCCTACGTCATCCCCACCTTCCTCCGGTTTATCACCGGCAGTCTCCTTTGAGTTCCCGACCGAATCGCTGGCAACAAAGGATAAGGGTTGCGCTCGTTGCGGGACTTAACCCAACATTTCACAACACGAGCTGACGACAGCCATGCAGCACCTGTCTCACGGTTCCCGAAGGCACTAAGGCATCTCTGCCGAATTCCGTGGATGTCAAGAGTAGGTAAGGTTCTTCGCGTTGCATCGAATTAAACCACATGCTCCACCGCTTGTGCGGGCCCCCGTCAATTCATTTGAGTTTTAACCTT
+
CCCCCGGGGGGGGGGGGGGGGGGGGGGGGGGGGGGGGGGGGGGGGGGGGGGGGGGGGGGGGGGG@88BEFEFGGGGGGFGGGGGGGGGGGGGGGGGGGGGGGGGGGGGGGGGGGGGGGGGGGGFGGGGGGGGGGGGGGGGGGGGGGGGGGGGGGGFFGGGGGGGGGDGGGGGGGGGGGFFFEGGGGFGGGGGGG>FGGGGGGEGGGGFGGGGCGGFGGGCDFFGFGGGGGGGGGGGGGGGFFFGGGGGG>FFCFGGGGGGGGEEGCEGGGDGGGGGDEGEDF7CFGEGFGGFEG9F@AGGG
@M01751:259:000000000-C669V:1:1102:16939:11132 1:N:0:AGAGTC
ATGCCTACGTCATCCCCACCTTCCTCCGGTTTGTCACCGGCAGTCTCCTTAGAGTTCCCACCCGAGGTGCTGGTAACTAAGGACAAGGGTTGCGCTCGTTACGGGACTTAACCCAACATCTCACGACACGAGCTGACGACAGCCATGCAGCACCTGTGTCTGAGTTCCCGAAGGCACCAATCCATCTCTGGAAAGTTCTCAGCATGTCAAGGCCAGGTAAGGTTCTTCGCGTTGCTTCGAATTAAACCACATGCTCCACCGCTTGTGCGGGCCCCCGTCAATTCATTTGAGTTTTAACCTT
+
CCCCCGGGGGGGGGGGGGGGGGGGGGGGGGGGGGGGGGGGGGGGGGGGGGGGGGGGGGGGGGGGGGGGGGGGGGGGGGGGGGGGGGGGGGGGFGGGGGGGGGGGGEGGGGGGGGGGGGGGDGGGGGGGGGGGGGGGGGGGGEGGGGGGEFGGGGGGG<FFCCGGGGGGGGGGGGGGGGGGFGGGGGGGGGGGGGGGGGGGGGGGGGGGGGGGGGGGGGGG:CFFGGGGGGGGGCCFGGGG>FGGGD7AFGGGGGFFG6:FEGGEGGFFGGGGGGGGGGG5AECFFGGGG+/<AEFGGGGGF
@M01751:259:000000000-C669V:1:1102:6947:11142 1:N:0:AGAGTC
GTACTTAACAGGATTAGATACCCTGGTAGTCCACGCCGTAAACGATGTCGACTTGGAGGTTGTTCCCTTGAGGAGTGGCTTCCGGAGCTAACGCGTTAAGTCGACCGCCTGGGGAGTACGGCCGCAAGGTTAAAACTCAAATGAATTGACGGGGGCCCGCACAAGCGGTGGAGCATGTGGTTTAATTCGATGCAACGCGAAGAACCTTACCTACTCTTGACATCCACGGAATTCGGCAGAGATGCCTCAGTGCCTTCGGTAACCGTGAGACAGGTGCTGCATGGCTGTCGTCAGCTTGTGT
+
CCCCCFFCAGFGGGGGGGGGGEDFFGGGFFC@FEEGFGEGGGGGGFFG<FG@FFGGC@CFG@FGFGGDCFGGFGGGGGCDFCCFGG>FFG<<FGGGGGFEFGCCFFFGGGC@?FCGFGGG77CCEBFGDECEGCAFGGG8FGGGGGGGGFCECCDGGDGGFCGCGCGE<:C7FG*<FCFG<7+<FFGFGCEGDFC:CC5CCE*<;EGGGG:+<@FCFGDGGGG6:<6?C5EG6C@F>5:58CC79:ECFGG9E9C9ACE/*2AEE>>FG?@F?FG6<9C?CGGGGCEFCCCEG8@++::C0
@M01751:259:000000000-C669V:1:1102:9365:11160 1:N:0:AGAGTC
GTACTTAACAGGATTAGATACCCTGGTAGTCCACGCCGTAAACGATGTCGACTTGGAGGTTGTTCCCTTGAGGAGTGGCTTCCGGAGCTAACGCGTTAAGTCGACCGCCTGGGGAGTACGGCCGCAAGGTTAAAACTCAAATGAATTGACGGGGGCCCGCACAAGCGGTGGAGCATGTGGTTTAATTCGATGCAACGCGAAGAACCTTACCTACTCTTGACATCCACGGAATTTGGCAGAGATGCCTTAGTGCCTTCGGGAACCGTGAGACAGGTGCTGCATGGCTGTCGTCAGCTCGTGT
+
CCCCCGGGGGGGGGGGGGGGGGGGGGGGGGGGGGGGGGGGGGGGGGGGGGGGGGGGGGGGGGGGGGGGGGGGGGDGGGGGGGGGGGGGGGGGGGGGGGGGGGGGGGGGGGGGGGGGGGGGGGGFGFGGGGGGGGGFGGGGGGGGGGGGGGGGGGGGGGGGDGGGGGGGGGGGGDFFGGGGFGGGGGGGGGGGGFGGGGGGGGGGGGGGG?CGGGGGGF?FGGGGGGGGECEGGGGGFFGGGGGGGGGGGGGGGGGGGGGGEEGFGGGFGGFEFGF?CFGD++ACFG>*<8FEGGGGGGEC>
@M01751:259:000000000-C669V:1:1102:22717:11180 1:N:0:AGAGTC
GTACTTAACAGGATTAGATACCCTGGTAGTCCACGCCGTAAACGATGTCAACTAGCCGTTGGGATCCTTGAGATCTTAGTGGCGCAGCTAACGCATTAAGTTGACCGCCTGGGGAGTACGGCCGCAAGGTTAAAACTCAAATGAATTGACGGGGGCCCGCACAAGCGGTGGAGCATGTGGTTTAATTCGAAGCAACGCGAAGAACCTTACCTGGCCTTGACATGCTGAGAACTTTCCAGAGATGGATTGGTGCCTTCGGGAACTCAGACACAGGTGCTGCATGGCTGTCGTCAGCTCGTGT
+
CCCCCGGGGG9FGGGGGGGGAGGGGGGGGGGGGGGGGGGGGGGGGGGGGGGGGGGFGGGGGGGGGGGFFGFGGGGDDGGGGGGGGGGGGGGGGGGGGGGGGGGGGGGGGGGFFGGGGGGGGGGGGGGE7AFGGGGGDGGGGGGGGGGGDFGCGG@FEGGGGGGGGGGGEGDFGGGGGFFFGGGGGGGGGGGGGGGGGGGGGGGGGGGGGGGGGGGGGGGGGGGFCGGFGGGGGGGGGG?+;CGGGDCEEGGFGGGFGCECEGGGGGGFFGGGGGFGFGGG6?CCC8*2<C**;8C<FEC=5
@M01751:259:000000000-C669V:1:1102:25117:11222 1:N:0:AGAGTC
GTACTTAACAGGATTAGATACCCTGGTAGTCCACGCCGTAAACGATGTCAACTAGCCGTTGGGATCCTTGAGATCTTAGTGGCGCAGCTAACGCATTAAGTTGACCGCCTGGGGAGTACGGCCGCAAGGTTAAAACTCAAATGAATTGACGGGGGCCCGCACAAGCGGTGGAGCATGTGGTTTAATTCGAAGCAACGCGAAGAACCTTACCTGGCCTTGACATGCTGAGAACTTTCCAGAGATGGATTGGTGCCTTCGGGAACTCAGACACAGGTGCTGCATGGCTGTCGTCAGCTCGTGT
+
CCCCCGGGGGGGGGGGGGGGGGGGGGGGGGFGGGGGGGGGGGGGGGGGGGGGGGGGGGGGGGGGGGGGGGGF<FGGGGGGGGGGGGGG?GGGGGGGGGCFGGGGGGGGGGGGGDGGGGGDGGGGGGGGGCFFCGGGGGGCGGGGFFGGGG7FGGGGGGGGGGGGGGGGEGGFGFCFFGDGBCFFFCGGGGGEFFGGGGCGGGGGGGGGGGGGFGGGFCDEFDEEFGGGGGGGGGGCFGGGG8FGGGGGCFG8<;EFCGGDGGGGGGGGGGGFGGGGGG@FGFFGGGCCGF5*2C6+2:/:*
@M01751:259:000000000-C669V:1:1102:26141:11228 1:N:0:AGAGTC
GTACTTAACAGGATTAGATACCCTGGTAGTCCACGCCGTAAACGATGATAACTAGCTGTCCGGGGACATGGTCTTTGGGTGGCGCAGCTAACGCATTAAGTTATCCGCCTGGGGAGTACGGTCGCAAGATTAAAACTCAAAGGAATTGACGGGGGCCTGCACAAGCGGTGGAGCATGTGGTTTAATTCGAAGCAACGCGCAGAACCTTACCAGCGTTTGACATGTCCGGAAGACTTCGAGAGATCGATTTCTTCCCTTCGGGGACTGGAACACAGGTGCTGCATGGCTGTCGTCAGCTCGT
+
CCCCCGGGGGGGGGGGGGGGGGGGGGGGGG9FFGGGGGGGGGGGGCFCFGGGFGGGDGGGGGDGGGGFGGFGGGGGGG,CEGFEGGEEGGGGGGGGEGFGFFGGGGGGGGFFGGCCEFGGGGFCGGGDF<?FCFGGGEE8FF8<FDCFGFGGGECECFF7:FEGCCEGFC:EGGGFGG9ECCFFFCGGGGDGGCFGG7EC@FEFGGGGCFF7ECGGEGEFC9AEFFGGEE*:FGGG?EGGG8;:@FGGGG?C@+<@F?68CE>>>**1;FFGGGF=@E8+<C8?F@*;EEFDFGF8F?<E:
@M01751:259:000000000-C669V:1:1102:6558:11233 1:N:0:AGAGTC
GTACTTAACAGGATTAGATACCCTGGTAGTCCACGCCGTAAACGATGTCGACTTGGAGGTTGTTCCCTTGAGGAGTGGCTTCCGGAGCTAACGCGTTAAGTCGACCGCCTGGGGAGTACGGCCGCAAGGTTAAAACTCAAATGAATTGACGGGGGCCCGCACAAGCGGTGGAGCATGTGGTTTAATTCGATGCAACGCGAAGAACCTTACCTACTCTTGACATCCACGGAATTCGGCAGAGATGCCTTAGTGCCTTCCGGAACCGTGAGACAGGTGCTGCATGGCTGTCGTCAGCTCGTGT
+
CCCCCGGDAFAFFGGGFFGGGGGGCFFEGGGFGFGGGEGGGGGGGGGGGGGGEEFG<EE@FDCGGGGGF8EFGFGGGGCGFCDG@FEEFGFG7CF:FEGGGGDEEEEGECGGFG7FGGFCGG+FCF:FFCFGA<FGFGFEGFFGGGG@DEEGGGD7B@:C:FFFFF7F<*<B7ECCGCFC,4FCEGGCF<<FDGGGGGGGEGDG8FGGGECF:8CF9FFGF@C+:?:5?:CFC+88/*8888::7<CFF9<FCFGF:*2:AC*/:C*;:7<?FGGGG<:<CCCGF*;@6;EGGE@+8C5E7
@M01751:259:000000000-C669V:1:1102:21865:11371 1:N:0:AGAGTC
ATGCCTACGTCATCCCCACCTTCCTCCGGTTTATCACCGGCAGTCTCCTTTGAGTTCCCGACCGAATCGCTGGCAACAAAGGATAAGGGTTGCGCTCGTTGCGGGACTTAACCCAACATTTCACAACACGAGCTGACGACAGCCATGCAGCACCTGTCTCACGGTTCCCGAAGGCACTAAGGCATCTCTGCCGAATTCCGTGGATGTCAAGAGTAGGTAAGGTTCTTCGCGTTGCATCGAATTAAACCACATGCTCCACCGCTTGTGCGGGCCCCCGTCAATTCATTTGAGTTTTAACCTT
+
CCCCCGGGGGFGGGGGGGGGGGGGGGGGGGGGGGGGGGGGGGGGGFGFGGGGGGGGGGGGGGGG@88BEGGGGGGGGGGGGGGGGFDGGGGGGGGGEEGGGGGGGGGGGGGGGGGGGGGGGGEFDFGGGDGGGGGGGGGGGGGGGGFFGCFGGGGGGGFFGGGGGGGGGGGGGGGGGFGGGGGGGGGGGGDGGGGGGGGGGFGGG?:FGFGFFFGGFGF9BCFGGGGGFECGG*:C@0;;;EFCFGGGGGGCAF?F?88E8?CE8C6FGGGDEGE=>*;ECFGGGGGG+<8FFGGGF?:EG
@M01751:259:000000000-C669V:1:1102:16486:11401 1:N:0:AGAGTC
ATGCCTACGTCATCCCCACCTTCCTCCGGTTTGTCACCGGCAGTCTCCTTAGAGTGCCCACCATAATGTGCTGGTAACTAAGGACAAGGGTTGCGCTCGTTACGGGACTTAACCCAACATCTCACGACACGAGCTGACGACAGCCATGCAGCACCTGTCTCACGGTTCCCGAAGGCACTGAGGCATCTCTGCCAGATTCCGTGGATGTCAAGAGTAGGTAAGGTTCTTCGCGTTGCATCGAATTAAACCACATGCTCCACCGCTTGTGCGGGCCCCCGTCAATTCATTTGAGTTTTAACCT
+
CCCCCGGGGGGGGGGGGGGGFFFGGGGDGGGGCGFGGGGEGGGGGGGGGGGGGGGGGGGGGGGGGGGGGGGGGGGGGGGGGGGGGGGFDGGGEGGGGGGGGGGGGGGGGFCFFGFGGGGGG<FFGFGGGGGGGGGGGGGGGGGGGGFGGFGGFGGGGGGGGGGGDFCGGGGGGGGGGGF?FCCFGGGFCFCFGGGFFGGGGGGGGGGGGGGGFGGGFGGGGGGGGGGGFG>FGGGGGG,:FFGG@FGGGGGGGGGGGGGGGGGGGGF?FGCEDEEGGC;ED5@EFGGGGGCFFGGGDGFCC
@M01751:259:000000000-C669V:1:1102:3900:11405 1:N:0:AGAGTC
ATGCCTACGTCATCCCCACCTTCCTCCGGCTTATCACCGGCGGTTCCTTTAGAGTACCCAACTAAATGATGGTAACTAAAGGCGAGGGTTGCGCTCGTTGCGGGACTTAACCCAACATCTCACGACACGAGCTGACGACAACCATGCACCACCTGTACACCGACCACAAGGGGGCGACCATCTCTGGCCGTTTCCGGTGTATGTCAAGCCTTGGTAAGGTTCTTCGCGTTGCATCGAATTAATCAGCATGCTCCGCCGCTTGTGCGGGCCCCCGTCAATTCCTTTGAGTTTTAATCTTGCG
+
CCCCCGGGGGGGGGGGGGGGGGGGGGGGGGGGGGGGGEGGGGGGGGGGGGGGGGGGGGGGGGGGGGGGGGGGGGGGGGGGGGEDGGGGGGGGGGGGGGGGGGGGGGGGGGGGGGGGGGGFGGGGGGEGGGGGGGGGGEGGGGGGGGGGGGGGGGGGFGGGGGGGGEGGFC:FGEGGGGGGGG7FGFFGGG:C?FGGG:E>EFFGGFFGGGGGGDFGGGFC@E?FGGGGGGEGCEFEFG@EFGGG+0AEGCD:<FGGGDGGGFC+:EDC?*:CGD5CE5ACGD?<:C0A@FE7:<C+:C+<:
@M01751:259:000000000-C669V:1:1102:8094:11438 1:N:0:AGAGTC
GTACTTAACAGGATTAGATACCCTGGTAGTCCACGCCGTAAACGATGTCGACTTGGAGGTTGTTCCCTTGAGGAGTGGCTTCCGGAGCTAACGCGTTAAGTCGACCGCCTGGGGAGTACGGCCGCAAGGTTAAAACTCAAATGAATTGACGGGGGCCCGCACAAGCGGTGGAGCATGTGGTTTAATTCGATGCAACGCGAAGAACCTTACCTACTCTTGACATCCACGGAATTCGGCAGAGATGCCTTAGTGCCTTCGGGAACCATGAGACAGGTGCTGCATGGCTGTCGTCAGCTCGTGT
+
CCCCCGGGGGGGGGGGGGGGGGGGGGGGGGGGGGGGGGGGGGGGGGGGGGGGGGGGGGGGGGGGGGGGGGGGGGGGGGGGGGGGGGGGGGGGGGGGGGGGGGGGGGGGGGGGGGGGGGGGGGGGGGGGGGGGGGGGGGGGGGGGGGGGGGGGGGGGEFGGGGGGGGGGGGGGGGGGGGGGGGGGGGGGGGFGGGGGGGGGGGGGGGGGGGGGGCGGGGFGGGGGGGGGGGGGGGGGGGGGF>FFFFGGGGGGFFGGGGCGEGGGCFGGGGGGGGGGGGGGGGFGGCECGGGG5EFGGGGF>
@M01751:259:000000000-C669V:1:1102:25338:11443 1:N:0:AGAGTC
ATGCCTACGTCATCCCCACCTTCCTCCGGTTTATCACCGGCAGTCTCCTTTGAGTTCCCGACCGAATCGCTGGCAACAAAGGATAAGGGTTGCGCTCGTTGCGGGACTTAACCCAACATTTCACAACACGAGCTGACGACAGCCATGCAGCACCTGTCTCACGGTTCCCGAAGGCACTAAGGCATCTCTGCCGAATTCCGTGGATGTCAAGAGCAGGTAAGGTTCTTCGCGTTGCATCGAATTAAACCACATGCTCCACCGCTTGTGCGGGCCCCCGTCATTTCCTTTGAGTTTTAACCTT
+
CCCCCGG@FFFGG<FF9FEGGGFGGGGGGGFGGGGGGFDFGFGGGEDEEGGDDGFAFGGCEFGC@@8B8DEFGCGCFGGCF<8=FFE,<FF@FCFEGCGGEEFCCDEGG,CCEFEDCFFDAFFGFGEGGGCFGGDGGCEGGCFD7,>FG98DFFE@FFGGF;E7CEGGGDGGD@,,@CF:CFCGGGGGG;FFG7FF7FF,2=<<,,?FEF9,++??FFBF,,FEGFD<A5*:?E86@220*<;9@C9@@8;E:6++3:C8**1**2+3A/?**/?E52:=*3<+0@CC++:A7<FCEC?FG
@M01751:259:000000000-C669V:1:1102:18704:11458 1:N:0:AGAGTC
ATGCCTACGTCATCCCCACCTTCCTCCGGTTTATCACCGGCAGTCTCCTTTGAGTTCCCGACCGAATCGCTGGCAACAAAGGATAAGGGTTGCGCTCGTTGCGGGACTTAACCCAACATTTCACAACACGAGCTGACGACAGCCATGCAGCACCTGTCTCAGCGTTCCCGAAGGCACCAAAGCATCTCTGCTAAGTTCGCTGGATGTCAAGAGTAGGTAAGGTTCTTCGCGTTGCATCGAATTAAACCACATGCTCCACCGCTTGTGCGGGCCCCCGTCAATTCATTTGAGTTTTAACCTT
+
CCCCCGGGGGGGGGGGGGGGGGGGGGGGGGGGGGGGGGGGGGGGGGGGGGGGGGGGGGGGGGGGFCFFFGGGGGGGGGGGGGGGGGFFGGGGGGGGGGGGFGGGGGGGG9FFGGGGGGGGGFFGGGGGGGGGGGGGGGGGGGGGGGGGGGEEGGGGGGGGGGGGGGGGFGGGGGGGGGGGGGGEGGGGGGGGGGGGGGGGGGGGGGGGGGGGGEFGGGGGFFGGGGGGGGDGGGDGFFEGGGG?7CFGGFGGGFGFGGGGGGGEFGGGGGEE8EEGGEGEEFGGEGGGFCGCCFGGGGGGG
@M01751:259:000000000-C669V:1:1102:13223:11480 1:N:0:AGAGTC
GTACTTAACAGGATTAGATACCCTGGTAGTCCACGCCGTAAACGATGTCGACTTGGAGGCTGTTCCCCTGAGGAGTGGCTTCCGGAGCTAACGCGTTAAGTCGACCGCCTGGGGAGTACGGCCGCAAGGTTAAAACTCAAATGAATTGACGGGGGCCCGCACAAGCGGTGGAGCATGTGGTTTAATTCGATGCAACGCGAAGAACCTTACCTACTCTTGACATCCACGGAATTCGGCAGAGATGCCTTAGTGCCTTCGGGAACCGTGAGACAGGTGCTGCATGGCTGTCGTCAGCTCGTGT
+
CCCCCGGGGGGGGGGGGGGGGGGGGGGGGGGGFGGGGGGGGGGGGGGGGGGGGGGGGGGGGGGGGGGGGGGGG8CGGGGGGGGGGGGGGGGGGGGGGGGGGGGGGGGGEGGGGGGGGGGGGGGGGEGGGGGGGGGGGGFGGGGGGGGGGGGGGGGGGGGGGGGFFGGGEGGGGGGGGGGGC@@FGGGGGGGGGGGFCGGGGGGGGGGFCFGGGGGGGGGFGGGGGGG>>5CGGGGCCEEGFFFEGGGGGGGGGGGGGG5CEEGGGGGG8EGGGGGGDFFFGGGGCGEGGGGGEGGGFEEE5
@M01751:259:000000000-C669V:1:1102:21451:11523 1:N:0:AGAGTC
GTACTTAACAGGATTAGATACCCTGGTAGTCCACGCCGTAAACGATGGAAGCTAGCCGTTGGGGGATTTATCTCTCGGTGGCGCAGTTAACGCATTAAGCTTCCCGCCTGGGGAGTACGGTCGCAAGATTAAAACTCAAAGGAATTGACGGGGGCCCGCACAAGCGGTGGAGCATGTGGTTTAATTCGAAGCAACGCGCAGAACCTTACCAGCCCTTGACATGCCCTGACGGCTTCAGAGATGAAGTCATTCCTTCGGGACAGGTGCACAGGTGCTGCATGGCTGTCGTCAGCTCGTGTGG
+
CCCCCGGGGG@F@GFGGGFGGDGGGGGGGGGGGGGGEFGGGGFEEEFGGDGGGGCDGGGGEGGGGEG@FEGGDFCEGGGGGFGEGGGGGFGGGGGGGGGFGFFFFFCFGGCFGGGGFGGGF7FFEGEDFGGGFFGGCGGGDFFGGGFGGGGGGGGCFGCBFGFFFFCFF@FCGGFGGGGGGCGFGGGGFFGEGG@GE@FGGGGGGGGGGFGGGFCC?EFGGG6:C8EFGGGGGGGGGG?F*<:CF9+CEGGGC?9E>CEGGGGGGFCF7+AFC<@97<@9FGFFCC6C8E88+0<8?FG*/
@M01751:259:000000000-C669V:1:1102:12312:11551 1:N:0:AGAGTC
GTACTTAACAGGATTAGATACCCTGGTAGTCCACGCCGTAAACGATGTCGACTTGGAGGTTGTTCCCTTGAGGAGTGGCTTCCGGAGCTAACGCGTTAAGTCGACCGCCTGGGGAGTACGGCCGCAAGGTTAAAACTCAAATGAATTGACGGGGGCCTGCACAAGCGGTGGAGCATGTGGTTTAATTCGAAGCAACGCGCAGAACCTTACCAGCGTTTGACATGTCCGGACGATTTCCAGAGATGGATTTCTTCCCTTCGGGGACTGGAACACAGGTGCGGCATGGCTGTCGTCAGCTCGT
+
CCCCCGGGGGGGGGGGGGGGGGGDGGGGGGGGGGGGGGGGGGGGGGGGGGGGGGGGGGGGGGGGGGFGGGGGGFGGGGGGGGGGGGGGGGGGGGGGGGGGGGGGGGFGGDCGFGGGGGGGGFGGGGGGGFEAEGGGGGGGGGGDDGGGGGGGGGGGGGGGGGGGGGGGFGGFFGGGGGGGGGGGGGGGGGGGGGGGGGGGGGGGGGFGGG?CCCEGGGGGGGGFFGFEGGGEEEGGGGGGCF>CE?EFF?:EGGCFGGCCG>E85C>FGGGGGGGGGGF**?C*;EFF>CCCCFGDGGFG7
@M01751:259:000000000-C669V:1:1102:12193:11558 1:N:0:AGAGTC
ATGCCTACGTCATCCCCACCTTCCTCCGGCTTATCACCGGCGGTTCCTTTAGAGTACCCAACTAAATGATGGTAACTAAAGGCGAGGGTTGCGCTCGTTGCGGGACTTAACCCAACATCTCACGACACGAGCTGACGACAGCCATGCACCACCTGTGTTCCAGTCCCCGAAGGGAAGAGACCCATCTCTGGGAATCGTCCGGACATGTCAAACGCTGGTAAGGTTCTGCGCGTTGCTTCGAATTAAACCACCTGCTCCACCGCTTGTTCAGGCCCCCGTCAATTCCTTTGAGTTTTAACCT
+
CCCCCGGGGGGGGFGGGGGGFCFEGGGGEFFGGGGGGGEE>+CFEG@EGGGGGGFGEGGCDEGGG@AFGGGDG,CCFFG=?<8FF>F@FABG@FEGGEGDEF>CDG@FGG9BFGGE7,>,,AFDF@ECGGGGEEFC:FCE7DG@F?,>,8,81>FF>CFA9,>DCGGECFE:FGCFD@FCF7FF:2,?<BFF:C7C+*=CC<F<8:9A9++A9;8C8C8<EG?+<2<C788?8C?5<<+C@C0;CGGGG5:*;:0+3<@E;:85EF>++<F7C8/:CCGCEE0:FG9<:E7/A:<CGEE?+
@M01751:259:000000000-C669V:1:1102:12718:11560 1:N:0:AGAGTC
ATGCCTACGTCATCCCCACCTTCCTCCGAGTTGACCCCGGCAGTCTCCTATGAGTCCCCACCATCACGTGCTGGCAACATAGAACGAGGGTTGCGCTCGTTGCGGGACTTAACCCAACATCTCACGACACGAGCTGACGACAACCATGCACCACCTGTCCACCAGCCCCGAAGGGAAACCCCATCTCTGGGGCGGTCCGGTGAATGTCAAGCCTTGGTAAGGTTCTTCGCGTTGCATCGAATTAATCCGCATGCTCCGCCGCTTGTGCGGGCCCCCGTCAATTCCTTTGAGTTTTAGCCTT
+
CCCCCGGGGGGGGGGGGGGGGGGGGGGGGGGGGGGGGGGGGGGGGGGGGGGGGGGGGGGGGGGGGGGGGGGGGGGGGGGGGGGGGGGGGGGGGGGDEGFGGGGGGGGGGGGGGGGGGGGGGFGGGGGGGGGGGGGGGGGGGGGGGGGGGGGGGGGGGGGGGGGGGGGGGGGGGGGGGGGGGGGGGGGGGGGGGGGGGEGGGGGGGGGGGFGGGGGGGGGFGGGGGGGFGEEGGCGCCGGGGGGGGGGGGFEGGGFGGGDGGGCEGG?FGGGGGGGCEGGDGFFFFGFF@<EFFGFFCG?FG
@M01751:259:000000000-C669V:1:1102:2025:11626 1:N:0:AGAGTC
ATGCCTACGTCATCCCCACCTTCCTCCGGTTTATCACCGGCAGTCTCCTTTGAGTTCCCGACCGAATCGCTGGCAACAAAGGATAAGGGTTGCGCTCGTTGCGGGACTTAACCCAACATTTCACAACACGAGCTGACGACAGCCATGCAGCACCTGTCTCACGGTTCCCGAAGGCACTAAGGCATCTCTGCCAAATTCCGTGGATGTCAAGAGTAGGTAAGGTTCTTCGCGTTGCATCGAATTAAACCACATGCTCCACCGCTTGTGCGGGCACCCGTCAATTCATTTGAGTTTTAACCTT
+
CCCCCGGGGGGGGGGGGGGGGGGGGGDGGGGGGGGGGGGGDEGFGGGGGGGGGGGGE9FGEEEF8888:CFGGGGGGGGGGFGGGGAEGGGGGGGEFGFGG7FGGGGGGGGGCFGGGGFGGGGFGGGGGGGGGGFGDBFGGGGCCFFFCGGGGFEGGGA9;AFFGGECCFGG7BFGGGGGGFFCFFGFGG?FBFGGGFFGFGGGGGFGGGFFGFGFDGFFGFFF@FG9FDECEC*<<+8CCEFDFGFGGGGCGDCFEEEG5C>EFC@FGCEE5;CEDE?5=:@FC79CG?FGGDGGGCCFE
@M01751:259:000000000-C669V:1:1102:14372:11636 1:N:0:AGAGTC
GTACTTAACAGGATTAGATACCCTGGTAGTCCACGCCGTAAACGATGTCGACTTGGAGGTTGTTCCCTTGAGGAGTGGCTTCCGGAGCTAACGCGTTAAGTCGACCGCCTGGGGAGTACGGCCGCAAGGTTAAAACTCAAATGAATTGACGGGGGCCCGCACAAGCGGTGGAGCATGTGGTTTAATTCGATGCAACGCGAAGAACCTTACCTACTCTTGACATCCACGGAATTCGGCAGAGATGCCTTAGTGCCTTCGGGAACCGTGAGACAGGTGCTGCATGGCTGTCGTCAGCTCGTGT
+
CCCCCGGGGGEGCGGGGGGGGGGGGGGGGGGGGGGGGGGGGGGGGGGGGGGGGGGGGGGGGGGGGGGGGGGGGGGGGGGGFGGGGGGGGGGFGGGGGGGGGGGGGGGGGGGGGGGGGGGGGGGGGGGGGGGGGGGGGGG,EFGFGFGCGGGGEGGGGGGGDGGGGGEEFGGGFFGGFGFGFFCEGGGGGGGGGGGGGGGGGGGGFFGGGGGGGGCCGGFGGGGFFGGGGGGGGFGGGGGGGGGFGGGGGFGDGGGGGCGEEGCFEGGGDCFGCF:<F:CGGFCCFFGGGFF>CEG9<EC51
@M01751:259:000000000-C669V:1:1102:5587:11674 1:N:0:AGAGTC
ATGCCTACGTCATCCCCACCTTCCTCCGGTTTATCACCGGCAGTCTCCTTTGAGTTCCCGACCGAATCGCTGGCAACAAAGGATAAGGGTTGCGCTCGTTGCGGGACTTAACCCAACATTTCACAACACGAGCTGACGACAGCCATGCAGCACCTGTCTCACGGTTCCCGAAGGCACTAAGGCATCTCTGCCGAATTCCGTGGATGTCAAGAGTAGGTAAGGTTCTTTGCGTTGCATCGAATTAAACCACATACTCCACCGCTTGTGCGGGCCCCCGTCAATTCCTTTGAGTTTCAGTCTT
+
CCCCCGGGGGGGGGGGGGEGFGEGFEFGGGEDFGGGGFGGGGGGGEFFFGGFGGFGGFGGGGEGCFCCFGEGGGGGGGGGGGGGGGFGFFGGGGGCFC+<FFGDGGEGFGGGGGGGDFGGGGGGGGGGGGGGGGCFGEGGGGFGGFGGGGGGGGGDFFGGCFCFCGEFGGDGGGCFFFGFFFFFCEFFGGGGGDEGGGGCF7::<7?C><,74FFE?F9FFGFGGCF?CGGGGD*0A<ECGGGFGCD6CGCCC@CGGGGGCC:E5F+:C>CEGCEE5/;*C7@FGGGGFCCCFGGEFFCCF
@M01751:259:000000000-C669V:1:1102:9131:11684 1:N:0:AGAGTC
ATGCCTACGTCATCCCCACCTTCCTCCGGTTTGTCACCGGCAGTCTCCTTAGAGTGCCCACCATAACGTGCTGGTAACTAAGGACAAGGGTTGCGCTCGTTACGGGACTTAACCCAACATCTCACGACACGAGCTGACGACAGCCATGCAGCACCTGTGTCTGAGTTCCCGAAGGCACCAATCCATCTCTGGAAAGTTCTCAGCATGTCAAGGCCAGGTAAGGCTCTTCGCGTTGCTTCGAATTAAACCACATGCTCCACCGCTTGTGCGGGCCCCCGTGAATTCATTTGAGTTTTAACCT
+
BCCCCFGGCEGGGG9CCFGC@@CFF<@CGEEE@FFACEFBGG@GC9;F,CEA<A@C<<CFCEFEFGGGDC<DFCEGFFEFGGFGDF@E8BEDGGDG7BFFGEGD@7=+BFEDEAFGGGF<E?E@??:>:CF@FDEAFFCCB:BFDGGGG?,DCBF,,@<FGC,FFCECFFEEGGGGF<@C>BF,,@F9CE9CD<,>333@@F,?<F9CF,7FFGFFFFCCFC7+?<<E9B:<CG:*?<:<FFFCCC@FG5*;?FGFFFE88*:/;@FC78C:*:58>E**/820:A+<FFG*+23CFEFCF
@M01751:259:000000000-C669V:1:1102:17011:11725 1:N:0:AGAGTC
ATGCCTACGTCATCCCCACCTTCCTCCGGCTTATCACCGGCGGTTCCTTTAGAGTACCCAACCAAATGATGGTAACTAAAGGCGAGGGTTGCGCTCGTTGCGGGACTTAACCCAACATCTCACGACACGAGCTGACGACAGCCATGCAGCACCTGTGTTCCAGTCCCCGAAGGGAAGAGATCCATCTCTGGAAATCGTCCGGACATGTCAAACGCTGGTAAGGTTCTGCGCGTTGCTTCGAATTAAACCACATGCTCCACCGCTTGTGCAGGCCCCCGTCAATTCCTTTGAGTTTTAACCT
+
CCCCCGGGGGGGGGGGGGGGGGGGGGGGGGGGGGGGGGGGGGGGGGGGGGGGGGGGGGGGGGGGGGGGGGGGGGGGGGGGGGGGGGGGGGGGGGGGGGGGGGGGGGGGGFGGGGGGGGGFGGGGGGGGGGGGGGGGGGGGGGGGGGGGGGGGGGGGGGGGGGGGGGGGEGGGGGGGGGGGGGGGGGFGGGGGFGGGGGGGGGGGGGGGGGGFGGGGGGGGCFGGGFFGGGGGGGGGGGGGGGFGGGGGGGGGFDGF?CGGGGGGGGGGGGGGGGGEGGGGGGGGGGGGGGCGFGGGGGGFF
@M01751:259:000000000-C669V:1:1102:24450:11726 1:N:0:AGAGTC
GTACTTAACAGGATTAGATACCCTGGTAGTCCACGCCGTAAACGATGTCGACTTGGAGGTTGTTCCCTTGAGGAGTGGCTTCCGGAGCTAACGCGTTAAGTCGACCGCCTGGGGAGTACGGCCGCAAGGTTAAAACTCAAATGAATTGACGGGGGCCCGCACAAGCGGTGGAGCATGTGGTTTAATTCGATGCAACGCGAAGAACCTTACCTACTCTTGACATCCACGGAATCTGGCAGAGATGCCTCAGTGCCTTCGGGAACCGTGAGACAGGTGCTGCATGGCTGTCGTCAGCTCGTGT
+
CCCCCGGGGGGGGGGGGGGGGGGGGGGGGGGGFGGGGGGGGGGGGGGGGGGGGGGGGGGGGGGGGGGGG8FEG<FGGGGGGCGGGGGGGF<FEGGGGGGGDGGGGGGGGDFGGGGGGGFGGGGGGCGGCAFGGGGGGGFFAFGGGGGGGGEGGGGGGGGGGGGGGGGGFGGGFFGGGGGGGGGEFGGGGF@EGGF::CGGDEGGGGGGGGGFFGGGGGGGFGGGGGGGDCGGFGGGGGGFFGFGGFGGCFCFF@FGGGGGCEGGGGGGGGC?FFGF6EGG6CC6CDGGGGF8:>FFGGGGF
@M01751:259:000000000-C669V:1:1102:27091:11740 1:N:0:AGAGTC
GTACTTAACAGGATTAGATACCCTGGTAGTCCACGCCGTAAACGATGTCAACTAGCCGTTGGGATCCTTGAGATCTTAGTGGCGCAGCTAACGCATTAAGTTGACCGCCTGGGGAGTACGGCCGCAAGGTTAAAACTCAAATGAATTGACGGGGGCCCGCACAAGCGGTGGAGCATGTGGTTTAATTCGAAGCAACGCGAAGAACCTTACCTGGCCTTGACATGCTGAGAACTTTCCAGAGATGGATTGGTGCCTTCGGGAACTCAGACACAGGTGCTGCATGGCTGTCGTCAGCTCGTGG
+
CCCCCGGGGGGGC@FCGGEEGGDFGCFGGFFFGGGFDGGGGGGGGGGGGCGGFFFGFGGGGGGF8DFFFFGF@EFGGFGFGGGGGGGGGFGGEFGGGGGGFCGGGGFCGGFFDEGGGGGFDE=C::FGFFGGGGGGG9DFGGGDFFCDG,CFDEEGGEG7*CFGC:CC>C7<FCC9BAFGGGGGGDG:<AFGEGGGDCFGEEEFFGFGF@FE+18:CFF+C<CFFGFCEGGFGD9+<9@:F*0AFF9+;EGFFGGDFGG*:EF8+:<9@>;8CFFGGGGGGCFCA?CCE*22;C8+<C=F*
@M01751:259:000000000-C669V:1:1102:5196:11746 1:N:0:AGAGTC
ATGCCTACGTCATCCCCACCTTCCTCCGGTTTGTCACCGGCAGTCTGCTTAGAGTGCCCACCATAATGTGCTGGCAACTAAGCATAAGGGTTGCGCTCGTTGCGGGACTTAACCCAACATCTCACGACACGAGCTGACGACAACCATGCACCACCTGTCTCCTTTGTCCCGAAGGAAAGGTATATCTCTACACCGGTCAAAGGGATGTCAAGACTTGGTAAGGTTCTTCGCGTTGCTTCGAATTAAACCACATACTCCACTGCTTGTGCGGGTCCCCGTCAATTCCTTTGAGTTTCAGTCT
+
CCCCCGGGGGGGGGGGGGGGGGGGGGGGGGGGGGGGGGGGGGGGGGGGGGGGGGGGGGGGGGGGGGGGGGGGGGGGGGGGFGGGGGGGGGGGGGDGGGGGGGGGGGGGGGGGGGGGGGGGGGGGGGGGGGGGGGGGGGDGGGGGGGGGGDGGGGGGGGGGGGGGGGGGGGGGGGGGGGGGGGGG;FFCFFGGGGGDFF*CFCGEGF7CEGGGFGGGGGFGGFGFFGGGCFFEFEGGFCF5EFGGGGGGGGGFFGGGGGGGGGGGGGGGGDG*?E=CGDEDDEEGFFFGGGFGGGFGGGGGG
@M01751:259:000000000-C669V:1:1102:26307:11769 1:N:0:AGAGTC
GTACTTAACAGGATTAGATACCCTGGTAGTCCACGCCGTAAACGATGTCGACTTGGAGGTTGTTCCCTTGAGGAGTGGCTTCCGGAGCTAACGCGTTAAGTCGACCGCCTGGGGAGTACGGCCGCAAGGTTAAAACTCAAATGAATTGACGGGGGCCCGCACAAGCGGTGGAGCATGTGGTTTAATTCGATGCAACGCGAAGAACCTTACCTACTCTTGACATCCACGGAATTCGGCAGAGATGCCTTAGTGCCTTCGGGAACCGTGAGACAGGTGCTGCATGGCTGTCGTCAGCTCGTGT
+
CCCCCGGGGGGFGGGGGGGGGGGGGGGGGGGFFGGGGGGGGGGDGGGGGGGGDGGGGGGGGGGGGGGGGGGGGCGGGGGGGGGGGGGGGGGGGGGGEGGGGGGCFGGGGGFGGGGGGGGGGGGGGGGGGGGGGGGGGFGGGGGGGGGGGGGGGGGGGGGGCFGGGGGGGGGGGGFGGFGGGGGGGGGGGGGGGGGGGGGGGGCEGFGGGGGGGGGEGGGFGGGGCCFGEGGGGGGGGGGGGGGGGGGGGGGGGGGGGGGGGGGGGGGGDGGGGGGFCFGG+A@GGGC8<CF>E>FFA:EG*
@M01751:259:000000000-C669V:1:1102:10171:11786 1:N:0:AGAGTC
GTACTTAACAGGATTAGATACCCTGGTAGTCCACGCCGTAAACGATGTCAACTAGCCGTTGGAATCCTTGAGATTTTAGTGGCGCAGCTAACGCATTAAGTTGACCGCCTGGGGAGTACGGCCGCAAGGTTAAAACTCAAATGAATTGACGGGGGCCCGCACAAGCGGTGGAGCATGTGGTTTAATTCGAAGCAACGCGAAGAACCTTACCAGGCCTTGACATGCAGAGAACTTTCCAGAGATGGATTGGTGCCTTCGGGAACTCTGACACAGGTGCTGCATGGCTGTCGTCAGCTCGTGT
+
CCCCCGGGGGGGGGGGGGGGGGGGGGGGGGGGGGGGGGGGGGGGGGGGGGGGGGGGGGGGGGGGGGGGGGGGGGGGGGGGGGEGGGGGGGGGGGGGGGGGGGGGGGGGGGGGGGGGGGGGGGGGGGGGGFGGGGGGGGGGGGGGGGFGGGGDECEFEGGGGGEFGGGGGGGGGGGGGGGFFGGGGGGGGGGGGGGGGGGGGD7FFGGGGGGGGGGGFGGGGGGGGGGGCFFGCGGGFGGGGGGGGGGGGGGGGGGGGGDGG>8@EF7CEFGGFGFFGGGGFGG68CGGGGFGGGGGFEGG*
@M01751:259:000000000-C669V:1:1102:28569:11843 1:N:0:AGAGTC
ATGCCTACGTCATCCCCACCTTCCTCCGGTTTATCACCGGCAGTCTCCTTTGAGTTCCCGACCGAATCGCTGGCAACAAAGGATAAGGGTTGCGCTCGTTGCGGGACTTAACCCAACATTTCACAACACGAGCTGACGACAGCCATGCAGCACCTGTCTCACGGTTCCCGAAGGCACTGAGGCATCTCTGCCAGATTCCGTGGATGTCAAGAGTAGGTAAGGTTCTTCGCGTTGCATAGAATTAAACCACATGCTCCACCGCTTGTGCGGGCCCCCGTCAATTCATTTGAGTTTTAACCTT
+
CCCCCGGFGGGGGFGGGGG@CGGGGGGGGGGGGGGGGGGGGGGFGEFGFGGGGGGGGGGGGGGG@88BEF@C>FGGGFG=<FFFGGFFGFCGGDECGGFFFGGGGECFGGGGFCCEFGGGG99FFGEGCEGEGGGGGGG::CEG@<,3,>8FFG8EGGCGGGGGDGGGGGGD7FGCCGCFGF<:FGF9;AFFFFDC@FC@<FGG,FCFGGFFFBCGGFCFGGFGDGFBC*CEGGCFGF0:<FFCFFGFCCFG9E996EC*:C*/;*:A8CEGGGGECE8::F?FGC:<CC=99C+0<<CFF
@M01751:259:000000000-C669V:1:1102:16430:11862 1:N:0:AGAGTC
ATGCCTACGTCATCCCCACCTTCCTCCGGCTTATCACCGGCGGTTCCTTTAGAGTACCCAACTAAATGATGGTAACTAAAGGCGAGGGTTGCGCTCGTTGCGGGACTTAACCCAACATCTCACGACACGAGCTGACGACAGCCATGCAGCACCTGTGTTCCAGTCCCCGAAGGGAAGAAATCGATCTCTCGAAGTCGTCCGGACATGTCAAACGCTGGTAAGGTTCTGCGCGTTGCTTCGAATTAAACCACATGCTCCACCGCTTGTGCAGGCCCCCGTCAATTCCTTTGAGTTTTAATCT
+
CCCCCGGGGGGGGGGGGGGGGGGGGGGGGGGGGGGGGGGGGGGGGGGGGGGGGGGGGGGGGGGGGGGGGGGGGGGGGGGGGGGGGGGGGGGGGGGGGGGGGGGGGGGGGGGGGGGGGGGGGGGGGGGGGGGGGGGGGGGCEGGGGGGGGGGGGGGGGGGGGGGGGGGGGGGGGD<EDFGGGGGGCFGGGGGGGGGGGGGGGGGGGFFGGGGGGGGGGGGGGGGGGGGGGGGGGGDGGGGGGGGGGGGGGGGGGFFGGGCG6?EEGFEGGGGGGGGGGGGGGGGFGGGGG?:@CGGG7CGEC
@M01751:259:000000000-C669V:1:1102:9880:12037 1:N:0:AGAGTC
GTACTTAACCGGATTAGATACCCTGGTAGTCCACGCCGTAAACGATGTCGACTTGGAGGTTGTTCCCTTGAGGAGTGGCTTCCGGAGCTAACGCGTTAAGTCGACCGCCTGGGGAGTACGGCCGCAAGGTTAAAACTCAAATGAATTGACGGGGGCCCGCACAAGCGGTGGCGCATGTGGTTTAATTCGATGCAACGCGAAGAACCTTACCTACTCTTGACATCCACGGAATTCGGCAGAGATGCCTTAGTGCCTTCGGGAACCGTGAGACAGGTTCTGCATGGCTGTCGTCAGCTCGTGT
+
CCCCCGGGGGGGGGGGGGGGGGGGGGFGGGACEFGGGGGGGGGGGFGGGGGGGGGGGGGFGGGGFGGGGCEGGDFGGGGGFFGGGFCCGFGGGDGGGGGGGGGGGGGGGGGGGGGGGGGE>CFGC>FGGGFGGDC9AEAGG,3=FFC,EFBFGGGGG7<CCFEDGGGG7*<,1=<CFFCGGFGGC9<:CC9:CCF685*:E8*+;FCFG?GGGDGFGFGF+<FF?FGGEGGGFEGCC?85AF7++<@E?9@+<:FCFF58*:@FGEFEGFC@EF9+2<CFGGGC>C5FFF=5*8+:8E:7/
@M01751:259:000000000-C669V:1:1102:20963:12080 1:N:0:AGAGTC
ATGCCTACGTCATCCCCACCTTCCTCCGGTTTATCACCGACAGTCTCCTTTGAGTTCCCGACCGAATCGCTGGCAACAAAGGATAAGGGTTGCGCTCGTTGCGGGACTTAACCCAACATTTCACAACACGAGCTGACGACAGCCATGCAGCACCTGTCTCACGGTTCCCGAAGGCACTAAGGCATCTCTGCCGAATTCCGTGGATGTCAAGAGTAGGTAAGGTTCTTCGCGTTGCATCGAATTAAACCACATGCTCCACCGCTTGTGCGGGCCCCCGTCAATTCATTTGAGTTTTAACCTT
+
CCCCCGGGGGGGGGCGGGGGGGGGGGGGGGGGGFGGGGGDGGGGG<AFGGGGGGGCGGGGGGGG@88BFFGGGGGGGGGGFGGGGGGGGGD:=BF7FEGGGGGGGGGGGGGGGGGGGGGGGGGFGGGGGGGGGG@@DEGGGGGGFGGFGFFEFFGGGGFFFGGGGGGGGGGGGDGGGG8FFFFGGG9FCAFGGGGG7CEFCFGGFGGGCFGGGGEGGGGGCCFGFFFFC*:CC?E+<9:88?EGGGGGFGGGGGFCC?CFGGGGEGCGGE>EEGEGGG=GGGGGGGGGG9CFGFGGGD9FF
@M01751:259:000000000-C669V:1:1102:3278:12121 1:N:0:AGAGTC
GTACTTAACCGGATTAGATACCCTGGTAGTCCACCCCGTAAACGTTGGGAACTAGTTGTGGGGACCATTCCACGGTTTCCGTGACGCAGCTAACGCATTAAGTTCCCCGCCTGGGGAGTACGGCCGCAAGGCTAAAACTCAAAGGAATTGACGGGGGCCCGCACAAGCGGCGGAGCATGCGGATTAATTCGATGCAACGCGAAGAACCTTACCAAGGCTTGACATGCGCGGTGGAATCCCAGAGATGGGGTGTCATTTAGTTGGTCGCGTACAGGTGGTGCATGGTTGTCGTCAGCTCGTG
+
CCCCCGGGGGGGGGGGGGGGGGGGGGGGGGGGGGGGGGGGGGGGGGGGGGGDFGFFGGFEGGGGGGGGGGGGGGGGGGGGGGGFGGGGGGGGGGGGGGGGGGGGGGGCC>FEGGGEGGGGGGGGGDGGGGFGGGDFGGGGGGGGGGGGGFGGDEGGGGGGGG<F7FGGGGDFEFGGGCFGGGGGCEGGGGGGGGGGGF8EGDGGGCGGCCGGGGC8@FFGGGGGGGGGEEEGGDGGGG@FGDFGF<9FDCGG>CCG?CFDFGGGDFDGDCCC8CEFGG5*CCFGGEFEGEGFCFEEF67:*
@M01751:259:000000000-C669V:1:1102:2871:12141 1:N:0:AGAGTC
ATGCCTACGTCATCCCCACCTTCCTCCGGTTTATCACCGGCAGTCTCCTTTGAGTTCCCGACCGAATCGCTGGCAACAAAGGATAAGGGTTGCGCTCGTTGCGGGACTTAACCCAACATTTCACAACACGAGCTGACGACAGCCATGCAGCACCTGTCTCACGGTTCCCGAAGGCACTAAGGCATCTCTGCCGAATTCCGTGGATGTCAAGAGTAGGTAAGGTTCTTCGCGTTGCATCAAATTAAACCACATGCTCCCCCGCTTGTGCGGGCCCCCGTCAATTCATTTGAGTTTTAACCTT
+
CC@CCAFGGFEFFGFG@@C@FFDFGGG@@FGGGFFFGGGGEDGGGGGFGGCDGFGFEFECGGGE@78BCFG:7,CFFDGFFGG9FGE=<F,CCFGGGGGGGGGGGGEEFCEB<FFFEDCFGGGD?FFGFFBEEGA9,3C:EEGGGA8<F,@<>FF:FDGGGCFE*CFDFDE:7FF8>FFE@CF<7FGFGGGGGGG7F,<F<***<CBC:F,FCC<FGGGGF7CC:F77*/CCC*800<+302:CC+<E8@CECCA::*;:*:EEDF?FEEEEEC8CE2A85CFDG7FC+9CECEFFGFC?9
@M01751:259:000000000-C669V:1:1102:18323:12243 1:N:0:AGAGTC
GTACTTAACAGGATTAGATACCCTGGTAGTCCACGCCGTAAACGATGTCGACTTGGAGGTTGTTCCCTTGAGGAGTGGCTTCCGGAGCTAACGCGTTAAGTCGACCGCCTGGGGAGTACGGCCGCAAGGTTAAAACTCAAATGAATTGACGGGGGCCCGCACAAGCGGTGGAGCATGTGGTTTAATTCGATGCAACGCGAAGAACCTTACCTACTCTTGACATCCACGGAATTCGGCAGAGATGCCTTAGTGCCTTCGGGAACCGTGAGACAGGTGCTGCATGGCTGTCGTCAGCTCGTGT
+
CCCCCGGGGGGGFGGGGGGGGGGGGGGGGGGGGGGGGGGGGGGGGGGGGGGGGGGGGGGGGGGGGGGGGGGGGGGGGGGGGGGGGGGGGGGGGGGGGGGGGG7FEGGGGGGGGGGGGGGGGGGFGGGGGGGGGFDFGGGGGGGGGGGGGGGGGGGGEFGGGGGGGGGGGGGGGGDGGGGGFGFGCGGGGGGGGGGGGFGGGGGFFGGGGGCGGGGGGGGGGGFGGGGGGGGGGGGGGGGGGGGGGFGGFGGGGGGGFFGGGEGGGGGGGCFFCFGGGGGGGGGGGGGGGGGGGGFFGGGGC
@M01751:259:000000000-C669V:1:1102:14326:12250 1:N:0:AGAGTC
ATGCCTACGTCATCCCCACCTTCCTCCGGTTTATCACCGGCAGTCTCCTTTGAGTTCCCGACCGAATCGCTGGCAACAAAGGATAAGGGTTGCGCTCGTTGCGGGACTTAACCCAACATTTCACAACACGAGCTGACGACAGCCATGCAGCACCTGTCTCACGGTTCCCGAAGGCACTAAGGCATCTCTGCCGAATTCCGTGGATGTCAAGAGTAGGTAAGGTTCTTCGCGTTGCATCGAATTAAACCACATGCTCCACCGCTTGTGCGGGCCCCCGTCAATTCATTTGAGTTTTAACCTT
+
CCCCCGGGGGGGGGGGGGGGGGGGGGGGGGGGGGGGGGGGGGGGGGGGGGGGGGGGGGGGGGGG@8BFFGGGGGGGGGGGGGGGGGGGGGGGGGGGGGGGGGGGGGGGGGGGGGGGGGGGGGGGGGGGGGGGGGGGGGGGGGGGGGGGGGGGGGGGGGFGGGGGGGGGGGGGGGGGGGGGGFDGGGGGGGGGGGEGGGGGGFGGGGGGGGGGGGGGGGGGGGGGGGGGGGGGGGGGGGGGFFGGGGGGGGGGGGFGGGGGGGGGGGCGDEEGGGGEGEGGGFCGEFGGCGGGGGGG6?EGG
@M01751:259:000000000-C669V:1:1102:12742:12324 1:N:0:AGAGTC
GTACTTAACCGGATTAGATACCCTGGTAGTCCACGCCGTAAACGATGTCGACTTGGAGGTTGTTCCCTTGAGGAGTGGCTTCCGGAGCTAACGCGTTAAGTCGACCGCCTGGGGAGTACGGCCGCAAGGTTAAAACTCAAATGAATTGACGGGGGCCCGCACAAGCGGTGGAGCATGTGGTTTAATTCGATGCAACGCGAAGAACCTTACCTACTCTTGACATCCACGGAATTCGGCAGAGATGCCTTAGTGCCTTCGGGAACCGTGAGACAGGTGCTGCATGGCTGTCGTCAGCTCGTGT
+
@CCCCGGGGGGG@@FGGGGGGGG@EDGGGFEFFGGCFEGE;DECGGGEGG<@F:FFEFE:C@F8FEFGCF<FF,@EC@BEFC<@>FFGGFFG7FEFGGC<EE:4@=@BFF<FDCFEEC?F++@CFCGGGDGG9<DFGGGCCEG9F<F<CF7>CFE@7FGFGEGGGGGG@FGCFCG9F>BFCCCEGCCFGG9FG:FFECEGGGDGEFGGCFEEGG?:EF90CCCC8CCC5:CFGG5:EEE>FCFGG:C79E2C?CGGGGGGGCCFGGGFGG+AFCFG6FEF89@*;8E8FFFCGGGD6C::7
@M01751:259:000000000-C669V:1:1102:11177:12334 1:N:0:AGAGTC
ATGCCTACGTCATCCCCACCTTCCTCCGGTTTATCACCGGCAGTCTCCTTTGAGTTCCCGACCGAATCGCTGGCAACAAAGGATAAGGGTTGCGCTCGTTGCGGGACTTAACCCAACATTTCACAACACGAGCTGACGACAGCCATGCAGCACCTGTCTCACGGTTCCCGAAGGCACTAAGGCATCTCTGCCGAATTCCGTGGATGTCAAGAGTAGGTAAGGTTCTTCGCGTTGCATCGAATTAAACCACATGCTCCACCGCTTGTGCGGGCCCCCGTCAATTCATTTGAGTTTTAACCTT
+
CCCCCGGGGGGGGGGGGGGGGGGGGGGGGGGGGGGGGGGGGGGGGGGGGGGGGGGGGGGGGGGG8888CFGGGGGGGGGGGGGGGGGGGGGGGGGGGGGGCDGGGGGGGGGGGGGGGGGGGGGGGGGGGGGGGGGGGGGGGGGGGGGGGGGGGGGGGGGGFGGGGGGGGGGGGGGGGGGGGGGGGGGGGFGGGGGGGGGGGGGGGGGDFGGGGGGGGGGGGGGGGGGGGGGGGEGGGGGGGFGFGGFGGGGGFFFGGFGGEGGGGGGGGG>EGGGGGEGGCGGFFGGGGCFFGGGGGGGGG
@M01751:259:000000000-C669V:1:1102:4734:12360 1:N:0:AGAGTC
ATGCCTACGTCATCCCCACCTTCCTCCGGCTTATCACCGGCGGTTCCTTTAGAGTACCCAACTAAATGATGGTAACTAAAGGCGAGGGTTGCGCTCGTTGCGGGACTTAACCCAACATCTCACGACACGAGCTGACGACAGCCATGCAGCACCTGTGTTCCAGTCCCCGAAGGGAAGAGATCCATCTCTGGAAATCGTCCGGACATGTCAAACGCTGGTAAGGTTCTGCGCGTTGCTTCGAATTAAACCACATGCTCCACCGCTTGTGCAGGCCCCCGTCAATTCCTTTGAGTTTTAACCT
+
CCCCCGGGGGGGGGGGGGGGGGGGGGGGGGGGGGGGGGGGGGGGGGGGGGGGGGGFGFGGGGGGGFGGGGGFGGGGGGGGGDGGGGGDGFEFGGEFGGGGGDGGGGGGGGGGFGFGCFGCGGGGGGGGGGGGGGGGGGGDCGGGGDGGDGGGGGGGGFGGGGFGGGFFEGGGDD:CEB8:FGGD9FBFGGGCFFGGGGGGGGGGGGGGCCCFGGGGGGGGGGFFGGGGGGGEEGEGFD7*/CFGGGGGGGGGG6CCE++;FEGGGGG6EFG8EGGCEEGGG*:EGGGEG?CC9EFFC6C?:
@M01751:259:000000000-C669V:1:1102:13608:12398 1:N:0:AGAGTC
GTACTTAACAGGATTAGATACCCTGGTAGTCCACGCCGTAAACGATGTCGACTTGGAGGTTGTTCCCTTGAGGAGTGGCTTCCGGAGCTAACGCGTTAAGTCGACCGCCTGGGGAGTACGGCCGCAAGGTTAAAACTCAAATGAATTGACGGGGGCCCGCACAAGCGGTGGAGCATGTGGTTTAATTCGATGCAACGCGAAGAACCTTACCTACTCTTGACATCCACGGAATTCGGCAGAGATGCCTTAGTGCCTTCGGGAACCGTGAGACAGGTGCTGCATGGCTGTCGTCAGCTCGTGT
+
CCCCCGGGGGGGFGGGGGGGGGGGFGGGGGGGGDGGGDGGGGDGGGGGFGGE@FGGGFGGGDGGGGGFGGGGG<7FGGGFGGGCGCEGGFGGGGGGGGGGGGGGGGGGGGFGGGGEEGFGGGGGGGGGGGGFGGGG8FFGGGG9FDFFGFEGGGGFGGGGDGGGGGGGEGGGFFFFGGGGFGGGGGGFGGGGGGGGGGGCEEGGDGGGGFGGGFGGGGDGGGGCGGGGGGGGFGGGCCGDGCCECCGGGGGGGGFGFGGGEGGGGGGFGGGFGGGF6CFGGGGGGF8;CCFFF>C7@EEC/
@M01751:259:000000000-C669V:1:1102:12848:12470 1:N:0:AGAGTC
ATGCCTACGTCATCCCCACCTTCCTCACAGTTTGCACTGGCAGTCTTGTTAGAGTTCCCGACATGACTCGCTGGCAACTAACAACAGGGGTTGCGCTCGTTATAGGACTTAACCTGACACCTCACGGCACGAGCTGACGACAACCATGCAGCACCTTGTAGACTGTCTTGCGAAAGTTCTGTTTCCAAAACGGTCAGTCTGCATTTAAGCCTTGGTAAGGTTCCTCGCGTATCATCGAATTAAACCACATGCTCCACCGCTTGTGCGGGCCCCCGTCAATTCCTTTGAGTTTCAAACTTGC
+
CCCCCGGGGGGGGGGGGGGGGGGGGGGGGGGGGGGGGGGGGGGGGGGGGGGGGGGGGGGGGGGGGGGGGGGGGGGGGGGGGGGGGGGGGGGGGGGGGGGGGGGGGGGGGGGGGGGGGGGGGGGGGGGGGGGGGGGGGGGGGGGGGGGGGGGGGGGGGGGGGGGGGGGGGGGGGGGGGGGGGGGGGGGFGGGGGGGDFGGGGGGGGGGGGGGGGGDGGGGGGGGGGGGGGGGGGGGGGGGGGGGGGGGGGGGGGGGGGGGGGGGGFGGGGGGGGGG=ECE:CGGGGG9<8CFGF7FE67C+0
@M01751:259:000000000-C669V:1:1102:23675:12502 1:N:0:AGAGTC
ATGCCTACGTCATCCCCACCTTCCTCCGGTTTGTCACCGGCGGTCTCCTTAGAGTTCCCACCATTACGTGCTGGCAACTAAGGACAAGGGTTGCGCTCGTTGCGGGACTTAACCCAACATCTCACGACACGAGCTGACGACAGCCATGCAGCACCTGTGTTCGAGTTCCCGAAGGCACCAATCCATCTCTGGAAAGTTCTCGACATGTCAAGGCCAGGTAAGGTTCTTCGCGTTGCATCGAATTAAACCACATACTCCACCGCTTGTGCGGGCCCCCGTCAATTCCTTTGAGTTTCAGTCT
+
CCCCCGGGGGGGGGGGGGGGGGGGGGGGGGGGGGGGGGGGGGGGGGGGGGGGGGGGGGGGGGGGGGGGGGGGGGGGGGGGGFGGGGGGGGGGGGGGGGGGGGGGGGGGGGGGGGGGGEFFFAFDFGGGGGGGDGCGEFGGGGEGGGGGGGGGFFFGGFFEGGG@FGGGGGGGGGGGGGGGGGGGGGGGGGGGCFCFGGGGGGGDGCEGGGGGGGGGGGGFGGGGFGEGGGGGGGGGGGGCFGGGG:EGGGGGG7<EFGGGFGGGEGG?GC5*:EEGGEGGEED97CFFFCFFFGGDGCFC9
@M01751:259:000000000-C669V:1:1102:9086:12506 1:N:0:AGAGTC
GTACTTAACAGGATTAGATACCCTGGTAGTCCACGCCGTAAACGATGTCAACTAGCCGTTGGAATCCTTGAGATTTTAGTGGCGCAGCTAACGCATTAAGTTGACCGCCTGGGGAGTACGGCCGCAAGGTTAAAACTCAAATGAATTGACGGGGGCCCGCACAAGCGGTGGAGCATGTGGTTTAATTCGAAGCAACGCGAAGAACCTTACCAGGCCTTGACATGCAGAGAACTTTCCAGAGATGGATTGGTGCCTTCGGGAACTCTGACACAGGTGCTGCATGGCTGTCGTCAGCTCGTGT
+
CCCCCGGGGGGC@FFGGGGGFGGGGGGGGGGGGGGGGGGGEGGEDGGGGGGGGGGGGGFGGGGGGGCFFGGGGGGGGGGGGGGGCGGGGGGGGGGGGFFGGGFGGGGGGCFGGGGGGGGGGGGGGGGGGGGGGGGGGFGGGGGGGGFGGGGGGGGGGGEFGGGGGGDCCEFGFGGGGFGGGGGGGGGGFGGGGGGGG7:FEFGGGGGDGCFFGGGGGGGGGGGGGGGGDGGGGGGGGGGGFFGGGFFFGGGG?CGGGGGGGGGFC?EGGGFCCFGEFGGFFGCDEG*;C@FGFGFCCEGG5
@M01751:259:000000000-C669V:1:1102:15798:12523 1:N:0:AGAGTC
ATGCCTACGTCATCCCCACCTTCCTCCGGTTTGTCACCGGCAGTCTCCTTAGAGTGCCCACCATAACGTGCTGGTAACTAAGGACAAGGGTTGCGCTCGTTACGGGACTTAACCCAACATCTCACGACACGAGCTGACGACAGCCATGCAGCACCTGTGTCTGAGTTCCCGAAGGCACCAATCCATCTCTGGAAAGTTCTCAGCATGTCAAGGCCAGGTAAGGTTCTTCGCGTTGCTTCGAATTAAACCACATGCTCCACCGCTTGTGCGGGCCCCCGTCAATTCATTTGAGTTTTAACCT
+
CCCCCGGGGGGGGGGGGGGGGGGGGGGGGGGGGGGGGGGGGGGGGGGGGGGGGGGGGGGGGGGGGGGGGGGGGGGGGGGGFGGGGGGGGGGGGGGGGGGGGGGGGGGGGGGGGGGGGGGGGGGGGGGGGGGGGGGGGGGGGGGGGGGGGGGGGGGGGGGGGGGGGGGGGGGGGGGFGGGGGGGGGGGCFG9FGGFFGGGGGGCFGGFGGGFG7FGGGGGGGGGGGGGGGGGEGGEGGGG7F@FGGGGGFFGCFCG7FGFGGGGGGGGGGEG5EGGGGD8:8EE9CCGGGCCGGCGGFGGGC
@M01751:259:000000000-C669V:1:1102:26107:12532 1:N:0:AGAGTC
ATGCCTACGTCATCCCCACCTTCCTCCGAGTTGACCCCGGCAGTCTCCTATGAGTCCCCGCCATAACGCGCTGGCAACATAGAACGAGGGTTGCGCTCGTTGCGGGACTTAACCCAACATCTCACGACACGAGCTGACGACAACCATGCACCACCTGTACACCGACCACAAGGGGGCGACCATCCCTGGCCGTTTCCGGTGTATGTCAAGCCTTGGTAAGGTTCTTCGCGTTGCATCGACTTAATCCGCATGCTCCGCCGCTTGTGCGGGCCCCCGTCAATTCCTTTGAGTTTTAACCTTG
+
CCCCCGGGGGGGGGGGFGGGGGGGGGGGDCFGGGGGGGGGGGGGGDFGGFFECFFFGG8:CFGGGCF7F@FFGGGGGGGGGFGCFGGCEEGGGF:B@F=C7,B==F7>DBF9BFGGGGGGGDGAFF7FGGGE3+@,<<<FG7FGGDGCF:F8F*C,3?DC9FG:CGG@FFF@BCCCGCEGCEFC*;<EFGGDCC0<<88EGGGGCEFFCCFCEFGGGGGGCCCF7EECEGGG5>GGEEG58C+0<0<8*?8;C+<FEEG52:?CC6:85**:8*28?::EF<9:F+<C7CGDGC@CG9AE+
@M01751:259:000000000-C669V:1:1102:6444:12628 1:N:0:AGAGTC
ATGCCTACGTCATCCCCACCTTCCTCCGGTTTATCACCGGCAGTCTCCTTTGAGTTCCCGACCGAATCGCTGGCAACAAAGGATAAGGGTTGCGCTCGTTGCGGGACTTAACCCAACATTTCACAACACGAGCTGACGACAGCCATGCAGCACCTGTCTCACGGTTCCCGAAGGCACTGAGGCATCTCTGCCAGATTCCGTGGATGTCAAGAGTAGGTAAGGTTCTTCGCGTTGCATCGAATTAAACCACATGCTCCACCGCTTGTGCGGGCCCCCGTCAATTCATTTGAGTTTTAACCTT
+
CCCCCGGGGGGGGGGGGGGGGGGGGGGGGGGGGGGGGGGGGGGGGCGGGGGGGGGFFGGGGGGGF@BFFGGGGGGGGGGGGGGGGGGGFGGGGGGGGGGGGGGGGEGGGGGGGGDF:FGGGGGGGGGGGGGGGGGGGGGGGGGGGGGGGGGGGGGFGGDGGGGGGGGGGGG7FGGGGGGGGGGGGGGGFDGGGGGGGGGCCEGGGCFGGGFGGGGGGGGGGG:CGGGGGGGGGGGGGGGGFGGG?EGGGFGGGFFFFGGGGGD5*;+<CGGEEDDE5*8:CF799EFE7C59<FGGCFC+<
@M01751:259:000000000-C669V:1:1102:24189:12663 1:N:0:AGAGTC
ATGCCTACGTCATCCCCACCTTCCTCCGGCTTATCACCGGCGGTTATCTTAGAGTCCCCAACTTAATGATGGTAACTAAGATCGAGGGTTGCGCTCGTTGCGGGACTTAACCCAACATCTCACGACACGAGCTGACGACAGCCATGCAGCACCTGTGTGCAGGTCCCCGAAGGGAAGAAAGGCATCTCTGCCAGTCTTCCTGCCATGTCAAACGCTGGTAAGGTTCTGCGCGTTGCTTCGAATTAAACCACATGCTCCACCGCTTGTGCAGGCCCCCGTCACTTCCTTTGAGTTTTAACCT
+
CCCCCGGGGGGGGGGGGGGGGGGGGGGGGGGGGGGGGGGGGGGGGGGGGGGGGGGGGGGGGGGGGGGGGGGGGCGGGFCGGGGGGGGGGGGGGGGGGGGGGGGGGGGGGGGGGGGGGGGAFGGGGGDGGGGGGGGGGGGGEGGGGGGGGFGGGGGGGGGGGGGGGGGGGGDGEGAFGFGGGGGGGGGGGGGGGGGGGGGGGGGGGGGGGGGGGGGGGGGGFGGGGGGFGGGGGGGGFGGCF@GGGGGCF:CFE?C+0C8>FCGEGFFCFGC6C>EGGE5CG*<EFGGGGFF8EG?GCFG+0
@M01751:259:000000000-C669V:1:1102:7099:12664 1:N:0:AGAGTC
GTACTTAACAGGATTAGATACCCTGGTAGTCCACGCCGTAAACGATGTCGACTTGGAGGTTGTTCCCTTGAGGAGTGGCTTCCGGAGCTAACGCGTTAAGTCGACCGCCTGGGGAGTACGGCCGCAAGGTTAAAACTCAAATGAATTGACGGGGGCCCGCACAAGCGGTGGAGCATGTGGTTTAATTCGATGCAACGCGAAGAACCTTACCTACTCTTGACATCCACGGAATTCGGCAGAGATGCCTTAGTGCCTTCGGGAACCGTGAGACAGGTGCTGCATGGCTGTCGTCAGCTCGTGT
+
CCCCCGGGGGFGGGGGGGGGGGGGGGGGGGGGGGGGGGGGGGGGGGGGGGGGGGGGGGGGGGGGGGGGGGGGGGGGFGGGGGGGGGGGGGGGGGGGGGGGGGGGGGGGGGGGGGGGGGGGGGGGGGGGGFGGGGGGGGGGGGGGGGGGGFGDCGGGFGGGGGGGGGGGGGGGGGGGGGGGGGFGGGF9FGGGGGGGGGGDG>EGGGGG?FGGGGGGGGFGGGGGGGGGDEGGFGGFGGGGGGGGGGGGCFGC+<CCCFEGGGGGGC**CFEGGCGDFGGFGGGFGGGGFFGGGGGGFGGG:
@M01751:259:000000000-C669V:1:1102:29135:12684 1:N:0:AGAGTC
GTACTTAACAGGATTAGATACCCTGGTAGTCCACGCCGTAAACGATGTCAACTAGCCGTTGGGATCCTTGAGATCTTAGTGGCGCAGCTAACGCATTAAGTTGACCGCCTGGGGAGTACGGCCGCAAGGTTAAAACTCAAATGAATTGACGGGGGCCCGCACAAGCGGTGGAGCATGTGGTTTAATTCGAAGCAACGCGAAGAACCTTACCTGGCTTTGACATGCTGAGAACTTTCCAGAGATGGATTGGTGCCTTCGGGAACTCAGACACAGGTGCTGCATGGCGGTCGTCAGCTCGTGG
+
CCC<CFGGGGFGGFGCFFFAFFFFFGGGGE9EEAFEGCFFCGGGGGDEFFFGGGFGFGFCFGEC,CCFAF@E<FFGDGFGFFEGGGGGGGGGEGGG:E9FFCFFGE@:=+:DFCFG@,BCF4=@=FFFGGFCGFGGGFFGF,,A<D,FE,CEGFECE:@*11>FGG>CFEGFG:<,@<FC<*7CB;A?CF8B@FGGC:BFEGGGG5E?FGGG::@*2<C9EFGGD?E+:AFGCG77<C::EC?FFF79;F9CF69+CFGGECFFE+<?CC*2;8EFA+C<EC@FF8**22/1AE<++22A*
@M01751:259:000000000-C669V:1:1102:12612:12806 1:N:0:AGAGTC
ATGCCTACGTCATCCCCACCTTCCTCCGGTTTATCACCGGCAGTCTCCTTTGAGTTCCCGACCGAATCGCTGGCAACAAAGGATAAGGGTTGCGCTCGTTGCGGGACTTAACCCAACATTTCACAACACGAGCTGACGACAGCCATGCAGCACCTGTCTCACGGTTCCCGAAGGCACTAAGGCATCTCTGCCGAATTCCGTGGATGTCAAGAGTAGGTAAGGTTCTTCGCGTTGCATCGAATTAAACCACATGCTCCACCGCTTGTGCGGGCCCCCGTCAATTCATTTGAGTTTTAACCTT
+
CCCCCGGGGGGGGG,FGFGGGGGGGGGGGGGGGGGGGGGGGGGGGFGGGGGGGGGGGGGGGGGG@88BFFFGGGGGGGGGGGGGGGGGGGGGGGGGGGGGGGGGGGGGG?ACFGGGGGGGGGGGGGGGGGGGDGGGGGGGGGGGGGGGGGGGGGGGGGGGGGGGGGGGGGGGGGGGGGGGGFGGGGGGGGGGGG@FGFFFGFGDGFFFEFGGGFGFGGGGGDFFFGGGGGGGGGGGGGGGFGGGGDCFGGGGGFGG6CEFGGEGFG?FDEGGGGGGGGGGGGFGGGFGGCGGEGGFFC?EG
@M01751:259:000000000-C669V:1:1102:24238:12845 1:N:0:AGAGTC
GTACTTAACAGGATTAGATACCCTGGTAGTCCACGCCGTAAACGATGAATGCTAGCTGTTGGGGTGCTTGCACCGCAGTAGCGCAGCTAACGCTTTAAGCATTCCGCCTGGGGAGTACGGTCGCAAGATTAAAACTCAAAGGAATTGACGGGGGCCCGCACAAGCGGTGGAGCATGTGGTTTAATTCGAAGCAACGCGCAGAACCTTACCATCCCTTGACATGTCCGGACGATTCCCAGAGATGGGTCTCTTCCCTTCGGGGACTGGAACACAGGTGCTGCATGGCTGTCGTCAGCTCGTG
+
CCCCCGGGGGGGGGGGGGGGGGGGGGGGGGGGGGGGGGGGGGGGGGGGGGGGGFGGGGGGGGDGGDFGGFGGGGGGGGGGGGGGGGGGGGGGGGGGGGGGGGGGGGGGEGGGGGGGGGGGGGGGGGGGGGGGGGGGGGGGGF,FFFGGGGGGGGGEEGGGGGGGGGGGGGGGGGGGGFGGGGFFGGGGGGGGGGGGGCFGGGGGGGFFGGGGGGGGGFGGGGGGGGEGGGG8CCCCGGEFCFGGFGG6EFGGDFGFGGG5CE5ECFFFGGGGDC8C+7:<FGFDFGGGFGCCGG*<7CEG5
@M01751:259:000000000-C669V:1:1102:26146:12856 1:N:0:AGAGTC
ATGCCTACGTCATCCCCACCTTCCTCCGGTTTGTCACCGGCAGTCTCCTTAGAGTGCCCACCATAACGTGCTGGTAACTAAGGACAAGGGTTGCGCTCGTTACGGGACTTAACCCAACATCTCACGACACGAGCTGACGACAGCCATGCAGCACCTGTGTCAGAGCTCCCGAAGGCACCAATCCATCTCTGGAAAGTTCTCTGCATGTCAAGGCCTGGTAAGGTTCTTCGCGTTGCTTCGAATTAAACCACATGCTCCACCGCTTGTGCGGGCCCCCGTCAATTCATTTGAGTTTTAACCT
+
CCCCCGGGGGGGGGGGGGGGGGGGFGGGGGGGGGGGGGGGGGGGGFGGGGGGGGGGGGGGGGGGGGGGGDGGFFGGGFGGGGGGGGGFGDGGFGGGC,>CFGGGGGGGGGGGGGGGGGGGGBFGFGGGEGGGDGGG,F@FGGGGFGFFGFFFGGGGGGEGGGGGGG9FCC<>FGGGGGGGGGGGGGG;<@FC,F,DFGGDGGFGCFCCFGGEFGGGG><:FFGGGGGGFF@FGGEECFGGG7EFECEFFFGGF6FGGG?FGGGGGCGCFGDGG8?GGG8*;*A7FFGGGG7;CFGGGGFGF
@M01751:259:000000000-C669V:1:1102:6196:12867 1:N:0:AGAGTC
GTACTTAACCGGATTAGATACCCTGGTAGTCCACGCCGTAAACGATGTCAACTAGCCGTTGGGATCCTTGAGATCTTAGTGGCGCAGCTAACGCATTAAGTTGACCGCCTGGGGAGTACGGCCGCAAGGTTAAAACTCAAATGAATTGACGGGGGCCCGCACAAGCGGTGGAGCATGTGGTTTAATTCGAAGCAACGCGAAGAACCTTACCTGGCCTTGACATGCTGAGAACTTTCCAGAGATGGATTGGTGCCTTCGGGAACTCAGACACAGGTGCTGCATGGCTGTCGTCAGCTCGTGT
+
CCCCCGGGGGGGGGGGGDFGFCFGFGGGGGGGGGGGGGGGGGGGGGGGGGGGGGGGGG,CFFDGGGGGGGGFFFGGGGGGGGGGGGGDGGGGGGGGGGGGEFCFFGGGGGGGGGGGGGDGGGGGGGGGGGFFGGGGFFFGGGGGGGGGGGGGGGGGGDEGGGGGEFE>CEGGGGFGGGDGGGGGGGFFFDGGGGGGGDGE8/:EFGGGGGDGGGCFECCFGFGFFGGG8FGGGEFE?FGGGFCFDFGGCEG5FGFFG8E5ECGGGGGGGGFF5EFFGFGFGGFGGGGGC:8CFGGEFG=52
@M01751:259:000000000-C669V:1:1102:25222:12918 1:N:0:AGAGTC
GTACTTAACAGGATTAGATACCCTGGTAGTCCACGCCGTAAACGATGTCGACTTGGAGGTTGTGCCCTTGAGGCGTGGCTTCCGGAGCTAACGCGTTAAGTCGACCGCCTGGGGAGTACGGCCGCAAGGTTAAAACTCAAATGAATTGACGGGGGCCCGCACAAGCGGTGGAGCATGTGGTTTAATTCGATGCAACGCGAAGAACCTTACCAGCGTTTGACATGTCCGGACGATTTCCAGAGATGGATTTCTTCCCTTCGGGGACTGGAACACAGGTGCTGCATGGCTGTCGTCAGCTCGT
+
CCCCCGGGGGGGGGGGGGGGGGGGGGGGGGGGGGGGGEGGGGGGGGGGGGGGGGGGGGGGGGGGGGGGGGGGGGGGGGGGGGGGGGGGGGGGGGGGGDGGGGGGGEFGGGGGGGGGGGGGGGGGGGGGGGGGGGGGCFGFGGGDGGGFGGGGGGGGGGGGGGGCFGGGGGGGGGGGGGGGGGFFGGGGGFGGGGGGGGGGGGGGGGGGGGGGGGGEEGGGGGGCGGGGGGGGGGGGGGGGGGGGGGGGFGGGGCCGGGGGGGGDGGGGGGGGG>F5FEFGGGGGGFGGGGFFGGCEGGGE:
@M01751:259:000000000-C669V:1:1102:13621:12960 1:N:0:AGAGTC
GTACTTAACCGGATTAGATACCCTGGTAGTCCACGCCGTAAACGATGTCGACTTGGAGGTTGTTCCCTTGAGGAGTGGCTTCCGGAGCTAACGCGTTAAGTCGACCGCCTGGGGAGTACGGCCGCAAGGTTAAAACTCAAATGAATTGACGGGGACCCGCACAAGCGGTGGAGCATGTGGTTTAATTCGATGCAACGCGAAGAACCTTACCTACTCTTGACATCCACGGAATTCGGCAGAGATGCCTTAGTGCCTTCGGGAACCGTGAGACAGGTGCTGCATGGCTGTCGTCAGCTCGTGT
+
CCCCCGGGGGGGGGGGGGGGGGGGGGGGGGGGGGGGGGGGGGGGGGGGGGGGGGGGGGGGGFGGGGGGGGGGGFGGGGGGGGGGGGGGGGGGEGGGGGGGGGGEGGGGGGGGGGGGGGGGGGGGGGEGGFGGGGGGGGGDGGGGGGGCGGGGGGGGGGGGGGGGGGGGGEGGGGGDFGGG=FFGGGGGGGCGGGGGEEGGGGGGGGGGGGGGGGFGFGFGGGGGE6CGGGGGGGFGGGG5C8:9FFGGGFGGGGGGGCE>GGGGGGGFGCGGGGGFGGFGFG?GGFECFFFFGEFFG5751
@M01751:259:000000000-C669V:1:1102:25485:13024 1:N:0:AGAGTC
ATGCCTACGTCATCCCCACCTTCCTCCGGTTTATCACCGGCAGTCTCCTTTGAGTTCCCGACCGAATCGCTGGCAACAAAGGATAAGGGTTGCGCTCGTTGCGGGACTTAACCCAACATTTCACAACACGAGCTGACGACAGCCATGCAGCACCTGTCTCACGGTTCCCGAAGGCACTAAGGCATCTCTGCCGAATTCCGTGGATGTCAAGAGTAGGTAAGGTTCTTCGCGTTGCATCGAATTAAACCACATGCTCCACCGCTTGTGCGGGCCCCCGTCAATTCATTTGAGTTTTAACCTT
+
CCCCCGGGGGGGGGGGGGGGGGGGGGGGGGGGGGGGGGGGGFGGGGGGGGGGGGGGGGGGGGGG@8,BCECEGGGGGGGGGGGGGGFGGFGGGGGGGGGGAEGGGGGGGFGGGGG@FGGGG,<EF@FGEGG=FGGGGEEEEGGGGFCFEFFGGGGGGGGGGGGGGGGGDGGGGGG@::FGCFGGGFGGGGGGGD:<FCFGGFGGFGGGAFG9FFGGGGGGFGGGGGGGFGGGGGGGGCCEFGGGGFDGFFGGFE@FFDFF8CEGGGCCE5?CCEGEC5CGGGGG?CGG?@8FFGGG8EGFG
@M01751:259:000000000-C669V:1:1102:3894:13115 1:N:0:AGAGTC
GTACTTAACAGGATTAGATACCCTGGTAGTCCACGCCGTAAACGATGATAACTAGCTGTCCGGGGACTTGGTCTTTGGGTGGCGCAGCTAACGCATTAAGTTATCCGCCTGGGGAGTACGGCCGCAAGGTTAAAACTCAAATGAATTGACGGGGGCCTGCACAAGCGGTGGAGCATGTGGTTTAATTCGAAGCAACGCGCAGAACCTTACCAGCGTTTGACATGGCAGGACGACTTCCAGAGATGGATTTCTTCCCTTCGGGGACCTGCACACAGGTGCTGCATGGCTGTCGTCAGCTCGT
+
CCCCCGGGGGGGGGFGGGGGGGCFFGFFGGGGGGG@DGGGCFEGGGFGGGGGGGGGGGGFGCCFGGGGGGGGGGGECEEGGGGGGGGEGGGGGGGEGGGGGGGGGGGGGGGGGGDEGFCFEGGGDCGBFEEGFGGFGFFGGGGGGDFCFG>CGGGGFGGGGGGGFGGD:BFFCGGEFFGGGGGGFGGGGGF7<FFGEGGGDGGGG5CCFCCCCFGGDECGGFFCCFCE5:C5CCGGGGGCC>FCFFFGG+AEFGGGFFFGG*>:CEGF68EGGGGGG6@FFGFGGGF*AC6F*1;CEFEG:
@M01751:259:000000000-C669V:1:1102:6490:13142 1:N:0:AGAGTC
GTACTTAACAGGATTAGATACCCTGGTAGTCCACGCCCTAAACGATGTCTACTAGTTGTCGGGTTTTAATTAACTTGGTAACGCAGCTAACGCGTGAAGTAGACCGCCTGGGGTGTACGGTCGCAAGATTAAAACTCAAAGGAATTGACGGGGGCCCGCACAAGCGGTGGAGCATGTGGTTTAATTCGATGCAACGCGAAGAACCTTACCTACTCTTGACATCCACGGAATTCGGCAGAGATGCCTTAGTGCCTTCGGGAACCGTGAGACAGGTGCTGCATGGCTGTCGTCAGCTCGTGTT
+
CCCCCGGGGGGGGGGGGGGGGGGGGGGGGGGGGGGGGGGGGGGGGGGGGGGGGFGGGGGGGGGGGEGGGGGGGGGGGGGGGGGGGGGGGGGGGGGGGGGGGGGGGGGGGGGGGGGGGGGGGGGGGGGGGGGGGGGGGGGGGGGGGGGGGGGGGGGGGGGGGGGGGGGGGGGGGGFGGGGFFGGGFGGGGGGGGGGGGGGDGGGGGGGGGGFGGGGGGGGGGGGFFGGGGGGGGGGCEGGGGGGGG:CCFGGGGGGGGCCEGGGGGGGGGGFGGGGFFFD8FGGGGGGGGGGGGG?FG7:FE
@M01751:259:000000000-C669V:1:1102:20756:13145 1:N:0:AGAGTC
ATGCCTACGTCATCCCCACCTTCCTCCGGTTTATCACCGGCAGTCTCCTTTGAGTTCCCGACCGAATCGCTGGCAACAAAGGATAAGGGTTGCGCTCGTTGCGGGACTTAACCCAACATTTCACAACACGAGCTGACGACAGCCATGCAGCACCTGTCTCACGGTTCCCGAAGGCACTAAGGCATCTCTGCCGAATTCCGTGGATGTCAAGAGTAGGTAAGGTTCTTCGCGTTGCATCGAATTAAACCACATGCTCCACCGCTTGTGCGGGCCCCCGTCAATTCATTTGAGTTTTAACCTT
+
CCCCCGGFDGGGGGC@FFGGG?FGGGGGGGCEGGGGF<;BFGGGGF,CFEFGGGEFFGFGGGGG@888CF@FEG8EEGGFGGGFEGFCGFF@,BE+8FFFFGGGGEGGECFEFGGGEGFCEDGFGGGGGGGEGGGGGG@FFGGFFFF8CGGGGGFG3@9FFCFC@C@>CCCGGGGFFC<8<FFGAECFG@FG@FCCEFFGGGGGAFGCFFFGGGGGGGGG?EFGGGF?FGDE:>C?FC;CGGGFGGGGGFGGEE?FDF*;8E8:CFGF*?CGGGGGGCEE5CFGGGGGF?CGGF7C6<99<
@M01751:259:000000000-C669V:1:1102:20561:13164 1:N:0:AGAGTC
GTACTTAACAGGATTAGATACCCTGGTGGTCCACGCCGTAAACGATGTCGACTTGGAGGTTGTTCCCTTGAGGAGTGGCTTCCGGAGCTAACGCGTTAAGTCGACCGCCTGGGGAGTACGGCCGCAAGGTTAAAACTCAAATGAATTGACGGGGACCCGCACAAGCAGTGGAGTATGTGGTTTAATTCGATGCAACGCGAAGAACCTTACCTGGCCTTGACATGTCGAGAACTTTCCAGAGATGGATTGGTGCCTTCGGGAACTCGAACACAGGTGCTGCATGGCTGTCGTCAGCTCGTGT
+
CCCCCGGGGGGGGGGGGGGGGGGGGGG,FGGGGGGGGGGGGGGGGGGGGGGGGGGGDGGGGGGGGGGGGGGGGGGGGGGGGGGGGGGGGGGGGGGCGGGGGGGGGGGGGGGGGGGGGGGGGGGGGGGGGGGGGGGGGGGGGGGGFFGDGGGGGGGGGDGGBEGGGGGGFGF:FCEGG@FFFFGGFFFCFCEFFGGF>FGGGG7FGGFGGGGGGGGGGGGGGFFGGDC>>8EGFGGG7CGFGFGGGGGGGGGG?CGFFGGGEGGCCEFGFCFGGCF+CGFGFGGGGGGGGGFCGGFEF=EG:
@M01751:259:000000000-C669V:1:1102:9854:13166 1:N:0:AGAGTC
ATGCCTACGTCATCCCCACCTTCCTCCGAGTTGACCCCGGCAGTCTCCGATGAGTCCCCGGCATCACCCGCTGGCAACATCGAACGAGGGTTGCGCTCGTTGCGGGACTTAACCCAACATCTCACGACACGAGCTGACGACAACCATGCACCACCTGCGCAGGACCCTTGCGGACCCACCATCTCTGGAGGATTTCCCTGCATGTCAAGCCTTGGTAAGGTTCTTCGCGTTGCATCGAATTAATCCGCATGCTCCGCCGCTTGTGCGGGGCCCCGTCAATTCCTTTGAGTTTTAGCCTTGC
+
CCCCCGGGGGGGGGGGGGGGGGGGGGGGGGGGGGGGGGGGGGGGGGGGGGGGGGGGGGGGGGGGGGGGGGGGGGGGGGGGCDGGGGGGGGGGGGGGGEGGGGGGGGDD8FFGFGGGGGGFBDCFGGGGGGGGGGGGGGGGGGGGGGGGFGGGGGGGGGGGGGGEGGGGGGGGGGGDFFGGCEFFFGGDCFGGGGGGGGGGGGGGGGGGGGGGFC6:CFFGFGGGGFGGDEGGGGGGGGGGGGC?ACGGGGEGCF6CG>CGGGFE?FGGDGCGGGG5*:CFC+CFGFC<FFF?FCF?FGG6+
@M01751:259:000000000-C669V:1:1102:22442:13245 1:N:0:AGAGTC
GTACTTAACAGGATTAGATACCCTGGTAGTCCACGCCGTAAACGATGTCGACTTGGAGGTTGTTCCCTTGAGGAGTGGCTTCCGGAGCTAACGCGTTAAGTCGACCGCCTGGGGAGTACGGCCGCAAGGTTAAAACTCAAATGAATTGACGGGGGCCCGCACAAGAGGTGGAGCATGTGGTTTAATTCGATGCAACGCGAAGAACCTTACCTACTCTTGACATCCACGGAATTCGGCAGAGATGCCTTCGTGCCTTCGGGAACCGTGAGACTGGTGCTGCATGGCCGTCGTCAGCTCGTGT
+
?C@CCGGFEF@FCFFEFGGGGGGGFGGGGGEGFFE7@FFGEFGDGF?FFCGECGGC,E>@EFGGFFGGGGGGGGDGG7F8FDFG@CGGGFFFG7FFCFGGGGGCFFG@EDGGFGGG:EC@:CEEDGCFG:EA=DB==FFBFC9FFFGG9F7>:F:7*C@>*<F:<:<F:**8<FFGG<9:,*<FGFECF,:<FGGGGGGGGEEGGCF:+32+@FDCCEFFD79+CGFDDEGFG7:@CE>C5CFGGC7A+8;5C8CC?FGG*:2CEEC5*<++<@F6?799+AE6*+/1:*2A;E69+:>FF
@M01751:259:000000000-C669V:1:1102:15221:13309 1:N:0:AGAGTC
ATGCCTACGTCATCCCCACCTTCCTCCGAGTTGACCCCGGCAGTATCCCATGAGTTCCCACCATGACGTGCTGGCAACATAGGACGAGGGTTGCGCTCGTTGCGGGACTTAACCCAACATCTCACGACACGAGCTGACGACAACCATGCACCACCTGTTTACGAGTGTCCAAAGAGTTCACTGTCTCCAGTTCGTTCTCGTATATGTCAAGCCTTGGTAAGGTTCTTCGCGTTGCATCGAATTAATCCGCATGCTCCGCCGCTTGTGCGGGCCCCCGTCAATTCCTTTGAGTTTTAGCCTT
+
CCCCCGGCFFFGGGEFGGEGGGGGEEGCEEFGFGGFFGGGGGGGGGGGFDGFFGGGGFFGFFGEFGGGGDGGGGGGGGFFGGGGGDGGGGGGEGGGGGGGFEEGGGG+BFFGGFGGF>GF@CFGGCGGEFEGDGGGCGGGGEGGDGFCFFFFC>CCCFAFFCE:C:EGGGGGFFFGGGGGGG?FFCGGGGFFGCFGFFFGFGGGGGG,C:<FGCGGFCFFFGGFGGG;CCGFGDE?GFCFCCFGGGFCCEEGG?C@FGG*?EGEGG8CGDGDE::CEGGE59C<@CEG9AFFDFCF??FGG
@M01751:259:000000000-C669V:1:1102:17820:13403 1:N:0:AGAGTC
ATGCCTACGTCATCCCCACCTTCCTCCGGTTTATCACCGGCAGTCTCCTTTGAGTTCCCGACCGAATCGCTGGCAACAAAGGATAAGGGTTGCGCTCGTTGCGGGACTTAACCCAACATTTCACAACACGAGCTGACGACAGCCATGCAGCACCTGTCTCACGGTTCCCGAAGGCACTGAGGCATCTCTGCCAGATTCCGTGGATGTCAAGAGTAGGTAAGGTTCTTCGCGTTGCATCGAATTAAACCACATGCTCCACCGCTTGTGCGGGCCCCCGTCAATTCATTTGAGTTTTAACCTT
+
CCCCCGGGGGGGGGFGGGGGGGGGGGGGGGGGGGGGGGGGGGGGGGGGGGGGGGGGGGGGGGGG@88BFFGGGGGGGGGGGGGGGGGCFGGGGEGGGGGGGGGGGGGGGDFGGGGGGGGGGGGGGGGGGGGGGGGGGGGGGEGGGGGGEGGGGGGGGGFFGGGGGGGGGGGG@EFCGGGGFCG:CGGGGGGGGGDCFFGGFGGGGGGGGGGGGGGGGGGGGGGGGGGGGGGGG5GGGGGGGGGGGGGGGFGGGD9FGDGGGGG>CF6CECEGGGGDGGGGGG7++<CFCF5<FFFCGEFGG
@M01751:259:000000000-C669V:1:1102:24406:13489 1:N:0:AGAGTC
ATGCCTACGTCATCCCCACCTTCCTCCGGTTTATCACCGGCAGTCTCCTTTGAGTTCCCGACCGAATCGCTGGCAACAAAGGATAAGGGTTGCGCTCGTTGCGGGACTTAACCCAACATTTCACAACACGAGCTGACGACAGCCATGCAGCACCTGTCTCACGGTTCCCGAAGGCACTAAGGCATCTCTGCCGAATTCCGTGGATGTCAAGAGTAGGTAAGGTTCTTCGCGTTGCTTCGAATTAAACCACATGCTCCACCGCTTGTGCGGGCCCCCGTCAATTCATTTGAGTTTTAACCTT
+
CCCCCGGGGGGGGGGGGGGGGGGGFGGGGGGGGGGGGGGGGGGGGGGGGGGGGGGGGGGGGGGG@@BBFGGGGGGGGGGGGGGGGGGGGGGGGGD>FFGG8FGGGGGGGGGGFGGGGGGGGGGGGGGDGGGGGGCGGGGGGGGGFGGGGGGGGGGGGGFFFFFEGGGGGGGGGEGGGGGGGGGFFGGGDFGGGGGGGGFCFCCEDGGGFGGGGGGGGGGGG7FFGGGGGGGGGGGGGFGGCEGFDGCGG5CG6@CGGGGCCGGGGCCF5E>EGGGGGEE889AEGGGGGFGCCFFFFFCGG
@M01751:259:000000000-C669V:1:1102:26260:13565 1:N:0:AGAGTC
GTACTTAACCGGATTAGATACCCTGGTAGTCCACGCCGTAAACGATGTCGACTTGGAGGTTGTTCCCTTGAGGAGTGGCTTCCGGAGCTAACGCGTTAAGTCGACCGCCTGGGGAGTACGGCCGCAAGGTTAAAACTCAAATGAATTGACGGGGGCCCGCACAAGCGGTGGAGCATGTGGTTTAATTCGATGCACCGCGAAGAACCTTACCTACTCTTGACATCCACGGAATTCGGCAGAGATGCCTTAGTGCCTTCGGGAACCGTGAGACAGGTGCTGCATGGCTGTCGTCAGCTCGTGT
+
CCCCCGGGGGGC:@FDGGF@FFFFFFFFGGCEEFGEGDFGGGGGEFGFFEDGFCEEFGGEGGGGGFFCFGF@F6BFCCFGGF8C:@=@FFGGGGCGCFFCFEECG>7FEGCGGGCGEGCGDDE=EGGGFGFG9@9FGGGGDFDGGFFFG9FGGEEFGGGE7FGFFGFG=FF7FFG9FCFGGGGFFD@FFG<<@F<AEE8CED8EGGGFEFFGFEFCFFFGG?EGFG6EEGGGGGGG**:*/;EG7CGGGGGFFFFGC8EE5EGGGC8C879E@FFCFG9<@<+288C8C8*5*:<+0C7F:
@M01751:259:000000000-C669V:1:1102:2396:13571 1:N:0:AGAGTC
GTACTTAACAGGATTAGATACCCTGGTAGTCCACGCCGTAAACGATGTCGACTTGGAGGTTGTTCCCTTGAGGAGTGGCTTCCGGAGCTAACGCGTTAAGTCGACCGCCTGGGGAGTACGGCCGCAAGGTTAAAACTCAAATGAATTGACGGGGGCCCGCACAAGCGGTGGAGCATGTGGTTTAATTCGATGCAACGCGAAGAACCTTACCTACTCTTGACATCCACGGAATTCGGCAGAGATGCCTTAGTGCCTTCGGGAACCGTGAGACAGGTGCTGCATGGCTGTCGTCAGCTCGTGT
+
CCCCCGGGGGGGGGGGGGGGGGGFGGGGGGGGGGGGGGGGGGGGGGGGGGGGGGFGGGGGGGGGGGGGEGGGFGGGGGGGGGGGGGGGGDFGGGGGGGGGEGGGGGGGGDGGGGDGGGGGGGGGGGGGGDGGGGGGGGGGGGGGGGFFGGGECEGCFGGDGGEGGGGGEGGGGGGGGGGGFCFGFGGGGGGGGGGGGGGGGGGGGFGGGGGGGGGGGGGG8CGGGGGGGGGFGEGGGGGGGGGGGFGGGGGGG7CFGFGCGGGGGGGGGFGGGGGGEGCGGGCFGGGE9FGFCGC?<EEG:
@M01751:259:000000000-C669V:1:1102:17949:13607 1:N:0:AGAGTC
GTACTTAACCGGATTAGATACCCTGGTAGTCCACGCCGTAAACGATGTCAACTAGCCGTTGGGAGTCTTGAACTCTTAGTGGCGCAGCTAACGCATTAAGTTGACCGCCTGGGGAGTACGGCCGCAAGGTTAAAACTCAAATGAATTGACGGGGGCCCGCACAAGCGGTGGAGCATGTGGTTTAATTCGAAGCAACGCGAAGAACCTTACCAGGCCTTGACATCCAATGAGCTTTCCAGAGATGGATTGGTGCCTTCGGGAACATTGAGACAGGTGGTGCATGGTTGTCGTCAGCTCGTGT
+
CCCCCGGGGGGGGGGGGGGGGGGGGGGGGCGGGGGGGGGGGGGGGGGGGGGGGGGGGGGGGGGGGGGGGGGGGGGGGGGGGGGGGGGGGGGGGGGGGGGGGGGGGGGGGGGGGGGGGGGGGGGGGGGGGGGGGGGGGGGGGGGGGGGGGGGGGGGGGGGGGGGGGGGGFGDGFGGGGGGGGGGGGGGGGGGGGGGGGGGGGGGGGGGGGGGGGGGGGGGGGGGGGGGGGGGGGGGFGGFFGGGGGGGGGGGGDFFGGGGGGGGGGGGGGGGGGGGGGGGGGGGGGGGGEGGFFGGGGGGGF
@M01751:259:000000000-C669V:1:1102:5784:13632 1:N:0:AGAGTC
GTACTTAACAGGATTAGATACCCTGGTAGTCCACGCCGTAAACGATGTCGACTTGGAGGTTGTTCCCTTGAGGAGTGGCTTCCGGAGCTAACGCGTTAAGTCGACCGCCTGGGGAGTACGGCCGCAAGGTTAAAACTCAAATGAATTGACGGGGGCCCGCACAAGCGGTGGAGCATGTGGTTTAATTCGATGCAACGCGAAGAACCTTACCTACTCTTGACATCCACGGAATTCGGCAGAGATGACTTAGTGCCTTCGGGAACCGTGAGACCGGTGCTGCATGGCTGTCGTCAGCTCGTGT
+
CCCCC<FGFGGFGEFGGGGGGGG,CCEEFF9EGGGGGG@FDFGEGGGGCFFD7CFG@EFEGFGGFGEGGG9FGGGGGGGGGF<FG@>7EF9FGEGDGECDE<FG>FG+>CDG7CEBC?FGGGG7@CEC?=FGFGG,>FGGFGDFGCBEB<>:CFGGGCFGGDECFCFCFGGGGGCGGGGGCC2C<:FFF9,CC<22CFDGGGCEF8*0<CF9+C+<<CGGCFGGF@FG>EEFG9;ECCCFF6CE+A7:CECC7<C7CFGDE*;*:8:;8:<*:CE*:CGG8C?6;8*2<>FGGEGEF=E=*
@M01751:259:000000000-C669V:1:1102:17081:13667 1:N:0:AGAGTC
ATGCCTACGTCATCCCCACCTTCCTCCGGTTTATCACCGGCAGTCTCCTTTGAGTTCCCGACCGAATCGCTGGCAACAAAGGATAAGGGTTGCGCTCGTTGCGGGACTTAACCCAACATTTCACAACACGAGCTGACGACAGCCATGCAGCACCTGTCTCACGGTTCCCGAAGGCACTAAGGCATCTCTGCCGAATTCCGTGGATGTCAAGAGTAGGTAAGGTTCTTCGCGTTGCATCGAATTAAACCACATGCTCCACCGCTTGTGCGGGCCCCCGTCAATTCATTTGAGTTTTAACCTT
+
CCCCCGGGGGGGGGGGGGGGGGGGGGGGGGGGGGGGGGGGGGGGGGGGGGGGGGGGGGGGGGGG@@BFFGGGGGGGGGFGGGGGGGGGGGGGGGGEGGGG8FGGGGGGGDFGGGGGGGGGGGGGGGGGGDCGGGFFFGGGGGGGGGGGGGGFGFGGGGCFGGFGFFGGGGGEFGFFGGGGGFGGGGFFGGGGGGGGGGGDGFEGGGGGGGGGGGGGGGGGDGFGGGGGGGDGGGGGGGGGFGGGGFGGGGGGGFGGGGGGGD>GGGFFAEGGGGGGD5**;C979@FFC+AFFGGGGGGGG
@M01751:259:000000000-C669V:1:1102:2625:13675 1:N:0:AGAGTC
GTACTTAACAGGATTAGATACCCTGGTAGTCCACGCCGTAAACGATGTCGACTTGGAGGTTGTTCCCTTGAGGAGTGGCTTCCGGAGCTAACGCGTTAAGTCGACCGCCTGGGGAGTACGGCCGCAAGGTTAAAACTCAAATGAATTGACGGGGGCCCGCACAAGCGGTGGAGCATGTGGTTTAATTCGATGCAACGCGAAGAACCTTACCTACTCTTGACATCCACGGAATTCGGCAGAGATGCCTTAGTGCCTTCGGGAACCGTGAGACAGGTGCTGCATGGCTGTCGTCAGCTCGTGT
+
CCCCCGGGGGGGGGGGFGGGGGGGGGGFFGF9CFFGGGGGGGGGGGFGGGGGCGGGGGGGCGGGGGGGAFG?FGGGGGGGGGGGGGGGGGGGGGGGGGGGGGGGGGECFFGGGGGGGGGGGDGGGGGGGGFGGGGFGGGGGGGGGGGGGCCFEEGGGGGG7<FFFGGGCFEC:CGEGGGGBFFGF:CFFGGGGEFGDGGGGDGGCFCGGGGGCF:CGGGGGFGGGGGGGGEGGGGCCC>*;CFCGGGGGCGCGF?FGFGG5:CE5?55:EFGGGGDGGFDGG9CE6?CFFFEFG6<CEC7*
@M01751:259:000000000-C669V:1:1102:24706:13754 1:N:0:AGAGTC
ATGCCTACGTCATCCCCACCTTCCTCCGGTTTATCACCGGCAGTCTCCTTTGAGTTCCCGACCGAATCGCTGGCAACAAAGGATAAGGGTTGCGCTCGTTGCGGGACTTAACCCAACATTTCACAACACGAGCTGACGACAGCCATGCAGCACCTGTCTCACGGTTCCCGAAGGCACTAAGGCATCTCTGCCGAATTCCGTGGATGTCAAGAGTAGGTAAGGTTCTTCGCGTTGCATCGAATTAAACCACATGCTCCACCGCTTGTGCGGGCCCCCGTCAATTCCTTTGAGTTTTAGCCTT
+
CCCCCGGGGGGGGGGGGGGGGGGGGGGGGGGGGGGGGGGGGGGGGGGGGGGGGGGGGGGGGGGGFGGGGGGGGGGGGGGGGGGGGGGFFFGGGGGGGGGGGGGGGGGGGCGGGGGGGEGGGGGGGGGGGGGGGGGGGGGGGGFGGGCFGGGGGGGGGGEGGGGDFFFGGGGG>FFGFCGGGGGGGG@EFFDGGGCFGGGGFFFGGGGGGGGGGG9F9FEFGGGGGGGGGGGGGEGGGFCFGGGGGGGFGGGGGGGGFGGGGGEGGGCFEGEGGGGGG/CEGEFEFGGGFC8<EGGGFGCCF
@M01751:259:000000000-C669V:1:1102:20193:13769 1:N:0:AGAGTC
ATGCCTACGTCATCCCCACCTTCCTCCGGTTTGTCACCGGCAGTCTCATTAGAGTGCTCAACTAAATGTAGCAACTAATGACAAGGGTTGCGCTCGTTGCGGGACTTAACCCAACATCTCACGACACGAGCTGACGACAGCCATGCAGCACCTGTGTTACGGTTCTCTTTCGAGCACAACCAAATCTCTTCGGTCTTCCGTACATGTCAAGGGTAGGTAAGGTTTTTCGCGTTGCATCGAATTAATCCACATCATCCACCGCTTGTGCGGGTCCCAGTCAATTCCTTTGAGTTTTAATCTT
+
CCCCCGGGGGGGGGGGGGGGGGGGGGGGGGGGGGGGGGGGGGGGGGGGGGGGGGGGGGGGGGGGGGGGGGGGGFGGGGGGGGGGGGGGGGGGGGGGGGGGGGGGGGG9FGGGGGGGGGAEFGGGGGGGGGGGGGGGGGGGGDFDFGGGGGGGGGGGGGGGGGGGGGGGGGGGGGGGGGGGGGGGGGGGGGGGGGGGGFGGGGGGGGGGGGGFGGGGGGGGGGGFGGGFGGDGGGGGFFEGGGGGGG7FFGGGCGFDGGGGDDCCFGFGGGGGGGGGDFGGGGGGGGGGFGGGGGGGEGGGG
@M01751:259:000000000-C669V:1:1102:20794:13810 1:N:0:AGAGTC
GTACTTAACCGGATTAGATACCCTGGTAGTCCACGCCGTAAACGATGTCGACTTGGAGGTTGTTCCCTTGAGGAGTGGCTTCCGGAGCTAACGCGTTAAGTCGACCGCCTGGGGAGTACGGCCGCAAGGTTAAAACTCAAATGAATTGACGGGGGCCCGCACAAGCGGTGGAGCATGTGGTTTACTTCGATGCAACGCGAAGAACCTTACCTACTCTTGACATCCACGGAATTTGGCAGAGATGCCTTAGTGCCTTCGGGAACCGTGAGACAGGTGCTGCATGGCTGTCGTCAGCTCGTGT
+
CCCCCDGGGGGDGGE9EFGGGGG9@<FFFGGFFEFCD@FGEDFGEGGG@FCCE@FGGGEFGGGGGGGCFG<FFFGF<FGG88,B>FGDCCDF@GGFGDCGGFCEG=FD=FFFCFFGGGGGCCFGCFCC?>DFDDFD,CEFGCFG9FGGGCF7CEG7CFG@:F:FCGCFF<CCFGCBFGGGBCFF,?FFE7FFG9FFEGG>E5*CGFGGGGC@CFGCFCF?GGGGG@FGDC5;FGDGGFC@88<CFCEGGGGGFFGG6C>C5CFGGGGGDCFCC>E66:?F+<CF/*AFG8***8<CDEE5:
@M01751:259:000000000-C669V:1:1102:2726:13850 1:N:0:AGAGTC
ATGCCTACGTCATCCCCACCTTCCTCCGGTTTATCACCGGCAGTCTCCTTTGAGTTCCCGACCGAATCGCTGGCAACAAAGGATAAGGGTTGCGCTCGTTGCGGGACTTAACCCAACATTTCACAACACGAGCTGACGACAGCCATGCAGCCCCTGTCTCACGGTTCCCGAAGGCACTAAGGCATCTCTGCCGAATTCCGTGGATGTCAAGAGTAGGTAAGGTTCTTCGCGTTGCATCGAATTAAACCACATGCTCCACCGCTTGTGCGGGCCCCCGTCAATTCATTTGAGTTTTAACCTT
+
CCCCCGFGEFFGGGGGGGGFFFGF9FFFFFCDEGGEGEG7FFDGGFFFGF9CFGGGGGGGGGCF@8,8:CFBC7FGGGGFGGF9EEFDGG8+EBC=FCF+8CFGGDE@FGGADD:7BFCE,8FEFG7=>@FFD@>FGGGGGDEDFGCEGGG7@<FFC8FFFCF7FEFCFFG7CFCFFFGFCCFCB<?FFGGGDF@FCFGGGCEGFGC@BFGCGCFCFGGGGG@,<CFC*2:?EGGCCF5FGCCFFCGCGCE+3<?ECFGG*:?CGGF?8C8?:52/*/;CCGGFG7<@99CE7C<089++3
@M01751:259:000000000-C669V:1:1102:20957:13883 1:N:0:AGAGTC
GTACTTAACAGGATTAGATACCCTGGTAGTCCACGCCGTAAACGATGTCAACTAGCCGTTGGGAGTCTTGAACTCTTAGTGGCGCAGCTAACGCATTAAGTTGACCGCCTGGGGAGTATGGCCGCAAGGTTAAAACTCAAATGAATTGACGGGGGCCCGCACAAGCGGTGGAGCATGTGGTTTAATTCGAAGCAACGCGAAGAACCTTACCAGGCCTTGACATCCAATGAACTTTCCAGAGATGGATTGGTGCCTTCGGGAGCATTGAGACAGGTGCTGCATGGCTGTCGTCAGCTCGTGT
+
CCCCCGGGGGGGGGGGGGGGGGGGGGGGGGGGGGGGGGGGGGGGGGGGGGGGGGGGGGGGGGGGGFGGGGGFGGGGGGGFFGGGGGGGGGGGGGGGGGGGGGGGGGDEDGGGGGGGGGGGGGGGGGGGGGGGGFGGFGGGGGGGGGGGGGGGGGGGGGGGGGGGGGGGCFEGGFFFFGGGGGGGGGGGGGGGGGGGGGGGGGGGGG7FGCFFEGGEGGGGFGFFGGGGGGGGGGGCGFGGGGGGGGGGGGGGGGG?CECECGGGGFEF+8CFCCGGGGGGGGGGGGGGFGFG5E6CGGGG=
@M01751:259:000000000-C669V:1:1102:29049:13955 1:N:0:AGAGTC
ATGCCTACGTCATCCCCACCTTCCTCCGGTTTATCACCGGCAGTCTCCTTTGAGTTCCCGACCGAATCGCTGGCAACAAAGGATAAGGGTTGCGCTCGTTGCGGGACTTAACCCAACATTTCACAACACGAGCTGACGACAGCCATGCAGCACCTGTCTCACGGTTCACGAAGGCACTGAGGCATCTCTGCCAGATTCCGTGGATGGCAAGAGTAGGTAAGGTTCTTCGCGTTGCATCGAATTAAACCACATGCGCCACCGCTTGTGAGGGCCCCCGTCAATTCATTTGAGTTTTAATCTT
+
CCCCCGG9CGG@F<FFEF77FFEF,CCFECGEG<,CCCFEFGG,CFFFAFGGACGF<C,@FGGG@68BFDFG:,CFFGDEC,CCFG?,EFGGGGGEGGG7F+CD+C:FCFGC<=F<@CCCBFFFGGGG:=::7>>F,>FGD:>FFFF8FGGGGGGC>:8FFGGGDC@<>DCFC*8DFCFGFGGCFG9AF;CCC@,?CF9F<:F*2C*+?9:AFCGGGFGC:<,?9<F5=;*2*:?CF7CCGF5@E7:CGCFCG6*8CCE5?8EGGGG++;C?8E58::**20<CC+:@7<@@+<CF6+<<9
@M01751:259:000000000-C669V:1:1102:23798:14000 1:N:0:AGAGTC
ATGCCTACGTCATCCCCACCTTCCTCCGGTTTATCACCGGCAGTCTCCTTTGAGTTCCCGACCGAATCGCTGGCAACAAAGGATAAGGGTTGCGCTCGTTGCGGGACTTAACCCAACATTTCACAACACGAGCTGACGACAGCCATGCAGCACCTGTCTCACGGTTCCCGAAGGCACTAAGGCATCTCTGCCGAATTCCGTGGATGTCAAGAGTAGGTAAGGTTCTTCGCGTTGCATCGAATTAAACCACATGCTCCACCGCTTGTGCGGGCCCCCGTCAATTCATTTGAGTTTTAACCTT
+
CCCCCGGGGGGGGGGGGGGGGGGGGGGGGGGGGGGGGGGGGGGGGFGGGGGFGGGGGGGGGGGD@8B@CFGGGGGDGGFFGFFGGGFFFGGEGGGGGGGGGGGGDGGGGGGGGGGGGGGGGGGGGGGGGGGGGGGGGGGGGGGGGGGGGGGGGCFFGGGGGGGGGGGGGGBFEEGCFGGGGFGGGGGGGGGGGCFEGFGGGGGGGGGGGGGGGG99BFGGGGGGGGGGDDEEG5CFGGGGGGGGFDCCDDFCCFFG?+AF>EEGFGFGEGGGEGGGG5=8C?FCEFGGCCFGFFCFGGGGG
@M01751:259:000000000-C669V:1:1102:26738:14005 1:N:0:AGAGTC
GTACTTAACAGGATTAGATACCCTGGTAGTCCACGCCGTAAACGATGATAACTAGCTGTCCGGGCACTTGGTCCTTGGGTGGCGCAGCTAACGCATTAAGTTATCCGCCTGGGGAGTACGGCCGCAAGGTTAAAACTCAAATGAATTGACGGGGGCCTGCACAAGCGGTGGAGCATGTGGTTTAATTCGAAGCAACGCGCAGAACCTTACCAGCGTTTGACATGGCAGGACGACTTCCAGAGATGGATTTCTTCCCTTCGTGGACCTGCACACAGGTGCTGCATGGCTGTCGTCAGCTCGT
+
CCCCCGGGGGGDGDFFFGGGGGGGG@FGGGGFGGGGGEGECGFEGFFFCFFGGGGGFCGDFDCCCCFGFGFG,CFF<FECFGGE@CFGGCGGDECFEDG<?FGFDGEGGGGGGGGCFGGDFFGGGGDD+5CEDGGFFGGGFGGG,F?,BFGCC++@FCGGGGGGGGGG7F7EFGGGGECEFFGG?FGFGCGGGGFEEECFGDGGGGGGGGGG8CGCEGDGFGG66CFE5EGGEGEGF7AC9C@FGFF9CGGDGG70<9EF*A*;@CF8FFGGGG85:CGGDGGGG68AE8C@FGGEE9+:2
@M01751:259:000000000-C669V:1:1102:2580:14041 1:N:0:AGAGTC
GTACTTAACCGGATTAGATACCCTGGTAGTCCACGCCGTAAACGATGATAACTAGCTGTCCGGGGACATGGTCTTTGGGTGGCGCAGCTAACGCATTAAGTTATCCGCCTGGGGAGTACGGCCGCAAGGTTAAAACTCAAAGGAATTGACGGGGGCCTGCACAAGCGGTGGAGCATGTGGTTTAATTCGAAGCAACGCGCAGAACCTTACCAGCGTTTGACATGTCCGGACGATTCCCAGAGATGGGTCTCTTCCCTTCGGGGACTGGAACACAGGTGCTGCATGGCTGTCGTCAGCTCGT
+
CCCCCGGGFGGDGGGGGGGGFEGGGGGGGGGGGGGGGGEGGGGGFGGGGGGFGGGGGGGGGGGGGGGGGGGGGGGGGGGGEEGGGGGGGGGGGGGEGGGGGGGGGGGGGGGGGGGGGFGGGGGGGDGEGGGGGGFGGGGGGGG<BFGGGGGGGGGGGGGCFGGGGGGGFGGGGGGGGGGGFGGGGGGGGGGGGGGGGDECEGGGGGGGGGGGGGGGEGGGGGGDGGCEDGGGGGGGGGGEGGGGGFGGGGGGGGGGGGGGGGEGGGGGGGFGGFGGFGGG?EGGGGGGGGFCFGGGD:<C/
@M01751:259:000000000-C669V:1:1102:4553:14057 1:N:0:AGAGTC
ATGCCTACGTCATCCCCACCTTCCTCCGGTTTGTCACCGGCAGTCTCCTTAGAGTGCCCACCATAACGTGCTGGTAACTAAGGACAAGGGTTGCGCTCGTTACGGGACTTAACCCAACATCTCACGACACGAGCTGACGACAGCCATGCAGCACCTGTGTCTGAGTTCCCGAAGGCACCAATCCATCTCTGGAAAGTTCTCAGCATGTCAAGGCCAGGTAAGGTTCTTCGCGTTGCTTCGAATTAAACCACATGCTCCACCGCTTGTGCGTGCCCCCGTCAATTCATTTGAGTGTTAACCT
+
CCCCCFFGGGGGGGGGGFGDDEFCFFFGGECFCFDGFGGCFGGDFFGGGFFGGGGGGFGGGGGDFF8BFCFGGD,6FFEFFG<FFFFGC:FFEGGGGGGCCFEECGFGGGFAFGGEGGGGGGGGGG7++:F7=CG3DFGDFBCEGGFGF9<FCFGFGGDFGFFGGG9CDFGCGGGGDFDFG7F7:BFFGG@DE,FFGFGEFG9CCFA?<CFCFDFGFC7,F:FFDF99F*<B*<FFFGFFCF8B>+<+;CCFF?F+3<+88*C:85;@CE*;C;8:8>E=8*<0<FFGFFGCG+<C+<?CC
@M01751:259:000000000-C669V:1:1102:9418:14061 1:N:0:AGAGTC
ATGCCTACGTCATCCCCACCTTCCTCCGGTTTGTCACCGGCAGTCTCCTTAGAGTGCCCACCATAACGTGCTGGTAACTAAGGACAAGGGTTGCGCTCGTTACGGGACTTAACCCAACATCTCACGACACGAGCTGACGACAGCCATGCAGCACCTGTGTCTGAGTTCCCGAAGGCACCAATCCATCTCTGGAAAGTTCTCAGCATGTCAAGGCCAGGTAAGGTTCTTCGCGTTGCTTCGAATTAAACCACATGCTCCACCGCTTGTGCGGGCCCCCGTCAATTCATTTGAGTTTTAACCT
+
CCCCCGGGGGGGGGGGGGGGGGGGGGGGGGGGGGGGGGGGGGGGGGGGGGGGGGGGGGGGGGGFGGGGGGGGGGGGGGGGGGGGGGGGGGGGGGDGGGGGGGGGGGGGGGGGGGGGGGGGGGGGGGGGGGGGGGGGGGGGGGGGGGGGGGGGGFGGGGGGGGGGGGGGGGGGGGGGGGGGGFGGGGGDGGDFGGGGGGGGFGGGGFFGGGFCCGGGGGGGGGGGGGGCCFGGGGGGGFGGCGGGGGGGGGGGG?FGGGGGF>EEGGGGGGGDGCEGEEGGGGGGG+:CFGE5:FFGGGGGG
@M01751:259:000000000-C669V:1:1102:7963:14153 1:N:0:AGAGTC
GTACTTAACCGGATTAGATACCCTGGTAGTCCACGCCGTAAACGATGTCGACTTGGAGGTTGTTCCCTTGAGGAGTGGCTTCCGGAGCTAACGCGTTAAGTCGACCGCCTGGGGAGTACGGCCGCAAGGTTAAAACTCAAATGAATTGACGGGGGCCCGCACAAGCGGTGGAGCATGTGGTTTAATTCGAAGCAACGCGAAGAACCTTACCTGGCCTTGACATGCTGAGAACTTTCCAGAGATGGATTGGTGCCTTCGGGAACTCAGACACAGGTGCTGCATGGCTGTCGTCAGCTCGTGT
+
CCCCCGGGGGGGGGGGGGGGGGGGGGGGGGGGGGGGGGGGGGGGGGGGGGGGGGGGGGGGGGGGGGGGGGGGGGGGGGGGGGGGGGGGGGGGGGGGGGGGGGGGGGGGGFFGGGGGGGGGGGGGGGGGGGGGGGGGGGGGGGGGGFGGGGGDDGGGGGGGEGGGGGGGGGGFFGGFGGGGGGGGGGGGGGGGGGGGGGGGGGGGGGGGGGGGGGGGGGGFGGGGGF?EGGGGGGGGGGGGGGGFFEGGGGGGGGFGGGGGGGGGGGGGCFGGCEGGFGGGGGGGGGGGGGGGGEC@FEEC5
@M01751:259:000000000-C669V:1:1102:8238:14297 1:N:0:AGAGTC
GTACTTAACCGGATTAGATACCCTGGTAGTCCACGCCGTAAACGATGTCAACTAGCCGTTGGGATCCTTGAGATCTTAGTGGCGCAGCTAACGCATTAAGTTGACCGCCTGGGGAGTACGGCCGCAAGGTTAAAACTCAAATGAATTGACGGGGGCCTGCACAAGCGGTGGAGCATGTGGTTTAATTCGAAGCAACGCGCAGAACCTTACCAGCGTTTGACATGTCCGGACGATTCCCAGAGATGGGTCTCTTCCCTTCGGGGACTGGAACACAGGTGCTGCATGGCTGTCGTCAGCTCGT
+
CCCCCFFGGGGGDGGGGGGGGFGGGGGFFGGGFGGEGGGGGFGGGGGGGFGGGG9FGGGGGGGGGGGGGFGGGGGGGGGGGFGD:FEGGGFFGGEGGGGGGGGGGFGGDFFGGGGGGFFGGGGGGGGGGCDGGGGDFGGGGGADFGGGGD:7EFGGGGGGGGGGFGDCFEGCFGEDGGGGGGGGGGE9FGGDGGFFEGGDEEGGGFEGGCFGGGGEEGGGGGGGF7FGGGGGGGFFGGGGCEFC7<EFGCC99E7CFGGGGGG5CFFEGGFFC588<++30<8?@C5A88@FF5C80+35/
@M01751:259:000000000-C669V:1:1102:15457:14301 1:N:0:AGAGTC
ATGCCTACGTCATCCCCACCTTCCTCCGGTTTATCACCGGCAGTCTCCTTTGAGTTCCCACCATTACGTGCTGGCAACAAAGGATAAGGGTTGCGCTCGTTGCGGGACTTAACCCAACATTTCACAACACGAGCTGACGACAGCCATGCAGCACCTGTCTCAGAGTTCCCGAAGGCACTAAAGCATCTCTGCTAAATTCTCTGGATGTCAAGAGTAGGTAAGGTTCTTCGCGTTGCATCGAATTAAACCACATGCTCCACCGCTTGTGCGGGCCCCCGTCAATTCATTTGAGTTTTAACCT
+
CCCCCGGFDGGGGGGGGGGGGGGGGGGGGGGGGGGGGGGGGGGGGCGGGGGFGGGGGGGGGGGGGGGGFEFGGGGGGGGFGGGGGGGGGGGGEGGGGGGEGGGGGGGCFGGGGFGGGEGGGFGGGGGGGGGGGGGGGGGDEDFFFGGFFFGFGFGGGGGGCFG,@FFFFFGFGEGGGGGGGGGGFGG;FGGC@FFFGGF@FFGGGFFGFGGGGCGGC@FFGGGGGGFGFEGGGG7FFFG:FFGFGGGGGGGGGFFCEGGGGGEGEFGCFG5CGCEGGE?C887C97CFGGFF:EFF7CCEC
@M01751:259:000000000-C669V:1:1102:5028:14303 1:N:0:AGAGTC
ATGCCTACGTCATCCCCACCTTCCTCCGGTTTGTCACCGGCAGTCTCCTTAGAGTGCCCACCATAACGTGCTGGTAACTAAGGACAAGGGTTGCGCTCGTTACGGGACTTAACCCAACATCTCACGACACGAGCTGACGACAGCCATGCAGCACCTGTGTCAGAGTTCCCGAAGGCACCAATCCATCTCTGGACAGTTCTCTGCATGTCAAGGCCTGGTAAGGTTCTTCGCGTTGCTTCGAATTAAACCACATGCTCCACCGCTTGTGCGGGCCCCCGTCACTTCATTTGAGTTTTAACCT
+
CC?CCGGGGFFGFCEEFGGGGGGGGGGGGDE@F@AFFGG7ECEEF9EGGGGGGCFGGGGGGGGGGGGGGGGGGGGFGGGGGGGGGGGGGGGF7FGGGGD7FFFGGGGGGCFF9E<=FGGGEFAFEGEEGGFECFGGGFCF@@:CFFFF=FFFCFGGDGFGG9D9DFFGFFDCCFEGGCGFGAECFC<CG@;:F,?FFGGGFFA9CGDFGFFB:FGGFFGFDGFGGGEGCFCGGG7<FF:<FFGFGGFFGFDFGCF7FGG>F5EEEFF@:8?58ECC85;=E*<+3<@7?<9CF9F77C9+<
@M01751:259:000000000-C669V:1:1102:3978:14319 1:N:0:AGAGTC
ATGCCTACGTCATCCCCACCTTCCTCGCGGCTTATCACCGGCAGTCTCCCTAGAGTGCCCAACTAAATGATGGCAACTAAGGACGCGGGTTGCGCTCGTTGCGGGACTTAACCCAACATCTCACGACACGAGCTGACGACAGCCATGCAGCACCTGTCTCACGGTTCCCGAAGGCACTAAGGCATCTCTGCCGAATTCCGTGGATGTCAAGAGTAGGTAAGGTTCTTCGCGTTGCATCGAATTAAACCACATGCTCCACCGCTTGTGCGGGCCCCCGTCAATTCATTTGAGTTTTAACCTT
+
CCCCCDECFGGGGFF<@FGGFF,EDFECFGGDGGFGGGGGEECEGG9EGGGGGGDGGFGGGGGGFFGFFGGGCFGFGGGGGGGGGGGGDGGG8FEEGGGFFGGGGDD@=FGGCGGFGGD@<FGGGGGGGGG@7CC<FFEGGEFEGGFGGGEG>GCFFG@FCGGGGCFG9@FDEGDFFFGGG+:FGFFFFCFC:BFGGGGGG5*;EGGFGGGFCFGGGGCFF?:@C?FF58?CGCEFEEEEGDFGGGGGGGGE0<+A+CGG5EEECGF7C8*2*::=E*:589CF++<CFCCF7?EGCCCFC
@M01751:259:000000000-C669V:1:1102:18237:14341 1:N:0:AGAGTC
GTACTTAACCGGATTAGATACCCTGGTAGTCCACGCCGTAAACGATGATAACTAGCTGTCCGGGGACATGGTCTTTGGGTGGCGCAGCTAACGCATTAAGTTATCCGCCTGGGGAGTACGGTCGCAAGATTAAAACTCAAAGGAATTGACGGGGGCCTGCACAAGCGGTGGAGCATGTGGTTTAATTCGAAGCAACGCGCAGAACCTTACCAGCGTTTGACATGTCCGGACGACTTCTGGAGACAGATTTCTTCCCTTCGGGGACTGGAACACAGGTGCTGCATGGCTGTCGTCAGCTCGT
+
CCCCCGGGGGCEGGGGGGGGGGGGGGGGGGGGGGGGGGGGGGGGGGGGGGGGGGGGGGGGGGGGGGGFGGGGGGGGGGGGGGGGGGGGGGGGGGGGGGGGGGGGGGGGGGGGGGGGGGGGGGGGGGGGGGGGGGGGGGGGGGGGGGGGFGGGGDGGGGGGGGGGGGGGFGGGGGGGGGGGFFGGGGGGGGGGGGGGGGCGGGGGGGGGGGGGGGGGGGEEGFGGGGGGGGGGCEGGGGFFFC@CFGGFGGGGGGGGFGGGE>:EGGGFFFGGGEGFGFGGGGGFGGGGCCGFGG5CFGGG5
@M01751:259:000000000-C669V:1:1102:12751:14344 1:N:0:AGAGTC
ATGCCTACGTCATCCCCACCTTCCTCCGGTTTATCACCGGCAGTCTCCTTTGAGTTCCCGACCGAATCGCTGGCAACAAAGGATAAGGGTTGCGCTCGTTGCGGGACTTAACCCAACATTTCACAACACGAGCTGACGACAGCCATGCAGCACCTGTCTCACGGTTCCCGAAGGCACTGAGGCATCTCTGCCGAATTCCGTGGATGTCAAGAGTAGGTAAGGTTCTTCGCGTTGCATCGAATTAAACCACATGCTCCACCGCTTGTGCGGGCCCCCGTCAATTCATTTGAGTTTTAACCTT
+
CCCCCGGGGGGGGGGGGGGGGGGGGGGGGGGGGFGGGGGGGGGGGGGGGGGGGGGGGGGGGGGG@@FFFGGGGGGGGGGGGGGGGGGGGGGGGGGCFEFFGGGGGGGGGEEFGGGGGGGGGGGGGGGGGGGGGGGGGGGGGGGGGGGGGGGGGGGGGGGGGGGGGGGGGGGGGGGGGGGGGGGGGGGGGGGGGGGGGGGGGGGGGGGGGGGGGFGGGGGGGGGGGGGGCEGGD*;FGGCGGGGGGGGDGFGGGGGGG?GGEGEGGGCFGGGGGEGGGGGG=CGGGGGGGGGGGGGG?CFCF
@M01751:259:000000000-C669V:1:1102:25470:14346 1:N:0:AGAGTC
ATGCCTACGTCATACCCACCTTCCTCCGAGTTGACCCCGGCAGTCTCCTATGAGTCCCCGGCATGACCCGCTGGCAACATAGGACGAGGGTTGCGCTCGTTGCGGGACTTAACCCAACATCTCACGACACGAGCTGACGACAACCATGCACCACCTGTAAACCGACCTTGCGGGGCAACCATCTCTGGAAGTTTCCGGTGTATGTCAAGCCTTGGTAAGGTTCTTCGCGTTGCATCGAATTAATCCGCATGCTCCGCCGCTTGTGCGGGCCCCCGTCAATTTCTTTGAGTTTTAGCCTTGG
+
?CCCCFGGGGGGG,CF<FFGEEFF9EC7@CF@CFDA8BFGG@CGF9EFFC@FFFGG9ECC:FGDEFFGGGDG+CFG9D<EFFGGGGGGEEGFGF@EFGGGGCECDGGCFGGGFAFD@FF@DC?FGG7EFEEGGDEGGFGGGGGF7BDCFGGGGG>FF<;,3>31>FGGGGF*CFGGFCFGC9,,:<C6,<;E0<<@8CEGGGGG?@CEG+:C:CF?ECFF90AFCCCEDC*8;@F+18@:*<FC79*/?EEF+<<CE5*:*;8EFFECE581:??GGC523CCGGGF+A?FGGG?E89C0+
@M01751:259:000000000-C669V:1:1102:5892:14413 1:N:0:AGAGTC
ATGCCTACGTCATCCCCACCTTCCTCCGGTTTATCACCGGCAGTCTCCTTTGAGTTCCCGACCGAATCGCTGGCAACAAAGGATAAGGGTTGCGCTCGTTGCGGGACTTAACCCAACATTTCACAACACGAGCTGACGACAGCCATGCAGCACCTGTCTCACGGTTCCCGAAGGCACTAAGGCATCTCTGCCGAATTCCGTGGATGTCAAGAGTAGGTAAGGTTCTTCGCGTTGCATCGAATTAAACCACATGCTCCACCGCTTGTGCGGGCCCCCGTCAATTCATTTGAGTTTTAACCTT
+
CCCCCGGGGGGGGGGGGGGGGGGGGGGGGGGGGGGGGGGDGGGGGCGGGGGGGGGGGGGGGGGG@888:FGGGGGGGGGFGGGGGGGGGGGGGGGEEGGFGGGGGGGGGGGGGGGFGGGGGGGGGGGGGEGCGGGGGGDGGGGFGGGGGGGGGGGGGFFGGGGGGGGGGGGGGDGFGGFGGDGGGGACGGGGGGGGGGFFGFGEGGGGGGGGGGFGGGGGGGGGGFGEEEGGG>EFGG8FGGGGGGGGGGGGGGGGGGGGGGGGCFCGG*C>EGEGGGGG=CGGCFFGGCFGGGGGG79CF
@M01751:259:000000000-C669V:1:1102:14414:14414 1:N:0:AGAGTC
ATGCCTACGTCATCCCCACCTTCCTCCGGTTTATCACCGGCAGTCTCCTTTGAGTTCCCGACCGAATCGCTGGCAACAAAGGATAAGGGTTGCGCTCGTTGCGGGACTTAACCCAACATTTCACAACACGAGCTGACGACAGCCATGCAGCACCTGTGTCTGAGTTCCCGAAGGCACCAATCCATCTCTGGAAAGTTCTCAGCATGTCAAGGCCAGGTAAGGTTCTTCGCGTTGCTTCGAATTAAACCACATGCTCCACCGCTTGTGCGGGCCCCCGTCAATTCATTTGAGTTTTAACCTT
+
CCCCCGGGGGGGGGGGGGGGGGGGGGGGGGGGGGGGGFGEGGGGGFGGGGFFFGGGGGGGGGGG@888CFGGGGGFGFFFFGGGGGGGGEFFGGGGGGEGGGGGGDFDFGGGGGGGGGFFGGFGGGGGGGGGGEGGGEGGGDCGGGGGGFFFGGGGG8FFGGFFFGGGGDGGFGFFGGGGGGGGGGGGGGFCCCEGGGFGGGGGE9CGGGGFGEFGGFGGGGGGGGGF<CFGGGDFGFGGGGCEGGGGGGGGGGGECGGG8C5C>A8FG5EGGGGCC:EGDFGF7@FGGFGEFGGCFF?FG
@M01751:259:000000000-C669V:1:1102:15049:14454 1:N:0:AGAGTC
GTACTTAACAGGATTAGATACCCTGGTAGTCCACGCCGTAAACGTTGGGCGCTAGATGTAGGGACCTTTCCACGGTTTCTGTGTCGTAGCTAACGCATTAAGCGCCCCGCCTGGGGAGTACGGCCGCAAGGCTAAAACTCAAAGGAATTGACGGGGGCCCGCACAAGCGGCGGAGCATGCGGATTAATTCGATGCAACGCGAAGAACCTTACCAAGGCTTGACATACACCGGAAACGGCCAGAGATGGTCGCCCCCTTGTGGTCGGTGTACAGGTGGTGCATGGTTGTCGTCAGCTCGTGT
+
CCCC9FGAEE9;CECE<EDFFDAD@@F9-FF<FDGG@FFGEFFEF<FDGGGGDEFGGGGCG9FFGEGAF<EFGGGGEGA<C<FEFGGGGFGFFDFGFEGFFGGGFGGCFFEGGGGDGGGGGGGGG:FEE@7CFFFBFGFDGFEGGGGGC<AFF@FC:FFGGGGGGF@@FDDFG@FEGFGF/?5E8CFGCFGFF<CCC:>C8CED*<*:8@FGFFGGCGGGCEGGFGGGF*:CC>8@G5E*:;EFEGGDC?8C>CEGGGC<@>F6C>CE=FG79EACCEE7+A?FGG*A78C88C++2*/**
@M01751:259:000000000-C669V:1:1102:5438:14466 1:N:0:AGAGTC
GTACTTAACAGGATTAGATACCCTGGTAGTCCACGCCCTAAACGATGTCTACTAGTTGTCGGGTTTTAATTAACTTGGTAACGCAGCTAACGCGTGAAGTAGACCGCCTGGGGAGTACGGTCGCAAGATTAAAACTCAAAGGAATTGACGGGGACCCGCACAAGCGGTGGATGATGTGGTTTAATTCGAAGCAACGCGAAGAACCTTACCTGGCCTTGACATGCTGAGAACTTTCCAGAGATGGATTGGTGCCTTCGGGAACTCAGACACAGGTGCTGCATGGCTGTCGTCAGCTCGTGTC
+
CCCCCDGGGGGFGGCGGGGGGFGGGGGGGGEEFGGCFGGGAAFGGGDGGDGGGFGGGFFAGGGFFCGEFFGCGAFDFGGFECFCFFGGGGGG7FC@BFG<FCEGGGEGGGGCGGGFEGGG8=FGDF:FGGGFFGGFF<=FAFGFGGGG9CGCCGGGGGG7:FBFE@E<>*@@F,@FFCCFFFF;F@,DCFGGGGGD<<FFGG7CFF9FGGGGG>G97BEEGFG7,,9;@CG9C@F+AFFCF<9?FFGG6<:+;:EFFEEGGGGCEGGGGGGGG:8C?FFGG7=CFEFGGG=F=+:8C5CC*
@M01751:259:000000000-C669V:1:1102:27669:14480 1:N:0:AGAGTC
GTACTTAACCGGATTAGATACCCTGGTAGTCCACGCCGTAAACGATGATAACTAGCTGTCCGGGGACATGGTCTTTGGGTGGCGCAGCTAACGCATTAAGTTATCCGCCTGGGGAGTACGGCCGCAAGGTTAAAACTCAAAGGAATTGACGGGGGCCCGCACAAGCGGTGGAGCATGTGGTTTAATTCGATGCAACGCGAAGAACCTTACCTACTCTTGACATCCACGGAATCTGGCAGAGATGCCTCAGTGCCTTCGGGAACCGTGAGACAGGTGCTGCATGGCTGTCGTCAGCTCGTGT
+
CCCCCGGGGGGGGGGGGGGGGGGFGGGGGGGGGGGGGGGGGGGGGGGGGGGGGGGGGGGGGGGGGGGGGGFAFGGFFGGGGGGGGGGGFGGGGGGGGFFGGGGGDFGGGCDGGG:=?<FE@FFGGGGGGGGFGGGGGGGGGGGGGGFGGGGGGGDGGFGGGGGGGFEFGGGGFFFGGGGFFGGFFGGCGGEGEFFGGCFDEE>F;EFGG8CGGFFCFGGGG9C@*<EGGGGDFGD+:FGGGF7CFEEFGF9EGDFFFCEGGCGGGECC8?6;C5<+<CD+<EGCFFGF<CF>=ED7<E=EC
@M01751:259:000000000-C669V:1:1102:12389:14490 1:N:0:AGAGTC
GTACTTAACCGGATTAGATACCCTGGTAGTCCACGCCGTAAACGATGTCGACTTGGAGGTTGTTCCCTTGAGGAGTGGCTTCCGGAGCTAACGCGTTAAGTCGACCGCCTGGGGAGTACGGCCGCAAGGTTAAAACTCAAATGAATTGACGGGGGCCCGCACAAGCGGTGGAGCATGTGGTTTAATTCGATGCAACGCGAAGAACCTTACCTACTCTTGACATCCACGGAATCTGGCAGAGATGCCTCAGTGCCTTCGGGAACCGTGAGACAGGTGCTGCATGGCTGTCGTCAGCTCGTGT
+
CCCCCGGGGGGGGGGGGGGGGGGGGGGGGGGGGGGGGGGGGGGGGGGGGGGGGGGGGGGGGGGGGGGGGGGGGGGGGGGGGGGGGGGGGGGGGGGGGGGGGGGGGGGGGGGGGGFGGGGGGGGGGGGGGGGGGGGGGGGGCGGGGGGGGGGGGGGGGGGGDGGGGGGGGGGGGGGGGGGGFGGGGGGGGGGGGGGGGGGGGGGGGGGGGGGGGGGGGGGGGGGFGFGGGDGGGGGGGGGGGFGGGGGGGGGFGGGGGGGEGGF>CGEFGGGEEFGGGGGGGGGGGGGFGGGFFGGGGGGG5
@M01751:259:000000000-C669V:1:1102:24365:14495 1:N:0:AGAGTC
GTACTTAACAGGATTAGATACCCTGGTAGTCCACGCCGTAAACGATGTCAACTAGCCGTTGGGACCCTTGAGATCTTAGTGGCGCAGCTAACGCATTATGTTGACCGCCTGGGGAGTACGGCCGCAAGGTTAAAACTCAAATGAATTGACGGGGGCCCGCACAAGCGGTGGAGCATGTGGTTTAATTCGAAGCAACGCGAAGAACCTTACCTGGCCTTGACATGCTGAGCACTTTCCAGAGATGGATTGGTGCCTTCGGGAACTCAGACACAGGTGCTGCATGGCTGTCGTCAGCTCGTGT
+
CCCCCGGFGGC,F@FGGGCCFE<FFGGF@FC@FC;+9FF,BDEFG-CC<AFGCEFCF@@FE,@6,,B,FFA@:FFEC<<66C7+8:+88<,CFG7CB,,<CF,C,E4+@=FCDE@@+B?:7B:FBCC7+::5,A<,<DFCDFGCCFGGCC=>7>>FEDFC*>F@BF7C8*<*7CFB@?AEACGGGG,,<2,C::4::7<C*:;FGAC?7A<E<5*;C8+<C7:@8<+0*+00<@9+<CC7CEF<<0A@@F2@CECF6E5*?C><+3+++*;@C@F662CFF7ACEG>*3*2ACC++2/:5*
@M01751:259:000000000-C669V:1:1102:5149:14504 1:N:0:AGAGTC
ATGCCTACGTCATCCCCACCTTCCTCCGGTTTGTCACCGGCAGTCTCCTTAGAGTGCCCACCATAACGTGCTGGTAACTAAGGACAAGGGTTGCGCTCGTTACGGGACTTAACCCAACATCTCACGACACGAGCTGACGACAGCCATGCAGCACCTGTGTCTGAGTTCCCGAAGGCACCAATCCATCTCTGGAAAGTTCTCAGCCTGTCAAGGCCAGGTAAGGTTCTTCGCGTTGCTTCGAATTAAACCACATGCTACACCGCTTGTCCGGGCCCCCGTCAATTCATTTGAGTTTTAACCT
+
CCCCCCGGDEFFFGGGFGGGGFFGGFGGGEF>CFGFFFGDFGGGGGAFGGFFGD<CEFFGGGGGGGGGFFFDGGGGG9<FFGGGFGFGC7FFGGGGGGGGFGG7FDGEEFDDFFDD74?8FFGFFGECGGCFGGGGGFGDGF7DFGA,>=>F8BB>@F<BFAFCC=DAFF>F:FFCCFGGG@F?FFD9FEC7DFCF>FFFGGFD,,,?3@CFGGFAGE,7?FFFGCFGC@*CFEGFCGFGCFFFFGG?A*;CFGGC+ACCE8C?/8A+3A/5:CE:EE5E=*<<<CEFG725<:@CCFFCC
@M01751:259:000000000-C669V:1:1102:10364:14540 1:N:0:AGAGTC
GTACTTAACAGGATTAGATACCCTGGTAGTCCACGCCGTAAACGATGTCGACTTGGAGGTTGTTCCCTTGAGGAGTGGCTTCCGGAGCTAACGCGTTAAGTCGACCGCCTGGGGAGTACGGCCGCAAGGTTAAAACTCAAATGAATTGACGGGGGCCCGCACAAGCGGTGGAGCATGTGGTTTAATTCGATGCAACGCGAAGAACCTTACCTACTCTTGACATCCACGGAATTCGGCAGAGATGCCTTAGTGCCTTCGGGAACCGTGAGACAGGTGCTGCATGGCTGTCGTCAGCTCGTGT
+
CCCCCGGGGGGGGGGGGGGGGCFFEGFEGGGFGFDEGGGGGGGGGGGGGGGGGGGGGGGGGGGGGGGGGGGGGGGGGGGGGGGGGGGEGGGGGGGGGGGFGGGGGGGGGGGGGGG:FF<FBGGEEGGG7D?FGG9F,CFGDDDGFFGF9FD@CGGGG>::CEF,=,=<CGEDCFF998CGFFFFGG<F<,,FEEFFGDEEECE6C/C0+3+<E?C:CGGG6C:<;8CEDG5FGFEFC?*;C*<FCCFG@FF7@?:0<CG5CEF28/***+<8@8<<?7FC6<E68;*2:*1;*:++<7CF5
@M01751:259:000000000-C669V:1:1102:24262:14546 1:N:0:AGAGTC
GTACTTAACAGGATTAGATACCCTGGTAGTCCACGCCGTAAACGATGTCGACTTGGAGGTTGTTCCCTTGAGGAGTGGCTTCCGGAGCTAACGCGTTAAGTCGACCGCCTGGGGAGTACGGCCGCAAGGTTAAAACTCAAATGAATTGACGGGGGCCCGCACAAGCGGTGGAGCATGTGGTTTAATTCGATGCAACGCGAAGAACCTTACCTACTCTTGACATCCAGCGAACTTAGCAGAGATGCTTTGGTGCCTTCGGGAACGCTGAGACAGGTGCTGCATGGCTGTCGTCAGCTCGTGT
+
CCCCCGGGGGG8FGGGGGGGGGGGGGGGGGGGGGGGGGGGGGGGGGGGGGGGGGGGGGGGGGGGGGGDGCFGGCFGFGGGGGGGDCGGGGGGGGGGGGGGGGGGGGGGGGGGGEEGGGGDGGEGGGGGGGGGGGGFGGGFGGGGGGGGGGGGGGGGGGGGGGGGGGGGGGGGGGGGGGGGCFGGDFGGG:FFFGGGGGGG5CCGGFFGGGGGGGGGGGCGGGGGGGGGGGE8;FGFGFGGGGGFGGGGGGGG?FGGGGGEE5C>>EGGFFFCCDGGGGD?EFGCGFGDEGGGGGGFFC555
@M01751:259:000000000-C669V:1:1102:16021:14568 1:N:0:AGAGTC
ATGCCTACGTCATCCCCACCTTCCTCCGAGTTGACCCCGGCAGTCTCCTATGAGTCCCCGCCATAACGCGCTGGCAACATAGAACGAGGGTTGCGCTCGTTGCGGGACTTAACCCAACATCTCACGACACGAGCTGACGACAACCATGCACCACCTGTACACCGACCACAAGGGGGCGACCATCTCTGGCCGTTTCCGGTGTATGTCAAGCCTTGGTAAGGTTCTTCGCGTTGCATCGAATTAATCCGCATGCTCCGCCGCTTGTGCGGGCCCCCGTCAATTCCTTTGAGTTTTAGCATTG
+
CCCCCGFGGGGGGGGGGGGGGGGGGGGGGGGGGGFGFGGGGGGGGDFGFGGGDGGGGGGGGGGGGFFGGGGGGGGGGGGGGGGGGGGGGGGGGGGGGGGGGGGGGGDGGFFGGGGGGGGGGGGDGGGGGGGGGGGGGGECFGGGGGGGGDFGGGGGGGGGGGGGGGGGGG7FGG:FGE7:>CGFGGFFFGGGCEGGEGGGGEGGFGGCFCFGCFEGFGGGGGGGGGGGEGGEGGGGGGGG?EFGGFFGGGDGGGGGGGGGGGGGGGGGGGDC8CEGEGECFFFFFFG?+/+<FGGDF+<E+
@M01751:259:000000000-C669V:1:1102:14826:14568 1:N:0:AGAGTC
ATGCCTACGTCATCCCCACCTTCCTCCGGTTTGTCACCGGCAGTCTCCTTTGAGTTCCCGACCGAATCGCTGGCAACTAAGGGCGAGGGTTGCGCTCGTTGCGGGACTTAACCCAACATTTCACAACACGAGCTGACGACAGCCATGCAGCACCTGTCTCACGGTTCCCGAAGGCACTAAGGCATCTCTGCCGAATTCCGTGGATGTCAAGAGTAGGTAAGGTTCTTCGCGTTGCATCGAATTAAACCACATGCTCCACCGCTTGTGCGGGCCCCCGTCAATTCATTTGAGTTTTAACCTT
+
CCCCCGGGGGGGGGGGGGGGGGGGGGGGGGGGGGGGGGGGGGGGGGGGGGGGGGGGGGGGGGGGC@BCFGGGGGGGGGGGGGGGGGGGGGGGGGGGGGGGGGGGGGGGGGGGGGGGGGGGGGGGGGGGGGGGGGGGGGGGCGFGGGGGGGGGGGGFGGGGFGGGGGGGGGGEGGGGGGGGGGGGGGGGGGGGGGGGGGGGGGGGGGGGGGGGGGGGGGFGF6:CFFGGGGGGGGEGGGGGGGGGGGGGGGGG6CEGGGGGGGGGGG6FEGGGGGGGDGGGGGGGGGGGG?FEFGGGGDFFG
@M01751:259:000000000-C669V:1:1102:17746:14609 1:N:0:AGAGTC
GTACTTAACAGGATTAGATACCCTGGTAGTCCACGCCGTAAACGATGTCGACTTGGAGGCTGTTCCCTTGAGGAGTGGCTTCCGGAGCTAACGCGTTAAGTCGACCGCCTGGGGAGTACGGCCGCAAGGTTAAAACTCAAATGAATTGACGGGGGCCCGCACAAGCGGTGGAGCATGTGGTTTAATTCGATGCAACGCGAAGAACCTTACCTACTCTTGACATCCAGAGAATTTAGCAGAGATGCTTTAGTGCCTTCGGGAACTCTGAGACAGGTGCTGCATGGCTGTCGTCAGCTCGTGT
+
CCCCCGGGGGGGGGGGGGGGGCGFGGGGGGGGGGGGGGGGGGGGGGGGGGGGGGGGGGGGGGGGGGGGGGGGGGGGGGDFGGGGGGEGGGGGGGGGGGGGGGGGGGGGGGGFFGEGDGGGGGGGGEGGGFFGGGGGGGGFFGGGGGGGGCCEGGGGGGGGGGGGGGGGGDCEGFGGGEGGGFFGGGGGFGGGGGGGGGGGGGGGGGGGGGGGGGGGGGGGG9@FGGFGGFFGGGFEGGGFGFFD:<9FGGGDGGGCGG5C?GGGEEED7EGFGGFDEC?@+9<=88CGF>F8*AFCFEGG5
@M01751:259:000000000-C669V:1:1102:18822:14622 1:N:0:AGAGTC
GTACTTAACAGGATTAGATACCCTGGTAGTCCACGCCGTAAACGTTGGGCGCTAGATGTAGGGACCTTTCCACGGTTTCTGTGTCGTAGCTAACGCATTAAGCGCCCCGCCTGGGGAGTACGGCCGCAAGGCTAAAACTCAAAGGAATTGACGGGGGCCCGCACAAGCGGCGGAGCATGCGGATTAATTCGATGCAACGCGAAGAACCTTACCAAGGCTTGACATACACCGGAAACGGCCAGAGATGGTCGCCCCCTTGTGGTCGGTGTACAGGTGGTGCATGGTTGTCGTCAGCTCGTGT
+
CCCCCGGGGGGGGGGGGGGGGGGGGGGGGGGGGGGGGGGGGGGGGGGGGGGGGGGGGGGGGGGGGGGGGGGGGGGGGGGGGGGGGGGGGGGG9FGGGGGGGGGGGGGGGGGGGGGGGGGGGGGGGGGGGGGGGGGGGGGFGFGGGGGGGGGGGGGGGGGGGGGGGGGGGGGGGEGGGGGGGGGGGGGGGGGGGGGGGGGGGGGGGGGGGGFGGGGGGGGGGGGGGGGGGGGGDGGGGGGGGGGGGGFGGGGGGGGGGGGGGGGGGGGGGGGCCFG?C=CFGGGGGFGGDEGGGGGGGGGG=
@M01751:259:000000000-C669V:1:1102:10901:14630 1:N:0:AGAGTC
ATGCCTACGTCATCCCCACCTTCCTCCGGTTTATCACCGGCAGTCTCCTTTGAGTTCCCGACCGAATCGCTGGCAACAAAGGATAAGGGTTGCGCTCGTTGCGGGACTTAACCCAACATTTCACAACACGAGCTGACGACAGCCATGCAGCACCTGTCTCACGGTTCCCGAAGGCACTAAGGCATCTCTGCCAAATTCCGTGGATGTCAAGAGTAGGTAAGGTTCTTCGCGTTGCATCGAATTAAACCACATGCTCCACCGCTTGTGCGGGCCCCCGTCAATTCATTTGAGTTTTAACCTT
+
CCCCCGGGGGGGGGGGGGGCEEGGFGGGGGGGGGGGGGGGGGGGGFGGGGGGGGGGFGGGGGGG888BCDFGCDFGGGGGGGGFGGGGGGGGGGGDGGGGGGGGGGGGGGGGGGGGGGGGGGGGGGDGGGGGGGGGGGGGGGGGGGGGGGGGEGGGEGGGGGG>CGEGFGGGGEGGGGGGGGGGCA<CFFGGGGGGGGGGGFGDD@CGEFGGGG?CFGGG@CFFGGGGGGGGG**AFGEGGGGGGGGGGGGGFGGGGGGGEGGGGGFDE5:EDEGGGGGEGFFFGGGGGF5<:FGGGFGFG
@M01751:259:000000000-C669V:1:1102:10271:14641 1:N:0:AGAGTC
GTACTTAACAGGATTAGATACCCTGGTAGTCCACGCCGTAAACGATGTCGACTTGGAGGTTGTTCCCTTGAGGAGTGGCTTCCGGAGCTAACGCGTTAAGTCGACCGCCTGGGGAGTACGGCCGCAAGGTTAAAACTCAAATGAATTGACGGGGGCCCGCACAAGCGGTGGAGCATGTGGTTTAATTCGATGCAACGCGAAGAACCTTACCTACTCTTGACATCCACGGAATTCGGCAGAGATGCCTTAGTGCCTTCGGGAACCGTGAGACAGGTGCTGCATGGCTGTCGTCAGCTCGTGT
+
CCCCCGGGGGGGGGGGGGGGGGGGGGGGGGGGFGGGGGGGGGGGGGGGGGGGGGGGGGGGGGGGGGGGGGGGGGGGGGGGGGGGGGGGGGGGGGGGGGGGGGGGGGGGGGGGGGGGGGGGGGGGGGGGGGGGGGGGGGGGGGGGGGGGGGGGGGGGGGGGGGGGGGGGGGGGGGGGGGGGGGGGGGGGGGGGGGGGGGGGGGGGGGGGGFGGGGGGGGGGGGGFGGGGGGGGGGGGGGGGGGGGGGGGGFGFGGGGGGGCGGDFGGGGGGGG?CCFGCCFFFGGGFGGFGFCFEFGFGGG5
@M01751:259:000000000-C669V:1:1102:13728:14745 1:N:0:AGAGTC
GTACTTAACAGGATTAGATACCCTGGTAGTCCACGCTGTAAACGATGGATACTAGCTGTTTGGAAGCAATTCTGAGTGGCTAAGCGAAAGTGATAAGTATCCCACCTGGGGAGTACGGGCGCAAGCCTGAAACTCAAAGGAATTGACGGGGGCCCGCACAAGCGGTGGAGCATGTGGTTTAATTCGATGATACGCGAGGAACCTTACCAGGGCTTAAATGTAGTTTGACCGCTTAGGAAACTAGGCTTTCGCAAGACAAATTACAAGGTGCTGCATGGTTGTCGTCAGCTCGTGCCGTGAG
+
CCCCCGGGGGGGFGGGGGGGGGGGGGGGGGGGFEGGGGGGGGGGGGGGGGGGGGGGGGGGGGGGGGGGGGGGGGGGGGGGGGGGFGGEGGGGGGGGGGGGGGGGFGGGGDGGGGGGGGGGGCFGGGGGGGGGGGGGGGGFGGGGGFGGGGGGGGGGGDGGGGGGGGGGGGGGGGGGGFGGGFFFGGGGGGGGGGGGGGGGGGGGGGGCFGGGGGGGGGGGGGGGGGGGEFGGGGGGGGGGGGGGGGGGGGGGGGGGGGGFGGGGGGFGGGGGGGGGGGGGGGGGGGGGGFGGGGCFGGGGG
@M01751:259:000000000-C669V:1:1102:13231:14948 1:N:0:AGAGTC
ATGCCTACGTCATCCCCACCTTCCTCCGGTTTATCACCGGCAGTCTCCTTTGAGTTCCCGACCGAATCGCTGGCAACAAAGGATAAGGGTTGCGCTCGTTGCGGGACTTAACCCAACCTTTCACAACACGAGCTGACGACAGCCATGCAGCACCTGTCTCCCGGTTCCCGAAGGCACTAAGGCATCTCTGCCGAATTCCGTGGATGTCAAGAGTAGGTAAGGTTCTTCGCGTTGCATCGAATTAAACCACATGCTCCACCGCTTGTGCGGGCCCCCGTCAATTCATTTGAGTTTTAACCTT
+
CCCCCGGGGGG7FGFGGGGGGGGGGGGGGGGDGFFGCGGGGGGGGDFGFDFFGGGGGGGGGGGG@8BFCCE@7F@FFGGGDFGGGGCFGFEFCFECGDGGFGGGGEGGGDEEEDFGG+>DGGEFGCEGGGG:>FECGGGGGGGGGGGGGAFFGGGFEF,8,8:7>CFGF:FG7FFFFCFF8FFFGGGGFF9<*FFBCGGCFFCG:,<FFGGGFCEGD<FG:<<AC:C@;EGGG8>FF@EC6:8CC?@6@FFC?FCGG68@//:EEGC?58EGDGC8?:E?ECCGG9CG9+A0<CGFFGCFF
@M01751:259:000000000-C669V:1:1102:19342:14976 1:N:0:AGAGTC
GTACTTAACAGGATTAGATACCCTGGTAGTCCACGCCGTAAACGATGATAACTAGCTGTCCGGGCACTTGGTGCTTGGGTGGCGCAGCTAACGCATTAAGTTATCCGCCTGGGGAGTACGGCCGCAAGGTTAAAACTCAAAGGAATTGACGGGGGCCTGCACAAGCGGTGGAGCATGTGGTTTAATTCGAAGCAACGCGCAGAACCTTACCAGCGTTTGACATGTCCGGACGATTTCCAGAGATGGATCTCTTCCCTTCGGGGACTGGAACACAGGTGCTGCATGGCTGTCGTCAGCTCGT
+
CCCCCGGGGGGGGGGGGGGGGGGGGGGGGGGGGGGGGGGGGGGGGGGGGGGGGGGGGGGGGGGGGGGGGGGGGGGGGGGGGGGGGGGGGGGGGGGGGGGGGGGGGGGGGGGGGGGGGGGGGGGGGGGGGFFGGGGGGGGGGGGGGGGGGGGGGGGGGGFGGGDGGGGGGGGGGGGGGGGGGGGGGGGGGGGGGGGGGGGGGGGGGGGGGGGGGGGGGGGGGGGGGGGGGGGGEEGGGGGGGGFGGGGGGGGGGGGGFGGGGGGGGGGGGGGGGFFGG6CFGGGGGFGGGFGGFE=CGGCC*
@M01751:259:000000000-C669V:1:1102:23730:14993 1:N:0:AGAGTC
ATGCCTACGTCATCCCCACCTTCCTCCGGTTTATCACCGGCAGTCTCCTTTGAGTTCCCGACCGAATCGCTGGCAACAAAGGATAAGGGTTGCGCTCGTTGCGGGACTTAACCCAACATTTCACAACACGAGCTGACGACAGCCATGCAGCACCTGTCTCACGGTTCCCGAAGGCACTAAGGCATCTCTGCCGAATTCCGTGGATGTCAAGAGTAGGTAAGGTTCTTCGCGTTGCATCGAATTAAACCACATGCTCCACCGCTTGTGCGGGCCCCCGTCAATTCATTTGAGTTTTAACCTT
+
CCCCCGGGGGGGGGGGGGGGGGGGGGGGGGGGGGGGGGGGGGGGGFGGGGGFGGFGGGGGGGGG@8BCCFGGGGGGGGGGGGGGGGGGGGGGGGGEGGGGGGGGGGGGGGGGGGGGGGGGGGGGGGGFEGGGGGGGGGDGDGGGGGGGFFGFGGGGGGDGCGGGFGGGGD@BCGGFGGFGGFGGGGGGGGGGGGGGFGGGGGDGGGGGGGGECGGGGGGGGGGGGGGGGGDEGDGFGGGEFGGGGGGGGGGGFGFGC6ECCGCE5:+AEGGGGGGGGEEEEFFF7ACF@FGGGFFFGGFFG
@M01751:259:000000000-C669V:1:1102:27072:15010 1:N:0:AGAGTC
ATGCCTACGTCATCCCCACCTTCCTCCGGTTTATCACCGGCAGTCTCCTTTGAGTTCCCGACCGAATCGCTGGCAACAAAGGATAAGGGTTGCGCTCGTTGCGGGACTTAACCCAACATTTCACAACACGAGCTGACGACAGCCATGCAGCACCTGTCTCACGGTTCCCGAAGGCACTAAGGCATCTCTGCCGAATTCCGTGGATGTCACGAGTAGGTAAGGTTCTTCGCGTTGCATCGAATTAAACCACATGCTCCACCCCTTGTTCGGGCCCCCGTCAATTCATTTGAGTTTTAACCTT
+
CCCCCFGG7FFFGFCEGGGEDGGGGGGGGCGGFG@FCFEGGCCFFCGGGGGGGFFGG<FCGGDE@8,B,CFFCF8FFFG?@,CFGGGF8CFEFFDCFBFFGGGCCGEECCFG9BF=+B@DGF<FDFGGGDGDGGCFGDEG:FGGGGFFGAFGGCC8@8BF9F@F:BFFGFFG:<:FFGCF8<,4CFFCFFFFCEGE<BFGGFE@,2?FF:<:F@:<9<CGFCFGGG93;C>EEGG6CA*2;FFC+AF?E5F??F:+<8C;*:8@*C+2/58C?EGGGGEE*++00:F@+0*+<<9:+<C?F
@M01751:259:000000000-C669V:1:1102:18084:15022 1:N:0:AGAGTC
ATGCCTACGTCATCCCCACCTTCCTCCGGTTTGTCACCGGCAGTCTCCTTAGAGTGCCCACCATAACGTGCTGGTAACTAAGGACAAGGGTTGCGCTCGTTACGGGACTTAACCCAACATCTCACGACACGAGCTGACGACAGCCATGCAGCACCTGTGTCTGAGTTCCCGAAGGCACCAATCCATCTCTGGAAAGTTCTCAGCATGTCAAGGCCAGGTAAGGTTCTTCGCGTTGCTTCGAATTAAACCACATGCTCCACCGCTTGTGCGGGCCCCCGTCAATTCCTTTGAGTTTTAATCT
+
CCCCCGGGGGGGGGGDGGGGGGGGGGGGGGGGGGGGGGGGGGGGGGGGGGFGGGEGGGGGGGGGGGG@EDEEFGGGGGGGGGGGGGGGGGGGCFGGGGGGGGGGGGGGGGGGGGGGGGGGF,<FFFGGGGGGGGGGGGGGGDGGDBGGGGGGCGGGFGGGGGGCFGGGGGGGGGEFAFFGCGGGG9D<FFGGGFFFFGGGG9F@;CC;FGGGGFGGGGEFGGDEGFGGC@FEGGGDCFG:FFGGGGGGGECFGG?FGFCCGGGCCFFGGGG5EEEGGDGGGG@::?F9F@<CGCCFAFGGG
@M01751:259:000000000-C669V:1:1102:21217:15056 1:N:0:AGAGTC
GTACTTAACAGGATTAGATACCCTGGTAGTCCACGCCGTAAACGATGTCGACTTGGAGGTTGTTCCCTTGAGGAGTGGCTTCCGGAGCTAACGCGTTAAGTCGACCGCCTGGGGAGTACGGCCGCAAGGTTAAAACTCAAATGAATTGACGGGGGCCCGCACAAGCGGTGGAGCATGTGGTTTAATTCGATGCAACGCGAAGAACCTTACCTACTCTTGACATCCAGAGAACTTAGCAGAGATGCTTTGGTGCCTTCGGGAACTCTGAGACAGGTGCTGCATGGCTGTCGTCAGCTCGTGT
+
CCCCCGGGGGGGGGGGGGGGGGGGGGGGGGGGGGGGGGGGGGGGGGGGGGGGGGGGGGGGGGGGGGGGGGGGGGGGGGGGGGGGGGGGGGGGGGGGGGGGGGGGGGGGGGGGGGGGGGGGGGGGGGGGGGGGGGGGGGGGGGGGGGGGGGGGGGGGGGGGGGGGGG7FFGGGGGFGFGGGGGGGGGGGGGGGGGGGDGGGGGGGGGGGGCFFGGFGGCFFGGGGGGGGGGGGCGGGGGGGFGGGGFGGGGGGGGFC?GGGDGCEFGDCEEGGGGGGGGGFGFFGGFGGGGGE5E?CFEGFC
@M01751:259:000000000-C669V:1:1102:27128:15097 1:N:0:AGAGTC
ATGCCTACGTCATCCCCACCTTCCTCCGGTTTATCACCGGCAGTCTCTTACGAGTCCCCACCATTACGTGCTGGCAACATAAGACAAGGGTTGCGCTCGTTGCGGGACTTAACCCAACATCTCACGACACGAGCTGACGACAGCCATGCAGCACCTGTCTCACGGTTCCCGAAGGCACTAAGGCATCTCTGCCGAATTCCGTGGATGTCAAGAGTAGGTAAGGTTCTTCGCGTTGCATCGAATTAAACCACATGCTCCACCGCTTGTGCGGGCCCCCGTCAATTCATTTGAGTTTTAACAT
+
CCCCCGGGGGGGGG,CFGGGGGGGAFFGGGEGGGGFGGGGGGGGGEFGGDGGGG:FGGGGGGGGFGGGGFGFCGGGGGGGGEGGGGGGGGGGGG:CDGDEGG7CFDGGGGGGGGGGF:FGCGFAFFCEGGEC@CCBFGGEGDE,DCFGGFCFGGCFGFGFBEFGFGEDGCFEF7CFGGFGGFGGGGGCC,<FFEGGEFFF,7::C<F:CFFGFGGGGGGGG?FGGGGGFFFGGGG>GGFCFGGFGGFGEGGGFCFFFGGGGG5ECEFGGDEGC/?EEEECECGGFGGF@@FCFFGGCF903
@M01751:259:000000000-C669V:1:1102:18222:15101 1:N:0:AGAGTC
ATGCCTACGTCATCCCCACCTTCCTCCGGTTTATCACCGGCAGTCTCCTTTGAGTTCCCGACCGAATCGCTGGCAACAAAGGATAAGGGTTGCGCTCGTTGCGGGACTTAACCCAACATTTCACAACACGAGCTGACGACAGCCATGCAGCACCTGTCTCAGCGCTCCCGAAGGCACCAAAGCATCTCTGCTAAGTTCGCTGGATGTCAAGAGTAGGTAAGGTTCTTCGCGTTGCATCGAATTAAACCACATGCTCCACCGCTTGTGCGGGCCCCCGTCAATTCCTTTGAGTTTTAATCTT
+
CCCCCGGGGGGGGGGGFGGGGGGGGGGGGGGGGGGGGGGGGGGGGGGGGGGGGGGGGGGGGGGGGFGGGGGGGGGGGGGGGGGGGGGGGGGGGGGGGGGGGGGGGGGGGGGGGGGGGGGGGGGGGGGGGGEGDGGGGGGGEFGGGGGGGGGGGGGGGGGGGGGDGGGGGGGGGGGGGGGGGGGGGGFGGGGGGGGGGGGGGGGGGFGGGGGGGGGGGGGGGGGGGGGGGDGGGDGGGGGGGGGGGGFFFGGGFFGFGGGF>ECGGGDG=:8:EEEGGGGEGGGGGGFGFGGFGFG7CFFGG
@M01751:259:000000000-C669V:1:1102:6786:15101 1:N:0:AGAGTC
GTACTTAACAGGATTAGATACCCTGGTAGTCCACGCCGTAAACGATGTCGACTTGGAGGTTGTTCCCTTGAGGAGTGGCTTCCGGAGCTAACGCGTTAAGTCGACCGCCTGGGGAGTACGGCCGCAAGGTTAAAACTCAAATGAATTGACGGGGGCCCGCACAAGCGGTGGAGCATGTGGTTTAATTCGATGCAACGCGAAGAACCTTACCTACTCTTGACATCCACGGAATTCGGCAGAGATGCCTTAGTGCCTTCGGGAACCGTGAGACAGGTGCTGCATGGCTGTCGTCAGCTCGTGT
+
CCCCCGGGGGGGGFGGGGGGGGGGFGGGGGGGGGGGGGGGGGGGGGGGGGGGGGGGGGGGGGGGGGGGGFGGGGGGGGGGGGGGGGGGGGGGG7BBFECFFGGGGGGGECGGGGGGGGGDEGGGE:FCFGGGGFCGCGGGGGGA<=<FGGGGDGGC:CFGDCFGGGGGGGEFGGGGFGGGGDGFDGGGGGCFCFGGGGGGDCEGGGGGE8C9FGGGGGDGGGGGGGGE>CCFGGGCEG5CCFGCFFFGGGGCGF?FEFGGGCAFEE>;*+0**/0AFCFCFGFG*28*3:CC58++3A>=/
@M01751:259:000000000-C669V:1:1102:26868:15118 1:N:0:AGAGTC
GTACTTAACCGGATTAGATACCCTGGTAGTCCACGCCCTAAACGATGCGAACTGGATGTTGGGTGCACTTTGGCACGCAGTATCGAAGCTAACGCGTTAAGTTCGCCGCCTGGGGAGTACGGTCGCAAGACTGAAACTCAAAGGAATTGACGGGGGCCCGCACAAGCGGTGGAGTATGTGGTTTAATTCGATGCAACGCGAAGAACCTTACCTGGCCTTGACATGTCGAGAACTTTCCAGAGATGGATTGGTGCCTTCGGGAACTCGAACACAGGTGCTGCATGGCTGTCGTCAGCTCGTG
+
CCCCCGGGGGGGGGGGGEGGGFGGGGGGGGGGGGGGGGGGGGGGGGGGDFGGGGGGGGGGGGGGGGGGGGGDGGGGGGGGGGGGCFGGGGGGGGGGGGECCGGGFGGGGG>EFGGGGFFF7CFGGGGGGGGGGFFECFGGGDGGGGGGGGGGDGGGGGGDGGGGFFFGG@FEECC<CGGGGGGGGDFFGGGGGGGFFGGC5:?E?FGGGGGGGG8ECFGGFGGG?FGGGC5CGGGGGGGCEGCFGGFGFGGG*@FGGGFCG5?FGFGF8CCFEFFF?CC9F6@FEFG8FC5AF58<9CCE*
@M01751:259:000000000-C669V:1:1102:14503:15271 1:N:0:AGAGTC
ATGCCTACGTCATCCCCACCTTCCTCCGGTTTGTCACCGGCAGTCTCCTTAGAGTGCCCACCATAACGTGCTGGTAACTAAGGACAAGGGTTGCGCTCGTTACGGGACTTAACCCAACATCTCACGACACGAGCTGACGACAGCCATGCAGCACCTGTGTCTGAGTTCCCGAAGGCACCAATCCATCTCTGGAAAGTTCTCAGCATGTCAAGGCCAGGTAAGGTTCTTCGCGTTGCTTCGAATTAAACCACATGCTCCACCGCTTGTGCGGGCCCCCGTCAATTCATTTGAGTTTTAACCT
+
CCCC<FGGCFG7FGGGGGGGGGGGGGGGGGGGGFGGGGGGGGCF8FGGGGGGGGGCFGGFGGFGG@F>FGGGGGGGGFGFG8FGGGGGEFGGDGGGGGGGGGGGGGDGFFGGGGFGGGGCFDGGGGGGGDCDCFGGGGF7::FGGGGFGGAC8FGFEFFGGGGGFGEFFGGGGGGFGFEGGGFGGGGG9FGGGGGGGGFGGFFFFGF<FFGF:CFGFGGGGGGGCG9CFCCFGGGCFFFGGGGGGGGGGG**:9CC?FGFF8C88EGGGGDE8:?:CEEGG59CFGGFGDCFGC<F7+<<?
@M01751:259:000000000-C669V:1:1102:21491:15294 1:N:0:AGAGTC
ATGCCTACGTCATCCCCACCTTCCTCCGGTTTATCACCGGCAGTCTCCTTTGAGTTCCCGACCGAATCGCTGGCAACAAAGGATAAGGGTTGCGCTCGTTGCGGGACTTAACCCAACATTTCACAACACGAGCTGACGACAGCCATGCAGCACCTGTCTCACGGTTCCCGAAGGCACTAAGGCATCTCTGCCGAATTCCGTGGATGTCAAGAGTAGGTAAGGTTCTTCGCGTTGCATCGAATTAAACCACATGCTCCACCGCTTGTGCGGGCCCCCGTCAATTCATTTGAGTTTTAACCTT
+
CCCCCGGGGGGGGGGGGGGGGGGGGGGGGGGGGCFGGGGGGGGGGGGGGGGGGGGGGGGGDGGG8888CEFGGGGGGGGGGGGGGGGGGGGGGGGGGGGGGGGGGGGGGGGGGGGGGGCEFGGGGGGGGGGGGGGGGGGGGEGGGGFDGGFFGGFGGGGGGGGEFGGGFGGGCECFGGGGGGGGGG;FGGGGGGGGGGG?FGGGDGGGGGGGGGFGFCGGFGGGGGGGGCGGGGGGGFGGGGGGGGGGGGGGGGFEFGGGGDEGGGGGGGEGCEGGGGDG=CEGGGGFFFGGGGFGGGF?F
@M01751:259:000000000-C669V:1:1102:14199:15300 1:N:0:AGAGTC
ATGCCTACGTCATCCCCACCTTCCTCCGGTTTATCACCGGCAGTCTCCTTTGAGTTCCCGACCGAATCGCTGGCAACAAAGGATAAGGGTTGCGCTCGTTGCGGGACTTAACCCAACATTTCACAACACGAGCTGACGACAGCCATGCAGCACCTGTCTCACGGTTCCCGAAGGCACTAAGGCATCTCTGCCGAATTCCGTGGATGTCAAGAGTAGGTAAGGTTCTTGGCTTTGAATCGAATTAAACCACATGCCCCACCGCTTTTGCGGGCCCCCGTCAATTAATTTGGTTTTTAACCTT
+
CCCC?CFFGGGGFGGGGFGC98@DFGGGDFFGFA@FFGCCE:FFF-CFDAAFGGGEGGGGGEGG88,8CDFDEGDFGFF<FGFGFEC@C,C+,F:7BFFFCC::CFBFEEF?,BFF7FFAF?FGGGGCCCGGGGGDECF@FGGGFGGGGCFGCDGGFGEA9CFEGGGGC>FFGEF,,?CFG7@C@FFGFFCFEDGGGGG7FG:<EGG9BFB9CCFFGCEGFG:B<?9++0+;:+0+0+288F8CCFGC8/*++++2ACCC**:;*++:::**2:?//*2A8A0++3@+3+/**;*;+C+<<
@M01751:259:000000000-C669V:1:1102:12262:15365 1:N:0:AGAGTC
GTACTTAACCGGATTAGATACCCTGGTAGTCCACGCCGTAAACGATGTCAACTAGCCGTTGGAATCCTTGAGATTTTAGTGGCGCAGCTAACGCATTAAGTTGACCGCCTGGGGAGTACGGCCGCAAGGTTAAAACTCAAATGAATTGACGGGGGCCCGCACAAGCGGTGGAGCATGTGGTTTAATTCGAAGCAACGCGAAGAACCTTACCTGGCCTAGACATGCTGAGAACTTTCCAGAGATGGATTGGTGCCTTCGGGAACTCAGACACAGGTGCTGCATGGCTGTCGTCAGCTCGTGT
+
CCCCCGGGGGGGGGGGGGGGGGGGGGGGGGGGEFGGGGGGGGGGGGGGGGGGFGGGGGGGGGGGGGGGGFGGFGGG9EFFGGGGGGGGGGGGGGGGGGGGGGGGGGGGGGGGGGGGGGGGGDGGGGGGGGFGGGGG8FG?FFFFFGGGGGGGGGGGCFGGGGGGGGGGEGDGGDFCFFGGGGGGGGGGGGFGGGGGGGGCEEEGGGGGGGGGGGGGGGGGGGGGGGGFFGGGFFGGGGGGGGGGGGGGGCFFGGGGGGGGDGGFFGGGGFFGFGGFFCGGFD7EGGDFFGGGGGGGGGGG5
@M01751:259:000000000-C669V:1:1102:22897:15379 1:N:0:AGAGTC
GTACTTAACATGATTAGATACCCTGGTAGTCCACGCCGTAAACGATGTCGACTTGGAGGTTGTTCCCTTGAGGAGTGGCTTCCGGAGCTAACGCGTTAAGTCGACCGCCTGGGGAGTACGGCCGCAAGGTTAAAACTCAAATGAATTGACGGGGGCCCGCACAAGCGGTGGAGCATGTGGTTTAATTCGATGCAACGCGAAGAACCTTACCTACTCTTGACATCCACGGAATTCGGCAGAGATGCCTTAGTGCCTTCGGGAACCGTGAGACAGGTGCTGCATGGCTGTTGTCAGCTCGTGT
+
CCCCCGGGGE,CEFFGGGGGGCFGFDFGGGGGGGGGGGGEGGGGGGGGFGDGGGGGGGCFGFGGGGFGGGGGGFEEFGEGGGGGDGGGFFFGDEGGGGGCFGGGGFCGGGGGGGGGGGGGGGGGGGGGGGCFGGDCFGGCFGGGGDG<>FGGGGGGFEEGGEGGFFFFFGDFCFFFGGGCFFFFGGG9F@FGGGGGGGDGEEGGGGCGFGEGGGFGGG?CGGDGEF6CGGE>F<;FEGGGCGGCFDGFFGGFGGFC98**:CFF8C5EEGFC6CE+<CFGGFCGCGCE+A89+<C93CEF=
@M01751:259:000000000-C669V:1:1102:24318:15449 1:N:0:AGAGTC
ATGCCTACGTCATCCCCACCTTCCTCCGGTTTATCACCGGCAGTCTCCTTTGAGTTCCCGACCGAATCGCTGGCAACAAAGGATAAGGGTTGCGCTCGTTGCGGGACTTAACCCAACATTTCACAACACGAGCTGACGACAGCCATGCAGCACCTGTCTCACGGTTCCCGAAGGCACTGAGGCATCTCTGCCGAATTCCGTGGATGTCAAGAGTAGGTAAGGTTCTTCGCGTTGCATCGAATTAAACCACATGCTCCACCGCTTGTGCGGGCCCCCGTCAATTCCTTTGAGTTTTAGCCTT
+
CCCCCGGGGGGGGGGGGGGGGFGGGGGGGGGGGGGGGGGGGGDGFDFGGGGGGGGFGGGDGGGGGGGGGGGGGGGGGGGGGGGGGGFGGGGGGGGEEGGGDEEE7:FGGGGGGGGGGGGGGGGGGGGGGGCBFGFGGDEGGGGGGGFCCGGFGGGGGCFGFG7CGGGGGDE7BEG,DFGGGGGDCFGGGGGGGGGGGGGGGFCEFCFGG:BCFFFGGGGGGGEGGGGGGGGGGE>9C?C6@FECGC?EFGCGFFGGFGG68EGEGFFGG>*:EGGG5CEDEGCGGGGCE+*<FGF?*<<<F
@M01751:259:000000000-C669V:1:1102:2755:15454 1:N:0:AGAGTC
GTACTTAACAGGATTAGATACCCTGGTAGTCCACGCCGTAAACGATGTCGACTTGGAGGTTGTTCCCTTGAGGAGTGGCTTCCGGAGCTAACGCGTTAAGTCGACCGCCTGGGGAGTACGGCCGCAAGGTTAAAACTCAAATGAATTGACGGGGGCCCGCACAAGCGGTGGAGCATGTGGTTTAATTCGATGCAACGCGAAGAACCTTACCTACTCTTGACATCCACGGAATTCGGCAGAGATGCCTCAGTGCCTTCGGGAACCGTGAGACAGGTGCTGCATGGCTGTCGTCAGCTCGTGT
+
CCCCCGGGGGGGCFGGGGDGFGGCFFFFDGGGGGGGGGGGGFGGEFGFEFGECCEGGGGFGGG<FFFFFEGGGGCFEGDGFGGGGGGGGGGG>CGFGGGGGFGFGGGGGCFGGDGGGGCEGDGGDGCGFGEGGGGGGGGGFGGGGGGGFGGGGGE*CFGCGGGGG,*<CEBCFFFGGBFGFFGGGGGGGGGGGGGGGGCEEDEGGGCFFEGGGGG6:7@FGGGGGFGGGGGGGGFFDG>CFGGGGGGG6EGGGGGGGGDGGGGCEG8FEFFFFGGFGGGGGGGFFCEEFFFGFEF@FEEG:
@M01751:259:000000000-C669V:1:1102:12479:15511 1:N:0:AGAGTC
GTACTTAACCGGATTAGATACCCTGGTAGTCCACGCCGTAAACGATGTCGACTTGGAGGTTGTTCCCTTGAGGAGTGGCTTCCGGAGCTAACGCGTTAAGTCGACCGCCTGGGGAGTACGGCCGCAAGGTTAAAACTCAAATGAATTGACGGGGGCCCGCACAAGCGGTGGAGCATGTGGTTTAATTCGATGCAACGCGAAGAACCTTACCTACTCTTGACATCCACGGAATTCGGCAGAGATGCCTTAGTGCCTTCGGGAACCGTGAGACAGGTGCTGCATGGCTGTCGTCAGCTCGTGG
+
CCCCCGGGGGGGGGGGGGGGGGGFGGGGGGGGGGGGGGEGDGGGGGGFGGGGGGGGGGGGGGGGGGGGGGGGG8FFGGGGGGGGGGGGGAGGGGGGGGGDFGGGGGGGGDGGGGGGGGGGDGGGGDFGF<=FGGFFGGFGFCGGGGGGGGGGGGGCFGGGGGGGGGDGGGGGGGGFGGGCFFGGGGFFFGFGGGGGGGGGGGGGGGGGGGGGGGGGGGGGGGGGGGGGGECGGGGGGGG5@FCFGGFGGGGGGGGGGGGGGGGGEGGFCFGFFFF+:<7FFFCDFGDGGG5EEGGG?GEG*
@M01751:259:000000000-C669V:1:1102:7442:15560 1:N:0:AGAGTC
ATGCCTACGTCATCCCCACCTTCCTCCGGTTTGTCACCGGCAGTCTCCTTAGAGTGCCCACCATAACGTGCTGGTAACTAAGGACAAGGGTTGCGCTCGTTACGGGACTTAACCCAACATCTCACGACACGAGCTGACGACAGCCATGCAGCACCTGTGTCTGAGTTCCCGAAGGCACCAATCCATCTCTGGAAAGTTCTCAGCATGTCAAGGCCAGGTAAGGTTCTTCGCGTTGCTTCGAATTAAACCACATGCTCCACCGCCTGTGCGGGCCCCCGTCAATTCATTTGAGTTTTAACCT
+
CCCCCGGGGGGGGGGGGGGGGGGGGGGGGGGGGGGGGGGGGGGGGFFGGGGGGGGGGGGGGGGGGGGGGGGGGGGGGGGGGGGGGGGGGGGGGGGGGGGGGGGGGGGGGGGGGGGGGGGGGGFGGGGGGGGGGGGGGGGGGGGGGCFDFGGGGGGGGGFFGGGGGFGGGGGGGGDGFFGGGGGGGGG;FGGFFGGGGGGGGG9CFFGGGCFFF7EFC7<C9,C<BFCF,<FFEGGG:CEEGGGGCGGGGGGFGDG9AGFGF>8*;CE+<>CEGDGGGCEGGD7EGGG?:C95+<EGF6C90
@M01751:259:000000000-C669V:1:1102:12435:15628 1:N:0:AGAGTC
ATGCCTACGTCATCCCCACCTTCCTCCGGTTTGTCACCGGCAGTCTCCTTAGAGTGCCCACCATAACGTGCTGGTAACTAAGGACAAGGGTTGCGCTCGTTACGGGACTTAACCCAACATCTCACGACACGAGCTGACGACAGCCATGCAGCACCTGTCTCAATGTTCCCGAAGGCACCAATCCATCTCTGGAAAGTTCATTGGATGTCAAGGCCTGGTAAGGTTCTTCGCGTTGCTTCGAATTAAACCACATGCTTCACCGCTTGTGCGGGCCCCCGTCAATTCCTTTGAGTTTTAACCT
+
CCCCCGGGGGGGGGGGGGGGGGGGGGGGGGGGGGGGGGGGGGGGGGGGGGGGGGGGGGFGGGGGGGGGGGGGGGGGGGGGGGGGGGGGGDGF7DFGDGGGGGGDGGGGGGGGGGGGGGGGGGGGGGGGGGEGFECFGGGGGGGGGGGC8DGFGGGGGGGFGFFGGGGGGGGGDGGGGDFGGDFGGGGGFGGGGGGCCGGDGGFGGFCGEFGF:FGGGGGGGGFCFFFGGGGGGDEDFGGGFGFFGGGFGGGGGCFG+<FGCEGEEF8EG8ECE8EGGE=EEGFGGGGFGG7;CGGG7F+CE
@M01751:259:000000000-C669V:1:1102:19654:15634 1:N:0:AGAGTC
GTACTTAACAGGATTAGATACCCTGGTAGTCCACGCCGTAAACGATGTCGACTTGGAGGTTGTTCCCTTGAGGAGTGGCTTCCGGAGCTAACGCGTTAAGTCGACCGCCTGGGGAGTACGGCCGCAAGGTTAAAACTCAAATGAATTGACGGGGGCCCGCACAAGCGGTGGAGCATGTGGTTTAATTCGATGCAACGCGAAGAACCTTACCTACTCTTGACATCCACGGAATCTGGCAGAGATGCCTCAGTGCCTTCGGGAACCGTGAGACAGGTGCTGCATGGCTGTCGTCAGCTCGTGT
+
CCCCCGGGGGGGGGGGGGGGGGGGGGGGGGGGGGGGGGGGGGGGGGGGGGGGGGGGGGGGGGGGGGGGGGGGGGGGGGGGGGGGGGGGGGGGGGGGGGGGGGGGGGGGGGGGGGGGGGGGGGGGGGGGGGGGGFGGFGGFGGGGGGGGGGGGGGGGGGGGGGGGGGGGGGGGGGGGGGGGCFDFGGGGGGGGGGGGGGGGGGGGGGGGGGGGGGGGFGGGGGGGGGGGGGGGGGGGGGGCFGGGGGDGGGGGGGGGGFGGGGGGGGGGGGGGGGGGGGFGGGGGFGGGGGFC8EF9<EGGF
@M01751:259:000000000-C669V:1:1102:16137:15992 1:N:0:AGAGTC
GTACTTAACAGGATTAGATACCCTGGTAGTCCACGCCGTAAACGATGTCGACTTGGAGGTTGTTCCCTTGAGGAGTGGCTTCCGGAGCTAACGCGTTAAGTCGACCGCCTGGGGAGTACGGCCGCAAGGTTAAAACTCAAATGAATTGACGGGGGCCCGCACAAGCGGTGGAGCATGTGGTTTAATTCGATGCAACGCGAAGAACCTTACCTACTCTTGACATCCACGGAATTTGGCAGAGATGCCTTAGTGCCTTCGGGAACCGTGAGACAGGTGCTGCATGGCTGTCGTCAGCTCGTGT
+
CCCCCGGGGGFGGGGGGGGGGGGGGGGGGGGGGGGGGGGGGGGGGGGGFGGGGGGGGGGGGGGGGGGGGGGGGGGGGGGGGGGGDGGGGGGGGGGGGGGGGGGGGGGGGDGGGGGGGGGGGGGEGDGGGGGGGGGF@FGGGGGGGGGGGGDGGGG>FGGGDGGGGGGGEEGGGGF9CFGGGGGGGGGGGFGFGGGGCGGGGGGGGGGGGGFGGFGFGGGDGGGCCGGGG>CGFFGFGGGGGCFGGGGGGGGGGFGGGFDGGGGGGGGGDFE?C><C+?FGGGGGCGCGFGGG5CFCCE=FC
@M01751:259:000000000-C669V:1:1102:17884:16004 1:N:0:AGAGTC
ATGCCTACGTCATCCCCACCTTCCTCCGGTTTGTCACCGGCAGTCTCCTTAGAGTGCCCACCATAACGTGCTGGTAACTAAGGACAAGGGTTGCGCTCGTTACGGGACTTAACCCAACATCTCACGACACGAGCTGACGACAGCCATGCAGCACCTGTGTCTGAGTTCCCGAAGGCACCAATCCATCTCTGGAAAGTTCTCAGCATGTCAAGGCCAGGTAAGGTTCTTCGCGTTGCTTCGAATTAAACCACATGCTCCACCGCTTGTGCGGGCCCCCGTCAATTCATTTGAGTTTCACCCT
+
CCCCCGGGGGGGGGGDGGGGGGGGGGGGGGGGGGGGGGGGGGGGGFGGGGGGGGGGGGGGGGGGGGGGGFFGFGGFGGGGGGGGGGGGGGGGGGGGEEGGGFGGGGGGGGGGGGGGGGGGGDCGGGGGGGGGGGGGGGGGGGGGGGGGGGGGGGGGGGGGGGGGGGGGGFGGG@FFGGGGGGGGGGGFGGGGGGEFGGGGFGCFCGFFGGGGGGGGGGGGGGGGGGGG@CEGGEFDGGGDGGGGDGGGGFGGG?EFGGFCC5:ECGGGGEEDGGGGDCCE=5:9?<EFGFCGGGG@+<7CG
@M01751:259:000000000-C669V:1:1102:10902:16022 1:N:0:AGAGTC
ATGCCTACGTCATCCCCACCTTCCTCCGGTTTATCACCGGCAGTCTCCTTTGAGTTCCCGACCGAATCGCTGGCAACAAAGGATAAGGGTTGCGCTCGTTGCGGGACTTAACCCAACATTTCACAACACGAGCTGACGACAGCCATGCAGCACCTGTCTCACGGTTCCCGAAGGCACTAAGGCATCTCTGCCGAATTCCGTGGATGTCAAGAGTAGGTAAGGTTCTTCGCGTTGCATCGAATTAAACCACATGCTCCACCGCTTGTGCGGGCCCCCGTCAATTCATTTGAGTTTTAACCTT
+
CCCC@FGGGGGGGGGGGGGGGGGGGGGGGGGGGGGGGGGGGEGGGDFGGGGGGGFGGGGGGGGG@8BBEGGGGGGGGGGGGGGGGGGGGGGGGDGGGGGGCFGGGGGGGGGGGGEGGGGGGFFGGGGGGGGGGEGGG:=FCCGGGGGGGGGGGGGGGGFG9FCEFGGGGGGGGGGGGGGGGFGGGG9?FD9<BFEGFGGFGGGGFCFGGGGGGGGGGGGGFGFE9FFFGGDEEE?9CGGGGGGFGGG851CECGGGGGGFEGCEFF?F*8*8?EEEEGG=EF9F+<7CFFGG9:CEGGGGF
@M01751:259:000000000-C669V:1:1102:25507:16058 1:N:0:AGAGTC
GTACTTAACAGGATTAGATACCCTGGTAGTCCACGCCGTAAACGATGTCGACTTGGAGGTTGTTCCCTTGAGGAGTGGCTTCCGGAGCTAACGCGTTAAGTCGACCGCCTGGGGAGTACGGCCGCAAGGTTAAAACTCAAATGAATTGACGGGGGCCCGCACAAGCGGTGGAGCATGTGGTTTAATTCGATGCAACGCGAAGAACCTTACCTACTCTTGACATCCACGGAATCTGGCAGAGATGCCTCAGTGCCTTCGGGAACCGTGAGACAGGTGCTGCATGGCTGTCGTCAGCTCGTGT
+
CCCCCGGGGGGFEGGGGGGGGGGFGGGGGGGGGGCFGGGGGGGGGGGGGGGGEEFGGGGGGGGGGGGGGCGGG<FGGGGGEGGGGGGGGGCGGGGGGGGGGGGGGGGGGGGGGGGGGGGGGGGGGGGGGGGGGFGGGGGGGFDGFGGGFGGGGGGGGGGGGGGGFGGGGGGFGGGGGGGGGGGGGGGGGGGGGGGGCEGGGG>CEGCGGGGGFGGGGGGGGGGGGGGGGGDGGGGGFGGGFFGFGGGGGGF+AGGGGGGGGGFGEEGGGGGCFGGGG?7EGGDGGFGFG5EGGGGGGAEG7
@M01751:259:000000000-C669V:1:1102:18625:16155 1:N:0:AGAGTC
GTACTTAACAGGATTAGATACCCTGGTAGTCCACGCCCTAAACGATGTCTACTAGTTGTCGGGTTTTAATTAACTTGGTAACGCAGCTAACGCGTGAAGTAGACCGCCTGGGGAGTACGGTCGCAAGATTAAAACTCAAAGGAATTGACGGGGACCCGCACAAGCGGTGGATGATGTGGATTAATTCGATGCAACGCGAAAAACCTTACCTACCCTTGACATGTACGGAAGGCCGAAGAGATTTGGCTGTGCTCGAAAGAGAACCGTAACACAGGTGCTGCATGGCTGTCGTCAGCTCGTG
+
CCCCCGGGGGGGGGGFFGGGFGGGGGGGGEGGGGGGFGGGGGGGGGGGGGGGGGGGCGGFGGGGGGGGEGGGGGGGGGGGGGGGEGGGGGGGGGGCGGGGGGGGGGGGGGGFGGGGGGGGGGGGGEGCEFFGGCFGGGGCGGGGGGGGGGGGGGCGGGGGGGGGGGGFGGGFFFGGGFGGGGGGGGGCB<EEGAGGGGGGGGGGGGGGGGGGGGGGGFGGGGFGGGGGGGGGGGGGGGDGGGGGGGGGGGGGGGGGGGGGGGGGGGGGEGGGGG5@8CFEGGGFGGGGGGGFGGGGFFCE/
@M01751:259:000000000-C669V:1:1102:25490:16162 1:N:0:AGAGTC
ATGCCTACGTCATCCCCACCTTCCTCCGGTTTGTCACCGGCGGTCTCCTTAGAGTTCCCACTATTACGTGCTGGCAACTAAGGACAAGGGTTGCGCTCGTTGCGGGACTTAACCCAACATCCCCCGACACGAGCTGACGACAGCCATGCAGCCCCTGTGTCAAAGTTCCCGAAGGCACACACCCATCCCTGGAAAGTTCTCTGCATGTCAAGGCTTAGTAAGGTTCTTCGCGTTGCTTCGTCTTAAACCACATGCTCCACCCCTTGTTCGGGCCCCCGTCACTTCATTTGAGTTTTAACCT
+
CC?CCFGGEGGCFDG,6EC@FGGGGGGE>+@C;FDFGFD@FC7FC-C,C@EAFD,CF,C@F,:@EEED@CFF<=7CCDFFDCCAEA<<ECEE=EGGG:>FFBCC7FGDGGGA9,BC@C>D<,,+@+CCFE7:FE:FGG@:@3*@7:A3>,,8,88>1,3@F<,33@FG,<=<7**,8F,8**4<CFG*<FGG7,,*?,7,<:FFCGCFGGCB,<,2+0<++++<++3::*;/:::*92:>*1;8C7<CFF8/A++0AEC6***/2A<+2;/*::?CCE/*;*<<CG7:C?+833CGG6C+0
@M01751:259:000000000-C669V:1:1102:5526:16168 1:N:0:AGAGTC
GTACTTAACAGGATTAGATACCCTGGTAGTCCACGCCGTAAACGATGAATGTTAGCCGTCGGCAAGTTTACTTGTCGGTGGCGCAGCTAACGCATTAAACATTCCGCCTGGGGAGTACGGTCGCAAGATTAAAACTCAAAGGAATTGACGGGGGCCCGCACAAGCGGTGGAGCATGTGGTTTAATTCGATGCAACGCGAAGAACCTTACCTACTCTTGACATCCACGGAATTCGGCAGAGATGCCTTAGTGCCTTCGGGAACCGTGAGACAGGTGCTGCATGGCTGTCGTCAGCTCGTGTT
+
CCCCCGGGGGGGGGGGGGGGGGGGGGGGGGGGGGGGGGGGGGGGGGGGFGGGGEGGGGGGGGGGGGGGGGGGGGGGGGGGGGGGGGGGGGGGGGGGGGGGGGGGGGGGGGGGGGGGGGGGGGGGGGGGGGGGGGGGGGGGGGGGGGGGGGGGGGGGGGGGGGGGGGDGGGGFGGGGFGGFCGFGGGGGFGGGGGGGGGGGGGGGGGDGGGFGGGGGGGGGGGGGGGGGGCGFC>FGGGGGGGG7?FEFEGG?FFGGGDEGGGGGGGGEGGGFGGCFGGGGGGF5@EFFGCFCGGGGGCGGG
@M01751:259:000000000-C669V:1:1102:25714:16193 1:N:0:AGAGTC
GTACTTAACAGGATTAGATACCCTGGTAGTCCACGCCGTAAACGATGTCGACTTGGAGGTTGTTCCCTTGAGGAGTGGCTTCCGGAGCTAACGCGTTAAGTCGACCGCCTGGGGAGTACGGCCGCAAGGTTAAAACTCAAATGAATTGACGGGGGCCCGCACAAGCGGTGGAGCATGTGGTTTAATTCGATGCAACGCGAAGAACCTTACCTACTCTTGACATCCACGGAATTCGGCAGAGATGCCTTAGTGCCTTCGGGAACCGTGAGACAGGTGCTGCATGGCTGTCGTCAGCTCGTGT
+
CCCCCGGFFGGFFGGCEGGGGFG9FFFCFFDFFFGGGGGGGGGGGGGGGGGGGGGGFGGGGGGGGGGGGGFGG,@<FGDGGGFGGDGGGAFFGGGCFGFF?EEGGGGGEGGGGC@7?CFGGGGDGEC+<F<EDFFGGCGGGGCFGGEGGGCGGGGDGGGG*CC<CFGC:*7CCGCGGGDC=:CFGGGGF:CCC<CFDEC:E>EGGGGGGGFGGG?C+C7FFF@CGFGGEGEE8<EG5>C8:;CEGCFG?EFFFGGGGDEEGGGGGG5**++*;:CFCFFG++07CFEGGGFCFCEFED5*:
@M01751:259:000000000-C669V:1:1102:21434:16194 1:N:0:AGAGTC
GTACTTAACAGGATTAGATACCCTGGTAGTCCACGCCGTAAACGATGTCGACTTGGAGGTTGTTCCCTTGAGGAGTGGCTTCCGGAGCTAACGCGTTAAGTCGACCGCCTGGGGAGTACGGCCGCAAGGTTAAAACTCAAATGAATTGACGGGGGCCCGCACAAGCGGTGGAGCATGTGGTTTAATTCGATGCAACGCGAAGAACCTTACCTACTCTTGACATCCACGGAATCTGGCAGAGATGCCTCAGTGCCTTCGGGAACCGTGAGACAGGTGCTGCATGGCTGTCGTCAGCTCGTGT
+
CCCCCGGGGGGGGGGGGGGGGGGGGGGGGGGGGGGGGGGGGGGGGGGGGGGGGGGGGGGGGGGGGGGGGGGGGGGGGGGGGGGGGGGGGGGGGGGGGGGGGGGGGGGGGGGGFEEGGGGGGGGGGEGGGGGGGGGGGGGGGGGGGGGGGGGGGGGGGGGGEGGGGGDGEBGGGGGGGGGGGGGGGGGGGGGGGGGGGGGGGGGGGGGGGGGGGGGGGGFGEGGGGGGGGGGGGGGGGFGGGGGGGGGGGGGFGGGGGGGDGGGGGGGGGGFCCC<6FFGGGGGGGFCEFGGGFGFFFEE=*
@M01751:259:000000000-C669V:1:1102:20781:16214 1:N:0:AGAGTC
ATGCCTACGTCATCCCCACCTTCCTCCGGTTTATCACCGGCAGTCTCCTTTGAGTTCCCGACCGAATCGCTGGCAACAAAGGATAAGGGTTGCGCTCGTTGCGGGACTTAACCCAACATTTCACAACACGAGCTGACGACAGCCATGCAGCACCTGTCTCACGGTTCCCGAAGGCACTAAGGCATCTCTGCCAAATTCCGTGGATGTCAAGAGTAGGTAAGGTTCTTCGCGTTGCATCGAATTAAACCACATGCTCCACCGCTTGTGCGGGCCGCCGTCAATTCATTTGAGTTTTAACCTT
+
CCCCCGGGGGGGGGGGGGGGGGGGGGGGGGGGGGGGGGGGGGGGGFGGGGGGGGGGGGGGGGGG@8BBCFGGGGGGGGGGGGGGGGFGGGGGGGGGGEFGGGGGGGGGGGGGGGGGGGGGGGGCFGGGGGGGGGGGGGGGGGGGGGGGGFFGGGGGGGGGGGGGGGGGGGGCEGGGGGFGFCFGCFFGGGGGGGGCFGGGGGGGCGGDGGF9FGFAFGGGGGFEFGGGGGGGGGGGGG>FFGGGGFFGGGGGGGGGGGGGGEGGGGGFDGGGGGGGGCEEEFFGFGGGG@CECFGGGGGGG
@M01751:259:000000000-C669V:1:1102:20799:16227 1:N:0:AGAGTC
GTACTTAACAGGATTAGATACCCTGGTAGTCCACGCCGTAAACGATGTCAACTAGCCGTTGGGATCCTTGAGATCTTAGTGGCGCAGCTAACGCATTAAGTTGACCGCCTGGGGAGTACGGCCGCAAGGTTAAAACTCAAATGAATTGACGGGGGCCCGCACAAGCGGTGGAGCATGTGGTTTAATTCGAAGCAACGCGAAGAACCTTACCTGGCCTTGACATGCTGAGAACTTTCCAGAGATGGATTGGTGCCTTCGGGAACTCAGACACAGGTGCTGCATGGCTTTCGTCAGCGCGTGT
+
CCCCCEGGGEA8FEFCFGGAFDFFDGFGGGCFFFGD@FFGD@CFGGGGDFGFG<EFFFFGGDG<EFEFEGGG8FEG9FGA<FDEGGCEGFGGGCFFGGGCF9FEGEE+FFDFFGGGCEFECF@FFGCFF=FGGCAEFGDFGDGFGFCDFC:FGGGDGGGG7F::FFGG@EE7<8CFGFGFFGGGGGGGFCFCEG7FGGG*=CGGCE8CFFFFGGG>?6AFFFFGGGGGC79C+<C0<CECGG7CGG7C>>E8780:EEEDEGG6FF67<FGF5CCFFGFF89CFF6*00*2A*;C*/>5**
@M01751:259:000000000-C669V:1:1102:6691:16227 1:N:0:AGAGTC
GTACTTAACAGGATTAGATACCCTGGTAGTCCACGCCGTAAACGATGTCGACTTGGAGGTTGTTCCCTTGAGGAGTGGCTTCCGGAGCTAACGCGTTAAGTCGACCGCCTGGGGAGTACGGCCGCAAGGTTAAAACTCAAATGAATTGACGGGGGCCCGCACAAGCGGTGGAGCATGTGGTTTAATTCGATGCAACGCGAAGAACCTTACCTACTCTTGACATCCACGGAATTCGGCAGAGATGCCTTAGTGCCTTCGGGAACCGTGAGACAGGTGCTGCATGGCTGTCGTCAGCTCGTGT
+
CCCCCGGGGGGGGGGGGGGGGGGGGGGGGGGGGGGGGGGGGGGGGGGGGGGGGGGGGGGGGGGGGGGGGGGGGGDGGGGGGGGGGDGGGGGGGGGGGGGGGGGGGGGGGGGGFGGGGGGGGGGGGGGGGGGGGGGGGGGGGGGGGGGGGGGGGGGGGGGGGGGGGGGCEGGGGGGGGGFGFGGGGGGGGGGGGGGGGGGGGGGGGGGGGGGGGGGGGGGGGGGGGGGGGGGGG?FGGGGGGGGGGGGFGGGGGGDFGGDGDGGGGGGGGGGFCFGGGG?FGGGFGGEGE8CFG?8CECCE=
@M01751:259:000000000-C669V:1:1102:15061:16286 1:N:0:AGAGTC
GTACTTAACAGGATTAGATACCCTGGTAGTCCACGCCGTAAACGATGAATGTTAGCCGTCGGGCAGTTTACTGTTCGGTGGCGCAGCTAACGCATTAAACATTCCGCCTGGGGAGTACGGTCGCAAGATTAAAACTCAAAGGAATTGACGGGGGCCCGCACAAGCGGTGGAGCATGTGGTTTAATTCGAAGCAACGCGCAGAACCTTACCAGCCCTTGACATGTCCGGCTATCCAGAGAGATTTGGAGTTCCCTTCGGGGACCGGAACACAGGTGCTGCATGGCTGTCGTCAGCTCGTGTC
+
CCCCCGGGGGGFGGGGGGGGGGGGGGGGGGGGGGGGGGGGGGGGGGGGGGGGGGGGGGGGGGGGGGFFGGGGGGGGGGGFGGDGGGGGGGGGDGGGDGGGGGGGGGGGGFGGGGGGGGGGFGGGGGGGGGGGGGGGFGGGGGGGGGGGGGGGGGGGGGGEGGGGGGGFGGGGGGGGGGGFFGGGGGGGGGDGGGGGGGGGGGFGGGGGGGGGGFGGDGGGGGGGGFEGGGG6EFFCEGGGGGCFFGGGFFF9CGGGFGGGG5CECEGDGFFFCFFGGGGGGGGGGGGGGGGGGGGFEEGF6
@M01751:259:000000000-C669V:1:1102:24089:16287 1:N:0:AGAGTC
ATGCCTACGTCATCCCCACCTTCCTCCGGTTTGTCACCGGCAGTCTCCTTAGAGTGCCCACCATAACGTGCTGGTAACTAAGGACAAGGGTTGCGCTCGTTACGGGACTTAACCCAACATCTCACGACACGAGCTGACGACAGCCATGCAGCACCTGTGTCTGAGTTCCCGAAGGCACCAATCCATCTCTGGAAAGTTCTCAGCATGTCAAGGCCAGGTAAGGTTCTTCGCGTTGCTTCGAATTAAACCACATGCTCCACCGCTTGTGCGGGCCCCCGTCAATTCATTTGAGTTTTAACCT
+
CCCCCGGGGGGGGGGGGGGGGGGGGGGGGGGGGGGGFGGGGGGGGGGGGGGGGGGGGGGGGGGGGGGGGFFGGGGGGGGGGGGGGGGGGGGGGGGGGGGGGGGGGGGGGGFGGGGGGGGGGGGGGGGGGGGGGGGGGGGGGGGGGGGGGGGGGGGGGGFGG9FFGGGGGGGGGGGGGGGGGGGGFGGFFGFFCEGGFAFG9<FGGGGGGGGGGFG7FFGGGGGGG:CFFFFGGD:@FGFGGGGGGGGG68CG?9C@+CE8CCECGGGFGDG*CEGEEECEG59CFGFGFC7@FEFGGGFC9
@M01751:259:000000000-C669V:1:1102:19551:16300 1:N:0:AGAGTC
GTACTTAACAGGATTAGATACCCTGGTAGTCCACGCCGTAAACGATGTCGACTTGGAGGTTGTTCCCTTGAGGAGTGGCTTCCGGAGCTAACGCGTTAAGTCGACCGCCTGGGGAGTACGGCCGCAAGGTTAAAACTCAAATGAATTGACGGGGGCCCGCACAAGCGGTGGAGCATGTGGTTTAATTCGATGCAACGCGAAGAACCTTACCTACTCTTGACATCCACGGAATTCGGCAGAGATGCCTTAGTGCCTTCGGGAACCGTGAGACAGGTGCTGCATGGCTGTCGTCAGCTCGTGT
+
CCCCCGGGGGGGGGGGGGGGGGGGGGGGGGGGGGGGGGGGGGGGGGGGGGGGGGGGGGGGGGGGGGGGGGGFGGGGGGGGGFGGGGGGGGGGGGGGGGGGFGGGFGGGGGGGGGGGGGGGGGGGGGGGGGGGGGGGGGGGGGGGGGGGGGGEGGGGGGGGGGGGGGGGGDGGGGGGG9FGGGGGGGFGGGGGGGGGGGGGGGGGGGGGGGGGGGGGGGGFFGGGGGGGGDGGGGGGGGGGGGGGGGGGGGGFGGGGGGGGGGGGGGGFGGGFFEGGGGGGGGGFG?EGEFFGGGGFFECF:
@M01751:259:000000000-C669V:1:1102:26897:16358 1:N:0:AGAGTC
GTACTTAACAGGATTAGATACCCTGGTAGTCCACGCCGTAAACGATGATAACTAGCTGTCCGGGCACTTGGTGCTTGGGTGGCGCAGCTAACGCATTAAGTTATCCGCCTGGGGAGTACGGCCGCAAGGTTAAAACTCAAAGGAATTGACGGGGGCCTGCACAAGCGGTGGAGCATGTGGTTTAATTCGAAGCAACGCGCAGAACCTTACCAGCGTTTGACATGTCCGGACGACTTCCAGAGATGGATTTCTTCCCTTCGGGGACTGGAACACAGGTGCTGCATGGCTTTCGTCAGCTCGT
+
9CCCCGGGGGGFGGGGGGGGGDFGGGGGCCFGGGGGGGGGGGGGGGGGGGGCFFGGGGGGGGGGGGGGGGGGCFEAFGDGFEGGGCGGGFGGGGGG@FC<CFCEEGGGGEGGGGGGGFGGGDGCGGGGGGGGGGFGFFFFDFCBFGGGGGGGCC@EFGFGDGGGGGGGGGGGGGG?CFGFGGGGGGGGGGGDGGGGGGGGGEEFGCFFFEG7CFGGEGG@FFF6FC?CDGEGGGG5FFGEFC8CCFGFGGGGGGG6FGGF>E*8:CC8CEE8;CFCFC?C+0CGGGGG*<FEFGGGGGGC:
@M01751:259:000000000-C669V:1:1102:19955:16409 1:N:0:AGAGTC
ATGCCTACGTCATCCCCACCTTCCTCCGGTTTGTCACCGGCAGTCTCCTTAGAGTGCCCACCATAATGTGCTGGTAACTAAGGACAAGGGTTGCGCTCGTTACGGGACTTAACCCAACATCTCACGACACGAGCTGACGACAGCCATGCAGCACCTGTGTCTGAGTTCCCGAAGGCACCAATCCATCTCTGGAAAGTTCTCAGCATGTCAAGGCCAGGTAAGGTTCTTCGCGTTGCTTCGAATTAAACCACATGCTCCACCGCTTGTGCGGGCCCCCGTCAATTCATTTGAGTTTTAACCT
+
CCCCCGGGGGGGGGGGGGGGGGGGGGGGGGGGGGGGGGGGGGGGGGGGGGGGGGGGGGGGGGGGGGGGGGGGGGGGGGGGGGGGGGGGGGGGGGGGGGGGGGGEEDGGGGGGGGGGGGGGGFGGGGGGGGGGGGGGGDEEGGGGGGGGGGGGGGGGGGGGGGGGGGGGGGGGGGGGGGGGGGGGGGGFFGGFGGGGGGGCFGGGGGCGFFGGFFGGGGGGFC,2CFCCFFF<FG7<CFGCGFGGGGGGGGGFGFGGFFGGGEEGG5EEFCE88CGEEGEG=EGGGDFEFE7*+<EFGEFF?
@M01751:259:000000000-C669V:1:1102:5695:16444 1:N:0:AGAGTC
GTACTTAACAGGATTAGATACCCTGGTAGTCCACGCCGTAAACGATGTCAACTAGCCGTTGGGATCCTTGAGATCTTAGTGGCGCAGCTAACGCATTAAGTTGACCGCCTGGGGAGTACGGCCGCAAGGTTAAAACTCAAATGAATTGACGGGGGCCCGCACAAGCGGTGGAGCATGTGGTTTAATTCGAAGCAACGCGAAGAACCTTACCTGGCCTTGACATGCTGAGAACTTTCCAGAGATGGATTGGTGCCTTCGGGAACTCAGACACAGGTGCTGCATGGCTGTCGTCAGCTCGTGT
+
CCCCCGGGGGGGGGGGGGGGGGGGGGGGGGGCGGGGGGEGGGGGGGGGGGGGGGGGGGGGGGGGGGGGGGGGGGGGGGGGGGGGGGGGGGGGGGGGGGGGGGGGGGGGGCGGGGGGGGGGGGGGGGGGGGGGGGGGCFGGGGGGGGGGGGGGGDGG@FGGGGGFGGEGG>FFGGGGGGGGGGGGDGGGGGGDGGGGGGGGDGGGGGGGGGGGFGGGGGGGGGGGGGC?F9CFGGGGGGGGGCGFF?GFGGFGGGGGGGGGGGGGGC8FEFFCEEFFDFGGGGGFGGCGGGFDF5<9FGGC=
@M01751:259:000000000-C669V:1:1102:19555:16454 1:N:0:AGAGTC
GTACTTAACAGGATTAGATACCCTGGTAGTCCACGCCGTAAACGATGTCGACTTGGAGGTTGTTCCCTTGAGGAGTGGCTTCCGGAGCTAACGCGTTAAGTCGACCGCCTGGGGAGTACGGCCGCAAGGTTAAAACTCAAATGAATTGACGGGGGCCCGCACAAGCGGTGGAGCATGTGGTTTAATTCGATGCAACGCGAAGAACCTTACCTACTCTTGACATCCACGGAATTCGGCAGAGATGCCTTAGTGCCTTCGGGAACCGTGAGACAGGTGCTGCATGGCTGTCGTCAGCTCGTGT
+
CCCCCGGGGGFGGGGGGGGFFFFGGFGGGGGGGDGGGGGGGGGGGGGGGGGGDGGGGGGGGGFFGGGGGGGGFGEGGGGGGGFEEGGGGFCG@F:>FGGFFFGGGGGGGGGGGGGGFGGGD7FE=7F:FCFAFAFGGFF@<FFCGGFFGGGGDG@EFGG:FGGGGGGGF:<<CCCCFB<FFFFGFGCFGGGGGGFGGGGGDGGGGGGGGGFGGGGGGGFFFCGFGGGGDGEFGGGGGGGC8FFFFC7CFCCCFGGGGGGDGCFGGEFFCCEGGCEFFF?0<9<6ECCE9;A8=CFCCG552
@M01751:259:000000000-C669V:1:1102:12416:16483 1:N:0:AGAGTC
GTACTTAACAGGATTAGATACCCTGGTAGTCCACGCCGTAAACGATGTCAACTAGCCGTTGGGATCCTTGAGATCTTAGTGGCGCAGCTAACGCATTAAGTTGACCGCCTGGGGAGTACGGCCGCAAGGTTAAAACTCAAATGAATTGACGGGGGCCCGCACAAGCGGTGGAGCATGTGGTTTAATTCGAAGCAACGCGAAGAACCTTACCTGGCCTTGACATGCTGAGAACTTTCCAGAGATGGATTGGTGCCTTCGGGAACTCAGACACAGGTGCTGCATGGCTGTCGTCAGCTCGTGT
+
CCCCCGGGGGGG<FGDGGGGGGGGGGGGGGFDFGGGGGGEEFGGGGDGFGGGGFGGGGFFGGGA8FGDGGGGGGGGEDG<AFGGGGGGGEGGGGDEGG9FFGGGGGGGGGGGFGGE@FGGCCEGGGEGGGGGGAFGGFFDEEGGGGG9FEEG7CGGGGGGGGGGGGGGFGGEGDFGGFGGFFGGGGGGGGFGGGGGD7:<FGGGGFFGGGGGGGGFFC6CGGGGGGGGCCGGGGGGFGFFGFGGGFGFGCE*<CFGGGDGC8*<0@EFGGGGDGGGCGFCGGC>CFG@FF8:5CG9C=CF:
@M01751:259:000000000-C669V:1:1102:27045:16498 1:N:0:AGAGTC
GTACTTAACAGGATTAGATACCCTGGTAGTCCACGCCGTAAACGATGTCGACTTGGAGGTTGTTCCCTTGAGGAGTGGCTTCCGGAGCTAACGCGTTAAGTCGACCGCCTGGGGAGTACGGCCGCAAGGTTAAAACTCAAATGAATTGACGGGGGCCCGCACAAGCGGTGGAGCATGTGGTTTAATTCGATGCAACGCGAAGAACCTTACCTACTCTTGACATCCACGGAATTTGGCAGAGATGCCTTAGTGCCTTCGGGAACCGTGAGACAGGTGCTGCATGGCTGTCGTCAGCTCGTGT
+
CCCCCGGGGGFDFGGF?EGGGGGGGGGFEFFGGGCGGGEGGGGDGEFGFFGDDGGFFGCFC8FGGFGGFFGGC8FFGGGFEGGGEGGGGFGGDFGGGGGGGG@CF@GGGGFGGCFCFEGGFGEGGGGCD>FE=EFGDGGGGGCGGFGG93CG7F@CGGGG:FGFGCFC@FCFFGG9CFGG,<+5<FFDGGGGGGGGGGGECEGFFFGGFGGFCGGGGGFF+<+<A?3CGC*8CE7CGFEFFGGCFG7:<CG7FGGGFGG>*?EFEG5ECGGCEFCCCFCFGCF*;FCGGGGF=8F:CGG5C
@M01751:259:000000000-C669V:1:1102:6018:16523 1:N:0:AGAGTC
GTACTTAACAGGATTAGATACCCTGGTAGTCCACGCCGTAAACGATGTCGACTTGGAGGTTGTTCCCTTGAGGAGTGGCTTCCGGAGCTAACGCGTTAAGTCGACCGCCTGGGGAGTACGGCCGCAAGGTTAAAACTCAAATGAATTGACGGGGGCCCGCACAAGCGGTGGAGCATGTGGTTTAATTCGATGCAACGCGAAGAACCTTACCTACTCTTGACATCCACGGAATTCGGCAGAGATGCCTTAGTGCCTTCGGGAACCGTGAGACAGGTGCTGCATGGCTGTCGTCAGCTCGTGT
+
CCCCCGGGGGGGGGGGGGGGGGGGGGGGGGGGGGGGGGGGGGGGGGGGGG8FCEGGGGGGGGGGGGGGGGGGGGGGGGDFGGGCFGGGGGGGGGGGGGGGGGGGGGGGGEGFGGGGGGGGGGEGGGGGGGFGGGGGGGEGGGGFGGGGGGEFGDGGGGGDEGGGGGGGGGGGGGGGG<CGF@CCFGGGGGGGGGGGGGGGGGGCGGGGGGGGGGGGGGGGGGGGGGGCEGDGGFGGGD8:;*CCCGCFFFFGGGGGGFD5EGG8>E@8=EFCGGGGGFGGGGGGE*?FFCEDFEC?GGEG=
@M01751:259:000000000-C669V:1:1102:22890:16611 1:N:0:AGAGTC
GTACTTAACAGGATTAGATACCCTGGTAGTCCACGCCGTAAACGATGTCGACTTGGAGGCTGTTCCCCTGAGGAGTGGCTTCCGGAGCTAACGCGTTAAGTCGACCGCCTGGGGAGTACGGCCGCAAGGTTAAAACTCAAATGAATTGACGGGGGCCCGCACAAGCGGTGGAGCATGTGGTTTAATTCGATGCAACGCGAAGAACCTTACCTACTCTTGCCATCCACGGAATTCGGCAGAGATGCCTTAGTGCCTTCGGGAACCGTGAGACGGGTGCTGCATGGCTGTCGTCAGCTCGTGT
+
CCCCCFFDFGFCC@FGDCFGGGGCFGGGGGFAEEBFFGGGDGGEGGDE<FEB@@FFFDCGFFGGGEFGD,CD@,BC<FGGGFGEEGCFF9<CFGGBFGFGGAFG74+@BFG7DGCCFEEFGE>EC@>FFGGGGFEDF,CFEDFGD,@<=DCGGD<:FCE:<CF,3<<F:F:@F8F:FCC,,=B@,CE<F@CF7,?C:FE>>C58*:CFFGD7<+<@E:7+<@FC>F+2?EG>F78**1:/88C@76:900<+<C9:9*1?5:5A58/8A+3*28:?*++++<@FG6C0+/;8;5A:0::C5
@M01751:259:000000000-C669V:1:1102:23779:16634 1:N:0:AGAGTC
GTACTTAACAGGATTAGATACCCTGGTAGTCCACGCCGTAAACGATGAATGCTAGGTGTTAGGGGTTTCGATACCCTTGGTGCCGAAGTTAACACATTAAGCATTCCGCCTGGGGAGTACGGTCGCAAGACTGAAACTCAAAGGAATTGACGGGGACCCGCACAAGCAGTGGAGTATGTGGTTTAATTCGAAGCAACGCGAAGAACCTTACCAAGTCTTGACATCCCTTTGACCGGTGTAGAGATATGCCTTTCCTTCGGGACAAAGGAGACAGGTGGTGCATGGTTGTCGTCAGCTCGTG
+
CCCCCGGGGGGGGGGGFGGGGGGGGGGGGGGGGGGGGGGGGGGGGGGGGGGGGGGGGGGGGGGGGGGGGGGGGGGGGGGGGGGGGGGGGGGGGGGGGGGGGGGGGGGGGGGGGGGGGGGGGGGGGGGGGGGGGGGGGGGGGGGGGGGGGGGGGGGGGGGGGEGGGGGGGFFGGGGFGGGGGGGGGGGGGGGGGGGGGGGGGGGGGGGGGGGGGGGGGGFGGG?GGGGFGGGFGGGGGGGGGGGGGGGGGGGGGGGGGGGG>EGGGGGGGGGGGGGGGGGGGGGGCFC>E?*;FFEFCFEE5
@M01751:259:000000000-C669V:1:1102:23508:16635 1:N:0:AGAGTC
GTACTTAACAGGATTAGATACCCTGGTAGTCCACGCCGTAAACGATGTCAACTAGCCGTTGGGATCCTTGAGATCTTAGTGGCGCAGCTAACGCATTAAGTTGACCGCCTGGGGAGTACGGCCGCAAGGTTAAAACTCAAATGAATTGACGGGGGCCCGCACAAGCGGTGGAGCATGTGGTTTAATTCGAAGCAACGCGAAGAACCTTACCTGGCCTTGACATGCTGAGAACTTTCCAGAGATGGATTGGTGCCTTCGGGAACTCAGACACAGGTGCTGCATGGCTGTCGTCAGCTCGTGT
+
CCCCCGGDGGGGGGGGGGGGGGGGGGGGGGGGGGGGGGGGGGGGGGGGGGGGGGGGGGEGGGGGGGGGGFG8EDGG9FGGGGGGGGGGGEGGGGGGGGCGGGGGFGDEGEFGGGGGEGGGDGCEGGGGGGFGDEGGGFGGFFGGGGGGGGGGGGGGGCFGGGGC:FGGGEDGGGGGGGGFGFGGGGGGGGGGGGFGGDDGGGGFGGGGGGGGGGFFGFGGGGGGGFGGGFDGFCFFCFFFGGCGFCGCGGFGGGCGFGGD5EFGGGFEEGGGGGGFFGGGFGGGGGGGFC=>FEGGG:>C5
@M01751:259:000000000-C669V:1:1102:11253:16647 1:N:0:AGAGTC
ATGCCTACGTCATCCCCACCTTCCTCCGGTTTGTCACCGGCAGTCTCCTTAGAGTGCCCACCATAACGTGCTGGTAACTAAGGACAAGGGTTGCGCTCGTTACGGGACTTAACCCAACATCTCACGACACGAGCTGACGACAGCCATGCAGCACCTGTGTCTGAGTTCCCGAAGGCACCAATCCATCTCTGGAAAGTTCTCAGCATGTCAAGGCCAGGTAAGGTTCTTCGCGTTGCTTCGAATTAAACCACATGCTCCACCGCTTGTGCGGGCCCCCGTCAATTCATTTGAGTTTTAACCT
+
CCCCCGGGGGGGGGGGGGGGGGGGGGGGGGGGGGGGGFGGGEEGGEGGGGGGF9FFFGG8FGGGGGGGGGGGGFGGGGGGFGDGGGGGGDGF>FGGDGGGGGGGGGGGCFGGCEGGGGGGGGGGGGGGDGGFCGECFGGGGGGFGFFGGFGGGGGGGGGGGGGFFGGGGGGGDFGGGGGGGGGGGGG?ECFGGDGFFFFGFGGG;CBFFCG<CEECGFFCFGGGGGGC9:BFFFCEAFFCGGGGGGGGGGC*+0CFCF68EGGGGGGCCEGDGGGGGE8C*;FGGDGG@72;FGFFGGGG7
@M01751:259:000000000-C669V:1:1102:15153:16701 1:N:0:AGAGTC
ATGCCTACGTCATCCCCACCTTCCTCCGATTTATCACCGGCAGTCTCCTTTGAGTTCCCGACCGAATCGCTGGCAACAAAGGATAAGGGTTGCGCTCGTTGCGGGACTTAACCCAACATTTCACAACACGAGCTGACGACAGCCATGCAGCACCTGTCTCACGGTTCCCGAAGGCACTAAGGCATCTCTGCCGAATTCCGTGGATGTCAAGAGTAGGTAAGGTTCTTCGCGTTGCATCGAATTAAACCACATGCTCCACCGCTTGTGCGGGCCCCCGTCAATTCATTTGAGTTTTAACCTT
+
CCCCCGGGDGGGGGGGGGGGGGGGGGGGGGGGGGGGGGGGGGDFGFGGGGGGGGGGFGGGGGGG888BCFGGGGGGGGGGGGGGGGGGGGG7FGGCFGGGFGGGGGGGGGGGGGGGGGGGGGGGGGGGGGCGGGGGGGGGGGGGGGGGGCFGGFFGGGGGGGGGGGGGGGGGGGFGGGGFGCCGGGGGGGGGGDBCFGGGGGGGGGGGGGGGD:BFEFGFFGGGGGGGGGGGGGGGGGDGGGGGGGGFCFFFEG?EGGGGGGGGCGGFEDE>8CEGGGGGGGGFGGGDFFGGGGGGGG?<A
@M01751:259:000000000-C669V:1:1102:7167:16840 1:N:0:AGAGTC
GTACTTAACAGGATTAGATACCCTGGTAGTCCACGCCGTAAACGATGTCGACTTGGAGGTTGTTCCCTTGAGGAGTGGCTTCCGGAGCTAACGCGTTAAGTCGACCGCCTGGGGAGTACGGCCGCAAGGTTAAAACTCAAATGAATTGACGGGGGCCCGCACAAGCGGTGGAGCATGTGGTTTAATTCGATGCAACGCGAAGAACCTTACCTACTCTTGACATCCAGAGAATTTAGCAGAGATGCTTTAGTGCCTTCGGGAACTCTGAGACAGGTGCTGCATGGCTGTCGTCAGCTCGTGT
+
CCCCCGGGGGGGGGGGGGGGGGGGGGGGGGGGGGGGGGGGGGGGGGGGGGGGGGGGGGGGGGGGGGGGGGGGG@CGGGGGGGGGGGCEFFGGGGGGGGGGGGGGGGGGGGGGGGGGGGGGG7FGGGCGGFGGGGGGGGGFGGGGGGGGGGGGGGGGDGGGEEGGGGGGGGGCGG>FGGGGCFDGGGGGG9FGGGGGGGGGGGGGGGGGFGGGGGCFFGFFGFGGGGGGCFEFGGGGGGGGGGGFDGGGGGEFFGCG68>GGGGGFGFFGGGGGGGGGGGGGGGGGGGGGGGGGGGGGGGG=
@M01751:259:000000000-C669V:1:1102:4504:16913 1:N:0:AGAGTC
ATGCCTACGTCATCCCCACCTTCCTCCGGTTTATCACCGGCAGTCTCCTTTGAGTTCCCGACCGAATCGCTGGCAACAAAGGATAAGGGTTGCGCTCGTTGCGGGACTTAACCCAACATCTCACGACACGAGCTGACGACAGCCATGCAGCACCTGTCTCACGGTTCCCGAAGGCACTAAGGCATCTCTGCCGAATTCCGTGGATGTCAAGAGTAGGTAAGGTTCTTCGCGTTGCATCGAATTAAACCACATGCTCCACCGCTTGTGCGGGCCCCCGTCAATTCATTTGAGTTTTAACCTT
+
CCCCCGGGGGGGGGGGGGGGGGGGGGG7FGGGGGGGGGGDGDGGGGGGGFGGGGGGGGGGGGGG@@BFGGGGGGGGGGGGGGGGGGGFFGGGFFGGGGGGFGGGGGEGEGGGGGGGGGGGAFFFFDGGGGCCFGGFGGGGGGGGGGFEGGGFFGGGGG9FFGGGFGGGF7CFCGGFFGGFG7EF?<<>CFGGDGGGGGGGGG@BFGGGFFGGGGFGGGGGGCC<@FGGE>E?>:CC:?C6CFGGGGGDFGGCACCFFCFGEE8;;;?7;8CGGGGEEEGG*<+<:CEC?+;CFGG7FG7??
@M01751:259:000000000-C669V:1:1102:13872:16965 1:N:0:AGAGTC
GTACTTAACCGGATTAGATACCCTGGTAGTCCATGCCGTAAACGTTGGGCACTAGGTGTGGGGCTCATTCCACGAGTTCCGCGCCGCAGCTAACGCATTAAGTGCCCCGCCTGGGGAGTACGGCCGCAAGGCTAAAACTCAAAGGAATTGACGGGGGCCCGCACAAGCGGTGGAGCATGTGGTTTAATTCGATGCAACGCGAAGAACCTTACCTACTCTTGACATCCACGGAATTCGGCAGAGATGCCTTAGTGCCTTCGGGAACCGTGAGACAGGTGCTGCATGGCTGTCGTCAGCTCGT
+
CCCCCGGGGGGGGGGGGGGGGGGGGGGGGGGGGGGGGGGGGGGGGGGGGGGGGGGGGGGGGGGGGGGGGGGGGGGGGGGGGGGGGGGGGGGGGGGGGGGGGGGGGGGFGGGGGGGGGGGGGGGGGGGGGGGGGGGGGGGGGGGGGGFGGGGGGGGGGGGGGGDGGGGGGGGDGGGGGGGGGGGGGGGGGGGGGGGGGGGGGGGGGGGGGGGGGGGGGGGGGGGGGGGGF>EGGGGGFFGGGGGGGGGGGGGGGGGGGGGGGGGGGGGGGGGGGGGGGGGGFGGGGGGGGGGGGGGCFGFG=
@M01751:259:000000000-C669V:1:1102:15722:17017 1:N:0:AGAGTC
ATGCCTACGTCATCCCCACCTTCCTCTCCGTTTGCACGGGCAGTCTGTTTAGAGTCCCCACCATTACATGCTGGCAACTAAACATAGGGGTTGCGCTCGTTGCGGGACTTAACCCAACACCTCACGGCACGAGCTGACGACAGCCATGCAGCACCTAGTTTCCTGTCCCGAAGGACGCATCCATCTCTGGATACTTCAGTAACTTTCAAGCCCGGGTAAGGTTCCTCGCGTATCATCGAATTAAACCACATGCTCCTCCGCTTGTGCGGGCCCCCGTCAATTCCTTTGAGTTTCACCCTTG
+
CCCCCGGGGGGGGGGGGGGGGGGGGGGGGGGGGGGGGGGGGGGGGGGGGGGGGGGGGCFGGGGGGGGGGGGGGGGGGGGGGGGGGGGGGGGGGGGGFGGGGGGGGGGGGGGGGGGCGGGGGEGGGGGGGGGGGGGGGFGGGGGGGGGGGGGGGGFGD9FFGGGGGGGGGGGGGGGGGGGGGGGGGGGGGGGGGGCFGGGGGGGGGGGGGGGGGGDGGGDCFFGGGGGGGGEGGGGGFFGGGGGGC@FFCCGFGGGGGGGGGGCGGGGGGGGGGGGGGEECGDFGFGGFGFGGF?CFGFFF*
@M01751:259:000000000-C669V:1:1102:4470:17027 1:N:0:AGAGTC
GTACTTAACAGGATTAGATACCCTGGTAGTCCACGCCGTAAACGATGTCGACTTGGAGGTTGTTCCCTTGAGGAGTGGCTTCCGGAGCTAACGCGTTAAGTCGACCGCCTGGGGAGTACGGCCGCAAGGTTAAAACTCAAAGGAATTGACGGGGGCCCGCACAAGCGGTGGAGTATGTGGTTTAATTCGATGCAACGCGAAGAACCTTACCTGGCCTTGACATGCACGGAACTTTCCAGAGATGGATTGGTGCCTTCGGGAACCGTGACACAGGTGCTGCATGGCTGTCGTCAGCTCGTGT
+
CCCCCGGGGGGGGGGGGGGGGGGGGGGGGGGGGGGGGGGGEGGGGGGGGGGGGGGGGGGGGGGGFGGGGDGGGGGGGGGGGGGGGGGGGGGGGGGGGGGGGGGGGGGGGDGFG:BFGGGEGGGGGGGGGGGGGGGGGGFFGGGGDGGGGGGGGGGGGGGGGEGGGGGGEGGGGGGGDGGGGGGGGGDFGGGGGGGGGGGGGGGGGGGGDDGGGGGCFFFGGGFCGGGGGGGGGGGFG?FGF8<CEGGGCGGGGGGGGGGGGGGGGG5CEC<8C>@EFCFFGGGGGGGGGGFGG5C9+5>EC
@M01751:259:000000000-C669V:1:1102:25567:17075 1:N:0:AGAGTC
ATGCCTACGTCATCCCCACCTTCCTCCGGTTTATCACCGGCAGTCTCCTTTGAGTTCCCGACCGAATCGCTGGCAACAAAGTATAAGGGTTGCGCTCGTTGCGGGACTTAACCCAACATTTCACAACACGAGCTGACGACAGCCATGCAGCACCTTTCTCACGGTTCCCGAAGGCACTAAGGCATCTCTGCCGAATTCCGTGGATGTCAAGAGTAGGTAAGGTTCTTCGCGTTGCATCGAATTAAACCACATGCTCCACCGCTTGTGCGGGCCGCCGTCAATTCATTTGAGTTTTAACCTT
+
CC9@CEGF-CFEFAFGDFG76CCFGGECCCFFG@FGGCGGG>7FEFFGGGGA9FGG<CF77B@F788B6CFGGGECGFE=F,C<,C,C8C=@FGE+8+8C?E:F@FCFG9FFCFDBF+EFFGGC9F:DF7:CEE8BCB@3@+>FGGGFGG8,@F:,>=F==FFEGGGGGCCFC7CFGGFGGFGG7:CC@F9F**=FCCFGG@BBFCCC:AGFFF9F9FC,>:FF@>FEFGCCEEG6<CC*0AFGFC<;CCEG?FFFFGGG>*C5F@8CE5**?*8?>C*/CF7<<FCFFFG<C+<C+20:<
@M01751:259:000000000-C669V:1:1102:9614:17079 1:N:0:AGAGTC
GTACTTAACAGGATTAGATACCCTGGTAGTCCACGCCGTAAACGATGTCGACTTGGAGGTTGTTCCCTTGAGGAGTGGCTTCCGGAGCTAACGCGTTAAGTCGACCGCCTGGGGAGTACGGCCGCAAGGTTAAAACTCAAATGAATTGACGGGGGCCCGCACAAGCGGTGGAGCATGTGGTTTAATTCGATGCAACGCGAAGAACCTTACCTACTCTTGACATCCACGGAATTCGGCAGAGATGCCTTAGTGCCTTCGGGAACCGTGAGACAGGTGCTGCATGGCTGTCGTCAGCTCGTGT
+
CCCCCGGGGGGGGGGGGGGGGGGGGGGGGGGGGGGGGGGGGGGGGGGGGGGGGGGGGGGGGGGGGGGGGGGGGGGGGGGGGGGFEGGGGGGGGGGEGGGGGGGGGGGGGGGGGGGDGGGGGGDGGGGGGGGGGGGGGGGGGGGGGGGGGGGGGGGGGGGGGGGGGGGGGEGGGGGGGGGGGGGGGGGGGGGGGGGGGGGGGGGGGGGGGGGGGGGGGGGGGGGGCGGGGGGGGGGGGGGGGCCFGGGGGGGGGFGGFDGGGGGGEGFG5<EFDGGEGFGGG??EGCDCCFCGGGGGCCEF5
@M01751:259:000000000-C669V:1:1102:10417:17102 1:N:0:AGAGTC
GTACTTAACAGGATTAGATACCCTGGTAGTCCACGCCGTAAACGATGTCGACTTGGAGGCTGTTCCCCTGAGGAGTGGCTTCCGGAGCTAACGCGTTAAGTCGACCGCCTGGGGAGTACGGCCGCAAGGTTAAAACTCAAATGAATTGACGGGGGCCCGCACAAGCGGTGGAGCATGCGGTTTAATTCGATGCCACGCGAAGAACCTTACCTACTCTTGACATCCACGGAATTCGGCAGAGATGCCTTAGTGCCTTTGGGAACCGTGAGACAGGTGCTGCATGGCTGTCGTCAGCTCGTGT
+
CCCCCEFFGFE,FCFCCF<DEFF9EFGCFE9EEE@66@FC;FFEFFG<,CD+BFEGCFFFDFFCFFFFGF<CD8FFFGECE<EGGGDEAFDFGEGGGECGG,4?GGDG=@DFFC7@?<8C>:C=>FG>=F>FCFD<=>F<<FC9FFG,,3>+:@F5CFG>*1=BFFGG<FF<B8F,F,<FF:<7CCF@F99<7,7F8EGGGGEFFGGFFE8CFFFC0<+<CEDF6C+185*;6<CFC5C**0AEF+<F<:FCF7CF+:6*:88*:A@;83+;6:<<EFC9<++2@;*;?FC*A*0<0CC5/
@M01751:259:000000000-C669V:1:1102:3959:17103 1:N:0:AGAGTC
GTACTTAACAGGATTAGATACCCTGGTAGTCCACGCCGTAAACGATGTCGACTTGGAGGTTGTTCCCTTGAGGAGTGGCTTCCGGAGCTAACGCGTTAAGTCGACCGCCTGGGGAGTACGGCCGCAAGGTTAAAACTCAAATGAATTGACGGGGGCCCGCACAAGCGGTGGAGCATGTGGTTTAATTCGATGCAACGCGAAGAACCTTACCTACTCTTGACATCCACGGAATCTGGCAGAGATGCCTCAGTGCCTTCGGGAACCGTGAGACAGGTGCTGCATGGCTGTCGTCAGCTCGTGT
+
CCCCCGGGGGGGGGGGGGGGGFFFGGGGEGGGFGGGGGEGGGGGGGFFFFG:FEGGGGGGGGGGAFGGGGGGGGGGGGCGGGGGGGGDGGGGGGGDGDGEGGGGGGEGGECBEGGG7E<CGGGGGGGGGGGGGGGFGGGDFFGGGGGDGG@FCFGDGGGGGGGA:FGGE7FFEFGGGGGG,C<CFCFFGGGGGGGGF*/8C*;FFFGGGGCCFFFGGGCGE++ACFGCGEEGGGGGG**;8CFGGG7@+<+<FCFFG5CGG8*;/;EFGGCFGGCC6AFCGG+2;88@C5/8C>8@@E:5/
@M01751:259:000000000-C669V:1:1102:21888:17202 1:N:0:AGAGTC
ATGCCTACGTCATCCCCACCTTCCTCCGGTTTATCACCGGCAGTCTCCTTTGAGTTCCCGACCGAATCGCTGGCAACAAAGGATAAGGGTTGCGCTCGTTGCGGGACTTAACCCAACATTTCACAACACGAGCTGACGACAGCCATGCAGCACCTGTCTCACGGTTCCCGAAGGCACTAAGGCATCTCTGCCGAATTCCGTGGATGTCAAGAGTAGGTAAGGTTCTTCGCGTTGCATCGAATTAAACCACATGCTCCACCGCTTGTGCGGGCCCCCGTCAATTCATTTGAGTTTTAACCTT
+
CCCCCGGGGGGGGGFGGGGGGG8FFGGGGFEGGGFGGAGGGGDGGG9FGGFGFGGGGGFEGFFG@@B,CFCFGG?FFFGGGGGGGFGFGFFCCF7FEFGGCCGCGEG?FFFFDGGGGGGG<?FGGGGGGGGGCGGGEDGGGGGGGGGGG9FCGFFFCFGFFGGGGFGFFGGDFGGGGGFGFDGF7FAFGGGGFGGGFCFFGGGCB<CEGGGCFFGGFAF9F77?FFDFGGGGGGGGGGGFGGDGFGGG>FGGGGC?EGFC>>EEFGGC8CCCC88EGEG5=CEGFFGG9+/0A7FF6:CEG
@M01751:259:000000000-C669V:1:1102:25996:17230 1:N:0:AGAGTC
ATGCCTACGTCATCCCCACCTTCCTCCGGTTTATCACCGGCAGTCTCCTTTGAGTTCCCGACCGAATCGCTGGCAACAAAGGATAAGGGTTGCGCTCGTTGCGGGACTTAACCCAACATTTCACAACACGAGCTGACGACAGCCATGCAGCACCTGTCTCACGGTTCCCGAAGGCACTAAGGCATCTCTGCCGAATTCCGTGGATGTCAAGAGTAGGTAAGGTTCTTCGCGTTGCATCGAATTAAACCACATGCTCCACCGCTTGTGCGGGCCCCCGTCAATTCATTTGAGTTTTAACCTT
+
CCCCCGGGGGGCGGG6FGEGGGGGGEGGGGGGGGDFGGGGGGGGGFGGGGGGF@FFGGFDGGEG@86C<FDCEGGFCEFGGGGGGGAGGGGGFCEEEGGGG7CF@:FGGGFG<F@FBFGGGGGDGGGGGGECCCE9D7FFGGGGGGGG<<DCFGG8=FFF9FFGC:@CFCFBBCFFFGFGFDGGGGCFCGGGGG*<CB<:C@:@CCG9,<FFGFCCGGGGGGCFCFGGC*:CGGGFGC*;C6EGEFGCCCCCEG+@<8AC5EEC8E++*1:C:58:*/;88?C+0CGGF7CGGG77CF77<
@M01751:259:000000000-C669V:1:1102:24536:17305 1:N:0:AGAGTC
ATGCCTACGTCATCCCCACCTTCCTCCGGTTTGTCACCGACAGTCTCCTTAGAGTTCCCACCATAACGTGCTGGTAACTAAGGACAAGGGTTGCGCTCGTTACGGGACTTAACCCAACATCTCACGACACGAGCTGACGACAGCCATGCAGCACCTGTGTCTGAGTTCCCGAAGGCACCAATCCATCTCTGGAAAGTTCTCAGCATGTCAAGGCCAGGTAAGGTTCTTCGCGTTGCTTCGAATTAAACCACATGCTCCACCGCTTGTGCGGGCCCCCGTCAATTCATTTGAGTTTTAACCT
+
CCCCCGGGDFFGGGGGGGGGGCFGGGFGGGGGGGGGGGGGGG7FGFGGGGDGGGGFGGGGGCGFGGGGGGGGGFFGFGGGGG8@CEGGGEGGGGGC:FGGEFGEEDCFFGGGGGEGGGGFGFFFGGGGGDGGGDGDEGGGGGGGEFCFEG9AFGGGGG8FFGGGGGGGGGC:FGGGFFDFGGGGGGFGGGGG:FFFCGGGGG?AFE,CEGG:FGFGGDGCGFGGGGFGGGGGFGBFEFGDG+CCFGFGGGCFGFGGCE8FC8EGECFGGGG>ECEE?CCEEGG9<CGGFC78+<EGGGGEC
@M01751:259:000000000-C669V:1:1102:4803:17331 1:N:0:AGAGTC
GTACTTAACAGGATTAGATACCCTGGTAGTCCACGCCGTAAACGTTGGGCGCTAGATGTAGGGACCTTTCCACGGTTTCTGTGTCGTAGCTAACGCATTAAGCGCCCCGCCTGGGGAGTACGGCCGCAAGGCGAAAACTCAAAGGAATTGACGGGGGCCCGCACAAGCGGCGGCGCATGCGGATTAATTCGATGCAACGCGAAGAACCTTACCAAGGCTTGACATACACCGGAAACGGCCAGAGATGGTCGCCCCCTTGTGGTCGGTGTACAGGTGGTGCATGGTTGTCGTCAGCTCGTGT
+
CCCC@FGFGGGFGGGGGGGGGGFEGFEFGGG9FFCCCFGGGGCCEFDGGGGGGGGFFDGFFFGFGCAE<FFGGG7FFECFFFGFA@C<CFGFFFFCCFC<F,CFDGEGG>CGFFC7+6B<,B:@FGGGGGCF+CFCFCEGC>=FCFFF<@BCF@B:FG7B:7FGFGGGGGGGG**:E>8?8:?E?6CCFGFG7@8CFFGGGEE5EGGGFGGC?9CE8;C6:FG7@EF?EGGEG*:?>EE5?FF8FFGGGGGC8EGGGGGCCCC6?8?;89FCFGFGG:CE?CF*AFGGCEGGGDG?+CCF*
@M01751:259:000000000-C669V:1:1102:6521:17359 1:N:0:AGAGTC
ATGCCTACGTCATCCCCACCTTCCTCGCGGCTTATCACCGGCAGTCTCCCTAGAGTGCCCAACTAAATGATGGCAACTAAGGACGTGGGTTGCGCTCGTTGCGGGACTTAACCCAACATCTCACGACACGAGCTGACGACAGCCATGCAGCACCTGTGTGCACGCCTCCGAAGAGGATCCCCGATCTCTCGAGGTAACATGCCATGTCAAGGGATGGTAAGGTTCTGCGCGTTGCTTCGAATTAAACCACATGCTCCACCGCTTGTGCGGGCCCCCGTCAATTCCTTTGAGTTTTAATCTT
+
CCCCCGGGGGGGGGGGGGGGGGGGGGGG7FGGGGGGGGGGGGGDFGFGGFGGGGGGGFGGGGGGGGGGGGGAFGGGGGGGGGGGGGGGGGGGGGGDGGGGGGGGGGGGGGGGGGGGGGGGAFEGGGGGGGGEGGCGGGGGDFFFGGGGGCFCFGGFGGGGGGGGEGGGGGG7FGGGGGGGFGGEGEFGFCF?@BFGGGGCFGGGGD<F:FFGGF65EGGGGGGGGG9+*?EEC*CFGGG*:EF7FCGGFFDD6CCGGGGGCCGEGGCFEECEEC8CGCE5*<EGGCGFG+AFGG?CCGCCF
@M01751:259:000000000-C669V:1:1102:26319:17374 1:N:0:AGAGTC
GTACTTAACAGGATTAGATACCCTGGTAGTCCACGCCGTAAACGATGATAACTAGCTGTCCGGGAACTTGGTTTTTGGGTGGCGCAGCTAACGCATTAAGTTATCCGCCTGGGGAGTACGGCCGCAAGGTTAAAACTCAAATGAATTGACGGGGGCCTGCACAAGCGGTGGAGCATGTGGTTTAATTCGAAGCAACGCGCAGAACCTTACCAGCGTTTGACATGTCCGGACGATTTCCAGAGATGGATATCTTCCCTTCGGGGACTGGAACACAGGTGCTGCATGGCTGTCGTCAGCTCGG
+
CCCCCGGGGGFFGGGGGGGFGGGGGGGGGGGGFGECGGFGGGGGEFFGGGGGGGCGGFFGGGGGFGGDFFGFFFFGGCCGGDGGGGEGGFFGGCGGD<EFFFGGGGE7CFDFFEEEGGGGGGEGGEGGGGGGCGDEFFGGECDFGGGGDFGGGGG@CFFFCFFGGGDGGGGGFGFGGGFF8<CFGGGGFGGGGGGFF@FE:E7FCGFGGGDE8>EEDGGGGGGGGGGGGGGGEECGG9CGFFCFF<@E++<<@F7@E78CGCGDEGGECF<6@C8FFDFGGFGEED8C5;C>**/;+0+**
@M01751:259:000000000-C669V:1:1102:18174:17383 1:N:0:AGAGTC
ATGCCTACGTCATCCCCACCTTCCTCCGGTTTATCACCGGCAGTCTCCTTTGAGTTCCCGACCGAATCGCTGGCAACAAAGGATAAGGGTTGCGCTCGTTGCGGGACTTAACCCAACATTTCACAACACGAGCTGACGACAGCCATGCAGCACCTGTCTCACGGTTCCCGAAGGCACTAAGGCATCTCTGCCGAATTCCGTGGATGTCAAGAGTAGGTAAGGTTCTTCGCGTTGCATCGAATTAAACCACATGCTCCACCGCTTGTGCGGGCCCCCGTCAATTCATTTGAGTTTTAACCTT
+
CCCCCGGGGGGGGGGGGGGGGGGGGGGGGGGGGGGGGGGGGGGGGDGGGGGGGGGGGGGGGGGG@88BEFGGGGGGGGFGGGGGGGGFGGGGGGGGGGGGGGGGGGGGGGGGGGGGGGGGGGGGGGGGGGGGEGGGGGGGGGGGGGGGGGGGGGGGGFGGGFGGFGGGGGGGGGGGGGGGGGGGGGGGGGGGGGGGGGGGGGGGGGGGGGGGCFFGGGGGGGG:FFGGFCGGGDGGGFGGGGGFGGGGGGGEEC7FFFGGDGGGFGFGGG5EGCCEECGG=FGGGFGGGGGFGDEEGGEEG
@M01751:259:000000000-C669V:1:1102:10108:17413 1:N:0:AGAGTC
GTACTTAACAGGATTAGATACCCTGGTAGTCCACGCCGTAAACGATGTCGACTTGGAGGTTGTTCCCTTGAGGAGTGGCTTCCGGAGCTAACGCGTTAAGTCGACCGCCTGGGGAGTACGGCCGCAAGGTTAAAACTCAAATGAATTGACGGGGGCCCGCACAAGCGGTGGAGCATGTGGTTTAATTCGATGCAACGCGAAGAACCTTACCTACTCTTGACATCCACGGAATTCGGCAGAGATGCCTTAGTGCCTTCGGGAACCGTGAGACAGGTGCTGCATGGCTGTCGTCAGCTCGTGT
+
CCCCCGGGGGGGGGGGGGGGGGGGGGGGGGGGGGGGGGGGGGGGDGGGGGGGGGGGGGGGGGGGGGGGGGGGGGGGGGGGGGGGGGGGGGGGGGGGGGGGGGGGGGGGGGGGFGGGGGGGGGGGGGGGGGGGGGGGFGGGGGGGGGGCFGGGGGGGDGGGGGGGGGGGGEFGGGGGGGGGGGGGGGGGGGGGGGGGGGGGGGGGGGGGGGGGGGFGGGGGGGGGGGGGGGGGFGGGGGGGGGFGGGGGGGGGGCGGGGG>8EGFGEFGECFGFGG+<EFDCGFGGFC898ECCGGGG5=7*
@M01751:259:000000000-C669V:1:1102:15395:17414 1:N:0:AGAGTC
GTACTTAACAGGATTAGATACCCTGGTAGTCCACGCCGTAAACGATGAATGCCAGCCGTTGGCCTGCTTGCAGGTCAGTGGCGCCGCTAACGCATTAAGCATTCCGCCTGGGGAGTACGGTCGCAAGATTAAAACTCAAAGGAATTGACGGGGGCCCGCACAAGCGGTGGAGCATGTGGTTTAATTCGAAGCAACGCGCAGAACCTTACCATCCCTTGACATGGCATGTTACATCGAGAGATCGGGGATCCTCTTCGGAGGCGTGCACACAGGTGCTGCATGGCTGTCGTCAGCTCGTGTC
+
CCCCCGGGGGFGFGGGGGGGGGGDGGGGGGGGGGGGGGFGGGGGGGGGGGGGGGGGGGGGGGGGGGGGGGGGGGGGGFGFGGDGDFGGGGGGGGGGGGGGGGGGGGGGGGGGGGGGGGGGGGGGGGGGGGGGGGGGGGGGGGGGGGGGGGGGGGGGGCF>FGFFGGGGGGGGGGGGCCEGFGGGGGGGGGGGGGGGGGGGGEFGGGGGGGGGGGGGGGGGGGGGFGGGGGFGGGGGGGCEGFGGGGDGGGGGGGGGGDED5CCEEGGGGGGFFG6CFGGFFGFFGGFFEGGC5C<<CEGG6
@M01751:259:000000000-C669V:1:1102:10413:17502 1:N:0:AGAGTC
ATGCCTACGTCATCCCCACCTTCCTCCGGTTTATCACCGGCAGTCTCCTTTGAGTTCCCGACCGAATCGCTGGCAACAAAGGATAAGGGTTGCGCTCGTTGCGGGACTTAACCCAACATTTCACAACACGAGCTGACGACAGCCATGCAGCACCTGTCTCACGGTTCCCGAAGGCACTGAGGCATCTCTGCCAGATTCCGTGGATGTCAAGAGTAGGTAAGGTTCTTCGCGTTGCATCGAATTAAACCACATGCTCCACCGCTTGTGCGGGCCCCCGTCAATTCATTTGAGTTTTAACCTT
+
CCCCCGGGGGGGGFGGGGGGGGGGGGGGGGGGGGGGGGGGGGGGGGGGGGGGGGGGGGGGGGGG@88BFFGGGGGGGGGGGGGGGGE@FGGGGGGGGGGGGGGGGGGGGGGGGGGGGGGGGGGGGGGGGGGGGGGGGGGGGGGGGGGGGGGDGGGGGGGGGGGGGGGGGGGGGGGGGFFGFGCGGGGGGGGGGFGFGGGGGGEGGGFEGGGGGGGGGCFFFGGGGGGGGGGGGGGGGGGGGGGGGGGGGGGGGGGGGFGGEGGCCGFGGGGGGGGGGGGGGGG??FGGCFGFGGGGGGDGG
@M01751:259:000000000-C669V:1:1102:11916:17518 1:N:0:AGAGTC
GTACTTAACAGGATTAGATACCCTGGTAGTCCACGCCGTAAACGATGAATGTTAGCCGTCGGGCAGTTGACTGTTCGGTGGCGCAGCTAACGCATTAAACATTCCGCCTGGGGAGTACGGTCGCAAGATTAAAACTCAAAGGAATTGACGGGGGCCTGCACAAGCGGTGGAGCATGTGGTTTAATTCGAAGCAACGCGCAGAACCTTACCAGCGTTTGACATGTCCGGACGACTGGCAGAGATGCCTTTCTTCCCTTCGGGGACTGGAACACAGGTGCTGCATGGCTGTCGTCAGCCCGTG
+
CCCCCGGGGGGGGGGGGGGGGGGGGGGGGGGGGGGGGGGGGGGGGGGGGGGGGGGGGGGGGGGGGGGGGGGGGGGGGGGGGGGGGGGGGGGGGGGGGGGGGGGFGGGGGGGGGGGGGGGGGDFGGGGGGGGGGGGGGGCGFGGGGGGGGGGGGGGGEGGGGGGGGGGGGGGGGGGGGGGGGGGGGGGGFGGGGGGGGGGGGGGGGGGGGGGGDDEGGGGGGGGGGGGGGGGGGGGGGFGGGGGGGFGGFD?GDGGGGGGGGDEGGG>?FGGGGEGCFGGGGCGGF5FGGG5EEC?8*::75
@M01751:259:000000000-C669V:1:1102:4963:17541 1:N:0:AGAGTC
GTACTTAACAGGATTAGATACCCTGGTAGTCCACGCCGTAAACGATGTCGACTTGGAGGTTGTTCCCTTGAGGAGTGGCTTCCGGAGCTAACGCGTTAAGTCGACCGCCTGGGGAGTACGGCCGCAAGGTTAAAACTCAAATGAATTGACGGGGGCCCGCACAAGCGGTGGAGCATGTGGTTTAATTCGATGCAACGCGAAGAACCTTACCTACTCTTGACATCCACGGAATTCGGCAGAGATGCCTTAGTGCCTTCGGGAACCGTGAGACAGGTGCTGCATGGCTGTCGTCAGCTCGTGT
+
CCCCCGGGGGGGFFGGGGGGGGGGGGGGGGGGGGGGGGGGGGGGGGGGGGGGGGFGGGGGGGGGGGGGFCGGGGGGGGGGGGGGGGGGGGFGGDFGGGFGGGGGGGGGGGGGGGGGGGGDCGGGGGGGGGGGGGGGGG<FDGFCFFFFFGDGGGGGGGGGGGGGGGGGEGGGGGGGGGGGGGGGGGGGFGGGGG?FGGGGGEGGGGGGGGGFGGGGGGFFGFGGGGFGEGEGGGGGDGGFFFDGFGGGGGGGGGGGFG>EG5CF5CCEGGGGFFGCFGGGGGGFGGGGGGGGGGGGGGEG7
@M01751:259:000000000-C669V:1:1102:5398:17553 1:N:0:AGAGTC
GTACTTAACCGGATTAGATACCCTGGTAGTCCACGCCGTAAACGATGTCAACTAGCCGTTGGAATCCTTGAGATTTTAGTGGCGCAGCTAACGCATTAAGTTGACCGCCTGGGGAGTACGGCCGCAAGGTTAAAACTCAAATGAATTGACGGGGGCCCGCACAAGCGGTGGAGCATGTGGTTTAATTCGAAGCAACGCGAAGAACCTTACCAGGCCTTGACATGCAGAGAACTTTCCAGAGATGGATTGGTGCCTTCGGGAACTCTGACACAGGTGCTGCGTGGCTGTCGTCCGCTCGGGT
+
CCCCCGGGGGGEGEGFFGCFEGGFGGGFGFCFGFGGDGEGGGGGGFGGGGFFGCCFFGFFECFFEF@FGG<F,CFFA@FGFGFG:EGGGFGGDEGGGC<EFCFGGEDGEEFGGGGG:DACEFEEC74@@,?FGEFFGGGG9FGG9DF,=F@CEEFGEF*CF@FGGGC:<FE<<FGFCFGGCF7FEC@F@,,**,CFG7FGGGGC*:@<F8FGGGGCGGF7CGGGGGGGFFD89CFF++3:8*<+<CFGGGD5<CGF+;CE8EF+@7::9++**;<CG?70*2CCE@EFFGFG5*:8*>**2
@M01751:259:000000000-C669V:1:1102:18568:17639 1:N:0:AGAGTC
GTACTTAACAGGATTAGATACCCTGGTAGTCCACGCCGTAAACGATGTCAACTAGCCGTTGGAATCCTTGAGATTTTAGTGGCGCAGCTAACGCATTAAGTTGACCGCCTGGGGAGTACGGCCGCAAGGTTAAAACTCAAATGAATTGACGGGGGCCCGCACAAGCGGTGGAGCATGTGGTTTAATTCGATGCAACGCGAAGAACCTTACCTACTCTTGACATCCACGGAATTCGGCAGAGATGCCTTAGTGCCTTCGGGAACCGTGAGACAGGTGCTGCATGGCTGTCGTCAGCTCGTGT
+
CCCCCGGGGGGGGGGGGGGGGGGGGGGGGGGGGGGGGGGGGGGG@FGGGGGGGGGGGGGGDGGGGGGGGGGGGGEFGGGGGGGGGGGGGGGGGGGGGGGGGGGGGGGGGGGGG>GGGGGGGGGGGGEGGGGGGGGGGGGGGGGGFGGGGGGGGGGGGGGGGGGGGGGGGGGGC:FGGCCFCGG7FGGFBECFGFGGDEGGGGGGGGGGGCFGGGGGGGCGG?GGGGGGGGGGGGFGDEGFGGGGGGGGGGGCGGGGGGDD8CEGDEFF=+<CFGGGGFFGGFCCE8?FEFGFDEGGGG=FF
@M01751:259:000000000-C669V:1:1102:12133:17649 1:N:0:AGAGTC
ATGCCTACGTCATCCCCACCTTCCTCCGGTTTATCACCGGCAGTCTCCTTTGAGTTCCCGACCGAATCGCTGGCAACAAAGGATAAGGGTTGCGCTCGTTGCGGGACTTAACCCAACATTTCACAACACGAGCTGACGACAGCCATGCAGCACCTGTGTGCAGGTCCCCGAAGGGAACGACCGATCTCTCGGACAATCCTGCCATGTCAAGGGATGGTAAGGTTCTGCGCGTTGCTTCGAATTAAACCACATGCTCCACCGCTTGTGCAGGCCCCCGTCAATTCCTTTGAGTTTTAACCTT
+
CCCCCGGGGGGGGGGGGGGGGGGGCFGGGGGGGGGGGGGGGGGGGGGGGGGGGGGGGGGGGGGGFCFFGGGGGGGGGGGGGGGGGGGGGGGGGGGGGGGGFGGGGGGFEFGGFGGGGGGGFGGGGG:FGGGGGGGGGGGGDEGGGGFGCCFEGGGGGGGGGGGGGGFGGGFCFGGGGGGGGGGGGGCGGDGGGG@FGGGGGGGGGGGGFGGFGGGGGGGGGGCFGGGGGGGEEGGGGGD8;FGGC:EFG5EGGGCGGGFFGGGEGGFDF98EEG=EEGEECEGFGGGGDC=CFGFFFGGGG
@M01751:259:000000000-C669V:1:1102:24553:17665 1:N:0:AGAGTC
ATGCCTACGTCATCCCCACCTTCCTCCGGTTTGTCACCGGCAGTCTCCTTAGAGTGCCCACCATAACGTGCTGGTAACTAAGGACAAGGGTTGCGCTCGTTACGGGACTTAACCCAACATCTCACGACACGAGCTGACGACAGCCATGCAGCACCTGTGTCAGAGTTCCCGAAGGCACCAATCCATCTCTGGAAAGTTCTCTGCATGTCAAGGCCTGGTAAGGTTCTTCGCGTTGCTTCGAATTAAACCACATGCTCCACCGCTTGTGCGGGCCCCCGTCAATTCATTTGAGTTTTAACCT
+
CCCCCGGGGGGGGGGGGFGGGGGGGGGEEEEGEFGGGGDGGGGGG-FGGGGGGGGGGGGGGGGGGGGDGFGGGGGGGCGGFGGGGGGGFFGGDGDGEGGGGGGGDGGCGFGGGGGGGGGGGFGGGGGGEGGGEGEFGGGGGGCGGGGCFFGGFGGGGGFCGGFGGGGGGGGGCCGFFFGGFCGDFFG?GGGGGGFFEEGGGGGGGGGF9BGCCGGGGFGGGGGFGGGGGG7<FGGGGGG7*2BFCEGGGGGG6FC7:<8EE>CGECF6CGG5CEGGGGGGGGFFGGGGG@7ACFFGGF<FC
@M01751:259:000000000-C669V:1:1102:3070:17666 1:N:0:AGAGTC
GTACTTAACAGGATTAGATACCCTGGTAGTCCACGCCGTAAACGATGATAACTAGCTGTCCGGGGACATGGTCCTTGGGTGGCGCAGCTAACGCATTAAGTTATCCGCCTGGGGAGTACGGTCGAAAGATTAAAACTCAAAGGAATTGACGGGGGCCTGCACAAGCGGTGGAGCATGTGGTTTAATTCGAAGCAACGCGCAGAACCTTACCAGCGTTTGACATGTCCGGACGACTTCGAGAGATCGATTTCTTCCCTTCGGGGACTGGAACACAGTTGCTGCATGGCTGTCGTCAGCTCGG
+
CCCC9FGGEGGDGGGGGGGGEECCFCFGFGGEDEGE8CCFEGGGCFGFGGG<EFEFEF6,CF7BFGDGGG@EEGGGGGCBFEGGDDFGGFAFEGGGGFGGGGGGAFFF:FC<DCFFGG<B7A=C+B+@<,<BFE?FCFDFAFGGFFCDEFGGGGEG>FFGC,,D@CGDGGGGGGE@FF<FCC,3@F9@F9CF*C<<<CC*<@EG+*=BGEFGGG*88C5EC7CFGFF5/8:CG1:87;*8F>CF9C88<FCCF7F?C9CFECC*:EE**282;CE+<?@F+9+9CC*;8;AE:;/88++2*
@M01751:259:000000000-C669V:1:1102:24494:17751 1:N:0:AGAGTC
ATGCCTACGTCATCCCCACCTTCCTCCGGTTTATCACCGGCAGTCTCCTTTGAGTTCCCGGCATTACCCGCTGGCAACAAAGGATAAGGGTTGCGCTCGTTGCGGGACTTAACCCAACATTTCACAACACGAGCTGACGACAGCCATGCAGCACCTGTCTCAGAGTTCCCGAAGGCACCAAAGCATCTCTGCTAGGTTCTCTGGATGTCAAGGCCAGGTAAGGTTCTTCGCGTTGCATCGAATTAAACCACATGCTCCACCGCTTGTGCGGGCCCCCGTCAATTCATTTGAGTTTTCACCT
+
CCCCCGGGGGGGFGFGEFGGGGFGGGGGGGGGGGGGGGGCFEEFGCGGGGGGEGGGGGGGCFGGGGFFF7FGGFGGGDGGGGCGF9ADGGFGGGGDGGGGF8FCCFDGGGGGGGGGGGGGGFGGGGFEGGGGGGGGGGGGGGGGGG9@EFGGFGFFGGGFCCCGC3FEGGGEEFCG<EFGGCFGGFF;CEGGGF,<=FFFGGF7FG7:CGGFFGGGGGGFFGEFGGGGGFC7CFG>FCFG6FGGGFFGGGGGGGGG7EFG>8EEGFFFGEG8EEEGGDCE5EFGGGDGGGFEE:FF+AFFG
@M01751:259:000000000-C669V:1:1102:25716:17777 1:N:0:AGAGTC
GTACTTAACCGGATTAGATACCCTGGTAGTCCACGCCGTAAACGATGATAACTAGCTGTCCGGGGACCTGGTCTTTGGGTGGCGCAGCTAACGCATTAAGTTATCCGCCTGGGGAGTACGGCCGCAAGGTTAAAACTCAAAGGAATTGACGGGGGCCTGCACAAGCGGTGGAGCATGTGGTTTAATTCGAAGCAACGCGCAGAACCTTACCAGCGTTTGACATGTCCGGACGATTTCCAGAGATGGATCTCTTCCCTTCGGGGACTGGAACACAGGTGCTGCATGGCTGTCGTCAGCTCGT
+
CCCCCGGGGGGGGGGGGGGGGGGGGGFGFGCFGGGDGGFGGGFGGGCFFGGGGGGFGDFGFEEGGGGGFCEEGG9E9CFGDGFFGGGDGGEFGGGGGFGFFGDGGGGGEDDDGDECFFFGGGGEGGG7FFG9FGGFGGG,CAEFGGCFGCGGGGFDCFG7?FGGGGGCB7CGGGFG?CCFGGD@FE<FD,FGEGGGEDEGGGGGGG*C@8CCFGCEGGDGGGGFE<FGGGGGGGGGGGGGFGGD7E6A@9FFFEGD+CFEG>CEEGGGGFF@*;@5:3<9CGGGGFGFGGFDCF**<C+5:
@M01751:259:000000000-C669V:1:1102:8311:17878 1:N:0:AGAGTC
ATGCCTACGTCATCCCCACCTTCCTCCGGTTTATCACCGGCAGTCTCCTTTGAGTTCCCGACCGAATCGCTGGCAACAAAGGATAAGGGTTGCGCTCGTTGCGGGACTTAACCCAACATTTCACAACACGAGCTGACGACAGCCATGCAGCACCTGTCTCACGGTTCCCGAAGGCACTAAGGCATCTCTGCCGAATTCCGTGGATGTCAAGAGTAGGTAAGGTTCTTCGCGTTGCATCGAATTAAACCACATGCTCCACCGCTTGTGCGGGCCCCCGTCAATTCATTTGAGTTTTAACCTT
+
CCCCCGGGGGGGGGGGGGGDFGGGGGGGGGGGGGGGGGGGGGGGGGGGGGGGGGGGGGGGGGGGC@BCFGGGGGFGGGGG?EFGGGGGGGGGGGGGEGGGFGGGGGGGGGGGGGGGGGGGGEGGGGGGGGGGGGGGGFGGGFFGGGFGGCDCGGGGGGFGGGCGGGGGGGGGGDGGGGGGGGGGGGGGGGGGD<CFCFFEFGGDFGGGGGGGGGGGGGCEF?ACFGGGCEGGDD5CGG5CFF>F@?@CGGGGFGGG6CFGDGGGGGGGGC8E>EGGGEE*;CEGCFGG?FFGGGFGGGGGG
@M01751:259:000000000-C669V:1:1102:9123:17952 1:N:0:AGAGTC
ATGCCTACGTCATCCCCACCTTCCTCCGGTTTGTCACCGGCAGTCTCCTTAGAGTGCCCACCATAACGTGCTGGTAACTAAGGACAAGGGTTGCGCTCGTTACGGGACTTAACCCAACATCTCACGACACGAGCTGACGACAGCCATGCAGCACCTGTGTCTGAGTTCCCGAAGGCACCAATCCATCTCTGGAAAGTTCTCAGCATGTCAAGGCCAGGTAAGGTTCTTCGCGTTGCTTCGAATTAAACCTCATGCTCCACCGCTTGTGCGGGCCCCCGTCAATTCATTTGAGTTTTAACCT
+
CCCCCGGGGGGGGGGGGGGGGGGGGGGGGGGGGGGGGGGGGGGGGGFGGGGGGGGGGGGGGGGGGGGGGEGGGGGGGGGGGGGGGGGGGGGGGGGGEGEGFGGGGGGGGGGGGGGGGGGFG,FFFFGGGGGGEGGGGGG7FGFFGGGGGGGG<FFFFFFGGGGGGGGGFFGDGEGGGGGGGGGFGFGGGGGGFGGGGGFFFDGGGGGEGGFFGFFGGGGFGGGFFGGGGBF@CC@FCGGECFGGFGGGGFGGGFG?EFGGGC5:C*;+<CCEEGGEGDCE*;CEG+@@77AEFGGGGFGFC
@M01751:259:000000000-C669V:1:1102:21241:17961 1:N:0:AGAGTC
GTACTTAACAGGATTAGATACCCTGGTAGTCCACGCCGTAAACGATGTCGACTTGGAGGCTGTTCCCTTGAGGAGTGGCTTCCGGAGCTAACGCGTTAAGTCGACCGCCTGGGGAGTACGGCCGCAAGGTTAAAACTCAAATGAATTGACGGGGGCCCGCACAAGCGGTGGAGCATGTGGTTTAATTCGATGCAACGCGAAGAACCTTACCTACTCTTGACATCCAGAGAATTTAGCAGAGATGCTTTAGTGCCTTCGGGAACTCTGAGACAGGTGCTGCATGGCTGTCGTCAGCTCGTGT
+
CCCCCGGGGGGGGGGGGGGGGGGGGGGGGGGGGGGGGGGGDGGGGGGGGGGGGGGGGGGGGGGGGGGGGGGGGGGGGGGGGGGGGGGGGGGGGGGGGGFCFGGGGGGGGGGGGGGGGGGGEFGGGGGGGGGGGGGGGGGGGGGFGGGGGGGGGGGGGFFGGGGGCGGGGGEFGGGFGGCCFGGGGGGGG>FGGGGFGGGGGGGGGGGGGGGFGGGGGGEGGGGGGGGGFGGGGGGGGGGGG6CCFGFFFGGFGGGGFF5EG5EFCGGGGGGFFFFEFGGGFGGGGGGEFGF5CEFGGGCC*
@M01751:259:000000000-C669V:1:1102:8194:17963 1:N:0:AGAGTC
ATGCCTACGTCATCCCCACCTTCCTCCGGTTTATCACCGGCAGTCTCCTTTGAGTTCCCGACCGAATCGCTGGCAACAAAGGATAAGGGTTGCGCTCGTTGCGGGACTTAACCCAACATCTCACGACACGAGCTGACGACAGCCATGCAGCACCTGTGTCTGAGTTCCCGAAGGCACCAATCCATCTCTGGAAAGTTCTCAGCATGTCAAGGCCAGGTAAGGTTCTTCGCGTTGCTTCGAATTAAACCACATGCTCCACCGCTTGTGCGGGCCCCCGTCAATTCATTTGAGTTTTAACCTT
+
CCCCCGGGGGGGGGGGGGGGGGGGGGFGGGFGGGGGGGGGGFGGGGGGGGGGGGGGGGGGGGGGF@BFFGGGGGGGGGGCFGGGGGGGGGGGGGGEGGGGGGGGGGGGGGGGGGGGGGGCFGGGGGGGGGGGGGGGGGDGGGGGGGGFFFFFGGGGGGGGGGGGGGGGGGGEGGGGGGGGGGGGGG;>CGGFAFFFGGGGFGGGGGGCGGGGGCB@FCEGGGFGGGGFCCEGGGGGGGGGGGEFGGGGGGGFFGGFDGGFEG8ECGGGGGDGG5CE>5?*CEGGFFCF7+8:CFEFF?FCF
@M01751:259:000000000-C669V:1:1102:11505:18001 1:N:0:AGAGTC
GTACTTAACCGGATTAGATACCCTGGTAGTCCACGCCGTAAACGATGTCGACTTGGAGGTTGTTCCCTTGAGGAGTGGCTTCCGGAGCTAACGCGTTAAGTCGACCGCCTGGGGAGTACGGCCGCAAGGTTAAAACTCAAATGAATTGACGGGGGCCCGCACAAGCGGTGGAGCATGTGGTTTAATTCGATGCAACGCGAAGAACCTTACCTACTCTTGACATCCACGGAATCTGGCAGGGATGCCTCAGTGCCTTCGGGAACCGTGAGCCAGGTGCTGCATGGCTGTCGTCAGCTCGTGT
+
CCCCCGGGGGGGGGGGGGGGGCGGGGGGGGGGGGGGGGGGGGGGGGGGGGGGGDFGGGDFGFGGGGGGGGGGGEEFGGGGGGGGDGGGGCGGGGGGGGG9@FGGEGGGGGGGGC7:CFAEEG:+=FCFGGFGGGGGGGGG9F<@>FD9=>CGGGFGGE71*1=<,:FCCGD*<E7<F>BFGGFGGGGBC:FFCG:C**8CEEE:68CC+C6<9CC?FDCCE<FG?6C>?GGC@:F<CF****;CG@7@?@CEC7CCGCE8E*;A8?8A8+;<C8+<CFE6<CG7>@::9E;**2++2::*1
@M01751:259:000000000-C669V:1:1102:15632:18021 1:N:0:AGAGTC
GTACTTAACAGGATTAGATACCCTGGTAGTCCACGCCGTAAACGATGTCAACTAGCCGTTGGAATCCTTGAGATTTTAGTGGCGCAGCTAACGCATTAAGTTGACCGCCTGGGGAGTACGGCCGCAAGGTTAAAACTCAAATGAATTGACGGGGGCCCGCACAAGCGGTGGAGCATGTGGTCTAATTCGAAGCAACGCGAAGAACCTTACCAGGCCTTGACATGCAGAGAACTTTCCAGAGATGGATTGGTGCCTTCGGGAACTCTGACACAGGTGCTGCATGGCTGTCGTCAGCTCGTGC
+
CCCCCGGGGGGG<FFFGGFGGFGGFGGGFFFFFFGEGGGGGGGEGGCFFGGFCGGGFEFGCGGGDFGFFFCAGGGGGGGGCGCEGGGGGDGGGCFGEGGFGCGGGGGGGCGFGEEEEGGGGGGCEDGEGF9?FFFGFFGGDGGGD9@DFFG:7FEC<CFE:CGGGDEGEGGDCFFFCAF9F:CGGGCFGCFEGGGGEF:EECFFFCCFGG@FFG>EGFGGGGCCFE:CFFFFGFG73<C+;CFGFF@F6*3/CGF7C@>EGECCGGFGGGGFGGFFGGGGGGFCGFCGC>FG=>F+0775*
@M01751:259:000000000-C669V:1:1102:9039:18024 1:N:0:AGAGTC
ATGCCTACGTCATCCCCACCTTCCTCCGGTTTATCACCGGCAGTCTCCTTTGAGTTCCCGACCGAATCGCTGGCAACAAAGGATAAGGGTTGCGCTCGTTGCGGGACTTAACCCAACATTTCACAACACGAGCTGACGACAGCCATGCAGCACCTGTCTCACGGTTCCCGAAGGCACTAAGGCATCTCTGCCGAATTCCGTGGATGTCAAGAGTAGGTAAGGTTCTTCGCGTTGCATCGAATTAAACCACATGCTCCACCGCTTGTGCGGGCCCCCGTCAATTCATTTGAGTTTTAACCTT
+
CCCCCGGGGGGGGGGGGGGGGGGGGGGGGGGGGGGGGGGGGGGGGGGGGGGGGGGGGGGGGGGG@88BEFFGGGGGGGFGGGGGGGGGGGGGGGGGGGGGGGGGGGGGGGGGGGGGGGGGGGGGGGEGGGGGGGG@FGGG@FGGGGGGGFGGGGGFGGGGGGGGGGGGGGDGGDGGGGGGFGGFGGFGGGGGDGGGGGGGGGGGGCGGGGGGF:9CFFGGFGGGGGGGGGEGGEGGGGCFF<EF+AFGFFGFEG9@CD6A>EGGGG+9CEGE:EGGG5E=EGG?@CGGGFFGFFFGGGEFF
@M01751:259:000000000-C669V:1:1102:22285:18035 1:N:0:AGAGTC
ATGCCTACGTCATCCCCACCTTCCTCCGGTTTATCACCGGCAGTCTCCTTTGAGTTCCCGACCGAATCGCTGGCAACAAAGGATAAGGGTTGCGCTCGTTGCGGGACTTAACCCAACATTTCACAACACGAGCTGACGACAGCCATGCAGCACCTGTCTCACGGTTCCCGAAGGCACTAAGGCATCTCTGCCGAATTCCGTGGATGTCAAGAGCTGGTAAGGTTCTGCGCGTTGCTTCGAATTAAACCACATGCTCCACCGCTTGTGCGGGCCCCCGTCAATTCCTTTGAGTTTTAACCTT
+
CCCCCGGGGGGGGGFGGGGGGGGGGGGGGGGGGGGGGGGGGGGGGFGGGGGGGGGGGGGGDEGG@7B:CCFGGGGGGGGGGGGGGG<FFGGGGGGGGGGGGGGGGGGGGGGGGGGGGGGGGGGGGGGGGGGGGGGGGGGGGGGGGGGGGGGGGFAFGGFFFGGGGGGGGEGGCFGGGGFGCCGFCFGGGGGGEGGGGFGFF<CECFFGGFF<<CGGFGGGGCFGGFGGGCEEEEGGGFGFGGGGGGGFGGGGCGFFGGGGEGEGCF?FGGGGGGGGEG58EGGCGGGGFCCGGFGCGGFGG
@M01751:259:000000000-C669V:1:1102:13015:18037 1:N:0:AGAGTC
ATGCCTACGTCATCCCCACCTTCCTCCGGTTTGTCACCGGCAGTCTCCTTAGAGTGCCCACCATAACGTGCTGGTAACTAAGGACAAGGGTTGCGCTCGTTACGGGACTTAACCCAACATCTCACGACACGAGCTGACGACAGCCATGCAGCACCTGTCTCAATGTTCCCGAAGGCACCAATCCATCTCTGGAAAGTTCATTGGATGTCAAGGCCTGGTAAGGTTCTTCGCGTTGCTTCGAATTAAACCACATGCTCCACCGCTTGTGCGGGCCCCCGTCAATTCATTTGAGTTTTAACCT
+
CCCCCGGGGGGGGGGGGGGGGGGGGGGGGGGGGGGGGGGGGGGGGFGGGGGGGGGGGGGGGGGGGGGGGGGGGGGGGGGGGGGGGGGGGGGGGGGGGGGGGGGGGGGGGGGGFGGGGGGGGCFGGGGGGGGGGGGFGGGGGGGGGGGGGGGGGGGG?FGFGFGGGGGGGGGGGDGGFFGGGGGFFGGCFGGFFFGGFEFGGGCFGFGGGGFCFGGGGGFGG9ECFFGGGFDCB7<CGFC:<FGGGGGGGGC>FCCFGFFFEDEGCCC+<>E*//:8CEGGGGFGF@?F@C9CGGGG??7CC
@M01751:259:000000000-C669V:1:1102:15099:18148 1:N:0:AGAGTC
ATGCCTACGTCATCCCCACCTTCCTCCGGTTTATCACCGGCAGTCTCCTTTGAGTTCCCGACCGAATCGCTGGCAACAAAGGATAAGGGTTGCGCTCGTTGCGCGACTTAACCCAACATTTCACAACACGAGCTGACGACAGCCATGCAGCACCTGTCTCACGGTTCCCGAAGGCACTAAGGCATCTCTGCCGAATTCCGTGGATGTCAAGAGTAGGTAAGGTTCTTCGCGTTGCATCGAATTAAACCACATGCTCCACCGCTTGTGCGGGCCCCCGTCAATTCATTTGAGTTTTAACCTT
+
CCCCCGGGGGGGGGGGGGGGGGGGGGGGGGGGGGGGGGGGGGGGGGGGGGGGGGGGGGGGGGGGGGGGGGGGGGGGGGGGGGGGGGGGGGGGGGGGGGGGGGGGGGGGGGGGGGGGGGGGGGGGGGGGGGGGGGGGGGGGGGFGGGGGGGGGGGGGGGCGGGGGGGGGGGGGGGGGGGGGGGGGGGGGGGGGGGGGGGGGGGGGGGGGGGFGGGGGGGGGGGGGGGGGGGGGGGGCGF?FFGGGGGGGGGGGFGFGGGGGGGGGGGGGEE>CEEGGDEGCGGGGGGGFF9EFGGFFFGCFG
@M01751:259:000000000-C669V:1:1102:7930:18186 1:N:0:AGAGTC
ATGCCTACGTCATCCCCACCTTCCTCCGGTTTATCACCGGCAGTCTCCTTTGAGTTCCCGACCGAATCGCTGGCAACAAAGGATAAGGGTTGCGCTCGTTGCGGGACTTAACCCAACATTTCACAACACGAGCTGACGACAGCCATGCAGCACCTGTCTCACGGTTCCCGAAGGCACTAAGGCATCTCTGCCGAATTCCGTGGATGTCAAGAGTAGGTAAGGTTCTTCGCGTTGCATCGAATTAAACCACATGCTCCACCGCTTGTGCGGGCCCCCGTCAATTCATTTGAGTTTTAACCTT
+
CCCCCGGGGGGGGGGGGGGGGGGGGGGGGGGGGGGGGGGGGGGGGGGGGGGGDGGGGGGGGGGG@@BCFGGGGGGGGGGGFEGGGGGGGGFGGGGGGGGGFGGGGGGGGGGGGGGGGGGGFGGGGGGGGGGDGGGGGGGGGDDGGGFGGCFGGGGGGGGGGGGDGFGGGGGGGGGEGGGGFFGGGGGGGGGGFGEEGGFGGD7FFGGGGFDGDFGFGFGGGGFEFGGFGGGGGGGFF7;CFFFGEFGFGGG@CGCGFDCE?CCEGG6CEDEGEGGGGEE=CG+2<CEGD78<CGFFFCFGG
@M01751:259:000000000-C669V:1:1102:25417:18190 1:N:0:AGAGTC
GTACTTAACCGGATTAGATACCCTGGTAGTCCACGCCGTAAACGATGTCGACTTGGAGGTTGTTCCCTTGAGGAGTGGCTTCCGGAGCTAACGCGTTAAGTCGACCGCCTGGGGAGTACGGCCGCAAGGTTAAAACTCAAATGAATTGACGGGGGCCCGCACAAGCGGTGGAGCATGTGGTTTAATTCGATGCAACGCGAAGAACCTTACCTACTCTTGACATCCACGGAATTCGGCAGAGATGCCTTAGTGCCTTCGGGAACCGTGAGACAGGTGCTGCATGGCTGTCGTCAGCTCGTGT
+
CCCCCFFGAFG@:C@D-FF@F<ECFCE9<EEFF<FCDEGGFGGGGFFFCGCCF@FCFFFFFGGGGGFFGGGFGDEE8D7C<<@FE7FE<?AF?@C@:C<?F<7FC=FGC:++==F=F<,CFGGGGGGC7<BFFCACCGC,<@FFGFGDFGGEDGGGD@FG*=F,,8=7<FEGGGDC,,?B<<FG@F9<F,:F7<FFGGGC58*<E>*AFE6CF8+:+<CCGG79CCFCCC>FFFGDEECC8@F:EFGCFDCCC97C?/;*/:8@ECC5*<+*0*3@6<:CC?F=FG5*3**;85+3<AE5C
@M01751:259:000000000-C669V:1:1102:4222:18195 1:N:0:AGAGTC
GTACTTAACAGGATTAGATACCCTGGTAGTCCACGCCGTAAACGATGTCGACTTGGAGGTTGTTCCCTTGAGGAGTGGCTTCCGGAGCTAACGCGTTAAGTCGACCGCCTGGGGAGTACGGCCGCAAGGTTAAAACTCAAATGAATTGACGGGGGCCCGCACAAGCGGTGGAGCATGTGGTTTAATTCGATGCAACGCGAAGAACCTTACCTACTCTTGACATCCACGGAATTCGGCAGGGATGCCTTAGTGCCTTCGGGAACCGTGAGACAGGTGCTGCATGCCTGCCTTCAGCCCGTGT
+
CCCCCF<AFGFEGGGGGGGGGGGGGGGGGGGGGGGCEEFFEGGGGGGGGGFGG>FGGGGGGGGGGGGGG8FFGGGGGGGGGGGGGGGGFECFDCGGGGGGGGDDGGGGFGGFFGGGDCFGGEFGEGGGGGDGGGG9E9BFFGGGGGG?FCFGGGECFGDC@EEF>,=FFCECCGFGGGGFFFCE9C<FFGCE@EFGDGEGE*;6>56<CF@CGF6<CEGC6+<9;+<CCE8@C9C6CCE**AF5CFGGGG7EFFFFCCC5CC/;*;C8CEGEFC+<0?:++<++++0**+2<9CC**:*2*
@M01751:259:000000000-C669V:1:1102:18495:18216 1:N:0:AGAGTC
GTACTTAACAGGATTAGATACCCTGGTAGTCCACGCCGTAAACGATGTCGACTTGGAGGTTGTTCCCTTGAGGAGTGGCTTCCGGAGCTAACGCGTTAAGTCGACCGCCTGGGGAGTACGGCCGCAAGGTTAAAACTCAAATGAATTGACGGGGGCCCGCACAAGCGGTGGAGCATGTGGTTTAATTCGATGCAACGCGAAGAACCTTACCTACTCTTGACATCCACGGAATTCGGCAGAGATGCCTTAGTGCCTTCGGGAACCGTGAGACAGGTGCTGCATGGCTGTCGTCAGCTCGTGT
+
CCCCCGGGGGGGGGGGGGGGGGGGGGGGGGGGGGGGGGGGGGGGGGGGGGGGGGGGGGGGGGGGGGGGGGGGGGGGGGGGGGGGGGGGGGGGGGGGGGGGGGGGGGGGGGGGGGGGGGGGGGGGGGGGGGGGGGGGGGGGFGGGGGGGGGGGGGGGGGGGGE:FCFFGGGGDDGGGGGGGFGGGGGGGGFGFGGGGGGGGGEGGGGGGGGGGGGGGGGFGGGGGGFFGGGEGGGGGGGG>FGFGGGGGGGGFGGFGGGGGGGGFGCFCGGG?8CFCFFFGGGED5@EC9EGGGGGCEGE*1
@M01751:259:000000000-C669V:1:1102:17842:18280 1:N:0:AGAGTC
GTACTTAACAGGATTAGATACCCTGGTAGTCCACGCCGTAAACGATGTCGACTTGGAGGTTGTTCCCTTGAGGAGTGGCTTCCGGAGCTAACGCGTTAAGTCGACCGCCTGGGGAGTACGGCCGCAAGGTTAAAACTCAAATGAATTGACGGGGGCCCGCACAAGCGGTGGAGCATGTGGTTTAATTCGATGCAACGCGAAGAACCTTACCTACTCTTGACATCCACGGAATCTGGCAGAGATGCCTTAGTGCCTTCGGGAACCGTGAGACAGGTGCTGCATGGCTGTCGTCAGCTCGTGT
+
CCCCCGGGGGGGGGGGGGGGGGGGGGGGGGGGEGGGGGGGGGGGGGGGGGGGGGGGFGGGGGGGGGGGGGGGGGGGGGGGGGGGGGGGGGGGGGGGGGGGGGGGGGGDGGGGGDGGGGGGDGGGGGGGGGGGGGGGGGGGGGGGGGGGGGGGGGGGFFGGGGGGGGGGGGGGGGGGGFGGGGGGGGGGGGGGGGGGGGGGGGGGFGGGGGGGGGGGGGGFFGGGGGGGGGGGGGGGGGGGGGGGGGGGGGGGGGGGGGGGGGGGGGGGGFEFGGGGGGGGGGGGGFGGGFFGGGG9<EEFC
@M01751:259:000000000-C669V:1:1102:13842:18287 1:N:0:AGAGTC
GTACTTAACAGGATTAGATACCCTGGTAGTCCACGCCGTAAACGATGTCGACTTGGAGGTTGTTCCCTTGAGGAGTGGCTTCCGGAGGTAACGCGTTAAGTCGACCGCCTGGGGAGTACGGCCGCAAGGTTAAAACTCAAATGAATTGACGGGGGCCCGCACAAGCGGTGGAGCATGTGGTTTAATTCGATGCAACGCGAAGAACCTTACCTACTCTTGACATCCACGGAATTCGGCAGAGATGCCTTAGTGCCTTCGGGAACCGTGAGACAGGTGCTGCATGGCTGTCGTCAGCTCGTGT
+
@CCCCFFGGGFFGFGGGGGGGFGFGGGGFGGGGGGCFGGGGGAFFFGFAFC@76EC@CGGGGCDF<FFFGFFFGGFGGDGGGGDGEGGEDCFFGGGGGGF<FFGGDGGG7DFFGGGGFD7=:>:=FEGGGCEDFGG<FCF9CA==FF@FECCEFEEEGGGGG@<CGEEF:CFGGCFGGFFFC@C<CCGDEFGDFFGGGGEEC>FG:>CC@+<@C<@CCGF6EFFGFFDCCE8C:8CEGCFCF7@F67++<A9E7<AFG55:28E5**1??+;;*<6+0AG69E6*:CGCEGG*;C9+:2AC
@M01751:259:000000000-C669V:1:1102:11628:18305 1:N:0:AGAGTC
ATGCCTACGTCATCCCCACCTTCCTCCGGTTTATCACCGGCAGTCTCCTTTGAGTTCCCGACCGAATCGCTGGCAACAAAGGATAAGGGTTGCGCTCGTTGCGGGACTTAACCCAACATTTCACAACACGAGCTGACGACAGCCATGCAGCACCTGTCTCACGGTTCCCGAAGGCACTAAGGCATCTCTGCCGAATTCCGTGGATGTCAAGAGTAGGTAAGGTTCTTCGCGTTGCATCGAATTAAACCACATGCTCCACCGCTTGTGCGGGCCCCCGTCAATTCATTTGAGTTTTAACCTT
+
CCCCCGGGGGGGGGGGFGGGGGGGFGGGGGGGGGGGGGGGGDEGGFGGGGGGGGGFGGGGGGGG88BBFFGECGGGGGGGGGGGGGGGGGGGGGGGGGGGGGGGGGGGGGGGGGGGGCFGFFGGGGGGGGECEGGGGGGGDEGGGGGGGFGGGGGGGGDGEGGGFFGGGGGGGGGCFGGGC7FGGGGGGGGGGGEGFGGGGGD@FFGGGGGFGGGGGGGGGGF@FFGGG>EEGGGGGGGGGGFGGGGGGGGGFGFGFGGGGDGEFGFGGGGGEGCEGEGGGGGF7CFGG7*AEGGGG7FGG
@M01751:259:000000000-C669V:1:1102:25509:18314 1:N:0:AGAGTC
ATGCCTACGTCATCCCCACCTTCCTCCGGTTTATCACCGGCAGTCTCCTTTGAGTTCCCGACCGAATCGCTGGCAACAAAGGATAAGGGTTGCGCTCGTTGCGGGACTTAACCCAACATTTCACAACACGAGCTGACGACAGCCATGCAGCACCTGTCTCACGGTTCCCGAAGGCACTGAGGCATCTCTGCCGAATTCCGTGGATGTCAAGAGTAGGTAAGGTTCTTCGCGTTGCATCGAATTAAACCACATGCTCCACCGCTTGTGCGGGCCCCCGTCAATTCATTTGAGTTTTAACCTT
+
CCCCCGGGGGGGGGGGGGGGGGGGGGGGGGGGGGGGGGGGGGGGGGGGGGGGGGGGGGGGGGGG@8BBFFFGEGGGGGGGGGGGGGGFGGGGGGGEGGGGGGGGGGGGGGGGGGGGGGGFGGGGG@:EGGGGGGGGGGGGGGGGGGGGGFGFGGGGGGGGGGGGGFGGFGGGGGGGG8CGGGGCGGFGGEFGGDEGFFGGGGDGGGFGGGGGGGGGGGGGCFGGGGGGGGDGGDGGGGD6:EFGGGG?FGDGGGF@CCDDEDEECG678C8?CEGGG:E8EGGGFFGG?C5<F?EE<ECFG
@M01751:259:000000000-C669V:1:1102:3560:18317 1:N:0:AGAGTC
GTACTTAACAGGATTAGATACCCTGGTAGTCCACGCCGTAAACGATGTCAACTAGCCGTTGGGAGTCTTGAACTCTTAGTGGCGCAGCTAACGCATTAAGTTGACCGCCTGGGGAGTACGGCCGCAAGGTTAAAACTCAAATGAATTGACGGGGGCCCGCACAAGCGGTGGAGCATGTGGTTTAATTCGAAGCAACGCGAAGAACCTTACCTGGCCTTGACATGCTGAGAACTTTCCAGAGATGGATTGGTGCCTTCGGGAACTCAGACACAGGTGCTGCATGGCTGTCGTCAGCTCGTGT
+
CCCCCGCAF9F<FFGGGGGGGGGGGGGGGGGFGGGGFGB7CCGEDFGGGGFFGFFGGGFGGGGEFCFFFGGGGGGGFCGDGFGGGGGGGAEFFFCFGAEAFGFGFGEGEGGGGGFGGGGDGEGGGCCC7FEG<A9FFGGDFFG,D<FG9FEGGCECE:CECCEGGGGD>FGFCFCFFGFGFGGGGGGGGGCFDCGGGGC7*=ECFGGG7ACFGGGGGGGGGFFCFGG+:@CFGGGFE@9C8C?FF?CFF><>CEFECGCCC88@CFG+<*0;FEFEFF?<8CFF5CCEAEGG=>FF<=GG7
@M01751:259:000000000-C669V:1:1102:8196:18320 1:N:0:AGAGTC
ATGCCTACGTCATCCCCACCTTCCTCCGGTTTGTCACCGGCAGTCTCCTTAGAGTGCCCACCATAACGTGCTGGTAACTAAGGACAAGGGTTGCGCTCGTTACGGGACTTAACCCAACATCTCACGACACGAGCTGACGACAGCCATGCAGCACCTGTGTCTGAGTTCCCGAAGGCACCAATCCATCTCTGGAAAGTTCTCAGCATGTCAAGGCCAGGTAAGGTTCTTCGCGTTGCTTCGAATTAAACCACATGCTCCACCGCTTGTGCGGGCCCCCGTCAATTCATTTGAGTTTTAACCT
+
CCCCCGGGGGGGGGGGFGCEGDAFCGFGGGGGEEFGGGGDGGGFFGGGGGGGGGGGGG?8BFGGGGGGGGGGFGGFEEGGGGFGGGGGG>FGGGGG:FEGDGGCFCEGGGGGGGGECGGGGCFF?EGGGGGG:FGGGFGGGGCGFGGDGGGGFCCF@GGGGGGGGEGGGDGGGGEGGGEF@FGGGGFF?FGEEEFFGGGGGGGGGFGFGGG?FGGGGGGGGGGBFGG<7FFE@FEG@FEFGGFGDGGGGCCFC6C@:CF8CEEGG>FGGGGCEC**:E?E5>ECF79FG7C>EFGGFGFG9
@M01751:259:000000000-C669V:1:1102:19927:18343 1:N:0:AGAGTC
ATGCCTACGTCATCCCCACCTTCCTCCGGTTTATCACCGGCAGTCTCCTTTGAGTTCCCGACCGAATCGCTGGCAACAAAGGATAAGGGTTGCGCTCGTTGCGGGACTTAACCCAACATTTCACAACACGAGCTGACGACAGCCATGCAGCACCTGTCTCACGGTTCCCGAAGGCACTGAGGCATCTCTGCCAGATTCCGTGGATGTCAAGAGTAGGTAAGGTTCTTCGCGTTGCATCGAATTAAACCACATGCTCCACCGCTTGTGCGGGCCCCCGTCAATTCATTTGAGTTTTAACCTT
+
CCCCCGGGGGGGGGFFGFGGGGGGCGGGGGGGGFGGGGGGGGGGGGFGFGFGGGGGGGGGGGGG888BCDGGEGFGGGGGGGGCCGEFGFF:=:FEDGGF8EGDCGGGGFGGGGGGGGGGGGFFGGEGGGGGGEFFFEGCCFFCFGGGECACFGGGGGGGGGF@FGCFFGEECFFCFDDF8<<FFGGGGCCFFFE@FFF::BEGGGGCCFFCDGGGGGGFFGGGDGFGGGE8C55<EFGGFFGCGGGDFGGGGGGF::;ECEGECG<?=58CCC:EGEE=EF:CGFE<E7C@+3<@63<<:
@M01751:259:000000000-C669V:1:1102:19265:18390 1:N:0:AGAGTC
GTACTTAACAGGATTAGATACCCTGGTAGTCCACGCCGTAAACGATGAATGTTAGCCGTCGGCAAGTTTACTTGTCGGTGGCGCAGCTAACGCATTAAACATTCCGCCTGGGGAGTACGGTCGCAAGATTAAAACTCAAAGGAATTGACGGGGGCCCGCACAAGCGGTGGAGCATGTGGTTTAATTCGAAGCAACGCGCAGAACCTTACCAGCCCTTGACATGTCCGGCTAACCATAGAGATGTGGTGTTCCCTTCGGGGACCGGAACACAGGTGCTGCATGGCTGTCGTCAGCTCGTGTC
+
CCCCCGGGGGGGGGGGGGGGGGGGGGGGGGGGGGGGGGEGGGGGGGGGGGGGGGGGGGGGGGGGGGGGGGGGGGGGGGGGGGGGGGGGGGGGGGGGGGGGGGGGGGGGGGGGGGGGGGEGGGGGGGGGGGGGGGGGGGGGGGGGGGGGGDGGGGGGGGGGGGGGGGGGGGGDGGGGGGGGGGGGGGGGGGGGGGGGGGGGGGGGGGGGGGGFGGGGGGGGGGGGGGGGGGGGGGGGGGGGGGFGFGGGGGGGGGGGFEGD5EEEEEGGGGGGGFGGFGGGGGGGGGGGGGGGG6<FDE5C6
@M01751:259:000000000-C669V:1:1102:12270:18424 1:N:0:AGAGTC
GTACTTAACAGGATTAGATACCCTGGTAGTCCACGCCGTAAACGATGTCAACTAGCCGTTGGGATCCTTGAGATCTTAGTGGCGCAGCTAACGCATTAAGTTGACCGCCTGGGGAGTACGGCCGCAAGGTTAAAACTCAAATGAATTGACGGGGGCCCGCACAAGCGGTGGAGCATGTGGTTTAATTCGAAGCAACGCGAAGAACCTTACCTGGCCTTGACATGCTGAGAACTTTCCAGAGATGGATTGGTGCCTTCGGGAACTCAGACACAGGTGCTGCATGGCTGTCGTCAGCTCGTGT
+
CCCCCGGGGGFGGGGGGGGGGGGGGGGGGGGFGGGGGGGGGGGGGGGGGGGGGGGGGGGGGGGGGGGGGGGGGGGGGGGGGFGGGGGGGGGGGGGGGGGGGGGGGGGGG7FGGGGGGGGGGGGGGGGGGGGGGGGGGGGFGGGGGGGEGGGGGGGGGGGGGGGFFGGGGGGBFGGGGGGG<FFF@FFGCEFEGGGGGGGGGGGGGGGGGGFGGFGGGGGGGGGGGGGGGGGGGGGFGGGGGGGGFGFEFGGGGGGGDGGCEEFF796CFGG*C8C?ECC??FGFGGGGF*;FGGGEGGC5:
@M01751:259:000000000-C669V:1:1102:20124:18446 1:N:0:AGAGTC
ATGCCTACGTCATCCCCACCTTCCTCCGAGTTGACCCCGGCAGTCTCCTATGAGTCCCCGCCATAACGCGCTGGCAACATAGAACGAGGGTTGCGCTCGTTGCGGGACTTAACCCAACATCTCACGACACGAGCTGACGACAACCATGCACCACCTGTACACCGACCACAAGGGGGCGACCATCTCTGGCCGTTTCCGGTGTATGTCAAGCCTTGGTAAGGTTCTTCGCGTTGCATCGAATTAATCCGCATGCTCCGCCGCTTGTGCGGGCCCCCGTCAATTCCTTTGAGTTTTAGCCTTT
+
CCCCCGGGGGGGGGGGGGGGGGGGFGGGGGGGGGGGGGGGGGGGGGGGGGGGGGGGGGGGGGGGGGGGGDFGGGGGGGGGGGGGGGGGGGGGGGGGGGGFFGGGEGGGGGGGGGGGGGGGGEGGFGGGGGGGGGGGGGGGGGGGGGGGGGGGCGGGGGGGGGGGGGGGGGGGGGGCGGGGGGGG@CGGGGGGGGGGGGGGGGGGGGGGGGGGGFDFGGGGGGGFGGGGGGGGGGGGGGFFGGGGGGFEGGGGGGGGGGECCGECGEFGGGDCGEGEEGGCFGGGGGGG7CGDFFGGGGGG+
@M01751:259:000000000-C669V:1:1102:16624:18462 1:N:0:AGAGTC
GTACTTAACCGGATTAGATACCCTGGTAGTCCACGCCGTAAACGATGTCGACTTGGAGGTTGTTCCCTTGAGGAGTGGCTTCCGGAGCTAACGCGTTAAGTCGACCGCCTGGGGAGTACGGCCGCAAGGTTAAAACTCAAATGAATTGACGGGGGCCCGCACAAGCGGTGGAGCATGTGGTTTAATTCGATGCAACGCGAAGAACCTTACCTACTCTTGACATCCACGGAATTCGGCAGAGATGCCTTAGTGCCTTCGGGAACCGTGAGACAGGTGCTGCATGGCTGTCGTCAGCTCGTGT
+
CCCCCGGGGGGGGGGGGGGGGGGGGGGGGGGGGGGGGGGGGGGGGGGGGGGGGGGGGGGGGGGGGGGGGGGGGGGGGGGGGGGGGGGGGGGGGGGGGGGGGGEGGDGGGGGGGGCFGGGGGGGGGGGGGGGGGGGGGGGGGGFGGGGGGGEEGGGGGGGGGGGGGGGGGGGGGGGGGDFGFFGGGGGGGGGGGF@FGGGGGGGGGGGGGGGGGGFEGGG?FGGGGGGGGGGGGGGGGGGGFGGGGGGG6CFFGGGEGGGGGGGG5A*ACFGFGC@6@FGGGFFGGCEGGGGGGGGFGGGGE
@M01751:259:000000000-C669V:1:1102:26225:18486 1:N:0:AGAGTC
GTACTTAACAGGATTAGATACCCTGGTAGTCCACGCCGTAAACGATGTCGACTTGGAGGTTGTTCCCTTGAGGAGTGGCTTCCGGAGCTAACGCGTTAAGTCGACCGCCTGGGGAGTACGGCCGCAAGGTTAAAACTCAAATGAATTGACGGGGGCCCGCACAAGCGGTGGAGCATGTGGTTTAATTCGATGCAACGCGAAGAACCTTACCTACTCTTGACATCCACGGAATTCGGCAGAGATGCCTTAGTGCCTTCGGGAACCGTGAGACAGGTGCTGCATGGCTGTCGTCAGCTCGTGT
+
CCCBCGGGGGGGGGGGGGGGGFGGGFGFGGGGGGGGGDFGDGGGGGGGFFFCFCFGGGGGGGGGGFEGGGGGGGGGGGGGG8@@CF@FGGGFGD=CFFGFFFDGGCGCFFDFGG:=FA,?FGGGGGGGGCFCGGGF8,CFCFGGACFFGFGGGGGC>:BEGGGCFGG7:*:FFFFBFF@F<CC:9FGCCGCGGGG7EEGDCGDFGGFFGGGGGGCCGF+CC?EFCFFCEG5@FFG@E>8;88EFGGGGFGE@7<<C6;CE>CF>/85C5+0;0A<CC<:@EFCF@A>;6CCFFE6+<=CE:
@M01751:259:000000000-C669V:1:1102:27713:18579 1:N:0:AGAGTC
GTACTTAACAGGATTAGATACCCTGGTAGTCCACGCCGTAAACGATGTCGACTTGGAGGTTGTTCCCTTGAGGAGTGGCTTCCGGAGCTAACGCGTTAAGTCGACCGCCTGGGGAGTACGGCCGCAAGGGTAAAACTCAAATGAATTGACGGGGGCCCGCACAAGCGGTGGAGAATGTGGTTTAATTAGATGCAACGCGAAGAACCTTACCTACTCTTGACATCCAGCGAACTTTCCAGAGATGGATTGGTGACTTCGGGAACGCTGCGACAGGTGCTGAATGGCTGTCGCAAGATCGAGG
+
CCC<CCCECE<8CFFC<EEFCCEGGFGGEFFCFEF@CCFFGG,CEFF@CFCFDDFFCCEFCFFGGGE9C<EFGA@9CD>FGEEFEEF:6?CACC74@FDC5,B,+FC:@FFFFFEGGEDCG+4@CCEFD+B,>B,C=,=DDD>FA=FCFCCEFGD*:*>*41CF<8=FF7F:F8<2<FFG2C7FB9<,>C@9FC<:<CG55:E6>FGFGG:?<:EFF?FC6CCC*830:C>EFFGG+<CFF>FGECE7A*AE+00<98CCECFGG*;*::8?:F<E+9++3<@CF6;*+/*188*+32***
@M01751:259:000000000-C669V:1:1102:22741:18579 1:N:0:AGAGTC
GTACTTAACAGGATTAGATACCCTGGTAGTCCACGCCGTAAACGATGTCGACTTGGAGGTTGTTCCCTTGAGGAGTGGCTTCCGGAGCTAACGCGTTAAGTCGACCGCCTGGGGAGTACGGCCGCAAGGTTAAAACTCAAATGAATTGACGGGGGCCCACACAAGCGGTGGAGCATGTGGTTTAATTCGATGCAACGCGAAGAACCTTACCTACTCTTGACATCCACGGAATTCGGCAGAGATGCCTCAGTGCCTTCGGGAACCGTGAGACAGGTGCTGCATGGCTGTCGTCAGCTCGGGT
+
CCCCCGGGGGGGGGGGGGGGGGGFFGGGDGGGGGGCFGGGGGGGGFGGGGGGGGGGGGEGGGGGGGGGGGGGC,@FGGGGGGGBFGGGFGGGGGGGGGGGGGGGGGGGG7FFFEFGGGGGGCFGGEGGGGGGGGGGGGGGGGGGAAFGGGGGGGGEFCEG@FEFFGGFGCEFGC*?CCGGCGFFGGGFGGFDGGGGGGGGGCEF6CFGGGFF7+<FFFGGGGGGGG?>ECEGGGG>8E*28;7CCFGGGCCFGGDGGGGGGGGGC?5CEDG8FFC8CFCCG?@FGGDC<FCCFGGGFG***
@M01751:259:000000000-C669V:1:1102:22878:18598 1:N:0:AGAGTC
ATGCCTACGTCATCCCCACCTTCCTCCGGTTTATCACCGGCAGTCTCCTTTGAGTTCCCGCCATTACGCGCTGGCAACAAAGGATAAGGGTTGCGCTCGTTGCGGGACTTAACCCAACATTTCACAACACGAGCTGACGACAGCCATGCAGCACCTGTCTCAGAGTTCCCGAAGGCACTAAAGCATCTCTGCTAAATTCTCTGGATGTCAAGAGTAGGTAAGGTTCTTCGCGTTGCATCGAATTAAACCACATGCTCCACCGCTTGTGCGGGCCCCCGTCAATTCATTTGAGTTTTAACCT
+
CCCCCGGGGGGGFGFGGGGGFGGGGGGGGGGGGGGGGGGDGEFFGCAFGFFGGGGGGGGGGGGGGGGFGGGCFGGDFFGFGGFFGGGFGGGGGGGGGGDCDGGDCFGGGEF?EBEEGGDFGGGGAFCGFGEGGGGGGF::F+5@FCE@CFBCGGGGGEF9FFGGFFFGFFGG*>FFFC3DCEGGGFFCFDFGCFGGGCG9BFGGGGFFDGGDF@BGGDFCFF7?FBCFCFGDEE88CFF5@FFGGCGG*;CFF6CCEEFFFG>E8>G8:*/:5E:EEEE8**<CG79CCC?EFFGGF+99+
@M01751:259:000000000-C669V:1:1102:4779:18627 1:N:0:AGAGTC
ATGCCTACGTCATCCCCACCTTCCTCCGGTTTATCACCGGCAGTCTCCTTTGAGTTCCCGACCGAATCGCTGGCAACAAAGGATAAGGGTTGCGCTCGTTGCGGGACTTAACCCAACATTTCACAACACGAGCTGACGACAGCCATGCAGCACCTGTCTCACGGTTCCCGAAGGCACTAAGGCATCTCTGCCGAATTCCGTGGATGTCAAGAGTAGGTAAGGATCTTCGCGTTGCATCGAATTAAACCACATGCTCCCCCGCTTGTGCGGGCCTCCGTCAATTCATTTGAGTTTTAACCTT
+
CCCCCDFGDGGFFGFG@FGECF@FEECC@:@@FGGGG@F>FGCF<9<FCEEFCDFGCFF7FE@C@@B@CF8CC?CECFFFGGGFECC@EFGGFGDCBCGGGDGD=C7FGGFFGGEFCF>FG,@CFF7FG7CEGGF93::FEGG<FF@,B,DCFFF8EFFEAFGGF@GGDFG>7*:>FFFFF@FCCGCGFGGGGGD7CF@AFF7*?FAFDEG?CFFCCCFFGG,C:9@CGDEEGGGGG95;8+;<9@+2CECGG<@C+*2:58CC*2++*:CE5*28CECC*AG<+3<CCECCGFFF+<7+<
@M01751:259:000000000-C669V:1:1102:6139:18644 1:N:0:AGAGTC
GTACTTAACAGGATTAGATACCCTGGTAGTCCACGCCGTAAACGATGTCAACTAGCCGTTCGAATCCTTGAGATTTGAGTGGCGCAGCTAACGCATTAAGTTGACCGCCTGGGGAGTACGGCCGCAAGGTTAAAACTCAAATGAATTGACGGGGGCCCGCACAAGCGGTGGAGCATGTGGTTTAATTCGAAGCAACGCGAAGAACCTTACCTGGCCTTGACATGCTGAGAACTTTCCAGAGCTGGATTGGTGCCTTCGGGAACTCAGACACAGGTGCTGCATGGCTGTCGTCAGCTCCTGT
+
@CCCCGGFDFFG@EFFCDCFEFGFFCEA<FFFGGGEGGGG7FFFDFDGGDEGGCFFFGF7,B,CCFFFGE,C@@F,,9FAE7::7C:FFFGGGGEGGG9,CEAGFG7FC=<CFGCEFEE+@FCEG@E+FFFGFFGGGGGFDFFG<DFFGGEDCGGFGGGGGGG8<BF7FGGDFC7FGGCFFFGFDFCGCCFGDFFGEG*1:**08CFGGGGGCFCCCF+00<:<8@<<5A9FGGF@C7:9:*20887C*;@FFF9+<CC*/*2@EFGGG6C8;*<+09@<69C*;C8;F*88*13CG+37+
@M01751:259:000000000-C669V:1:1102:12795:18658 1:N:0:AGAGTC
GTACTTAACAGGATTAGATACCCTGGTAGTCCACGCCGTAAACGATGTCGACTTGGAGGTTGTTCCCTTGAGGAGTGGCTTCCGGAGCTAACGCGTTAAGTCGACCGCCTGGGGAGTACGGCCGCAAGGTTAAAACTCAAATGAATTGACGGGGGCCCGCACAAGCGGTGGAGCATGTGGTTTAATTCGATGCAACGCGAAGAACCTTACCTACTCTTGACATCCACGGAATTCGGCAGCGATGCCTTAGTGCCTTCGGGAACCGTGAGACAGGTGCTGCATGGCTGTCGTCAGCTCGTGG
+
CCCCCGGGGGGGGGGGGGGGGGGGGGGGGGGGGGGGGGGGGGGDGGGGGGGGGGGGGGGGGGGGGGGGGGGGGEFFGGGGGGGGGGGGGGGGGGGGGGGGGGGGGGGGGGGGGGGGGGGGGGGGGGGGGGGGFGGGGGGGGGGGGGGFGGEGGGCGGGGGEGEGGGGGGGGGFGGDGGFFGGGGGFGGGGGGGGGGGGGGGGGGGGGGGGGGFGCGGGGGGGGGGFGGGGGGGCCEDGE*:CEGGGGGGGGGGGGGGGGGGGGFEEGGGGGGGGGGEFGGFDGGFFGGGGGF=CC:8C=5*
@M01751:259:000000000-C669V:1:1102:12472:18688 1:N:0:AGAGTC
GTACTTAACAGGATTAGATACCCTGGTAGTCCACGCCGTAAACGATGGAAGCTAGCCGTCGGGGGGTTTACCTTTCGGTGGCGCAGCCAACGCTTTAAGCTTCCCGCCTGGGGAGTACGGTCGCAAGGCTAAAACTCAAAGGAATTGACGGGGGCCCGCACAAGCGGCGGAGCATGCGGATTAATTCGATGCAACGCGAAGAACCTTACCAAGGCTTGACATACACCGGAAACGGCCAGAGATGGTCGCCCCCTTGTGGTCGGTGTACAGGTGGTGCATGGTTGTCGTCAGCTCGTGTCGT
+
CCCCCGGGGGGGGGGGGGGGGGGGGGGGGGFFGGGGGGGGGGGGGGGGGGGFGGGGGGGGGGGGGGGGGGGGGGGGGGGGGGGGGGGGGGGGGGGGGGGGGGGGGGGGGGGGGGGGGGGGGGGGGGGGGGGFGGGGGGGGGGGGGGGGGGGGGGGGGGGEGGGGGGGGGGGGGGFGGGGGDGFGGGGGGGGGGGGGGGDGGGGGGGGGGGGGFGGGGGGGGGGGGGGGGGGGGFDDGGGFGGGGGGGGGGGGGGG6<FCFEEGGGGGGGGGGGGGGGGGGGFGGGGGGGGGG?EEGGGGG:
@M01751:259:000000000-C669V:1:1102:19234:18776 1:N:0:AGAGTC
ATGCCTACGTCATCCCCACCTTCCTCCGGTTTGTCACCGGCAGTCTCCTTTGAGTTCCCGACCGAATCGCTGGCAACAAAGGATAAGGGTTGCGCTCGTTGCGGGACTTAACCCAACATTTCACAACACGAGCTGACGACAGCCATGCAGCACCTGTCTCACGGTTCCCGAAGGCACTAAGGCATCTCTGCCGAATTCCGTGGATGTCAAGAGTAGGTAAGGTTCTTCGCGTTGCATCGAATTAAACCACATGCTCCACCGCTTGTGCGGGCCCCCGTCAATTCATTTGAGTTTTAACCTT
+
CCCCCGGFEEGGGG<EFGGGDFGGCFGGGGGGGFFFCCFGGGGGGFAEFGGEFFGGGGGGGGGE8888@DEEGGCFGGGGGGGGCFAGDFCFGCF:E7FFGEGGGEGGGFFGFFGG7FG<DGGCCECGGDGGEBFFDEFGG>FFE=FFG,@<FFBFAFAFF;,3@>CE::7FFEFFGCEGCCGFCCFFGGFFGGGG:,?>CF7@CCAFGGFFCEGGCCFCBFFF9CE:FGEGGD*A9<CC8:EFGCCCGGCFFG7EFGGG85C*/;C9**:5EGGDD75;E?CFC:@FEE=7@EEGFCFCE
@M01751:259:000000000-C669V:1:1102:6644:18790 1:N:0:AGAGTC
GTACTTAACAGGATTAGATACCCTGGTAGTCCACGCCGTAAACGATGTCGACTTGGAGGTTGTTCCCTTGAGGAGTGGCTTCCGGAGCTAACGCGTTAAGTCGACCGCCTGGGGAGTACGGCCGCAAGGTTAAAACTCAAATGAATTGACGGGGGCCCGCACAAGCGGTGGAGCATGTGGTTTAATTCGATGCAACGCGAAGAACCTTACCTACTCTTGACATCCACGGAATTCGGCAGAGATGCCTTAGTGCCTTCGGGAACCGTGAGACAGGTGCTGCATGGCTGTCGTCAGCTCGTGT
+
CCCCCGGGGGGGGGGGGGGGGGGGGGGGGGGGGGGGGGGGGGGGGGGGGGGGGGGGGGGGGGGGGGFGGGGGGF@FGGGFGGGGGCFEGGGGDGGGGGGGGGGGGGGGGGGGGGGGGGGGGGGGGDGGGGGGGGGGGGFGGGGGGGF<DFGEDGGGGGGGGGGGGGGGGGGGGGGFGGGG@CFGGGG9FFGGGGGGGGGGGGGGGGGGGGGGFFDGGGGGGGGGFGFGGGGGGGGGGGGGGCC77FGGGGGFFGGGGFGGGGGGGGGGGGGGGGGGGGGGGGGGGFGGFGGFGGFDGGGGE
@M01751:259:000000000-C669V:1:1102:4173:18838 1:N:0:AGAGTC
ATGCCTACGTCATCCCCACCTTCCTCCGGTTTATCACCGGCAGTCTCCTTTGAGTTCCCGACCGAATCGCTGGCAACAAAGGATAAGGGTTGCGCTCGTTGCGGGACTTAACCCAACATTTCACAACACGAGCTGACGACAGCCATGCAGCACCTGTCTCAGCGTTCCCGAAGGCACCAATCCATCTCTGGAAAGTTCGCTGGATGTCAAGAGTAGGTAAGGTTCTTCGCGTTGCATCGAATTAAACCACATGCTCCACCGCTTGTGCGGGCCCCCGTCAATTCATTTGAGTTTTAACCTT
+
CCCCCGGGGGGGGGGGFGGGCGGFGFFEGFGGGGGGGGGGGEEFF9EFGGGGGDGGGGGGGGGE@@BCF7EGGC<EGGGGG@FFGGGGGGFGFGGGGGGGFDFGGEGGGF<FCFFGDFGFGAFFGGD8::C7FEGGGGEC7>EGFGGGECFGFGGGGGGG,=CF:>C,FEGEG@CFGGGGGGGFFC3,@CF9CFGGGGGGE*=FGGG<AFFCGGFFGGGFFF?EGG,<AEGG>5CEGGGF?EEGGG?FFGGFCE7CEGFCCEEGGG+<C85?*::EGGGEDEE++<FGG9CFCEFEFGDFC
@M01751:259:000000000-C669V:1:1102:23216:18850 1:N:0:AGAGTC
ATGCCTACGTCATCCCCACCTTCCTCCGGTTTATCACCGGCAGTCTCCTTTGAGTTCCCGACCGAATCGCTGGCAACAAAGGATAAGGGTTGCGCTCGTTGCGGGACTTAACCCAACATTTCACAACACGAGCTGACGACAGCCATGCAGCACCTGTCTCACGGTTCCCGAAGGCACTAAGGCATCTCTGCCGAATTCCGTGGATGTCAAGAGTAGGTAAGGTTCTTCGCGTTGCATCGAATTAAACCACATGCTCCACCGCTTGTGTGGGCCCCCGTCAATTCATTTGAGTTTTAACCTT
+
CCCCCGGGEGGGGGGGGGGGGGGGGGGGGGGGGGGGGGGGGGGGGGGGGGGGGGGGGGGGGGGGFCCBFGEC=FGGGGGGGGGGFGGGGGGGGGGGGGGGGGGGGGGGGGEGGGGGGGGGGGGGGGGGGGGGGGGGGEGGGGGGGGGG99FFGGGGGGFGGGFGGGGGGGGCFG7CFGGGCCFGFG?FFGGGGG7FGGGGC<FGGGGCBFGGFGGGGCFGGGFAFGGGG55CEEEGGGD8CF>F<<F8EFFG6+3AFFGGGGGGGG?FFGGG8CCEEEG*:C+<7CFFE+;<7CFF+<F+<
@M01751:259:000000000-C669V:1:1102:22344:18853 1:N:0:AGAGTC
GTACTTAACAGGATTAGATACCCTGGTAGTCCACGCCGTAAACGATGAATGCTAGCTGTTGGGGTGCTTGCACCGCGGTAGCGCAGCTAACGCTTTAAGCATTCCGCCTGGGGAGTACGGTCGCAAGATTAAAACTCAAAGGAATTGACGGGGGCCCGCACAAGCGGTGGAGCATGTGGTTTAATTCGAAGCAACGCGCAGAACCTTACCATCCCTTGACATGTCGTGCCATCCGGCGAGATACGGGGTTCCCTTCGGGGACGCGAACACAGGTGCTGCATGGCTGTCGTCAGCTCGTGTC
+
<CCCCGGCFGG8FCFF@9DFF,EFGDGGGGFEGFGDGGGGGGG7C@CFDFGGGGG8@EFGGF7CFCF9EEFGGGGG7BFGG<FGGGGFFGCFGGGGCCECGGGF9ECGGFDGGGGEF,:F?CCCECCF9FDA8B>BFFGGFGGGGFCGGEG7FFE>EFG7<FG7FFGFCFGFFGDF<@FGCFGFCCGGFCCC<FGCGEGGGD:F>8EFE?FCC@@FGG7CGG6CFCFEGFGFFGGG*8CC:@+<C5*CEEEF<CFGE8>*:CE>ED5EE>FGAAGCFFGCF:**2A2A5A8>=:78?:*:*
@M01751:259:000000000-C669V:1:1102:13211:18854 1:N:0:AGAGTC
GTACTTAACAGGATTAGATACCCTGGTAGTCCACGCCGTAAACGATGATAACTAGCTGTCCGGGGACTTGGTCTTTGGGTGGCGCAGCTAACGCATTAAGTTATCCGCCTGGGGAGTACGGTCGCAAGATTAAAACTCAAAGGAATTGACGGGGGCCTGCACAAGCGGTGGAGCATGTGGTTTAATTCGAAGCAACGCGCAGAACCTTACCAGCGTTTGACATGTCCGTACGACTTCGAGAGATCGATTTCTTCCCTTCGGGGACTGGAACACAGGTGCTGCATGGCTGTCGTCCGCTCGT
+
CCCCCGGGGGF<FCCGGFFEGFGGGFFGFG9FFGGGGGGGCFFE@DFGFGGFFGFGFGGFCGGGGGGGGFCFEGGEGGDFGGDEE+8+C,E<CEFGGGCFGGFGGF:<FDFFGCGGGGGDDFG+7FCFGGFFFFGGGFG<?EF<<F8CDFGGGGGCBEFCFGFFCGGGFG>:DFGFF;FFCFGC@C<FFFFEGFGGGGGGGFEGFGGGGGGGFGGGGCEGEGC+<FGG**18188E?CFFC?C@?F>FFCGGGGGG7C688CE5E88C?EGFFGCCF+<C+98:@@FE*:C5CG**:*7**
@M01751:259:000000000-C669V:1:1102:20658:18912 1:N:0:AGAGTC
ATGCCTACGTCATCCCCACCTTCCTCCGGTTTATCACCGGCAGTCTCCTTTGAGTTCCCGACCGAATCGCTGGCAACAAAGGATAAGGGTTGCGCTCGTTGCGGGACTTAACCCAACATTTCACAACACGAGCTGACGACAGCCATGCAGCACCTGTCTCAGCGTTCCCGAAGGCACCAATCCATCTCTGGAAAGTTCGCTGGATGTCAAGAGTAGGTAAGGTTCTTCGCGTTGCATCGAATTAAACCACATGCTCCACCGCTTGTGCGGGCCCCCGTCAATTCATTTGAGTTTTAACCTT
+
CCCCCGGGGGGGGGGGGGGGGGGGGGGGGGGGGGGGGGGGGGGGGGFGGGGGGDFGGGGGGGGGF@:FGFFGGGFGGGGGGGGGGGFGGFF:FEGFGGGGFGEG>EFGGDFGGGGGGGGGGGGGGGEFGFFGGGFGGGGGGGGGGGGGGGGGGGG@FFGGFGGGGGGGGGGGGGGFGGGAFGGAGGFGGGGGGGGFGCFCEEGGGFGGGGGGGGGGGGGGGGFFAEFGGGCCGGGGGCEF?F*+A9CFGFEFFE+3CEFCGGG5@FGGGGGE*8EGGGG5*+<CCFFCCCFGCCFFCDGGG
@M01751:259:000000000-C669V:1:1102:19535:18921 1:N:0:AGAGTC
GTACTTAACAGGATTAGATACCCTGGTAGTCCACGCCGTAAACGATGTCGACTTGGAGGTTGTTCCCTTGAGGAGTGGCTTCCGGAGCTAACGCGTTAAGTCGACCGCCTGGGGAGTACGGCCGCAAGGTTAAAACTCAAATGAATTGACGGGGGCCCGCACAAGCGGTGGAGCATGTGGTTTAATTCGAAGCAACGCGAAGAACCTTACCAGGCCTTGACATGCAGAGAACTTTCCAGAGATGGATTGGTGCCTTCGGGAACTCTGACACAGGTGCTGCATGGCTGTCGTCAGCTCGTGT
+
CCCCCGGGGGGGGGGGGGGGGGGGGGGGGGGGGGGGGGGGGGGGGGGGGGGGGGGGGGGGGGGGGGGGGGGGGGGGGGGGGGGGGGGGGGGGGGGGGGGGGGEGGGGGG>FFGGGGGGGGGGGGGGGGGFGGGGGGGGGGGGGGGGGGGGGGGDGGGGGGGGGGGGGGCFGGGCCGGGGGGGGGFGGGGGGDEGFGGGGGGGGGGGGGGFGGFGGGGGCFGGGGCFGGGGGGGGGCFGGGFGGGDGFFGGGGGFFGGGGGGGGGFFCGFGGGG5@68<FF?<EGGFGGGGEFGEGGGGGG=
@M01751:259:000000000-C669V:1:1102:22364:19061 1:N:0:AGAGTC
GTACTTAACCGGATTAGATACCCTGGTAGTCCACGCCGTAAACGATGTCGACTTGGAGGTTGTTCCCTTGAGGAGTGGCTTCCGGAGCTAACGCGTTAAGTCGACCGCCTGGGGAGTACGGCCGCAAGGTTAAAACTCAAATGAATTGACGGGGGCCCGCACAAGCGGTGGAGCATGTGGTTTAATTCGATGCAACGCGAAGAACCTTACCTACTCTTGACATCCATCGAACTTAGCAGAGATGCTTTGGTTCCTTCGGGAACGCTGAGACAGGTGCTGCATGGCTGTCGTCAGCTCGTGT
+
CCCCCGGGGGGGGGGGGGGGGFGFGFFGFGGFFGGGGGGGGGGGDG<FCGGEGGG<6@FB@EF@EFGGG8E8E,@FE<FFFFF7+?BFFDGCEGCCGGGCEFG>FGGGGD77FCGGGGFFGGFCGGGGFGG9DGFDGGGEFCFGGAF<F<FCEDFFECFECFGAFF:B<FDC*:C,,8?FCEFFG:F:FF,:::FGGG5CCEGGGGGF+<CFG+2<<FG78@FGG6+3*;8E:@0AFGGGGGG?C+<77:**3<ECFGDG>EFCC8*:8?FDF5<88<+<+<CCGFCF+;8**/<76//22
@M01751:259:000000000-C669V:1:1102:3282:19073 1:N:0:AGAGTC
GTACTTAACAGGATTAGATACCCTGGTAGTACACGCCGTAAACGATGTCAACTAGCCGTTGGAATCCTTGAGATTTTAGTGGCGCAGCTAACGCATTAAGTTGACCGCCTGGGGAGTACGGCCGCAAGGTTAAAACTCAAATGAATTGACGGGGGCCCGCACAAGCGGTGAAGCATGTGGTTTAATTCGAAGCAACGCGAAGAACCTTACCAGGCCTTGACATGCAGAGAACTTTCCAGAGATGGATCGGTGCCTTCGGGAACTCTGACACAGGTGCTGCATGGCTGTCGTCAGCTCGTGT
+
BCCCCDGDGGG,E8FECA9<E@EFFGGGGG-CEE@F8@FGBFFCECGCFCFC@FEFGEGCCDFFCGGGGFGG8,,FFFDEEAEEEGGGDFFG7FC@CDF9FF9FFEF:FGG77+++CBFFCE7+:=FGGGAFFFGGG9DFGGGFADF9?FD7F7@EE77FGCF8DF7:<>*8?C<<FC9<CFB3CFFA:FBEGFGG7CG1=7FFGGGE7<CFG>C5C8+<FGG62<+<58+<<?FGF7:AGCF+:CGDGGEGDFFFG*;//:EGG03<CGG658<FGG9?FG:6*;>;FCF@*/<CC7//1
@M01751:259:000000000-C669V:1:1102:6173:19078 1:N:0:AGAGTC
GTACTTAACCGGATTAGATACCCTGGTAGTCCACGCCGTAAACGATGTCGACTTGGAGGTTGTTCCCTTGAGGCGTGGCTTCCGGAGCTAACGCGTTAAGTCGACCGCCTGGGGAGTACGGCCGCAAGGTTAAAACTCACATGAATTGACGGGGGCCCGCACAAGCGGTGGAGCATGTGGTTTAATTCGATGCAACGCGAAGAACCTTACCTACTCTTGACATCCCCGGAATTCGGCAGAGATGCCTTAGTGCCTTCGGGAACCGTGCGACAGGTTCTGCATGGCTTTCGTCAGCTCGTGT
+
CCCCCGGGDDCFGGGGFGGGAFGGDFFGGGGGGGGGFGFEGCF;7D<FEGFEFGGGGGGGGFFCF<EFDAFDF,@F7FFFFCFGG>FFCFCFGEFFGCF<FDCFG7==CFGGG7CEGDFCGC>+@>:CGEFFGG,DDF9,@FD,,@B>FG>F73><1C7F*CFF@C@BC:EFGF@GDFF,,=F@,FFCFGG7CFGG8CEEDE*@FG8C:EEGGC<CE9<CFGG?C*;C*?8;FGG@GG>EFCFFFFC<C+3+0++0C5AC8ECF*;A*:8E*?*+<<FCC7++**2*3<*:2**<C<5:*7
@M01751:259:000000000-C669V:1:1102:20520:19144 1:N:0:AGAGTC
GTACTTAACAGGATTAGATACCCTGGTAGTCCACGCCGTAAACGATGAATGCCAGCCGTTGGCCTGCTTGCAGGTCAGTGGCGCCGCTAACGCATTAAGCATTCCGCCTGGGGAGTACGGTCGCAAGGCTGAAACTCAAAGGAATTGACGGGGGCCCGCACAAGCAGTGGAGCATGTGGTTTAATTCGAAGCAACGCGAAGAACCTTACCAGGTCTTGACATCCTTTGACCACTCTGGAGACAGAGCTTCCCCTTCGGGGGCAAAGTGACAGGTGGTGCATGGTTGTCGTCAGCTCGTGGC
+
CCCCCGFGGGGGGGGEGFEGDEFGGGGGGGCFGGGGGGGGGGGDGGGCFGGGGGFFGEGGDGGGGGGGGGGFGGGGGGGGFGGGGGGGDFGGGGGGGGGGGGGGGGGDGGGGGFGGGGGGGGGGG=FGGGGFGGGGCGGFA<BFGGFDFGGGGGFGGGG*FFGFGGGFFCEFGGCF;CGCGGGDGGBECGECFGGCFEGGGGGG8@<0<EFGCFEG9:FG@FCCGFG7:CCGFGGGECFCFGG?8<CFG?FFFCGGCEGGDGGF*<AC9F+:FF8EC578EFGG7E:<CF58CF?A8//**
@M01751:259:000000000-C669V:1:1102:8833:19190 1:N:0:AGAGTC
GTACTTAACAGGATTAGATACCCTGGTAGTCCACGCCGTAAACGATGATAACTAGCTGTCCGGGGACCTGGTCTTTGGGTGGCGCAGCTAACGCATTAAGTTATCCGCCTGGGGAGTACGGCCGCAAGGTTAAAACTCAAAGGAATTGACGGGGGCCTGCACAAGCGGTGGAGCATGTGGTTTAATTCGAAGCAACGCGCAGAACCTTACCAGCGTTTGCCATGTCCGGACGATTTCCAGAGATGGATCTCTTCCCTTCGGGGACTGGAACACAGGTGCTGCATGGCTGTCGTCAGCTCGT
+
CCCCCGGGFGF8F89<FFFFGFFFGGGGGGFDFEF7DCFGEGCG76FFFFFFDFFEGDEGFCGGGGGEEFF<@F9@FGGC@F<>FGGGFGGGGGGGFE?FEFGGGFGFDEGGGGGGGG9BCFGGEDCGGEGGGFADEDGFFFGGFGFEGCE77FGGDGFGFEGGGGEFCFGGCGF@FCFFFGFCFCGG@E8FGG2<FGGGGDGGGGGGGFFCCFG8E?E+<CC+<CCEGGG5CEGGF@CE<FGGGCF?+0<EGFFGF9@:EG*2?CCC8CFGGGFCE6C?9?F+:88F8*<CFC8CC9<E*
@M01751:259:000000000-C669V:1:1102:17314:19215 1:N:0:AGAGTC
GTACTTAACAGGATTAGATACCCTGGTAGTCCACGCCGTAAACGATGTCGACTTGGAGGTTGTTCCCTTGAGGAGTGGCTTCCGGAGCTAACGCGTTAAGTCGACCGCCTGGGGAGTACGGCCGCAAGGTTAAAACTCAAATGAATTGACGGGGGCCCGCACAAGCGGTGGAGCATGTGGTTTAATTCGATGCAACGCGAAGAACCTTACCTACTCTTGACATCCACGGAATTTGGCAGAGATGCCTTAGTGCCTTCGGGAACCGTGAGACAGGTGCTGCATGGCTGTCGTCAGCTCGTGT
+
CCCCCGGGGGGGGGGGGGGGGFGGGFFGGGGFFGGGGGEGGGGGGGGGGFGGGGGGCGGGGGGGGGGGFGFGGGGGGGCEFGGGG>FGGGGGGGGEGGGFGGGDEGGGGCGGGGEGGGGGGGCFFCGGG<BFGGGGGGGFGGGFGDFGGGGGGGGGG*CBEGGGGGEFGDDFFGFDFGGGF@FFGDCGGF9FFCEFEGGGGEEF@>CC98EGGGG??CCG6EF6CFGGG88FGC?EGGG5**:FDFGE?<ECFFF0<AE5*>FGD>>889C885<889<CGCFGC6:FGGG**:<9C=:>5
@M01751:259:000000000-C669V:1:1102:3382:19252 1:N:0:AGAGTC
GTACTTAACAGGATTAGATACCCTGGTAGTCCACGCCGTAAACGATGTCGACTTGGAGGTTGTTCCCTTGAGGCGTGGCTTCCGGAGCTAACTCGTTAAGTCGACCGCCTGGGGAGTACGGCCGCAAGGTTAAAACTCAAATGAATTGACGGGGGCCCGCACAAGCGGTGGAGCATGTGGTTTTATTCGATGCAACGCGAAGAACCTTACCTACTCTTGACATCCACGGAATTCGGCAGAGATGCCTTAGTGCCTTCGGGAACTGTGAGACAGGTGCTGCATGGCTGTAGTCAGCTCGTGG
+
CCCCCGGFGGECE8FFCEG<FFGGCFGGAFCE<CCFDFEGED9FFFCEFGGC@66C8EFFFGGGG<CDGGGGC<@F@@CF@6,,>FF:CFG,5CEEG7,,<5,48+>7FEBF<7C7?FC7CGE7FFGGEEFGFCFF,><AFFCC98E@C>>++8*55*:>:7*@BF77<E**C<CCFB2?FFF*::CFC9FG7BEFEG8CEDECCFGGGGGFF66ACFGFC97<*:@8EC**<+**?E>>CCC+<:@9CCFEE+++3*2CCC5+32<F7+2*0*+0<9E+8<E6:A**+02<FFC7CCC=*
@M01751:259:000000000-C669V:1:1102:7104:19263 1:N:0:AGAGTC
ATGCCTACGTCATCCCCACCTTCCTCTCTACTTGCGTAGGCAGTCTCACTAGAGTCCCCAACTGAATGATGGCAACTAGTGACAGGGGTTGCGCTCGTTGCAGGACTTAACCTAACACCTCACGGCACGAGCTGACGACAACCATGCAGCACCTTGAAAATTGTCCGAAGAAAAGCTTATTTCTAAGCCTGTCAATTCCCATTTAAGCCTTGGTAAGGTTCCTCGCGTATCATCGAATTAAACCACATAATCCACCGCTTGTGCGGGCCCCCGTCAATTCCTTTGAGTTTCATTCTTGCGA
+
CCCCCGGGGGGGGGGGGGGGGGGGGGGGGGGGGGGGGGGGGGGGGGGGGGGGGGGGGGGGGGGGGGGGGGGGG@FGGGGGFGGGGGGGGGGGGGGGGGGGGGGGGGGGGGFGGGGGGGGGGGGGGGGGGGGGEGGGGGGGGGGGGGGGGGGGGGGGGGGCGGGGGGGGGGFGGGGGGGGGGGGGGFGGGGGGGGFGGGGFGGGGGGGGGGGGGGGGGGGGGGGGGGGGGGGGGGGGGGGGGFGGGGGGGGGGGGGGGEGGGGC+A5EGGGGGGGGGGFFGFFGGCFFFGGG?CFFGE:FG>
@M01751:259:000000000-C669V:1:1102:18052:19311 1:N:0:AGAGTC
ATGCCTACGTCATCCCCACCTTCCTCCGGTTTGTCACCGGCAGTCCCCCTAGAGTGCCCAACTGAATGCTGGCAACTAAGGGCGAGGGTTGCGCTCGTTGCGGGACTTAACCCAACATCTCACGACACGAGCTGACGACAGCCATGCAGCACCTGTGCACCTGTCCCGAAGGAATGACTTCATCTCTGAAGCCGTCAGGGCATGTCAAGGGCTGGTAAGGTTCTGCGCGTTGCTTCGAATTAAACCACATGCTCCACCGCTTGTGCGGGCCCCCGTCAATTCCTTTGAGTTTTAATCTTGC
+
CCCCCGGGGGGGGGGGGGGGGGGGGGGGGGGGGGGGGGGGGGGGGGGGGGGGGGGGGGGGGGGGGGGGGGGGGGGGGGGGGGGGGGDGGGGGGGGGEGGGGGGGGGGGGGGGGGGGGGGAFGGGGGGGGGGGGGGGGGG7FFGGGGGGGGGGGGGGFGGGGGGGGGGGGGGGGGFGGGGGGGGGFGGGGGGGGGGGGGGGGGGGGGGGGGGGGGGFCF:?<FGGGGGGG>C5CCGGGGGGGCFGGGGGGGGGGGCEGGGGEC*0+@G5EECEGGGGGGDGGGGGGFGCFGGGGDGGGFE?7
@M01751:259:000000000-C669V:1:1102:18252:19476 1:N:0:AGAGTC
GTACTTAACAGGATTAGATACCCTGGTAGTCCACGCCGTAAACGATGTCGACTTGGAGGTTGTTCCCTTGAGGAGTGGCTTCCGGAGCTAACGCGTTAAGTCGACCGCCTGGGGAGTACGGCCGCAAGGTTAAAACTCAAATGAATTGACGGGGGCCCGCACAAGCGGTGGAGCATGTGGTTTAATTCGATGCAACGCGAAGAACCTTACCTACTCTTGACATCCACGGAATCTGGCAGAGATGCCTCAGTGCCTTCGGGAACCGTGAGACAGGTGCTGCATGGCTGTCGTCAGCTCGTGT
+
CCCCCGGGGGGGGGGGGGGGGGGGGGGGGGGGGGGGGGGGGGGGGGGGGGGGGGGGGGGGGGGGGGGGGGGGGGGGGGGGGGGGGGGGGGGGGGGGGGGGGGGDGGGGGGGGGGGGGGGGGGGGGGGGGGGGGGGGGGGGGGGGGGGDFGGGGGGGGGGGEGGGGGGGGGGGGGGGFFEGGGGGGGGGGF,CFGGGGGGGGGGGGGGGGGGGGGCGGGFGGGGFGGFEGGGGFFGGGGGGGGGFFFFGFFGGGFGGGGGDDGGGGGGC=FFGF5AEGGGGGGGGGGCGGGFFF>CFGGGG*
@M01751:259:000000000-C669V:1:1102:18670:19484 1:N:0:AGAGTC
GTACTTAACAGGATTAGATACCCTGGTAGTCCACGCCGTAAACGATGTCGACTTGGAGGTTGTTCCCTTGAGGAGTGGCTTCCGGAGCTAACGCGTTAAGTCGACCGCCTGGGGAGTACGGCCGCAAGGTTAAAACTCAAATGAATTGACGGGGGCCCGCACAAGCGGTGGAGCATGTGGTTTAATTCGATGCAACGCGAAGAACCTTACCTACTCTTGACATCCACGGAATTCGGCAGAGATGCCTTAGTGCCTTCGGGAACCGTGAGACAGGTGCTGCATGGCTGTCGTCAGCTCGTGT
+
CCCCCGGGGGGGGGGGGGGGGGGGGGGGGGFGGGGGGGGGGGGGGGGGGGGGGGGGGGGGGGGGGGGGGGGGGGGGGGGGGGGGGGGGGGGGGGGGGGGGGGGGGGGGGGGGGGGGGGGGGGGGGGGGGGGFGGGGGGGGGGGGGGGGGGGGGGGGGGGGDFGGFCGGGGGGGGGGGGGGFGGGGGGGGCCFGGGGGDECEEDGGGGFFAEGGF?FFGGCCCFFGGGGGGGGFGFGGGGGFFEFGGGGGGGGGGGGG5C*:EFDGGFFECGGGGFCDFGGGGGGGDEEGGGG=EGDFECE7
@M01751:259:000000000-C669V:1:1102:7856:19534 1:N:0:AGAGTC
GTACTTAACCGGATTAGATACCCTGGTAGTCCACGCCGTAAACGAGGATAACTAGCTGTCCGGGGACAGGGTCTTTGGGTGGCGCAGCTAACGCATTAAGTTATCCGCCTGGGGAGTACGGCCGCAAGGTTAAAACTCAAAGGAATTGCCGGGGGCCTGCCCAAGCGGGGGGCCAGGGGGTTAATTTGGAACCACGCCGCAGAACCTTACCAGCGTTTGACAGGTCGGGACGATTCCCAGAGTTGGGTCTCTTCCTTTCGGGGACTGGAACACAGGTGCTGCATGGCTGCCGTCACACCGG
+
CCCCCGGGGGGGGGGGGGGGGGGGGGGGGGGGGGGGGGGGGF66++6+,CE@,6,6C6;E<CGGDC:<,C@,6CFCFGC?F7,4,+++:F94844C:F,,C5<,C9+D++AFG7+4+,8B+C+3:C3F@F9FFGA<=<FGAD,B<D83,3@CGG*C>**,,,8@::F**=********:*CE*<+<3,,<,+*2*****:/*:<C8C7+A++0*1;E**+<++*3<*:***:*;8A9+3+**++<E*2**+<@FG+<+2CE>C*2*;5;EGFGCE*0+++3+30CC8*****22**3+/**
@M01751:259:000000000-C669V:1:1102:3824:19543 1:N:0:AGAGTC
ATGCCTACGTCATCCCCACCTTCCTCCGGTTTATCACCGGCAGTCTCCTTTGAGTTCCCGACCGAATCGCTGGCAACAAAGGATAAGGGTTGCGCTCGTTGCGGGACTTAACCCAACATTTCACAACACGAGCTGACGACAGCCATGCAGCACCTGTCTCACGGTTCCCGAAGGCACTAAGGCATCTCTGCCGAATTCCGTGGATGTCAAGAGTAGGTAAGGTTCTTCGCGTTGCATCGAATTAAACCACATGCTCCACCGCTTGTGCGGGCCCCCGTCAATTCATTTGAGTTTTAACCTT
+
CCCCCFGGGFGGGE<FGGGGGGGGGGEGCFCFFFFGF<FGFG7EFCAFGGGGGGFFGGGGGGGG@788:CFEFDGG7FFFAFF9FFCFGGGGGGGCEGCFGGGEEEGCFGGGGFGGGGGCFAFCDFFFGGGGDCF9DFGEGGGFCFGEA@DFGGGGGGFGFGGGFF:FFED:C7CFGGF?FFC::F<F@,8,<<CFGFC@F@FFFGFFCFEGCFFDGGGGDFGGFG731:>EE?>FCF8CFFFC@FCCE5CF6FCCF8C@8**:/C?CCEGDGEEEE=E8*20<79C??<CFCCC9@?CF7
@M01751:259:000000000-C669V:1:1102:7444:19582 1:N:0:AGAGTC
ATGCCTACGTCATCCCCACCTTCCTCCGGTTTATCACCGGCAGTCTCCTTTGAGTTCCCGACCGAATCGCTGGCAACAAAGGATAAGGGTTGCGCTCGTTGCGGGACTTAACCCAACATTTCACAACACGAGCTGACGACAGCCATGCAGCACCTGTCTCACGGTTCCCGAAGGCACTGAGGCATCTCTGCCAGATTCCGTGGATGTCAAGAGTAGGTAAGGTTCTTCGCGTTGCATCGAATTAAACCACATGCTCCACCGCTTGTGCGGGCCCCCGTCAATTCATTTGAGTTTTAACCTT
+
CCCCCGGGGGGGGGGGGGGGGGDFFGGGCGGGGGGGGGGGGGGGGFGGGGGGGGGGGGGGFEGG@+8BEFGGGGGGGGGFGGGGGGGGGGGGGGGCEGGGGGGGGGGGGGGGGGGGGGGGGGGGFGGGGGGGGGDGGEGGGCFGGGGGGGGGGGGEFGGGGGGGGGGGGGDECEFCFDGGFGFEGFGGGGGCFGEGGGGGGGGGGGGGGGGGGGFG?FGGGGGCFG@FGEECE5EGGG5@E6FGGGFFCFFEFC79?CGGC>C58CFF=D>E5>E?ECECEF+<CGGGFFCFGGGGE?E<C
@M01751:259:000000000-C669V:1:1102:5260:19592 1:N:0:AGAGTC
GTACTTAACAGGATTAGATACCCTGGTAGTCCACGCCGTAAACGATGTCGACTTGGAGGCTGTTCACTTGAGGAGTGGCTTCCGGAGCTAACGCGTTAAGTCGACCGCCTGGGGAGTACGGCCGCAAGGTTAAAACTCAAATGAATTGACGGGGGCCCGCACAAGCGGTGGAGCATGTGGTTTAATTCGAAGCAACGCGAAGAACCTTACCTGGCCTTGACATGCTGAGAACTTTCCAGAGATGGATTGGTGCCTTCGGGAACTCAGACACAGGTGCTGCATGGCTGTCGTCAGCTCGTGT
+
CCCCCGGGGGGG8@EFGGGGGDEFGGGGGGFGGFGGFCGGGFGGGFGG9F8FGGGGGGGGGGCEG,C9FGCFFFGEEFDFFCEEG:CEF<FGGGGEGEGGGGGDE7CEECFFFEGGGGF@FCCCEG7CFF9F,CDFFEGGGFGDBFD9F<CFGGGDEGGGGGDFFGCC<<CFG8@AF:<FG7AFACFGGGGGDGGGGEGG8CEFCC6CCEECGGG5CGFFFFGFG9CGG79CFFC@97A:8F?CCC<CCFCC<8C79C5*2*1<ECCFG***110+<:F?C7<C88A89*;FF58+<2:E*
@M01751:259:000000000-C669V:1:1102:19718:19639 1:N:0:AGAGTC
ATGCCTACGTCATCCCCACCTTCCTCCGGCTTATCACCGGCGGTTCCTTTAGAGTACCCAACTAAATGATGGTAACTAAAGGCGAGGGTTGCGCTCGTTGCGGGACTTAACCCAACATCTCACGACACGAGCTGACGACAGCCATGCAGCACCTGTGTTCCAGTCCCCGAAGGGAAGAGACCCATCTCTGGGAATCGTCCGGACATGTCAAACGCTGGTAAGGTTCTGCGCGTTGCTTCGAATTAAACCACATGCTCCACCGCTTGTGCAGGCCCCCGTCAATTCCTTTGAGTTTTAACCT
+
CCCCCGGGGGGGGGGGGGGGGGGGGGGGGGGGGGGGGGGGGGGGGGGGGGGGGFGGGFGGFGGGGGGGGGGGGGGGGGGGGGGGGGGGGGDGGGGGCGGGGGGGGGGGGGGGGGGGGGF?FGGGGGEGGGGGGGGGGGGGGGGGGGGGGGGFGC8<AFFGGGGFFFGGGGGDGEEGGGGGGGGGGGDF?EFGGGGGGGGGGGGGEGEGGGGGGEG>CEGGFGGCGGGGGDGDGGCEFGGDGGGGFGGGGGFGGDFCFGGGGGDGGGGFGGCCEGGEGGGGEEGFFGGGGC?E9:CFGGG?C
@M01751:259:000000000-C669V:1:1102:14556:19677 1:N:0:AGAGTC
ATGCCTACGTCATCCCCACCTTCCTCCGGTTTATCACCGGCAGTCTCCTTTGAGTTCCCGGCCGAACCGCTGGCAACAAAGGATAAGGGTTGCGCTCGTTGCGGGACTTAACCCAACATTTCACAACACGAGCTGACGACAGCCATGCAGCACCTGTCTCACGGTTCCCGAAGGCACTGAGGCATCTCTGCCAGATTCCGTGGATGTCAAGAGTAGGTAAGGTTCTTCGCGTTGCATCGAATTAAACCACATGCTCCACCGCTTGTGCGGGCCCCCGTCAATTCATTTGAGTTTTAACCTT
+
CCCCCGGGGGGGGGGGGGGGGGGGFGGGGFGGGGGGGGGGGGGGGCFFGGGFGGGGGGGGGDGGGGGGGGGGGGGGGGGGGGGFGGGGGGGGGGGGGGGGGGGGGGGGGGGAFGGGECGGGGGGGGGGGGGGGGFFGGGGGGGFGGGGGGGGGGFGGGEGGGGGGDGGGGGGC7EGFFFFGGGGCE9FFGGG7<:FGEFGGFG@FGFFEFGG7<BAFFFGGGFGGGGGCEEGGEGGFCEGGFGGGFGGGGGGCF?<@FGGGGDDGG6@EDDEGGEGDCE*;CCCCFGFFFGGGGF7EDGCF
@M01751:259:000000000-C669V:1:1102:9700:19692 1:N:0:AGAGTC
ATGCCTACGTCATCCCCACCTTCCTCCGGTTTATCACCGGCAGTCTCCTTTGAGTTCCCGACCGAATCGCTGGCAACAAAGGATAAGGGTTGCGCTCGTTGCGGGACTTAACCCAACATTTCACAACACGAGCTGACGACAACCATGCACCACCTGTCTCCTTTGTCCCGAAGGAAAGGCGTATCTCTACACCGGTCAAAGGGATGTCAAGACTTGGTAAGGTTCTTCGCGTTGCTTCGAATTAAACCACATACTCCACTGCTTGTGCGGGTCCCCGTCAATTCCTTTGAGTTTCAGTCTT
+
CCCCCGGGG@FEGGGGFGGGGGGGGGGGGGGGGGGGGGGGGGGGGGGGGGFGGGGGFGGGGGGGGGGGGGGGGGGGGGCFGGGFFGFCFGF:FGGGGGGGGGGG>FFGGFGFGGGGBEFGGFFEEFFGEGDGGGCEGDEDGGGGGGGGDFFGGGFCCGGGGGGFFBFGC@FCEFGGDGGGEGGGGGGFGGGGGGEGGGG,<FEFFCGGFGCFFGGGGGGGGDE?FGFGGG8EC*8CGD>FGFGF+AEFFGGGGFGFD?FFGFCGGFCFGEGGDEF=8EEGEGDGFFGGFG50A:AF7<<?F
@M01751:259:000000000-C669V:1:1102:11445:19721 1:N:0:AGAGTC
GTACTTAACAGGATTAGATACCCTGGTAGTCCACGCCGTAAACGATGTCAACTAGCCGTTGGGATCCTTGAGATCTTAGTGGCGCAGCTAACGCATTAAGTTGACCGCCTGGGGAGTACGGCCGCAAGGTTAAAACTCAAATGAATTGACGGGGGCCCGCACAAGCGGTGGAGCATGTGGTTTAATTCGAAGCAACGCGAAGAACCTTACCTGGCCTTGACATGCTGAGAACTTTCCAGAGATGGATTGGTGCCTTCGGGAACTCAGACACAGGTGCTGCATGGCTGTCGTCAGCTCGTGT
+
CCCCCGGGGGCFGGGGGGGGGGGGGGGGGGGGGGGGGGGGGGGGGGGGGGGGGGGGGGGGGGGGGGGGGGFGGGGGGGGGGGGGGGGGGGGGGGGGGGGGGGGGGGGGGGGGGGGGGGGGGGGGGGGGGGGGGGGGGGGGGGGGCGGCFFGGGGGGGGCFGGGFGGGGGGGGGGGGFFGGFGGGGGGCGGGGGGGGGGGGGGGFGGGGGGGGGGGGGGGG?EFFGGGG8FFFGGGFGGGGGGGGGFGGGFGGGGGDGFGGGEFGFGGGGGGEGGGGGGGFFFGFGGC89@FFGG6<FEGD:
@M01751:259:000000000-C669V:1:1102:24840:19737 1:N:0:AGAGTC
ATGCCTACGTCATCCCCACCTTCCTCCGGCTTATCACCGGCGGTTCCTTTAGAGTACCCAACTCAATGATGGTAACTAAAGGCGAGGGTTGCGCTCGTTGCGGGACTTAACCCAACATCTCACGACACGAGCTGACGACAGCCATGCAGCACCTGTGTTCCAGTCCCCGAAGGGAAGAGACCCATCTCTGGGAATCGTCCGGACATGTCAAACGCTGGTAAGGTTCTGCGCGTTGCTTCGAATTAAACCACATGCTCCACCGCTTGTGCAGGCCCCCGTCAATTCCTTTGAGTTTTAACCT
+
CCCCCGGFEGGGGGGFGGGGGGGGFGFGGGFGGGGGGGGGGGEGGGGGGGGGGGGGGGGGGGGGGGGGGGGGGGGGGGGGGGGGGGDGGGCGGGGE:FFGGGGDFGGGGGGGGGGGGGGCGGGGGGDGGCFGGGGGGGGGGGGGGGGFD@FGGFCFFGGGGGGGFGFGGDGGGGGGGG<FGGGGGG:CFDFCCFFGCEGFFGG@EGDGGGDGGGDCEEGGGGGGGGGCCCE>8EEEGGGDGC@5ECFGGGGGGFGGGGGGGDEEEGFFCFC>GGEGC5**;8:EGGFGGG9*CEFG7C+<<
@M01751:259:000000000-C669V:1:1102:8034:19909 1:N:0:AGAGTC
ATGCCTACGTCATCCCCACCTTCCTCCGGTTTGTCACCGGCAGTCTCCTTAGAGTGCCCACCCTAACGTGCTGGTAACTAAGGACAAGGGTTGCGCTCGTTACGGGACTTAACCCAACATCTCACGACACGAGCTGACGACAGCCATGCAGCACCTGTGTCTGAGTTCCCGAAGGCACCAATCCATCTCTGGAAAGTTCTCTGCATGTCAAGGCCTGGTAAGGTTCTTCGCGTTGCTTCGAATTAAACCACATGCTCCACCGCTTGTGCGGGCCCCCGTCAATTCATTTGAGTTTTAACCT
+
CCCCCFGGGGGCFGFGGFF7FFGGGGCECFFEGGGFGFC7FF7E,-@<C<F@FECFFGGGGG,@<EE@F7FFC8CEGFFGGGCC@F<F,:EE+6@FCEF+CFB:BCGGGGGFGGGFFGG8F,5EFGEFEBFD=F@,CFBCEECGGGGGCFDF8FGFGDGF<DA<F>CGFFG<FGDGGGGCFFEGC9?<DBCFE,DGDGGA,<;CFCCFFEEG7<C@<@<<:C,,7?<<:*4CFG7C92CF*2?:EGF7C*;5::F0@:E8E8?/*20+<C5E>E=:>*AE5:C9+@C7CCC5:+<@C6C7<
@M01751:259:000000000-C669V:1:1102:5212:19937 1:N:0:AGAGTC
ATGCCTACGTCATCCCCACCTTCCTCCGGTTTATCACCGGCAGTCTCCTTTGAGTTCCCGACCGAATCGCTGGCAACAAAGGATAAGGGTTGCGCTCGTTGCGGGACTTAACCCAACATTTCACAACACGAGCTGACGACAGCCATGCAGCACCTGTCTCACGGTTCCCGAAGGCACTAAGGCATCTCTGCCGAATTCCGTGGATGTCAAGAGTAGGTAAGGTTATTCGCGTTGCATCGAATTAAACCACATGCTCCACCGCTTGTGCGGGCCCCCGTCAATTCATTTGAGTTTTAACCTT
+
CCCCCFGGDGD@FE@FFFG7FFFFFG?FFGGGG<FFF8BBFCBEFF9E,C@DGGFFGFGG7@@@@+86C,6:FEEFFGFFFGGGGGGGFDF7FGGCCC@D,=4CCEGGGFGG?D:DCD=,CDF<FFCDGEECECDF@FG7CGF<DCG,@@8<@BCFGG9C9@:8@:B:FGGGF@CFEF::<,F7,68<FCF9C<FG@GFG,C@CEFFFFCDEFG9F,>FGGGGE,?EEGGG>E>E99+;:8@GGGF7@85CGDC7@CCGG**?C8C8CEC*?CCE=CE**A9C79<?CF78+0<:C6C?FE
@M01751:259:000000000-C669V:1:1102:10212:19948 1:N:0:AGAGTC
ATGCCTACGTCATCCCCACCTTCCTCCGGTTTATCACCGGCAGTCTCCTTTGAGTTCCCGACCGAATCGCTGGCAACAAAGGATAAGGGTTGCGCTCGTTGCGGGACTTAACCCAACATTTCACAACACGAGCTGACGACAGCCATGCAGCACCTGTCTCACGGTTCCCGAAGGCACTAAGGCATCTCTGCCGAATTCCGTGGATGTCAAGAGTAGGTAAGGGTCTTCGCGTTGCATCGAATTAAACCACATGCTACACCGCTTGTGCGGTCCCCCGTCAATTCATTTGAGTTTTAACCTT
+
CCCC<FGGCGGEGGGEECBCGDED<FECB@FFGD,F@F@FCCCEGCEF9FEFFFFCFCFFFCBG@88FC<FGGG8EFFEGG8CFFGGGE<,CDFEC:FGGGECE:=FGA<<,CACDFEFCEFGDGG7FGGDC>FGGGGEFEGGGCFFGE<<F@FC>8FFGAFGGEEEEF7>FCFFCCEFF8BFGEF;9CFGGC@<=FEFGGFE@FFF?FCF9F<<CFFGGGG+=C6<C*8E5:8;@00*;EFFFGG+*;88CFC7+0AFF8:885A+28C*/*12?CC/*;+:AFCC9:+1<+<0<8++<?
@M01751:259:000000000-C669V:1:1102:19596:19951 1:N:0:AGAGTC
ATGCCTACGTCATCCCCACCTTCCTCCGGTTTATCACCGGCAGTCTCCTTTGAGTTCCCACCATTACGTGCTGGCAACAAAGGATAAGGGTTGCGCTCGTTGCGGGACTTAACCCAACATTTCACAACACGAGCTGACGACAGCCATGCAGCACCTGTCTCACGGTTCCCGAAGGCACTGAGGCATCTCTGCCAGATTCCGTGGATGTCAAGAGTAGGTAAGGTTCTTCGCGTTGCATCGAATTAAACCACATGCTCCACCGCTTGTGCGGGCCCCCGTCAATTCCTTTGAGTTTTAATCT
+
CCCCCGGGGGGGGGGGGGGGGGGGGGGGGGGGGGGGGGGGGGGGGCFGGGGGG?EFGGGGGGGGGGGGGGGFFFGGFFGGGGGGGGGGGGGGGGGGDGGGGGGGGGGDGGGGGGGGGGGGGGGGGGGGGGGGGCGGGFGGEGGGGGGGGGFFFGGGGGFEGGGGGFFGGGGEGGDGCGGFGGGGGGGFGGFGGGGGGFGGGFGGGFDGGFGGGGFGGG:FEGGFGFFGFFEDEGGGGGGGFF?FGFGD8FCCC9@<ECGGG5EG>>F6+**?C8EGGGGECG7?FGGGGFF*<CFGF6FCF
@M01751:259:000000000-C669V:1:1102:15700:20038 1:N:0:AGAGTC
GTACTTAACAGGATTAGATACCCTGGTAGTCCACGCCGTAAACGATGTCGACTTGGAGGTTGTTCCCTTGAGGAGTGGCTTCCGGAGCTAACGCGTTAAGTCGACCGCCTGGGGAGTACGGCCGCAAGGTTAAAACTCAAATGAATTGACGGGGGCCCGCACAAGCGGTGGAGCATGTGGTTTAATTCGATGCAACGCGAAGAACCTTACCTACTCTTGACATCCACGGAATTCGGCAGAGATGCCTTAGTGCCTTCGGGAACCGTGAGACAGGTGCTGCATGGCTGTCGTCAGCTCGTGT
+
CCCCCGGFGGGFGGGGGGGGGGGFDFGGFGGGGGGGGGGGGGGGGGGGFGGGGGGGGGGGGFGGGGGGGGFGGGGGGGGGGGGDGGGGGFFGEGGFFFGGGGDGGGGGGGGGGGGGEGDFGGGGDGGEFFGGGGGGGGFGGGGFFGGGGGGGGGGG7FEC:CEFCFGGGGGFGGGGGFGFGGGGGGFC@CFFGFGGGGGGGGGGFFGGGGFGGGGGFGGGGGGGGGFGDEGFGGCCEGEGGGGGGGGGGGGFGGGGDGGGGG5@CEFGGGGGGCCCGGGF6EGGGCEGGGFGFG6:<C:C7
@M01751:259:000000000-C669V:1:1102:14880:20055 1:N:0:AGAGTC
ATGCCTACGTCATCCCCACCTTCCTCCGGTTTATCACCGGCAGTCTCCTTTGAGTTCCCGACCGAATCGCTGGCAACAAAGGATAAGGGTTGCGCTCGTTGCGGGACTTAACCCAACATTTCACAACACGAGCTGACGACAGCCATGCAGCACCTGTCTCACGGTTCCCGAAGGCACTAAGGCATCTCTGCCGAATTCCGTGGATGTCAAGAGTAGGTAAGGTTCTTCGCGTTGCATCGAATTAAACCACATGCTCCACCGCTTGTGCGGGCCCCCGTCAATTCATTTGAGTTTTAACCTT
+
CCCCCGGGGGGGGGGGGGGGGGGGGGGGGGGGGGFGGGGGGGGGGGGGGGGGGGGGGFGGGGGG@88BEFGGGGGGGGGGGGGGGGGFFGGGGGGGGGGGGGGGGGGGGGGGCGGGGGGGGGGGGGGGGGGGGGGGGGGGGGGGDCGGGGGGGGGGGGGGFGGGGGGGGCFGGEGGGGGGGGGGGFGGGGGFFEFCFGGGGGGGGGGFFGGGGGGGGGGGGGGGGGGGGGGGEEGGGGDGFGGGEGGGGGGG6EFGCGGGGGGGGGGGGGGDEEEGGEEEEGCFGGGGGFDFGGGGGGDGF
@M01751:259:000000000-C669V:1:1102:25584:20204 1:N:0:AGAGTC
ATGCCTACGTCATCCCCACCTTCCTCCGGTTTATCACCGGCAGTCTCCTTTGAGTTCCCGACCGAATCGCTGGCAACAAAGGATAAGGGTTGCGCTCGTTGCGGGACTTAACCCAACATTTCACAACACGAGCTGACGACAGCCATGCAGCACCTGTCTCACGGTTCCCGAAGGCACTGAGGCATCTCTGCCAGATTCCGGATGTCAAGAGTAGGTAAGGATCTTCGCGTTGCATCGAATTAAACCACATGCTCCACCGCTTGTGCGTGCCCCCGTCAATTCATTTGAGTTTTAACCTTGC
+
CCCCCGGGGFGGGGGGGGGGGGGGGGGGGGGGGGGGGCGGGDCGGGGFFGGGGGGCFGGDGFGG@88BCFECG=FFGGGFCC<<FFFGGGGGGCF@BEFF@:F7FGGGGGGGFEGGGGFDGGDDFG:FFGGGGGGCGCG++FCCGGCFFCE@CGGGCCFGGGGDGGGFFDGGEGGGGDGFFGGGGFACFGGGGFGGAFFGGCED<FCFF?7F<FGGGGGG,7CCFFGC8CE5;FE7?CCFGFGFFDFF8CCCCFGG66/58ACGFG5*8?*@FDDEE5=F:<C?EFF7F+<3<<@+0+C7+
@M01751:259:000000000-C669V:1:1102:20709:20213 1:N:0:AGAGTC
GTACTTAACAGGATTAGATACCCTGGTAGTCCACGCCCTAAACGATGTCAACTGGTTGTTGGGAATTAGTTTTCTCAGTAACGAAGCTAACGCGTGAAGTTGACCGCCTGGGGAGTACGGCCGCAAGGTTGAAACTCAAAGGAATTGACGGGGACCCGCACAAGCGGTGGATGATGTGGTTTAATTCGATGCAACGCGAAAAACCTTACCCACCTTTGACATGGCAGGAAGTTTCCAGAGATGGATTCGTGCTCGAAAGAGAACCTGCACACAGGTGCTGCATGGCTGTCGTCAGCTCGTG
+
CCCCCGGGGGGGGGGGGGGGGFGGGGGGGGGGGGGGGGGGFFFGGGGGGGGGGGGGGGGGGGGGGGGGGFGGGGGGGGGGGGGGGGGGGGGGGGEGGGGGGFGGGDGEDFGFGGGGGGGGGGGGGGGGGGGGGGGGGGGGGGGGGGGGGGGGGGGGGGGGGGGECGGEDGGCGGGGGGGGGGGGGGF>DFGGGGGGGGGGGGGGGGGGFGFGGGGGGGGG:FGDCC?EE6CCGGGGGGGGGFFFGGGGGGGGGGGGGGGFGGGGGGG68CGGGGGDCFGGGGGGGCGGGGGGGGG?9EGG5
@M01751:259:000000000-C669V:1:1102:5933:20282 1:N:0:AGAGTC
GTACTTAACAGGATTAGATACCCTGGTAGTCCACGCCGTAAACGATGTCGACTTGGAGGTTGTTCCCTTGAGGAGTGGCTTCCGGAGCTAACGCGTTAAGTCGACCGCCTGGGGAGTACGGCCGCAAGGGTAAAACTCAAATGAATTGACGGGGGCCCGCACAAGCGGTGGAGCATGTGGTTTAATTCGATGCAACGCGAAGAACCTTACCTACTCTTGACATCCACGGAATTCGTCAGAGATGCCTTAGTGCCTTCGGGAACCGTGAGACAGGTGCTGCAGGGCTGTCGTCAGCTCGTGT
+
CCC@CFFGGCEC<F<<FFGGCFE,CDFFGGFDEFGGGG@FCFFFCCGGGGGG,,CC8C@CFGCFGGGGFGGGGGDFCCFDEFGEDGFGEFF<FFFCFC<<CAFEG7CGFGCC7=7FBE<=CFBCGG>CD+BDCADFDGFEFAFFAD@,<><3>CF>*>CEGCGFGGEECFGFCCF92<CF<F@CGFFGG,?CFFCC*::EGG>EFEFFFG@GCG6:<979@@CG*8CE5C:/@F5+;CC+<:CEF6<9+++39:F7CCCCEE5C>**2;+<@;E++3<FDF8**C;/*<CFFCC+<0C5**
@M01751:259:000000000-C669V:1:1102:7842:20365 1:N:0:AGAGTC
GTACTTAACAGGATTAGATACCCTGGTAGTCCACGACGTAAACGATGTCGACTTGGAGGTTGTTCCATTGAGGAGTGGCTTCCGGAGCTAACGCGTGAAGTCGACCGCCTGGGGAGTACGGCCGAAAGGTTAAAACTCAAATGAATTGACGGGGGCCCGCACAAGCGGTGGAGCATGTGGATTAATTCGATGCAACGCGAAGCACCTTACCTACTCTTGACATCCACGGAATCTGGCAGAGATGCCTCAGGGCCTTCGGGAACCGTGAGACAGGTGCTGCATGGCTGTCGTCAGCTCGTGT
+
CCC@<FGGCEF8CEAFFFFGGFDG8CEF<FCGG9F+:@FFEFCG:-CCAFFEEGGCFD@F8FCGGG,6E,EFF,BFGGD<8EE@@FCFCA<,?+>F+?=,C?7:FEECGC?B@77:CF?@@C+>+=+@DFFDDFGGC9=,CFFGGGGB:F7<+@FGD*>7>FC<,<<7=FCGGGGGGFC<2<,?FF9,*,8,<,7,*11CE**3A*2+3C+0+++33:+@+<@E*CCE8>:F6:<C6CC:*2CFGG+<++*/?5CGGG5E5CF5>E;*/2C?:*<++<<C6E7*/::0:*:8*/++3***/
@M01751:259:000000000-C669V:1:1102:6467:20373 1:N:0:AGAGTC
ATGCCTACGTCATCCCCACCTTCCTCCGGTTTATCACCGGCAGTCTCCTTTGAGTTCCCGACCGAATCGCTGGCAACAAAGGATAAGGGTTGCGCTCGTTGCGGGACTTAACCCAACATTTCACAACACGAGCTGACGACAGCCATGCAGCACCTGTCTCACGGTTCCCGAAGGCACTGAGGCATCTCTGCCAGATTCCGTGGATGTCAAGAGTAGGTAAGGTTCTTCGCGTTGCATCGAATTAAACCACATGCTCCACCGCTTGTGCGGGCCCCCGTCAAATCATTTGAGTTTTAACCTT
+
C@ACCGGGGGGGGGGGGGGGGDGGAEGEGGG7EFFAGGGGGGGGGGGGG<FGGGGFFEGGGGGD@@8BEFDFGDGGGGFDGFGGFGGFGGGGFGDGGGGGGGGGGEGCF<EGFD7FEF<<FFEGGGGFGEG@FFD@FDFGEGGGG9<<FFFFFGFGEGDFG;FECCGGGGGGCGFFFG8C<FFGGGGGGGFFGGF:CCCCC:F:,F<FCFFFGAFGGGGGGGF9:,7+4<:CECEFC@CGGFGFF9CFCCGGGGC<<FFGGGGGGGDE=5**:8CGC**C*+0<CFC77<EGGFFG6C::F
@M01751:259:000000000-C669V:1:1102:22004:20411 1:N:0:AGAGTC
GTACTTAACCGGATTAGATACCCTGGTAGTCCACGCCGTAAACGATGATAACTAGCTGTCCGGGCACTTGGTGCTTGGGTGGCGCAGCTAACGCATTAAGTTATCCGCCTGGGGAGTACGGCCGCAAGGTTAAAACTCAAAGGAATTGACGGGGGCCTGCACAAGCGGTGGAGCATGTGGTTTAATTCGAAGCAACGCGCAGAACCTTACCAGCGTTTGACATGTCCGGACGATTTCCAGAGATGGATCTCTTCCCTTCGGGGACTGGAACACAGGTGCTGCATGGCTGTCGTCAGCTCGT
+
CCCCCGGFGGGGDGGCFGGGGGGGGCFGFFFFFGGGGGGGGGGGGGGGGGFFGGGGGFGGFGCGEGCE<,EEGGGDFGGGGGGG7CFGGGGGGGGEGDFDFFGCDFGGGCGCFGFGEFGGGGGG@CFBD=FGGGGCFC9BDD8B@DBFGFFCFGGGGDGGGGFFCFGGC:FFGGFG@9FFFFFGGGGFGGFGDFCFGCGGGGGFGCFFGGGFFFEGDCE7@GGFGGGG>EECGGGFGGGFFFDFF6F?FCCFGFGEFCG>:/*:86AEFFFCF*;/<?FGGCFE?FFFG8C;;CFCGGG5/
@M01751:259:000000000-C669V:1:1102:4171:20420 1:N:0:AGAGTC
ATGCCTACGTCATCCCCACCTTCCTCCGGTTTATCACCGGCAGTCTCCTTTGAGTTCCCGGCATTACCCGCTGGCAACAAAGGATAAGGGTTGCGCTCGTTGCGGGACTTAACCCAACATTTAACAACACGAGCTGACGACAGCCATGCAGCACCTGTCTCAGAGTTCCCGAAGGCACCAAAGCATCGCTGCTAAGTTCTCTGGTTGTCAAGGCCAGGTAAGGTTCTTCGCGTTGCATGTAATTAAACCACATGCTCCACCGCTTGTGCGGGCCCCCGTCACTTCTTTTGAGTTTTAACCT
+
C@CCC-CF6FCCFF<F@EF;FFFGDF<@+@@7FC,,C@FFGG7F8ECC@FFF9FGCEF@,+@FDFGGGC@7+@EGFG7FEFEFF,,EFGFFGEEFE+,7@DD@FC@FBF<FFA9<FEC<DF?5B?9D<<C:=B>7=,B>:BFFG+@9DA<,,,@F,<FFCFGFC:;F9,@C:7*<>AF7FFF>:,,<**<*:B?CAFGG93<F7,2=F9:,:FCF7*CAFG,>FGGGG,<**:E//<0+03<+0AC<<AFFGD+<0C+:;FEC>>E>8+*2:8*///78?E5+<A+29A?E*A:@CC69E?
@M01751:259:000000000-C669V:1:1102:27199:20473 1:N:0:AGAGTC
GTACTTAACAGGATTAGATACCCTGGTAGTCCACGCCGTAAACGATGTCGACTTGGAGGTTGTTCCCTTGAGGAGTGGCTTCCGGAGCTAACGCGTTAAGTCGACCGCCTGGGGAGTACGGCCGCAAGGTTAAAACTCAAATGAATTGACGGGGGCCCGCACAAGCGGTGGAGCATGTGGTTTAATTCGACGCAACGCGAAGAACCTTACCTACTCTTGACCTCCACGGAATTCGGCAGAGATGCCTTAGTGCCTTCGGGAACCGTGAGACAGGTGCTGCATGGCTGTCGTCAGCCCGTGT
+
CCC<CFGECFGCE,FCECGFG,CFFC6CCFFCFEGC8:@CBFGDGFFGFGD@E:C<CFCGGGGGGGE,C,,C@,CCC7FEE@FECFC@FGG,=BF+=FFEDEGGGF:>CCGGGGE:BF<FEGCC=+CEFGGCFF,=B<FGGFGDDDD<AFG<:73FCFF*<C<EFC<@ECCFGCCG:FFGGF<7<CGCFC*:BE:CEEC?*:8C**;:CFCF7+CF:<:C6+021;:ED:CF+3CCEEGE869+<8AFF?GC7:CCGGD>C>@*1;;E8C60@CE6+<<EFDC*A*;*3C;88>+*2::C0
@M01751:259:000000000-C669V:1:1102:8898:20476 1:N:0:AGAGTC
ATGCCTACGTCATCCCCACCTTCCTCCGGTTTATCACCGGCAGTCTCCTTTGAGTTCCCGACCGAATCGCTGGCAACAAAGGATAAGGGTTGCGCTCGTTGCGGGACTTAACCCAACATTTCACAACACGAGCTGACGACAGCCATGCAGCACCTGTCTCACGGTTCCCGAAGGCACTGAGGCATCTCTGCCGAATTCCGTGGATGTCAAGAGTAGGTAAGGTTCTTCGCGTTGCATCGAATTAAACCACATGCTCCACCGCTTGTGCGGGCCCCCGTCAATTCATTTGAGTTTTAACCTT
+
CCCCCGGGGFGGGGGGGGGGGGGGGGGGGGGGGGGGGGG7CCGGGGGGGGGGGGGGGGGEEGGG@@BCD@FGGGGGGGGGGGGGGGGFGGGGGGGEGGGGFGGGGGGGGGGGGGFGGGGFEGGDGGGGCFGGGGG<FCGGGGGFFF8FC9DFDGGGGGFGAFFEGGGGGGGGGGGGGGGGFF@EGGGGGGGGGEE@FCBFGGGG@CFFGGGG7FCFECFFGF:CFF<@*;*:EEGGFF8C@<@CFEFA>**<+3@?<EGGC*:;@@6EEECCGGGGG5**/3<+2::@::C<99<9CFFFG
@M01751:259:000000000-C669V:1:1102:14129:20550 1:N:0:AGAGTC
GTACTTAACCGGATTAGATACCCTGGTAGTCCACGCCGTAAACGATGTCGACTTGGAGGTTGTTCCCTTGAGGAGTGGCTTCCGGAGCTAACGCGTTAAGTCGACCGCCTGGGGAGTACGGCCGCAAGGTTAAAACTCAAATGAATTGACGGGGGCCCGCACAAGCGGTGGAGCATGTGGTTTAATTCGATGCAACGCGAAGAACCTTACCTACTCTTGACATCCACGGAATTCGGCAGAGATGCCTTAGTGCCTTCGGGAACCGTGAGACAGGTGCTGCATGGCTGTCGTCAGCTCGTGT
+
CCCCCGGGGGGGGGGGGGGGGGGGGGGGGGGGGFGGGGGGGGGGEGGGGGGGGGGGGGGGGGGGGGGGGGGGGGGGGGGGGGGGGGGGGGDGGGGGGGGGGGGGGGGGGGGGGGG7CFGGGGGGGGGGGGGGGGGGGGGEGGGGGGGGGGGGGDGDGGGGGGGGGGGGGGGGGGGGGGFDF@CFGGGGGGGGGGGGGGEGGGGGGGGGGGGGGGGGGGFGGFFGGGGGGGGGGGGGGGGGGGGGGGGGGFGGGGGGGGGGGGGGGGGGGFFGGGGFGGGG6:FGGGEGGGGGFGF7<=:F5
@M01751:259:000000000-C669V:1:1102:24386:20646 1:N:0:AGAGTC
ATGCCTACGTCATCCCCACCTTCCTCCGAGTTGACCCCGGCAGTATCCCATGAGTTCCCACCATTACGTGCTGGCAACATAGAACGAGGGTTGCGCTCGTTGCGGGACTTAACCCAACATCTCACGACACGAGCTGACGACAACCATGCACCACCTGTTTACGAGTGTCCAAAGAGTTGACCATTTCTGGCCCGTTCTCGTATATGTCAAGCCTTGGTAAGGTTCTTCGCGTTGCATCGAATTAATCCGCATGCTCCGCCGCTTGTGCGGGTCCCCGTCAATTCCTTTGAGTTTTAGCCTT
+
CCCCCGGGGGGGFGGGGGGGGGGGGGGGGGGGGGGFFGGGGGCGGGGGGGGGGGGGGGGGGGFFGGGGG8FGGGGGGFFGGFGGGGGGGGFGGGGGFGCFCFGG7@FCGFGGGGGGGGGFGGGGGGGGGEGGGGGF<FGGGCFGGGGGGFGGF7FCEGGGGGGGGGGGGCFCCFFFFEEGCF3DFGGF;FCGGG7<BFGEFGGFGFCFFFFGGFGGGGGFFFFE@FGCFFCFGGEGC?A86@FFGGFFEG8EGGFGGGGGEGGEGG+<EGGGGGGGEGE8ECGCEFFF+3;+<CFCEF6CG
@M01751:259:000000000-C669V:1:1102:7532:20683 1:N:0:AGAGTC
ATGCCTACGTCATCCCCACCTTCCTCCGGCTTATCACCGGCGGTTCCTTTAGAGTACCCAACCAAATGATGGTAACTAAAGGCGAGGGTTGCGCTCGTTGCGGGACTTAACCCAACATCTCACGACACGAGCTGACGACAGCCATGCAGCACCTGTGTTCCAGTCCCCGAAGGGAAGAAAGGCATCTCTGCCAGTCGTCCGGACATGTCAAACGCTGGTAAGGTTCTGCGCGTTGCTTCGAATTAAACCACATGCTCCACCGCTTGTGCAGGCCCCCGTCAATTCCTTTGAGTTTTAATCT
+
CCCCCGGGGGGGGGGGGGGGGGGGGGGGGGGGGGGGGGGGGGGGGGGGGGGFGGGGGGGGGGGGGGGGGGGGG<EGGGGGGGGGGDGGGGGGGGGGGGGGGGGDGGGGGGFFGGGGGGGDGDGGGGGGGGGGGGGGGGGGGGGDECGGGGGGGGGGGGGGGFFA9FGGGCFGGGGGGGGGCGGGFGGGGGGGGGGGGGGGGGG>EFECCFGGGGDGGG?9@EF@FFCGGGGGEGGEGGG8CFGGFGGGGGGGGGGCFGGGGGGGGGGGG+<FEGGGGG:AGGFFGGGGGGGFFFFGFGF7:
@M01751:259:000000000-C669V:1:1102:14718:20706 1:N:0:AGAGTC
ATGCCTACGTCATCCCCACCTTCCTCCGGCTTATCACCGGCGGTTCCTTTAGAGTACCCAACTAAATGATGGTAACTAAAGGCGAGGGTTGCGCTCGTTGCGGGACTTAACCCAACATCTCACAACACGAGCTGACGACAGCCATGCAGCACCTGTCTCACGGTTCCCGAAGGCACTAAGGCATCTCTGCCGAATTCCGTGGATGTCAAGAGTAGGTAAGGTTCTTCGCGTTGCATCGAATTAAACCACATGCTCCACCGCTTGTGCGGGCCCCCGTCAATTCATTCGAGTTTTAACCTTG
+
CCCCCGGGGGGGGGGGGGGGGGGGGGGGGGGGGGGGGGGGGGGGGGGGGGGGGGGGGFGFGGGGGGGFGGGGGGGGGGGGGGFCEGEDGGGGGEGGGGGGDGDGGGGGGEFDGGGGGGGCAGGGGGGGGGGGGGGGGGGGGGGGGGGGGGGGGGGGGFGGGGGGGGGGGGGGDGGGEFFDFGGGGGGGGGGGGEEEFCGGFGCGFCGGGGGGGGGGGGCGFEGGDF?CEGCGGGGGGGGGGGGGDGGGGGGCFFG+<ECCCEGGC<<EECE>ECEGGG5?FFFFGFCC?ECGGFFFFFCC+
@M01751:259:000000000-C669V:1:1102:26219:20775 1:N:0:AGAGTC
ATGCCTACGTCATCCCCACCTTCCTCCGGCTTATCACCGGCGGTTCCTTTAGAGTACCCAACCAAATGATGGTAACTAAAGGCGAGGGTTGCGCTCGTTGCGGGACTTAACCCAACATCTCACGACACGAGCTGACGACAGCCATGCAGCACCTGTGTTCCAGTCCCCGAAGGGAAGAGACCCATCTCTGGGAATCGTCCGGACATGTCAAACGCTGGTAAGGTTCTGCGCGTTGCTTCGAATTAAACCACATGCTCCACCGCTTGTGCAGGCCCCCGTCAATTCCTTTGAGTTTTAACCT
+
CCCCCGGGGGGCGDFGGFFDGGGFGFGC:FGGGFGEGGDGFFGCGGGGGGGGGGGGGGGDGGGGGGGGGGGGFFCFGFEC9CFCEGG7:,+BFGEGEGG8@CF@EEFGFGGGGGGC7B=,CFG8FFDE+8@:FGG8+><>:CFFG8>@:FGDGFFG,@CF9;;<CFFG<CBCFEFF*=:8CFGG<<?<AFG+4?FCF<FEC7FEGG?EFGGFC:EDC**<+<+<?CGFGDGGG*:AFCCCC>FFG??@CE58@EG+<CCFF**:EGG8CCC*885?C=/A?:C?FGGG++3*<+<:9AFG:
@M01751:259:000000000-C669V:1:1102:18583:20804 1:N:0:AGAGTC
GTACTTAACAGGATTAGATACCCTGGTAGTCCACGCCGTAAACGATGTCGACTTGGAGGTTGTTCCCTTGAGGAGTGGCTTCCGGAGCTAACGCGTTAAGTCGACCGCCTGGGGAGTACGGCCGCAAGGTTAAAACTCAAATGAATTGACGGGGGCCCGCACAAGCGGTGGAGCATGTGGTTTAATTCGATGCAACGCGAAGAACCTTACCTACTCTTGACATCCACGGAATTCGGCAGAGATGCCTTAGTGCCTTCGGGAACCGTGAGACAGGTGCTGCATGGCTGTCGTCAGCCCGTGT
+
CCCCCGFGGGGGGGFFECGGGGGGGGGGFGGGGGGGGGGGGGGGGGGGGGGGCFGGECFGGGGGGGGGGGGCFFFGGGGECFFEDGGGFECGGGGGDFFGGGGGGFCEGGGGGGGGGGGGGGGG7EGGGGGGGFGGGGGGGGGGGGGG9=CEDGDGGGGGGGG8CFGGGEEGG>C:FGGGFGGGGGGFFFFGGGGGGGGGCEGG6CCGGGGGGGGGFGGFFGECGGGGGECEGGGGGCE5EGGGFGGG6EF7CCFGGCCDCDGGGGGG=?ECFFGCFGCFG7F6CFGGFDCCC80*2::C:
@M01751:259:000000000-C669V:1:1102:13305:20884 1:N:0:AGAGTC
GTACTTAACAGGATTAGATACCCTGGTAGTCCACGCCGTAAACGATGTCGACTTGGAGGTTGTTCCCTTGAGGAGTGGCTTCCGGAGCTAACGCGTTAAGTCGACCGCCTGGGGAGTACGGCCGCAAGGTTAAAACTCAAATGAATTGACGGGGGCCCGCACAAGCGGTGGAGCATGTGGTTTAATTCGATGCAACGCGAAGAACCTTACCTACTCTTGACATCCACGGAATTCGGCAGAGATGCCTTAGTGCCTTCGGGAACCGTGAGACAGGTGCTGCATGGCTGTCGTCAGCTCGTGT
+
CCCCCGGGGGFGGGFGGGGGGGGFFGGGGGGCFGGGGGGGGGGGGGGFGGGGGGGGFGGGGGGFGFFFFGGGGCGGGGGGC8FGGGGGGGGGGGGGGGGGGGGGGGGGECFGGGGGGGGGGGGGGEGGGGGGGGGGGGGGGGGGGGGFFFGGDGGGGGGGGDGGGFEDFGEFGGEFGA9FCFFGGGGDEGGGG:FGCEGDGGGGGGGGF+<CCGGGGGGGGGGGGGGGGGDGGGGGGGGGGFGGGGGGGGGGFFGGGGGGGGF58;EGGGGGGGGGGGGCEGGGGEGGCFGECECFC5/:*
@M01751:259:000000000-C669V:1:1102:13055:20929 1:N:0:AGAGTC
GTACTTAACAGGATTAGATACCCTGGTAGTCCACGCCGTAAACGATGAGTGCTAAGTGTTAGGGGGTTTCCGCCCCTTAGTGCTGCAGCTAACGCATTAAGCACTCCGCCTGGGGAGTACGACCGCAAGGTTGAAACTCAAAGGAATTGACGGGGACCCGCACAAGCGGTGGAGCATGTGGTTTAATTCGAAGCAACGCGAAGAACCTTACCAAATCTTGACATCCTCTGACCGTCCTGGAGACAGGATTTCCCTTCGGGGCAGAGAGACAGGTGGTGCATGGTTGTCGTCAGCTCGTGTC
+
CCCCCGGGGGFGGGGGGGGGGGGGGGGGGGGGGGGGGGGGGGGGGGGGGGGGGGGGGGGGGGGGGGGGGGGGGGGGGGGGGGGGGGGGGGGGGGGGGGGGGGGFFGGGGGGGGGGFCFGGGGGGGGGGGGGGGGGGGGGGGGGFGGGFGFGGGGDGGGGGGGGGGGFDE::FFGGGGGGGGGCFGGF9FGFFGGGFFGDGCGGGGGGGGBFGGGGGGGGGGGGGGGGCGFGGGGGGGGGGGGGGGGGGGGGGFGGGGGGGGGGGGGCEDGFGGGGCGFGGG?CFGGGGEGGC;8<EGEGC*
@M01751:259:000000000-C669V:1:1102:7694:20950 1:N:0:AGAGTC
ATGCCTACGTCATCCCCACCTTCCTCCGGTTTGTCACCGGCAGTCTCATTAGAGTGCCCTTTCGTAGCAACTACTGACAAGGGTTGCGCTCGTTGCGGGACTTAACCCAACATTTCACAACACGAGCTGACGACAGCCATGCAGCACCTGTCTCACGGTTCCCGAAGGCACTAAGGCATCTCTGCCGAATTCCGTGGATGTCAAGAGTAGGTAAGGTTCTTCGCGTTGCATCGAATTAAACCACATGCTCCACCGCTTGTGCGGGCCCCCGTCAATTCATTTGAGTTTTAACCTTGCGGCC
+
CCCCCGGGGGGGGGGGGGGGGGGGGGGGGGGGGGGGGGGGGGGGGGGGGGGGGGGGGGGGGGGGGGGGGGGGG8FGGGGGGGGFGGGGGEGGGGFGGGGGGGFGGGGGGGF7FGGGGFCGGGGG>FGGGGGCGGGGGGGGFGGFGGGFGFGG,EFCBFFFCGG7FC@GFGGGGGFGG8FF;DGDGGEECECFGGGCG7FCCF;F9CBFFGG9FGFGGGGFGFGG7:FEGGG9FGFGFGCGGF8CEFFGG?F?CEEGE>FEFGGGDGGGGGDGE>?FGF+CE:9+*3<C@@FGFFG7<5=5C
@M01751:259:000000000-C669V:1:1102:15577:20961 1:N:0:AGAGTC
GTACTTAACAGGATTAGATACCCTGGTAGTCCACGCCGTAAACGATGTCGACTTGGAGGTTGTTCCCTTGAGGAGTGGCTTCCGGAGCTAACGCGTTAAGTCGACCGCCTGGGGAGTACGGCCGCAAGGTTAAAACTCAAATGAATTGACGGGGGCCCGCACAAGCGGTGGAGCATGTGGTTTAATTCGATGCAACGCGAAGAACCTTACCTACTCTTGACATCCACGGAATTCGGCAGAGATGCCTCAGTGCCTTCGGGAACCGTGAGACAGGTGCTGCATGGCTGTCGTCAGCTCGTGT
+
CCCCCGGGFGGFGGGGGGGGGGG?FGGGGGGGGDGGGGGGGGGGGGGGFGGGGGGGFGGGGGEGGGGGGGGGGFGGGGGGGGGEFEGGGEFGGGGGGGGFGGGGGGGGGDGGGGGGGGGGGGGGGGGGGGGGGGGGFGGGGGGGGGGCCC:FGEGGGGGG@:CGGGG7CFGGGGFGGGGGFGFGGGGGGGFGGGFGGGGGGECFGGGGFGFGGGGGGGGGGFFGGGGGGGCFGGGGGGGGGGGGGGCEGGGGGGGGGG*?EEGGEGGCGGGFGGGFGGGGFGGGGFGGFGGG8;CC67EGF
@M01751:259:000000000-C669V:1:1102:20812:20978 1:N:0:AGAGTC
GTACTTAACAGGATTAGATACCCTGGTAGTCCATGCCGTAAACGTTGGGCACTAGGTGTGGGGCTCATTCCACGAGTTCCGCGCCGCAGCTAACGCATTAAGTGCCCCGCCTGGGGAGTACGGCCGCAAGGCTAAAACTCAAAGGAATTGACGGGGGCCCGCACAAGCGGCGGAGCATGCGGATTAATTCGATGCAACGCGAAGAACCTTACCAAGGCTTGACATACACCGGAATCGGCCAGAGATGGTCGCGTCTTCGGACTGGTGTACAGGTGGTGCATGGTTGTCGTCAGCTCGTGTC
+
CCCCCGGGGGGGGGGGGGGGGGGGGGGGFGGGGFGGGGGGGGGGFGGGGGGEGGGGGGGGGGGGGGGGGGGGGGGGGGGGGGGGGGGGGGGGGGGGGGGGGGGGGGGGGGGGFGGGGGGGGGGGGGGGGGGGGG?FGGGGGGGGGGGGGCGGGGGGGGGGGGGGGGGGGGGGGGGGGGGGGGGGGGGGGGGGGGGGGGGGGDEGGGGGGGGGGGGGGGGGEFGGGGGGGFGGGGGGGGGGGGGGGGGGGGEGGGGGGGGCEGCGGGGGGFEFGEGDGGGGGGGGF>EFGG5*8A+<?=CG*
@M01751:259:000000000-C669V:1:1102:26818:21056 1:N:0:AGAGTC
GTACTTAACAGGATTAGATACCCTGGTAGTCCACGCCGTAAACGATGTCAACTAGCCGTTGGGATCCTTGAGCTCTTAGTGGCGCAGCTAACGCATTAAGTTGACCGCCTGGGGAGTACGGCCGCAAGGTTAAAACTCAAAGGAATTGACGGGGGCCTGCACAAGCGGTGGAGCATGTGGTTTAATTCGAAGCAACGCTCAGAACCTTACCAGCGTTTGACATGGCAGGACGACTGGCAGCGATGCCTTTCTTCCCTTCGGGGACCTGCACACAGGTGCTGCATGGCTGTCTTCAGCTCGG
+
CCCCCFGGGFCE;E6C-CEFGGGGG8F,<FEFFFGG@FFDCCFC:C,;;@FFCGF@EFGEDG+:CFDFF,CF,CFGFGG,CCC+@@CBFCCFG:CC:FGGFGEG,9=FFGFGGGC=BFFGGC>+CFGDD9FFBFFE<FCFFFFGC8,ACEGGDDF*>CFFFCGGGC*>FFGGFG7FCFGGCCFFFGGGDECFFCFGGG***4<::B::FC7?,=CGFGGGFGGDG>FEDCCCGGGGC*:?*:CC*;CFFGGD97:@ECGFGGC5*2CEGGGGGECF2++<+<CF?E8FGED+0<@7C<<C*
@M01751:259:000000000-C669V:1:1102:20224:21095 1:N:0:AGAGTC
ATGCCTACGTCATCCCCACCTTCCTCCGAGTTGACCCCGGCAGTCTCCTATGAGTCCCCGGCATAACCCGCTGGCAACATAGAACGAGGGTTGCGCTCGTTGCGGGACTTAACCCAACATCTCACGACACGAGCTGACGACAACCATGCACCACCTGTACACCGACCACAAGGGGGCGACCATCTCTGGCCGTTTCCGGTGTATGTCAAGCCTTGGTAAGGTTCTTCGCGTTGCATCGAATTAATCCGCATGCTCCGCCGCTTGTGCGGGCCCCCGTCAATTCCTTTGAGTTTTAGCCTTT
+
CCCCCGGGGGG;FGGGCFGGGGFGGGGGGGGGGGG9FGEGGGGFFFGGGGGGGGGGGGGDGGGG8FGFGGGEEGGGFGGGGGGGGGGGGGGGEGGGGGGGGFGGGGGEFGGFGGGCFGGGCDFGGGD:C7>FFGGGGGGECCFGGGGGGGGGCGGGGGGGCGGGGGGGGGGGF7CEGGEGGGGGGGGGGGGGCCCGGGGGGGGFGGGGGGGGGFFGGGGG6<CCFF@FGDEGGGCCFEGFF>C@FFGEGGGGFGFGGEC5CEGGG6F>EEGGGGEGEG=EGEGF?F77<5<CFGF6C0CF+
@M01751:259:000000000-C669V:1:1102:15529:21154 1:N:0:AGAGTC
ATGCCTACGTCATCCCCACCTTCCTCCGGTTTATCACCGGCAGTCTCCTTTGAGTTCCCGACCGAATCGCTGGCAACAAAGGATAAGGGTTGCGCTCGTTGCGGGACTTAACCCAACATTTCACAACACGAGCTGACGACAGCCATGCAGCACCTGTCTCACGGTTCCCGAAGGCACTAAGGCATCTCTGCCGAATTCCGTGGATGTCAAGAGTAGGTAAGGTTCTTCGCGTTGCATCGAATTAAACCACATGCTCCACCGCTTGTGCGGGCCCCCGTCAATTCATTTGAGTTTTAACCTT
+
CCCCCGGGGGGGGGGGGGGGGGGGGGGGGGGGGGGGGGGGGGGGGGGGGGGGGGGGGGGGGGGG@88BFGGGGGGGGGGGGGGGGGGGGGGGGGGGGGGGFGGGGGGGGGGGGGGGGGGGGGGGGFGGGGGGGGGGGGDGGCFEEGGGGGGFFGGGGGGGFFFGGGGGGGGGGGGGGGGGGGGGGGGGGFGGGG<FGGGGGGGGGGGGGGGFGGGGGGGGGGGGGGGGGGGGGGGGGGGFCGFGFGGGGGCE<FGGGGGGGGGGCGGFCG8CGDGGGGGGGGFGGGGGE9CGGGGGGGGGG
@M01751:259:000000000-C669V:1:1102:12946:21186 1:N:0:AGAGTC
ATGCCTACGTCATCCCCACCTTCCTCCGGTTTATCACCGGCAGTCTCCTTTGAGTTCCCGACCGAATCGCTGGCAACAAAGGATAAGGGTTGCGCTCGTTGCGGGACTTAACCCAACATTTCACAACACGAGCTGACGACAGCCATGCAGCACCTGTCTCACGGTTCCCGAAGGCACTAAGGCATCTCTGCCGAATTCCGTGGATGTCAAGAGTAGGTAAGGTTCTTCGCGTTGCATCGAATTAAACCACATGCTCCACCGCTTGTGTGGGCCCCCGTCAATTCATTTGAGTTTTAACCTT
+
CCCCCGGGGGGGGGGGGGGGGGGGGGGGGGGGGGGGGGGGGGGGGGGGGGGGGGGGGGGGGGGGFFGGGGGGGGGGGGGGGGGGGGGGGGGGGGGGGGGGGGGGGGGGGFFFFGGGGGGGGGGGGGGGGGGGGGGGGGGGGGGGGGGGGGGGGGGGGGGGGGGGGGGGGGGGGGGGGGGGGFGFGGGGGGGGGGGGFGGGGGGGGGGGFGGGGGGGGGGGGGGGGGGGGGEGGGGGGGGGGGGGGGGGGGGG?FGGC+6@EEEGGGFGGGDGCEEGGGGGEGGGGGGG7CFGGGGGGG+<A
@M01751:259:000000000-C669V:1:1102:17632:21203 1:N:0:AGAGTC
ATGCCTACGTCATCCCCACCTTCCTCCGAGTTGACCCCGGCAGTCTCCTATGAGTCCCCACCATGACGTGCTGGCAACATAGGACGAGGGTTGCGCTCGTTGCGGGACTTAACCCAACATCTCACGACACGAGCTGACGACAGCCATGCAGCACCTGTGTCTGAGTTCCCGAAGGCACCAATCCATCTCTGGAAAGTTCTCAGCATGTCAAGGCCAGGTAAGGTTCTTCGCGTTGCTTCGAATTAAACCACATGCTCCACCGCTTGTGCGGGCCCCCGTCAATTCATTTGAGTTTTAACCT
+
CCCCCGGGGGGGGGGGGGGGGGGGGGGGGGGGGGGGGGGGGGGGGFGGGGGGGGGGGGGGGGGGGGGGGGGGGGGGGGGGGGGGGGGGGGGGGGGGFDGGGGGDDEGGGGGGGGGGGGFGGGGFGGGGGGGGGGGGGGGGGGGGGGGGGGFGGGGCFGGGGGGFGGGFEFGGGGGGGGGGGGGGGGGGGFFGGGGGGGECGGFGGGFFGGGGDGGGGGEGGGGGGGGGGFEGGGGEFGGGGDGGGGGCFFGGGDG??G6CGCEEGFGGGGCEGGGGGGGGGGG7+<ACCEDFCFDF9?GFC
@M01751:259:000000000-C669V:1:1102:24334:21235 1:N:0:AGAGTC
GTACTTAACCGGATTAGATACCCTGGTAGTCCACGCCGTAAACGATGAATGCCAGCCGTTGGCCTGCTTGCAGGTCAGTGGCGCCGCTAACGCATTAAGCATTCCGCCTGGGGAGTACGGTCGCAAGATTAAAACTCAAAGGAATTGACGGGGGCCCGCACAAGCGGTGGAGCATGTGGTTTAATTCGAAGCAACGCGCAGAACCTTACCATCCCTTGACATGGCATGTTACCTCGAGAGATCGGGGATCCTCTTCGGAGGCGTGCACACAGGTGCTGCATGGCTGTCGTCAGCTCGTGTC
+
CCCCCGGGGFGGGGG9EGGGFFGCEFGGGGFFGGGGGGGGGGGGEGGGDFGGGGGGGGGGGGGFGGGGFGGGGGGGEGGGGDGGGGGGGGGGGGGGGGGGGFGGGGGGGGGGGGGGGGGGGGGGGGGGFGGGGGGGGGGGGFCGGGGGGGGGGGGGGGGG>EGGGGG@FCCFDGFGEGGGGGGGGGGGGFGGFFGGFGGGGGGGGGGFFGGGFGDFGGGGFFGGGE78CF7FEFC8CEGGGGFGGGGGGGGGFGGGGGEEGGDGGGGGGGGFGC6CCCFGFGGGG589CCGCEEDC=EFE*
@M01751:259:000000000-C669V:1:1102:11497:21286 1:N:0:AGAGTC
GTACTTAACAGGATTAGATACCCTGGTAGTCCACGCCGTAAACGATGTCGACTTGGAGGTTGTTCCCTTGAGGAGTGGCTTCCGGAGCTAACGCGTTAAGTCGACCGCCTGGGGAGTACGGCCGCAAGGTTAAAACTCAAATGAATTGACGGGGGCCCGCACAAGCGGTGGAGCATGTGGTTTAATTCGATGATACGCGAGGAACCTTACCAAGGCTTAAATGCATAATGACGTTATTGGAAACAGTAATTTCTTCGGACAGAATGCAAGGTGCTGCATGGCTGTCGTCAGCTCGTGCCGG
+
CCCCCFGGGGGGGGGGGGGGGGGGGGGGGGGGF;CEFGGGGGGDGGGGGGGGGGGGGGGGGGGGGGGGGGGGGEGGGGGGFGGGGGGGGGFGGGGGGGGGGGDGEGGGGGFGGGGGGGGGGGGGDGGGGGGGGGGGGGG@FDGGGGGGGGDGGGGGEEGGGEGCFGGG<CGGGGFGGFGGGGGGGGGFFCGGGGFFGGFGEGDCGGFEEECF6:CE+ACGFC9FFGEFGGGGGGFCGGCGFGG8CCFFGGGGGGGG58CGGFGFFCGCFCGG@FG76FFGGGGGGGGGGGGGGGGGGGGE*
@M01751:259:000000000-C669V:1:1102:6906:21288 1:N:0:AGAGTC
ATGCCTACGTCATCCCCACCTACCTCCGAGTTGACCCCGGCAGTATCCCATGAGTTCCCACCATGACGTGCTGGCAACATAGGACGAGGGTTGCGCTCGTTGCGGGACTTAACCCAACATCTCACGACACGAGCTGACGACAACCATGCACCACCTGTATACGAGTGTCCAAAGAGTTCGCTGTCTCCAGCGCGTTCTCGTACATGTCAAGCCTTGGTAAGGTTCTTCGCGTTGCATCGAATTAATCCGCATGCTCCGCCGCTTGTGCGGGCCCCCGTCAATTCCTTTGAGTTTTAGCCTT
+
CCCCCGGGGGGGGGGGGGGGG<FGGGGGGFGGGGGGGGGGGGGGGGGGGGGGGGGGGGGGGGGGGGGGDCFGGGGGGGGGGGGGGCFGCGGGGGGGGGGGGGGGGGDGGGGGGGGCFGGGGGGGGGGGGGGGGGGG9FGGGGCFGGGGGGGGCEG@CGGGGGGGGGGGGGGGGFGGGGGGGGGGGGFGGFGDGGGGGFGCFGGGGGGGGGGGGGGGGGGGGGFFFGGGCG5EG>C:FF*;EGGFFG?FGGGGGGGDGGDG5C8;@@C9EGDDEGGEDCEGGGGGGGGG?3;CFGGGGG??E
@M01751:259:000000000-C669V:1:1102:18978:21310 1:N:0:AGAGTC
ATGCCTACGTCATCCCCACCTTCCTCCGGTTTATCACCGGCAGTCTCCTTTGAGTTCCCGACCGAATCGCTGGCAACAAAGGATAAGGGTTGCGCTCGTTGCGGGACTTAACCCAACATTTCACAACACGAGCTGACGACAGCCATGCAGCACCTGTCTCACGGTTCCCGAAGGCACTAAGGCATCTCTGCCGAATTCCGTGGATGTCAAGAGTAGGTAAGGTTCTTCGCGTTGCATCGAATTAAACCACATGCTCCACCGCTTGTGCGGGCCCCCGTCAATTCATTTGAGTTTTAACCTT
+
CCCCCGGGGGGGGGGCFFGEFGGGCGGGGGGGGGGFGGGGGGGGGGGGGGGGGGGGGGGGGGGG@@BBFFGGECEFGGGGGGGFGGGGGFFEG@F@FGEGGGGGGGGFGFGGG8FGGGGGGGFGGGGGGGDEEGGGGGGGGGGGGGGGGFGGGGGGGGAFGGGGGGGGG>CGGCDGGGGGGGFGGGCCAFGGGGGGGGGDFFEDFGGGGGFFGAF9BFGC:FFGGGGGGGGGGG>EGGGGGGFFFGGGGGGE6F+:8<FGGECEGG+<CEGGGCE887*:CGFFFFGG7+/<9FD7+:9CG
@M01751:259:000000000-C669V:1:1102:12257:21420 1:N:0:AGAGTC
ATGCCTACGTCATCCCCACCTTCCTCCGGTTTGTCACCGGCAGTCTCCTTAGAGTGCCCACCATAACGTGCTGGTAACTAAGGACAAGGGTTGCGCTCGTTACGGGACTTAACCCAACATCTCACGACACGAGCTGACGACAGCCATGCAGCACCTGTGTCAGAGCTCCCGAAGGCACCAATCCATCTCTGGAAAGTTCTCTGCATGTCAAGGCCTGGTAAGGTTCTTCGCGTTGCTTCGAATTAAACCACATGCTCCACCGCTTGTGCGGGCCCCCGTCAATTCATTTGAGTTTTAACCT
+
CCCCCGGGGGGGGGGGGGGGGGGGGGGGGGGGDFGGGGGGGGGGGEGGGGGGGGGGGGGGGGGGGGGGGGGGGGGGGGGGGGGGGGGGGGGGGGGGCEGGGGGGGGGGGGGGGGGGGGGGGFGGGGGGGGDGGGGGGGGGGGGGGGGGGEEGGGGGGGCFFGFGGGFGGGGGEGGGGGGGGGGGGGG;DFGGGGEGGGGGGGGGGFGGGGGGGGGGGGGGGDGGGGGGFGFCFGCGGGGC7<CCFGGGGGGGGGFCCGFGGGEECFGGGCGCEG5:EGEDDEEGGFGGGGGGGGGGG6?FC
@M01751:259:000000000-C669V:1:1102:23192:21435 1:N:0:AGAGTC
GTACTTAACAGGATTAGATACCCTGGTAGTCCACGCCGTAAACGATGATAACTAGCTGTCCGGGGACATGGTCTTTGGGTGGCGCAGCTAACGCATTAAGTTATCCGCCTGGGGAGTACGGCCGCAAGGTTAAAACTCAAAGGAATTGACGGGGGCCTGCACAAGCGGTGGAGCATGTGGTTTAATTCGAAGCAACGCGCAGAACCTTACCAGCGTTTGACATGTCCGGACGATTCCCAGAGATGGGTCTCTTCCCTTCGGGGACTGGAACACAGGTGCTGCATGGCTGTCGTCAGCTCGT
+
CCCCCGGGGGGGGGGGGGGGGGGGGGGGGGGGFGGGGGGGGGGGGCGGFGGGGGGGGGGGGGGGGGGFGGGGGGGGGG>FGGGGGGGGGGGGGGGGGFGGGGGGGGGGGDGGGGDEGGGG>FEGGGEGGDFGGGGGGGGFFFGGGGGGCGCEGGGGGGGGGGGGGGGGFGGGGGGGFGGGGGGGGGFGFGGGDGGGEGGGGGGGGFGGGGGGGGGGGGGGGGDGGGGGGGG>CGFGGGGGFCGCGC@CG6CFGGCEGGGCGGGGGGGGGGGGG5CGEFGFCCGGGGGGGF9EGFGGFCGG/
@M01751:259:000000000-C669V:1:1102:11795:21446 1:N:0:AGAGTC
GTACTTAACAGGATTAGATACCCTGGTAGTCCACGCCGTAAACGATGTCGACTTGGAGGTTGTTCCCTTGAGGAGTGGCTTCCGGAGCTAACGCGTTAAGTCGACCGCCTGGGGAGTACGGCCGCAAGGTTAAAACTCAAATGAATTGACGGGGGCCCGCACAAGCGGTGGAGCATGTGGTTTAATTCGATGCAACGCGAAGAACCTTACCTACTCTTGACATCCACGGAATCTGGCAGAGATGCCTCAGTGCCTTCGGGAACCGTGAGACAGGTGCTGCATGGCTGTCGTCAGCTCGTGT
+
CCCCCGGGGGFFGGGGGGFGGGGGGGGGGGGGGGGGGGGEFGGGFCFFGGGGGGGGGGGFGGGGGGGGGGGGG,CFGGGGGGGGEGGGGGGGGGGGGGGGCGGDGGGGGGGGGGGGCFGGGGGEGDFGGGGGGGGGGGGGGGGGGGGFGGGGGGGGGGGGGGGGGGGGGGFCGGGFF:FEBF@GGGGGGGGGFFGGEGGGGEGGGGGGGGGGGGGGGG7:CEFGFFGDEEG5EGFGGFEFDGFGGGGGGFFCFGFGGGGDEGGGGEGGCCFGF5<6CGGGGFGGGGGGEGF8CEFFGGEF7
@M01751:259:000000000-C669V:1:1102:22707:21466 1:N:0:AGAGTC
GTACTTAACAGGATTAGATACCCTGGTAGTCCACGCCGTAAACGATGTCGACTTGGAGGTTGTTCCCTTGAGGAGTGGCTTCCGGAGCTAACGCGTTAAGTCGACCGCCTGGGGAGTACGGCCGCAAGGTTAAAACTCAAATGAATTGACGGGGGCCCGCACAAGCGGTGGAGCATGTGGTTTAATTCGATGCAACGCGAAGAACCTTACCTACTCTTGACATCCAGAGAACTTTCCAGAGATGGATTGGTGCCTTCGGGAACTCTGAGACAGGTGCTGCATGGCTGTCGTCAGCTCGTGG
+
CCCCCGGGGGFGGGGGGGGGGGGGGGGGGGGFFGFEGGGGGGGGCGGGGGGGDGGGFGGGGGGGGGGFGGGCFFCGFGGGGGGGGGGGGGFGGFGGGEGGGGEEGGGGGGGGGGGCCFFGGGFCGEGE@A?FCFG@FGGG9FFGGGGDFFGGGGEGGGGC*CFC<CEG<FFC:<@9FFDFFDFGGCGCCFGGGDGGCCEDEEGGGG6CCG6F7EFFFFG7?EGCFGGGEFGGFCA<CCF?@GD<6;@FC*<CCGGGCCECEGGEGCFGFCCEGGG?G7@?@@CFEGGGF>;@FCC@EGGG*
@M01751:259:000000000-C669V:1:1102:12833:21478 1:N:0:AGAGTC
GTACTTAACAGGATTAGATACCCTGGTAGTCCACGCCGTAAACGATGTCGACTTGGAGGTTGTTCCCTTGAGGAGTGGCTTCCGGAGCTAACGCGTTAAGTCGACCGCCTGGGGAGTACGGCCGCAAGGTTAAAACTCAAATGAATTGACGGGGGCCCGCACAAGCGGTGGAGCATGTGGTTTAATTCGATGCAACGCGAAGAACCTTACCTACTCTTGACATCCACGGAATTTGGCAGAGATGCCTTAGTGCCTTCGGGAACCGTGAGACAGGTGCTGCATGGCTGTCGTCAGCTCGTGG
+
CCCCCGGGGGGGGGGGGGGGGGGGGGGGGGGGGGGGGGGGGGGGGGGGGGGGCGGGFDGGGGGFGGGGCEFGGDEGGCFGFGGGGGGGGGGGGGG>FDFDFGDEGGGFGCGGGGGGGGGGGEGGCEGGG=?FFGGG?FGCDFGGGGGGGGGGGGGGFEGGGEEGFFGGCEGCGGF,,2><BC:BF<FFGGGFGFGGGGEGGGGGGGFC?CCFGGECEFGFGGGCFFEGEGGGFFGC6+2;CEEGGGCFC?@FF77<FGCGC:CC>*A/89F*;CFC6A9F8+AFFCE><FFG5EE7C:*2*
@M01751:259:000000000-C669V:1:1102:15794:21590 1:N:0:AGAGTC
GTACTTAACAGGATTAGATACCCTGGTAGTCCACGCCGTAAACGATGATAACTAGCTGTCCGGGGACTTGGTCTTTGGGTGGCGCAGCTAACGCATTAAGTTATCCGCCTGGGGAGTACGGTCGCAAGATTAAAACTCAAAGGAATTGACGGGGGCCTGCACAAGCGGTGGAGCATGTGGTTTAATTCGAAGCAACGCGCAGAACCTTACCAGCGTTTGACATGTCCGGACGACTTCGAGAGATCGATTTCTTCCCTTCGGGGACTGGAACACAGGTGCTGCATGGCTGTCGTCAGCTCGG
+
CCCCCFGGGGDFGGEGGGGGG8FEFGFGGGFGGFEGGGGGGGGGCFGGCFGGGGFGGGF<FDEGG:CFDFGGGGGDFCDF7@<CEEDGCFFGE7BF7FFGFGGA,ABF+CEGGGGGGGGGGGCGGGCGGFCEGGGFFGGFFFDGG8FCFGGGGGGEGG@7FFGG7FGGG>FGGGGGCFGGF@CFGG9CFG8FFFGGGGGGEG@C<CFGGAFFCFGGGEGFGFGGFGGEEGGEC5>*<EGCC8>9CFG*<CGCGG7FE<AGGCEGECG>CFGGGGGFCFGGFGGF7:FGGGG58EFEG7+:*
@M01751:259:000000000-C669V:1:1102:20672:21665 1:N:0:AGAGTC
ATGCCTACGTCATCCCCACCTTCCTCCGAGTTGACCCCGGCAGTATCCCATGAGTTCCCACCATTACGTGCTGGCAACATAGAACGAGGGTTGCGCTCGTTGCGGGACTTAACCCAACATCTCACGACACGAGCTGACGACAACCATGCACCACCTGTTTACGAGTGTCCAAAGAGTTGACCATTTCTGGCCCGTTCTCGTATATGTCAAGCCTTGGTAAGGTTCTTCGCGTTGCATCGAATTAATCCGCATGCTCCGCCGCTTGTGCGGGTCCCCGTCAATTCCTTTGAGTTTTAGCCTT
+
CCCCCGGGGGGGGGGFGGGGGGGGGGGGGGGGGGGGGGGGGGGGGGGGGGGGGGGGGGGGGGGGGGGGGGGGGGGGGGGGGGGGGGGGGGGGGGGGEGGGGGGGGGGGGGFGGGGGGGGGG9FGGGEGGGGGGGGGGGGGGGGGGGGGGGGGGGGGGGFGGGGGGGGGGGGGGGCEGGFGGGGGGGGGGGGGGG:FGGGGFCCFGGFGGGGG:<FGGFGFGGGGGGGGGGCGGGGGDGDFGGGG?EFGGGGGGGGGGGGGEGEEGGGGGGGEGGGGGGGGEGGGGGGGGGFGGGF@EFF7E
@M01751:259:000000000-C669V:1:1102:16553:21704 1:N:0:AGAGTC
GTACTTAACAGGATTAGATACCCTGGTAGTCCACGCCGTAAACGATGTCGACTTGGAGGTTGTTCCCTTGAGGAGTGGCTTCCGGAGCTAACGCGTTAAGTCGACCGCCTGGGGAGTACGGCCGCAAGGTTAAAACTCAAATGAATTGACGGGGGCCCGCACAAGCGGTGGAGCATGTGGTTTAATTCGATGCAACGCGAAGAACCTTACCTACTCTTGACATCCACGGAATCTGGCAGAGATGCCTCAGTGCCTTCGGGAACCGTGAGACAGGTGCTGCATGGCTGTCGTCAGCTCGTGT
+
CCCCCGGGGGFGGGGGGGGGGGGGGGGGGGGFFGGGGGGGGFGGGGGGGGGGGGGGFGGGGGGGGGGGGCGGGGGFGGGGGGGGGGGGGGGGGDGGGGGGGGGGGGGGGGGGGEEGGGGGGGGGGGGGGGGFAEFGFGGGGGGGGGGGGGGGGGGGECGGGGGGGGGGGGGGGGGGGGGGGGGGGGGGGF9<FGGGDGEGGGGGFFGGGGGFGGFGGGEFGGGFGGGGGGGGGGFCFGGGGGFGGC+C<+<CFDFFGG>EGGGGCGGCEGGGGFFFGGFE8CCGGGCGGDFFG>8EGDEG=
@M01751:259:000000000-C669V:1:1102:9454:21779 1:N:0:AGAGTC
GTACTTAACAGGATTAGATACCCTGGTAGTCCACGCCGTAAACGATGTCAACTAGCCGTTGGGATCCTTGAGATCTTAGTGGCGCAGCTAACGCATTAAGTTGACCGCCTGGGGAGTACGGCCGCAAGGTTAAAACTCAAATGAATTGACGGGGGCCCGCACAAGCGGTGGAGCATGTGGTTTAATTCGAAGCAACGCGAAGAACCTTACCTGGCCTTGACATGCTGAGAACTTTCCAGAGATGGATTGGTGCCTTCGGGAACTCAGACACAGGTGCTGCATGGCTGTCGTCAGCTCGTGT
+
CCCCCGGGGGGGGGFGGGGGGGGGGGGGGGGGGGGGGGFGGGGGGGGGGGGGGFFGGGGGGGGGGGGGGGGGGGGGGGGGGGGGGGGGGGGGDGGGGFFGGGGGFFGGGEFFGGGGGGGGCEGGGGEGGGGGGGGGGGGGFGGDFDGGGGGGGGGGG@FGGGGG:CFEFGGFGGGGGFGGFFGGGGGGFGGGGGGGGDGGGC;:8CGGGGGGGGGFGGGGGGG+8FGFGGCCFGGCCGF:EEGG6*<C6FFGGGGGFFGGGD>GGGCFGGGGGEFGGGGGGGGGCCCFCGGGGGG70>*2:
@M01751:259:000000000-C669V:1:1102:22278:21836 1:N:0:AGAGTC
GTACTTAACAGGATTAGATACCCTGGTAGTCCACGCCGTAAACGATGTCAACTAGCCGTTGGGATCCTTGAGATCTTAGTGGCGCAGCTAACGCATTAAGTTGACCGCCTGGGGAGTACGGCCGCAAGGTTAAAACTCAAATGAATTGACGGGGGCCCGCACAAGCGGTGGAGCATGTGGTTTAATTCGATGCAACGCGAAGAACCTTACCTGGCCTTGACATCCAGAGAACTTGGCAGAGATGCCTTGGTGCCTTCGGGAACTCTGAGACAGGTGCTGCATGGCTGTCGTCAGCTCGTGT
+
CCCCCGGGGGGGGGGGGGGGGGGGGGGGGGGDFGGGGGGGGGGGGGGGGGGGGGGGGGGGGFG<FGGGGGGGFFGGGGGGGGGGGGGGGGGGGGGGGGGGGGGGGGGGGGGGGGGGGGGGGGGGGGGGGGGGGGGGGGGGGGGGGGGGGGGGGGGGGGGGGGEFFGGGEGGGGGGCFGGGGGGGGGGGGCFGGGGGGGGGGGDGGGGGGGGGFFGGGFCFGGGCGGFDEGFFFFGGGGGGGFGCG?F?F?@5<FGGGFGGGGGGGF<FGFGGGGEGGD?FGFFGGGGFGGF>FGGGFEGGF
@M01751:259:000000000-C669V:1:1102:15550:21874 1:N:0:AGAGTC
GTACTTAACCGGATTAGATACCCTGGTAGTCCACGCCGTAAACGATGATTGCTAGTTGTCGGGTTGTTTACAACTCGGTGACGCAGCTAACGCATTAAGCAATCCGCCTGGGGAGTACGGTCGCAAGATTAAAACTCAAAGGAATTGACGGGGGCCCGCACAAGCGGTGGAGCATGTGGTTTAATTCGAAGCAACGCGCAGAACCTTACCATCCCTTGACATGGCATGTTACCTCGAGAGATCGGGGATCCTCTTCGGAGGCGTGCACACAGGTGCTGCATGGCTGTCGTCAGCTCGTGTC
+
CCCCCGGGGGGGGGGGGGGGGGGGGGGGGGGGGGGGFGGGGGGGGGGGGGGGGGGGGGGGGGGGGGGGGGGGGGGGGGGGGGGGGGGGGGGGGGGGGGGGGEFGGGGGGGGGGGGGGGGGDFGGGGGGGGGGGGGGGGGGGGGGGGGGGGGGGGGGGGGGGGGGGGGGGGGGGGGGDGFFFCGGGGGGGGEGGGGGGGGGGGGGGGGGGGGGGGGGGGFFGFGGGGGGGGGGGGGGGGGGGGGG8EEGDGGGGGGGFGGGGGGGGGGGGGGGGGGGGGGGGFFCFGGGGGFGGG:@EG=F*
@M01751:259:000000000-C669V:1:1102:21038:21930 1:N:0:AGAGTC
GTACTTAACAGGATTAGATACCCTGGTAGTCCACGCCGTAAACGATGTCAACTAGCCGTTGGAATCCTTGAGATTTTAGTGGCGCAGCTAACGCATTAAGTTGACCGCCTGGGGAGTACGGCCGCAAGGTTAAAACTCAAATGAATTGACGGGGGCCCGCACAAGCGGTGGAGCATGTGGTTTAATTCGAAGCAACGCGAAGAACCTTACCTGGCCTTGACATGCTGAGAACTTTCCAGAGATGGATTGGTGCCTTCGGGAACTCAGACACAGGTGCTGCATGGCTGTCGTCAGCTCGTGT
+
CCCCCGGGGGGCGGGGGGFGGFGFGGGGGGFFGGGGDGGGGGGGGGGGGGGGFGFFGG:FGGGGGGGFGGGGCCCGGGGGGGGDCFEGGGFGGGGGGGGGGGCGGFGGGGGGGEGGGGGGFGGGGGGGG,?FGGGGGDFGGGGGGFF<9FGGGEDGG7FFGGGGGGEEFGDGGFFCGFFFGGGGGGGGGFGGDGGGGGGGGGGGGGCFGDFGGFGGGG6CFGGGCFGGGGGGFGGFFGGFGGGGGGGGGGC57@FG6C:CCEDF7@CEGG*CFDFGGGCFGGGGGCE8@CFGGC@?FGCG5
@M01751:259:000000000-C669V:1:1102:16385:21993 1:N:0:AGAGTC
GTACTTAACAGGATTAGATACCCTGGTAGTCCACGCCGTAAACGATGTCGACTTGGAGGTTGTTCCCTTGAGGAGTGGCTTCCGGAGCTAACGCGTTAAGTCGACCGCCTGGGGAGTACGGCCGCAAGGTTAAAACTCAAATGAATTGACGGGGGCCCGCACAAGCGGTGGAGCATGTGGTTTAATTCGATGCAACGCGAAGAACCTTACCTACTCTTGACATCCACGGAATTCGGCAGAGATGCCTTAGTGCCTTCGGGAACCGTGAGACAGGTGCTGCATGGCTGTCGTCAGCTCGTGT
+
CCCCCGGGGGFGGGGGGGGGGGG9FFGGGGFGGGGGGGGGGGGGGGGGFGGGGGGCFFEGFGGGGGGCFGGGGFGFGGGGFGFC7FGGCEEGGGGGGDGGGGGCEDCFGGFGGGDFGGGEDGG=FFGGGGGCDGGFCGGGGGGG<FGGFGGGGGGGGGGD::FGGGGE@7CCFGGGCCFCGCFGGG9<:::FGG?:CFCEGGGFGEFGGGGGGG?CGF+<@EGGFGG5*:?FEFGC5EGDFGGGGGGGCFF:CGF9+28?CCGFE8*2:+<CFGGDGF9@+90=C;5C6CCFC>CGEEGC2
@M01751:259:000000000-C669V:1:1102:20694:22052 1:N:0:AGAGTC
ATGCCTACGTCATCCCCACCTTCCTCCGGTTTATCACCGGCAGTCTCCTTTGAGTTCCCGACCGAATCGCTGGCAACAAAGGATAAGGGTTGCGCTCGTTGCGGGACTTAACCCAACATTTCACAACACGAGCTGACGACAGCCATGCAGCACCTGTCTCACGGTTCCCGAAGGCACTAAGGCATCTCTGCCGAATTCCGTGGATGTCAAGAGTAGGTAAGGTTCTTCGCGTTGCATCGAATTAAACCACATGCTCCACCGCTTGTGCGGGCCCCCGTCAATTCATTTGAGTTTTAACCTT
+
CCCCCGGGGGGGGGG8FFGEGGGGGGGGGGGGGGGFGGGGGGFGGGGGGGFGGGGGGGGDGGGG@88BEFFEGGGGGGGFF<FGGGGGGGFGGGGGGGGGCCFGGGGGGFEFFGFGEGGGGCFFGGGFEGGDEGGGGGGGGCDGGGGGGFGGGGFEGGGFGGGGGGGGFGGFGFGGC8<FFAEGGCG?9CFGGGGGD9FGGGGGGFGGGCFGGGGG@CFC,:<?CFFGGGGGGGGGG+;CGDFGGGFGGGEFG8CEGFGGGEGGFGEFGE8EGGGEGGGGGG7?@CCGGGGFGGGGFF?CF
@M01751:259:000000000-C669V:1:1102:10894:22069 1:N:0:AGAGTC
GTACTTAACAGGATTAGATACCCTGGTAGTCCACGCCGTAAACGATGTCGACTTGGAGGTTGTTCCCTTGAGGAGTGGCTTCCGGAGCTAACGCGTTAAGTCGACCGCCTGGGGAGTACGGCCGCAAGGTTAAAACTCAAATGAATTGACGGGGGCCCGCACAAGCGGTGGAGCATGTGGTTTAATTCGATGCAACGCGAAGAACCTTACCTACTCTTGACATCCACGGAATTCGGCAGAGATGCCTTAGTGCCTTCGGGAACCGTTAGACAGGTGCTGCATGGCTGTCGTCAGCTCGTGT
+
CCCCCGGGGGGGFGGGGGGGGGGGGGGGGGGDFGGGGGGGGGGGGDGGGGGFGGGGGGGGGGGGGGGGGGGGGGGGGGGGGGGGGEGGFGGGD7FGGGGGGGGGGGGGGGGGGGGGGGGGGEGGGEGGGGFFGGGGGGGGGGGGGGGGGGGEGGCEGGGG@FGGGGGGGECFGGFGGGGGGF:FGGGGGGGFGGGGGGEEGGGGGGGGGFGGGGFGGGCGGG70@GGGEGGGGFD>>EGGG6:@CFFGGGG7CCFEFFG>CCGGGC*/;CC7:*38C7CFGGGGG**;FGGE58<CCEGG5
@M01751:259:000000000-C669V:1:1102:17433:22084 1:N:0:AGAGTC
ATGCCTACGTCATCCCCACCTTCCTCCGGTTTATCACCGGCAGTCTCCTTTGAGTTCCCGACCGAATCGCTGGCAACAAAGGATAAGGGTTGCGCTCGTTGCGGGACTTAACCCAACATTTCACAACACGAGCTGACGACAGCCATGCAGCACCTGTCTCACGGTTCCCGAAGGCACTAAGGCATCTCTGCCGAATTCCGTACATGTCAAGGGTAGGTAAGGTTTTTCGCGTTGCATCGAATTAATCCACATCATCCACCGCTTGTGCGGGCCCCCGTCAATTCATTTGAGTTTTAACCTT
+
CCCCCGGGGGGGGFFGGGGGGGGGGGGGGFGGGGGGGGGDGGGGGGGGGGG9FGGGGGGGGGGG@88BFFGGGGGGGGGGGGGGGFGGGGGGGGDEEEGGGGGGDEGGGGGGGGGGGGGGGGGGGGGGGDGGGGGGGECGGGGGGG<FFFGGGEGGGFGGGFGGGGGGGGGG7C@GGFF@CFGGGGGFFFCCCF=FFGFGFFEFCFFFGGGGGFGGFGGGGGFFGGFFGDGGGGEGGGGGGGGGGGGGGGGGGGE7ECGGEGEGDGGGD*?:EEEE5:/;CFGGGGEG?:FGGGCFCF+0C
@M01751:259:000000000-C669V:1:1102:8319:22153 1:N:0:AGAGTC
ATGCCTACGTCATCCCCACCTTCCTCCGGTTTATCACCGGCAGTCTCCTTTGAGTTCCCGACCGAATCGCTGGCAACAAAGGATAAGGGTTGCGCTCGTTGCGGGACTTAACCCAACATTTCACAACACGAGCTGACGACAGCCATGCAGCACCTGTCTCACGGTTCCCGAAGGCACTAAGGCATCTCTGCCGAATTCCGTGGATGTCAAGAGTAGGTAAGGTTCTTCGCGTTGCATCGAATTAAACCACATGCTCCACCGCTTGTGCGGGCCCCCGTCAATTCATTTGAGTTTTAACTTT
+
CCCCCGGGGGGCDFFGGGGGGGGGFGGGGGGGGGGGGGGDGGGGGDFFAFGGGFGGGGGG>FGE@88BFFGDGGGGGGGGGFGFGFFGGGG7F+FCFEGF8FGGGEGFGEFGGGGGDFFGGGGGGGGF@:CBCFGGC+FFDEGGFGGGGGD<FGC>@DBEGGGGGGGGGCFGGGEGGFGGB:F@C,3@F@FFGGGGC<FGGCF:<FE@<FFG@FFCF:<FBCCGGGG7CE?EGEGGEFCFGGGFGGFFGC*CCFDFG60CCEGG>CFG*?EDEGGG*ACGD+:A7AGGG7*AFGGGCF+<A
@M01751:259:000000000-C669V:1:1102:24428:22185 1:N:0:AGAGTC
GTACTTAACAGGATTAGATACCCTGGTAGTCCACGCCGTAAACGATGTCGACTTGGAGGCTGTTCCCCTGAGGAGTGGCTTCCGGAGCTAACGCGTTAAGTCGACCGCCTGGGGAGTACGGCCGCAAGGTTAAAACTCAAATGAATTGACGGGGGCCCGCACAAGCGGTGGAGCATGTGGTTTAATTCGATGCAACGCGAAGAACCTTACCTACTCTTGACATCCACGGAATCTGGCAGAGATGCCTCAGTGCCTCCGGAAACCGTGAGACAGGTGCTGCATGGCTGTCGTCAGCTCGTGT
+
CCCCCGGGGG98E@EFFEEGGGGFGEGGGFFFFFGGGGG@EGGGGFGGFGGDEGGGGFECDEDCC9,CEFGFF,FDFCFFFGEG+CFEGGG,?BFFC7=?CFFEE+>:FFGGF7CFGGGGC7++8@=FCFGDGGFDFFGF,DF9BGGCFDGEF>FCFEGCFEF:::FCBFEGGFGGG<FGECGGGGG,*:FGGG9<CF5>*:88CG8FG?EE?CGFFFCFGGCC@+<CE5>FGDFGC@?>88FFG@C8E+<<FEC+2:>*?:ECGGFC8CGG8*<CGGGCCGGF>CEGF*;CFC808:CGC
@M01751:259:000000000-C669V:1:1102:13855:22188 1:N:0:AGAGTC
ATGCCTACGTCATCCCCACCTTCCTCCGGTTTATCACCGGCAGTCTCCTTTGAGTTCCCGACCGAATCGCTGGCAACAAAGGATAAGGGTTGCGCTCGTTGCGGGACTTAACCCAACATTTCACAACACGAGCTGACGACAGCCATGCAGCACCTGTCTCACGGTTCCCGAAGGCACTAAGGCATCTCTGCCGAATTCCGTGGATGTCAAGAGTAGGTAAGGTTCTTCGCGTTGCATCGAATTAAACCACATGCTCCACCGCTTGTGCGGGCCCCCGTCCATTCATTTGAGTTTTAACCTT
+
CCCCCGGGGGGGGGGGGGGGGGGGGGGGGGGGGGGGGGGGGGGGGFGGGGGGGFGGGGGGGGGG@8BCFGGGGGGGGGGGGGGGGGFFEDFGGGGGDEGGGGGGGGGFGGGGFGGGGGGGGGGGGGGGGGGGGGGGGEGGGGGFFGGFGCGGGGGGGGGG9FFGGGGGGGGGGGGGGGGGGFGGGCGGGGGG7FEGGGFFFGGGG@FGGGGGGGGFGGGGGFFFCFGE>CEGGGGECFGFCFGGGGGGGGG?6+<CFF8EGGGG>FF?G:CEGEEEG=C*C9CEGGFGGFGGGFGG8?:FF
@M01751:259:000000000-C669V:1:1102:15872:22194 1:N:0:AGAGTC
ATGCCTACGTCATCCCCACCTTCCTCGCGGCTTATCACCGGCAGTCTCCCTAGAGTGCCCAACTGAATGATGGCAACTAAGGACGTGGGTTGCGCTCGTTGCGGGACTTAACCCAACATCTCACGACACGAGCTGACGACAGCCATGCAGCACCTGTGTTCGCGTCCCCGAAGGGAACCCCGGATCTCTCCGGATGGCACGACATGTCAAGGGATGGTAAGGTTCTGCGCGTTGCTTCGAATTAAACCACATGCTCCACCGCTTGTGCGGGCCCCCGTCAATTCCTTTGAGTTTTAATCTT
+
CCCCCGGGGGGGGDGGGFGGGGGGGGGEFGGGGGGDGGGGGGGGFGGGGGGGGGGGFGGFFGGGGEGGGFFFGGDFGGGGGGGGGEFDGFGGGGGGGEGGFGGGC@CFGGGGGGGGGGG@DFGG?FGGGGGGGGFFG>7FFEC<FGGGGAFFGFFFGCFGGFFGEGFGGGGGGGGFGGGGGGGGGGFGBFGGEEEEGGGG*;CC>C@9FCCFGGGGF@GGGG?@CGGGEDGEGGGGGGG5ACEFFGGFGGFFDF@CFGGFDEEEG><CEEECE85C8CC8:9CF+0<FFCFFCC:C?FGGF
@M01751:259:000000000-C669V:1:1102:11608:22274 1:N:0:AGAGTC
ATGCCTACGTCATCCCCACCTTCCTCCGGTTTATCACCGGCAGTCTCCTTTGAGTTCCCGACCGAATCGCTGGCAACAAAGGATAAGGGTTGCGCTCGTTGCGGGACTTAACCCAACATTTCACAACACGAGCTGACGACAGCCATGCAGCACCTGTCTCACGGTTCCCGAAGGCACTAAGGCATCTCTGCCGAATTCCGTGGATGTCAAGAGTAGGTAAGGTTCTTCGCGTTGCATCGAATTAAACCACATGCTCCACCGCTTGTGCGGGCCCCCGTCAATTCATTTGAGTTTTAACCTT
+
CCCCCGGGGGGGGGGGGGGGGGGGGGGGGGGGGGGGGGGGGGGGGFFGGFGFFFGGGGGGGGGG@8@CFGFEGGGGGGFFGGGGGGGFGGGGGGGEGGGGGGGDGGGGGAGGEFGGGGGGGGGFGGGEGGEGGCFGGGGEFGFFGGFDFGGGGGGFFGGGGGGGEGGGGGGGEEDEGGGFGFFGGGGGGGFGGEGGGGF@<CGFDFFG9FGFGC<FCFFFFFGGGGGGGEEGGGGC7CEGG?*@C?C@FDGGFGGCGC>FEGDGGG+@=CE5CEGGGGGGEGGGGGGGGGGGGGGGFFFGF
@M01751:259:000000000-C669V:1:1102:18928:22302 1:N:0:AGAGTC
ATGCCTACGTCATCCCCACCTTCCTCCGAGTTGACCCCGGCAGTATCCCATGAGTTCCCACCATTACGTGCTGGCAACATAGAACGAGGGTTGCGCTCGTTGCGGGACTTAACCCAACATCTCACGACACGAGCTGACGACAACCATGCACCACCTGTATAGAGACCTTGCGGGGCGACTGTTTCCAGACGTTTCCTCTATATGTCAAGCCTTGGTAAGGTTCTTCGCGTTGCATCGAATTAATCCGCATGCTCCGCCGCTTGTGCGGGTCCCCGTCAATTCCTTTGAGTTTTAGCCTTGC
+
CCCCCGGGGGGGGGGGGGGGGGGGGGGGGGGGGGGGGGGGGGGGGGGGGGGGGGGGGGGGGGGGGGGGGGGGGGGGGGGGGGGGGGGGGGGGGGGGGGGGGGGGGGGGGGGGGGGGGGGGGCFGGGGGGGGGGGGGGGGEGGFGGGGGGGGGGGGGGGFGGGGGGGGGGGGGGGGGGGGGGGGGGGGFGGGGGGGGGCCFGGGGGFGGGGGGGGGGGGGGEFGGGCFEEGGDG+<EEF:FGGGGGFGGGGDFCFGGGGGGEC>@6<CGGG5EFFCC>78FGG@+<F7@@FEGGFC?CFF6+
@M01751:259:000000000-C669V:1:1102:17759:22400 1:N:0:AGAGTC
GTACTTAACAGGATTAGATACCCTGGTAGTCCACGCCGTAAACGTTGGGCGCTAGATGTAGGGACCTTTCCACGGTTTCTGTGTCGTAGCTAACGCATTAAGCGCCCCGCCTGGGGAGTACGGCCGCAAGGCTAAAACTCAAAGGAATTGACGGGGGCCCGCACAAGCGGCGGAGCATGCGGATTAATTCGATGCAACGCGAAGAACCTTACCAAGGCTTGACATACACCGGAAACGGCCAGAGATGGTCGCCCCCTTGTGGTCGGTGTACAGGTGGTGCATGGTTGTCGTCAGCTGGTGT
+
CCCCCGGGGGF?<FFFGCCFFF?EFFFGGGGGGGGGFGCGFGGGFEFGGFGCGGGGGGGGGGGGGGGFGGGGGGGGGDAC@FGGGCFGGGGGFFGGGGCFGFGDG7FGCGGG@FGGDEFGGGC=FCB@C@DGFEGEGC8F<=FGGDFCDF9FGEGG>CECCEC7FFFGEGGGGGGGGGGGGGG>ECECCFGECFGFDFGEGC5CGGGGGGGGGE<CG5+C8C+0<CCGCECGGDGG*8*C8FFGGGG6<@:EGGGGGG8@65AFDEE5/<FGDFG6CCFGGFCFGGEE9C8:CE?++2:6:
@M01751:259:000000000-C669V:1:1102:25170:22419 1:N:0:AGAGTC
GTACTTAACAGGATTAGATACCCTGGTAGTCCACGCCGTAAACGATGTCGACTTGGAGGTTGTTCCCTTGAGGAGTGGCTTCCGGAGCTAACGCGTTAAGTCGACCGCCTGGGGAGTACGGCCGCAAGGTTAAAACTCAAATGAATTGACGGGGGCCCGCACAAGCGGTGGAGCATGTGGTTTAATTCGATGCAACGCGAAGAACCTTACCTACTCTTGACATCCACGGAATTCGGCAGAGATGCCTTAGTGCCTTCGGGAACCGTGAGACAGGTGCTGCATGGCTGTCGTCAGCTCGTGT
+
CCCCCGGGEGGGGGGGGGGGGGGGGGGGGGGGGGGGGGGGGGGGGGGGGGGGDGGGGGGGGGGFEFFFGGGGGCGGGGGCGGGEGGGEGGGGGGEGGGGGGGGGEG>FGGFGGDGGGCGGGGG7FFCGGFGGGDGGGGGGGGGGFFFGGFGFEDGG:>CCFEG@CFGGGGGGGG@CFGGGFGDGGGGC7,,7=FEF<:CEGG5C888EGFGGCFFGF7CG?9@F6C@*:EGGGGGGDDGFFGG:CF?79<C+<9CFFCEGGGGGDC@>CFG?@FGFGGGGFGG=@8C@+AFFGC?+<CGG5
@M01751:259:000000000-C669V:1:1102:19556:22489 1:N:0:AGAGTC
GTACTTAACAGGATTAGATACCCTGGTAGTCCACGCCGTAAACGATGAATGCTAGCTGTTGGGGTGCTTGCACCGCAGTAGCGCAGCTAACGCTTTAAGCATTCCGCCTGGGGAGTACGGTCGCAAGATTAAAACTCAAAGGAATTGACGGGGGCCCGCACAAGCGGTGGAGCATGTGGTTTAATTCGAAGCAACGCGCAGAACCTTACCATCCCTTGACATGTCGTGCCATCCGGAGAGATCCGGGGTTCCCTTCGGGGACGCGAACACAGGTGCTGCATGGCTGTCGTCAGCTCGTGTC
+
CCCCCGGGGGGGGGGGGGGGGGGGGGGGGGFGGGGGFGGGGGGGGGGGGGGGGGGFFGGGGGGGGGGGGGGGGGGGGGGGGGGGGGGGGFGGGFGGGGGGGGGGGGGGGFGGGGGGGGGGGGE>FGGGGGGGGGFFGGGGGGGDFFGFFGGGGGGGGGGGG@GFGEGFGGGGGGGGGGGGGGGEGCC@FFEGGFGGGGDGGGGGGGGFGFFGGGGGGFF6FGGCFGFGC@FGFFEC5CE>FFGGGGDGEGGGGGFC*;CDEGGGEGGGGGGGGG?0<EG+AC:*;8@?*;CCC@+A5*:C*
@M01751:259:000000000-C669V:1:1102:19268:22526 1:N:0:AGAGTC
ATGCCTACGTCATCCCCACCTTCCTCCGGTTTATCACCGGCAGTCTCCTTAGAGTGCCCACCATAACGTGCTGGTAACTAAGGACAAGGGTTGCGCTCGTTACGGGACTTAACCCAACATCTCACGACACGAGCTGACGACAGCCATGCAGCACCTGTGTCAGAGTTCCCGAAGGCACCCATCCATCTCTGGAAAGTTCTCTGCATGTCAAGGCCTGGTAAGGTTCTTCGCGTTGCTTCGAATTAAACCACATGCTCCACCGCTTGTGAAGGCCCCCGTCAATTCCTTTGAGTTTTAATCT
+
CCCCCGGGGGGGGGGGGGGGGGGGFGGGGFGGGGGEEFEDGGGGGGGGGGGGGGGGGGGGGDGGGGGGGGGGFGGDGGGFGGGGGGGGFGGGGGFGGGGCFFGEGCGGGFFGGGFEGGFFFE,9E<CEEGGGGEGGGF::7CEGFGEFFDFGFG8=CE<FD9<D,FFGGFCGEGCFFFFEG@CGGGGFF,3,DA9CGF@@D;AFFGFFFFC:7FFEFFGGFF7,>FGG9:*<4<:FFGFFFFFC@FGG*88>6<CD+0<*;CEG5/:++3<0:8C5?E=CCCCCFE?F9:9CGGGGF793<
@M01751:259:000000000-C669V:1:1102:17507:22569 1:N:0:AGAGTC
ATGCCTACGTCATCCCCACCTTCCTCTCGGCTTATCACCGGCAGTCCCCTTAGAGTGCCCAACTGAATGCTGGCAACTAAGGGCGAGGGTTGCGCTCGTTGCGGGACTTAACCCAACATCTCACGACACGAGCTGACGACAGCCATGCAGCACCTGTGTTCCGGTCCCCGAAGGGAACACCACATCTCTATGGTTAGCCGGACATGTCAAGGGCTGGTAAGGTTCTGCTCGTTGCTTCGAATTAAACCACATGCTCCACCGCTTGTGCGGGCCCCCGTCAATTCCTTTGAGTTTTAATCTT
+
CCCCCGGGGGGGGGGGGGGGGGGGGGGGGGGGGGGGGGGGGGGGGGGGGGGGGGGGGGGGGGGGFGGGGGGGFGGGGGGGGGDFEGGGDGGDGGGCFGGGGGGGG7FFGFGFGGGFGGFGFGGGGGGGGGGGGGFFGGDGDFGFGGGG9FCDGGGCFGGGGGGFGGGGGGGCEGGFGGGGGGGGCFGGGGGGC:FGFGFGGGGGGGGGG,>FFGFGGGGFFGGGFGFG+<EC;6*9CCEGGGEFGGC?EE5868@C++;*8?EECF+<CC>EGGGC?EEC*<<+<EFGFF8CFGGCEF7CG
@M01751:259:000000000-C669V:1:1102:13707:22621 1:N:0:AGAGTC
ATGCCTACGTCATCCCCACCTTCCTCCGGTTTGTCACCGGCAGTCCCATTAGAGTGCCCTTTCGTAGCAACTAATGGCAAGGGTTGCGCTCGTTGCGGGACTTAACCCAACATCTCACGACACGAGCTGACGACAGCCATGCAGCACCTGTGTTACGGCTCTCTTTCGAGCACTCCTCTATCTCTAAAGGATTCCGTACATGTCAAAGGTGGGTAAGGTTTTTCGCGTTGCATCGAATTAAACCACATCATCCACCGCTTGTGCGGGTCCCCGTCAATTCCTTTGAGTTTCAACCTTGCGG
+
CCCCCGGGGGGGGGGGGGGGGGGGGGGGGGGGGGGGGGGGGGGGGGGGGGGGGGGGGGGGGGGGGGGGGGGGGGGFGGGGGGGFGGGGGGGGGGGGGGGGGGGGGFGGGGGGGGFGGGGGGGGGGGGGGGGGGGGGGGGGFGGGGGGGGGGGGGGGGGGGGCFGGGGGGGGGGGGGGGGGGGGGGGGGGGGEEFGGGGFCGFGGGGGGGGGGGGFGGGFGGGGGGGDGG7FCFGEGGGGGGGGFGGGGFGGFGGG>EGGG*2+<EE>EGFFGGEGG8CGCFCFGGGGGGGGGFGGGG+0>C
@M01751:259:000000000-C669V:1:1102:22696:22625 1:N:0:AGAGTC
GTACTTAACAGGATTAGATACCCTGGTAGTCCACGCCGTAAACGATGTGTGCTTGTCGCTGGGGAGTTCACTCTTCGGTGACGCAGCTAACGCGTTAAGCACACCGCCTGGGAAGTATGGCCGCAAGGTTAAAACTCAAAGGAATTGACGGGGACCCGCACAAGCGGTGGAGTATGTGGTTTAATTCGTCGCAACGCGAAGAACCTTACCAGGCCTTGACATGCCCTCTATGGGGACCAGAGCTGGACCCCTTCACTTCGGGTGGGAGGAGCACAGGTGCTGCATGGCTGTCGTCAGCTCG
+
CCCCCGGGGGDFFFGGGGGGGGGGGGGGGGGGFFGGGGGGGGGGGGGGGGGGGGGGGGGGDGGGGGGGGGGGGGGGGEFGGGGGGGGGGGGDEGGFGGGGGGGGGGGGGFGGGGGGGGEFGGGGGGDGGGGGGGFG9FGGGGGGGGGGGGGGGGGGGGGGGEGGFGGGGGGGFFGGGGGGGGFGGGGFGGDGGGGGGGECEFGFGGGGGGGFGGGGGFFFGFCGGGGGGFGCCFCGGGGGG5*AFFFGGGGFCFGGFGG5EGCGEGGGGCEGGGFF5:0AECFCFGGGGECF5ACGGE0<*
@M01751:259:000000000-C669V:1:1102:14211:22644 1:N:0:AGAGTC
GTACTTAACAGGATTAGATACCCTGGTAGTCCACGCCGTAAACGATGTCGACTTGGAGGTTGTTCCCTTGAGGAGTGGCTTCCGGAGCTAACGCGTTAAGTCGACCGCCTGGGGAGTACGGCCGCAAGGTTAAAACTCAAATGAATTGACGGGGGCCCGCACAAGCGGTGGAGCATGTGGTTTAATTCGATGCAACGCGAAGAACCTTACCTACTCTTGACATCCACGGAATCTGGCAGAGATGCCTCAGTGCCTTCGGGAACCGTGAGACAGGTGCTGCATGGCTGTCGTCAGCTCGTGT
+
CCCCCGGGGGFGGFGGGGGGGFGGGGGGGGGDFGGGGGGGGGGGGGGGGGGGGGGGGGGGGGGGGGGGGGGGGGGFGGGFGGGGGGGGGGGGGGGGGGFGGFF:=FGGGGGGGGGGGGGGGGGGGGGGGGGGGGGGCFGGGGGGGGGCFBFFGGGGGGGGFGGGGGGGGGGGGG@CGGGG8:<FGFFFGGGGGGGGGGGGGGGGGGGGG@FFGGDC9@FGGGGGGGGGGGGGFFFFGGGGFFEGGGCGF?FGG99FF5?CEDGGECECEFEGFF<0@?FGGGGGCGEFFEGGFEFFD5:5:
@M01751:259:000000000-C669V:1:1102:12370:22711 1:N:0:AGAGTC
GTACTTAACAGGATTAGATACCCTGGTAGTCCACGCCGTAAACGATGTCGACTTGGAGGTTGTTCCCTTGAGGAGTGGCTTCCGGAGCTAACGCGTTAAGTCGACCGCCTGGGGAGTACGGCCGCAAGGTTAAAACTCAAATGAATTGACGGGGGCCCGCACAAGCGGTGGAGCATGTGGTTTAATTCGATGCAACGCGAAGAACCTTACCTACTCTTGACATCCACGGAATCTGGCAGAGATGCCTCAGTGCCTTCGGGAACCGTGAGACAGGTGCTGCATGGCTGTGGTCAGCTCGTGT
+
CCCCCGGGGGGGGGGGGGGGGGGGGGGGGGGGGGGGGGGGGGGGGGGGGGGGGGGGGGGGGGGGGGGGGGFGGGGGGGGGGFGGGGGGGEGGGGGGGGGGGGEDGGEDGGGGGGCCGFGGGGGGGCGGGFGFFGGGGGGGDAFGGGGGGGGGGCGDGGGGGGGGGGGGGGGGGGGGGFGGGGGGGGGGGGGGGGGGGGDEGGGG8@CFFGGGG?FGGGGF?FGFGFGGGG*;+<EFFGG>FGFFFGCFCGFFF9FFF;EGGGGGGC**2<ECG8F8@+9@@?F*8CCC+2;<EC8<2:7::
@M01751:259:000000000-C669V:1:1102:7443:22766 1:N:0:AGAGTC
GTACTTAACAGGATTAGATACCCTGGTAGTCCACGCCGTAAACGATGTCAACTAGCCGTTGGGATCCTTGAGATCTTAGTGGCGCAGCTAACGCATTAAGTTGACCGCCTGGGGAGTACGGCCGCAAGGTTAAAACTCAAATGAATTGACGGGGGCCCGCACAAGCGGTGGAGCATGTGGTTTAATTCGATGCAACGCGAAGAACCTTACCTACTCTTGACATCCACGGAATTCGGCAGAGATGCCTTAGTGCCTTCGGGAACCGTGAGACAGGTGCTGCATGGCTGTCGTCAGCTCGTGT
+
CCCCCGGGGGGGGGGGGGGGGGGGGGGGGGGGGGGGGGGGGGGGGGGGGGGGGGGGGGGGGGGGGGGGGGGGGGGGGGGGGGGDFGGGGGGGGGGGGGGGGGGGGFGGGGGGGGGGGGGGGGGGGGGGGGFGGGGGGGGGGGGGGGGGGGGGGGGGGGGGGGGGGGGGGGGGGGGFGGGGGGGGGGGGGGGFGGGGGGGGGGGGGGGGGGGGGGGGGGFFFFFGFGGGGGGGGGFGGGGG>FGFFFDFC7<+<@GGGGGG>EFCEE5*A?FGGCFCFGGGGGFFGGGGGGGGCEGG?ECE5
@M01751:259:000000000-C669V:1:1102:10775:22791 1:N:0:AGAGTC
GTACTTAACAGGATTAGATACCCTGGTAGTCCACGCCGTAAACGATGTCGACTTGGAGGTTGTTCCCTTGAGGAGTGGCTTCCGGAGCTAACGCGTTAAGTCGACCGCCTGGGGAGTACGGCCGCAAGGTTAAAACTCAAATGAATTGACGGGGGCCCGCACAAGCGGTGGAGCATGTGGTTTAATTCGATGCAACGCGAAGAACCTTACCTACTCTTGACATCCACGGAATTCGGCAGAGATGCCTTAGTGCCTTCGGGAACCGTGAGACAGGTGCTGCATGGCTGTCGTCAGCTCGTGT
+
CCCCCGGGGGGFGGGGGGGGGFGGGGGGGGGGGGGGGGGGGGGGGGGGGGGGGGGGGGGGGGGGGGGGGCGGGFGGGGGGGGGGGGGGGGGGEGGGGGGGGGGGGGGGGGGGGGGGGGGGGGGDGCFGGFCFGGGGGGGGFGGGGGGGGGGGGGGGGGGGGGGGGGGDFGGFGGFGDFGGGGGGFGGGGGGGGGGGGGDGGEGFEGGGGGGGGGGFGGGGGGGGGGGGGGGFFFGDGGGCFGGFFG7?CFGGGGGGGGGGGGGGEEGGGFGFGGGGCFGGGEGGG?8CE8CCFDGCFE55:
@M01751:259:000000000-C669V:1:1102:24500:22860 1:N:0:AGAGTC
GTACTTAACAGGATTAGATACCCTGGTAGTCCACGCCGTAAACGATGTCGACTTGGAGGTTGTTCCCTTGAGGAGTGGCTTACGGAGCTAACCCGTTAAGTAGACAGCCTGGGGAGTACGGCCGCAAGGTTAACACTCAAATGAATTGACGGGGGCCCGCACAAGCGGTGGAGCCTGTGGTTCAATTCGATGCAACGCGAAGAACCTTAATTACTCTTGACATCCACGGTATTCGGCAGAGATGCCTTCGTGCCTTCGGGAACCGTGAGACAGGTGATGCATGGCTGTCGTCAGCTCGTGT
+
CC9BCGD-CECF8FCECFCEC<FFFFGCAFF-F<FFDFGGEF9@+:CEFC8F,@FGGGDCFGEC,C,C,,6CF8:C<F,6,,:CC,+=,?CF,CC,6BCFG,,C<,:C<F=@CF7=FFC=F@CE7:>=@EE,A,<B?,=D<F?AA?FF9,+3+C++@:FCGCED,8::1**8<,*@<CC,,=,7<BFF7,,C*<FF**1<*<*<F*+,2+<09<++3:9@FCFC8C?EE*:80+;8*:ED8*+:20<<<F6*:/20+/*1*/;CEE*1*93;;FCE++3@9@CF;*:CC/A*;?+<+**//
@M01751:259:000000000-C669V:1:1102:16990:22921 1:N:0:AGAGTC
ATGCCTACGTCATCCCCACCTTCCTCCGGTTTATCACCGGCAGTCTCCTTTGAGTTCCCGACCGAATCGCTGGCAACAAAGGATAAGGGTTGCGCTCGTTGCGGGACTTAACCCAACATTTCACAACACGAGCTGACGACAGCCATGCAGCACCTGTCTCACGGTTCCCGAAGGCACTAAGGCATCTCTGCCGAATTCCGTGGATGTCAAGAGTAGGTAAGGTTCTTCGCGTTGCATCGAATTAAACCACATGCTCCACCGCTTGTGCGGGCCCCCGTCAATTCATTTGAGTTTTAACCTT
+
CCCCCGGGGGGGGGGGGGGGGGGGGGGGGGGGGGGGGGGGGGGGGGGGGGGGGGGGGGGGGGGG@88BCFGCGGGGGGGGGGGGGGGGGGGGGGGDFGGGGGGGGGGGGDFGFGGGGGGGGGGGGGGGGGGGGGGGGGGGGEGGGGGGGGGGGGGGGGGGGGGGGGGFG@FGGGGGGGGGGGGGGGGGGGGGEGDGGGGGGGGGGGGGGGGGGF9:FEFGFGGGGGGGGGGGGGGF:3/ACFG7CFFFGGGGGGGGGGGGGGCEFC+:=EGGGDEGEEGEG7@FGGGGCC5EEGG+@+?FG
@M01751:259:000000000-C669V:1:1102:10545:22932 1:N:0:AGAGTC
ATGCCTACGTCATCCCCACCTTCCTCCGAGTTGACCCCGGCAGTCTCCTATGAGTCCCCGCCATAACGCGCTGGCAACATAGAACGAGGGTTGCGCTCGTTGCGGGACTTAACCCAACATCTCACGACACGAGCTGACGACAACCATGCACCACCTGTACACCGACCACAAGGGGGCGACCATCTCTGGCCGTTTCCGGTGTATGTCAAGCCTTGGTAAGGTTCTTCGCGTTGCATCGAATTAATCCGCATGCTCCGCCGCTTGTGCGGGCCCCCGTCAATTCCTTTGCGTTTCAGTCTTT
+
CCCCCGGGGGGGGGGGGGGGGGGGFGGGGGGGGGGGGGGGGGGGGDGG9FGGGGFGGGGGGGGGGGFCGGGEGGGGFGFGGGGGGGGGGGGGDFEEGGDGGGGGGGGGGGGGGGGGGGGEGFGGGGGGGGGGGGGGCFFCCCGGGGGGGGGGFFGGGGGGGGGCCCGGFGCGFGGDC@7EEGGG:CFCFGGGCEGGEEGDEEGGEFGC?CFGGFFFC9+<@+0<:EFCE8CGECCCCC;A6C?@FGFEFEDCCFGGEGGEEG>*;C?E5EGGG5?:?EGCF9+<C@C+0**2:8<?@++C+
@M01751:259:000000000-C669V:1:1102:10800:22962 1:N:0:AGAGTC
GTACTTAACCGGATTAGATACCCTGGTAGTCCACGCCGTAAACGATGTCGACTTGGAGGTTGTTCCCTTGAGGAGTGGCTTCCGGAGCTAACGCGTTAAGTCGACCGCCTGGGGAGTACGGCCGCAAGGTTAAAACTCAAATGAATTGACGGGGGCCCGCACAAGCGGTGGAGCATGTGGTTTAATTCGATGCAACGCGAAGAACCTTACCTACTCTTGACATCCACGGAATTCGGCAGAGATGCCTTAGTGCCTTCGGGAACCGTGAGACAGGTGCTGCATGGCTGTCGTCAGCTCGTGT
+
CCCCCGGGGGGE7EFGGGGGGGGGGGGGGGGGGFGFGGGGG@FEGGGGGGGGEGGGFFGGFGGDFGGGGGGGG<CEFFGDFFGEGGGFFGGGGGGFGEGGGGGGG:FGGGGGGGGGEFFGGGGGGGGGGDFFGDCFFGFGGGGFGGFCFGG@GGEFGE:C@CGGFGEGFGG<FCGGGGCC,=FGGG,2<FGGGGGEEEGCE>/<FFGGGGFCE+<FFGG?FFDFFGGECECCFEFGGGGFGGC?FGFGGGG7C9@?:CGGGC8*8***/<EFFFGGE+:A@F7*;88C?C*/*2AEFE5*2
@M01751:259:000000000-C669V:1:1102:20095:22976 1:N:0:AGAGTC
ATGCCTACGTCATCCCCACCTTCCTCCGGTTTATCACCGGCAGTCTCCTTTGAGTTCCCGACCGAATCGCTGGCAACAAAGGATAAGGGTTGCGCTCGTTGCGGGACTTAACCCAACATTTCACAACACGAGCTGACGACAGCCATGCAGCACCTGTCTCACGGTTCCCGAAGGCACTGAGGCATCTCTGCCAGATTCCGTGGATGTCAAGAGTAGGTAAGGTTCTTCGCGTTGCATCGAATTAAACCACATGCTCCACCGCTTGTGCGGGCCCCCGTCAATTCATTTGAGTTTTAACCTT
+
CCCCCGGGGGGGGGGEFGGEEFGFGGGGGGGGGGGGGGGGGGGGGGGGGGGGGGGGGGGGGGGG@88BEFFDGGGGGGGGGGGGGGDFGEFGEFGCEFGGGGGEECEGGGGGFGGGGGGGGGGGGGGFEGDGGGGGGGGEEF?FGGGGCFGGCGGGGGGGGGGGGGGGGDGGGGFGGGGGGGGGGGGGGGGGGFFGGGGGGGGGGGGFGGGGGGGGGGGGGGGGGC:CGGGGDEGGF<8CEGGGGGGGGGGGGGDGGG>FEDGDGGGGGEDG5?EGG:EEECFFGFGGFFGGCC7+<F?EF
@M01751:259:000000000-C669V:1:1102:23762:22987 1:N:0:AGAGTC
GTACTTAACAGGATTAGATACCCTGGTAGTCCACGCCGTAAACGATGTCGACTTGGAGGTTGTGCCCTTGAGGCGTGGCTTCCGGAGCTAACGCGTTAAGTCGACCGCCTGGGGAGTACGGCCGCAAGGTTAAAACTCAAATGAATTGACGGGGGCCCGCACAAGCGGTGGAGCATGTGGTTTAATTCGAAGCAACGCGCAGAACCTTACCATCCCTTGACATGGCATGTTACCTCGAGAGATCGGGGATCCTCTTCGGAGGCGTGCACACAGTTGCTGCATGGCTGTCGTCAGCTCGTGT
+
CCCCCGGGGGED<<FFGGGGGGGGGGGGFGGGGGGGGGGGGGGGGGGGGGGGGGGGGGGGGFC:EFGGGFGCFGGGGGGEGGGG7@:E@FGGGGGGGDD?FFGG@EGD@CFFGGGEFGGDBGG7F:F:D<BGGGGG8FFFGA<=FFFFGGGGGG7FCCEGGGGF7CDFFECCCFFGGGFG<FF<,CFFGGG>EGGGGGDGGGGGCGGGGGGGF6@FGGGGGG?CCF*<8C<?EGFFG*?EGG?CFG>E>EFGGC@FCFEGGGE>5***:<;?F+<9@FDGF9?7C6?CCFFFF8E70*/7:
@M01751:259:000000000-C669V:1:1102:21315:23060 1:N:0:AGAGTC
ATGCCTACGTCATCCCCACCTTCCTCGCGGCTTATCACCGGCAGTCTCCCTAGAGTGCCCAACTGAATGATGGCAACTAAGGACGTGGGTTGCGCTCGTTGCGGGACTTAACCCAACATCTCACGACACGAGCTGACGACAGCCATGCAGCACCTGTGTGCACGCCTCCGAAGAGGATCCCCGATCTCTCGAGGTAACATGCCATGTCAAGGGATGGTAAGGTTCTGCGCGTTGCTTCGAATTAAACCACATGCTCCACCGCTTGTGCGGGCCCCCGTCAATTCCTTTGAGTTTTAATCTT
+
CCCCCGGGGGGGGGGGGGGGGGGGGGGGGGGGGGGGGGGGGGGGGGGGGGGGGGGGGGGGGGGGGGGGGGGGGGGGGFGGGGGGGGGGGGGDCGGGGGGGGGGGGGGGGGGGGGGGGGGGFFGGFGGGGEGEGGGGGGGGGGGFGGGGDCFGFGG,FFFGGAFEGGFGGG7FFGGGCBFGGGGGGE7BCFGGGGDGFGGGFGGGG7:CFFFGGFCEG+<EFG+AFGGGGGGGGDGCECG8EGCGGGGFGGGGEC@FGGGF5:8CF6+<ECEG::CG8EGGE+9CC@FFG7:E9EG?8E?FG
@M01751:259:000000000-C669V:1:1102:14957:23112 1:N:0:AGAGTC
ATGCCTACGTCATCCCCACCTTCCTCCGGTTTGTCACCGGCAGTCTCCTTAGAGTGCCCACCATAACGTGCTGGTAACTAAGGACAAGGGTTGCGCTCGTTACGGGACTTAACCCAACATCTCACGACACGAGCTGACGACAGCCATGCAGCACCTGTCTCAATGTTCCCGAAGGCACCAATCCATCTCTGGAAAGTTCATTGGATGTCAAGGCCTGGTAAGGTTCTTCGCGTTGCATCGAATTAAACCACATGCTCCACCGCTTGTGCGGGCCCCCGTCCATTCATTTTAGTTTTAACCT
+
CCCCCGGGGDGGGGGGGGGGGGGGGGGGGGGGGGGGGGGGGGGGGGGGGGGDGGGGGGGGGGGGGGGGGDGFGGGGGGGGGCGGGFGFFDGGGGGGGGGGGGGGGCCG<AEFGGGGGGGGGGGGGGGGGGGGEDG8AFGGGGGGGGGGGGGGGGGGGGGGGGGGFFGGGGGGG7CFGGGGGFGGGGGGGGCGGG<,@FG9F9;FFFFGGGGCFGEGF>:FGGGGGFCEGEFGE:FCCFCBFGGEFEF<@FGGE6C?FGGGG>E>?FG++/CCCCCEGGGG*:9CFGGGG++0<C?F<++33
@M01751:259:000000000-C669V:1:1102:9719:23206 1:N:0:AGAGTC
GTACTTAACAGGATTAGATACCCTGGTAGTCCACGCCGTAAACGATGTCGACTTGGAGGTTGTTCCCTTGAGGAGTGGCTTCCGGAGCTAACGCGTTAAGTCGACCGCCTGGGGAGTACGGCCGCAAGGTTAAAACTCAAATGAATTGACGGGGGCCCGCACAAGCGGTGGAGCATGTGGTTTAATTCGATGCAACGCGAAGAACCTTACCTACTCTTGACATCCACGGAATTCGGAAGAGATGCCTTAGTGCCTTCGGGAACCGTGAGACAGGTGCTGCATGGCTGTCGTAAGCTCGGGT
+
CCCCCGGGGGGGGGGGFGGGGGGFGGGGGGGGGGGDGGFGGGGGGGGGGGFGGGGGGGGGGGGGGGGGGGGGGGEGFGEGGGGGGGGGGGGGGGGEGGGGGGGGGGGGGGGGGGGGGGGGGGFGGGGCDEGEFGGEDGGGGGGGGGGGG9FFGGGG*>CFCCFGGGGGFGCC<=:BEFGG=CFFFGGFGGDFGFCFGDCCEE>CFG6+<CFDFGG6FECDGGGGGFGGEEGGFGCC*8CC@8@C7CFEFGFF0AFGC8ECEGG5*;:@CCGGFGGGGFGCF79CCGGG?5;*;ACFE5*51
@M01751:259:000000000-C669V:1:1102:14754:23213 1:N:0:AGAGTC
GTACTTAACAGGATTAGATACCCTGGTAGTCCACGCCGTAAACGTTGGGCGCTAGATGTAGGGACCTTTCCACGGTTTCTGTGTCGTAGCTAACGCATTAAGCGCCCCGCCTGGGGAGTACGGCCGCAAGGCTAAAACTCAAAGGAATTGACGGGGGCCCGCACAAGCGGCGGAGCATGCGGATTAATTCGATGCAACGCGAAGAACCTTACCAAGGCTTGACATACACCGGAAACGGCCAGAAATGGTCGCCCCCTTGTGGTCGGTGTACAGGTGGTGCATGGTTGTCGTCAGCTCGTGT
+
CCCCCGGGGGDGGGGGGGGGGGGFGGGGGGGGGGGGGGGGGGGGGGGGGGGGGGGGGGGGGGGGGGGGGGGGGGGGGGGCFFFFGGFGGGGGCFGGGGGGGGGGGGGGGEGGGGGGGGGGGGGGGGFGGGGGGGGGCEFFEFGGGDFF,EEFGGDC7<CGEDGGGGGGGGGGGGGGG6CFGGEDGGGGGGGFC98FGGGGGGG>8E>FFFC6CFDFGGGGDDC7CFGGGGGGGGEGFDDECFGGGF7<:::588EGGGCEFE89EE8:8CGGGF+AG5*:@CGG+C5A9:**2;++3:*1/
@M01751:259:000000000-C669V:1:1102:10208:23284 1:N:0:AGAGTC
ATGCCTACGTCATCCCCACCTTCCTCCGAGTTGACCCCGGCAGTCTCCTATGAGTCCCCGGCATAACCCGCTGGCAACATAGAACGAGGGTTGCGCTCGTTGCGGGACTTAACCCAACATCTCACGACACGAGCTGACGACAACCATGCACCACCTGTACACCGACCACAAGGGGGCGACCATCTCTGGCCGTTTCCGGTGTATGTCAAGCCTTGGTAAGGTTCTTCGCGTTGCATCGAATTAATCCGCATGCTCCGCCGCTTGTGCGGGCCCCCGTCAATTCCTTTGAGTTTTAGCCTTT
+
CCCCCGGGGGGGGGGAFGGGGGGGCFGGGGGGGGGGGGEGGCFFGFFGGGFGGGGGGCEFGGGEGGGGGGGGGGGGGGGGGGGGGGGGDGGGGGGGDGGGGGGGDGGGGGGFGGGGGGGFGDCFGGGGGGGGGGGGFGGGECBE7CGGGGGGFGGGGGGGGFCFEGCGGGGGGDFCCFGGGGGFCGGDGGGGEE6EGGGD5CFFC:FG7F+;+<CFGGGGDF7EFGFGGGGEC5CFGGFC6C@EGFF*8ECEEFDF5CGGGGGD0+0*:8ECE88=?CCG7<EC@FGGCFEGGGGGFGGG+
@M01751:259:000000000-C669V:1:1102:25270:23290 1:N:0:AGAGTC
GTACTTAACAGGATTAGATACCCTGGTAGTCCACGCCGTAAACGATGTCAACTAGCCGTTGGAATCCTTGAGCTTTTAGTGGCGCAGCTAACGCATTAAGTTGACCGCCTGGGGAGTACGGCCGAAAGGTTAAAACCCAAATGAATTGACGGGGGCCCGCCCAAGCGGTGGAGCATGTGGTTTAATTCGAAGCAACGCGAAGAACCTTACCAGGCCTTGACATGCAGAGAACTTTCCAGAGATGGATTGGTGCATTCGGGAAACCTGACACAGGTGCTGCATGGCTGGCGTCAGCTCGCGT
+
@CCCCGGGCF@E,;,CAFGDFFE@EEGG9EF9C@FEGG:@B,,8@CFGEFGFFGCFGG:@@EFF9,:C<AAF,,,,CE9CEGGGDC@DGGFF:7+,B6C,CEFDF<:8>8CDDEGGFF,B=FE:+4+=B5EAEGF=+==@,,,,8CD<,57C+:78CE<**5FCFFC>>C:FC8*,@<3BCCEGFG3@72=:F7FCCF<1C@@8**;CGF6CG81/:<6++2<9FE+A@*+<00<0+<+<EC@E+:<EGGGGC+9<@?E*:C******+2A*/*020<9+2AFGGGG*2?8?E8CC+2*21
@M01751:259:000000000-C669V:1:1102:23976:23342 1:N:0:AGAGTC
ATGCCTACGTCATCCCCACCTTCCTCCGGTTTATCACCGGCAGTCTCCTTTGAGTTCCCGACCGAATCGCTGGCAACAAAGGATAAGGGTTGCGCTCGTTGCGGGACTTAACCCAACATTTCACAACACGAGCTGACGACAGCCATGCAGCACCTGTCTCACGGTTCCCGAAGGCACTAAGGCATCTCTGCCAAATTCCGTGGATGTCAAGAGTAGGTAAGGTTCTTCGCGTTGCATCGAATTAAACCACATGCTCCACCGCTTGTGCGGGCCCCCGTCAATTCATTTGAGTTTTAACCTT
+
CCCCCGGFGDGGGGGGGGCFGFGGGGFDGCGGGGGGGGGGGGGGGGGGGAGGGGGGGGGGGGGG@88BFFFEDGFFFGGGGGGFFGGGGFGFGGGGGGGGGGGGGGGGGGGGGGGDFFGGGGGAFGC@E>FEGGD<FGCFGCFGGGGGGFGCGGFG9CFFGGGGGGGGGGDG@<B:<<CF,CFFGGDFGFGGGGGGFGGGGFE=,<FEEG9:CFGGFGGGGFFFGGGGFCGGGGGF7+*CFFGGGGGGGGGGGGFGGGGGDGGGCGCF=E8E:EEGG/**;CFGEFGCF9A@CCFGD+<+<
@M01751:259:000000000-C669V:1:1102:16166:23431 1:N:0:AGAGTC
GTACTTAACAGGATTAGATACCCTGGTAGTCCACGCCGTAAACGATGTCGACTTGGAGGTTGTTCCCTTGAGGAGTGGCTTCCGGAGCTAACGCGTTAAGTCGACCGCCTGGGGAGTACGGCCGCAAGGTTAAAACTCAAATGAATTGACGGGGGCCCGCACAAGCGGTGGAGCATGTGGTTTAATTCGAAGCAACGCGCAGAACCTTACCAGCGTTTGACATGTCCGGACGACTTCGAGAGATCGATTTCTTCCCTTCGGGGACTGGAACACAGGTGCTGCATGGCTGTCGTCAGCTCGT
+
CCCCCGGGGFGGGCEGGGGGGGGGGCGGG9CDFFGGGECFGFGG>FGFGGGGGGFFCFGG<CFGGGFGGFGGGF7EFGGGG<FGC7FDGGFGGCFGGGGGEEFGGGEECEGGGDCFGGGGGEGGEFGECDFFGGG<DGGGGEFGF9FCFCFEGGGGGGGGFGGFCCF7C@@CFGG@F@FEGGGC:@EF7?CGGGGGGGGGEE5:C8FGGG++28CEE>CCFFCGGCFEG55EDGGDGECEGGGGGGGGEC:9:ECGGGFC5CEEGDFFCEGGGGFF9FGGG?+<+A>?88+;C8FGG:65*
@M01751:259:000000000-C669V:1:1102:7358:23492 1:N:0:AGAGTC
GTACTTAACAGGATTAGATACCCTGGTAGTCCACGCCGTAAACGATGTCGACTTGGAGGTTGTTCCCTTGAGGAGTGGCTTCCGGAGCTAACGCGTTAAGTCGACCGCCTGGGGAGTACGGCCGCAAGGTTAAAACTCAAATGAATTGACGGGGGCCCGCAAAAGCGGTGGAGCATGTGGTTTAATTCGATGCAACGCGAAGAACCTTACCTACTCTTGACATCCACGGAATTTGGCAGAGATGCTTTAGTGCCTTCGGGAACCGTGAGACAGGTACTGCATGGCTTTCGTCAGCTCGTGT
+
CCCCCGGGFFFF8F@AFFCFCEFCFGGGGFGEFGGDCFEFEGGDGGGGCFCF7B@EECCBFCFFGFGFGGGF8,BFDGEGFF<FD@FEGGGGEEG7+BCEFFGDEGG>@EFGGG7F=,:BCCF7@++=FBDCB<DA8CFF<DDBF9C@GGGE@CC@B<7F77FGCFG@*1<:F8<FFFC9<::<FF9<:FCG7FGG7<CGCGGG6CF9E6++<C+3<FGG:EF66:CEGDGC6+++<+/**230@+<<A7<@+<<+3:CC*?5;8*/2*3<8:C?7+A?99<+:@0*2<>@C=8<9+2//*
@M01751:259:000000000-C669V:1:1102:16042:23534 1:N:0:AGAGTC
ATGCCTACGTCATCCCCACCTTCCTCCGGTTTGTCACCGGCAGTCTCCTTAGAGTGCCCACCATAACGTGCTGGTAACTAAGGACAAGGGTTGCGCTCGTTACGGGACTTAACCCAACATCTCACGACACGAGCTGACGACAGCCATGCAGCACCTGTGTCAGAGTTCCCGAAGGCACCAATCCATCTCTGGAAAGTTCTCTGCATGTCAAGGCCTGGTAAGGTTCTTCGCGTTGCTTCGAATTAAACCACATGCTCCACCGCTTGTGCGGGCCCCCGTCAATTCATTTGAGTTTTAACCT
+
CCCCCGGGGGGGGGGGGGGGGGGGGGGGGGGGGGGGGGGGGGGGGGGGGGGGGGGGGGGGGGGGGGGGGGGGGGGGGGGGGGGGGGGGGGGGGGGGGGGGGGGGGGGGGGGGGGGGGGGGGFGGGGGGGGGGGGGGGGGGGGDGGGGGGFGGGG8FAFGGGGGGGDFGGGGCFGGFGGGGGFGGGGGFGGGGGGGGGGGGGGGGGG9FGGG@FFFCFGGGGGGGGGGFFGCEFGCFGGC7F@FF9CEGFGDGGFGFFGGGG>EGGGGFFEEDEEGGGD;C=EGGFFGGGCGGGGGGFGG?9
@M01751:259:000000000-C669V:1:1102:14110:23567 1:N:0:AGAGTC
GTACTTAACAGGATTAGATACCCTGGTAGTCCACGCCGTAAACGATGTCAACTAGCCGTTGGGATCCTTGAGATCTTAGTGGCGCAGCTAACGCATTAAGTTGACCGCCTGGGGAGTACGGCCGCAAGGTTAAAACTCAAATGAATTGACGGGGGCCCGCACAAGCGGTGGAGCATGTGGTTTAATTCGAAGCAACGCGAAGAACCTTACCTGGCCTTGACATGCTGAGAACTTTCCAGAGATGGATTGGTGCCTTCGGGAACTCAGACACAGGTGATGCATGGCTGTCGTCAGCTCGTGT
+
CCCCCGGGGGGGGGGGGGGGGGGGGGGGGGGGGGGGGGGGGGGGGGGGGGGGGGGGGGGGGFGGGGGGGGGGGGGGGGGFGGGGGGGGGFGGFGEGGGGGGGGGGGGGGEFGGGGGGGGGGGGGGGDGDFFEGGGFGGGGGGGGGFG<FGGGGGGGEFGGDGGGGGEDGGGGGGGGGGGGGGFGFFCF*CFEGGGGGGGGGGGGGGGGGGFCEGGDFDFFEGG?FGGGFGGGGGGGGGGGGGGFGGGGFCFGGFCEGCEDCE>@FE+<<EGGGGFF++<FGGG=FFDGFGGFGECCFE7E=
@M01751:259:000000000-C669V:1:1102:18460:23570 1:N:0:AGAGTC
GTACTTAACAGGATTAGATACCCTGGTAGTCCACGCCGTAAACGATGTCGACTTGGAGGTTGTTCCCTTGAGGAGTGGCTTCCGGAGCTAACGCGTTAAGTCGACCGCCTGGGGAGTACGGCCGCAAGGTTAAAACTCAAATGAATTGACGGGGGCCCGCACAAGCGGTGGAGCATGTGGTTTAATTCGATGCAACGCGAAGAACCTTACCTACTCTTGACATCCAGCGAACTTTCCAGAGATGGATTGGTGACTTCGGGAACGCTGAGACAGGTGCTGCATGGCTGTCGTCAGCTCGTGT
+
CCCCCGGGGGGGGGGGGGGGGGGGGGGGGGGGFGGGGGGGGGGGGGGGGGGGGGGGGGGGGGGGGFGFGGGGGGGGGFGFGGFEGEGGGGGGGGGGGGGGGGGGGGGEEGGGGGFGGFCGGGGGGEGGG<FGGGGGGGGGDGGGFEFGGGGEEGGGGGGGGGGGGGGGGGGFGGGGGGGGGGGGGGGGG8<A<EAFEGE*?8EFGFGFCFFGDGGFGC:@FGFFEFGGGDEGGGG@FG?+/AFGG?CFC>FF+3A++;*88>CCEGGGGG9CFFG6FGCE<E?6C**;<C*:C8C++*2:/
@M01751:259:000000000-C669V:1:1102:7066:23662 1:N:0:AGAGTC
ATGCCTACGTCATCCCCACCTTCCTCCGGTTTATCACCGGCAGTCTCCTTTGAGTTCCCGACCGAATCGCTGGCAACAAAGGATAAGGGTTGCGCTCGTTGCGGGACTTAACCCAACATTTCACAACACGAGCTGACGACAGCCATGCAGCACCTGTCTCACGGTTCCCGAAGGCACTAAGGCATCTCTGCCGAATTCCGTGGATGTCAAGAGTAGGTAAGGTTCTTCGCGTTGCATCGAATTAAACCACATGCTCCACCGCTTGTGCGGGCCCCCGTCAATTCATTTGAGTTTTAACCTT
+
CCCCCGGGCFGGGGFGFGCFGEFGF<FFECGGGGGGGGGGGGGGG9@<FEFFFGCFFFGGEGEF@8,8CFGEGG?F@FGGGGGD,CEECFGCECE>FGGCFDEGCFCF9FG9F8FGDGG9@CFGFGGFEEGGGGGCEEC@FGF@BFGGGGFGGG@CFG9CGG@EFGFGGEDGF>::FFGFGGFGGFFCGGGGG>FDDG9,,<C<ACFGG9C,2?FG?CCCFFFGFGGGGGDEEC>FFGGEFFFFGE?CG>GG6@CFFGGGCEDEFGCFG8CCECEGC5?8;@FF+:C+9+;CGGGDFECEF
@M01751:259:000000000-C669V:1:1102:21611:23679 1:N:0:AGAGTC
ATGCCTACGTCATCCCCACCTTCCTCCGGTTTATCACCGGCAGTCTCCTTTGAGTTCCCGACCGAATCGCTGGCAACAAAGGATAAGGGTTGCGCTCGTTGCGGGACTTAACCCAACATTTCACAACACGAGCTGACGACAGCCATGCAGCACCTGTCTCAGAGTTCCCGAAGGCACCAATCCATCTCTGGAAAGTTCTCTGGATGTCAAGAGTAGGTAAGGTTCTTCGCGTTGCATCGAATTAAACCACATGCTCCACCGCTTGTGCGGGCCCCCGTCAATTCATTTGAGTTTTAACCTT
+
CCCCCGGGGGGGGGGGGGGGGGGGGGGDGGGGGGGGGGGGGGGGGFGGGGGGGGGGGGGGGGDE@@BFFEFGDGGGGGGGGGGGGGGGGGGEFGGGGFGGGGGGGGGCFFGGGGGGGGGGGGGFGGGGGGGGGGGGGGGGGGFGGGGGGF?FGGGGGGGGGGGGGFGGGGGGGGGGGGGGAFFGGGGGGFDFGGGGG,,@FFCFFGGGF<,?FGGGFCGGGGFFGGGFGDGFGGEGCCC?FGGCFCF*ACFFG?ACFFGGDEE>5C+:8ECE5?EGC7C8EGFGGG7<9<ECCEC+8C3<F
@M01751:259:000000000-C669V:1:1102:23144:23760 1:N:0:AGAGTC
GTACTTAACAGGATTAGATACCCTGGTAGTCCACGCCGTAAACGATGTCGACTTGGAGGTTGTTCCCTTGAGGAGTGGCTTCCGGAGCTAACGCGTTAAGTCGACCGCCTGGGGAGTACGGCCGCAAGGTTAAAACTCAAATGAATTGACGGGGGCCCGCACAAGCGGTGGAGCATGTGGGTTAATTAGATGCAACGCGAAGAACCTTACCTACTCTTGACATCCACGGAATTCGGCAGAGATGCCTTAGTGCCTTCGGGACCCGTGAGACAGGTGCTGCATGGCTGTCGTCAGCTCGTGT
+
CCCC9FGGGGFCFFGFGGGGGFF9@EFGGG@FFGGDFECFGGGDEGGGGGGGGGFC@FCGGGGDCFC,FG,E?<BEFGGCFFGDGCCECE9FGGGGGGG95CFFG7C:@CEGFEGGE@CGE+@CE7FF+EFGGGGGGGGFF9ED<333><B:FEDC*FFC***,,<FCCEGGFFC9FAFF*=F*>9B,8B:9FFF:<FE8EDEGGFFGFC+098CCFDG?@FDGGDEGGDGGGGGGGGGGGF:70<+0<<9+A:CCFEGEE*2///C*/ACFC5@@+C7++<E:82A;958;8EF73:*2*
@M01751:259:000000000-C669V:1:1102:12549:23765 1:N:0:AGAGTC
GTACTTAACAGGATTAGATACCCTGGTAGTCCACGCCGTAAACGATGATAACTAGCTGTCCGGGGACATGGTCCTTGGGTGGCGCAGCTAACGCATTAAGTTGACCGCCTGGGGAGTACGGCCGCAAGGTTAAAACTCAAATGAATTGACGGGGGCCCGCACAAGCGGTGGAGCATGTGGTTTAATTCGAAGCAACGCGAAGAACCTTACCTGGCCTTGACATGCTGAGAACTTTCCAGAGATGGATTGGTGCCTTCGGGAACTCAGACACAGGTGCTGCATGGCTGTCGTCCGCTCGTGT
+
CCCCCGGGGGGGGGGGGGGGGGGGGGGGGGGGGGGGGGGGGGGGGGGGGGGGGGGGGGGGGGGGGFGGGGGGGGGFGGGGGGGGGGGGGEFFGGGGGGGGGGGGGGFDGGFCFGGGGGGGGGGGGGGGGFGGGGGGGGGGGGGGGGGGGFGGGGGGGGGDEEGGG>FG=FEGGGGGGGGFFCFFGG:FGGGGEGGFGGGGGGGGGGGGGGGGGGGGGDG7@FC6FFGGGGDGG@E<FGF7@EGGGFFFEGGGGGGCFGGGGEGGGGGF6CEGG><CFCFGD9E=CFGGGGG**::*::EF7
@M01751:259:000000000-C669V:1:1102:11568:23768 1:N:0:AGAGTC
GTACTTAACAGGATTAGATACCCTGGTAGTCCACGCCGTAAACGATGAATGCCAGCCGTTGGCCTGCTTGCAGGTAAGTGGCGCCGCTAACGCATTAAGCATTCCGCCTGGGGAGTACGGTCGCAAGATTAAAACTCAAATGAATTGACGGGGGCCCGCACAAGCGGTGGAGCATGTGGTTTAATTCGAAGCAACGCGAAGAACCTTACCTGGCCTTGACATGCTGAGAACTTTCCAGAGATGGATTGGTGCCTTCGGGAACTCAGACACAGGTGCTGCATGGCTGTCGTCAGCTCGTGTC
+
CCCCCGGGGGGGGFGGGGGGGGGGGGGGGGGGGGGGGGFGDFGGGGGGGGGGGGGGGGGGGGGGGGGGGDFGGGGGGGGGGGGGEFGGGDGGGGGGGGGGGGGGGFEEEGGGGGGGGGGGGGGGGGGGGGGGGGBDGGGGGGGGGGGGGGGGGGGGGGGGGGGGGGGEGGGGGGGGEGGGGGGGGGGGGGGGGGGGGGGGGGGGGGGGGGFGDGGGFGGGGGFFFGGGGGCFGGG?FGFGGGGCE7CCGE5CFFGCGGG5EGFCCCFGGGGGDFE?FC+8:FCGGDE<8C@FCE9CGCC=*
@M01751:259:000000000-C669V:1:1102:18331:23817 1:N:0:AGAGTC
ATGCCTACGTCATCCCCACCTTCCTCCGGTTTATCACCGGCAGTCTCCTTTGAGTTCCCGACCGAATCGCTGGCAACAAAGGATAAGGGTTGCGCTCGTTGCGGGACTTAACCCAACATTTCACAACACGAGCTGACGACAGCCATGCAGCACCTGTCTCACGGTTCCCGAAGGCACTAAGGCATCTCTGCCGAATTCCGTGGATGTCAAGAGTAGGTAAGGTTCTTCGCGTTGCATCGAATTAAACCACATGCTCCACCGCTTGTGCGGGCACCCGTCAATTCATTTTAGTTTTAACCTT
+
CCCCCGGGGGGGGGGGGGGGFGGGGGGGGGGGGGGGGGGGGGGGG9EG9FFA,CEFGFEF:FEF@8,BCFGEGGFFFFFGGGGGGF9,8F<CFGEGGDFFFDGDFFEGCFFFEEFDG+DFGGGGGGGGGEEGG7DGG@GGFBCFF<BACEEECGC@FFDEGGGCECFGG>:F>EGGFGGGC@7CFGEG@E9:FDF@FFGGGGEDGGGCC@<:=<B,?,<C,,2?FFG<>8C8?8>90:2;CEFGFF7;8>F++<+<6<8E8>CEC833:>CE*2:;8**2*0+<EEC++36:<CE+<?<CF
@M01751:259:000000000-C669V:1:1102:19924:23830 1:N:0:AGAGTC
GTACTTAACAGGATTAGATACCCTGGTAGTCCACGCCGTAAACGATGTCAACTAGCCGTTGGGATCCTTGAGATCTTAGTGGCGCAGCTAACGCATTAAGTTGACCGCCTGGGGAGTACGGCCGCAAGGTTAAAACTCAAATGAATTGACGGGGGCCCGCACAAGCGGTGGAGCATGTGGTTTAATTCGAAGCAACGCGAAGAAACTTACCTGGCCTTGACATGCTGAGAACTTTCAAGAGATGGATTGGTGCCTTCGGGAACTCAGACACAGGTGCTGCATGGCTGTCGTCAGCTCGTGT
+
CCCCCFFFGGG8EGFGGGGGEGGGGGGGGGGGGGDGFCGGGGGGGGGGGGGGGCFGGGGGGFEFEFGGGGFGGGFFGGGGFGCFEGGGGGFGGGG@FGCFGFFGGGGGGGGGGGGG7FEEGGGGGGGGGGGG9BAFGFGFFGGFGFFDCFEC:7FGCFCFEGGGGGGG<FEGGFCC98@FCFGGG,?FFFFEGFGGDGGGCFGG8CECFEGFGGDFFGF7ECE:8EFGGGGGGGE7+3<<C:9CCGFFFFGGFF7CFF>E*:*<+2<FF8*;E8<+::70A7:F*;5*2CE>CCFC+///:
@M01751:259:000000000-C669V:1:1102:8988:23836 1:N:0:AGAGTC
GTACTTAACCGGATTAGATACCCTGGTAGTCCACGCCGTAAACGATGATAACTAGCTGTCCGGGGACTTGGTCTTTGGGTGGCGCAGCTAACGCATTAAGTTATCCGCCTGGGGAGTACGGTCGCAAGATTAAAACTCAAAGGAATTGACGGGGGCCTGCACAAGCGGTGGAGCATGTGGTTTAATTCGAAGCAACGCGCAGAACCTTACCAGCGTTTGACATCCTCATCGCGATTTCCAGAGATGGATTTCTTCAGTTCGGCTTGATGAGTGACAGGTGCTGCATGGCTGTCGTCAGCTC
+
CCCCCGGGGEGGGGGGGGGGFGGGGGGGGGGGFGGGGGGGGGGGGGGGGGGGGGGGGGGFFDGGGGGGGGGGGCGFFFGFGGGGGGGGGGGGGDGGGGGG<FGGGGGFGGGGGGGCGGGGGGGGGGGGGFGGGGGGGGGGGGGGGGGGGGGCEGCCFGGGGGGGFFFGGGGGGGFGGGGGFGFGGGG9FFGGDGGCFGGGG7CGCGGGGGGGGGG;EEEFGFGGGGGGEFCEGGGGGGGGGGGFGGCFGGCGG7EGGGGF8CCGGEFFCFGGGGGGGGF+0AEFFFCFC65E@FCCFEFC+
@M01751:259:000000000-C669V:1:1102:20150:23856 1:N:0:AGAGTC
GTACTTAACAGGATTAGATACCCTGGTAGTCCATGCCGTAAACGTTGGGCGCTAGATGTAGGGACCTTTCCACGGTTTCTGTGTCGTAGCTAACGCATTAAGCGCCCCGCCTGGGGAGTACGGCCGCAAGGCTAAAACTCAAAGGAATTGACGGGGGCCCGCACAAGCGGCGGAGCATGCGGATTAATTCGATGCCACGCGAAGAACCTTACCCAGGCTTGACATACACCGGAAACGGCCAGAGATGGTCGCCCCCTTGTGGTCGGCGTAACGGTGGTGCATGGTTGTCGTCAGCTCGTGT
+
CCCCC<FGGGFDGCCGGGGGGGGGFDEF-CCEDGGG@CEGGGGDGGGDFEGGGGGFGGG,,CCFGGGFGGGGGGGGGGGGGGCFGEDE@FGGFG>CDECF,CFBFCFEGGGGFGGGDC=EC@+@FGGGGGGG,B,DF@D5FFGFGGGDB,,C>+:@FEGE@FGGGGC<:CFC7<CCF@,<**1:*9@CEGGG+9C+AFEE*?8*;8*8AEG+<+328CEG>C690+<<EFCEEE8C**:*:8C;CFG6<+2C;;EECC*<<?C?EC**::**8:8**:*3+<<6:2;EGCF8@*+2+****
@M01751:259:000000000-C669V:1:1102:11110:23919 1:N:0:AGAGTC
ATGCCTACGTCATCCCCACCTTCCTCCGGTTTATCACCGGCAGTCTCCTTTGAGTTCCCGACCGAATCGCTGGCAACAAAGGATAAGGGTTGCGCTCGTTGCGGGACTTAACCCAACATTTCACAACACGAGCTGACGACAGCCATGCAGCACCTGTCTCACGGTTCCCGAAGGCACTAAGGCATCTCTGCCGAATTCCGTGGATGTCAAGAGTAGGTAAGGTTCTTCGCGTTGCATCGAATTAAACCACCTGCTCCACCGCTTGTGCGGGCCCCCGTCCATTCATTTGAGTTTTAACCTT
+
CCCCCGGGGDGGGGGG?FFDEDFGGGFGGGCFGGGFFEGGGGGGFFCCEEF9FFFGG9FFEGGG@@88CFGCECC=<FGFFGFEGGFFCFGDF=7C:FFDCFGDGGEGGFGG<EFGGGGGFGEFDDGGGEGDEGGC83FFEG7+DB@EFDFG8FGGGFBGDCFDFEFCFCGGC:DCCE:CF@EGGGFFGFFGGGF7CF?FGG@B:FGGGGCCCGF9?CCCCF:FEGFGG5?EGEDFFG>CFGGGGE+**8*;+*<7C?>FGEC8**0A?*/8:>??:CE**<CGF+<9++;@+0<<02AF7
@M01751:259:000000000-C669V:1:1102:12861:23924 1:N:0:AGAGTC
ATGCCTACGTCATCCCCACCTTCCTCCGGTTTATCACCGGCAGTCTCCTTTGAGTTCCCGACCGAATCGCTGGCAACAAAGGATAAGGGTTGCGCTCGTTGCGGGACTTAACCCAACATTTCACAACACGAGCTGACGACAGCCATGCAGCACCTGTCTCACGGTTCCCGAAGGCACTAAGGCATCTCTGCCGAATTCCGTGGATGTCAAGAGTAGGTAAGGTTCTTCGCGTTGCATCGAATTAAACCACATGCTCCACCGCTTGTGCGGGCCCCCGTCAATTCATTTGAGTTTTAACCTT
+
CCCCCGGGGGGGGGGGGGGGGGGGGGGGGGGGGGGGGGGGGGGGGFGFGGGGFGGGFGGGGGGG@88BEFGEGGGGGGGGFCGGGGFGGFGGGGGGGGGGGFGGGFGGGFFFGGGGGGGGGGGGGGGGGEGGGGGGGGGGFGGGGGGGGCFCGGGGGDFGGGGGGGGGGCFGGEGGGGGGGGGGGGFGGGGGGGEGGGGDFFC*:<FGFGFGGGGCFGGGGFFGFGGFFDEEE8EGDFGF:@FGGG9EEGGGEG9C88CCGEEE*80@EGEGGGDCE*;/;CGGCGFFC+*<@E9<6<E+<
@M01751:259:000000000-C669V:1:1102:13532:23979 1:N:0:AGAGTC
[truncated: 14,115,648 more chars]
