# Supplementary material for: Effects of salt stress levels on nutritional quality and microorganisms of alfalfa-influenced soil
Source: PeerJ. 2021 Jul 14;9:e11729. doi: 10.7717/peerj.11729 (PMC8286062; doi:10.7717/peerj.11729)
Supplement: Supplemental Information 3 [file peerj-09-11729-s003.zip › Daw data for microbes/raw.split.Mild_2.fq]

@M01751:259:000000000-C669V:1:1102:8875:1100 1:N:0:AGAGTC
AGGATAACCGGATTAGATACCCTGGTAGTCCACGCCGTAAACGATGATAACTAGCTGTCCGGGGACTTGGTCTTTGGGTGGCGCAGCTAACGCATTAAGTTATCCGCCTGGGGAGTACGGTCGCAAGATTAAAACTCAAAGGAATTGACGGGGGCCTGCACAAGCGGTGGAGCATGTGGTTTAATTCGAAGCAACGCGCAGAACCTTACCAGCGTTTGACATGTCCGGACGACTTCGAGAGATCGATTTCTTCCCTTCGGGGACTGGAACACAGGTGCTGCATGGCTGTCGTCAGCTCGTG
+
CCCCCGGGGGGGGGFGDGGGGGGGGGGGGGGGGGGGGGGDGGGGGGGGFGGGGFGGGGGGGGGGCGGDGGFGGGGGGGGGGGEGGGGGGGGGGGGGFFGGGGDFGGGGEGGGGEEGGGGGGGDGGGGGGG<FFGGGGGGFGGFGGGGGGGGGGGGGGGGGFGDDFBF7CGGGGEFFGGGGFCFGGGGGGGGGGGGDEGGG@GGFDFCFC?CEGGEEEEGGGGGGC?E>EGDGEGG:8*@@CF?CFEG?ECFGF7?EGFG5>C>:@F8C+<C>CECCF?CFGFF?CDGGG@5;@58+3<552
@M01751:259:000000000-C669V:1:1102:18810:1105 1:N:0:AGAGTC
AGGATAACAGGATTAGATACCCTGGTAGTCCACGCCGTAAACGATGTCGACTTGGAGGTTGTTCCCTTGAGGAGTGGCTTCCGGAGCTAACGCGTTAAGTCGACCGCCTGGGGAGTACGGCCGCAAGGTTAAAACTCAAATGAATTGACGGGGGCCCGCACAAGCGGTGGAGCATGTGGTTTAATTCGATGCAACGCGAAGAACCTTACCTACTCTTGACATCCACGGAATCTGGCAGAGATGCCTCAGTGCCTTCGGGAACCGTGAGCCAGGTGCGGCACGGCTGTCGTCAGCTCGTGTT
+
CCCCCGGGGGGGGGGGGFGGGGGGGGGGGGGGGGGGGGGGGGGGGGGGGGGGGGGGGGGGGGGGGGGFGFGGGGGGGGGGGGGGGDGGGAFGGGGGDGGDEGGGGGGF7FFFDFGGGGGGGDGDCGDG9DCFFGGGFFFGFGFFCFGFC@CFDEGGGGG@BFGCFCGGGEEGGC:FC9F8*<C,<@CFFGGGGFGE7?CEEGGGGGGGGGGGDDGGG7@FG??FGF*CE>F+<EGFC5E:CFG78:CFFEF7<<:9*C58***:;ED>+;F88@<C*:CC****120<;*/*;E78*:C5*
@M01751:259:000000000-C669V:1:1102:18942:1187 1:N:0:AGAGTC
AGGATAACAGGATTAGATACCCTGGTAGTCCACGCCGTAAACGATGAATGCCAGCCGTTGGTCTGCTTGCAGGTCAGTGGCGCCGCTAACGCATTAAGCATTCCGCCTGGGGAGTACGGTCGCAAGATTAAAACTCAAAGGAATTGACGGGGGCCCGCACAAGCGGTGGAGCATGTGGTTTAATTCGAAGCAACGCGCAGAACCTTACCATCCCTTGACATGGCATGTTACCTCGAGAGATCGGGGATCCTCTTCGGAGGCGTGCACACAGGTGCTGCATGGCTGTCGTCAGCCTGTGTCG
+
CCCCCGGGGCFFFFGGGGGFGGGGGGFGGFGGGGGGGGGGGGGG?EGGGGGGGGGFGGGGFGGGGGGFGGGGGGGGGGGGGGGGGDGEGFEDGEGFGFGGGGGGGGGGGFGGGGGEFGGEEGGGGGGGGFGGFGEDDGGFGGGGC9FFG7B+F7@CF@ECFGGFGGFFGE@CGFE@CC=@FGGGFFGC@FEG7FGGGGGGGGGGGCFFECGEFFFG6?FG@GC5C+A@F97CG7?>?CC*<<CEEGGGCC?F7CFGG*8**:?8?F+2@>*/++3+<9@++;*:C8+;*/8>80**3<+<=
@M01751:259:000000000-C669V:1:1102:14582:1238 1:N:0:AGAGTC
AGGATAACAGGATTAGATACCCTGGTAGTCCACGCCGTAAACGATGTCGACTTGGAGGTTGTTCCCTTGAGGAGTGGCTTCCGGAGCTAACGCGTTAAGTCGACCGCCTGGGGAGTACGGCCGCAAGGTTAAAACTCAAATGAATTGACGGGGGCCCGCACAAGCGGTGGAGCATGTGGTTTAATTCGATGCAACGCGAAGAACCTTACCTACTCTTGACATTCACGGAATCTGGCAGAGATGCCTCAGTGCTTTCGGGCACCGTGAGAAAGGTGCTGCATGGCTGTACTCAGCTCGCGTT
+
CCCCCGGEFGGGGGGGGGGGFGGGGGGGGGDGGGGGGGGGGGGGGGFGGGGGGGGGFGGGGGGGGGGGGFFFFFFFGEFGGGGGGGGGAFFDGGEGGEGF9FEEF>=FE7BFCFGGGGGG@FGGGGGGGGGGGGGGGFFFCDGFGGCGGCEEGGGGGG@ECFFGGGGGGC7:CCGG<EF::+4<AC,*8,2F,<,1=CEEEGFFFCFGFDF9::0C?FF690+3<ECEEE>EGDC<681ACF9:3<FGGGDC++<0*2:*:*;*2*18++<F5+3<:9<8<?65*;:+2+<+0+++***22
@M01751:259:000000000-C669V:1:1102:10765:1255 1:N:0:AGAGTC
CGCTTACGTCATCCCCACCTTCCTCCGGTTTATCACCGGCAGTCTCCTTTGAGTTCCCGACCGAATCGCTGGCAACAAAGGATAAGGGTTGCGCTCGTTGCGGGACTTAACCCAACATTTCACAACACGAGCTGACGACAGCCATGCAGCACCTGTCTCACGGTTCCCGAAGGCACTGAGGCATCTCTGCCAGATTCCGTGGATGTCAAGAGTAGGTAAGGTTCTTCGCGTTGCATCGAATTAAACCACATGCTCCACCGCTTGTTCGGGCCCCCGTCACTTCATTTGAGTTTTAACCTTG
+
CCCCCGGGGGGGGGGGGGGGGGGGGGGGGGGGGFFGGGGGGGGGEGGGGGGGGGGGGGGGGGG@88BCFGCFGGGGGGGGGGGGGGGGFFGGGGGGGGGGGGGGGGGGGGGGGGGGGGGGGGGGGGGGGGGGGGGGDGGGGGGGGFGGGGFDCDCFGGGGGGGGGGGGGGGGGGGGGGGGGG7CGGGGGGGGGGGGGGGGFGFGGGGGGGGGGGGGGGGGGGFEGGGGGGGGGGFCCE??C@F+CAEGC*0+0<FFFGG>EC858+<E58CCEEE:/5C*A9<+CC++3/03<@CC7<0C+
@M01751:259:000000000-C669V:1:1102:8762:1337 1:N:0:AGAGTC
AGGATAACAGGATTAGATACCCTGGTAGTCCACGCCGTAAACGATGTCGACTTGGAGGCTGTTCCCTTGAGGAGTGGCCTCCGGAGCTAACGCGTTAAGTCGACCGCCTGGGGAGTACGGACGCAAGGTTAAAACTCAAATGAATTGACGGGGGCCCGCACAAGCGGTGGAGCATGTGGTTTAATTCGATGCAACGCGAAGAACATTACCTACTCTTGACATCCAGAGAATTTAGCAGAGATGCCTTAGTGCCTTCGGGAACTCTGAGACAGGTGATGCCTGGCGGTAGTCAGCACGTGGT
+
CCCCCGGGFF8@FFGCFGFEDGGGFEAEC6-CEFGG+@;FGGEEFFEFF,@FDFCEFC7FFF@E,C<CEF8E,B@FCE8@,:@@C7@CFFCB:EC7C<DF9,B>EFG@:DB@CCC==,4:+6++6FFG,CDFGDEFFF,=FAAF<A9,=++<7FF:FF*<FB<,<C<8<FC@<:,?8CGGFECCC9FGCFGGGAFGDDGC*;+**0<ACGGG6+@7C<+<39<C<:0A;<9CGDC+<C*A8C<7++<+A@EE++:@***1/*<+00+<E+;C@:C++<C+<95******<+<+3+**/**2
@M01751:259:000000000-C669V:1:1102:11166:1384 1:N:0:AGAGTC
AGGATAACCGGATTAGATACCCTGGTAGTCCACGCCGTAAACGATGATAACTAGCTGTCCGGGGACATGGTCTTTGGGTGGCGCAGCTAACGCATTAAGTTATCCGCCTGGGGAGTACGGCCGCAAGGTTAAAACTCAAAGGAATTGACGGGGGCCTGCACAAGCGGTGGAGCATGTGGTTTAATTCGAAGCAACGCGCAGAACCTTACCAGCGTTTGACATGTCCGGACGATTCCCAGAGATGGGTCTCTTCCCTTCGGGGCCTGGAACACAGGTGATGCATGGCTGTCGTCAGCCCGTG
+
CCCCCGGGGGGEFFGFAEFGCFFFG<FGGFFEFGCFEGEECD@FDC9<FEGGGEFGCGGGEGCB:FFC9FFGDFCEGCFEGG@CFBC8FEFFECCEG9FGDFEGEFFCCFGGGEGGFFCCE=BCGGGGGCG9FAD,=FDGEF8>8>=FA:C7>EFGDCEFGG,D<F78<CC<B@FGB@C<CC<FGBF<CFDFCB<C77CGEGGGGGGFC6C0A5A5>CE:C79C@@EGG*1?CGGCGFGFGE++<CC*@C9+30AF?88E***2:8C>?<FC*289:++3<7C9*/;80+2CC*8<*:***
@M01751:259:000000000-C669V:1:1102:10663:1536 1:N:0:AGAGTC
AGGATAACCGGATTAGATACCCTGGTAGTCCACGCCGTAAACGATGATAACTAGCTGTCCGGGGACATGGTCTTTGGGTGGCGCAGCTAACGCATTAAGTTATCCGCCTGGGGAGTACGGTCGCAAGATTAAAACTCAAAGGAATTGACGGGGGCCTGCACAAGCGGTGGAGCATGTGGTTTAATTCGAAGCAACGCGCAGAACCTTACCAGCGTTTGACATGTCCGGACGACTTCTGGAGACAGATTTCTTCCCATCCGGGACTGGAACAACGGTGCTGCATGGCTGTCGCCAGCTCGTG
+
CCCCCGGGGGGGFGGGGGFGGGGGGFGFGDFEGGGGGGGGGGGEFEGGGGGGGGGGGGGFGGEGFGGGGGEFGGGGGGGGGGGGGEGGGGGGGGGGGGGGGGGFGEGGGGGGGGGGGGG7?FEGEGGGGGGGGGGDDFFGGFGCGGGGGGDDGDFGGGGGGGFGCFG*CFGG>GGFGGGGGFG,3FFFGGGGGG7FGGGGC8FFFGGFFGF?CGEGG89:+3:C?CECDGGGGG*<::99;08C88:+<9<C+<@+<8*:*:?C6;@8@+0**/*A8*9CG?CCCCCD86****/8+0:/*
@M01751:259:000000000-C669V:1:1102:22810:1650 1:N:0:AGAGTC
CGCTTACGTCATCCCCACCTTCCTCCGGTTTATCACCGGCAGTCTCCTTTGAGTTCCCGACCGAATCGCTGGCAACAAAGGATACGGGGTGCGCTCGTTGCGGGACTTAACCCAATATCTCACGACACGAGCTGACCCCAGCCATGCACCACCTGTTCACCGACCACAAAGGGGGCCGTGTCTCCACGGCTTTCCGGTGTATGTCAAACCCAGGTCAGGTTCTTCGCGTTGCATCGAATTAATCCACATGCTCCGCCGCTTGTGCGTGCCCCCGTCATCTCCTTTGCATTTTTACCTTGCC
+
ACCCCDG9CA;CEFG@FFFGGGGG9,@FEFGCFGFAEC@7FCF<,-;CCEEGCF9@FDF@FGCEDFGFF8@7CCEFGCGC6EFC,,?++7+4+8+BB8=<?>CC=FEGC<?F<:D,,FA,CF5,>+63+6+++,<@,,8@@7+@,3,,3,8@*:FF,EFECE@F@FFCF,8C@:**44F*8<B,2,2*4:::C?+**2::FE<+<@++<//**;C+:8*<E9<<78:5*//*<9+12;6@EFG++A?C6++3+08>EE5*/*2<+;/8C@@;*//:5*+3+2209:C+0<99+8C+<:+3+
@M01751:259:000000000-C669V:1:1102:19120:1707 1:N:0:AGAGTC
CGCTTACGTCATCCCCACCTTCCTCCGGCTTATCACCGGCGGTTCCTTTAGAGTACCCAACTAAATGATGGTAACTAAAGGCGAGGGTTGCGCTCGTTGCGGGACTTAACCCAACATTTCACAACACGAGCTGACGACAGCCATGCAGCACCTGTCTCAGAGTTCCCGAAGGCACTAAAGCATCTCTGCTAAATTCTTTGGATGTCAAGAGTAGGTAAGGTTCTTCGCGTTGCATCGAATTAAACCACATGCTCCACCGCTTGTGCGGGCCCCCGTCAATTCATTTGAGTTTTAACCTTTC
+
CCCCCGGGGGGGGFGGGGGGGGGFFGGGGGGGGGGGGGGGGGGGGGGGGGGGGGGGGGGGGGGGGGGFGGGGGGGGGGGGGGGGGGGGGGGGGGGGGGGGGGGGGGGGGGGGGGGGGFGGGGGGGGGGGGGGFGGGDEGGDFFG@FGGGCEFGGGG9FFGGGGGGFGGG@CFF:FGGFGGGCGGGGGGGG9FGFGGGGGGGGGGGCGGGGGGGFFFFFGGGG?FGFDC>EG*;CFCCDCGFG+CF68EEFF600<+;8CECGC88@5>E8CEC?E/;2*<+9<CFGC<EGGCF+<:+2<++
@M01751:259:000000000-C669V:1:1102:21245:1738 1:N:0:AGAGTC
CGCTTACGTCATCCCCACCTTCCTCCGGTTTATCACCGGCAGTCTCCTTTGAGTTCCCGACCGAATCGCTGGCAACAAAGGATAAGGGTTGCGCTCGTTGCGGGACTTAACCCAACATTTCACAACACGAGCTGACGACAGCCATGCAGCACCTGTCTCAGCGTTCCCGAAGGCACCAAAGCATCTCTGCTAAGTTCGCTGGATGTCAAGAGTAGGTAAGGTTCTTCGCGTTGCATCGAATTAAACCACATGCCCCACCGCTTGTGCGGGCCCCCGTCAATTCATTTGAGTTTTAACCTTT
+
CCCCCGGGGGGGFGGGGGGGGGGGGGGGGGGGGGGGGGGGGGGGGGGGGFFFGGGGGGGGGGGC8BBFGGGGGGGGGGGGGGGGGFCFFECFCEEGGGG8FGGDCFGGFGGGGGFGGGGGGGFABBEGGDGGEFFGC@FEFGGFGGGF9><@FFGGGGGGAFGFFDFFEGGGDCEFGGGGFGFGG9FGGGGGDFCFGGG@FGFGFFCEGGGGF,<?<2<FGGFGGFGFGGGGEGGFECF6CFGFGGCEGGGGF+*2;C8CE*CF@6:5C*?EGG=?/:8=FGGFGGCCFCFGGGGG79<E+
@M01751:259:000000000-C669V:1:1102:14113:1799 1:N:0:AGAGTC
AGGATAACAGGATTAGATACCCTGGTAGTCCACGCCGTAAACGATGTCGACTTGGAGGTTGTTCCCTTGAGGAGTGGCTTCCGGAGCTAACGCGTTAAGTCGACCGCCTGGGGAGTACGGCCGCAAGGTTAAAACTCAAATGAATTGACGGGGGCCCGCACAAGCGGTGGAGCATGGGGTTTAATTCGATGCAACGCGAAGAACCTTACCTATTGTTTACATCCACGGAATTTGGCAGAGATGCCTTAGTGCCTTCGGGCACCGTGAGACCGGTGCTCCATGGCTGTTGTCGGCTGGTGCT
+
CCCCCGGGGGGGGEEC@EFF@C,;CF@FGGCDFE@8FFBCFFDEGGGGGGGG:FGF@E@FFGGGFGD9<EF,,BEE?7EF<@FFEECFDGGGDG7>FCFF,:FFEDEGD@<CE:FFGGGG+4@BFGDGD<<=DFG8FCAFCAFC,,,:FF:FEGGEECBEGE8CFCC7<::<F:,?,<C:F<C9F<<F<>FFCC7<:E8?5*AGDFC:+:+<+++3<*29<CA8F6/::C@+<CGFC****+<+<:999+<CFG+ACED*/1*:;@58C6*8:2*:C+3200***/;+0*0*:/**2**+2
@M01751:259:000000000-C669V:1:1102:19044:1878 1:N:0:AGAGTC
CGCTTACGTCATCCCCACCTTCCTCCGGTTTATCACCGGCAGTCTCCTTTGAGTTCCCGACCGAATCGCTGGCAACAAAGGATAAGGGTTGCGCTCGTTGCGGGACTTAACCCAACATTTCACAACACGAGCTGACGACAGCCATGCAGCACCTGTCTCACGGTTCCCGAAGGCACTAAGGCATCTCTGCCAAATTCCGTGGATGTCAAGAGCAGGTAAGGTTCTTCGCGTTGCATCGAATTAAACCACATGCTCCACCGCCTGTGCGGGCCCCCGCCAATTCATTTGAGTTTTAACCTTG
+
CCCCCGGGGGGGGGGGGGGFFGGGGGGGGGGGGGGGGGGGGGGGCFGGGGGGGEGGGGEGGGG@@BCFGGCFGGGGGFFGFGGGAFGFEFGGGEEGGGGCEGGEGGGGGGGGGGGGGGGECFGGECFGGGGGGGGFGGG7@CGGGGGGG@FECFEGC;@FFEGCGEGGE>FFEFGGFDF88FDGGFFGGGG:C,?CFFGFGD<?FFGFGG,2+,?FFFGGF<CGGGFGG*:C8E?F?EGC6C9:@EF8*/<C@3<C6CFCC*/*<+:CGEGGGCCC****20<CFFDEF5+090+<F<+<+
@M01751:259:000000000-C669V:1:1102:8911:1974 1:N:0:AGAGTC
CGCTTACGTCATCCCCACCTTCCTCCGGTTTATCACCGGCAGTCTCCTTTGAGTTCCCGACCGAATCGCTGGCAACAAAGGATAAGGGTTGCGCTCGTTGCGGGACTTAACCCAACATTTCACAACACGAGCTGACGACAGCCATGCAGCACCTGTCTCAGCGTTCCCGAAGGCACCAAAGCATCTCTGCTAAGTTCGCTGGATGTCAAGAGTAGGTAAGGTTCTTCGCGTTGCATCGAATTAAACCACATGCTCCACCGCTTGTGCGGGCCCCCGTCAATTCATTTGAGTTTTAGCCTTG
+
CCCCCGGGGGGGGGGGGGGGGGGGGGGGGGGGGGGGGGGGGGGGGGGGGGGGGGGGGGGGGGGFCFGGGGGGGGGGGGGGGGGGGGGGGGGGGGGGGGGGGGGGGGFGFGGGGGGGGGGGGGGGGGGGGGGGGGGGGGGCFGGGGGGGFG<FGGGGGGGGGGGGFGGGGGGGGGGGFGGGFCFGGGGFCFGGCGGGGGGGDGGGG@FDGGGGGFFFFECFGGGGGFGFE8:ECEG?FEF*CFFG7C85CFCGG@FCGGDC>EC@FF<>8EGEGGGG8E=:@FGGGGGGC5EFGGCFGGGD+
@M01751:259:000000000-C669V:1:1102:11381:2021 1:N:0:AGAGTC
AGGATAACAGGATTAGATACCCTGGTAGTCCACGCTGTAAACGATGTCGACTTGGAGGTTGTGCCCTTGAGGCGTGGCTTCCGGAGCTAACGCGTTAAGTCGACCGCCTGGGGAGTACGGCCGCAAGGTTAAAACTCAAATGAATTGACGGGGGCCCGCACAAGCGGTGGAGCATGTGGTTTAATTCGATGCAACGCGAAGAACCTTACCTGGCCTTGACATCCACAGAACTTAGCAGAGATGCTTTGGTGCCTTCGGGACATGTGAGACAGGTGCTGCCTGGCTGTCGTCACCTCGGGTT
+
CCCCCGGGGGGFGGGFGGGGGGGGGGGGGGGGGGGGGGGGGGGGGFFGGGGGGGGGGGGGGGGGGGGG,FFGGEGGECGGGGGGGGGGGGGGGCFGGGGGGGGGGGGFEGGGGC@FGGB7CFCFGCCGGFGGGGGGFEGCFGFGGGGGGGGGGGGGGEGGGGGCAFDFCEFGG<:FGGGGGGGGGGGF<,FGGGG:::CGCEFGCGGG:FFFGFGFCFGGGGGGGGGGGEGEGC:@FGG5;<CF?FG7?*1A6FF+:>E888++C7E7?FG68<6?C7+*<<C5CE8<;CEF*2+/***21
@M01751:259:000000000-C669V:1:1102:17287:2056 1:N:0:AGAGTC
AGGATAACAGGATTAGATACCCTGGTAGTCCACGCCGTAAACGATGTCGACTTGGAGGTTGTTCCCTTGAGGAGTGGCTTCCGGAGCTAACGCGTTAAGTCGACCGCCTGGGGAGTACGGCCGCAAGGTTAAAACTCAAATGAATTGACGGGGGCCCGCACAAGCGGTGGAGCATGTGGTTTAATTCGATGCAACGCGAAGAACCTTACCTACTCTTGACATCCAGAGAACTTAGCAGAGATGCTTTGGTGCCTTCGGGAACTCTGAGACAGGTGCTGCATGGCTGTCGTCAGCTCGTGTT
+
CCCCCGGGGGGGGGGGGGGGGGGGGGGGGGGGGGGGGGGGGGGGGGGGGGGGGGGGGGGGGGGGGGGGGGGGGGGGGGGGGGGDGGGGGGGGGGGGGGGGGGGGGGGGGGGGGGGGGGGGGGGGGGGGBFG,FFFGGGGGGGGGGGGGGGGGGEFGGGGGE:FEFGGGDGGFGGFGGGGFCFFGFGC<FFDGFFGGGDGGGGGGGGGGGGGGGGGGGFGC9F<CE+0@FFGCFGFC9:FGGFGGFGGGFFFGGGFC@5CCGGFGGGFGGGGFGGGC7CG?9CEGG5898ACFGGGGGGF5=
@M01751:259:000000000-C669V:1:1102:21551:2096 1:N:0:AGAGTC
AGGATAACCGGATTAGATACCCTGGTAGTCCACGCCGTAAACGATGTCGACTTGGAGGTTGTTCCCTTGAGGAGTGTCTTCCGGAGCTAACGCGTTAAGTCGACCGCCTGGGGAGTACGGCAGCAAGGTTAAAACTCAAATGAATTGACGGGGGCCCGCACAAGCGGTGGAGCATGTGGTTTAATTCGATGCAACGCGAAGAACCTTACCTACTCTTGACATCCACGGAATCTGGCAGAGATGCCTCAGTGCCTTCGGGAACCGTGAGACAGGTGCTGCATGGCTGTCGTCAGCTCGTGTT
+
CCCCCGG@F7FFGGGGGGGGFGFGGGGGGGGGGGDGEGEFFFGGGGGGGGGGGGGFGGGGGGGGGGGGGGGGGGGGGGGGGGDEGGGGGGGGGGGGGF<FF@GECEGEGFGGGGC:FAFGD+@:AGGGGGGFFGGGGGFGGFFFGGCFGGGGCFGFEGGGDFGC:FG:FCDGGGGGGGGGCFGGFGGGGGGEG<FGGGGGGGGGGGGGFCFGG6C9EC?C:EGGG6EG5CGGGGGFFGDFFGGGGGGG6@CFGFG6F>5E5ECE**;CGFF6C9+<<?++<9***/A:FCE5E+++/**:6
@M01751:259:000000000-C669V:1:1102:20012:2112 1:N:0:AGAGTC
CGCTTACGTCATCCCCACCTTCCTCCGGTTTATCACCGGCAGTCTCCTTTGAGTTCCCGACCGAATCGCTGGCAACAAAGGATAAGGGTTGCGCTCGTTGCGGGACTTAACCCAACATTTCACAACACGAGCTGACGACAGCCATGCAGCACCTGTCTCACGGTTCCCGAAGGCACTGAGGCATCTCTGCCAGATTCCGTGGCTGTCAAGAGTAGGTAAGGTTCTTCGCGTTGCATCGAATTAAACCACCTGCTCCCCCGCTTGTTCGGGCCCCCGTCAATCAATTTGAGTTTTAACCTTG
+
CCCCCGGGGGGGGGGGGGGGGGGGGGGGGCEDFGGGGDEGEEGGEC<EFFCFFGGFGGGGGGD@768,DF@@FECFFFGFGGGGAAFA=<7=ECCE=FG,BFGGGGGGCFFGEGCCBFGGGEGF<CBFFC:FG8DFGCG7FG7FFBFD<C<FF@:DF9BC=C>G7FDFC7::<FEF@88?@<:B<,<CC9<C7FFFFFFGGGDGGGFC@@GFF?,,<2C,<FFCGG@8::E**8@CG*8*:89+:3C>8*20*AF6*;**2:A*;+<*8*:>C:EE*788C++02<EC+*0:FC+0+<E7+
@M01751:259:000000000-C669V:1:1102:11237:2187 1:N:0:AGAGTC
CGCTTACGTCATCCCCACCTTCCTCCAGTTTATCACTGGCAGTCTCCTTTGAGTTCCCGGCCGAATCGCTGGCAACAAAGGATAAGGGTTGCGCTCGTTGCGGGACTTAACCCAACATTTCACAACACGAGCTGACGACAGCCATGCAGCACCTGTCTCACGGTTCCCGAAGGCACTAAGGCATCTCTGCCGAATTCCGTGGATGTCAAGAGTAGGTAAGGTTCTTCGCGTTGCATCGAATTAAACCACATGCTCCCCCGCTTGTGCGGGCCCCCGTCAATTCATTTTAGTTTTAACCTTG
+
CCCCCGGGGGGGGGGGGGGGGGGGGGGGGGGGGGGGGGGGGGGGGGGGGGGGGGGGGGGDGGG@@BBCFCFGGGGGGGGGGGGGGGGGGGGGGGEGGGGGGGGGGGGGGGGGFGGGGGGGGGGGGGGGGGGGE?FFGGGCGGGGGGGGGGGGGGGGFAF<CCGFGGGGFGGGGGGGGEGFGDGGGCFDEGGGGCGGGGGG@FGGGGG@FGGD:B:FGFGFFAFGFGFGGGGGDGGGG>CFFGGGFGC*;FGGGGF6*;?*1::CF+<CECGGGGGGGGCEFC79EFF++;CFGGE?CC?F7
@M01751:259:000000000-C669V:1:1102:19135:2212 1:N:0:AGAGTC
AGGATAACCGGATTAGATACCCTGGTAGTCCACGCCGTAAACGATGTCGACTTGGAGGTTGTTCCCTTGAGGAGTGGCTTCCGGAGCTAACGCGTTAAGTCGACCGCCTGGGGAGTACGGCCGCAAGGTTAAAACTCAAATGAATTGACGGGGGCCCGCACAAGCGGTGGAGCATGTGGTTTAATTCGATGCAACGCGAAGAACCTTACCTACTCTTGACATCCAGAGAACTTAGCAGAGATGCTTTGCTTCCTTCGGGACCTCTGAGACAGGTGCTGCATGGCTGTCGTCACCTCGTGTT
+
CCCCCGGGGGGGDGGFFGGGGGGGGGGGGGGGGGGGEFGGGGGG8FGGGGGGGGFGGEGFCFGFGGCF@FDGGEFG7CADFD@EGDGF9FGCEGFGG7<FFFGGGGGGCEGDCFGDFGEEEGGGEEGCFFGFFCF3BD<FGGFGDFGCFG7+5FFGG<FEEGGGGGEGGCDF8<,?FFD,=F7CFFD7CFGGG?@8E:*::>6@8;C:ECC:CFGGF+:CGG?2++38A689<++<@988@C@FF7C+++++3<9@C**:***<<<C@EC@6*3+3<++<?C*:8/;:88/1*++**2*17
@M01751:259:000000000-C669V:1:1102:17844:2231 1:N:0:AGAGTC
CGCTTACGTCATCCCCACCTTCCTCCGGTTTGTCACCGGCAGTCTCCTTAGAGTGCCCACCATAACGTGCTGGTAACTAAGGACAAGGGTTGCGCTCGTTGCGGGACTTAACCCAACATTTCACAACACGAGCTGACGACAGCCATGCAGCACCTGTCTCACGGTTCCCGAAGGCACTGAGGCATCTCTGCCAGATTCCGTGGATGTCAAGAGTAGGTAAGGTTCTTCGCGTTGCATCGAATTAAACCACATGCTCCACCGCTTGTGCGGGCCCCCGTCAATTCCTTTGAGTTTTAACCTT
+
CCCCCGGGGGGGGGGGGGGGGGGGGGGGGGGGGGGGGGGGGGGGGGGGGGGGGGGGGGGGGGGGGGGGGGFGGGGGGGGGGGGGGGGGGGGGGGGGGGGGDGGGGGGGGFGGGGEGGGGGGGGGGGGGGGGDGGGGGGGGEGGGGGGGGGGGGGGGGGCGFGGGGGGGGGC@EGGGGGGGGFGDFGGGGFGGGFGGGGGGGGGGGGGCEFFFFGGGGGGGGGGGGGGDFGGFE@CCFCCGD+;AFGGGGFFG6C9CFDC6:C>8CG8CEEGGGGCEEEE==CFEGGGGGE8++3C+<::?E
@M01751:259:000000000-C669V:1:1102:16593:2234 1:N:0:AGAGTC
CGCTTACGTCATCCCCACCTTCCTCCAGTTTATCACTGGCAGTCTCCTTTGAGTTCCCGGCCTAACCGCTGGCAACAAAGGATAAGGGTTGCGCTCGTTGCGGGACTTAACCCAACATTTCACAACACGAGCTGACGACAGCCATGCAGCACCTGTCTCAGAGTTCCCGAAGGCACCAAAGCATCTCTGCTAAGTTCTCTGGATGTCAAGAGTAGGTAAGGTTCTTCGCGTTGCATCGAATTAAACCACATGCTCCACCGCTTGTGCGGGCCCCCGTCAATTCATTTGCGTTTTAACCTTT
+
CCCCCGGGGGGFGFGGGGGGGGGGGGGGGGGGGGGGGGGGGGGGGGGGGGFGGGGGGGGGGGGGGGGGGGGGGFGGGGGGFGGGGGGGGGGGGGGGGGGGGDGGGGGGGGGGGGGGGGGGGGGGGGGGGGGGDGDGGGGGGFGGGGGGGGGGGGGGGGGGGGGGGGGGGGGGGGGGGDF@AFFEADFGGGGGGGGGGGGGCGGGGGFCGF@<FGGFGFGFC=BFGF9EGGGD7C9:CCFFGGGGF<EGC>C6C99?CCECGCGGG+9CCEECGGECCG=8EGCCFGD9+*2CEGC+<CF?+
@M01751:259:000000000-C669V:1:1102:10656:2257 1:N:0:AGAGTC
AGGATAACAGGATTAGATACCCTGGTAGTCCACGCCGTAAACGATGAATGCCAGCCGTTGGCCTGCTTGCAGGTCAGTGGCGCCGCTAACGCATTAAGCATTCCGCCTGGGGAGTACGGTCGCAAGATTAAAACTCAAAGGAATTGACGGGGGCCCGCACAAGCGGTGGAGCATGTGGTTTAATTCGAAGCAACGCGCAGAACCTTACCATCCCTTGACATGGCATGTTACCTCGAGAGATCGGGGATCCTCTTCGGAGGCGTGCACACAGGTGCTGCATGGCTGTCGTCAGCTCGTGTCG
+
CCCCCGGGGGGGGGGGGGGGGGGGGGGGGGGGGGGGGGGGGGGGGGGGGGGGGGGGGGGGGGGGGGGGGGGGGGFGGGGGGGGGGGGGGGGGGGGGFEEFFGGGFGGGGGGGGGGGGGGGGGGGGEGGGGGGGGGGGGGGGGGGGGGGGGGGGFGGGGGGCGGGGGDGEGFGFGGGGGGGFGFFGCFCGGDGGGGGDGGGGGFGGGGGGGGGGGGGGDGGGFFFFGFCGF?F9<8EE5C>+:CCEG8CGGGFFE?;5**:CEGDDFGGF>F>CF6C?FFC+8EGE8CEFGFEGCF5CFFF5
@M01751:259:000000000-C669V:1:1102:17473:2289 1:N:0:AGAGTC
CGCTTACGTCATCCCCACCTTCCTCCGGTTTATCACCGGCAGTCTCCTTTGAGTTCCCGACCGAATCGCTGGCAACAAAGGATAAGGGTTGCGCCCGTTGCGGGACTTAACCCAACATTTCACAACACGAGCTGACGACAGCCATGCAGCACCTGTCTCAGCGTTCCCGAAGGCACCAAAGCATCTCTGCTAAGTTCGCTGGATGTCAAGAGTAGGTAAGGTTCTTCGCGTTGCATCGAATTCAACCACATGCACAACCGCTTGTGCGGGCCCCCGTTCATTCATTTGAGTTTTACCCTTT
+
CCCCCGGGGGGGCFG@FGGCGGGGGGGEFCGDDFGGGGDGGGGGDCEEDFG@@C@FFG:BFGGFG,B<D@C7FCEGGFFGGGGGGGGFFG>FG++8F>FBFGGEGGG?<AGFF7F+<EEGAF,DFCFG@7+63DDF+C@+>,@FF8@FFF@<AF@DFC9E9B:FGGGGGGG7:FGGGGGGGAFGCFGG9C@;FCGGGG@7*=2FFCC9FG@AC,C9<FGFC<:9<BFCCEEGCC++38CFGF+0A788FF6+<+<+2C5*:*;/;+<88E**//C58=8C+<9CFFCF?EFFGGC+<3AC+
@M01751:259:000000000-C669V:1:1102:10976:2298 1:N:0:AGAGTC
CGCTTACGTCATCCCCACCTTCCTCCGGTTTATCACCGGCAGTCTCCTTTGAGTTCCCGACCGAATCGCTGGCAACAAAGGATAAGGGTTGCGCTCGTTGCGGGACTTAACCCAACATTTCACAACACGAGCTGACGACAGCCATGCAGCACCTGTCTCACGGTTCCCGAAGGCACTAAGGCATCTCTGCCGAATTCCGTGGATGTCAAGAGTAGGTAAGGTTCTTCGCGTTGCATCGAATTAAACCACATTCTCCACCGCTTGTGCGGGCCCCCGTCCATTCATTTGAGTTTTAACCTTT
+
CCCCCGGGGGGGFGGFGGGGGGGFGGGGGGGGGGGGGGGGGGGGGGGGGGGGGFGGGGGGGGD@@BFFGGGEGGGGGGGGGGGGGFCGGGGGEGGGGGGFEGGGGGGGGGGGGGGGGGGGGGGGFFGGGGE>FGGGCFGE@FGGGGGG9FGGGD8DFDGCFGGCFGGGG*>C<EGGGF@FFDAEFGGGGGGGGGGDCGGGCGGGGGGGGGGCFFFCGFDCGGF?FCF>;8CGEGGGGGGGCFFFG+CFFGG+@9?F?CF5CEEGC+:*CE5:CEG*27*2:CAFFGGC+;EC@C7@++<9+
@M01751:259:000000000-C669V:1:1102:22083:2351 1:N:0:AGAGTC
CGCTTACGTCATCCCCACCTTCCTCGCGGCTTATCACCGGCAGTCTCCCTAGAGTGCCCAACTCAATGATGGCAACTAAGGACGTGGGTTGCGCTCGTTGCGGGACTTAACCCAACATCTCACGACACGAGCTGACGACAGCCATGCAGCACCTGTGTTCGCGTCCCCGAAGGGAACCCCGGATCTCTCCGGATTGCACGACATGTCAAGGGATGGTAAGGTTCTGCGCGTTGCTTCGAATTAAACCACATGCTCCACCGCTTGTGCGGGCCCCCGTCAATTCCTTTGAGTTTTAATCTTT
+
BCCCCGGGG<FGGGFDFDGGGDGGFFGGGGGFGGGFFGGGGGEGGDFGGGG<<EF<ECD@FFGGGGGGCFF?DDCGGGFGFGCFGD@@>FC<FF7:>:D,8@:7>FEGC<EDEFGGGGGGGFGG7=+C:BFG7FFDGC7:C,><3,@AC,DFGDFG:@FFCGEE>CFGGC:<7C7<F=C@FDCEF:C,?F@FGC*0A+9E*:?CFF799FF8C8589CC6C?EFGFGECEGE8E:EEE>CFF@FGGGFCGFFG++<0*88:/;8F@F88CCC:::C>C**<+:CCGFC+AF7<C7A:CF7+
@M01751:259:000000000-C669V:1:1102:13457:2424 1:N:0:AGAGTC
AGGATAACAGGATTAGATACCCTGGTAGTCCACGCCGTAAACGATGTCAACTAGCCGTTGGGATCCTTGAGATCTTAGTGGCGCAGCTAACGCATTAAGTTATCCACCTGGGGAGTACGCCCGCAAGGGTGAAACTCAAAGGAATTGACGGGGGCCCGCACAAGCGGAGGAGCATGTGGTTTAATTCGATGATACGCGAGGAACCTTACCCGGGCTTGAAAGTTAGTGAAGAGTGCAGAGACGCACTCGTCCTTCGGGACACGAAACTAGGTGCTGCATGGCTGTCGTCAGCTTGTGCCGG
+
CCCCCGGGGGGGGG?FGGGGGGGGGGGGGGGGGGGGGGGGGGGGGGGGGGGGGGGGGGGGGGGGGGGGGGGGGGGFGGGGGGGGGGGGFGGGGGGGGGGGGGGGGGGGGGGGDCFGGGGGGG@FGDGGGGGGGGGGCGG,AE=FFGGGGGGGGGGGGGGCFFGCFGGEFFGGGGGGGGGGGGGGGGGDCFGG9CGGGGGGGG7AFGGCGGGGGGGGGGFGGGFGGGGGGGGGGGGGGGGGGGGGGGGGGGE5CGC>>:8?CFGGGDDGCC6:?FFD??CGGF?E;+;*;:CF@+;*+<CC*
@M01751:259:000000000-C669V:1:1102:20344:2503 1:N:0:AGAGTC
AGGATAACAGGATTAGATACCCTGGTAGTCCACGCCGTAAACGATGAATGCTAGCTGTTGGGGTGCTTGCACCGCAGTAGCGCAGCTAACGCTTCAAGCATTCCGCCTGGGGAGTACGGTCGCAAGATTAAAACTCAAAGGAATTGACGGGGGCCCGCACAAGCGGTGGAGCATGTGGTTTAATTCGAAGCAACGCGCAGAACCTTACCATCCCTTGACATGTCGTCCCATCCGGAGAGATCCGGGGTTCCCTTCGGGGACGCGACCACAGGTGCTGCATGGCTGTCTTCAGCTCGTGCCG
+
CCCCCGGGGGGGGGGGGGGGGGGGGGGCGGFGGEFGCCCEFGGGGFGFFFGGGGGGGGGGGGGGGGGGGGGGGDGGGGGGGGGGGGGGGGGGGG:EDFGGGGGGGGGGGFGGGGGGGCEFGDGGGGGGGGGGGGGGGFFGGF8F@DFGGGGGEGFFCD:CCFEGGGGCEGFGGFFCGGFGDGGGFGFF8EGGGGGGECEEGGGGGGGGCCFG8FFGCC?FGGG+;A*;>EFGG>*;CGGGGGGGDD5?*;FCGGGGGD>8EE5EC*:CF5**<@+<?C8000;C>CC++:<0<++2:7**2
@M01751:259:000000000-C669V:1:1102:17582:2511 1:N:0:AGAGTC
CGCTTACGTCATCCCCACCTTCCTCCGAGTTGACCCCGGCAGTCTCCCATGAGTCCCCGGCACTACCCGCTGGCAACATGGGACGAGGGTTGCGCTCGTTGCGGGACTTAACCCAACATCTCACGACACGAGCTGACGACAACCATGCACCACCTGTACACCGACCTTGCGGGGAGCACATCTCTGCACTTTTCCGGTGTATGTCAAGCCTTGGTAAGGTTCTTCGCGTTGCATCGCATTAATCCGCATGCTCCGCCGCTTGTTCGGGCCCCCGTCAATTTCTTTGAGTTTTAGCCTTGCG
+
CCCCCGGGGGGGCGGGGGGGGGGGGGEFGGGGGFFFGGGGGGGGGGGGGGGFAFGGCE@:FGGGGGDGGGGGGGGGGGGFGGGGEGGDEFGGFEGGGGGGGGDEGGGGGFFGGGGGEDDG9=@EFEGGGGGGGGGGGGGGDGGGEGGGGGGGGGG?FCCGGGGGGGCCFGCFFE:FCFFGEF+<F7E96C:<:C<8C?>ECGGFDGGCCE?FC6:9CEF9CFFC98*?ECEEFGG5*;?:AC?FFGGGGGGG7F5;888188C+<>CEEC8?EEEECCE++<@EE9<;:CGGCFG?FG+7*
@M01751:259:000000000-C669V:1:1102:17709:2530 1:N:0:AGAGTC
CGCTTACGTCATCCCCACCTTCCTCCGGTTTATCACCGGCAGTCTCCTTTGAGTTCCCGGCATCACCCGCTGGCAACAAAGGATAAGGGTTGCGCTCGTTGCGGGACTTAACCCAACATTTCACAACACGAGCTGACGACAGCCATGCAGCACCTGTCTCAGAGTTCCCGAAGGCACCGAAGCATCTCTGCTAAGTTCTCTGGATGTCAAGGCCAGGTAAGGTTCTTCGCGTTGCATCGAATTAAACCACATGCTCCACCGCTTGTGCGGGCCCCCGTCAATTCATTTGAGTTTTAACCTT
+
CCCCCGGGGGGGGGGGGGGGGGGGGGGGGGGGGGGGGGGGGGGGGGGGGGGGGGGGGGGGGGGGGGGGDGGGDFGGGGGGGGGGGGGFFGGGGGGGGGGGGGGGGGGGGGGGGGGGGFGFGGGFGGGGGGGGGGGGGGGE>FFDGFGG9FEFGGGGGGGGGGDCEGGGF:FGGGGGGGGDGGGFGFCGFFGGGGGGGGBFG9:B<,5,?E@EG@@:CCG<:C<CFFECC:BGE5>?EC*;0@EGFC:C>@@C<<+A6<;>8*1A5C++2?EGGGGGDEG*:C79+<EC7+AFFGC7C?+:C
@M01751:259:000000000-C669V:1:1102:24362:2606 1:N:0:AGAGTC
CGCTTACGTCATCCCCACCTTCCTCCGGTTTATCACCGGCAGTCTCCTTTGAGTTCCCGACCGAATCGCTGGCAACAAAGGATAAGGGTTGCGCTCGTTGCGGGACTTAACCCAACATTTCACAACACGAGCTGACGACAGCCATGCAGCACCTGTCTCACGGTTCCCGAAGGCACTGAGGCATCTCTGCCAGATTCCGTGGATGTCAAGAGTAGGTAAGGTTCTTCGCGTTGCATCCAATTAAACCACATGCTCCACCGCTTGTTCGGGCCCCCGTCAATTCATTTGAGTTTTAACCTTG
+
CCCCCGGGGGGGEDC8FCCGGGGC@FFDFCFEE<CFGCGDGGGGFEA<F9<FEFE<DFGECFG@88BC,CFEG,CEFCFCCFFE<F9,9<+ECF@FEGBF7C+C=FFGFFGGF:F:FFGDFGG9BC,=BCGGGDF@@7FE+FDGDFGG,3<FFCGBC,E,,@:8<FGGGGEEGGGG::AE7<*7@,,@,C<A:3,:<CFFGCCEFC:F:9<<?:FFGGGFF,<B<FFGGG5C8C+<<+<8<C+AF?EFGC+<6::8C8;8:C*5C+<EEC88:*?C>G*:F+7EGGGFC>C<CFGF7<?++
@M01751:259:000000000-C669V:1:1102:22684:2694 1:N:0:AGAGTC
CGCTTACGTCATCCCCACCTTCCTCCGGTTTGTCACCGGCAGTCTCCTTAGAGTGCCCACCATAACGTGCTGGTAACTAAGGACAAGGGTTGCGCTCGTTACGGGACTTAACCCAACATCTCACGACACGAGCTGACGACAGCCATGCAGCACCTGTGTCTGAGTTCCCGAAGGCACCAATCCATCTCTGGAAAGTTCTCAGCCTGTCAAGTCCAGGTAAGGTTCTTCGCGTTGCTTCGAATTAAACCCCATGCTCCACCGCTTGTGCGGGCCCCCGTCAATTCATTTGCGTTTTAACCTT
+
CCCCCGG9EF@FFGGGGGDCFGGGGFEEGGGDG<ECECCFECCFEFF9EAEDGGGGGGGGGGFFFFEGGGG,@,<CF,9C<FFCFEFF>EF7EFE+FEGGC:F@CFC<E?EFECEGGGGE9EFEFGGGGD@CFG8D,+B>7C<FBEFG@DF8FGGGF8@,@FCFGGGGGGC@*@F@E*@C<FFG,3,?BAGFG,<3DFGFECF,<<F,@,>,<FFCGGGFGF9FGG9CF::FE7C@:F*<<<8E9;9;*:8;AFGCFCDGEE:C52++*28?CC/*/**22CFC+0+C+2*2*:*3+30CC
@M01751:259:000000000-C669V:1:1102:14864:2725 1:N:0:AGAGTC
CGCTTACGTCATCCCCACCTTCCTCCGGTTTATCACCGGCAGTCTCCTATGAGTCCCCACCATAACGTGCTGGCAACATAGGACGAGGGTTGCGCTCGTTGCGGGACTTAACCCAACATCTCACGACACGAGCTGACGACAGCCATGCACCACCTGTATACCGACAAAAAGGGGCACCATCTCTGGCGCTTTCCGGCATATGTCAAACCCAGGTAAGGTTCTTCTCGTTGCATCGAATTAATCCGCATGCTCCGCCGCTTGTGCGGGCCCCCGTCAATTCATTTGAGTTTTAACCTTGCGG
+
CCCCCGGGGGGGGGGGGGGGGGGGGGGGGGGGGGGGGGGGGGGGGGGGGGGGGGGGGGGGGGGGGGGF?FGGGGGFGGGGGGGGGGGGGGGGGGGGGGGGGGGGGGGGGFFFFDFFGGGGGGGGGGGGGDGGGGGGGGEGGGGEGG8@FGGE@FFGGGGGGGGGGGGCGGGGGGGGGGGGGCGGFGGGGGGGGGGGGGG7FFGGFDGACC<8CGGFGGFGEGGGE?EGG>CFGF5FGGGFDGGGGGGGGGGCC?EGGGEGGF+@GEGGGEEGG58*;?FC+@FG73;<CEGGF7CCE765:
@M01751:259:000000000-C669V:1:1102:14771:2779 1:N:0:AGAGTC
AGGATAACCGGATTAGATACCCTGGTAGTCCACGCCGTAAACGATGTCGACTTGGAGGTTGTTCCCTTGAGGAGTGGCTTCCGGAGCTAACGCGTTAAGTCGACCGCCTGGGGAGTACGGCCGCAAGGTTAAAACTCAAATGAATTGACGGGGGCCCGCAAAAGCGGTGGAGCATGTGGTTTAATTCGATGCAACGCGAAGAACCTTCCCTACTCTTGACATCCACGGAATTTGGCAGAGATGCCTTAGTGCCTTCGGGAAACGTGAGACAGGTGCTGCATGTCTGTCGTCAGCTCGGGTT
+
CCCCCGGGGGGGGEGGGGGGGGGGGGGGGGGGGGGGEC;FGGGGGGGGG8FFEFGGGGEGCFGFGGFGGEGGEFF8@CCGCF@=C:CEGGGGEGFCFG9FE4B@FGEGGF?CEFEFEGDGGGGGED3D=CGFGGG8=B=,<@C>CF<FGG7FEEFBFFEE*=FCGGGGGGFGGF:CFCF,*=FGGFFGCC,=FGF8:C5CEGGGFFE6FDC7*<@<F7+<9@9C+3;:CEEEG<0++**/;C<7AC9<CF7?+C99CE5C8*;*8**8C+*0:<+<@EC6C?+39+00*/;*/+++*1***
@M01751:259:000000000-C669V:1:1102:13678:2800 1:N:0:AGAGTC
AGGATAACAGGATTAGATACCCTGGTAGTCCACGCCGTAAACGATGTCGACTTGGAGGTTGTTCCCTTGAGGAGTGGCTTCCGGAGCTAACGCGTTAAGTCGACCGCCTGGGGAGTACGGCCGCAAGGTTAAAACTCAAATGAATTGACGGGGGCCCGCACAAGCGGTGGAGCATGTGGTTTAATTCGATGCAACGCGAAGAACCTTACCTACTCTTGACATCCACGGAATTCGGCAGAGATGCCTTAGTGCCTTCGGGAACCGTGAGACAGGTTCTGCATGGCTGTCGTCAGCTCGTGGT
+
CCCCCGGGGGGGFFGGGGGGGGGFGGFFGGFFFGGGGGGGGFGGGGGGGGGGGGCFCGGGGGGGGGGFEGFDFEGGGGGGGGDGEGEGGFGDEGGGFFGG,:FGGGGGDDGEGGGGGGGGGE@C+6@CGGGGGGGGGGGGGDFGFGGGGGGGGGG>FGGGGGGFGGDGDDGGGGFEFEECCCFFCC:F9CCFGGGGGGGEC>FF5CCFGGGGGFGGF?F879:8+<CDEE8E3/;C8CE8@79C8CF+<EGCCFFC>>>5>;C**2*;99*;*0+<@FG++00:*8*AC@ECGFCFC***2
@M01751:259:000000000-C669V:1:1102:7512:2846 1:N:0:AGAGTC
CGCTTACGTCATCCCCACCTTCCTCCGGCTTATCACCGGCGGTTCCTTTAGAGTACCCAACTAAATGATGGTAACTAAAGGCGAGGGTTGCGCTCGTTGCGGGACTTAACCCAACATCTCACGACACGAGCTGACGACAGCCATGCAGCACCTGTGTTCCAGTCCCCGAAGGGAAGAAATCTGTCTCCAGAAGTCGTCCGGACATGTCAAACGCTGGTAAGGTTCTGCGCGTTGCTTCGAATTAAACCACATGCTCCACCGCTTGTGCAGGCCCCCGTCAATTCCTTTGAGTTTTAATCTT
+
@CCCCGGGGGGGGGGGEBFFDCFCFGGGGGEGCFEF8FDGGGGGGGGFGAF<FGGGGGFCEFGGGGG9FGGFFGGGGGGCF@FGEEFGGGGEEGGGGGGGGGD7@FFGFGGEGCF?FFDGGFGGGDFGGEBC<F@FE:@FGGF9DFDFC::FFGCFF>,;B,,@F?@ECFFGGGGGGF:CFC,?CFCCFAFGFGGDGGDGGEGGGDFFGDGDEGG5:C7EGFECEFE@E*:8*2;FCFGGFCFCE?E6C5FF+:+3AFGGG8C?FFFG?7C5>*1?87CG*:FE9C?@+<@7C9CEFE?FG
@M01751:259:000000000-C669V:1:1102:22090:2984 1:N:0:AGAGTC
AGGATAACCGGATTAGATACCCTGGTAGTCCACGCCGTAAACGATGATAACTAGCTGTCCGGGGACATGGTCTTTGGGTGACGCAGCTAACGCATTAAGTTATCCGCCTGGGGAGTACGGCCGCAAGGTTAAAACTCAAAGGAATTGACGGGGGCCTGCACAAGCGGTGGAGCATGTGGTTTAATTCGAAGCAACGCGCAGAACCTTACCAGCGTTTGACATGTCCGGACGACTTCGAGAGATCGATTTCTTCCCTTCGGGGACTGGAACACAGGTGCTGCCTGGCTGTCGTCAGCTCGTG
+
CCCCCGGGGGGGGGGGGGGGGGGGGGGGGGGGGGGGGGGGGGGGGGGGFEGGGGGGGGGGGGGGGGGGGGGGGGGGGGGGEGGGGGGGGGGGGGGGGDFGGGGGGGGGGGGGGGDGGGEGGGGGGGGGGGGFGGGGGGGGGGDFGGGGGGGGGGGGGGGGGGGGGGG@CFGGGFGGGGGGGGGCGGGGGGGGGGGG7:CEGGGG58FGGG+:8EGGGGCCGC6ECCECEGGDCEGFGGGCEG7@;587;CFGCFGGGGG*?CC5CGF6CFGGGGFG6CFFF*<7CFGGFCE8E5?@CC:27
@M01751:259:000000000-C669V:1:1102:21446:3057 1:N:0:AGAGTC
CGCTTACGTCATCCCCACCTTCCTCCGGTTTATCACCGGCAGTCTCCTTTGAGTTCCCGACCGAATCGCTGGCAACAAAGGATAAGGGTTGCGCTCGTTGCGGGACTTAACCCAACATTTCACAACACGAGCTGACGACAGCCATGCAGCACCTGTCTCACGGTTCCCGAAGGCACTAAGGCATCTCTGCCGAATTCCGTGGATGTCAAGAGTAGGTAAGGTTCTTCGCGTTGCATCGAATTAAACCACATGCTCCACCGCTTTTGCGGGCCCCCGTCAATTCATTTGAGTTTTAACCTTG
+
CCCCCGGGGGGGFGGGGGGGGGGGGGGDFGGGGGGGFGDCFGGG<EDFDGGGGGGGFGECE7F@@B@FFFEGGFGGGGGGGGGGGFFEFGG8F:CEBFGFFEGBFGGGDFE<EFGCGFGGGGGGGGGGGDEGGGGGGGGGGGGGGGGGCGGGFGGGGAA9FFCFCGGGDGGCE7,>CGGGFGCAFGFCF9CG7<<<F@ACGD7<F<,<F<CBAFB9<FGGDFGCFG+*88EEC8?CC*:6:CFFC9*;EFG6<908@C8858>*<<08CCC*:*88*/;8C:FFG7CF7;E?CEC6C+9A:
@M01751:259:000000000-C669V:1:1102:21640:3078 1:N:0:AGAGTC
CGCTTACGTCATCCCCACCTTCCTCCGGCTTATCACCGGCGGTTCCTTTAAAGTGCCCAACTAAATGATGGCAACTAAAGGCGAGGGTTGCGCTCGTTGCGGGACTTAACCCAACATCTCACGACACGAGCTGCCGACAGCCATGCAGCACCTGTGTGCAGGTCCCCGAAGGGAAGAAATCCATCTCTGGAAGTCGTCCTGCCATGTCAAACGCTGGTAAGGTTCTGCGCGTTGCTTCGAATTAAACCACATGCTCCACCGCTTGTGCAGGCCCCCGGCCATTCATTTTAGTTTTAATATT
+
CCCCCGFDFFGGG,CDEEFFFCF<FF:FE:FCF<FDFDCGGGGGGCFAFECFFGGFACC@@@DF@CCECC<E<FFGGGFFD=C+++4?FCFCF48C@F<CCG+@F@<,,C,3BB==C>FDAC,7CFG:CGDCF,,<FGGECFCC8C@,,,3>?C,FFD,,>:FF,8=<F:<<CCF::BC<A,7<C,:<FC9CF<2<FGG@,?:>?<,>C+<C58EGDGGFGFF+<@+:***C588FG+***:89C?E**18@68FGC8*A*:>E8*8+0+::8EG8**2*?C7A+<E9+0;39<9@+++23
@M01751:259:000000000-C669V:1:1102:11905:3122 1:N:0:AGAGTC
CGCTTACGTCATCCCCACCTTCCTCCGGTTTATCACCGGCAGTCTCCTTTGAGTTCCCGACCGAATCGCTGGCAACAAAGGATAAGGGTTGCGCTCGTTGCGGGACTTAACCCAACATTTCACAACACGAGCTGACGACAGCCATGCAGCACCTGTCTCACGGTTCCCGAAGGCACTGAGGCATCTCTGCCAGATTCCGTGGATGTCAAGAGTAGGTAAGGTTCTTCGCGTTGCATCGAATTAAACCACATGCTCCACCGCTTGTTCGGGCCCCCGTCAATTCATTTGAGTTTTAACCTTT
+
CCCCCGGGGGGGGGFGGGGGGGGGGGGGGGGGGGGGGGGGGGGGEGGGGGGGGGGGGGGGGGG@88CFFFGGGGGGGGGGGGGGGGGGGGGGGGGGGGGGGGGGDGGGGGGGGGGGGGGGGGGGGGGGGGGGGGGGGGGEEGG<FFGGGGGGGFFGG;FFGGGGEGGGGGGEGGGGGGGGGFGGGFGGGGGFCGGGGGGGFGGGGFGGGGGGGGGGGGGGGFFGGC9BCCGGD5FGGEF?FGF7EG6:88FEGFF?CFGD>*;CF9C8EECEEGECEGGGCCEDFGGGCC?EFFFFCFGG+
@M01751:259:000000000-C669V:1:1102:14517:3124 1:N:0:AGAGTC
CGCTTACGTCATCCCCACCTTCCTCCGGTTTATCACCGGCAGTCTCCTTTGAGTTCCCGACCGAATCGCTGGCAACAAAGGATAAGGGTTGCGCTCGTTGCGGGACTTAACCCAACATTTCACAACACGAGCTGACGACAGCCATGCAGCACCTGTCTCACGGTTCCCGAAGGCACTAAGGCATCTCTGCCGAATTCCGTGGATGTCAAGAGTAGGTAAGGTTCTTCGCGTTGCATCGAATTAAACCACATGCTCCACCGCTTGTGCGGGCCCCCGTCAATTCATTTGAGTTTTAACCTTT
+
CCCCCGGGGGGGGGGGGGGGGGGGGGGGGGGGGGGFGGGGGGGGGGGGGGGFGGGGGGGGGGG@@BBE@FGGG8FFGGGGGGGGGGGGGGGGGGGGGGGGGGGGGEGGGFFFGGGGGGFFDDFGGCGGGEGGGGGFEGGGGGGGGGGGCEFGGGGGFGGFGFGGGGGGGGGGGGGGGGGGF?BFCAFGGGGGG>FCG,<FGGGGGGGG9,CCF<FGGGGGGCGFGGF@CEEEGGGCCGC:FGGGGGCCDF+++<CFGGFGGGDGCCCEGGGD:CE8CCE8FE@99<C++*<@FD+<CCEG?
@M01751:259:000000000-C669V:1:1102:10311:3130 1:N:0:AGAGTC
CGCTTACGTCATCCCCACCTTCCTCCGGTTTGTCACCGGCAGTCTCCTTTGAGTTCCCGACCGAATCGCTGGCAACAAAGGATAAGGGTTGCGCTCGTTGCGGGACTTAACCCAACATTTCACAACACGAGCTGACGACAGCCATGCAGCACCTGTCTCACGGTTCCCGAAGGCACTAAGGCATCTCTGCCGAATTCCGTGGATGTCAAGAGTAGGTAAGGTTCTTCGCGTTGCATCGAATTAAACCACATGCTCCACCGCTTGTGCGGGCCCCCGTCACTTCATTTGAGTTTTAACATTT
+
CCCCCGGGGGGGGGGGGGGGGGGGFGFGEGGEFGGGGEGGGGFGFGGGFGGGDFGGFFFGGGGGE>FFGGGGGGGGFGCFGDFGGCGGEGCGGCFGGGGGF=FEEG8FGGGGGGGGGGGGGGGFFGGGGGGECF<DEGGGGGGGGGF9=FGGGCFGCGGFF7CFGGGGGGG7CFGGG,FB8BFF@?CC@F:FFFFGGGCFGCCFDCGGFCF+<FGGGG9,,?ABFFFEC:8?>8@+<;C@FGGFFFGG5C@CFFC6+28:**;@:++/*2*:88:8;CE53<A7+CF+:@FFDGG?97<F+
@M01751:259:000000000-C669V:1:1102:14645:3235 1:N:0:AGAGTC
CGCTTACGTCATCCCCACCTTCCTCCGGCTTATCACCGGCGGTTCCTTTAGAGTACCCAACCAAATGATGGTAACTAAAGGCGAGGGTTGCGCTCGTTGCGGGACTTAACCCAACATCTCACGACACGAGCTGACGACAGCCATGCAGCACCTGTGTTCCAGTCCCCGAAGGGAAGAGATCCATCTCTGGAAATCGTCCGGACATGTCAAACGCTGGTAAGGTTCTGCGCGTTGCTTCGAATTAAACCACATGCTCCACCGCTTGTGCAGGCCCCCGTCAATTCATTTGAGTTTTAACCTT
+
CCCCCGGGGGGGGGGGGGGGGGGGGGGGGGGGGFGGGGGGGGGGGGFFGGGCGFGGGGGGGGGGGGGGGGGGC<FGGGGGGGEGGDGGGGGGGGGGGGGGGGGGGGGGGGGGGGGGGGCAFGGGDDCFCGGGGGGGGGGGGFGGFG9>FGGGGGGGGGGFFGGDFGGGCDGGGGCCEFGDGGGGFFGFGGGGFFEEFGGDGFGGFGGFG@@@ED:>ECFGGGEGFF?C8EEGGGGGGFG5@CFFGGFGGCFC+A7CFFGGCEEGGG6+<FGGGG5*::85CF@EFGF7+AFFGFF<C7CFG
@M01751:259:000000000-C669V:1:1102:14223:3245 1:N:0:AGAGTC
CGCTTACGTCATCCCCACCTTCCTCGCGGCTTATCACCGGCAGTCTCCCTAGAGTGCCCAACTGAATGATGGCAACTAAGGACGTGGGTTGCGCTCGTTGCGGGACTTAACCCAACATCTCACGACACGAGCTGACGACAGCCATGCAGCACCTGTGTGCAGGTCCCCGAAGGGAACGACCGATCTCTCGGACAATCCTGCCATGTCAAGGGATGGTAAGGTTCTGCGCGTTGCTTCGAATTAAACCACATGCTCCACCGCTTGTGCGGGCCCCCGTCAATTCCTTTGAGTTTTAATCTTG
+
CCCCCGGGGGGGGGGGGGGGGGGGGGGGGGGGGGGGGGGGGGGGGFFGGGGGGGGGGGGGGGGGGGGGGGGGG8FGGGGGGGGGGGEGGGGGGGGGGGGGGGGGGGGGGGGFGGGGGGGFFGGGGGGGGGGGGGGGGGGGGGGGGGGGGGFGGGFFGGGGGGGGGGGGGGGGGGGGGGGGGGDGGGGGFCFGGCFGGGGGGGFFFFFFE?FEFGGGGGDFGGGGDCFGGGGGGGGGGECCGGFGFGGGGFFFGF9F8@C:CEECFCGG*CE>EGGDEE=CCFFGFGGG98:@?FFCFFGF+
@M01751:259:000000000-C669V:1:1102:11883:3302 1:N:0:AGAGTC
AGGATAACCGGATTAGATACCCTGGTAGTCCACGCCGTAAACGATGATAACTAGCTGTCCGGGGACTTGGTCTTTGGGTGGCGCAGCTAACGCATTAAGTTATCCGCCTGGGGAGTACGGTCGCAAGATTAAAACTCAAAGGAATTGACGGGGGCCTGCACAAGCGGTGGAGCATGTGGTTTAATTCGAAGCAACGCGCAGAACCTTACCAGCGTTTGACATGTCCGGACGACTTCGAGAGATCGATTTCTTCCCTTCGGGGACTGGAACACAGGTGCTGCCTGGCTGTCGTCATCTCGTT
+
CCCCCGGGGGGGGGGGGGGGGGGGGGGGFGGGGGGGGGGGGGEGGGGGGGGGGFGGGGGGGGGGFFGGGGGGGGGGFEGGGGGGGEGGGGGDEGGGGGGGGGCGFGGGGGGGGGGGGGGEGEGGGGGGGGGGGGGGGGGGGGGGFCFGGGEGGEGGGGGGGFFFFGGGGEGGGGCFFGF8FGGFGGGGFGGGGGGGGGGGGGGGGGGFFC?EGGGED>9@EFGG:ECEEGCC8C>9CGG@?FFG>E5:E??C+:8E9@F5ECEEGGGGCFDF8EFECCCFG*++;@CCFD5FE**<CCF5*
@M01751:259:000000000-C669V:1:1102:11934:3322 1:N:0:AGAGTC
AGGATAACCGGATTAGATACCCTGGTAGTCCACGCCGTAAACGATGTCGACTTGGAGGTTGTTCCCTTGAGGAGTGGCTTCCGGAGCTAACGCGTTAAGTCGACCGCCTGGGGAGTACGGCCGCAAGGTTAAAACTCAAATGAATTGACGGGGGCCCGCACAAGCGGTGGAGCATGTGGTTTAATTCGATGCAACGCGAAGAACCTTACCTACTCTTGACATCCACGGAATTCGGCAGAGATGCCTTAGTGCCTTCGGGAACCGTGAGACAGGTGCTGCATGGCTGTCGTCAGCTCGTGTT
+
CCCCCGGGGGGGGGGFGGGGGGGGGGGFFGGGGGGGGGGGGGGGGGGGGGGGGGGGGGGGGGGGGGGGGGGGGGGGGGGGGGGGDGGGGGGGGGGGGGGGGGGGGGGGGGGGGGGGGGGGGGGGGGGGGGGGGGGGGGCGGGGCFGGGGGGGGGEGGGGGGGGGGGGGGGGGGGFGGGGFDFFGGGGGGGGGGGGGGGGGGEEGGFGGGGGGGGGGGGGGGGGGGGGGGGGGG>CEGGGGGFGGGCCEGGGFGGGGF8::C88:88FGGGGGGGGGG9@F9@F5@ECF;FECEGGGGGGFC
@M01751:259:000000000-C669V:1:1102:23889:3327 1:N:0:AGAGTC
CGCTTACGTCATCCCCACCTTCCTCCGGTTTATCACCGGCAGTCTCCTTTGAGTTCCCGACCGAATCGCTGGCAACAAAGGATAAGGGTTGCGCTCGTTGCGGGACTTAACCCAAAATTTCACAACACGAGCTGACGACAGCCATGCAGCACCTGTCTCAGCGTTCCCGAAGGCACCACAGCATCTCTGCCAAATTCCGTGGATGTCCAGAGTAGGTAAGGTTCTTCGCGTTGCATCGAATTAAACCACATGCTCACCCGCTTGTCCGGTCCCCCGTCAATTCATTTGAGTTTTAACCTAT
+
CCCCCGFGFGGGGGGDFGGGGGFGGGE7FFGEGGFGG@6@F7EFGFGGGGEG,CFEFG76FF@F@FGCD<,:FF@EFF,EC<FFA95,:EE@EE7BCF7,?F7FFGGGGFCGAFG,,FFFGGGFFGDGCC@CF8<DCCF++,>F<,@<9FCFC,:@FFFFDEBF*CFGGDFGDFGGFF*:,CCCF;?,,8,7?A:,FFG:*:=B@<,,,,,272,,?<<C7<9,?27*4::**;<+0**2+8@C++;C*;:<80<++1**28*AC+<:=*:8*;=E**2130<:FEE<+;<C7<+<<99++
@M01751:259:000000000-C669V:1:1102:13586:3335 1:N:0:AGAGTC
AGGATAACAGGATTAGATACCCTGGTAGTCCACCCCGTAAACGTTGGGAACTAGTTGTGGGGTACATTCCACGGATTCCGTGACGCAGCTAACGCATTAAGTTCCCCGCCTGGGGAGTACGGCCGCAAGGCTAAAACTCAAAGGAATTGACGGGGGCCCGCACAAGCGGTGGAGCATGTGGTTTAATTCGATGCAACGCGAAGAACCTTACCTACTCTTGACATCCACGGAATCTGGCAGAGATGCCTCAGTGCCTTCGGGAACCGTGAGACAGGTGCTGCATGGCTGTCGTCAGGTCGTG
+
CCCCCGGGGDGGGGGGGGGFGGGGGGFFGGGGG8FEGFGGGAFGGGGGFGGGGCF9FFCFFEG,CFGGGGGGGGGGGDGGG7DFFGGGGGGGFGGGGGGGGGGEFGGEFFGFGFGGGCFG@EE>:CFGEGGGFGDGGFGGGGGGGGGD9DAFGD>FFGD:CEGGGGFGGDGGGFCGGGGFFAFCFGCGFFF@CGCEGGGCFGCGGG::EF8EGFGGGGGFC6FGGFG68EEGGGGGG+*;C;C?<3CFGG6<9?FGGCFGGGG>EGG55*++2;CA+<ECC8+:C888@CFF55C80+:**
@M01751:259:000000000-C669V:1:1102:6722:3400 1:N:0:AGAGTC
CGCTTACGTCATCCCCACCTTCCTCCGGTTTATCACCGGCAGTCTCCTTTGAGTTCCCGACCGAATCGCTGGCAACAAAGGATAAGGGTTGCGCTCGTTGCGGGACTTAACCCAACATTTCACAACACGAGCTGACGACAGCCATGCAGCACCTGTCTCACGGTTCCCGAAGGCACTGAGGCATCTCTGCCAGATTCCGTGGATGTCAAGAGTAGGTAAGGTTCTTCGCGTTGCATCGAATTAAACCACATGCTCCACCGCTTGTGCGGGCCCCCGTCAATTCATTTGAGTTTTAACCTTG
+
CCCCCGGGGGGGGGGGGGGGGGGGGGGGGGGGGGGGGGGGEGGGGGGDGGGFGGGFFFGGGGG@@BB<FFGGGFGCCFGGGGGGGGFFEFCGGEGDGGGGGEGGGEFFGEEGGGGG<?ECCFGGGGGEEGGGGC<8@FGGGEFGGGGGGGGFGGEG8;=DFFDFGGCFC@F*>FFC@BFCFGGGGGG9BCFGGG9CFFGF:<<EC:FGF9FGGGGGGFGGGDG<FGCCEE:?EGGDF8C8CCE?FF:*;5<<<7<C?8C>>>E8;8+AC*:8:/CE*7/;CGGFGGGG75@@CFG+9CC72
@M01751:259:000000000-C669V:1:1102:18931:3467 1:N:0:AGAGTC
AGGATAACAGGATTAGATACCCTGGTAGTCCACGCCGTAAACGATGTCGACTTGGAGGTTGTTCCCTTGAGGAGTGGCTTCCGGAGCTAACGCGTTAAGTCGACCGCCTGGGGAGTACGGCCGCAAGGTTAAAACTCAAATGAATTGACGGGGGCCCGCACAAGCGGTGGAGCATGTGGGTTAATTCGATGCCACGCGAAGAACCTTACATACTCTTGACATCCAGAGAACTTAGCAGAGATGCTTTGGTGCCTTCGGGAACTCTGAGACAGGTGCTGCATGGCTGTCGTCAGCTCGTGTT
+
CCCCCGGGCFGGGGGGFGGD@EGGGEGGEDFGGGGFEFB;<CFCDD6CEDCE7FFG8FFG?@FGCFFCEFFGC@FFDFFG8FFGGCCFGEG7FGGGG7<C5C=EF:+>F@+?:+=FGGBFEG:@FGCDDD9FF=FGGC@FF99CF9<,<@C@FD71>F>4:FEC7:CFGD7::FFCB:F*4F:::<28?CB@,>,=B>C58*+;*;<F6+<:++<CGGCGGF<E?E9CE?6C?CFFD78@*0@GGGF76**+;CF6*:C5>:CFC7:+++;8*0<<+<?CDG**;/238;8/160+212*2
@M01751:259:000000000-C669V:1:1102:9757:3491 1:N:0:AGAGTC
AGGATAACAGGATTAGATACCCTGGTAGTCCACGCCGTAAACGATGTCGACTTGGAGGTTGTTCCCTTGAGGAGTGGCTTCCGGAGCTAACGCGTTAAGTCGACCGCCTGGGGAGTACGGCCGCAAGGTTAAAACTCAAATGAATTGACGGGGGCCCGCACAAGCGGTGGAGCATGTGGTTTAATTCGATGCAACGCGAAGAACCTTACCTACTCTTGACATCCAGAGAACTTAGCAGAGATGCTTTGGTGCCTTCGGGAACTCTGAGACAGGTGCTGCATGGCTGTCGTCAGCTCGTGTT
+
CCCCCGGGGGGGGGGGGGGGGGGGGGGGGGGGGGGGGGGGGGGGGGGGGGGGGGGGGGGGGGGGGGGGGGGGGGGGGGGGGGGGGGGGGFGGGGGGGGGGGGGGGGGGGGGGGGGGGGGGGDFGGGGGGGGGGGGGGGGCFGGGGGGGGGGGGGGGGGGEEGGGGGGGGGGGGGGGDCGFFGGGGGGGGGGGGGGGGEGGGGGGGGGGGGGGGGGGGGGGGGFGGGGGGGCCGFGGGDFAGGG7:FGGGGFFFGGFGDC>GGE?EGGFCFFGGGGGGGGGGGGGGGGCGFCC=<0<E:=5C
@M01751:259:000000000-C669V:1:1102:14488:3494 1:N:0:AGAGTC
CGCTTACGTCATCCCCACCTTCCTCCGGTTTATCACCGGCAGTCTCCTTTGAGTTCCCGACCGAATCGCTGGCAACAAAGGATAAGGGTTGCGCTCGTTGCGGGACTTAACCCAACATTTCACAACACGAGCTGACGACAGCCATGCAGCACCTGTCTCAGCGTTCCCGAAGGCACCAAAGCATCTCTGCTAAGTTCGCTGGATGTCAAGAGTAGGTAAGGTTCTTCGCGTTGCATCGAATTAAACCACATGCTCCACCGCTTGTGCGGGCCCCGTCAATTCATTTGAGTTTTAACCTTGC
+
CCCCCGGGGGGGDGGGGGGGGGGGGGGGGGGGGGGGGGGGGGGGEEFFFGFGGGGFGGGCGGG@6BBEF<FGGCCDEFGGGGFFGGGGGGGGGGGDCEF<777>FGGFCDC?FGGEGGGGGGGDGDGEGGGGGGGGGGGEC<CFGDGGDGGGF?FGGEEAEFGGGGGGGGGGGGFF@ACCDDGGGGFFGGFGGGFGG>FGEGG@CFGGFGGCFGGCGG9FGFGFFC28*8EGGGGGFECFG>:FFFC>5>FG??98FGGGEEGFFFGG8*:CGEE5/A*9<FEFDF@7::EFGGFF9?<:+
@M01751:259:000000000-C669V:1:1102:16905:3689 1:N:0:AGAGTC
CGCTTACGTCATCCCCACCTTCCTCCGGTTTATCACCGGCAGTCTCCCTAGAGTGCCCAACTGAATGATGGCAACTAAGGACGTGGGTTGCGCTCGTTGCGGGACTTAACCCAACATCTCACGACACGAGCTGACGACAGCCATGCAGCACCTGTGTGCACGCCTCCGAAGAGGATCCCCGATCTCTCGAGGTAACATGCCATGTCAAGGGATGGTAAGGTTCTGCGCGTTGCTTCGAATTAAACCACATGCTCCACCGCTTGTGCGGGCCCCCGTCAATTCATTTGAGTTTTAACCTTGC
+
CCCCCGGGGGGGGFGGGGGGGGGGGGGGGGGGGGGGGGGGGGGGFGGGGGGGGGGGGGGGGGGGGGFGGGGGGGGGGGGGGGGGDGDGGGGGGGGGGGCGGGGGGGGDFG9FGGGGGG9?FGGGGGGGGGGGGGGGGGGGGGFG?EGGGGGGGFG?FGGGGGGGGGGGGGGGGGCGGGGGGGGGFG@FGGGGGGFGGGGFGGGGGGGGGGC:FGGFGGGG:FGGGGC>>EGEGGGFCGFGFEGGG8EFGGGGEGGCFFGD8E>FCFGCEEEEG5==8=8CF7+CE?C:FF?EF??7?FGF6
@M01751:259:000000000-C669V:1:1102:16429:3699 1:N:0:AGAGTC
AGGATAACCGGATTAGATACCCTGGTAGTCCACGCCGTAAACGATGTCGACTTGGAGGTTGTTCCCTTGAGGAGTGGCTTCCGGAGCTAACGCGTTAAGTCGACCGCCTGGGGAGTACGGCCGCAAGGTTAAAACTCAAATGAATTGACGGGGGCCCGCACAAGCGGTGGAGCATGTGGTTTAATTCGATGCAACGCGAAGAACCTTACCTACTCTTAACATCCCCGGAATTCGGCAGAGATGCCTTAGTGCCTTCGGGAACGGTGAGACAGGTGCTGCATGGCTGTCGTCAGCCCGTGTT
+
CCCCCGGGGGGCFGGGGGGGGGGGGGGGGGGFGGGGGGGGGGGGGGGGGGGGGGGFGGGGGGGGGGGGGGGGGGGGGGGGGGGGGGGGGGGGGGGGGGGGGGGGGGGGGGGGGCEGGGGGGEGGEGGGGGGGGCF<FGGGGGGGGGFGGCGGGGEGGGE@GGGGFGGGGGGGGCGCFGGFGGCGGGGGGGGGGGGGGGGGGD+C;FCEE00+2:+3<+0++0<A**/88*;8+;**:*//*3:98<0+2<:@FFE68ECCGF**8/:5CE6C8+0<@++02AFF85A<5CE5*+****:C*
@M01751:259:000000000-C669V:1:1102:17154:3715 1:N:0:AGAGTC
CGCTTACGTCATCCCCACCTTCCTCCGGTTTATCACCGGCAGTCTCCTTTGAGTTCCCGACCGAATCGCTGGCAACAAAGGATAAGGGTTGCGCTCGTTGCGGGACTTAACCCAACATTTCACAACACGAGCTGACGACAGCCATGCAGCACCTGTCTCACGGTTCCCGAAGGCACTAAGGCATCTCTGCCGAATTCCGTGGATGTCAAGAGTAGGTAAGGTTCTTCGCGTTGCCTCGAATTAAACCACATGCTCCACCGCTTGTGCGGGCCCCCGTCAATTCATTTGAGTTTTAACCTTT
+
CCCCCGGGGGGFGGGGGGGGGGGGGGGGGGGGGGGGGGGGEGGGEGFGGGGGGGGGGGGEEGG@88BEGDDEGF<FFGGGGGGGGFGGGGCFGGGGGGGEGGGCGGGFGDGDFCGGGGGGGGGGGGGGGG@FGGFDDFGGGGGGGGGGFG<FGGGEFAFFGG:FGGGGEG@:CGDFCEEFFFGFCFEGC:FGG7FFGFGGFDEFFGGFF,?:FGGGGGGCCFGGGGGCEEGE5:+<CCEFGGFGGGFGF8FGGFGCFGGEGEDDFEGGGDGGEE8?;E5EGGGGGGF?+/39@9:87?FC+
@M01751:259:000000000-C669V:1:1102:11148:3773 1:N:0:AGAGTC
CGCTTACGTCATCCCCACCTTCCTCCGGTTTATCACCGGCAGTCTCCTTTGAGTTCCCGACCGAATCGCTGGCAACAAAGGATAAGGGTTGCGCTCGTTGCGGGACTTAACCCAACATTTCACAACACGAGCTGACGACAGCCATGCAGCACCTGTCTCAGAGTTCCCGAAGGCACCAATCCATCTCTGGAAAGTTCTCTGGATGTCAAGAGTAGGTAAGGTTCTTCGCGTTGCATCGAATTAAACCACATGCTCCACCGCTTGTGCGGGCCCCCGTCAATTCATTTGAGTTTTAACCTTG
+
CCCCCGGGGGGGGGGGGGGGGGGGGGGGGGGGGGGGGGGGGGGGGGGGGGGGGGGGGGGGGGGF@BFFGGGGGGGGGGGGGGGGGGGFGGDGGEGEEFFGGGGGGGGGGGGGGGGGGGGGGGGGGGFGGGGGGGCFEGGGDGGGGGGGGGCFFFFGGGG,E:F;FFGGGGGGGGGGGGGGGGA;FFFGG,>FGF<FDAFE9FECC<FGGGGGGGGGGGGF7FFFFGF*C<FGGGG7@8FFGC:FCC@8E8CCFCGFGGGGD>EGFFGDDGGGCCEG*/*;0:E9FGG9CCGGGGG?FGGF+
@M01751:259:000000000-C669V:1:1102:17058:3802 1:N:0:AGAGTC
AGGATAACAGGATTAGATACCCTGGTAGTCCACGCCGTAAACGATGTCGACTTGGAGGTTGTTCCCTTGAGGAGTGGCTTCCGGAGCTAACGCGTTAAGTCGACCGCCTGGGGAGTACGGCCGCAAGGTTAAAACTCAAATGAATTGACGGGGGCCCGCACAAGCGGTGGAGCATGTGGTTTAATTCGATGCAACGCGAAGAACCTTACCTACTCTTGACATCCACGGAATCTGGCAGAGATGCCTGAGTGCCTTCGGGAACCGTGAGACAGGTGCTGCATGGCTGTCGTCAGCTCGTGTT
+
CCCCCGGGGGGGGGGGGGGGGGGGGGGGGGGGGGGGGGGGGGGGGGGGGGGGGGGFFGGGGGGGGGGGGGGGGGGGGGGGGGGGGGGGFGGGGGGGGGGGGGGGGGFEGGGGGCGGGGGGGEGGGGGGEFGFGFGGGGGGGGGGGGGGGGGGGGGGGGGGGDFGGGGGEGFGGGGGGGGGGGGFGGGGGGGGGGFGGGGDGGGGCFFFGDFGFGCGGGGGGGGGFGGGGGF9FFGFGE;EGGGGGGDEGGGGGGC:CEGEEGG>CEFC@C68C@0@FGGFFFGGGDG9E8*2A6:FGEGFC
@M01751:259:000000000-C669V:1:1102:14983:3815 1:N:0:AGAGTC
CGCTTACGTCATCCCCACCTTCCTCCGGTTTATCACCGGCAGTCTCCTTTGAGTTCCCGACCGAATCGCTGGCAACAAAGGATAAGGGTTGCGCTCGTTGCGGGACTTAACCCAACATTTCACAACACGAGCTGACGACAGCCATGCAGCACCTGTCTCACGGTTCCCGAAGGCACTAAGGCATCTCTGCCGAATTCCGTGGATGTCAAGAGTAGGTAAGGTTCTTCGCGTTGCATCGAATTAAACCACATGCTCCACCGCTTGTGCGGGCCCACGTCAATTCATTTGAGTTTTAACCTTT
+
CCCCCGGGGGGGGGGGGGGGGGGGGGGGGGGGGGGGGGGGGGGGGGGGGGGGGGGGGGGGGGG@88BFFGGGGFGGGGGGGGGGGGGGGGGGGGEGGGGFGGGGGGGGGGGGGGGGGGGGGGGGGGGGGGGGGGGGGGGGGGG?FGGGCFDFFGGGGGGGGGGGGGGGGDGGEGGGCFAEFGGGGGGFCGGGGGGGFFFGFEGGGFEFGGGGGFFDGGGGGDFFGGGGGGGGDEFGGGDGFGGGGGGGGGGGCCGG6>CCCEEGGFFGDECGE*;8CC58FGFFFGGFGFFGGGGGF7<F+
@M01751:259:000000000-C669V:1:1102:9350:3870 1:N:0:AGAGTC
CGCTTACGTCATCCCCACCTTCCTCCAGTTTATCACTGGCAGTCTCCTTTGAGTTCCCGGCCGAACCGCTGGCAACAAAGGATAAGGGTTGCGCTCGTTGCGGGACTTAACCCAACATTTCACAACACGAGCTGACGACAGCCATGCAGCACCTGTCTCAGAGTTCCCGAAGGCACCAATCCATCTCTGGAAAGTTCTCTGGATGTCAAGAGTAGGTAAGGTTCTTCGCGTTGCATCGAATTAAACCACATGCTCCACCGCTTGTGCGGGCCCCCGTCAATTCATTTGAGTTTTAACCTTG
+
CCCCCGGGGGGGGGGGGGGGGGGGGGGGGGGGCFGGGGGGGGGGGGGGGGGGGGGGGGGGGGGGGGGGGGGGGGGGGGGGGGGGGGGGGGGGGGGGGGGGGGGGDGGGGGGGGGGGGGGGGGGGGGCGGGGGGGGGGGGGGGGGGGGGGGFGGGGGGGGGGGGGGGGGGGGDGGGGGGGGGGGGGCFFGGFGGGGGGGGGGGGGGGGGGGGGGGFGCCFCEFFGGGGGGGGGGGGFG@FGGGGGGGGGGGGGCFGFCGGGGGGGGFGGGGGGGGGGGEG59CGGGFC9FCCFGFGFGFGG7
@M01751:259:000000000-C669V:1:1102:11457:3872 1:N:0:AGAGTC
AGGATAACAGGATTAGATACCCTGGTAGTCCACGCCGTAAACGATGTCGACTTGGAGGTTGTTCCCTTGAGGAGTGGCTTCCGGAGCTAACGCGTTAAGTCGACCGCCTGGGGAGTACGGCCGCAAGGTTAAAACTCAAATGAATTGACGGGGGCCCGCACAAGCGGTGGAGCATGTGGTTTAATTCGATGCAACGCGAAGAACCTTACCTACTCTTGACATCCAGCGAACTTAGCAGAGATGCTTTGGTGCCTTCGGGAACGCTGAGACAGGTGCTGCATGGCTGTCGTCAGATCGTGTT
+
CCCCCGGFGGGGFGGGGGGGGGGGGGGGGGGGGGEGGGGGFGGGGGGGGGGGGGGGGGFGGGGGGGGGFFFGGGGGFGGGGGGGGGGGGDFGGEGGGGGGGDGGGGGGGGGGDEEGGGGGGGGGGGFCDGGGGDFFGGDGFGGGGGGGGDCEGGGGGGE*FFG:<FE<FGGGFGECACFFGGGGGGGDFGFGGGGGGGDGE>F8EFGGGC@EGC<?FFGGCGG*@FGEGG>FFGFGGG6EGGGG7CCC8@FFDFGGGGGCEG5C?8CCGGGGGGGDFF6<E9;E6;89@E**;++<@*:E=
@M01751:259:000000000-C669V:1:1102:24849:3873 1:N:0:AGAGTC
AGGATAACAGGATTAGATACCCTGGTAGTCCACGCCGTAAACGATGATAACTAGCTGTCCGGGGACTTGGTCTTTGGGTGGCGCAGCTAACGCATTAAGTTATCCGCCTGGGGAGTACGGCCGCAAGGTTAAAACTCAAAGGAATTGACGGGGGCCTGCACAAGCGGTGGAGCATGTGGTTTAATTCGAAGCAACGCGCAGAACCTTACCAGCGTTTGACATGTCCGGACGATTTCCAGAGATGGATTTCTTCCCTTCGGGGACTGGAACACAGGTGCTGCATGGCTGTCGTTAGCTCGTG
+
CCCCCGGGGGEEGGGGGGGGGGGGGGGGGGGGGGGGFGDGGGGGGGGG9FGGGGGGGGCGGGGGGGGFGGFGGGGGEFG@BGGGGGGGGGGGG@CE<FFGFGGFGDFEGGGFGFGGFGGGGE@FGCGGGGGFGGGG,5FEFGGGGF9FEGGGGGGDGGGGGGGGGGGGGGGGGGGGGGGFGGGFGGGDFFGGGFFEC<*<F@F*;FGGGFCCGGEGGGGGGGGGGFCCEGGGDGFG70::FCCAEFFGFCFGFGCDGGE5:*:8C@FFGCE@*;=F?FF?9+++CCCEGGE**1;C+<AEC
@M01751:259:000000000-C669V:1:1102:11560:3891 1:N:0:AGAGTC
AGGATAACAGGATTAGATACCCTGGTAGTCCACGCCGTAAACGATGTCAACTAGCCGTTGGGATCCTTGAGATCTTAGTGGCGCAGCTAACGCATTAAGTTGACCGCCTGGGGAGTACGGCCGCAAGGTTAAAACTCAAATGAATTGACGGGGGCCCGCACAAGCGGTGGAGCATGTGGTTTAATTCGAAGCAACGCGAAGAACCTTACCTGGCCTTGACATGCTGAGAACTTTCCAGAGCTGGATTGGTGCCTTCGGGAACTCAGACACAGGTGCTGCATGGCTGTCGTCAGCTCGTGTC
+
CCCCCGGGGGGGGGGGGGGGGGGGGGGGGGGGGGGGGGGGGGGGGGGGGGGGGGFGGGGGGGGGGGGGGGDFFGGGGGGGGGGGEGGGGGGGGGGGGGGGGFG<EFGGGGGGGGGGGGGGGGGGGGGGGGGGGGGGGGGGGGGGGGGGGGGGGGGGGGGGEEGGFGG<@FFGGGGGGFGFGGGGGGGGGGGGGCFGGGGGGGGGGGGGGGGGFGGGGGGGGGEFGGGGGGGGGGGGGGG5*<FGFGDFGGGGGGD98;EEEGFFGGGGF6FEFGFEFFCGFC67FCCFGF***3+<EG57*
@M01751:259:000000000-C669V:1:1102:14155:3899 1:N:0:AGAGTC
AGGATAACCGGATTAGATACCCTGGTAGTCCACGCCGTAAACGATGATAACTAGCTGTCCGGGGACATGGTCTTTGGGTGGCGCAGCTAACGCATTAAGTTATCCGCCTGGGGAGTACGGCCGCAAGGTTAAAACTCAAAGGAATTGACGGGGGCCTGCACAAGCGGTGGAGCATGTGGTTTAATTCGAAGCAACGCGCAGAACCTTACCAGCGTTTGACATGTCCGGACGATTCCCAGAGCTGGGTCTCTTCCCTTCGGGGACTGGAACACAGGTGCTGCATGGCTGTCGTCAGCTCGCG
+
CCCCCGFGGGECEGGGGGGGGGGGFGGGG<-CFEGGGGGGGGGGGGGFFGGGGFGGGGGGGFECGGGGGFFFFCFAEFFF7=7CFEGECFGG7FEFFFGGGGGGDEGCF?FGGFDCFEFFGGGGDFFGFGGGGGGGGDC9FD8BFDGGFDFEGGGGGGGGGGFFGEE:<FF:ECFG;FE:FFG@C:FGF8=CFEGG7FEGEGF:>FGGGGGFGGE8?EGFCCFECGGDECGGGGGGFGGGGC?<6CEC8FGGFCEFDC888?EGGFF*<@C8:@C98EF7ECFF65CEG+*A5;:<701**
@M01751:259:000000000-C669V:1:1102:23047:4021 1:N:0:AGAGTC
CGCTTACGTCATCCCCACCTTCCTCTCGGCTTATCACCGGCAGTCCCCCTAGAGTGCCCAACCAAATGCTGGCAACTAGGGGCGAGGGTTGCGCTCGTTGCGGGACTTAACCCAACATCTCACGACACGAGCTGACGACAGCCATGCAGCACCTGTGTCCACGTCCCGAAGGAATGACCCCATCTCTGGGGACGTCGTGGCATGTCAAGGGCTGGTAAGGTTCTGCGCGTTGCTTCGAATTAAACCACATGCTCCACCGCTTGTGCGGGCCCCCGTCAATTCCTTTGAGTTTTAATCTTGC
+
CCCCCGGGGGGGGFGGGGGGGGGGGDGGGGGGGGGGGGGGGGGGGGGGGGGGGGEGGGGGGGGGGGGGGGGGGGGGGGGGGGGGGGGGGGGGGGGGGGGGGGCGEGGGGGGGGGGGGDD,?@FGGGGGGDGGGGGGGGDGGFFGGGGGGGGGFGGDECFFBCC:BFGC7FGGFGGGCC8FGGGGFGGGGFGGGGGGGGGGGFFGFFGCFCGGGGGGGGCGGGGGGGGGGGGGGGGGDGGGGFGGF0@EGGGGGGGGGGGGG8EFCGGE5?ECGC=EEDEGFCFGEC7<FFGGGG6A+<7++
@M01751:259:000000000-C669V:1:1102:22168:4060 1:N:0:AGAGTC
AGGATAACCGGATTAGATACCCTGGTAGTCCACGCCGTAAACGATGTCGACTTGGAGGTTGTTCCCTTGAGGAGTGGCTTCCGGAGCTAACGCGTTAAGTCGACCGCCTGGGGAGTACGGCCGCAAGGTTAAAACTCAAATGAATTGACGGGGGCCCGCACAAGCGGTGGAGCATGTGGTTTAATTCGATGCAACGCGAAGAACATTACCTACTCTTGACATCCACGGAATTTGGCAGAGATGCCTTAGTGCCTTCGGGAACCGTGAGACAGGTGCTGCATGGCTGTCGTCAGCTCGTGTT
+
CCCCCGF9E@FGGGG9EFDFF@@FCDEFDFFGFCFGGGGGFACGFEEFF?E@CEEEGGGGFGGFGGC9,<EF8@FFGGGGC8F@,>=CA<8CEDGDEFFGF>FGGGDE+B@FCCCGGC:=7F7BCGGDEAF9FD9>F9FGGFCFCFGCFCFGD7>>BBC@FGCGG@:=<*=FGFFG@FA8<<FGFFF@99C>F::EGGGGGGGG6+0+3<<@8@FFFGCFGFGC?0:C>5@?@F?<+*//2AC+:9<EGFGF9@FCC8>EEGEE5*;:FCEF8C@8029CCF8:CEE?:@FFG+3C*:C5*
@M01751:259:000000000-C669V:1:1102:9448:4104 1:N:0:AGAGTC
AGGATAACCGGATTAGATACCCTGGTAGTCCACGCCGTAAACGATGTCGACTTGGAGGTTGTTCCCTTGAGGAGTGGCTTCCGGAGCTAACGCGTTAAGTCGACCGCCTGGGGAGTACGGCCGCAAGGTTAAAACTCAAATGAATTGACGGGGGCCCGCACAAGCGGTGGAGCATGTGGTTTAATTCGATGCAACGCGAAGAACCTTACCTACTCTTGACATCCACGGAATCTGGCAGAGATGCCTCAGTGCCTTCGGGAACCGTGAGACAGGTGCTGCATGGCTGTCGTCAGCTCGTGTT
+
CCCCCGGGGGGGGGGGGGGGGGGGGGGGGGGGGGGGGGGGGGGGGGGGGGGGGGGGGGGGGGGGGGGGGGGGGGGGGGGGFGGGGGGGGGGGGGGGGGGGGGGGGGGGGGGGGGGGGGGGGFG>CEGGGGGGGGGGGGGGGFGGGFGGGGGGGGGGGGGGGGGGGGEGGGGGGGGGGGGGGGGCEGGGGGGGGGGGGGGGEGGGGGGGGGFGGGGGGGGCFGGGCGEGGGFGGGGGGGGGGCFGG@CFGGGGGGGFGG5:EFGEG>/;9CGGGFEGFFG+<+@CFEGGGFGGGGGGD:=C7
@M01751:259:000000000-C669V:1:1102:21732:4105 1:N:0:AGAGTC
AGGATAACAGGATTAGATACCCTGGTAGTCCACGCCCTAAACGATGTCTACTAGTTGTCGGGTTTTAATTAACTTGGTAACGCAGCTAACGCGTGAAGTAGACCGCCTGGGGAGTACGGTCGCAAGATTAAAACTCAAATGAATTGACGGGGGCCCGCACAAGCGGTGGAGCATGTGGTTTAATTCGATGCAACGCGAAGAACCTTACCTACTCTTGACATCCACGGAATTCGGCAGAGATGCCTTAGTGCCTTCGGGAACCGTGAGACAGGTGCTGCATGGCTGTCGTCAGCTCGTGTTG
+
CCCCCGGGGFGGGGGGGGGGGGGGGGGGGGGGGGGGGGGGGGGGGGGGFFGFGGGGGGGGGGGDGGGGCGGGGFGGGGGGFGGGGGFGGGGGGFGGGGGGGFFGGGGGGGGGGGGGGDGFGGGGGGGGGFGGGGGGGGGGGGGGGGGGGGGGGGGGEGGGGG7FEDFEGGGGGDG;CGFGGG9,;FFGGGGGGGGCEGGGGGGGGGFFGF?<?FCFEFGGG6FGGGGGGGGGGGGGGCFFGGFGCFFGFGGGGGF>EEGGGCGGGGGGGGGGGDGGGGGGGFCCEG@FFF@*CCGGGGGF7
@M01751:259:000000000-C669V:1:1102:6370:4106 1:N:0:AGAGTC
CGCTTACGTCATCCCCACCTTCCTCCGGTTTATCACCGGCAGTCTCCTTTGAGTTCCCGACCGAATCGCTGGCAACAAAGGATAAGGGTTGCGCTCGTTGCGGGACTTAACCCAACATTTCACAACACGAGCTGACGACAGCCATGCAGCACCTGTCTCACGGTTCCCGAAGGCACTAAGGCATCTCTGCCGAATTCCGTGGATGTCAAGAGTAGGTAAGGTTCTTCGCGTTGCATCGAATTAAACCACATGCTCCACCGCTTGTGCGGGCCCCCGTCAATTCATTTGAGTTTTAACCTTT
+
CCCCCGGGFGGFGGGGGGGGGGGCGGCGFGGGGFFGGGDF@CEGCGDCFFGGDFFGGGDGGEE@88BFGFFGGGGFFECFCEFGGGGGAEFCCFGGGGG@EGCCF@?FFEFDFDFGGFGGGGGGGGFGDDCFE@,>@ECCBF<DGGGGGFFFGFFF,@F9EFFCFGFGGGGCFFGGGG,<CFDE:,8F;FEE*<:<FGGCFF:@FGGGGFGGGGFGGFGFE,<FCFFG**:8:CFC<;@*8*<FFDGCGGCFF+<6+*8?58ECC?@5C85C>EECEC*A??<F9EE<+;2<EF7FCFGG7
@M01751:259:000000000-C669V:1:1102:14391:4151 1:N:0:AGAGTC
AGGATAACAGGATTAGATACCCTGGTAGTCCACGCCGTAAACGATGTCAACTAGCCGTTGGGATCCTTGAGATCTTAGTGGCGCAGCTAACGCATTAAGTTGACCGCCTGGGGAGTACGGCCGCAAGGTTAAAACTCAAATGAATTGACGGGGGCCCGCACAAGCGGTGGAGCATGTGGTTTAATTCGAAGCAACGCGAAGAACCTTACCTGGCCTTGACATGCTGAGAACTTTCCAGAGATGGATTGGTGCCTTCGGGAACTCAGACACAGGTGCTGCATGGCTGTCGTCAGCTCGTGTC
+
CCCCCGGGGGGGGGGGGGGGGGGGGGGGGGGGGGGGGGGGGGGGGGGGGGGGGGGGGGGGGGGGGGGGGGGGGGGGGGGGGGGGGGGGGGGGGGGGGGGGGGGGGGGGGGGGGGGGGGGGGGGGGGGGGGGGGGGGGGGGGGGGGGGGGGGGGGGGGGGCGGGGGGGCGGGGFGGGGGGGGGGGGGGGGFGGGGGGGGGEGGGGGGGGGGGGGGGGGGGGGGGGGGGGGGGGGGGGGGCF@FFGDGGGGGGGGGGGGGGGGGGFFGGFFGCFGGGGGFGGGGGGGDFEGGFGGGGGGGGG*
@M01751:259:000000000-C669V:1:1102:15030:4151 1:N:0:AGAGTC
AGGATAACAGGATTAGATACCCTGGTAGTCCACGCCGTAAACGATGTCGACTTGGAGGTTGTTCCCTTGAGGAGTGGCTTCCGGAGCTAACGCGTTAAGTCGACCGCCTGGGGAGTACGGCCGCAAGGTTAAAACTCAAATGAATTGACGGGGGCCCGCACAAGCGGTGGAGCATGTGGTTTAATTCGATGCAACGCGAAGAACCTTACCTACTCTTGACATCCACGGAATTCGGCAGAGATGCCTCAGTGCCTTCGGGAACCGTGAGACAGGTGCTGCATGGCTGTCGTCAGCTCGTGTT
+
CCCCCGGGGGGGGGGGGGGGGGGGGGGGGGGGGGGGGGGGGGGGGGGGGGGGGGGGGGGGGGGGGGGGGGGGCGGGGGGGGGGGGGGGGFGGGGGGGGGGGGGGGGGGGGGGGGGGGGGGGGGGGGGGGGGGGGGGGGGGGGGGGGGGGGGGGGGGGGG@FGGGGGGGGGGGGGGGGFGGDFFGGGGGGGGDGFGGGGGGGGFF>FGGGGGGGGGGGGGGGGGGGGGGGGGGGGFGGGFFFFGGGGC6CFGGGGGGGGGGGGGGEGGEFFGGGFCFGGGFGCFFFEGGFFCEGF?@EGG5C
@M01751:259:000000000-C669V:1:1102:11652:4165 1:N:0:AGAGTC
AGGATAACAGGATTAGATACCCTGGTAGTCCACGCCGTAAACGATGTCGACTTGGAGGTTGTTCCCTTGAGGAGTGGCTTCCGGAGCTAACGCGTTAAGTCGACCGCCTGGGGAGTACGGCCGCAAGGTTAAAACTCAAATGAATTGACGGGGGCCCGCACAAGCGGTGGAGCATGTGGTTTAATTCGATGCAACGCGAAGAACCTTACCTACTCTTGACATCCACGGAATTCGGCAGAGATGCCTTAGTGCCTTCGGGAACCGTGAGACAGGTGCTGCATGGCTGTCGTCAGCTCGTGTT
+
CCCCCGGGGGGGGGGGGGGGFGGGGGGGGGGGGGGGGGGGGGGGGGGGGGGGGGGGGGGGFGGGGGGGGGGGGGGGGGGGGGGGGGGGGGGGGGGGGGGGGGGGGGGGGGGGGFGGGGGGGEEGGGGGGGGGGGGGGGGGGGGGGGGFGGDGGGGGGGGEGGGGGGGGGGGGGGGGGGGFGFFGGFG7CFGGGGGGGGGGGGGGGGGGGGGGGGFGGFFFGFFGFGGG5>CFGGFGEEGFGGGGGGGGGFCEFGFGGGD*CECEG58CGGGFFGC<CEFDFGGFG5;FGGG@EC+A82:E7
@M01751:259:000000000-C669V:1:1102:13666:4292 1:N:0:AGAGTC
AGGATAACAGGATTAGATACCCTGGTAGTCCACGCCGTAAACGATGTCGACTTGGAGGTTGTTCCCTTGAGGAGTGGCTTCCGGAGCTAACGCGTTAAGTCGACCGCCTGGGGAGTACGGCCGCAAGGTTAAAACTCAAATGAATTGACGGGGGCCCGCACAAGCGGTGGAGCATGTGGTTTAATTCGATGCAACGCGAAGAACCTTACCTACTCTTGACATCCACGGAATCTGGCAGAGATGCCTCAGTGCCTTCGGGAACCGTGAGACAGGTGCTGCATGGCTGCCGTCAGCTCGTGTT
+
CCCCCGGGGGG<FGGGGFGE@EFGGGGGGGGGGGCFEEGGFFFCCCGGGGGGGGGCFEGGGGGGFCGDGGCCCFGFCFGGGGGGGGGGA98FFGEGDEDGGGDECEEGGGFFDGEGGGGCEGDDGGEDDFGGGCFGFG@DF3C>FG@FC:CFEF>FGG7<CFGGGDEFEFCA8CC<FGFGGGGGEFG>CFGGGGGGEGDGGDCEFGGGGFGGGF?CF@CFGGGGGFGGGCG6C?FFFD5:89@+CCFFFEFGF9<EGEGGGF*:EFFC<EFCFG6CF?C6@98CFC*:8EEE=C78:=FCG
@M01751:259:000000000-C669V:1:1102:13315:4313 1:N:0:AGAGTC
CGCTTACGTCATCCCCACCTTCCTCCGGTTTATCACCGGCAGTCTCCTTTGAGTTCCCGACCGAATCGCTGGCAACAAAGGATAAGGGTTGCGCTCGTTGCGGGACTTAACCCAACATTTCACAACACGAGCTGACGACAGCCATGCAGCACCTGTCTCACGGTTCCCGAAGGCACTGAGGCATCTCTGCCAGATTCCGTGGATGTCAAGAGTAGGTAAGGTTCTTCGCGTTGCATCGAATTAAACCACATGCTCCACCGCTTGTGCGGGCCCCCGTCAATTCATTTGAGTTTTAACCTTT
+
CCCCCGGGGGGGGGGGGGGGGGGGGGGGGGGGGGGGGGGGGGGGGGGGGGGGGGGGGGGGGGG@@BCFGGGGGFGFGGGGGGGGGGGGGGGGGGGGGGGGGGGGGGGGGGGGGGGGGGGGGGGGGGGGGGGGGGGGEGCGGGGGGGGGGGGGGGGGGGGGGGGGGDGGGGGGGGGGGGGGGGGGGGGGGGGGGGGGGGGGGGGGGGGGGGGGGGGGGGGGG:FFGGGGGGGGGEGGGGG?FGGGGGGGGGGFG?7FGGGDGGGGGCGGGGGEGGGGCCEEGGDG:CFGEGGGGGGG7CGG+
@M01751:259:000000000-C669V:1:1102:14902:4346 1:N:0:AGAGTC
CGCTTACGTCATCCCCACCTTCCTCCGGCTTATCACCGGCGGTTCCTTTAAAGTGCCCAACTAAATGATGGCAACTAAAGGCGAGGGTTGCGCTCGTTGCGGGACTTAACCCAACATCTCACGACACGAGCTGACGACAGCCATGCAGCACCTGTGTGCAGGTCCCCGAAGGGAAGAAATCCATCTCTGGAAGTCGTCCTGCCATGTCAAACGCTGGTAAGGTTCTGCGCGTTGCTTCGAATTAAACCACATGCTCCACCGCTTGTGCAGGCCCCCGTCAATTCCTTTGAGTTTTAATCTT
+
CCCCCGGGGGGGGGGGGGGGGGGGGGGGGGGGGGGGGGGGGGGGGGGGGGGGGGGGGGGGGGGGGGGGGGGGC@FGGGGGGGGGGGGGGGGGGGGGGGGGGGGGGGGGGGGGGGDGGGGGGGGGG@FGGGGGGGGGGEGGGGGGGGGGGGGGGGGGGGGGGGGGFGGGGGGGGGFEGGGGGFGGGGGGFGGGGGGGGGGGFGGGGGGC?FFDGGGGGGCGGGGDCGGGDGGGGGGGFFEGGGGGGFGGGGDGCGFEGFGGCGECCGGGGGFDGGGEGEGG=FFGGGGFCFFEGFFEGGGGG
@M01751:259:000000000-C669V:1:1102:6130:4372 1:N:0:AGAGTC
AGGATAACAGGATTAGATACCCTGGTAGTCCACGCCGTAAACGATGATAACTAGCTGTCCGGGGACTTGGTCTTTGGGTGGCGCAGCTAACGCATTAAGTTATCCGCCTGGGGAGTACGGTCGCAAGATTAAAACTCAAAGGAATTGACGGGGGCCTGCACAAGCGGTGGAGCATGTGGTTTAATTCGAAGCAACGCGCAGAACCTTACCAGCGTTTGACATGTCCGGACGACTTCGAGAGATCGATTTCTTCCCTTCGGGGACTGGAACACAGGTGCTGCATGGCTGTCGTCAGCTCGTG
+
CCCCCGGGGGGGGGGGGGGGGGGGGGGGGGGGGGGGGGGGFGGGGGFGCGGGGGGGGGGGGGGGGGGGGGGGGGGGGGGGGGGGGGGGAFGGGGGGGGGGGGGGGGGGGGGGGGGGFGGGGGGGGGGGGGGGGGGGGGDGGGD=FFEGGGGGGGGGGGGFGGGGGGGGGGGGGGGGGGGFFGGGGGGCG:BFGGGGGDFGGEFGGGGGGGGGGGGGGGGGGGFGGCGDGGGGGGGGGGGGGEGGGGEGGGGGGGGGGGFGGGEGGGGGGGFFGGGGCGGGGGFGC5FCGG8C;:CFGGEE7
@M01751:259:000000000-C669V:1:1102:26560:4402 1:N:0:AGAGTC
AGGATAACAGGATTAGATACCCTGGTAGTCCACGCCGTAAACGATGTCAACTAGCCGTTGGAATCCTTGAGATTTTAGTGGCGCAGCTAACGCATTAAGCGCCCCGCCTGGGGAGTACGGCCGCAAGGCTAAAACTCAAAGGAATTGACGGGGGCCCGCACAAGCGGCGGAGCATGTTGCTTAATTCGATGCAACGCGAAGAACCTTACCTAGGCTTGACATGTGCGGAAATCCTCCAGCGATGGTGGGTCCGTCAGGGTCGCAAACAGGTGGTGCATGGTTGTCGTCAGCTCGTGTCGGG
+
CCCCCGGGGGDGGGGGGGGGGGGGFGGGGGFGGGGGGGGGDFGDGDEEFGGGGAFFEGECFFGGGGGG9EAFGGFFGF<EFEDF@FGCFAFFEGGDCF,CFCGEGGGDEFDD@E@FFGFEGGGEGGGCD<EGGGGGGGGAECFGDGGGGDGGGCFGC7C@EEF7C<FFGGGGCC9:<<B@<7AEEGF*<F7EFFFEGEGGCEGFFCGGGGEF+*6<**CFGFFG7<ECEEGFFGGFGGF+1CGEGECG5:@58;*;*;*;EEG>*?FGC8<CD**3<++*<9*::CGFGGG78>=CFFE*/
@M01751:259:000000000-C669V:1:1102:10528:4422 1:N:0:AGAGTC
AGGATAACAGGATTAGATACCCTGGTAGTCCACGCCCTAAACGATGTCTACTAGTTGTCGGGTTTTAATTAACTTGGTAACGCAGCTAACGCGTGAAGTAGACCGCCTGGGGAGTACGGTCGCAAGATTAAAACTCAAAGGAATTGACGGGGACCCGCACAAGCGGTGGATGATGTGGATTAATTCGATGCAACGCGAAAAACCTTACCTACCCTTGACATGTCAGGAAGGCCGAAGAGATTTGGCTGTGCTCGAAAGAGAACCGTAACACAGGTGCTGCATGGCTGTCGTCAGCTCGTGT
+
CCCCCGGGGGGGGGFEFGGGGGGGGGGGFFFGGGB@BFGGFGGGDGGGGGGGEFFGGGGGGGFGECFEFGGGGGGGGGGGGGGGGEFGGGGGGGEGFGGGGG<C@FGGG@FEEEGGGGGGDCFFGEEFGGFGGFGCFFCD>8>BFFGGGGGGGGGECDFGGGCFFGGGEFCBGFFFFFGGGFGGFF:,@FEFGGCF7:B:FCEGGGGGGGGGFGGGGGGGFGGGGEGFFCEGGGGGDE6AFCFGGFFGGG7<@;EGEGCF*ACFGE5EEC+;;8EGGGGDGGGDF?5@FF8EFGGC8AEF5
@M01751:259:000000000-C669V:1:1102:13685:4465 1:N:0:AGAGTC
CGCTTACGTCATCCCCACCTTCCTCCGGTTTATCACCGGCAGTCTCCTTTGAGTTCCCGACCGAATCGCTGGCAACAAAGGATAAGGGTTGCGCTCGTTGCGGGACTTAACCCAACATTTCACAACACGAGCTGACGACAGCCATGCAGCACCTGTCTCACGGTTCCCGAAGGCACTAAGGCATCTCTGCCGAATTCCGTGGATGTCAAGAGTAGGTAAGGTTCTTCGCGTTGCATCGAATTAAACCACATGCTCCACCGCTTGTGCGGGCCCCCGTCAATTCATTTGAGTTTTAACCTTT
+
CCCCCCGGGGEGFGGFFGGGGFFGFFGGGGGGGGGGGGGGGGGFEGGGGGGGGGGFFGGCEDG888@FGF@=FGGGGGGGGGGGGGGGGGGGGGGGGGGGGGGGGGGGGGGFEGGGGFGGFGGGGGGGEFFGEDCGGGGGGGGGGGFFFGFGFGGGGCGG9@FGGGGGGDFGGGGGCGGGGGFFGGGGFGGGCGGGGGGCFGGFGGGGGGGGGGGGGGGFGGGGFGCGGGGGEGFGGGGGGGGCGGFF88@FFGCC8*:8?GGFE+<CGDCE>EGEGGEGG?:9EGGGGGGGGGGGG77?+
@M01751:259:000000000-C669V:1:1102:21846:4506 1:N:0:AGAGTC
AGGATAACAGGATTAGATACCCTGGTAGTCCACGCCGTAAACGATGTCGACTTGGAGGTTGTTCCCTTGAGGAGTGGCTTCCGGAGCTAACGCGTTAAGTCGACCGCCTGGGGAGTACGGCCGCAAGGTTAAAACTCAAATGAATTGACGGGGGCCCGCACAAGCGGTGGAGCATGTGGTTTAATTCGATGCAACGCGAAGAACCTTACCTACTCTTGACATCCACGGAATTCGGCAGAGATGCCTTAGTGCCTTCGGGAACCGTGAGACAGGTGCTGCATGGCTGTCGTCAGCTCGTGTT
+
CCCCCGGGGGGGGGGGGGGGEGGGGGGGGGGGGGGGGGGGGGGGGGGGGGGGGGGGGGGGGGGGGGGGGGGGGGGGGGGGGGGDFGGGGGFGGGGGGFGGGGDGDGGGGGGGGGGGGGGGGGGGGGGGGGGGFGGGGGGGGGGGGGCGGGGGGGGGGGGGGGGGGGGGGGGGGGGGGGGFGGGGGGGGGGGGFGGGGGGGGGGGGGG7EFFEFGFFGGGGGGGGGGGDE>E6@FGGEGGGGGGGGGGGGGDGGFFGGGGGGCGGGGGGFGGCCFGGGGCFGGGFFEFFDCACCC@GG5:CF
@M01751:259:000000000-C669V:1:1102:10226:4578 1:N:0:AGAGTC
AGGATAACAGGATTAGATACCCTGGTAGTCCACGCCGTAAACGATGTCAACTAGCCGTTGGGATCCTTGAGATCTTAGTGGCGCAGCTAACGCATTAAGTTGACCGCCTGGGGAGTACGGCCGCAAGGTTAAAACTCAAATGAATTGACGGGGGCCCGCACAAGCGGTGGAGCATGTGGTTTAATTCGAAGCAACGCGAAGAACCTTACCTGGCCTTGACATGCTGAGAACTTTCCAGAGATGGATTGGTGCCTTCGGGAACTCAGACACAGGTGCTGCATGGCTGTCGTCAGCTCGTGTC
+
CCCCCGGGGGGFCF9FGGGGGGDFFGGGGGGFGGGGEEGGGGGEFGGGGGGAFFGFGFFGFGGFGCGGGGGEFFGGGFGGGG:FCGDGFFGEGGGGAFCFFFGGGGCGDFGGGEGGGGGGGD@BEGGGGGGGGGCECGFFFGGGGGGGGGGECGDFDGGDGDGF7FF<FFGGGFCFGFFCFBFGGGGGGFGGEFFGGGGGEGGDGGGGGFFGGGGGGGGGGGGF?FFFGGGFCFFFEC9:6+AFFGGGGGC:EGGGFGCEEFFF78:<@8CGFGCC+?F6CFGGGGGGGGGGCF+@EEFC*
@M01751:259:000000000-C669V:1:1102:18496:4620 1:N:0:AGAGTC
CGCTTACGTCATCCCCACCTTCCTCCGGTTTATCACCGGCAGTCTCCTTTGAGTTCCCGACCGAATCGCTGGCAACAAAGGATAAGGGTTGCGCTCGTTGCGGGACTTAACCCAACATTTCACAACACGAGCTGACGACAGCCATGCAGCACCTGTCTCACGGTTCCCGAAGGCACTAAGGCATCTCTGCCGAATTCCGTGGATGTCAAGAGTAGGTAAGGTTCTTCGCGTTGCATCGAATTAAACCACATGCTCCACCGCTTGTGCGGGCCCCCGTCAATTCATTTGAGTTTTAACCTTG
+
CCCCCGGGGGGGGGGGGGGGGGGGGGGGGGGGGGGGGGGGGGGGFGGGGGCFCFGGGGGGGGG@8BBFGGGGGGGGGGGGGGGGGGGGGGGGGGGGGGGGGGGGGGGGGGGGGGGGGGFGGGGGGGGGGGGGGFGGGEGGGGGGGGGGGGGGFFFGFFGFGGGGGGGGGGGGGGGGGGGGGGCFGGGGGFGGGGEGFGGGGG:FDGGGGGFGGGGGGGGGGGGGGGGGGGGGGGGDGGGGGGCFGGC@CFGGFCFFGCFCECEGGGFECGGGGECEGG5CCFGGGGG+AEFGGGGGGGGG7
@M01751:259:000000000-C669V:1:1102:20055:4675 1:N:0:AGAGTC
CGCTTACGTCATCCCCACCTTCCTCCGAGTTGACCCCGGCAGTCTCCTATGAGTTCCCACCATAACGTGCTGGCAACATAGAACGAGGGTTGCGCTCGTTGCGGGACTTAACCCAACATCTCACGACACGAGCTGACGACAACCATGCACCACCTGTATACCGACCTTGCGGGGCGACCATCTCTGGACGTTTCCGGTATATGTCAAGCCTTGGTAAGGTTCTTCGCGTTGCATCGAATTAATCCGCATGCTCCGCCGCTTGTGCGGGCCCCCGTCAATTCCTTTGAGTTTTAGCCTTGCG
+
CCCCCGGGCGGGGGGGFGGGGGGGGGGGGGGGGGGGGGEGGGGGFGGGGGGGFGGGGGGGGGGGGGGGDGGFFFGGGGGGFFGGGGGGDGGEGGGGGGCFGGGCFGGGFGDGFGGGGGCFDFGGGGGGGFG7:CFGGEGGGGGGGGGGGGGGGGFGGFGGGGCCGGGGGGGGC>C:<FDFCF@GGGGGGGCDC@EGC58EGGGGG7C9FGGGFFFFGGGGFCFFC5E5CG5>CGE888CGFFGCFECEE?FGGFG>EGGGG>C8??>CEGGGGGGG>CFGFGGGGG+C?ECF9238@?+<*
@M01751:259:000000000-C669V:1:1102:18125:4791 1:N:0:AGAGTC
CGCTTACGTCATCCCCACCTTCCTCCGGTTTATCACCGGCTGTCTCCTTTGAGTTCCCGACCGAATCGCTGGCAACAAAGGATAAGGGTTGCGCTCGTTGCGGGACTTAACCCAACATTTCACAACACGAGCTTACGACAGCCATGCAGCACCTGTCTCACGGTTCCCGAAGGCACTGAGGCATTCCTGCCAGATTCCGTGGATGTCAAGAGTAGTTAAGGTTCTTCGCGTTGCATCGAATTAAACCACATGCTCCACCGCTTGTGCGGGCCCCCGTCCATTCTCTTTAGTTTTAACCTTT
+
CCCCC7FGGGDCGFGFFEEGFFFGFFGGDGGEDDAFFFGG+8CFCGCFGGGFCGG9,EFC@:78888@FC@:B=C7CEFDFCFFGFGCFFEGGC:FGFGCFCCCFEFGGCBFFDEGGGGFF5FG9FFFEGGEC8>BF7FEEGFD9,3@=3,F7,>3@,=@FGG>3@CFF*>><D>FCFGA7CFA,<;CCCCCFCFA,@FGG>FF7<FG,,?C:C:<<FFF:F<FFF98CECG5:<ECG@::@<30+*2*/<+3<@EG*C:8>G*22+*8**/8?CEC=/*<70++++02<<:C903C9<02
@M01751:259:000000000-C669V:1:1102:24798:4890 1:N:0:AGAGTC
CGCTTACGTCATCCCCACCTTCCTCCGGTTTGTCACCGGCAGTCTCCTTAGAGTGCCCACCATAACGTGCTGGTAACTAAGGACAAGGGTTGCGCTCGTTGCGGGACTTAACCCAACATTTCACAACACGAGCTGACGACAGCCATGCAGCACCTGTCTCACGGTTCCCGAAGGCACTAAGGCATCTCTGCCGAATTCCGTGGATGTCAAGAGTAGGTAAGGTTCTTCGCGTTGCATCGAATTAAACCACATGCTCCACCGCTTGTGCGGGCCCCCGTCAATTCATTTGAGTTTTAACCTT
+
CCCCCGFFGGGGGGG@GGGGFGGA<EFEGGGGFFGGFFGGGGGGDGGGGFFGGGGFGGGGGEGGGGGGGGGGGGFFFGFGCGGGGGGGDFGGGGG7@FGGFEGGCCCFGGGGGFGGGFGGFGGGGFGGGE@CGEGGG7BFEGGFFFEGCFGGFFGCGGFGGGGDFFGGGD<FCGGGFFGGFFGFDBACFGG:FBCE*CFC<CFG9CFCFGGFG<AFFGGGFGGGGGGDFEGFEDECF+8CGGGGGGGGFG*<CF?CGFFGEEEEGGFGGGGGGECCE5ECCFGGGGFGE9FGFFGG69CFG
@M01751:259:000000000-C669V:1:1102:16521:4909 1:N:0:AGAGTC
AGGATAACAGGATTAGATACCCTGGTAGTCCACGCCGTAAACGATGTCAACTAGCCGTTGGAATTCTTGAGATTTTAGTGGCGCAGCTAACGCATTAAGTTGACCGCCTGGGGAGTACGGCCGCAAGGTTAAAACTCAAATGAATTGACGGGGGCCCGCACAAGCGGTGGAGCATGTGGTTTAATTCGAAGCAACGCGAAGAACCTTACCAGGCCTTGACATGCAGAGAACTTTCCAGAGATGGATGGGTGCCTTCGGGAACTCTGACACAGGTGCTGCATGGCTGTCGTCAGCTCGTGTC
+
CCCCCGGGGGGGGGGGGGGGGGGGGGGGGFGGGGGGGGGGGGGGGGGGGGGGGGGGGGGGGGFGGGGFGGGGGGGGGGGGGGEGEGGGGGGGGGGGGGGGG9EFGGGGGGGGGGGGGGGGGGDGGGGGGGGGGGGGGGGGGGGGGGGGGGGGGGGCFGGGGGGGGGDFGGGGGGCGGGGGGGGGGGGGGGGGGGGGGGGDGDGGGGGGGGGFGGGGGFGGGGGGGFFGGGGGGGGGGFCFGGGFFGGGGFEGGGGGFGGG>GGGGCGFGGGGCFFGGGGGGFGGGGGGGFC*8CCFEGGC*
@M01751:259:000000000-C669V:1:1102:25148:4993 1:N:0:AGAGTC
AGGATAACCGGATTAGATACCCTGGTAGTCCACGCCGTAAACGATGTCGACTTGGAGGTTGTTCCCTTGAGGAGTGGCTTCCGGAGCTAACGCGTTAAGTCGACCGCCTGGGGAGTACGGCCGCAAGGTTAAAACTCAAATGAATTGACGGGGGCCCGCACAAGCGGTGGAGCATGTGGTTTAATTCGATGCAACGCGAAGAACCTTACCTACTCTTGACATCCACGGAATTTGGCAGAGATGCCTTAGTGCCTTCGGGAACCGTGAGACAGGTGCTGCATGGCTGTCGTCAGCTCGTGTT
+
CCCCCGGGGGCGGGGGFGGGGGGGGGGGGGGGGGGGGGGGGGGGGGGGGGGGGGGGGGGGGGGGGGGGGFFDEGGGGGGGGGDCGGGGGGGGGGGGGFGGFGEGGGGGGGGCGGGGGGGGGGGGGGGGGGGGGGGGG<FGFDGGGGFGGEGGGGGGGGGEGGGGGGEFFGGFGFFFGGG<FD7CCCFGGGGGFGGDDGGGGDCFCGGGGGGGGGGGGCFGGGGGGGGG>EFFGGFGGCEGFFF?FGGCFFGGGGGGGGGGGGFEGFFGGGGFGFEGGGG8CEGGGGFCEFGFGC+CCGF56
@M01751:259:000000000-C669V:1:1102:13070:5026 1:N:0:AGAGTC
CGCTTACGTCATCCCCACCTTCCTCCGGTTTATCACCGGCAGTCTCCTTTGAGTTCCCGACCGAATCGCTGGCAACAAAGGATAAGGGTTGCGCTCGTTGCGGGACTTAACCCAACATTTCACAACACGAGCTGACGACAGCCATGCAGCACCTGTCTCACGGTTCCCGAAGGCACTGAGGCATCTCTGCCAGATTCCGTGGATGTCAAGAGTAGGTAAGGTTCTTCGCGTTGCATCGAATTAAACCACATGCTCCACCGCTTGTGCGGGCCCCCGTCAATTCATTTGAGTTTTAACCTTT
+
CCCCCGGGGGGGGGGFFGGGGGFFGFGGGGGECDFGGGEGDFGGGF6CFGGGCF@CCFGFGEG@76BC<CC>@FFFFG<FGFFFCDFFFFFGGCGD+FDAGGGDGDGGCFG9FF@B4FFFFEGEF:FGD7+=>F9<>>FFFGGGF,@@=<F,>D:>C=ED9FC<F*DGGDEE7CBCGF<CE:7FF9FFFGG@<FG<<B:C@FCF:FGGCBE<FFD?F:F9FBEGCGF*=8CCG5CCE5*0<CEF+<CGCGF++3A88E>5C8/;C++;**:CCEE=****:<EEFCG9+*+2<:<@E72<+
@M01751:259:000000000-C669V:1:1102:7378:5027 1:N:0:AGAGTC
CGCTTACGTCATCCCCACCTTCCTCCGGTTTGTCACCGGCAGTCTCCTTAGAGTGCCCACCATAACGTGCTGGCAACTAAGGATAAGGGTTGCGCTCGTTGCGGGACTTAACCCAACATTTCACAACACGAGCTGACGACAGCCATGCAGCACCTGTCTCAGAGTTCCCGAAGGCACTGAGGCATCTCTGCCAGATTCCGTGGATGTCAAGAGTAGGTAAGGTTCTTCGCGTTGCATCGAATTAAACCACATGCTCCACCGCTTGTGCGGGCCCCCGTCAATTCATTTGAGTTTTAACCTT
+
CCCCCGGGGGGGGGGGGGGGGGGGGGGGGGGGGGGGCGGGGGGGGGGFGGGGGGGGFFGGGFGGGGGGGGGGGGGGGGGGGGGGGGF@FGGGGGGGGGGGGGGDGGGGGFFGFFGGGGGGGGGGGGGGGGGGGGFGGGGGGEGGFGCFFCGGGGGGGGFGGGGGCEFFFEGG7FFGGGGGGGGGGGDGFGGGGGGFGGFGGGG7:CGFGGGC@<FGGGGGFGGGGGGGGGGEGEGGGGFFGCF9FGGEGGGGFF97<CGFGGGGGGFGG5>E>E::EGG*;<CF7EGGCFFGGFGGGC?FG
@M01751:259:000000000-C669V:1:1102:5424:5051 1:N:0:AGAGTC
CGCTTACGTCATCCCCACCTTCCTCCGGTTTGTCACCGGCAGTCTCCTTAGAGTGCCCACCATAACGTGCTGGTAACTAAGGACAAGGGTTGCGCTCGTTACGGGACTTAACCCAACATTTCACAACACGAGCTGACGACAGCCATGCAGCACCTGTCTCACGGTTCCCGAAGGCACTAAGGCATCTCTGCCGAATTCCGTGGATGTCAAGAGTAGGTAAGGTTCTTCGCGTTGCATCGAATTAAACCACATGCTCCACCGCTTGTGCGGGCCCCCGTCAATTCATTTGAGTTTTAACCTT
+
CCCCCGGGGGGGGGGGGGGGGGGGGFGGGGGGGGGGGGGGGGGGGGGGGGGGGGFFGGGGGGGGGGGGGGGGGGGGGGGGGGGGGGGGGGGGGGGGGGGGGGGGGGGGGGGGGGGGGGGGGGGGGGGGGGGGGGGFGGGGGEGGGGGF?=FGGGG8FGGGFGGCFBFGFC:FEGGGGGGGGGGGFFFFFFFGGGGGGGGFGFGGGGGGGEGGGGGFGGGGGFGGGGGB<FFGGDEFGG7FFFC7F9FGGFFG6CEFGGGGGGGGGG?ECEGGGDGEGEEGEGCFFGGGG7FCFFFGGGC<F
@M01751:259:000000000-C669V:1:1102:21239:5052 1:N:0:AGAGTC
AGGATAACCGGATTAGATACCCTGGTAGTCCACGCCGTAAACGATGTCGACTTGGAGGTTGTTCCCTTGAGGAGTGGCTTCCGGAGCTAACGCGTTAAGTCGACCGCCTGGGGAGTACGGCCGCAAGGTTAAAACTCAAATGAATTGACGGGGGCCCGCACAAGCGGTGGAGCATGTGGTTTGATTCGATGCAACGCGAAGAACCTTACCTACTCTTGACATCCACGGAATCTGGCAGAGATGCCTCAGTGCCTTCGGGAACCGTGAGACAGGTGCTGCATGGCTGTCGTCAGCTCGTGTT
+
CCBBCCFDFCFBFCDFDFGFGG@CFG<@FAEFFGG@ECFGFFEGFFGFFFGGGGFFF:FFGGGGEEEFGFGGFEGG7F8FAFEG7>=FGGGGGGEEE@FA?FFFEGG7+:7DFEGGGGGG7F7FFGGFDFFGGGGGGGGGGGAF==FA,<:FGGG7FGDFCFGG:CD@77F<:FFFCFGFFD:C9AFEF:,<9CB8CGECC?CF5FCGFGFGFFE70<EFGGGGGGG5CC8FGGD8FGGGCEG+<7@8FCFFFGGG*CD8EGFEGG>5+C8@8<CCFFGCA9;F:>GFFCF5*3<AEECGG
@M01751:259:000000000-C669V:1:1102:24760:5087 1:N:0:AGAGTC
CGCTTACGTCATCCCCACCTTCCTCCGGTTTATCACCGGCAGTCTCCTTTGAGTTCCCGACCGAATCGCTGGCAACAAAGGATAAGGGTTGCGCTCGTTGCGGGACTTAACCCAACATTTAACAACACGAGCTGACGACAGCCATGCAGCACCTGTCTCACGGTTCCCGAAGGCACTAAGGCATCTCTGCCGAATTCTGTGGATGTCAAGAGTAGGTAAGGTTCTTCGCGTTGCATCGAATTAAACCACATGCTACACCGCTTGTGCGGGCCCCCGTCAATTAATTTGAGTTTTACCCTTG
+
CCCCCGGGGGGGGG<FCFGGFGGGGGEEGEFGG,FEGGCGEGGGF-FCFAF9@EFFCEF>FGG@@8@ADE@ED,C<<EFG,CEFGGGFGGEF:FEGGFG8B@CCFGG9?FGCB+=7+FFC,5C<FBFD@C:FGGGG+BFFEGDFGFGGFGGGFGGG:3E,;F7FEFF,:FCC778ACFF8EFCFGD;F@CFG7FEGG,?FGGG:@:F,FCGGGGGGFG9FFGGGGFGFEGGGEGGGGCEFGCCCCCGD5;FGGE+<CFFCCE/;F8?C8CEG5CEEEGDD9C++<@EF7CF<ECC+<+<**
@M01751:259:000000000-C669V:1:1102:10243:5176 1:N:0:AGAGTC
CGCTTACGTCATCCCCACCTTCCTCCGGTTTGTCACCGGCAGTCTCCTTAGAGTGCCCACCATAACGTGCTGGTAACTAAGGACAAGGGTTGCGCTCGTTACGGGACTTAACCCAACATCTCACGACACGAGCTGACGACAGCCATGCAGCACCTGTGTCAGAGTTCCCGAAGGCACCAATCCATCTCTGGAAAGTTCTCTGCATGTCAAGGCCTGGTAAGGTTCTTCGCGTTGCTTCGAATTAAACCACATGCTCCACCGCTTGTGCGGGCCCCCGTCAATTCATTTGAGTTTTAACCTT
+
CCCCCGGCGGDFGFGFGGGGGGGGGGGGGGGCFGGGGGGGGGGGFGGGGGGGGGFGGGGGGGGGFGGGGGGCFGFDFGEGGGGGGGCEEGGGGGGGGGGGGGGGGGGGGGGGGGGGGGGGGGGGGGGGGGGGGDCFGGGGGGGGDEFGGGG?DDDFGGGGGGGGGGGGGGEEGGGGGGGGFGGGGGA@FFGEGGGGGGGGGGGGGGGCGGF:CGFCGGCFFGFFGGGGGGGGGEGGGGGGGGGGGGGFFGGGGGFGFGGFGGGDFGGGGGDD5CEEGGGGDGEE7FFGFD8CFGGFCF?FE
@M01751:259:000000000-C669V:1:1102:13191:5194 1:N:0:AGAGTC
CGCTTACGTCATCCCCACCTTCCTCCGGTTTATCACCGGCAGTCTCCTTTGAGTTCCCGACCGAATCGCTGGCAACAAAGGATAAGGGTTGCGCTCGTTGCGGGACTTAACCCAACATTTCACAACACGAGCTGACGACAGCCATGCAGCACCTGTCTCACGGTTCCCGAAGGCACTGAGGCATCTCTGCCGAATTCCGTGGATGTCAAGAGTAGGTAAGGTTCTTCGCGTTGCATCGAATTAAACCACATGCTCCACCGCTTGTGCGGGCCCCCGTCAATTCATTTGAGTTTTAACCTTT
+
CCCCCGGGGGGGGGGGGGGGGGGGGGGGGGGGGGGGGGGGGGGGGGGGGGGGGGGGGGGGGGG:CFGGGGGGGGGGGGGGGFGGGGFFGGDGGGGGGGGGGGGGGGFGGFFGGGGGGGGGGGGGGGGGGEGGGGGGGGGFGGGGGGGGBEGGGGGGGGGGGGGGGGGGEDGGGGGGGDGGGGGGGCFGGGGGGGEGGFFFFGGGGFGDFFGGGGGGGGGFGGGGGGGGGGGGGGGGGEGGGGGGFCCFGGG?C:CGGGGGD8CFGDGGGGGEDGGGCECEFCECGGGF7CCFGGCFG7<C+
@M01751:259:000000000-C669V:1:1102:20848:5202 1:N:0:AGAGTC
CGCTTACGTCATCCCCACCTTCCTCCGGTTTATCACCGGCAGTCTCCTTTGAGTTCCCGACCGAATCGCTGGCAACAAAGGATAAGGGTTGCGCTCGTTGCGGGACTTAACCCAACATTTCACAACACGAGCTGACGACAGCCATGCAGCACCTGTCTCACGGTTCCCGAAGGCACTGAGGCATCTCTGCCAGATTCCGTGGATGTCAAGAGTAGGTAAGGTTCTTCGCGTTGCATCGAATTAAACCACATGCTCCACCGCTTGTGCGGGCCCCCGTCAATTCATTTGAGTTTTAACCTTG
+
CCCCCGGGGGGGFGGGGGGGGGGFGGGGFGGGGGGGGGGGGGFGFGGGGGGDGGGGGG@EGGG@88BCFGGGGCFGGGGGGGGGGGGGGGGGGCCFGGGDFC@FGGGGGFGGGGGGGGGGGGGGGGGGDGGGGFFGEGGGDFGGGGGGGGGGFGGFGFFFG7FFC:CFCEGGGGCC@FGFCFGGGFGGFGFGGGGGDFGFFGGGGGGGFCCFGGFGGGGGGFFGGG97FCEGDGDF?EGFGFFCFGD5;CF6?FGFGGGGGGG5::FGGGDEEEGGGC8C:?G7FGGGGGGFFGGGGCEG+
@M01751:259:000000000-C669V:1:1102:11792:5236 1:N:0:AGAGTC
AGGATAACAGGATTAGATACCCTGGTAGTCCACGCCGTAAACGATGTCAACTAGCCGTTGGGATCCTTGAGATCTTAGTGGCGCAGCTAACGCATTAAGTTGACCGCCTGGGGAGTACGGCCGCAAGGTTAAAACTCAAATGAATTGACGGGGGCCCGCACAAGCGGTGGAGCATGTGGTTTAATTCGAAGCAACGCGCAGAACCTTACCAGCGTTTGACATGTCCGGACGATTTCCAGAGATGGATCTCTTCCCTTCGGGGACTGGAACACAGGTGCTGCATGGCTGTCGTCAGCTCGTG
+
CCCCCGGGGGGGGGGGGGGGGGGGGGGGGGFGGGGGGGGGGGGGGGGGGGGGGGGGGGGGGGGFGGGGGGGGFGGGGGGGGGGGGGGGGGGGGGGGGGGGGDGGGGGGGGGGGGGGGGGGGGGFCGGGGGGGGGGGGGGGGGGGGGGGGGGCEE@:FE@CFGGFGGGGGGGGGGGGGGG@EFGGGGGGGGGGGGGGGGGGGCCFFGGGGGGGGDGGGGGGCGGGGGGEGGGGGGG@EFG7FGGGGGGG?EEF79@FG6CEGGEGGCGFCFFGF5EGC?ECFGF7CFFEC9EGGCE8+2:1:
@M01751:259:000000000-C669V:1:1102:19625:5237 1:N:0:AGAGTC
AGGATAACAGGATTAGATACCCTGGTAGTCCACGCCGTAAACGATGAATGCTAGCTGTTGGGGTGCTTGCACCGCAGTAGCGCAGCTAACGCTTTAAGCATTCCGCCTGGGGAGTACGGTCGCAAGATTAAAACTCAAAGGAATTGACGGGGGCCCGCACAAGCGGTGGAGCATGTGGTTTAATTCGATGCAACGCGAAGAACCTTACCTACTCTTGACATCCACGGAATCTGGCAGAGATGCCTCAGTGCCTTCGGGAACCGTGAGACAGGTGCTGCATGGCGGTCGTCAGCTCGTGTTG
+
CCCCCGGGGGGGGGGGGGGFFGFGGGGGGGGGGGGGGGGGGGGGGGGGGGGGGGGGGGGGGGGGGGGGGGGGFGGGGGGFGGGGGGFGGGGGGGGGGGGFFGGGGGGGGGFGGGGGGFGGDFGGDGGGGGGGGCDFFGFGGGGGFFGGDGGGGGG@FEEFGFFCG@CFEFFCFCGFGGGGGGGGFGF9BFCFFGBEEGGGGGGGGGCGCF?C:8CC7<8CGGGGGGDGDFEFC7CCC88;9@CCFFEEGEGF7EGGEGGEFCEDCFEFG?FFFFFFFGCFFGC**288C8:869CE*5*C5
@M01751:259:000000000-C669V:1:1102:25599:5287 1:N:0:AGAGTC
AGGATAACAGGATTAGATACCCTGGTAGTCCACGCCGTAAACGATGTCGACTTGGAGGTTGTTCCCTTGAGGAGTGGCTTCCGGAGCTAACGCGTTAAGTCGACCGCCTGGGGAGTACGGCCGCAAGGTTAAAACTCAAATGAATTGACGGGGGCCCGCACAAGCGGTGGAGCATGTGGTTTAATTCGATGCAACGCGAAGAACCTTACCTACTCTTGACATCCACGGAATCTGGCAGAGATGCCTCAGTGCCTTCGGGAACCGTGAGACAGGTGCTGCATGGCTGTCGTCAGCTCGGGTT
+
CCCCCGGGGG@EGGGGGGGGGGGGGGGGGFGGGGGGGGGGGGGGGGGGGGGGGGGGGGGGGEGGGFGCDFECECGGGGGGGGGGGGGGGGGGGGCFE=FFGGGEFGGGFFGGGGGGGGGGGGGDGGGGFGGGGGGGGGG9DFFGGGFGG7B7:>EEGGGGGG8FGDGGGGGAGGCF:FGFCGGGGGBFG9:FGG7<FGGGEDGGGGGGC8FFC9FFFF9CFF@8<<>ECC8CFCGGF5CFGFG?GGFCFECFGGGGGGGDGFGGGGGDGGGGD9FF7998AFFGE58E5:88*00<=*77*
@M01751:259:000000000-C669V:1:1102:9940:5384 1:N:0:AGAGTC
AGGATAACCGGATTAGATACCCTGGTAGTCCACGCCGTAAACGATGAATGTTAGCCGTCGGGCAGTTGACTGTTCGGTGGCGCAGCTAACGCATTAAACATTCCGCCTGGGGAGTACGGTCGCAAGATTAAAACTCAAAGGAATTGACGGGGGCCCGCACAAGCGGTGGAGCATGTGGTTTAATTCGAAGCAACGCGCAGAACCTTACCAGCTCTTGACATTCGGGGTATGGGCAGTGGAGACATTGTCCTTCAGTTAGGCTGGCCCCAGAACAGGTGCTGCATGGCTGTCGTCAGCTCGT
+
CCCCCGGGGGGGGGGGGGGGFGGGGFGGGGGGGGGGGGGGGGGGGGGGFGGGGGGGGGGGGGGGGGGGGGGGGGGGGGGGFGGGGGGGGGGGGGGGGGGGGGGGFDGGGGGGEGGFGGDGGGGGGGGGGGGGGGGGGGGGGGGGGGGGGGGGDEFGGGG7FGGGGGGGGGGGGGGGGGGGGGFCEFGGGGGGGGGGGEGGGGGGGGGGEGGG@@FGGGGGGGFGFGGGGGGGGGGGGEFCFGGGGGGGGGGGGGGGGGGG?GGGGGGGDGGGGGGGGGGGGGGGGFGGGG?GDGFEF9EG*
@M01751:259:000000000-C669V:1:1102:9255:5399 1:N:0:AGAGTC
CGCTTACGTCATCCCCACCTTCCTCCGGTTTATCACCGGCAGTCTCCTTTGAGTTCCCGACCGAATCGCTGGCAACAAAGGATAAGGGTTGCGCTCGTTGCGGGACTTAACCCAACATTTCACAACACGAGCTGACGACAGCCATGCAGCACCTGTCTCACGGTTCCCGAAGCCACTGAGGCATCTCTGCCAGATTCCGTGGATGTCAAGAGTAGGTAAGGTTCTTCGCGTTGCATCGAATTAAACCACATGCTCCACCGCTTGTGCGGGCCCCCGTCAATTCATTTGAGTTTTAACCTTT
+
CCCCCGGGGGGGGGGGGGGGGGGGGGGGGGGGGGGGGGGGGGGGGGGGGGGGGGGGGGGGGGG@@BCCFGGGGGGGGGGGGGGGGGGGGGEGGGGGGGGDGGGGGGGGGGGGGGGGGGGGGGGGGGGGGGGGGGGGGGGGGGGGGGGGGGGGFGGGGGGGGGGGGGGGGGGGGGGGGGGGGGGGGFGGGGGGGGGGGGGGD7CFGGGGGGGGGGGGGGGGGGGGGGGGGGGGCGGGG5C8FFGGGCFFFGCGGEFFGGGDGGGGGFGGDGGEEGDG*A8EFGFFGGGGFFFGGGGGGGGG+
@M01751:259:000000000-C669V:1:1102:16649:5416 1:N:0:AGAGTC
CGCTTACGTCATCCCCACCTTCCTCCGGTTTATCACCGGCAGTCTCCTTTGAGTTCCCGACCGAATCGCTGGCAACAAAGGATAAGGGTTGCGCTCGTTGCGGGACTTAACCCAACATTTCACAACACGAGCTGACGACAGCCATGCAGCACCTGTCTCAGAGTTCCCGAAGGCACCAAAGCATCTCTGCTAAATTCTCTGGATGTCAAGAGTAGGTAAGGTTCTTCGCGTTGCATCGAATTAAACCACATGCTCCACCGCTTGTGCGGGCCCCCGTCAATTCATTTGAGTTTTAACCTTT
+
CCCCCGGGGGGGGGGGGGGGGGGGGGGGGGGGGGGGGGGGGGGGGGGGGGDGGGGGGGGFGGG88BCEFFEGGFGGGGGGDGGGGF@FGGGGGGGGFGGGGGGGGGGGGFGCFGDGGGGGGGF9CFGGGGEGGFGGGGGGGGGGGGGGGGCFGGGGGGGGGGFGFGGFGGC@CCGGGGGGGGGDGFGCFGGGGFFGGGFGGDFGC:EGGGDFGGGFGGGGGGFGGC<CGGGGGE<FGGGFGGGGFGGGGGGGGGGGGGGGGGGGGGGGDEGGGGGGEGGCFGGCGGGGFCCCCFGGGGF?+
@M01751:259:000000000-C669V:1:1102:12322:5424 1:N:0:AGAGTC
CGCTTACGTCATCCCCACCTTCCTCCGGTTTATCACCGGCAGTCTCCTTTGAGTTCCCGACCGAATCGCTGGCAACAAAGGATAAGGGTTGCGCTCGTTGCGGGACTTAACCCAACATTTCACAACACGAGCTGACGACAGCCATGCAGCACCTGTCTCACGGTTCCCGAAGGCACTAAGGCATCTCTGCCGAATTCCGTGGATGTCAAGGGTAGGTAAGGTTCTTCGCGTTGCATCGAATTAAACCACATGCTCCACCGCTTGTGCGGGCCCCCGTCAATTCATTTGAGTTTTAACCTTG
+
CCCCCGGGGGGGGGGGGGGGGGGGGGGGGGGGGGGGGGGGGGGGGGGGGGGGGGGGGGGGGGG888BEFGGGGGGGGGGGGGGGGGGGGGGGGGGGGGGGGGGGGGGGGGGGGGFGGGGGGGGGGGGGGGGGGGGGGGGGGGGGGGGGGGGGGGGGGFGGGGGGGGGGGGGGGGGGGGGGGGGGGGGGGDGGGGGGGGGGGGGGGGGFGGGGGGGGGGGGGGGGGGGCEGGGGGGGGCGFGGGGG?FGGGGGFCEC6CF8CGGFGFGEGGGGCEEEGE8CGGGGGGGG7CFGGGGCFGFG9
@M01751:259:000000000-C669V:1:1102:13377:5469 1:N:0:AGAGTC
CGCTTACGTCATCCCCACCTTCCTCCGGTTTGTCACCGGCAGTCTCCTTAGAGTGCCCACCATAACGTGCTGGTAACTAAGGACAAGGGTTGCGCTCGTTACGGGACTTAACCCAACATCTCACGACACGAGCTGACGACAGCCATGCAGCACCTGTGTCTGAGTTCCCGAAGGCACCAATCCATCTCTGGAAAGTTCTCAGCATGTCAAGGCCAGGTAAGGTTCTGCGCGTTGCTTCGAATTAAACCACATGCTCCACCGCTTGTGCAGGCCCCCGTCAATTCCTTTGAGTTTTAACCTT
+
CCCCCGGGGGGGGGGGGGGGGGGGGGGGGGGGGGGGGGGGGGGGFGGGGGGGGGGGGGGGGGGGGGGGGGGGGGGGGGGGGGGGGGGGGGGGGGGGGGGGGGGGGGGGGGGGGFFFGGGGGGGGGGGGGGGGGGGGGDGGGGGGGGGGGGGGGGGGGGGGGGGGGGGGGGGGGGGGGGGGGFGGGGGGGGGGGGGGGGFGGGGGGGGGGGGGGGGGGGGGGGGGGGGGGGGGGGGGGCGGGGGGGGGGGGGGGGGGGGGGGGGGGGGGGGGGGGGGGGGGDGGGFGGGGFGFGGFGGDFGC
@M01751:259:000000000-C669V:1:1102:7312:5477 1:N:0:AGAGTC
CGCTTACGTCATCCCCACCTTCCTCCGGTTTATCACCGGCAGTCTCCTTTGAGTTCCCGACCGAATCGCTGGCAACAAAGGATAAGGGTTGCGCTCGTTGCGGGACTTAACCCAACATTTCACAACACGAGCTGACGACAGCCATGCAGCACCTGTCTCACGGTTCCCGAAGGCACTGAGGCATCTCTGCCAGATTCCGTGGATGTCAAGAGTAGGTAAGGTTCTTCGCGTTGCATCGAATTAAACCACATGCTCCACCGCTTGTGCGGGCCCCCGTCAATTCATTTGAGTTTTAACCTTT
+
CCCCCGGGGGGGGGGGGGGGGGGGGGGGGGGGGGGGGGGGGGGGGGGGGGGGGGGGGGGGGGG@88BFFGGGGGGGGGGGGGGGGGFGGGGGGGGGGGGGGGGGGGGGGGGGGGGGGGGGGGGGGGGGGGGGGGGGGGGGGFGGGGGGGGGGGGGGGGGGGGGGGGGGGGDEGGGGGGGFGFGGGGGGFGGGGGGGGGGGGGGGGGGGGGGGGGGGGGGGGCFGFGGGGGGGGGGGGGGGGGGGGGGGGGGGGC+AFFFEGGGGGCGEEGGGGGDEGD58FGGFGGGFCEFCCCFFGGGG+
@M01751:259:000000000-C669V:1:1102:10800:5550 1:N:0:AGAGTC
AGGATAACAGGATTAGATACCCTGGTAGTCCACGCCGTAAACGATGTCAACTAGCCGTTGGGATCCTTGAGATCTTAGTGGCGCAGCTAACGCATTAAGTTGACCGCCTGGGGAGTACGGCCGCAAGGTTAAAACTCAAATGAATTGACGGGGGCCCGCACAAGCGGTGGAGCATGTGGTTTAATTCGAAGCAACGCGAAGAACCTTACCTGGCCTTGACATGCTGAGAACTTTCCAGAGATGGATTGGTGCCTTCGGGAACTCAGACACAGGTGCTGCATGGCTGTCGTCAGCTCGTGTC
+
CCCCCGGFGGGGGGGGGGGGGGGGGGGGGGFGGGGGGGGGGGGGGGGGGGGGGGGGGGGGGGGGGGGGGGGGGGGGGGGGGGGGGGGGGGGGGGGGGGGGGGGGGGGGGGGGGGGGGGGGGGGGGGGGGGGGGGGGGGGGGGGGGGGGGGGGGGGGGGGGGGGGGGGGGGGGGGGGGGGGGGGGGGGGGGGGGGGGGGGGGGGGGGGFFCFGGGGGGFGGGG6CFGGGGGGGGG?FGGGGGGGGGGGGGGGGGGGGGGEGEDFFFGGGGG6CGGFGGGGGGGGFGGCFGGCFGGGGGGEC6
@M01751:259:000000000-C669V:1:1102:7843:5558 1:N:0:AGAGTC
CGCTTACGTCATCCCCACCTTCCTCCGGCTTATCACCGGCGGTTCCTTTAGAGTACCCAACTAAATGATGGTAACTAAAGGCGAGGGTTGCGCTCGTTGCGGGACTTAACCCAACATCTCACGACACGAGCTGACGACAGCCATGCAGCACCTGTGTTCCAGTCCCCGAAGGGAAGAAATCGATCTCTCGAAGTCGTCCGGACATGTCAAACGCTGGTAAGGTTCTGCGCGTTGCTTCGAATTAAACCACATGCTCCACCGCTTGTGCAGGCCCCCGTCAATTCCTTTGAGTTTTAATCTT
+
CCCCCGGGGGGGGGGGGGGGGGGGGGGGGGGGGGGGGGGGGGGGGGGGGGGGGGGGGGGGGGGGGGGCFGGGGGGGGGGGGGGGGGGGGGGGGGGGGGGGGGGGGGGGGGFGGGGDCF<FGGGGGGGGGGGGGFGGGGGGGGGGFGGGGGGGGGGFFGGGGG<FFGGGGGEGDCFGGGGGFGGGGGGGGGGGGGGGGGGGGCGGGGGGGGGGGGGGGDCFGGGGGGFGGGGGGG5CFGGGGGFGGGG65@FGFEFGGGGGGGGGGG+9@FFECEEGCGG8EGGGGFGGGF5FGGGG6:F?C
@M01751:259:000000000-C669V:1:1102:8570:5569 1:N:0:AGAGTC
CGCTTACGTCATCCCCACCTTCCTCCGGTTTATCACCGGCAGTCTCCTTTGAGTTCCCGACCGAATCGCTGGCAACAAAGGATAAGGGTTGCGCTCGTTGCGGGACTTAACCCAACATTTCACAACACGAGCTGACGACAGCCATGCAGCACCTGTCTCACGGTTCCCGAAGGCACTGAGGCATCTCTGCCAAATTCCGTGGATGTCAAGAGTAGGTAAGGTTCTTCGCGTTGCATCGAATTAAACCACATGCTCCACCGCTTGTGCGGGCCCCCGTCAATTCATTTGAGTTTTAACCTTG
+
CCCCCGGGGGGGGGGGGGGGGGGGGGGDGGGGGGGGGGGGGGGGGGGGGGGGGGGGGGGGGGG@@BB@FGGGGGGGGGGGGGGGGFGGGGDGGGGGGGG8FGGGGGGGG<FEFGGGGGGGCFGAF:BFGGGGGGGGGDGGGGGCFGGGCCFGGGGGGGGGGGGGGGGG:CFECGCFFEEC77<C:?FAFGGFGCFCCG7F@7FGGFGGFFFFGGFGGGG9CFGGGC:EGGCE5;<EGE8FGFC?CEFFF*<6C90CGG6CEGGGGGGGDC8*:?E=8*:EEGGGGGG7+8FGGC?+ACF?+
@M01751:259:000000000-C669V:1:1102:9202:5595 1:N:0:AGAGTC
AGGATAACAGGATTATATACCCTGGTAGTCCACGCCGTAAACGGTGGGCGCTAGGTGTGGGTTCCTTCCACGGGATCTGTGCCGTAGCTAACGCATTAAGCGCCCCGCCTGGGGAGTACGGCCGCAAGGCTAAAACTCAAAGGAATTGACGGGGGCCCGCACAAGCGGCGGAGCATGTGGATTAATTCGATGCAACGCGAAGAACCTTACCTGGGTTTGACATACACCGGAAAACCGTAGAGATACGGTCCCCCTTGTGGTCGGTGTACAGGTGGTGCATGGCTGTCGTCAGCTCGTGTCG
+
CCCCCGGGGGGGGGGGGGGGGGGGGGGGGGFGGGGGGGGGGFFGGGGGGGGGGGFGGEFFGGGGGGGGGGGGGGGGGGGGGGGDGGGGGGGGGGGGGGGGGGGGGGGGGGGGGGGGGGGGGGGGGGGGGGGGGGGGGGGGGGGGDFGGGGGGGG@EEGEGGGGGGG7CEEGGGGGGGGGGFGGGGGGGGGGGGGGGGGGGDGGGGGFFGEFGGGGGGGGGGGGGGGFGG5CEEGFGGGFEGGGGGGGGGGGGG58FGGFGFFGG?EC?CFGGGGFEFFGGGGGGGGGGGCGDGGGGGGGG=
@M01751:259:000000000-C669V:1:1102:19905:5651 1:N:0:AGAGTC
AGGATAACAGGATTAGATACCCTGGTAGTCCACGCCGTAAACGATGTCGACTTGGAGGTTGTTCCCTTGAGGAGTGGCTTCCGGAGCTAACGCGTTAAGTCGACCGCCTGGGGAGTACGGCCGCAAGGTTAAAACTCAAATGAATTGACGGGGGCCCGCACAAGCGGTGGAGCATGTGGTTTAATTCGATGCAACGCGAAGAACCTTACCTACTCTTGACATCCACGGAATTTGGCAGAGATGCCTTAGTGCCTTCGGGAACCGTGAGACAGGTGCTGCATGGCTGTCGTCAGCTCGTGTT
+
CCCCCGGGGFGGGGGGGGGGGGFGGGGGGFGGGGGGGGGGGGGGGGGGGGGGGGGGGGGGGGGGGGGGGGGGGDGGGGGGGGGGGGGGGGGGGGGGGGGGGGGGGGGGGGGGGGEGGGGGGGGGGGGGGFFGGGCEFGGGGGGGGGCFGGGGGGGGGGGEGGGGGGGFDGGGGGGGGGGFGGGGGFEGGGGGGGGGGGGGGGGGGGGGGGGGGGGGGFGEFGGFCEEGEG>FGGGGFGFEGGGFGGGGGGGC7EGGGCGGG>CGEGGGGFGCEGC8CFGFGCFFD>FGGGGFGGF855C==
@M01751:259:000000000-C669V:1:1102:9939:5766 1:N:0:AGAGTC
AGGATAACAGGATTAGATACCCTGGTAGTCCATGCCGTAAACGTTGGGCACTAGGTGTGGGGGACATTCCACGTTTTCCGCGCCGTAGCTAACGCATTAAGTGCCCCGCCTGGGGAGTACGGCCGCAAGGCTAAAACTCAAAGGAATTGACGGGGGCCCGCACAAGCGGCGGAGCATGCGGATTAATTCGATGCAACGCGAAGAACCTTACCAAGGCTTGACATGGACCGGACCGCCGCAGAAATGCGGTTTCCCTTCGGGGCTGGTTTACAGGTGGTGCATGGTTGTCGTCAGCTCGTGT
+
CCCCCGGGGGGGGGGGGGGGGGGGGGGGGGGGGGGGGGGGGGGGGGGGGGGGGGGGGGGGGGGGGGGGGGGGGGGGGGGGGGGGGGGGGGGGGGGGGGGGGGGGGGGGGGGFGGGGGGGGGGGGGGGGGGGGGGGGGGGDGGGGGGGGGGGGGGGGGGGGGGGGGGGGGGGGGGGGGGGGGGGDFFGFGGGGGGGGGGGGCEGGGGGGGGGGGGGGGGGGGGGGGGGGGGGEEGGEGGGGGGGGGGGGGGGGGGFGGGGGGGDCGGGGGGCGGGFGGGGGCFGGGGGGFGGGGGGFFCGG*
@M01751:259:000000000-C669V:1:1102:10509:5854 1:N:0:AGAGTC
CGCTTACGTCATCCCCACCTTCCTCGCGGCTTATCACCGGCAGTCTCCCTAGAGTGCCCAACTGAATGATGGCAACTAAGGACGTGGGTTGCGCTCGTTGCGGGACTTAACCCAACATCTCACGACACGAGCTGACGACAGCCATGCAGCACCTGTGTGCACGCCTCCGAAGAGGATCCCCGATCTCTCGAGGTAACATGCCATGTCAAGGGATGGTAAGGTTCTGCGCGTTGCTTCGAATTAAACCACATGCTCCACCGCTTGTGCGGGCCCCCGTCAATTCCTTTGAGTTTTAATCTTT
+
CCCCCGGGGGGEGFGGGEGFGGFGGGGGGFEFGGCFGDFCCFGFFFEC@FFGGGGGGG8<DCEFFGGG<EFFGGGGGFFGGGGGGEGGGDGGEGGGGGFGGGDGGFFFGFGFCCGGGCFFG?BDGCCGG7F+@FFGGDEGCFGGDCCFGFGG:FGGCFGFF9D>@DEDGGCGDGDB8FBFGCFEFFGCF@FGCCFGGGGFFGGGCCFFGGGG@FE>9@CCFFCFGCFD5:EGCEEGF58EEFF7CEFG>CC?F:7@FGFGGEEGG87?E5?EE5*:*AEEGGC?E2@C+*:AGGF+:++<0
@M01751:259:000000000-C669V:1:1102:20305:5868 1:N:0:AGAGTC
CGCTTACGTCATCCCCACCTTCCTCCGGTTTATCACCGGCAGTCTCCTTTGAGTTCCCGACCGAATCGCTGGCAACAAAGGATAAGGGTTGCGCTCGTTGCGGGACTTAACCCAACATTTCACAACACGAGCTGACGACAGCCATGCAGCACCTGTCTCACGGTTCCCGAAGGCACTAAGGCATCTCTGCCGAATTCCGTGGATGTCAAGAGTAGGTAAGGTTCTTCGCGTTGCATCGAATTAAACCACATGCTCCACCGCTTGTGCGGGCCCCCGCAAATTCATTTGAGTTTTAACCTTG
+
CCCCCGGGGGEGGFGGGGGGGFGGGGGGGGGGGGGGGGDGGGGGACGGCGGGGGGGGGGGGGG@@BFE7FGEGGGGGFGFFGGGGGGGGFGGGGGGGGGGGCFGGGGGGGGGEGGGFGGGGGGGGGG7CEFGDGFFDFGGGFGFGGFGGGGFGGGGGGF,DFGFEGGGGGGGGGGGFGGGGFGDF<FFGGGEDGGG:FFFFGGGFGGFGFGGGGGD:FFFFCGGGGFGGGEEEDCEEGGGFGCFGG6*/:CFGF<<FGF>EEECG6@C=C>:EECE***:AE7FGGGGAFFFFFGGGGFF+
@M01751:259:000000000-C669V:1:1102:11608:5900 1:N:0:AGAGTC
AGGATAACCGGATTAGATACCCTGGTAGTCCACGCCGTAAACGATGATAACTAGCTGTCCGGGCACTTGGTGCTTGGGTGGCGCAGCTAACGCATTAAGTTATCCGCCTGGGGAGTACGGCCGCAAGGTTAAAACTCAAAGGAATTGACGGGGGCCTGCACAAGCGGTGGAGCATGTGGTTTAATTCGAAGCAACGCGCAGAACCTTACCAGCGTTTGACATGTCCGGACGATTTCCAGAGATGGATTTCTTCCCTTCGGGGACTGGAACACAGGTGCTGCATGGCTGTCGTCAGCTCGTG
+
CCCCCGGFFGDGGFGGGGGFFFGGGGGGGEC9FGG@FFCCFGGGGGFEGGF9FFGFGEF8FCGE@FGGGGFFAFGG@8FFFGGGGGGDFFGGGGFGEFDFFFGGG@<+?DCDGB+?<F:>FGG@F7CF=,AAFG98=<C,F@FF?EFDFE7>+>*@>@FFGFCFC<FC:F:FFF:FCFC8<FFFFFG<CFEEGGGEG:CFEEFG8FGGGC9CFEE:EEGC+CFCGGGGCEECCFGGEFG@*8:F6E9EGDGG??FGGGG5E>CE:C5C<FGGC**<@6@F?FGFGF8C8+;A=;C8<CC*/
@M01751:259:000000000-C669V:1:1102:23305:5949 1:N:0:AGAGTC
CGCTTACGTCATCCCCACCTTCCTCCGGTTTATCACCGGCAGTCTCCTTTGAGTTCCCGACCGAATCGCTGGCAACAAAGGATAAGGGTTGCGCTCGTTGCGGGACTTAACCCAACATTTCACAACACGAGCTGACGACAGCCATGCAGCACCTGTCTCACGGTTCCCGAAGGCACTGAGGCATCTCTGCCAGATTCCGTGGATGTCAAGAGTAGGTAAGGTTCTTCGCGTTGCATCGAATTAAACCACATGCTCCACCGCTTGTGCGGGCCCCCGTCAATTCATTTGAGTTTTAACCTTT
+
CCCCCGGGGGGGFGGGGGGGGGGGGGGGGGGGGGGGGDEGGGGGGGGGGGGGGGGFGGGEGGG@@BBEFCGGGGGGGGGGGGGGGGGGGGGGGGGGGGGGGGGGGGGGFDFGGGGDGGGGGGGGGGGGEGEEEGGGGFGGGGGGGFGGGGGGGGGGGGGDFFGGGGGGGGGG7FGFFEECFFEFF<?F@<FFGGFFGGGGGGGGBFGGGGGGFGGGGGGGGGGGGFFCEGGCEGGFEEECGGDEFFGDFGGFGGGGGGGDGGCFGGDCEGGGGECGCC=CG7CFFEF7+;CFCCGG7??F+
@M01751:259:000000000-C669V:1:1102:10887:6029 1:N:0:AGAGTC
AGGATAACAGGATTAGATACCCTGGTAGTCCACGCCGTAAACGATGTCGACTTGGAGGTTGTTCCCTTGAGGAGTGGCTTCCGGAGCTAACGCGTTAAGTCGACCGCCTGGGGAGTACGGCCGCAAGGTTAAAACTCAAATGAATTGACGGGGGCCCGCACAAGCGGTGGAGCATGTGGTTTAATTCGATGCAACGCGAAGAACCTTACCTACTCTTGACATCCACGGAATTCGGCAGAGATGCCTTAGTGCCTTCGGGAACCGTGAGACAGGTGCTGCATGGCTGTCGTCAGCTCGTGTT
+
CCCCCGGGGGGFGGGGGGGGGGGGGGGGGGGGGGGGGGGGGGGGGGGGGGGGGGGGGGGGGGGGGGGGGGGGGGGGGGGGGGGGGGGGGGGGGGGGGGGGGGGGGGGGGGGGGDGGGGGGGDGGGGGGFGGGGGGGGGGGGGGGGGGGGGGGGGGGGGGGGGFGGGGGGGGGGGGGGGGGGGGGGGCGGGFGGG?FGGGGGGGFGGGGGGGGGFGGGGGFGGGFGGGGDGFGGGGGGGGGGGGGGGGFFGGGGGGCCEGEGGGGGGGEFGGGGGGFGFGGGGGFCEGGGGGGGFFGGCFGC
@M01751:259:000000000-C669V:1:1102:18212:6201 1:N:0:AGAGTC
AGGATAACAGGATTAGATACCCTGGTAGTCCACGCCGTAAACGATGTCGACTTGGAGGTTGTTCCCTTGAGGAGTGGCTTCCGGAGCTAACGCGTTAAGTCGACCGCCTGGGGAGTACGGCCGCAAGGTTAAAACTCAAATGAATTGACGGGGGCCCGCACAAGCGGTGGAGCATGTGGTTTAATTCGATGCAACGCGAAGAACCTTACCTACTCTTGACATCCAGCGAACTTAGCAGAGATGCTTTGGTGCCTTCGGGAACGCTGAGACAGGTGCTGCATGGCTGTCGTCAGCTCGTGTT
+
CCCCCGGGGGEAFAFFGGGFGGGFGDFGGFFGGGGGEFCEGGGD<FGFGGGDEGGFGDGGGGGGGGFGGFFCGGGGCGDGGFEEGGGGGGGGGGGGGGGGGGGGGGDGGGGGGGGEGGGGDDGGGGGGGFGGGGGGGGGCFFFFGFFGGGGGDG>FGDGGGGGGFGGGGGGGGFGFGGFGGGGFGGFG9C9FFGFGGGGGGG+@EGGGFGFFFFGGF72A:FGGCGGGGEGGGGGG7ECFGGGGGGGGGGGGGGFFEEG>EGGDGG5@CFGGGG8F?CFEFGGGGGECEC1*;?9CE5**0
@M01751:259:000000000-C669V:1:1102:11247:6221 1:N:0:AGAGTC
CGCTTACGTCATCCCCACCTTCCTCCGGTTTATCACCGGCAGTCTCCTTTGAGTTCCCGACCGAATCGCTGGCCACAAAGGATAAGGGTTGCGCTCGTTGCGGGACTTAACCCAACATTTCACAACACGAGCTGACGACAGCCATGCAGCACCTGTCTCAGAGTTCCCGAAGGCACCAAAGCATCTCTGCTAAGTTCTCTGGATGTCAAGAGTAGGTAAGGTTCTTCGCGTTGCATCGAATTAAACCACATGCTCCACCGCTTGTGCGGGCCCCCGTCCATTCATTTGAGTTTTAACCTTT
+
CCCCCGGGGGGGGGGGGGGGGGGFGGGGGGGGGGGGGGGGGGGFGGEFGGGFGGGGFFGGFDGCCCFGGFEEG,EGGGFGGGGGGGGFFGGGGGGGGGGGGGGGGDGGG<EFFGGGGGGGGGGGGFGGGGGGEGGGGGGGGGGGGGGGGGGGGGGGGCFGCFFGGGAFGG@GCF8FF:FFEECCFCGGGGG9CFBFGGFFGC@FFGGFGGGGFDCFGGDGGGGGGGGG7FFGGEGGGGG6FGGCEG?EFGFFFFGGCGGGGGECGCGGDEGECEEDGE**<CCGCGD:<EFG:F7EEFGF+
@M01751:259:000000000-C669V:1:1102:9273:6297 1:N:0:AGAGTC
CGCTTACGTCATCCCCACCTTCCTCCGGTTTATCACCGGCAGTCTCCTTTGAGTTCCCGACCGAATCGCTGGCAACAAAGGATAAGGGTTGCGCTCGTTGCGGGACTTAACCCAACATTTCACAACACGAGCTGACGACAGCCATGCAGCACCTGTCTCACGGTTCCCGAAGGCACTAAGGCATCTCTGCCAAATTCCGTGGATGTCAAGAGTAGGTAAGGTTCTTCGCGTTGCATCGAATTAAACCACATGCTCCACCGCTTGTGCGGGCCCCCGTCAATTCATTTGAGTTTTAACCTTG
+
CCCCCGGGGGDGGGGGGGGGGGGGGGGGGGGGGGGGGGGGGGGGGGGGGGGGGGGGGGGGGGD@@BCFGGGGGCFGGFGGGGGGGGGGGGGGGGGGGGGGGGGGGGGGGGGGGGGGGGGGGGGGGGFGGGGGGGGGGGGGGGGGGFGGGGGGGGGGGGGGGGGGGGGGGGEGGGGGGGGGCFGGG@FGGGGGGGGGGFGGGGGGGGGGGFGGGGFGGFGGGGGGGGGGGGEGEGG??:EGGFGGFGGGGGGFGFGGGGGGDCGGFEGEGGE5EGGGEGGCC9EFGGGFFGDGGGGCG:<F+
@M01751:259:000000000-C669V:1:1102:24842:6307 1:N:0:AGAGTC
CGCTTACGTCATCCCCACCTTCCTCCGGTTTGTCACCGGCGGTCTCCTTAGAGTTCCCACCATTACGTGCTGGCAACTAAGGACAAGGGTTGCGCTCGTTGCGGGACTTAACCCAACATCTCACGACACGAGCTGACGACAGCCATGCAGCACCTGTCTCACGGTTCCCGAAGGCACCAATCCATCTCTGGAAAGTTCCGTGGATGTCAAGACCAGGTAAGGTTCTTCGCGTTGCATCGAATTAAACCACATACTCCACCGCTTGTGCGGGCCCCCGTCAATTCCTTTGAGTTTCAGTCTT
+
CCCCCGGGGGGGGGGFGGGGGGGGGGGGGGGGGGGGGGGGGGGGGGGGGGGGGGGGGGGGGGGGGGGGGGGGGGGGGGGGGCFGGGGGGGGGGGGGGDCFEFGGE@FGGGGGGGGGGGGGGGGGGGGGGGGGGGGGGGGGGGGGGGGGGGGGGGGGGGGG9FGGGGGGGEGGGGGFFGGGGFGGFFEGGGGDGGGGGGGGFGGGFCGGGGGFGGGGGGGGGG?FGGGFGEDEGGGG+<CFGGFGG?FGGGGGGECFGGFGGGGCEGFGGGGGGGEEE=CCEGGGGGGGECGGFFGGG?EGG
@M01751:259:000000000-C669V:1:1102:19561:6321 1:N:0:AGAGTC
AGGATAACAGGATTAGATACCCTGGTAGTCCACGCCGTAAACGATGTCGACTTGGAGGTTGTTCCCTTGAGGAGTGGCTTCCGGAGCTAACGCGTTAAGTCGACCGCCTGGGGAGTACGGCCGCAAGGTTAAAACTCAAATGAATTGACGGGGGCCCGCACAAGCGGTGGAGCATGTGGTTTAATTCGATGCAACGCGAAGAACCTTACCTACTCTTGACATCCACGGAATCTGGCAGAGATGCCTCAGTGCCTTCGGGAACCGTGAGACAGGTGCTGCATGGCTGTCGTTAGCTCGTGTT
+
CCCCCGGGGFGGGGGGGGGGGGGGGGGGGGGGGGGGGGGGGGGGGGGGGGGGGGGGGGGGGGGGGGGGGGGGGGGGGGGGGGGGGGGGGGGGGGGGGGGGGGGGGGGGGGGGGGGGGGGGGGGGGGGGCFGGGGGGGGGGGGGGGGDFGGGGGGGGGGGDGGFGGGGFGGGGGGGGGGGFGGGGGGGGGGGGFGGGGGGDGGGGGGGGGGGGGFGGG?FGGGGGGGGGGGGGGGGGGGGGGGGGGGG?FGGGGGGGGGGDGGGGGF5EGGCFFGGGGGGFFFFFFGC<8**/;C:@CEFFF
@M01751:259:000000000-C669V:1:1102:8484:6339 1:N:0:AGAGTC
AGGATAACAGGATTAGATACCCTGGTAGTCCACGCCGTAAACGATGTCAACTAGCCGTTGGGATCCTTGAGATCTTAGTGGCGCAGCTAACGCATTAAGTTGACCGCCTGGGGAGTACGGCCGCAAGGTTAAAACTCAAATGAATTGACGGGGGCCCGCACAAGCGGTGGAGCATGTGGTTTAATTCGAAGCAACGCGAAGAACCTTACCTGGCCTTGACATGCTGAGAACTTTCCAGAGATGGATTGGTGCCTTCGGGAACTCAGACACAGGTGCTGCATGGCTGTCGTCAGCTCGTGTC
+
CCCCCGGGGGGGGGGGGGGGGGGGGGGGGGGGGGGGGGGGGGGGGGGGGGGGGGGGGGGGGGGGGGGGGGGGGGGGGGGGGGGGGGGGGGGGGGGGGGGGGGGGGGGGGGGGGGGGGGGGGGGGGGDGGGGFGGGGGGGGGGGGGGGGGGGGGGGGGGGGGGGGGGGFGGFGGGGGGGGGGGGGGGGFFGFGGGGGGGGDFGFGGGGGG6FGGGGFFDGGFFDFGGGGGGGGGGGGGGGGGGGGGGGGGGGGGGGGGGGGGGGGFFGGFGGGGGCGGGGFGGGGDDCFGFGCCG7EEE5=7
@M01751:259:000000000-C669V:1:1102:23032:6362 1:N:0:AGAGTC
CGCTTACGTCATCCCCACCTTCCTCCGGTTTATCACCGGCAGTCTCCTTTGAGTTCCCGACCGAATCGCTGGCAACAAAGGATAAGGGTTGCGCTCGTTGCGGGACTTAACCCAACATTTCACAACACGAGCTGACGACAGCCATGCAGCACCTGTCTCACGGTTCCCGAAGGCACTAAGGCATCTCTGCCGAATTCCGTGGATGTCAAGAGTAGGTAAGGTTCTTCGCGTTGCATCGAATTAAACCACATGCTCCACCGCTTGTGCGGGCCCCCGTCAATTCATTTGAGTTTTAACCTTT
+
CCCCCGGGGGGGGGGGGGGGGGGGGGGGGGGGGGGGGGGGGGGGEGGFGGGGGGGGGGGGGGGC@BCEFGGGGGGGGGGGF@FGGGGGGGEGGGGGGGGGGGGGGGGGGGGGGGGDGGGGGGGGGGGGGGGGGGGGGGGGGGGGGGGGCFGGGGGGGGGGGGGGGGGGG7@CFGGGGFGG8@EGFFGGGGGGGGDGFGGGGDGGGGGGGG?EGGGFGFFFFFGGFGGGGGGGEGGGGGG8CFGG7<EFF>FFGCFGGGGGGGGGF6CGDGGGGGGGGGGDGGCGFGGF?EFGGGGFG9FC9
@M01751:259:000000000-C669V:1:1102:5766:6449 1:N:0:AGAGTC
AGGATAACAGGATTAGATACCCTGGTAGTCCACGCCGTAAACGATGTCGACTTGGAGGTTGTTCCCTTGAGGAGTGGCTTCCGGAGCTAACGCGTTAAGTCGACCGCCTGGGGAGTACGGCCGCAAGGTTAAAACTCAAATGAATTGACGGGGGCCCGCACAAGCGGTGGAGCATGTGGTTTAATTCGATGCAACGCGAAGAACCTTACCTACTCTTGACATCCACGGAATTCGGCAGAGATGCCTTAGTGCCTTCGGGAACCGTGAGACAGGTGCTGCATGGCTGTCGTCAGCTCGTGTT
+
CCCCCGGGGGGGGGGGGGGGGGGGGGGGGGGGGGGGGGGGGGGGGGGGGGGGGGGGGGGGFGGGGGGGGGGGGGGGGGGGGGGGGGGGGGGGGGGGGGGGGGGGFGGGGGGGGGDGGFGGGGGGDEGGGGGGGGGGGGGGGGGGGGGGGGGGGGGGGDFGGGGGFGGGGGGFGGGGGGGCGGGGGGFGCDDGGGFEEGCEGGGGGGGGG6FFGGGGGCFFGGGGGGGGEGGGGGGGGGGCF7CFGGGGGGFGGGGGFCGGGGGGG8CC@EECFG++AFGFGGGGGDGDGGGFG6<FC*/AC
@M01751:259:000000000-C669V:1:1102:22835:6578 1:N:0:AGAGTC
AGGATAACAGGATTAGATACCCTGGTAGTCCACGCCGTAAACGATGTCAACTAGCCGTTGGGATCCTTGAGATCTTAGTGGCGCAGCTAACGCATTAAGTTGACCGCCTGGGGAGTACGGCCGCAAGGTTAAAACTCAAATGAATTGACGGGGGCCCGCACAAGCGGTGGAGCATGTGGTTTAATTCGAAGCAACGCGAAGAACCTTACCTGGCCTTGACATGCTGAGAACTTTCCAGAGATGGATTGGTGCCTTCGGGAACTCAGACACAGGTGCTGCATGGCTGTCGTCAGCTCGTGTC
+
CCCCCGGGGGGGGGGGGGGCGGGGFFGGGGGGGGGGEGGGGFGGGGGGGGGGGGGGGGGGGGGEGGFGGGGGFGGGGGGGGGGGGGGGGGGGGGGGGGGGFGGGGGGGGFGGGGGGGGGGGFGGGEGG<FFGGGGGGGGGGGDGCGGGGGGGGGGGGGG<FGGGFGDFEGFCCFGFECG:FGGGGGGGGGGGGGGGGEGDFEGFGGFGGGGFCFCGGGGGGGGCFGGGFDGGGGGFGGGGGGGGFFGFGGGGGG??EGGG5;CCGC<FFCCFGE+8CFGGGG**;CFC55***<@8EE=>*
@M01751:259:000000000-C669V:1:1102:20392:6618 1:N:0:AGAGTC
CGCTTACGTCATCCCCACCTTCCTCCGGTTTATCACCGGCAGTCTCCTTTGAGTTCCCGACCGAATCGCTGGCAACAAAGGATAAGGGTTGCGCTCGTTGCGGGACTTAACCCAACATTTCACAACACGAGCTGACGACAGCCATGCAGCACCTGTCTCACGGTTCCCGAAGGCACTAAGGCATCTCTGCCGAATTCCGTGGATGTCAAGAGTAGGTAAGGTTCTTCGCGTTGCATCGAATTAAACCACATGCTCCACCGCTTGTGCGGGCCCCCGTCACTTCATTTGAGTTTTAACCTTG
+
CCCCCGGGGGGGGGGGGGGGGGGGGGGGGGGGGGGGGGGGGGGGGGGGGGGGGGGGGGGGGGG@88BFGGGGGGGGGGGGGGGGGGGGGGGGGGEGGGGGGGGGGGGFGGGGGGGGGGGGGGGGGGGGGGGGGGGGGGGGGGGGGGGGGGGGGGGGGGG9FGGFGGGGGGGGGGGGGGGGGGGGGFGGDDFGGGGGGGGGGGGGGGGGGGGGGGGGGGGGG@FFGGGGGGGGGGGGGGGGGGGGGG8:FCGGFCFGFGGGGGGGGGGD*?EGGGGGGGD*ACE:FGGGGFFGFFFGFFGG+
@M01751:259:000000000-C669V:1:1102:7907:6679 1:N:0:AGAGTC
CGCTTACGTCATCCCCACCTTCCTCCGGTTTATCACCGGCAGTCTCCTTTGAGTTCCCGACCGAATCGCTGGCAACAAAGGATAAGGGTTGCGCTCGTTGCGGGACTTAACCCAACATTTCACAACACGAGCTGACGACAGCCATGCAGCACCTGTCTCACGGTTCCCGAAGGCACTGAGGCATCTCTGCCAGATTCCGTGGATGTCAAGAGTAGGTAAGGTTCTTCGCGTTGCATCGAATTAAACCACATGCTCCACCGCTTGTGCGGGCCCCCGTCAATTCATTTGAGTTTTAACCTTG
+
CCCCCGGGGGGGGGGGGGGGGGGGGGGGGGGGGGGGGGGGGGGGGGGGGGGGGGGGGGGGGGG@C:FFFGGGGGGGGGGGGGGGGGGGGGGGGGGGGGGGGGGGGGGGGGGFGGGGGGGGGGGGGGGGGGGGGGGGGGGGGGGGFFFG9FGGGGFGGGGGGGGGGGGGGGGGEGGGGD9?CEGGGGG9FFFGGDFEGGGFFGGGGGGGGGGFFGGGGGGGFFFFFFGGGGGGEGGFD>C@EGGGGGGGGGGGFFFGGGG5EC>E:AFCEDGGCEGGEEGGGCF7CFDG<FFEGGGGGGGF+
@M01751:259:000000000-C669V:1:1102:5613:6752 1:N:0:AGAGTC
AGGATAACCGGATTAGATACCCTGGTAGTCCACGCCGTAAACGATGTCGACTTGGAGGCTGTTCCCTTGAGGAGTGGCTTCCGGAGCTAACGCGTTAAGTCGACCGCCTGGGGAGTACGGCCGCAAGGTTAAAACTCAAATGAATTGACGGGGGCCCGCACAAGCGGTGGAGCATGTGGTTTAATTCGATGCAACGCGAAGAACCTTACCTACTCTTGACATCCAGAGAATTTAGCAGAGATGCTTTAGTGCCTTCGGGAACTCTGAGACAGGTGCTGCATGGCTGTCGTCAGCTCGTGGT
+
CCCCCG9FGGCCGGFGFFGDFFGGGGGGGGGG?FEDGGGEGGGGGGEFG?GGFGFFFGGFGFFAAFGFGGGGGGGGG@8FECCGDGEGCCG>EGGGGGGEFGGDGGDFGGGGGGGGGGGGCCGG+F7FFFFGGBFDEGGGGF9CFFFGFCEDGEGCFGGGGGGGFDGGGGCEF7<9C:FFEGEF9B<FEGGGFEEG>EEGDGGCF8FG0A?+<C@0C+:?CEF*<9A88EGGGFFFGCC8EFGDGGGFFCFFDFGD85CE*/<FGGEGG66:AE+@F798C?CC:EC9AFE*;F7FC5**2
@M01751:259:000000000-C669V:1:1102:23124:6779 1:N:0:AGAGTC
CGCTTACGTCATCCCCACCTTCCTCCGGTTTATCACCGGCAGTCTCCTTTGAGTTCCCGACCGAATCGCTGGCAACAAAGGATAAGGGTTGCGCTCGTTGCGGGACTTAACCCAACATTTCACAACACGAGCTGACGACAGCCATGCAGCACCTGTCTCACGGTTCCCGAAGGCACTAAGGCATCTCTGCCAAATTCCGTGGATGTCAAGAGTAGGTAAGGTTCTTCGCGTTGCATCGAATTAAACCACATGCTCCACCGCTTGTGCGGGCCCCCGTCAATTCATTTGAGTTTTAACCTTG
+
CCCCCGGGGGGE@FGCGGFGFGGGG@FECFGGFDGGC7@CBEEE@EFGGGGCFEEFF@8,@F@@8BF8FE@FGFGGGDE86=FFGGDFFG7F=C@+>FG<FF7@FGGGGGEFFFGCFFGGFFGGDFGGG:+CF8>>::FFCEF,=,D<>FG@CGFFDG=CGGFFFCB:CG:<CFFGFFC<AF7FF;FCFGGGE<E<BC,7<*<,?2,FFFF:FGECGGGGGG9FGGGGG>CE?EG7:8ECCCCF9<8/;*<EF+3C+:E:8E>EC6C*?EE*CCC=C7*;?9?ACFGGF5+0<CFGC<+<+
@M01751:259:000000000-C669V:1:1102:23932:6851 1:N:0:AGAGTC
CGCTTACGTCATCCCCACCTTCCTCCGGCTTATCACCGGCAGTCCCCCTAGAGTGCCCAACTGAATGCTGGCAACTAAGGGCGAGGGTTGCGCTCGTTGCGGGACTTAACCCAACATCTCACGACACGAGCTGACGACAGCCATGCAGCACCTGTGTCCTCGTCCCGAAGGAACGACCTCATCTCTGAAGTCTGCGAGGCATGTCAAGGGCTGGTAAGGTTCTGCGCGTTGCTTCGAATTAAACCACATGCTCCACCGCTTGTGCGGGCCCCCGTCAATTCCTTTGAGTTTTAATCTTGCG
+
CCCCCGGGGGGGGGGGGGGGGGGGGGGGGGGGGGGGGGGGGGGGGGGGGGGGGGGGGGGGGGGGGGGGGGGGGGGGGGGGGGGGGGGGGGGGGGGGGGEEGGGGGFGGGGGGGFGGGGCGGGGGGGGGGGGGGGGDCFEGGGGGGGGGGFGGGGGFGGGGGGGGGGCGGGGFFGGGGGGGGGCFGGGGGGGFGGGGGDCG*CFGFFFDCEGGGGGGGFGCFGFEGGGGGGGGGGFGGCCEG?GFGGFGGEG?E8CGG>CGGDG?FEDGGGGGGDGG5=F@9CGGG7<5EFFGFCCFGG792
@M01751:259:000000000-C669V:1:1102:28125:7065 1:N:0:AGAGTC
AGGATAACCGGATTAGATACCCTGGTAGTCCACGCCGTAAACGATGAATGCCAGCCGTTGGCCTGCTTGCAGGTCAGTGGCACCGCTAACGCATTAAGCATTCCGCCTGGGGAGTACGGTCGCAAGATTAAAACTCAAAGGAATTGACGGGGGCCCGCACAAGCGGTGGAGCATGTGGCTTAATTCGAAGCAACGCGCAGAACCTTACCCTCCCTTGACATGGCATGTTACCTCGAGAGATCGGGGATCCTCTTCGGAGGCGTGCACACAGGTGCTGCATGGCTGTCGTCAGCTCGTGTCG
+
CCCCCGGDFDGCGDGGGFG@-C@<FFEFFCCFF,:,:F;FDFDGFFCFEGGDGFFFFGGEGGG9DFFFDCCFCFGGGEC,C,CD=C+>:EF@:B?FFC<FEEGCCE::C@<CFGGGGGG,?FGFGGGG9<?,EFEFEFEC=D8B<E<?=+CF@+**<:*>7,>CCG*>11,@<,?<;C*<C,?,,,=<FFFGF=FFE7:F7<;E6?C+3+:1?CFGFFFCGGCFG+CC?EG72<E58C5;<0:;CC*8*;<C?9988?*:8:AE8@C+C/A*AF+<99?C9;*:E66AF>FEFC8C85C7:
@M01751:259:000000000-C669V:1:1102:18651:7070 1:N:0:AGAGTC
AGGATAACAGGATTAGATACCCTGGTAGTCCACGCCGTAAACGATGTCGACTTGGAGGTTGTTCCCTTGAGGAGTGGCTTCCGGAGCTAACGCGTTAAGTCGACCGCCTGGGGAGTACGGCCGCAAGGTTAAAACTCAAATGAATTGACGGGGGCCCGCACAAGCGGTGGAGCATGTGGTTTAATTCGATGCAACGCGAAGAACCTTACCTACTCTTGACATCCACGGAATCTGGCAGAGATGCCTCAGTGCCTTCGGGAACCGTGAGACAGGTGCTGCATGGCTGTCGTCAGCTCGTGTT
+
CCCCCGGGGGGECFGGGGGGGGGFGGGGGGGGGGGGGGGGGGGGGGDFGGEGGGGGFEGGGGGGEGFFGGGGGGGGGEGGGGGGGGGGGGGGDGEGGFFFGGGGGGGC7?FDEGGGGGED7FGGGGGFGGGFGGGGGGGGGGFGGGGGGGGGGGGGDGEFGGC:FCCCC7CFFFCFGGGEGFGGGCFGGFGGFGGGDG>EGGGGGGGGGGGGGGGGGGGGGGGGGFEGGGGGGGGGGGFGGGGGGGGFFG?F<CF?CGDGGGGGGDFDFEFFD?EGGCF?<FGGG>@CFFFGG?EGGC=*6
@M01751:259:000000000-C669V:1:1102:14653:7073 1:N:0:AGAGTC
CGCTTACGTCATCCCCACCTTCCTCCGGTTTGTCACCGGCAGTCTCCTTAGAGTGCCCACCATAACGTGCTGGTAACTAAGGACAAGGGTTGCGCTCGTTACGGGACTTAACCCAACATCTCACGACACGAGCTGACGACAGCCATGCAGCACCTGTGTCCGAGTTCCCGAAGGCACCGATCCATCTCTGGAAAGTTCTCTGCATGTCAAGGCCTGGTAAGGTTCTTCGCGTTGCTTCGAATTAAACCACATGCTCCACCGCTTGTGCGGGCCCCCGTCAATTCATTTGAGATTTAACCTT
+
C9BBCGGGGGGFGFGGGGCCFDFD9FCEGGGGGGGGEF@FGGFDAFGGFFEGCGFGG8FFFGFGGGGC,<@@CE<FFEFEG8<CEGF8CEFCFG@FGGGF??FFDEFFGFD95,+DFFCGAFFEGD4@+8+6>>FAF7FF=CFFFFFGD9F3FFD,>:EE,3CCFFFGGEFGE7>:@BF@GGFCFF;CCGFBFF@<CFGGGG@;A,?FFG:@FGG7<FGF9CC<FFEFFGGFGCCGE:EFGF>7?C+AF5::+<E@:+C2*:?:*0+2;E5>*:***2//:09AC@?973**3<C+++2<C
@M01751:259:000000000-C669V:1:1102:21562:7138 1:N:0:AGAGTC
CGCTTACGTCATCCCCACCTTCCTCCGGTTTGTCACCGGCAGTCTCCTTAGAGTGCCCACCATAACGTGCTGGTAACTAAGGACAAGGGTTGCGCTCGTTACGGGACTTAACCCAACATCTCACGACACGAGCTGACGACAGCCATGCAGCACCTGTGTCTGAGTTCCCGAAGGCACCAATCCATCTCTGGAAAGTTCTCAGCATGTCAAGGCCAGGTAAGGTTCTTCGCGTTGCTTCGAATTAAACCACATGCTCCACCGCTTGTGCGGGCCCCCGTCAATTCATTTGAGTTTTAACCTT
+
CCCCCGGGGGGGGFGGGGEGGGGGGGGGGGGGGGGGGGGGGGGGGGGGGFGGDGGGGGGGGGGGGGGGGGGGGGGGGGGGGGGGGGGGGGGGGGGGGGGFGGGGGGGGFGGGG,CGGGGGGGGCFGGDGGGGGGGGGGGGGGGGGGGGGGGGGGGGGGGGGGCGGGGGGGDGGGGGGGFGGGGGGGGGGGGGGGGFGGCCGFGGGGGGFFFCGGGGGGGGGFFBFGGGEFEGGGGGGGDFFFFFFGGGGGGGGGGEGFGGGGEEGC6?CEEGGGGGGGGGEGGGGGGGG7C<FGFGGGFGG
@M01751:259:000000000-C669V:1:1102:15699:7154 1:N:0:AGAGTC
CGCTTACGTCATCCCCACCTTCCTCCGGTTTATCACCGGCAGTCTCCTTTGAGTTCCCGACCGAATCGCTGGCAACAAAGGATAAGGGTTGCGCTCGTTGCGGGACTTAACCCAACATTTCACAACACGAGCTGACGACAGCCATGCAGCACCTGTCTCACGGTTCCCGAAGGCACTAAGGCATCTCTGCCGAATTCCGTGGATGTCAAGAGTAGGTAAGGTTCTTCGCGTTGCATCGAATTAAACCACATGCTCCACCGCTTGTGCGGGCCCCCGTCAATTCATTTGAGTTTTAACCTTT
+
CCCCCGGGGGGGGGGGGGGGGGGGGGGGFGGGGGGGGGGGGGGGGGGGGGGGGGGGGGGGGGG@@CFEFGEGGGGGGGGGGGGGGGGGGGGGGGGGDGGFGGGEGGGGGFGFGGG@DGGGGGGGGGGGGGGGGGGG7EGEGGGGGGGGGGGGGGGGGGFFGGGGGGGGGGFGGGFGGGGGGGGGGGGGGGGGGGGGGGGGGGGGGGCGFGGFFFGCFGGGFGGGGGFFEEGGGGGFGC6FFFGGGGGFGFGGFFGGFGGGEGGGGFGGDGGEGGGDEGCEGGGGGGGGFDGGGGGGGGCF+
@M01751:259:000000000-C669V:1:1102:11908:7156 1:N:0:AGAGTC
CGCTTACGTCATCCCCACCTTCCTCCGGCTTATCACCGGCGGTTCCTTTAGAGTACCCAACCAAATGATGGTAACTAAAGGCGAGGGTTGCGCTCGTTGCGGGACTTAACCCAACATCTCACGACACGAGCTGACGACAGCCATGCAGCACCTGTGTCCTAGTCCCCGAAGGGAAAGCCAGATCTCTCTGGCGGTCCAGGCATGTCAAAAGGTGGTAAGGTTCTGCGCGTTGCTTCGAATTAAACCACATGCTCCACCGCTTGTGCGGGCCCCCGTCAATTCCTTTGAGTTTTAATCTTGC
+
CCCCCGGGGGGGGGGGGGGGGGGGGGGGGGGGGGGGGGGGGGGGGGGGGGGGGGGGGGGGGGGGGGGGGGGGG,EFGGGGGGGGGGGGGGGGGGGGGGGGGGGGGGGFGGGGGGGGGGGGGGGGEGGGGGGGGFGEGGGGGFGGCFGGGF@FGGGGGGGGGGGEFFGGGGGGGGGGGGGFGGD@,<?FGGGGGGGGGFGGFCFGFGGGG?EEGGGGFGGGFFFGGGGGGGGGEGGCC5@FGGCGGFFGGGGGGGGGFFEEEEGGCFC58CEGGGDCEEGGGGGGG?90;FGFGFDF9E?9+
@M01751:259:000000000-C669V:1:1102:15394:7173 1:N:0:AGAGTC
AGGATAACAGGATTAGATACCCTGGTAGTCCACGCCGTAAACGATGTCGACTTGGAGGTTGTTCCCTTGAGGAGTGGCTTCCGGAGCTAACGCGTTAAGTCGACCGCCTGGGGAGTACGGCCGCAAGGTTAAAACTCAAATGAATTGACGGGGGCCCGCACAAGCGGTGGAGCATGTGGTTTAATTCGATGCAACGCGAAGAACCTTACCTACTCTTGACATCCAGAGAACTTAGCAGAGATGCTTTGGTGCCTTCGGGAACTCTGAGACAGGTGCTGCATGGCTGTCGTCAGCTCGTGTT
+
CCCCCGGGGGGFGGGGGGGGGGGGGGGGGGGGGGGGGGGGGGGGGGGFGGEGGGGGGGGGGGGGGGGGGGGGGGGGGGGGGGGGGGGGGGGGGGGGEFDFGGGGGGGGGGGGGGDEGGGGGGGGGGGGGGGGGGGGGGGGGGGGGGGGGGGGGGDGGGGGGGGGGGG@FGGGGGGGGGGGGGGGGGGGGGGGGGGDGEGGDGGGGGGGGGGCCFFFGCGFGGGGGGCFFGGGGGGFCCEC8CFGGGGG6A8C:EGGGGGDG>FFCFGGGGF6*<FGCFF@99EFGGGGGGG*CFDFGGGC=
@M01751:259:000000000-C669V:1:1102:9828:7258 1:N:0:AGAGTC
AGGATAACAGGATTAGATACCCTGGTAGTCCACGCCGTAAACGATGTCGACTTGGAGGTTGTTCCCTTGAGGAGTGGCTTCCGGAGCTAACGCGTTAAGTCGACCGCCTGGGGAGTACGGCCGCAAGGTTAAAACTCAAATGAATTGACGGGGGCCCGCACAAGCGGTGGAGCATGTGGTTTAATTCGATGCAACGCGAAGAACCTTACCTACTCTTGACATCCACGGAATTCGGCAGAGATGCCTTAGTGCCTTCGGGAACCGTGAGACAGGTGCTGCATGGCTGTCGTCAGCTCGTGTT
+
CCCCCGGGGGFFGGGGGGGGGGGGGGGGGGGGGGGGGGGGGGGGGGGGGGGGGGGGGEGGGGGGGGGGGGGGGGGGGGGGGGGGGGGGGGGGGGGGGGGGGGGGGGGGGGGGGGGGGGGGGGGEGGGGGGGGGCDFFFGGGGGGGGGGCFGGGGGGGFGGGGGGGGGGGGGGGGGGGGGDFFGGGGGGGGGG?EGGGGGGGGGGGGGGGGGGGGGGGGGGGGGGGGGGGGGGGGG>:CFGGGGGGFF?FGGC9FGGGGGEGGGGGFCEGGGGGGF6CFF+:CFGFEC?CEECCE+0;:**2
@M01751:259:000000000-C669V:1:1102:21892:7493 1:N:0:AGAGTC
CGCTTACGTCATCCCCACCTTCCTCCGGTTTGTCACCGGCAGTCTCATTAGAGTGCCCAACTAAATGTAGCAACTAATGACAAGGGTTGCGCTCGTTGCGGGACTTAACCCAACATCTCACGACACGAGCTGACGACAGCCATGCAGCACCTGTGTTCAGGTTCCCTTTCGGGCACAGCCAAATCTCTTCGGCCTTCCTGACATGTCAAGGGTAGGTACGGTTTTTCGCGTTGCATCGAATTAATCCACATCATCCACCGCTTGTGCGGGTCCCCGTCAATTCCTTTGAGTTTTAATCTTT
+
CCCCCGGGGGGGGGGG@FGGGGGGGGGGGGGGGGGGGGGGGGGGGGDFGFGFGGGGGGDF7FGG,ECEF9FGG<D8<FCEGGGGGGGGEGFGDG@CFDGGGCGFGGGGGGGGGGCEFEF<FFGGEFG7@CE8FGGDFGCC<BECFGAD>BF8CGGGFGGCAFCEGGGGGFGDBCGGCCGG7BFCEFGCEFD@<C7<EFF?FDGF,7@9@FDEF7BEFE,:*+14=FFEG*FG*;+:<C@;CFGDFCF660<ACEGAF82*:>C;;+<8C>EG;@FD8EG*<CFFCF7++*3<@E7?<9CC+
@M01751:259:000000000-C669V:1:1102:10963:7505 1:N:0:AGAGTC
CGCTTACGTCATCCCCACCTTCCTCCGGTTTGTCACCGGCAGTCTCCTTAGAGTGCCCACCATAACGTGCTGGTAACTAAGGACAAGGGTTGCGCTCGTTACGGGACTTAACCCAACATCTCACGACACGAGCTGACGACAGCCATGCAGCACCTGTGTCTGAGTTCCCGAAGGCACCAATCCATCTCTGGAAAGTTCTCAGCATGTCAAGGCCAGGTAAGGTTCTTCGCGTTGCTTCGAATTAAACCACATGCTCCACCGCTTGTGCGGGCCCCCGTCAATTCATTTGAGTTTTAACCTT
+
CCCCCGGFGGGGGFGGGGGGGGG<FFGGEGGGGGGGFGGGGDFGGGGGGGGGGGEGGGCFGGGCGCFFFGGGGGGGGGFGGGGGGGGGEGGGGGGGGGGGGGGGGGGFGFFFFGGGGGFGDFGGGGGGGGGD@CFFGGDEGGGGGGGGGCGGGGGGGGGGGGGGGFGGGGGGGGGGGGG:FGGGGG@FFFFGG:FGGGGDFFGGGFGEG@<FGGGGCCGGGGGGGGGGGGGFG>EGGFGFAEFGGFFD58CCCFE?FFGGEECCGGFG5EGGEGECEGD=*ACAFGCC<+;EF7EF@G7EG
@M01751:259:000000000-C669V:1:1102:22100:7515 1:N:0:AGAGTC
CGCTTACGTCATCCCCACCTTCCTCCGGTTTATCACCGGCAGTCTCCTTTGAGTTCCCGACCGAATCGCTGGCAACAAAGGATAAGGGTTGCGCTCGTTGCGGGACTTAACCCAACATTTCACAACACGAGCTGACGACAGCCATGCAGCACCTGTCTCACGGTTCCCGAAGGCACTCAGGCATCTCTGCCAGATTCCGTGGATGTCAAGAGTAGGTAAGGTTCTTCGCGTTGCATCGAATTAAACCACATGCTCCACCGCTTGTGCGGGCCCCCGTCAATTCATTTGAGTTTTAACCTTT
+
CCCCCGGGGGGGGGGGGGGGGGGGGGGGGGGGGGFGGGGGGGGGFGGGGGFGGGGGGGGGGGG@88BCFFGEGGGGGGGGGGGGGGGGGGGGGGGGGGGGGGGGGGGFFFGGFGGGFFGGGGGGGGGGGGGGGGGGGGGGGGGGGGGGGGGGGGGGGGGGGGGGGGGGGGGEGGGF:FFCFFGGGGGGGFGGGGGGGGGGFGGGGGFGGGGDGGGGGGFGGGGGGGFGGGGGGGGFFEGGGGGGGGFFGDCFG?CGGGGGCCEGGGGEGDD5CEEECEGCGGGCGGF?C5FGGGG8EFGG+
@M01751:259:000000000-C669V:1:1102:22074:7532 1:N:0:AGAGTC
AGGATAACAGGATTAGATACCCTGGTAGTCCACGCCGTAAACGATGTCGACTTGGAGGCTGTTCCCTTGAGGAGTGGCTTCCGGAGCTAACGCGTTAAGTCGACCGCCTGGGGAGTACGGCCGCAAGGTTAAAACTCAAATGAATTGACGGGGGCCCGCACAAGCGGTGGAGCATGTGGTTTAATTCGATGCAACGCGAAGAACCTTACCTACTCTTGACATCCAGAGAATTTAGCAGAGATGCTTTAGTGCCTTCGGGAACTCTGAGACAGGTGCTGCATGGCTGTCGTCAGCTCGTGTT
+
CCCCCGGGGGGFFGGGGGGGGGGGGGGGGGGGGGGGGGGGGGGGGGGGGDGGGGGGGGGGGGGGGGFGGGGGGGGGGGGGGGGGGGGGGGGDGGGGGGFGGGGGGGGGGGGGGGGGGGGCGGGGGGEGGGGGGGGGGGG9FFGGGGGGGGGGGGGGEGGCGGGGGBFC7<CFGGCFFGGGGGGGFGGGGGGEGGGGGGGECEGGGGGGGGGGGD8CFDGGGGEFGGGGGGGGGGGGGGCCFGGGGGGGCGGGGGFGFGEGECCFGFGGGFCFGGGGGCFGGF6CGGGFFFGGGGGEG*:CG
@M01751:259:000000000-C669V:1:1102:12854:7568 1:N:0:AGAGTC
AGGATAACAGGATTAGATACCCTGGTAGTCCACGCCGTAAACGATGTCAACTAGCCGTTGGGATCCTTGAGATCTTAGTGGCGCAGCTAACGCATTAAGTTGACCGCCTGGGGAGTACGGCCGCAAGGTTAAAACTCAAATGAATTGACGGGGGCCCGCACAAGCGGTGGAGCATGTGGTTTAATTCGAAGCAACGCGAAGAACCTTACCTGGCCTTGACATGCTGAGAGCTTTCCAGAGATGCTTCGGTGCCTTCGGGAACTCTGAGACAGGTGCTGCATGGCTGTCGTCAGCTCGTGTT
+
CCCCCGGGGGGFGGGGGGGFGGGGGGGGGGGGGGGGGGGGGGGGGGGGGGGGGGGGGGGGGGGGGGGGGGGDFFGGGGGGGGGGGGGGGGGGGGGGGGGGGGGGGGGGGGGGGGDGGGGGGGGGGGGGGGGGGGGGGFFGGGGGGGFFGGGGGGGEGGGGGGGGGGGEEEFGGFFGGGGGGGGGGGGFFGGGGGGGGGDGGGGGGGGFGGGGFGCEGDGGGGFGGEGGGGFGGGGGGGGGGFFGG?CGGGGGGGGGGGGDEGEGGFFDCGGGGGFGGGGGGGGGGDF6FGGCEFFGDGGGF
@M01751:259:000000000-C669V:1:1102:10392:7644 1:N:0:AGAGTC
CGCTTACGTCATCCCCACCTTCCTCCGGTTTATCACCGGCAGTCTCCTTTGAGTTCCCGACCGAATCGCTGGCCACAAAGGATAAGGGTTGCGCTCGTTGCGGGACTTAACCCAACATTTCACAACACGAGCTGACGACAGCCATGCAGCACCTGTCTCACGGTTCCCGAAGGCACTGAGGCATCTATGCCAGATTCCGTGGATGTCAAGAGTAGGTAAGGTTCTTCGCGTTGCATCGAATTACACCACATGCTCCACCGCTTGTGCGGGCCCCCGTCAATTCATTTGAGTTTTAACCTTT
+
@CCCCGGG9EFGGGFGFGGGGGGGGGGGEGDGDFFCGGDEGGGGGGGGGGGGDGGGGFEGGCE@@FEEGDGDE,EFFGGGGFGEE,F,::CFGGGGCEFCCEEDEDGFFFFG8E<F@@CFGGGGGEGGEE73F89BFECFGFF@D838FD<>CA@GGFGGGF7DFGGGG7F<<FCBCGCCDGGGFC,3;BFF?FF:,C:FFCCFFGCF@F?:FA,:C2?FFCFGGF,=FC?8CGGGG*A8C>F+<<8FFCF9C9:C?CFCEGG5C+9C58CEEGGD*:C570<CF+AA<8C<F7+<+<E<+
@M01751:259:000000000-C669V:1:1102:22725:7662 1:N:0:AGAGTC
CGCTTACGTCATCCCCACCTTCCTCCGGTTTATCACCGGCAGTCTCCTTTGAGTTCCCGACCGAATCGCTGGCAACAAAGGATAAGGGTTGCGCTCGTTGCGGGACTTAACCCAACATTTCACAACACGAGCTGACGACAGCCATGCAGCACCTGTCTCAGCGTTCCCGAAGGCACCAAAGCATCTCTGCTACGTTCGCTGGATGTCAAGAGTAGGTAAGGTTCTTCGCGTTGCATCGAATTAAACCACATGCTCCACCGCTTGTGCGGGCCCTCGTCAATTCATTTGAGTTTTAACCTTG
+
CCCCCDGGGFGG@FGGGGFAFFF9FFG@FFGFA<C@E@:::C6;6CCF9EF@FFDAEF::CFGF@BC,:@@FFFFFFCEFGCCFFG9CCECFGG+BFGGF@7@+CFGGGEG<FGFGGC<,8DAFG@FCFG+::,FGG7FEE7DFFGDC<F<ACF<F<FFA;FEGGGGGG>CF7FDFFCGG8,F,3CFFGF,F;:CEGEGGE*<<FGF9<:9CFCAFC7?ACFGDFFEA55:8:>AFE*:CEGCGF?FGC*+90A++88C8::;88++/*/C?8**:A=FG7309CEGC@@CF+<9FGGGG+
@M01751:259:000000000-C669V:1:1102:12569:7665 1:N:0:AGAGTC
CGCTTACGTCATCCCCACCTTCCTCCGGTTTATCACCGGCAGTCTCCTTTGAGTTCCCGACCGAATCGCTGGCCACAAAGGATAAGGGTTGCGCTCGTTGCGGGACTTAACCCAACATTTCACAACACGAGCTGACGACAGCCATGCAGCACCTGTCTCACGGTTCCCGAAGGCACTAAGGCATCTCTGCCGAATTCCGTGGATGTCAAGAGTAGGTAAGGTTCTTCGCGTTGCATCGAATTAAACCACATGCTCCACCGCTTGTGCGGGCCCCCGTCAATTCATTTGAGTTTTAACCTTT
+
CCCCCGGGGGGGGGGGGGGGGGGGGGGGGGGGGGGGGGGGGGGGGGGGGGGGGGGGGGGGGGGC@CFFGGGGG,CFGGFGGGGGGGGGGGGGGGGGGGGGGGGGGGGGGFGGGGGGGGGGGGGGGGGGGGGGGGGGGGGGGGGGGGGGGGGGGGGGGGGGGGGGGGGGGGGGGGCFFGGGGGGGGGGGGGGGGEEGGGGGECGGGGGGGGGGGGGGGGG?FGGGGFGGGGGGDGGGG>FCFGGGGGGGGGGGGFGGFFF>EGGGG6EGGDGGGGGGGGGDFGGGGGGC98@FGGGGFFGG+
@M01751:259:000000000-C669V:1:1102:13741:7729 1:N:0:AGAGTC
AGGATAACAGGATTAGATACCCTGGTAGTCCACGCCGTAAACGATGTCGACTTGGAGGTTGTTCCCTTGAGGAGTGGCTTCCGGAGCTAACGCGTTAAGTCGACCGCCTGGGGAGTACGGCCGCAAGGTTAAAACTCAAATGAATTGACGGGGGCCCGCACAAGCGGTGGAGCATGTGGTTTAATTCGAAGCAACGCGAAGAACCTTACCAGGCCTTGACATGCAGAGAACTTTCCAGAGATGGATGGGTGCCTTCGGGAACTCTGACACAGGTGCTGCATGGCTGTCGTCAGCCCGTGTC
+
CCCCCGGGGGGGGGGGGGGFGGGGGGGGGGFFGGGGGGDGGGGGGGGFGFGGGGFDFGGGGGGFGGGGFFGGGGGGGGGGGGGGGGGGGGGGGGGGGFEFGGGGGGGG@EGGGGGGGGGGGGGGDEFGGGFGGGGGGG,EFCGGGGGGGGGGGGGGGGG@CCGFGGGCGFGFGGGGGGGGGGGGGGGGGCGGGGGGGGGGGGFGGGGGGGGGGFEGGGGGGFFGGGGCAFFGGGGGGG@CC@CFFGGGGGGGGGGGGGG5EGGFGGFGGGFGGG6CGGGCCGEFFGGFEG*:8C**::=:*
@M01751:259:000000000-C669V:1:1102:12955:7775 1:N:0:AGAGTC
CGCTTACGTCATCCCCACCTTCCTCCGGTTTGTCACCGGCAGTCTCCTTAGAGTGCCCACCTTAACGTGCTGGTAACTAAGGACAAGGGTTGCGCTCGTTACGGGACTTAACCCAACATCTCATGACACGAGCTGACGACAGCCATGCAGCACCTGTGTCAGAGTTCCCGAAGGCACCCATCCATCTCTGGAAAGTTCTCTGCATGTCAAGGCCTGGTAAGGTTCTTCGCGTTGCTTCGAATTAAACCACATGCTCCACCGCTTGTGCGGGCCCCCGTCAATTCATTTGAGTTTTAACCTT
+
CCCCCGGGGGGGFGGGGGGGGGGGGGGGGGGGGGGGGGGGGGGGGGGDGFGGGGGGGGGGGGGFGGGGGGGGGGGGGGFGGGGGGGGGGGGGGGGGGGGGGGGGGGGGFAFFGFGGGGGGGGGGGGGGGGGGGGGGGGGGGGGGGGGGGGGGGGGGGDGGGGGGGGGGGGGGGGGGGGGGGGGGGG9>FGGGFAFAFGGGGFGGGGGGGGGFGGGGGFGGDGGFGGGGGGGFG>CCGG>FGCFFGCFGGGGGFGC:CGGGGGGGCF6EGEECGGCG8EEE=FGGGGGG7CFFGGGGFGGGG
@M01751:259:000000000-C669V:1:1102:12124:7916 1:N:0:AGAGTC
CGCTTACGTCATCCCCACCTTCCTCCGAGTTGACCCCGGCAGTCTCCGATGAGTCCCCGGCATCACCCGCTGGCAACATCGAACGAGGGTTGCGCTCGTTGCGGGACTTAACCCAACATCTCACGACACGAGCTGACGACAACCATGCACCACCTGCGCAGGACCCTTGCGGACCCACCATCTCTGGAGGATTTCCCTGCATGTCAAGCCTTGGTAAGGTTCTTCGCGTTGCATCGAATTAAACCACATGCTCCGCCGCTTGTGCGGGTCCCCGTCAATTCCTTTGAGTTTTTGCCTTGCG
+
CCCCCGGGGGGFDCFCFGGGGGGGGGGEDFGEDFGGGGCEGGGGGGGGGGGGGGGGG8FEGGGGGGFGGEEGGGGGGGGGEGGGGFGEGGGGGDGGGGGGGGGGGGGGDFFFGGGGGGFGFGGFGGGGGGG>FGGGGGGGGGGGGGGGCFFGGGGEEDGGGGGGGGFDCEGGCCF7FGGG<FFCEFCCFGGGGGGGGGCGGGGGGFGFFFGGFGCCFFGGGGGFECGGGGCE+<@*;*AC7E7?FGGGD98CF?;CGEGEGGG+<88CEEG5A5;E8/<<+00<C?<8FGFF*86+0A<C5
@M01751:259:000000000-C669V:1:1102:16023:7924 1:N:0:AGAGTC
CGCTTACGTCATCCCCACCTTCCTCCGGTTTGTCACCGGCAGTCTCCTTAGAGTGCCCACCATAATGTGCTGGTAACTAAGGACAAGGGTTGCGCTCGTTACGGGACTTAACCCAACATCTCACGACACGAGCTGACGACAGCCATGCAGCACCTGTGTCTGAGTTCCCGAAGGCACCAATCCATCTCTGGAAAGTTCTCAGCATGTCAAGGCCAGGTAAGGTTCTTCGCGTTGCTTCGAATTAAACCACATGCTCCACCGCTTGTGCGGGCCCCCGTCAATTCATTTGAGTTTTAACCTT
+
CCCCCGGGGGGGGGGGGGGGGGGGGGGGGGGGGGGGGGGGGGGGGGGGGGGGGGGGGGGGGGGGGGGGGGGGGGGGGGGGGGGGGGGGGGGGGGGEGGGGGGGGGGGGGGGGGGGGGGGGFGGGGGGGGGGGGGGGGGGGGGGGGGGGGGGGGGGGGGGGGGGGGGGGGGGGGGGGGGGGFGGGGGFGGGGGGGGGGGGGGGGGGGGGGGFFGGGGGGEGFGFGGGGGGGGGGGGGGGEGGGGCFGGGGGGCEFFGGGGFDGGGGGGGDEGGGGGGGEECECEFFFGFFC=FFFGGGGGGG
@M01751:259:000000000-C669V:1:1102:22869:7964 1:N:0:AGAGTC
AGGATAACCGGATTAGATACCCTGGTAGTCCACGCCGTAAACGATGATAACTAGCTGTCCGGGGACTTGGTCTTTGGGTGGCGCAGCTAACGCATTAAGTTATCCGCCTGGGGAGTACGGTCGCAAGATTAAAACTCAAAGGAATTGACGGGGGCCTGCACAAGCGGTGGAGCATGTGGTTTAATTCGAAGCAACGCGCAGAACCTTACCAGCGTTTGACATGTCCGGACGACTTCGAGAGATCGATTTCTTCCCTTCGGGGACTGGAACACAGGTGCTGCATGGCTGTCGTCAGCTCGTG
+
CCCCCGGGGGGFGGGGGGGGGGGGGGGGGGGGGGGGGGGGGGGGGGGGGGGGGGGGGFGGGGGGGGGGGGGGGGGGGGGGGGGGGGGGGGGGGGGGGGGGGGGGFFGGGGGGGGGGGGGGGGGGGCEGGGGFGGGGGGGGGGGGGGGGGGGGGGGGGGGGGGGGGGC>FGFGGGGGGGGGGFGCFFGGGGGGFGGDGDGGGGGGGGGCGCCFFEGGGGCGG7CFFGGCECEGGGGGGGGFGGGGGGGDGGGGGFFGGGGGGGDEGGGG8+0CFGG9F?CEDCFCFFGD>FGGGGGG+<E5*
@M01751:259:000000000-C669V:1:1102:27650:7972 1:N:0:AGAGTC
AGGATAACCGGATTAGATACCCTGGTAGTCCACGCCGTAAACGATGTCAACTAGCCGTTGGGATCCTTGAGATCTTAGTGGCGCAGCTAACGCATTAAGTTGACCGCCTGGGGAGTACGGCCGCAAGGTTAAAACTCAAATGAATTGACGGGGGCCCGCACAAGCGGTGGAGCATGTGGTTTAATTCGAAGCAACGCGAAGAACCTTACCTGGCCTTGACATGCTGAGACCTTTCCAGAGATGGATTGGTGCCTTCGGGAACTCAGACACCGGTGCTGCATGGCTGTCGTCAGCTCGTGTC
+
CCCCCFGGGGGC7FFGGGGF9AFGGGEGGGGG<FGGGGDGGGGGGGGFFFGGGGGGGB:FGDACF@F9FGGE<9F9<CFFGGGGFGDGGFGGGGGGGFFEFGFFGFFF>BCGE:FFFGGE@FEGG++DFGGGDGC8DGFFFCFGGF9FGC:=CCCGEGGGGGC33=:CCGEGGGGGGGG8*2,7?CCGFFGGGCCCDEGCEE+;C@<CFGFF>FF+<:CGF7CG?FFFC+/AFG+<?CG5>FFGFGCFGGG+ACFDCCG5CFGFFFG@68*1:C=5F72CEF=5EG8<EGG58+9CEECF*
@M01751:259:000000000-C669V:1:1102:5753:7982 1:N:0:AGAGTC
CGCTTACGTCATCCCCACCTTCCTCCGGTTTATCACCGGCAGTCTCCTTTGAGTTCCCGACCGAATCGCTGGCAACAAAGGATAAGGGTTGCGCTCGTTGCGGGACTTAACCCAACATTTCACAACACGAGCTGACGACAGCCATGCAGCACCTGTCTCACGGTTCCCGAAGGCACTGAGGCATCTCTGCCGAATTCCGTGGATGTCAAGAGTAGGTAAGGTTCTTCGCGTTGCATCGAATTAAACCACATGCTCCACCGCTTGTGCGGGCCCCCGTCAATTCATTTGAGTTTTAACCTTT
+
CCCCCGGGGGGGGGGGGGGGGGGGGGGGGGGGGGGGGGGGGGGGGGGGGGDGGGGGGGGGGGG@@BCEFGGGG8FFGGGGGGGGGGGGGGGGGGGGGGGGGGGGGGGGGGGGGGGGGGGGGGGGGGGGGGGGGGGGGGGD7EGGGGGGGGGGGGGGGGGGGGGGGGGGGGGEGGCGGGGGGGGGGGGGFGGGGDGGGGGGGGGGGGGDGCFFGGGGGGGGGGG@FFGGGGGGGGGGGCCGCFGFGGFGGGFFGGGFFGGGGGEDGGGGDEG:CEGGGGG=FCCDGGGGFFGECF?CGFGG7
@M01751:259:000000000-C669V:1:1102:14132:7987 1:N:0:AGAGTC
AGGATAACAGGATTAGATACCCTGGTAGTCCACGCCGTAAACGATGATAACTAGCTGTCCGGGTGCTTGGCATTTGGGTGGCGCAGCTAACGCATTAAGTTATCCGCCTGGGGAGTACGGTCGCAAGATTAAAACTCAAAGGAATTGACGGGGGCCTGCACAAGCGGTGGAGCATGTGGTTTAATTCGAAGCAACGCGAAGAACCTTACCTGGCCTTGACATGCTGAGAACTTTCCAGAGATGGATTGGTGCCTTCGGGAACTCAGACACAGGTGCTGCATGGCTGTCGTCAGCTCGTGTC
+
CCCCCGGGGGGFGGGGGGGGGGGGGGGGGGGGGGGGGGGGGGGGGGGGGGGGGGGGGGGGGGGGGGGGGGGGGGGFGGGGGGGGGGGGGGGGGGGGGFGGGGGGGGGGGGGGGGGGGGGGGGGGGGGGGGGGGGGGGGGGFGGGGGGFGGGGGGGGGGGGGGGGGGGCFEGGGGGGGGGGGGGGGGGGGGGGGGGGGGGGGGGGGGGGGGGGGGGGGFGGFGFGGGGGGGGGGGFGGGGGFGGGGGGFGGGGGFGFFGDEGGGGGGGGGGGGGGGGGGGGFFGGGGGFGECFCG??=5=C:
@M01751:259:000000000-C669V:1:1102:25396:8039 1:N:0:AGAGTC
AGGATAACAGGATTAGATACCCTGGTAGTCCACGCCGTAAACGATGTCGACTTGGAGGTTGTTCCCTTGAGGAGTGGCTTCCGGAGCTAACGCGTTAAGTCGACCGCCTGGGGAGTACGGCCGCAAGGTTAAAACTCAAATGAATTGACGGGGGCCCGCACAAGCGGTGGAGCATGTGGTTTAATTCGATGCAACGCGAAGAACCTTACCTGGCCTTGAAATGCTGAGAACTTTCCAGAGATGGATTGGTGCCTTCGGGAACTCAGACACAGGTGCTGCATGGCTGTCGTCAGCTCGTGTG
+
CCCCCGGGGGGFGEGFGGDFG,CEFGGGGFFGFEDGGECEGDFGC9F9FFFDGGGGGEBDEFGGGGGGFCFG?FFGF>8D@FCCGEGEA?FCFGEEE<FGGGFGG7FGGFGGGEGGGFGG=FFGGGGGFFFFG9F8CDFGD,B8BDE9D>CFCGG@F@F7FG@BFGGBCGGD>*>FGCDFB7FCFFEFF9<FCFGGGGEDEEGFFGF++3<?FAC6CCF+++0<<?9*<EGGGGGFCF7CE7+CC?@C6CEGGGEC58:>8CC<F+<CCCF>5A8@E+9EGF*/AEGGF888CF++///**
@M01751:259:000000000-C669V:1:1102:18215:8041 1:N:0:AGAGTC
AGGATAACAGGATTAGATACCCTGGTAGTCCACGCCGTAAACGATGATAACTAGCTGTCCGGGGACTTGGTCTTTGGGTGGCGCAGCTAACGCATTAAGTTATCCGCCTGGGGAGTACGGTCGCAAGATTAAAACTCAAAGGAATTGACGGGGACCCGCACAAGCGGTGGAGCATGTGGTTTAATTCGATGCAACGCGAAGAACCTTACCTACTCTTGACATCCACGGAATCTGGCAGAGATGCCTCAGTGCCTTCGGGAACCGTGAGACAGGTGCTGCATGGCTGTCGTCAGCTCGTGTT
+
CCCCCGGGGGFGFGGGGGGGGGGGFGGGGGGFGGGFGGGGGGGGGGGGGGGGGGGGGGGGGGGGDGGGFGGGFGGGGGGGGGGGGGGGGFGGGGGGGGGGGGGGGGGGGGGGGGGGGGGGGGGGGGGCFGGGGGGGGGGGGGGGGGGGGGGGGGGGGGG@FGGGGGGGGCFGGGGGDGGFCCFGGGGGFGGGDEGGGGGGGGGGGGGGGGGGGGFGGGGGGGGGGGGDGGGGGGGGGGGGGGFGGGCFGFGGGGGGGGG8CGGGGGDGGGGGGGFGGGGGGG6:ECGFFCFFEF7AE5>CC
@M01751:259:000000000-C669V:1:1102:3813:8155 1:N:0:AGAGTC
CGCTTACGTCATCCCCACCTTCCTCCGGTTTATCACCGGCAGTCTCCTTTGAGTTACCACCATTACGTGCTGGCAACAAAGGATAAGGGTTGCGCTCGTTGCGGGACTTAACCCAACATGTCACAACACGAGCTGACGACAGCCATGCAGCACCTGTCTCAGAGTTCCCGAAGGCACTAAAGCATCTGTGCTAAATTCTCTGGATGTCAAGAGTAGGTAAGGGTCTTCGCGTTGCATCGAATTAAACCACATGCTCCACCGCTTGTGCGGGCCCCCGTCAATCCATTTGAGTTTTAACCTT
+
CCCC@@FGEFGF9FGEGG;<<FCEFGGGFCFG<EEEG;:FCD<@,@FFA,CFFCEFDFFCCFCC9EGEFFGGCGCCDE@FGF,:CCCEG<CCF>F>:FGFFDFEF+CFGB,EFFE7=+<,<CFFGGDAFC+4=BCF,BFEC7=><>DGGGD<FB<,33D<@=3@FFFGEF*@FEGGGFF@FDC<FC,,@FF,DBF;@D<73>FEF7F33<,CF;CCFFGGF,,42<944*=<C<7CFGEFGGGGGD9C5C8?+02<C6C>G5*18*+3:C*::C5?EE8CEC+:+0<79<@C?CEC6ACFF
@M01751:259:000000000-C669V:1:1102:22746:8278 1:N:0:AGAGTC
AGGATAACAGGATTAGATACCCTGGTAGTCCACGCCGTAAACGATGTCGACTTGGAGGTTGTTCCCTTGAGGAGTGGCTTCCGGAGCTAACGCGTTAAGTCGACCGCCTGGGGAGTACGGCCGCAAGGTTAAAACTCAAATGAATTGACGGGGGCCCGCACAAGCGGTGGAGCATGTGGTTTAATTCGATGCAACGCGAAGAACCTTACCTACTCTTGACATCCACGGAATCTGGCAGAGATGCTTCAGTGCCTTCGGGAACCGTGAGACAGGTGCTGCATGGCTGTAGTCAGCTCGTGTT
+
CCCCCGGGGGGEGGGEFGGGGGFGGGGFGGGGGGGGGGGGGGCFGGGGG8CEFGFGFDGGGGGG9FCFFFF@ACFCFEGGGGCCGGGGFGFEF:CFCDGGGGGGGGGGGGGGGGGGGFGGGEEGGEF=DFGGGGGAFGFCFFF<EFFGAFGECEGGGGGGG>CGGGGGEGGGG79FCDCFGGGGGGGFGGCGFGGDEECECEGDD@FGGGGGGGFGGFGGFFGGGFEGCE>9@FGGGGGFGGGGFE9:CF+C9ACGG5>EGGGGG5FGCFGGGG6?FGG?FFGGGGF20<C+:AFG=GFC=
@M01751:259:000000000-C669V:1:1102:23397:8303 1:N:0:AGAGTC
AGGATAACAGGATTAGATACCCTGGTAGTCCACGCCGTAAACGATGAATGCCAGCCGTTGGCCTGCTTGCAGGTCAGTGGCGCCGCTAACGCATTAAGCATTCCGCCTGGGGAGTACGGCCGCAAGGTTAAAACTCAAATGAATTGACGGGGGCCCGCACAAGCGGTGGGGCATGTGGTTTAATTCGCTGCAACGCGACGCACCTTACCTACTCTTGACATCCAGCGAACTTAGCAGAGATGCGTTGTTGCCTTCGGGAACGCTGAGACAGGTGCTGCATGGCTGTCGTCAGGTCGTGTTG
+
<ACC@<<F<FDDEF@C-@C@CC,CEFGGEA9-EGBC@@@CD<,+:9EGGGF@<FG8+,@7@86,CFE<,,C6FFF,,<@F7@:@@=FGG8FFCGGF?FAEFA5C4CFE+++@+8C<FC7@=F=7>FFF95?CB=,EDGGDCFDFEF,,8+++:FEFCC7**8>:>C1*4*484FF<,8,<:F<CGD<71FC,?<<*11*/*:?>CD:<?+0@6+7A+3<+<<8:C8?CE8/<+3:9+0*;9+<*2121AA+9<7C8*1**2*218CC+3;8@C@6<C68+A852/2AC88*;*3<8CC:E*
@M01751:259:000000000-C669V:1:1102:21216:8314 1:N:0:AGAGTC
CGCTTACGTCATCCCCACCTTCCTCCGGTTTATCACCGGCAGTCTCCTTTGAGTTCCCGACCGAATCGCTGGCAACAAAGGATAAGGGTTGCGCTCGTTGCGGGACTTAACCCAACATTTCACAACACGAGCTGACGACAGACATGCAGCACCTGTCTCAGAGTTCCCGAAGGCACTAAAGCATCTCTGCTAAATTCTCTGGATGTCAAGAGTAGGTAAGGTTCTTCGCGTTGCATCGAATTAAACCACATGCTCCACCGCTTGTGCGGGCCCCCGTCAATTCATTTGAGTTTTAACCTTG
+
@CC9CEGEFGGGFGG<FGB@EEFFFFEDGDGFDEFCGE:FCFFGACDFFFGFGGGDEFB:B:@88,6:C@CGGFGGGF8<CE@FGGDF<F=FG@=FFEEEDCDGFGFFGDGF8FGGGGGGGGGGG:FCB@FE:89BE7@FG8<B9A@99>FEGGDF?EFGCFG===@8CF@:C@CE8FFF9FGGG,CGFG9=FF9CC9,;,<F9FGGF:<CFGGFGCGGFCCGGGFGGECFF5CFFEEF?@EFCEFGGGFGGF@<@CF8?EEEFF@FCGGGG58=EGGGGGGC+:EEFF>CCFGCGGC:<0
@M01751:259:000000000-C669V:1:1102:4808:8390 1:N:0:AGAGTC
AGGATAACAGGATTAGATACCCTGGTAGTCCACGCCGTAAACGATGATAACTAGCTGTCCGGGGACTTGGTCTTTGGGTGGCGCAGCTAACGCATTAAGTTATCCGCCTGGGGAGTACGGTCGCAAGATTAAAACTCAAAGGAATTGACGGGGGCCTGCACAAGCGGTGGAGCATGTGGTTTAATTCGAAGCAACGCGCAGAACCTTACCAGCGTTTGACATGTCCGGACGACTTCGAGAGATCGATTTCTTCCCTTCGGGGACTGGAACACAGGTGCTGCATGGCTGTCGTCAGCTCGTG
+
CCCCCGGGGGGGGGGGGGGGFGGGFGGGGGGGGGGGGGGGGGGGGGGGGGGGGGGGGGGGGGGGGGGGGGGGGGGGGGGGGGGGGGGGGGGGGGGGGGDFGGGGGGGGGGGGGGGGGGGGGGGGGGGGGGGGFGGGGGGGGGGGGGGGGGGGGGGGDGGGGGGGGGGGGGGGGGGG@FGFGGGGGGGGGGGGGGGGGGGGGGGGGGGGGGGFGGEGEGGGGGGGDCEGGGGCGEGGGGF8EEGFGGGGGGGGG?CFGGGGGGDEGG>C?FGGGFGGGGGGG?FGGGFC8FFGGGGD7<CE*
@M01751:259:000000000-C669V:1:1102:5616:8394 1:N:0:AGAGTC
AGGATAACAGGATTAGATACCCTGGTAGTCCACGCCGTAAACGATGTCAACTAGCCGTTGGGAGTCTTGAACTCTTAGTGGCGCAGCTAACGCATTAAGTTGACCGCCTGGGGAGTACGGCCGCAAGGTTAAAACTCAAATGAATTGACGGGGGCCCGCACAAGCGGTGGAGCATGTGGTTTAATTCGAAGCAACGCGAAGAACCTTACCAGGCCTTGACATCCAATGAACTTTCCAGAGATGGATTGGTGCCTTCGGGAACATTGAGACAGGTGCTGCATGGCTGTCGTCAGCTCGTGTC
+
CCCCCGGGGGGGGGGGGGGGGGGGGGGGGGGGGGGGGGGGGGGGGGGGGGGGGGGGGGGGGGGGGGGGGGGGGGGGGGGGGGGGGGGGGGGGGGGGGGGGGGGGGGGGGGGGGGGGGGGGGGGGGGGGGGGGGGGGGGGGGGGGGFGGGGGGGGGGGGGGGGGGGGGEGGGGGGGGGGGGGGGGGGGGGGGGGGGGGGGGGGGGGGDC6CFGGGGGGGGGGGGGGGFGGGGGFGGFGG@C8EFF?7CFFGGFGFGFFGGEDGGF?CFFGGGGGGGCFFGFFGGGG>EF58CGGG+2?C=:*
@M01751:259:000000000-C669V:1:1102:22857:8402 1:N:0:AGAGTC
AGGATAACAGGATTAGATACCCTGGTAGTCCACGCCGTAAACGATGTCAACTAGCCGTTGGAATCCTTGAGATTTTAGTGGCGCAGCTAACGCATTAAGTTGACCGCCTGGGGAGTACGGCCGCAAGGTTAAAACTCAAATGAATTGACGGGGGCCCGCACAAGCGGTGGAGCATGTGGTTTAATTCGAAGCAACGCGAAGAACCTTACCAGGCCTTGACATGCAGAGAACTTTCCAGAGATGGATTGGTGCCTTCGGGAACTCTGACACAGGTGCTGCATGGCTGTCGTCAGCTCGTGTC
+
CCCCCGGGGGGGGGGGGGGGGGGGGGGGGGGGGGGGGGGGGGGGGGGGGGGGGGGGGGGGGGGGGGGGGGGGGFGGGGGGGGGGGGGGGGGGGGGGGGGGGGGGGEGGGGGGGDGGGGGGGGGGCGGGGDGGGGGGGGGGGGGGGGGGGGGGGGGGGGGCCCGGEGGGGG@FGGDEFGFGGGGFGGFFFGGGGGGGGGEGDEFGFGGGGGGGGGGGGGGGGGGG?7+:EFCEGGGGG?FF>@EGGGGGGGFFGGGGGGGGDFF?++09@6;@FFDGCCFFCGGGFDGFGGGGGGGG:=E7*
@M01751:259:000000000-C669V:1:1102:16966:8511 1:N:0:AGAGTC
CGCTTACGTCATCCCCACCTTCCTCCGGTTTATCACCGGCAGTCTCCTTTGAGTTCCCGACCGAATCGCTGGCAACAAAGGATAAGGGTTGCGCTCGTTGCGGGACTTAACCCAACATTTCACAACACGAGCTGACGACAGCCATGCAGCACCTGTCTCAGAGTTCCCGAAGGCACCAAAGCATCTCTGCTAAGTTCTCTGGCTGTCAAGAGTAGGTAAGGTTCTTCGCGTTGCATCGAATTAAACCACATGCTCCACCGCTTGTGCGGGCCCCCGTCAATTCATTTGAGTTTTAACCTTG
+
CCCCCEFGGFGGGGGGGGFFFGGGGGGGGGGGGFGGGCGGEGGG@FGGAEGCFFFGGGG7CCF@88B@@ECFG8@FGGGGGGFFCGFFGGGGGGFEGGGFEE@+:FFGFGGGGGGGFGGDGGGGGGGGGEEGDDFG@ECFGFCFGFGGFFGGGFGGFEGC@BCGGGGFGCFGGGCGGGDCCFGFFAFFGGC;;CFGG@FFC@,=FACG<FG@GFGGGEFD7>FGGGFFEGGGGGFF9;CEEGGGF7FGGGGF+0<<FFGGGEEGG6?>EEEEC58CCE?:C9C?CCCCFFGGGGGF+AFF+
@M01751:259:000000000-C669V:1:1102:12433:8526 1:N:0:AGAGTC
AGGATAACAGGATTAGATACCCTGGTAGTCCACGCCGTAAACGATGAATGCCAGCCGTTGGTCTGCTTGCAGGTCAGTGGCGCCGCTAACGCATTAAGCATTCCGCCTGGGGAGTACGGTCGCAAGATTAAAACTCAAAGGAATTGACGGGGGCCCGCACAAGCGGTGGAGCATGTGGTTTAATTCGAAGCAACGCGAAGAACCTTACCTACTCTTGACATCCACGGAATCTGGCAGAGATGCCTCAGTGCCTTCGGGAACCGTGAGACAGGTGCTGCATGGCTGTCGTCAGCTCGTGTTG
+
CCCCCGGGGGGGGGGGGGGGGGGGGGGGGGGGGGGGGGGGGGGGGGGGGGGGGGGGGGGGGGGGGGGGGGGGGGGGGGGGGGGGGGGGGGGGGGGAGGGGGGGGGGGGGGGGGGGGGGGGGGGGGGGGGGGGGGGGGGGGGGGGGGGGGGGGGGGGGGGGGGGGGGGGGGGGGGGGGGGGGGGGGGGGGGGGGGGGGGGE8FGGGGGGGGGGGGGGGGGGGGGGGGGEGGGGGGGGGGGGGGGGGGGGGGGGGGGGGGEGGGGGGGGGGFGGGGGGGGGGGGGCGGGGGGFGGGGGGGFF5
@M01751:259:000000000-C669V:1:1102:18037:8546 1:N:0:AGAGTC
CGCTTACGTCATCCCCACCTTCCTCCGGTTTGTCACCGGCAGTCTCCTTAGAGTGCCCACCATAACGTGCTGGTAACTAAGGACAAGGGTTGCGCTCGTTACGGGACTTAACCCAACATCTCACGACACGAGCTGACGACAGCCATGCAGCACCTGTGTCTGAGTTCCCGAAGGCACCAATCCATCTCTGGAAAGTTCTCAGCATGTCAAGGCCAGGTAAGGTTCTTCGCGTTGCTTCGAATTAAACCACATGCTCCACCGCTTGTGCGGGCCCCCGTCAATTCATTTGAGTTTTAACCTT
+
CCCCCGGGGGGGGGGGGGGGGGGGGGGGGGGGGGGGGGGGGGGGFGGGGGGGGGGGGGGGGGGGGGGGGGGGGGGGGGGGGGGGGGGGGGGGGGGGGGGGGGGGGGGGGFGGGFGGGGGGGGGGGGGDGGGGGGGGGGGGGGGGGGGGFFGGGGGGGGGGGGGGGGGGGGGGGGGGGGGFGGGGGGGGGGGGFFGEGGGG@GGGGGGGGGGGGGGFGGGGGGCCGGGGGGGGGGGGGGCGCGFGFGGGGGGGGGCFFGGGGGGGGG+ACEDEGGGEGECC?ECE:EFGEFGGGGFGGGGGG
@M01751:259:000000000-C669V:1:1102:20551:8598 1:N:0:AGAGTC
CGCTTACGTCATCCCCACCTTCCTCCGAGTTGACCCCGGCAGTCTCCTATGAGTCCCCACCATGACGTGCTGGCAACATAGGACGAGGGTTGCGCTCGTTGCGGGACTTAACCCAACATCTCACGACACGAGCTGACGACAGCCATGCACCACCTGTATACCGACAAAAAGGGGCACCATCTCTGGCGCTTTCCGGCATATGTCAAACCCAGGTAAGGTTCTTCGCGTTGCATCGAATTAATCCGCATGCTCCGCCGCTTGTTCGGGCCCCCGTCAATTCCTTTGAGTTTTAGCCTTGCGG
+
CCCCCGGGGGEGGGGGGGGGGGGGGGGGGGGGGGGGGGGGGGGGCFFDGGGGGGGGGGGGGGGGGGGGGGGGFGDFGGGGGGGGGGGGGGGGGGGGGGGGF>FGGGGGGF?FGGGCFFGG9<FGGGGGGGGGGGGGGGGGGGGGGGGFFGGGGGFGFDFGGGGGGGGGGGGGGGGCEFGGG;;CFGGDGGGCFFGGGGGFG9<FEGGFGGGFEFFFEF:CEC7<*8CEG55+CGGGGGGGF<@CGGDECCEGGGGGGGGGFF+:>CGEGGGGG5E*;ECF9CFGG7FG?CFGG?FGGFFEE
@M01751:259:000000000-C669V:1:1102:7445:8762 1:N:0:AGAGTC
AGGATAACAGGATTAGATACCCTGGTAGTCCATGCCGTAAACGTTGGGCACTAGGTGTGGGGTCTGTTTCCACGGATTCCGCGCCGTAGCTAACGCATTAAGTGCCCCGCCTGGGGAGTACGGCCGCAAGGCTAAAACTCAAAGGAATTGACGGGGGCCTGCACAAGCGGTGGAGCATGTGGTTTAATTCGAAGCAACGCGCAGAACCTTACCAGCGTTTGACATGTCCGGACGATTTCCAGAGATGGATCTCTTCCCTTCGGGGACTGGAACACAGGTGCTGCATGGCTGTCGTCCGCGC
+
CCCCCGGGGGGFFGGGGGGGFGGGGGFGGGGGGGGGGGGGGGGGGFGGFG;CFGGGGFGGGG:FFGGCEFGGGGGGGGGGGDGGGGFFEGGGGGGGGGGGGFGGGFGGGGGGGGGGGGGGGGDGGEEGDGGDFGG9FGFAEFFGGGFGFGGGGGGDCEGCCE8FFFCCEGCFGGGGGGGGGGGFF:FFFGGGGGGGGGGDFGGG5A8@6F?C6CE58CEEECFGGGGGGGD5EDEG@5?9FC+;FEGDFFG+2<CF@8@AE8>EE?8*;F:FGC0;8*3<6?CCCCC>***2<*2**/***
@M01751:259:000000000-C669V:1:1102:27542:8764 1:N:0:AGAGTC
CGCTTACGTCATCCCCACCTTCCTCCGGTTTGTCACCGGCAGTCTCCTTAGAGTGCCCACCATAACGTGCTGGTAACTAAGGACAAGGGTTGCGCTCGTTACGGGACTTCACCCAACAGCTCCCGACACGACCTGACCACAGCAATGCACCACCGGTCTCACGGTTCCAGAAGCCACTAAGGTATCTCTGCCGAATTCCGTGGATGTCAAGAGTAGGTAAGGTTGTTCGCGTTGCATAGAATTAAACCACATGCTCCACCGCCTGTGCGGGCCCCCGTACATTCATTTGAGTTTTAACTTT
+
CCCC@FFEGGECFGGCCFGGFFG9<FFGGGG@E<E@@@FE7@@FEEEFGCAFGA@E6FC:@<DCEEEAC,DEFF9,EC,6,E@8<FE,6<=:<66448C<<,44@+89?,EE<FF7@F,,,5,+@=FFE:>+@BBFG,BAF?8,,,,33,:BF@+:FC+F,33<F*FC,FGGG,>>B8:<B,,37?AF9FECC::=7F;AF:*17F,,3,,?FB,?BFC::,7,+**5<:7<B77+++0++<++A9:*;EFD?69+<8*;*8*:C++08/*:EEC8C2***+<++<++3:8<:+++3<+00
@M01751:259:000000000-C669V:1:1102:12526:8775 1:N:0:AGAGTC
AGGATAACCGGATTAGATACCCTTGTAGTCCACGCCGTAAACGATGTCGACTTGGAGGTTGTTCCCTTGAGGAGTGGCTTCCGGAGCTAACGCGTTAAGTCGACCGCCTGGGGAGTACGGCCGCAAGGTTAAAACTCAAATGAATTGACGGGGGCCCGCACAAGCGGTGGAGCATGTGGTTTAATTCGATGCAACGCGAAGAACCTTACCTACTCTTGACATCCAGCGAACTTAGCAGAGATGCTTTGGTGCCTTCGGGAACGCTGAGACAGGTGCTGCATGGCTGTCGTCAGCTCGTGTT
+
CCCCCGGGGGGGGGGGGGGGGGGGGGGGGGGGGGGGGGGGGGGGGGGGGGDGGGGGGGGGGGGGGGGGGGGGGGGGGGGGGGGGGGGGGGGGGGGGGGGGGGGGGGGGGGGGGGGGGGGGGGGGGGGGGGGGGGGGGGGGGGGGGGCGGGGGGGGGGGGEGGGGGGGGGGGGGGGGFGGGGGGGGGGGGGGGGGGGGGGGGDFGGGGGGGGGGGGGGGGG?EGGGGGGGGGGGGGGGGGGGGFGGGGFFGGGGGGGGGD>CFGGGGGGGGGGGG?FGGEFGGGGGGGDFG8*?C?@8*:*A
@M01751:259:000000000-C669V:1:1102:26735:8783 1:N:0:AGAGTC
CGCTTACGTCATCCCCACCTTCCTCCGGTTTATCACCGGCAGTCTCCTTTGAGTTCCCGACCGAATCGCTGGCAACAAAGGATAAGGGTTGCGCTCGTTGCGGGACTTAACCCAACATCTCACGACACGAGCTGACGACAGCCATGCACCACCTGTCACCATTGTCCCCGAAGGGAAAACTTGATCTCTCAAGCGGTCAATGGGATGTCACGAGTTGGTAAGGTTCTTCGCGTTGCTTCGAATTAAACCACATGCCCCACCGCTTGTGGGGGTCCCCGTCACTTCCTTTGAGTTTCCTCCT
+
<CCCCGGGFGGGGGGGGGG?A,FFGGGE8@FFGGGAE@CEFGEFEGGEGGDC@CFGGGGEFC+@F7F@FC7FF@CDFFG,<,CFGGDGGGCF7C7=F@E@7+4>@@DE5EFGFGCFGEC9DGG@FGGDCEFF7,F8FF:<FDG7<<FF9@CCEGGFFCG:>:FE<,@CF@*><F7FFC,<FD,CCFBC9:FF@F<C<F*2?C<FGGECFG9C:<F:B?EE+3@FF?C<9;18CCEDCC:?8E+:CFC7CCGGFC6+:CEGED**;*;:**/*2858@*AEG*++3:@F?79AEDFF++<*:
@M01751:259:000000000-C669V:1:1102:20794:8797 1:N:0:AGAGTC
AGGATAACCGGATTAGATACCCTGGTAGTCCACGCCGTAAACGATGTCGACTTGGAGGTTGTTCCCTTGAGGAGTGGCTTCCGGAGCTAACGCGTTAAGTCGACCGCCTGGGGAGTACGGCCGCAAGGTTAAAACTCAAATGAATTGACGGGGGCCCGCACAAGCGGTGGAGCATGTGGTTTAATTCGATGCAACGCGAAGAACCTTACCTACTCTTTACATCCACGGAATTCGGCAGAGATGCCTTAGTGCCTTCGGGAACCGTGAGACCGGTGCTGCGTGGCTGTCGTCAGCTCGTGTT
+
CCCCCGGFG7@:B;<C<EFGFGGAFFCFFFGGGGGGCFGGGGCDEFGCFFGGEFC8FCFG8FFGGCDF<EF<EEFG7CEEGC@7B@CEFFFGECCEGGF??CFGBEEGGC@F786?EEG::33@@FCFBF<><FGFCCG9FBFA<EFCGDGGG@>@F7FCFG8:F@C<1F::F7FF<::<FFF@FD9F:,?FFGE?EGCEC*2*@CFFEF7C+9CFF0@CFGCF?@5C>EFC78EEE5*C8<?:69@<<A9?E9:@FG*::CCE?@F8AF5*:CE59++*2;87/ACGFF*;;CC6E5*/0
@M01751:259:000000000-C669V:1:1102:11552:8845 1:N:0:AGAGTC
CGCTTACGTCATCCCCACCTTCCTCCGGTTTATCACCGGCAGTCTCCTTTGAGTTCCCGACCGAATCGCTGGCCACAAAGGATAAGGGTTGCGCTCGTTGCGGGACTTAACCCAACATTTCACAACACGAGCTGACGACAGCCATGCAGCACCTGTCTCACGGTTCCCGAAGGCACTGAGGCATCTCTGCCAGATTCCGTGGATGTCAAGAGTAGGTAAGGTTCTTCGCGTTGCATCGAATTAAACCACATGCTCCACCGCTTGTGCGGGCCCCCGTCAATTCATTTGAGTTTTAACCTTT
+
CCCCCGGGGGGGGGGGGGGGGGGGGGGGGGGGGGGGGGGGGEGGGGFGGGGGGGGFGGGGGGG@@BBFGGEDG,FGGGFGGGGGGFGGGGGGGGEGGGGCEGGGGDFGGAGFGGGGGGGGGGGGGGGGGGGGGGGGGGGEGGGGGGGFGGGGGGGGGGGCFEEGGEFGGGGDGGGGGGDGGGGGGCCFFGFGDFGFGGGC7CBF@FGGG?FGGGGGGGGFFGGGFGGFFGGGGG6EGGGGFGGGGG8C5EF:CFCCGGFGGGGGGFG*:CGEGGGGGG58E9EF<CECFGFGGGDF?:+C0
@M01751:259:000000000-C669V:1:1102:9452:8846 1:N:0:AGAGTC
AGGATAACAGGATTAGATACCCTGGTAGTCCACGCCGTAAACGATGTCGACTTGGAGGTTGTGCCCTTGAGGAGTGGCTTCCGGAGCTAACGCGTTAAGTCGACCGCCTGGGGAGTACGGCCGCAAGGTTAAAACTCAAATGAATTGACGGGGGCCCGCACAAGCGGTGGAGCATGTGGTTTAATTCGATGCAACGCGAAGAACCTTACCTACTCTTGACATCCAGCGAACTTAGCAGAGATGCTTTGGTGCCTTCGGGAACCGTGAGACAGGTGCTGCATGGCTGTCGTCAGCTCGTGTT
+
CCCCCGGGGGGFGGGGGGGGGGGGGGGGGGGGGGGGGGGGGGGGGGGGGGGGGGGGGGGGGGGGGGGGGGGGGGGGGGGGGGGGGGGGGGGDGGGGGGGGGGGGGGGGGGGGGGGGGGGGGGGGGGGGFGGFGGGGGGGGGGGGGGGGGGGGGGEGGGGGGGGGGGGGGGGGGGGGGGGGGGGGGGGGGGFGGGGGGGGGGGGGGGGGGGGGGGGGGGGGGGGFGGGGGCEFGFGFFF@C8EFGFFFFFC>CFGGGFGDEECCEE5;>EFFCGGGGG?E8EGGGGGGG>FFFGGGGG5::C
@M01751:259:000000000-C669V:1:1102:20383:8986 1:N:0:AGAGTC
CGCTTACGTCATCCCCACCTTCCTCCGGTTTATCACCGGCAGTCTCCTTTGAGTTCCCGACCGAATCGCTGGCAACAAAGGATAAGGGTTGCGCTCGTTGCGGGACTTAACCCAACATTTCACAACACGAGCTGACGACAGCCATGCAGCACCTGTCTCACGGTTCCCGAAGGCACTGAGGCATCTCTGCCAGATTCCGTGGATGTCAAGAGTAGGTAAGGTTCTTCGCGTTGCATCGAATTAAACCACATGCTCCACCGCTTGTGCGGGCCCCCGTCAATTCATTTTAGTTTTAACCTTG
+
CCCCCEC<FG@EEEGGFGGGGGGFGGGGGGGGGCGFDGDE:F@CFFF9CDFGGGAFGGGGGGG@@BC<F<F=FFGGFEFFFG,,EE@FEF==:CGG7FFFEGG+CEEGGGCE@CGEGGGGGGGGGGGC>F+>@C9D>CEGE7<<F,DC,B>FEA8ED9@99:*@FEFFEG7*><,>,3?<:CF@@CFG98,,34F2<FEG@CFC7C?F:<<:?<9CGG9CCCEF:FBECEEGCEC@?C?8:CFFEC@C@8CCFFF?CCE?:*;FC+:*:CEGGEGG5:C*<9CFFF++002@FC+3<CGG0
@M01751:259:000000000-C669V:1:1102:26033:9063 1:N:0:AGAGTC
AGGATAACAGGATTAGATACCCTGGTAGTCCACGCCGTAAACGATGTCGACTTGGAGGTTGTTCCCTTGAGGAGTGGCTTCCGGAGCTAACGCGTTAAGTCGACCGCCTGGGGAGTACGGCCGCAAGGTTAAAACTCAAATGAATTGACGGGGGCCCGCACAAGCGGTGGAGCATGTGGTTTAATTCGATGCAACGCGAAGAACCTTACCTACTCTTGACATCCACGGAATTCGGCAGAGATGCCTTAGTGCCTTCGGGAACCGTGAGACAGGTGCTGCATGGCTGTCGTCAGCTCGTGTT
+
CCCCCGGGGDGGGGGFFGFGGGGGGFGGGGGGGGGGGGGGGGGGGGGGGGGFGGGGGGCF8CFGGGGGGGG8ECGGGGFGF<BEGGGGGGGFGDGFGGDGGDCFCDGEGFGGGDGGCFGGGGGGEGG7FDGG<FGGGDFGGGG9D<>FFCB7:<CCFEEGGGC<CFC*F<:FFF:CGGGCFFGCAFGGD9FGGFFEGG8EECEFEFCCFFGE69<FGCGGGEFFGCEEG8CCCGG88C>CFGGGGGGG?FFGGGGGFGEEGGFGGGCE7<CFEC@?CF6C+3AFG8CEFCF>88AFEC=/:
@M01751:259:000000000-C669V:1:1102:12273:9092 1:N:0:AGAGTC
CGCTTACGTCGTCCCCACCTTCCTCCGGTTTGTCACCGGCGGTCTCCTTAGAGTTCCCACCATTACGTGCTGGCAACTAAGGACAAGGGTTGCGCTCGTTACGGGACTTAACCCAACATCTCACGACACGAGCTGACGACAGCCATGCAGCACCTGTGTCTGAGTTCCCGAAGGCACCAATCCATCTCTGGAAAGTTCTCAGCATGTCAATGCCAGGTAAGGTTCTTCGCGTTGCTTCGAATTAAACCACATGCTCCACCGCTTGTGCGGGCCCCCGTCAATTCATTTGAGTTTTAACCTT
+
CCCCCGFGGG>FFEGGGGGGGGGGGDF>FGGGGFFGGDGGGGGGGGGG9FGGGEECFGFFFGGGGA7FCGDEFGFGGFFGCGFGGGFGCFF:EEEGFEGGGGGGGGGGGGGGG8FGGGFGFGGGGGGGGGE=FGFGGEGGGGGGGCGFFDGGGGGFGDFGGGFGGFGEGGFGGGFGG7CFGGFGGG9FFCFG,,CFC,?FFFCGGD><FC,7,,,?@FGCFFFFFEGCF@ECG52<CC8>EGFGCCFGFDG69C9:@6*;EEEGGG6+;?CD?G8EE=C*;CFF9FCE7@F:F:C9<+<EC
@M01751:259:000000000-C669V:1:1102:8618:9184 1:N:0:AGAGTC
CGCTTACGTCATCCCCACCTTCCTCCGGTTTATCACCGGCAGTCTCCTTTGAGTTCCCGACCGAATCGCTGGCAACAAAGGATAAGGGTTGCGCTCGTTGCGGGACTTAACCCAACATTTCACAACACGAGCTGACGACAGCCATGCAGCACCTGTCTCACGGTTCCCGAAGGCACTAAGGCATCTCTGCCAAATTCCGTGGATGTCAAGAGTAGGTAAGGTTCTTCGCGTTGCATCGAATTAAACCACATGCTCCACCGCTTGTGCGGGCCCCCGTCAATTCATTTGAGTTTTAACCTTG
+
CCCCCGGGGGGGGGGGGGGGGGGGGGGGGGGGGGGGGGGGGGGGGGGGGGGGGGGGGGGGGGG@88BEFGGGGGGGGGGGGGGGGGGGGGGGGGGGGGGGGGDDGGGGGGGGGGGGGGGGFFGGGGGGGGGGGGGGEGGGEFGGGGGGGGGGGGFAFGGGGGGGGGGGGGG>FGGGGGGGGGGGGFGGGGGGGGGGGGGGGGCFGGGGDGGGGFGFGGGGFCGGGGGGGGGGGGFGGDGGGGGGGGGGGGGCFFFFGGGDGGGGG6CCGGGEGGGGEGGGGGGGGGGFFFGGGGGGGGGG7
@M01751:259:000000000-C669V:1:1102:20016:9194 1:N:0:AGAGTC
AGGATAACCGGATTAGATACCCTGGTAGTCCACGCCGTAAACGATGATAACTAGCTGTCCGGGGACATGGTCTTTGGGTGGCGCAGCTAACGCATTAAGTTGACCGCCTGGGGAGTACGGCCGCAAGGTTAAAACTCAAATGAATTGACGGGGGCCCGCACAAGCGGTGGAGCATGTGGTTTAATTCGAAGCAACGCGAAGAACCTTACCTGGCCTTGACATGCTGAGAACTTTCCAGAGATGGATTGGTGCCTTCGGGAACTCAGACACAGGTGCTGCATGGCTGTCGTCAGCCCGTGTC
+
CCCCCGGGGDGGGGGGGGGGGGGGGGGGGGGGGGGGGGGGGGGGGGGGGGGGGGGGGGGGGGGGGGFGDFGGGGGGGGGGGGGGGDGGFFGGGGGGGGGGGGGGFGGGGGGGGGGGGGGGGGGGGGGFGGGGGGGGGGGGGGGGGGGGGGGGGGGFGGGGGGGGGDGGGGFGGGGGGFGGGGGGDGGGFFEGGGGEEEGGGGGGG6EGGFG9EGGGGG7EGCCGGFFCCCGGGGGFEFFFGG7EFCGCCGFGGGFGF>EGGGEF?CGDGGCFFGCGFGF6<ECFFGGFCC*2C@*2C**:*
@M01751:259:000000000-C669V:1:1102:10691:9213 1:N:0:AGAGTC
CGCTTACGTCATCCCCACCTTCCTCCGAGTTGACCCCGGCAGTCTCCTATGAGTCCCCACCATGACGTGCTGGCAACATAGGACGAGGGTTGCGCTCGTTGCGGGACTTAACCCAACATCTCACGACACGAGCTGACGACAGCCATGCACCACCTGTATACCGACAAAAAGGGGCACCATCTCTGGCGCTTTCCGGCATATGTCAAACCCAGGTAAGGTTCTTCGCGTTGCATCGAATTAAACCACATGCTCCACCGCTTGTGCGGGCCCCCGTCAATTCATTTGAGTTTTAACCTTGCGG
+
CCCCCGGGGGGGGGGGGGGGGGGGGGGGGGGGGGGGGGGGGGGGGGGGGGGGGGGGGGGGGGGGGGGGGGGGGGGGGGGGGFGGGGGGGGGGGGGGGGGGGGGGGGGGGGGGGGGGGGGGGGGGGGGGGGGGGGGGGGGGGGGGGGFGGGGGGEGGGGGGGGGGGGGGGGGGGDGGGGGGGCDGGGGGGGGGGGGDGGGGGGGGGGCGGGGGGGGGGGGFGGFGGGGGGGGGGGEGGGGGCGGGGGGGGGCCGGCFED8CEECFGGGGGGGGECEGGGGGGGGGGGGGGGGFFFGGGGD57
@M01751:259:000000000-C669V:1:1102:25733:9312 1:N:0:AGAGTC
AGGATAACCGGATTAGATACCCTGGTAGTCCACGCCGTAAACGATGAATGCTAGCTGTTGGGGTGCTTGCACCGCAGTAGCGCAGCTAACGCTTTAAGCATTCCGCCTGGGGAGTACGGTCGCAAGATTAAAACTCAAAGGAATTGACGGGGGCCCGCACAAGCGGTGGAGCATGTGGTTTAATTCGAAGCAACGCGCAGAACCTTACCATCCCTTGACATGTCGTGCCATCCGGAGAGATCCGGGGTTCCCTTCGGGGACGCGAACACAGGTGCTGCATGGCTGTCGTCAGCTCGTGTCG
+
CCCCCGGGGGGGDGGGGGGGFGGGGGFGGGGGGGGGGGGGGGGDGGGGGGGGGGGGGGGGGGGGGGGEGGGGGGGGGGGGGGGGGGGGGGGGGGGGGGGGGFGGGGCFGGGGGC:EF@EFGGGGGGGGGGGFGFGGGGGGG8FGFGGGGDGDGEFFFGGGGDAFGGG@EFF:BCFFGGGGGFGGFFGGGGGGGFGGGGGDGGGGFGGFGGGGCGGGGGFCFFGGGGGGGGFGCEE8E5EFG?CFGC8?8*<@FEFC>C>EE82:CGEEG*8EFG+AGGEGGGGGGGGGCFCEG7C=*:12*
@M01751:259:000000000-C669V:1:1102:16364:9411 1:N:0:AGAGTC
CGCTTACGTCATCCCCACCTTCCTCCGGTTTGTCACCGGCAGTCTCCTTAGAGTGCCCACCATAACGTGCTGGTAACTAAGGACAAGGGTTGCGCTCGTTACGGGACTTAACCCAACATCTCACGACACGAGCTGACGACAGCCATGCAGCACCTGTGTCTGAGTTCCCGAAGGCACCAATCCATCTCTGGAAAGTTCTCAGCATGTCAAGGCCAGGTAAGGTTCTTCGCGTTGCTTCGAATTAAACCACATGCTCCACCGCTTGTGCGGGCCCCCGTCAATTCATTTGAGTTTTAACCTT
+
CCCCCGGGGGGGGGGGGGGGGGGGGGGGGGGGGGGGGGGGGGGGGGGGGGGGGGGGGGGGGGGGGGGGGGGGGGGGGGGGGGGGGGGGGGGGGGGGGGGGGGGGGGGGGGGGGGGGGGGGFGGGGGGGGGGGGGGGGGGGGGGGGGGGGGGGGGGGGGGGGGGGGGGGGGEGGGGGGGGGGGGGGGGGGGGGGGGDFGGGCFGGGFGGGGGGGGGGGGGGGGFGGGGFGGGGGEGGGGGGGGGGGGGGGGGFCGGGGCFGGGGGGGDGEEGGGEGGGGGGDGGGGGGGGDGGGGGG?EFGG
@M01751:259:000000000-C669V:1:1102:17301:9500 1:N:0:AGAGTC
CGCTTACGTCATCCCCACCTTCCTCCGGTTTATCACCGGCAGTCTCCTTTGAGTTCCCGACCGAATCGCTGGCAACAAGGGATAATGGTTGCGCTCGTTGCGGGACTTAACCCAACATTTCACAACACGAGCTGACGACAGCCATGCAGCACCTGTCTCACGGTTCCCGAAGGCACTAAGGCATCTCTGCCGAATTCCGTGGATGTCAAGAGTAGGTAAGGTTCTTCGCGTTGCATCGAATTAAACCACATGCTCCACCGCTTGTGCGGGCCCCCGTCAATTCATTTGAGTTTTAACCTTT
+
CCCCCGGGGGGGGGGGGGGGGGGGGGGGGGGGGGGGGGGGGGGGFGGGGGGGGGGGGGGGGGG@@BFFGGGGG@FGGGGGGGGGGGGGFGGGGGGGGGGGGGGGGGGGGGGGGGGGGGGGGGGGGGGGGGGGGGGGGGGGGGGGGGGGFGGGGGGGGGGGGGGGGGGGGGGGGGGGGGGGGGGGGGGGFGGGGGGGGGGGGGGGGGGGGGFGGG?EGGGGGCGGGGFGGGGG>EGFGGGGGFFGGGGGGFGGGGGGGGGGGGGGGGGGC8EGGGGGEDDGGGGGGGG?CGGGGGFG9EGG+
@M01751:259:000000000-C669V:1:1102:14541:9576 1:N:0:AGAGTC
AGGATAACAGGATTAGATACCCTGGTAGTCCACGCCGTAAACGATGTCAACTAGCCGTTGGGATCCTTGAGATCTTAGTGGCGCAGCTAACGCATTAAGTTGACCGCCTGGGGAGTACGGCCGCAAGGTTAAAACTCAAATGAATTGACGGGGGCCCGCACAAGCGGTGGAGCATGTGGTTTAATTCGAAGCAACGCGAAGAACCTTACCTGGCCTTGACATGCTGAGAACTTTCCAGAGATGGATTGGTGCCTTCGGGAACTCAGACACAGGTGCTGCATGGCTGTCGTCAGCTCGTGTC
+
CCCCCGGGGGGGGGGGGGGGGGFGGGGGGGGGGGGGGGGGGGGGGGGGGGGGGGGGGGGGGGGGGGGGGGGGGGGGGGFGGGGGGGGGGGGGGGGGGGFGGGGGGGGGGGGGGGGGGGGGGGGGGGGGGGGGGGGGGGGGGGGGGGCFGGGGGGGGGGGGGGGGGGGFGGGGGGGGGGGCFGGFGGGGGGGGGGGGGGGGGGGGGGGGGGGGGGGGGF7CGGGGGGGGGGGGGGGGGGGGCFGFCGGGGGCGEGGGGGGGGGGGGGGGGGGGGGG?FGGDGGGGGGGG>FGGGGGGDGDC6
@M01751:259:000000000-C669V:1:1102:8806:9655 1:N:0:AGAGTC
CGCTTACGTCATCCCCACCTTCCTCCGGTTTGTCACCGGCAGTCTCATTAGAGTGCTCAACTAAATGTAGCAACTAATGACAAGGGTTGCGCTCGTTGCGGGACTTAACCCAACATCTCACGACACGAGCTGACGACAGCCATGCAGCACCTGTGTTACGGTTCTCTTTCGAGCACAACCAAATCTCTTCGGTCTTCCGTACATGTCAAGGGTAGGTAAGGTTTTTCGCGTTGCATCGAATTAATCCACATCATCCACCGCTTGTGCGGGTCCCCGTCAATTCCTTTGAGTTTTAATCTTT
+
CCCCCGGGGGGGGGGGGGGGGGGGGGGGGGGGGGGGGGGGGGGGGGGGGGGFGGGGGGGGGGGGGGGGGGGGGGGGGGGGGGGGGGGGGGGGGGGGGGGGGGGGGGGGGGGGGGGGGCFGGGGGGGGGGGGGGGGGGGGGGGGGGGGGGGGGGGGGGGGGGEGGGGGGGGGGGGGGGGGGGGGGGCFGGGGGGGGGGGGGGGGGGGGGCGGE<EEGGGGGGGGGGGGGDEGGGGGGGGGGGGGGFGGFDG?AEGGFGFGCEGCFG?FGGC:>FGFEEECCEGGGGGG:AC@FGGGFGEGG+
@M01751:259:000000000-C669V:1:1102:7479:9668 1:N:0:AGAGTC
AGGATAACAGGATTAGATACCCTGGTAGTCCACGCCGTAAACGATGTCGACTTGGAGGTTGTTCCCTTGAGGAGTGGCTTCCGGAGCTAACGCGTTAAGTCGACCGCCTGGGGAGTACGGCCGCAAGGTTAAAACTCAAATGAATTGACGGGGGCCCGCACAAGCGGTGGAGCATGTGGTTTAATTCGATGCAACGCGAAGAACCTTACCTACTCTTGACATCCACGGAATCTGGCAGAGATGCCTCAGTGCCTTCGGGAACCGTGAGACAGGTGCTGCATGGCTGTCGTCAGCTCGTGTT
+
CCCCCGGGGGGGGGGGGGGGGGGGGGGGGGGGGGGGGGGGGGGGGGGGGGGGGGGGGGGGGGGGGGGGGGGGGGGGGGGGGGGGGGGGGGGGGGGGDGGGGGGGGGGGGGGGGGGGGGGGGGGGGGGGGGGFGGGGGGGGGGGGGGFGGGGGGGGGGGGGGGGGGGDFGGGGGGGGGGGCFGGGGGGGGFGGGGGDGGGCE>CEFGGGGGG?<CFGG7FFGGCGGGEGGGGGF?FGGEGGC7<+@+<FG9?AEFGGFGGGDAFGGGF8@E88EG86EGGDGFFGC5FFGGGEGF?C5*7/7
@M01751:259:000000000-C669V:1:1102:19449:9673 1:N:0:AGAGTC
AGGATAACAGGATTAGATACCCTGGTAGTCCACGCCCTAAACGATGTCTACTAGTTGTCGGGTTTTAATTAACTTGGTAACGCAGCTAACGCGTGAAGTAGACCGCCTGGGGAGTACGGTCGCAAGATTAAAACTCAAAGGAATTGACGGGGACCCGCACAAGCGGTGGATGATGTGGATTAATTCGATGCAACGCGAAAAACCTTACCTACTCTTGACATCCAAAGAATTTAGCAGAGATGCTTTAGTGCCTTCGGGAACTCTGAGACAGGTGCTGCATGGCTGTCGTCAGCTCGTGTTG
+
CCCCCFFGGEDG<FFGGGGECGGG<EFFGEDEEFGDFFFDFGGFGGGGGGGG<FF@F<F7F@C:CGE8CFG<FFGGGG<FD:FGGGGGGGGGGEEEFGGG<C99FEF@4=F7FGGGEFCE7>FCGGGGFFCFFC<FG@E9<<<FFCFF=CCEFGFGC73>C<FFGGFE:<EGG;@CFFEDFFCF;FGGGGGGG7FGGGE><<F::::,FF@EFGDFCEGGFCFGGGFCGGGFGGDCCEGGGFGC?E@FGDF:FGGFE8888:CC?7@FCGC8++@9CFGGGGFCGFEGGGGGGFGGE7:C5
@M01751:259:000000000-C669V:1:1102:21164:9700 1:N:0:AGAGTC
CGCTTACGTCATCCCCACCTTCCTCCGGTTTATCACCGGCAGTCTCCTTTGAGTTCCCGACCGAATCGCTGGCAACAAAGGATAAGGGTTGCGCTCGTTGCGGGACTTAACCCAACATTTCACAACACGAGCTGACGACAGCCATGCAGCACCTGTCTCAGAGTTCCCGAAGGCACCAAAGCATCTCTGCTAAGTTCTCTGGATGTCAAGAGTAGGTAAGGTTCTTCGCGTTGCATCGAATTAAACCACATGCTCCACCGCTTGTGCGGGCCCCCGTCAATTCATTTGAGTTTTAACCTTT
+
CCCCCGGGGGGGGGGGGGGGGGGGGGGGGGGGGGGGGGGGGGGGGGGGGGGGGGGDFGGGGGG@@8@CFFGGGGGGGGFGGGGGGFGFGGEGGDEFGGGGGGGGCGGGGGGGGEGGGGGGFGGGGGGGGDGGGGGGGGEGGGGGGGGGGGGFG8FGGGGFF@CGGGGGGGGE:FGGFGGGGGGDGFGGCFGFGGGG9CFFEGGGGGGGGGFG9:FFGCEGDFCFG9FFFGEC>CFDCEGGFGGGGGGGGGGCE9+<+*;*::>AF8CEEGGGGE5C:7CDGFGGGGGC+;<FGGGFGC<C+
@M01751:259:000000000-C669V:1:1102:9186:9712 1:N:0:AGAGTC
AGGATAACAGGATTAGATACCCTGGTAGTCCACGCCGTAAACGATGTCGACTTGGAGGTTGTTCCCTTGAGGAGTGGCTTCCGGAGCTAACGCGTTAAGTCGACCGCCTGGGGAGTACGGCCGCAAGGTTAAAACTCAAATGAATTGACGGGGGCCTGCACAAGCGGTGGAGCATGTGGTTTAATTCGAAGCAACGCGCAGAACCTTACCAGCGTTTGACATGGCAGGACGACTTCCAGAGATGGATTTCTTCCCTTCGGGGACCTGCACACAGGTGCTGCATGGCTTTCGTCAGCTCGTG
+
CCCCCGGGGGGFGCGGGGGGGGGGGGGGGGGFFGGGGGGGGGGGGGGGGGGGGGGGGGGGGGGGGGDGGGGGGGGGGGGGGGGDFGGGGGGGGGGGGGGGDGEEGGGGGGGGGGGGGGGGGGGEFGGCFFGGGGGGGGGGGGFGGGFGFGGGGG*>FGGGGGGGGGGFCFGGGGGGGGGGGGGGGGGGGGGGGGGGGGGEGEGFGGGGGGGGGGGGGGGGGGFFGFGGGGGGGGG99CFCGE7FGFGCFGFGGGGGGFFEGGGDGG6CGGGFGGGG6FGGC+++CF8*<<:8A@CGGGGGC
@M01751:259:000000000-C669V:1:1102:19190:9773 1:N:0:AGAGTC
CGCTTACGTCATCCCCACCTTCCTCCGGCTTATCACCGGCGGTTCCTTTAGAGTACCCAACTAAATGATGGTAACTAAAGGCGAGGGTTGCGCTCGTTGCGGGACTTAACCCAACATCTCACGACACGAGCTGACGACAGCCATGCAGCACCTGTGTTCCAGTCCCCGAAGGGAAGAAATCCATCTCTGGAAGTCGTCCGGACATGTCAAACGCTGGTAAGGTTCTGCGCGTTGCTTCGAATTAAACCACATGCTCCACGGCTTGTGCAGGCCCCCGTCAACTCCTTTGAGTTTTAACCTT
+
CCCCCGGG@FGGGGGGGGEGGFGGGGGGGEGGFGGFC6@@:FEFGF<FFC<CFGGGEGEDC@FCEFFAFFGFGFFEFFGGFFFGGGGGGGG:FGCFGGGG:FEGGDF,<FE<>@C@<AA?F<FC+@:F:FGG8<<:CFEGF>FGGGGCF8FGGGGFC3@CFGCFF<7F:FGGG:,<FFCFGGFGF,?FF<FFB>:@CC*<@:F::EFFFF:FCEEGDCEFD6+0<CF78>C?E5*<E@*;EFGFGGEFFGGCFECGGGF**:1:C:00<A8:>C5CEE=*2+<CF9FF<CF0<+9CG?CGF
@M01751:259:000000000-C669V:1:1102:17961:9833 1:N:0:AGAGTC
CGCTTACGTCATCCCCACCTTCCTCCGAGTTGACCCCGGCAGTCTCCTATGAGTCCCCGCCATAACGCGCTGGCAACATAGAACGAGGGTTGCGCTCGTTGCGGGACTTAACCCAACATCTCACGACACGAGCTGACGACAACCATGCACCACCTGTACACCGACCACAAGGGGGCGACCATCTCTGGCCGTTTCCGGTGTATGTCAAGCCTTGGTAAGGTTCTTCGCGTTGCATCGAATTAATCCGCATGCTCCGCCGCTTGTGCGGGCCCCCGTCAATTCCTTTGAGTTTTAGCCTTGC
+
CCCCCGGGGGGGGGGGGGGGGGGGGGGGGGGEFGGCFGGCGGGFGGCGFFGGGGGGGGGGGGGGGGGGGGGGGGFFGGGGGGGGFGGGGGGGGGGDGCGGCGGDDGGGGGGGGFEGGGGGGGGGGGDGGGGDGGGFGGGGGEGEGGGGGGGGGGGGGGGGGCGGGGGGGFEFG@FGGGGGGDFFGGGGGGEGGGGGEGGGGFGGF?CFGGGGGGGFGGGFFFFCGFFDEE>5ECGFGDGGDGCCGCGG588<0<<*?8EGGGGG69E**1188C=EGED?9CCGGGFAEGGGGACF+AFF+
@M01751:259:000000000-C669V:1:1102:13569:9869 1:N:0:AGAGTC
CGCTTACGTCATCCCCACCTTCCTCCGGTTTGTCACCGGCAGTCTCCTTAGAGTGCCCACCATAACGTGCTGGTAACTAAGGACAAGGGTTGCGCTCGTTACGGGACTTAACCCAACATCTCACGACACGAGCTGACGACAGCCATGCAGCACCTGTGTCTGAGTTCCCGAAGGCACCAATCCATCTCTGGAAAGTTCTCAGCATGTCAAGGCCAGGTAAGGTTCTTCGCGTTGCTTCGAATTAAACCACATGCTCCACCGCTTGTGCAGGCCCCCGTCAATTCCTTTGAGTTTTAACCTT
+
CCCCCGGGGGGGGGGGGGGGGGGGGGGGGGGGGGGGGGGGGGGGGGGGGGGGGGGGGGGGGGGGGGGGGGGGGGGGGGGGGGGGGGGGGGGGGGGEGGGGGGGGGGGGGGGGGGGGGGGGFGGGGGGGGGEDGGGGGGGGGGGGGGGGGGGGGGGGGGGGGGGGGGGGGGGGDFGGGGGGGGGGGG@FGGGGGGGGGGGGGGGGGFFGGFFGGGGGGGGGGGFGGGGGGECGGGGGGGGGGFGGGGGGGGGGGGFFGGGGGGGGGG6EC78CEGGGGGGGGGGGGGGGG<CGGGGGGGGGG
@M01751:259:000000000-C669V:1:1102:6334:9936 1:N:0:AGAGTC
CGCTTACGTCATCCCCACCTTCCTCCGGCTTATCACCGGCGGTTCCTTTAGAGTACCCAACTAAATGATGGTAACTAAAGGCGAGGGTTGCGCTCGTTTCGGGACTTAACCCAACATCTCACGACACGAGCTGACGACAGCCATGCAGCACCAGTGTTCCAGTCCCCGAAGGGAAGAGATCCATCTCCGGAAATCGTCCGGACATGTCAAACGCTGGTAAGGTTCTGCGCGTTGCTTCGAATTAAACCACATGCTCCACCGCTTGTGCAGGCCCCCGTCAATTCCTTTGCGTTTTAACCCT
+
C@9CCGGCEGGGDF8FFEEF<AEEFGGGGGGGFAGE<FGGGGEGGGGGGGGGGGFCGGG@GEF8FF9F9C<FFFCCAF<FDEEFGE=CG@F7CEGGGG+AFECEFGF9FEF8F+C7FGAGFGGGGCG@=CE+BB<+3C<CF<FFFFGAF>FF,7:F@EGGF9CF:CFCEFGE>FGD<C:;,?,@9,@,=4<C7<:<AF**<*<CC:9C797+1/8*:A:+<<A9CFCG>E?***;FGF8866;FCGGG*;5@EGGGF<8;*?E5A>+9C+0*2*:5*1;;=+0<E?C7A:*88CGF8CF*:
@M01751:259:000000000-C669V:1:1102:28568:9940 1:N:0:AGAGTC
CGCTTACGTCATCCCCACCTTCCTCCGGTTTATCACCGGCAGTCTCCTTTGAGTTCCCGACCGAATCGCTGGCAACAAAGGATAAGGGTTGCGCTCGTTGAGGGACTTTACCCAACATTTCACAACACGAGCTGACGACAGCCATGCAGCACCTGTCTCACGCTTCCCGAAGGCACTAAGGCATCTCTGCCGAATTCCGTGGATGTCAAGAGTAGGTAAGGTTCTTCGCGTTGCATCGTATTAAACCAAATGTTCCACAGCTTGTTAGGGCCCCCGTTAATTCATTTGAGCTTTAACCTTG
+
AC<9-BEFCECEF9<@FCFFGFC<9EFCF@FDFFC@FEDGGCFGFEGF9FGGGGF9<DF7FCEF+@FE@F7FGCFFGFGCEFGFDGF<EF+FC:C?FGC<+4,CC7FC,,:,AF<B=EF9@<AE,+:B73+@8DFFCFGGGFF,,,B>,B<F@@<,,,@<,@,833D,>***5>8F,8?,<B:?,,38<F<*4=:C,@::F77<,?,7?9,=C@<CGCG9,7,FBFFG7*=*8CFGGG*2;@<+A9EC*/++++3<7C3**2<*2+++*2;CCEECE61*<9<0AFGC3/+3@7<A7?FC+
@M01751:259:000000000-C669V:1:1102:11679:9982 1:N:0:AGAGTC
AGGATAACAGGATTAGATACCCTGGTAGTCCACGCCGTAAACGATGTCGACTTGGAGGTTGTTCCCTTGAGGAGTGGCTTCCGGAGCTAACGCGTTAAGTCGACCGCCTGGGGAGTACGGCCGCAAGGTTAAAACTCAAATGAATTGACGGGGGCCCGCACAAGCGGTGGAGCATGTGGTTTAATTCGATGCAACGCGAAGAACCTTACCTACTCTTGACATCCACGGAATTCGGCAGAGATGCCTTAGTGCCTTCGGGAACCGTGAGACAGGTGCTGCATGGCTGTCGTCAGCTCGTGTT
+
CCCCCGGGGGGGGGGGGGGGGGGGGGGGGGGGGGGGGGGGGGGGGGGGGGGGGGGGGGGGGGGGGGGGGGGGGGGGGGGGGGGGGGGGGFGGGGGGGFGGGGGGGGGGGGGGGGGGGGGGGGGGGGGGGGGGGGGGGGGGGGGGGGGGGGGGGGGCGGGGGGGGGGGGGGGGGGGGFGGGFGGGGGGGGGGGGGGGGGGEGGGGGGGGGGGGGGGGGFGFGGGGGGGGGGGCFGGGGGGGGGFGGGGGGGGGGGGGGGGGGGGGGGGGGGGGGGFGGGGGGGGGGGGGFGECGGGGG=C=C
@M01751:259:000000000-C669V:1:1102:8756:10016 1:N:0:AGAGTC
AGGATAACAGGATTAGATACCCTGGTAGTCCACGCCGTAAACGATGATAACTAGCTGTCCGGGCACTTGGTGCTTGGGTGGCGCAGCTAACGCATTAAGTTATCCGCCTGGGGAGTACGGTCGCAAGATTAAAACTCAAAGGAATTGACGGGGGCCTGCACAAGCGGTGGAGCATGTGGTTTAATTCGAAGCAACGCGCAGAACCTTACCAGCGTTTGACATCCTCATCGCGATTTCCAGAGATGGATTTCTTCAGTTCGGCTGGATGAGTGACAGGTGCTGCATGGCTGTCGTCAGCTCG
+
CCCCCGGGG9E@F<<EAEECFFEFCFGGF-CEFGCF@FFG?<F@FGGGFGGGGGGGGGGFGGGGC@D@EFGGGGC<BFGGF<FGGGCFFDGGGEGGGFFGGGGAEEGFCF<BC=FGGGG@E:FFDGGGFFGGGGGGGGFECEEDGF,?DFDCGCEFGGFGGGGGGFFFGGF:F7BFF;<GFCFGFFGFF8<CGGG:*F@FGFGGFCGGC:>FFE:8EGGFGF9FF?FGGECEGGGGCGCEGDACG6CCCC9+CGC?CFGGC58:>8+<A?@F:<?9@CGDG@CC<EFCCCFD8;@*;?+<5
@M01751:259:000000000-C669V:1:1102:11627:10056 1:N:0:AGAGTC
CGCTTACGTCATCCCCACCTTCCTCCGGTTTGTCACCGGCAGTCTCCTTAGAGTGCCCACCATAATGTGCTGGTAACTAAGGACAAGGGTTGCGCTCGTTACGGGACTTAACCCAACATCTCACGACACGAGCTGACGACAGCCATGCAGCACCTGTGTCTGAGTTCCCGAAGGCACCAATCCATCTCTGGAAAGTTCTCAGCATGTCAAGGCCAGGTAAGGTTCTTCGCGTTGCTTCGAATTAAACCACATGCTCCACCGCTTGTGCGGGCCCCCGTCAATTCATTTGAGTTTTAACCTT
+
CCCCCGGGGGGGGGGGGGGGGGGGGGGGGGGGFGGGGGGGGGGGGGGGGGGGGGCGGGGGGGGGGGGGGGGGGGGGGGGGGFGGGGGFGGGGFFDGGGGGGGGGGGGGGGGGGGGGGGGGGGGGFEGEGGGGGGGGGGGGGGGGGGGGGGGGGGGGGGFGCFGFFGGGGDGDGGGGGGGGGGGGGGGGGGGGGGGGGGGGGGGGGGGGGGGGGGGGGGGGGGGGGGGFFGGGGDGGGFGDCGGGGG@FGGGGFFFGGGGFGGGGGFGGGGGGGGGGGGGE5CCFGGFGGGGGGGGFGFGGG
@M01751:259:000000000-C669V:1:1102:8198:10071 1:N:0:AGAGTC
AGGATAACCGGATTAGATACCCTGGTAGTCCACGCCGTAAACGATGTCGACTTGGAGGTTGTTCCCTTGAGGAGTGGCTTCCGGAGCTAACGCGTTAAGTCGACCGCCTGGGGAGTACGGCCGCAAGGTTAAAACTCAAATGAATTGACGGGGGCCCGCACAAGCGGTGGAGCATGTGGTTTAATTCGATGCAACGCGAAGAACCTTACCTACTCTTGACATCCACGGAATTCGGCAGAGATGCCTCAGTGCCTTCGGGAACCGTGAGACAGGTGCTGCATGGCTGTCGTCAGCTCGTGTT
+
CCCCCGGGGGGGGGGGGGGGGGGGGGGGGGGGGGGGGGGGGGGDGGGGGG7FGFGFGGGGGGGGGGGGGGGGGGGGGGGGGGGGGGGGFGGEGGGGGGGGGGGGGGGGGEFGG7FCGFGGCGGGGGGF<<FFGGGFFGGCFGFGCFGGGDGGGGGGG@C@FGGEGGGFGGGGGECEGGEFGFFFGGGGGGGGGFGGGGGGD>FGGGGGGGGGGGGGGCGF+<6EGGGGGGFF?FGGCCG5EGGGGGC6<FGGGG9ECGDDECCEEFDEF?FF8<?FG?E+@?CFCCC6C:CCE<0+?>=AF
@M01751:259:000000000-C669V:1:1102:11107:10097 1:N:0:AGAGTC
CGCTTACGTCATCCCCACCTTCCTCCGGTTTATCACCGGCAGTCTCCTTTGAGTTCCCGACCGAATCGCTGGCAACAAAGGATAAGGGTTGCGCTCGTTGCGGGACTTAACCCAACATTTCACAACACGAGCTGACGACAGCCATGCAGCACCTGTCTCACGGTTCCCGAAGGCACTAAGGCATCTCTGCCAAATTCCGTGGATGTCAAGAGTAGGTAAGGTTCTTCGCGTTGCATCGAATTAAACCACATGCTCCACCGCTTGTGCGGGCCCCCGTCAATTCATTTGAGTTTTAACCTTT
+
CCCCCGGGGGGGGGGGFGGGGGGGGGGGGGGGGGGGGGGGGGGGFGGGGGGGGGGGGGGGGGG@@8BEGFGGGGGGGGGGGGGFGGGGGGGGGGGGGGGFGGGGGGGGGFGFFGGGGGGGGGGGGGGGGGGGGGGGGGGGGGGGGGGGAFGGGGGGGGGGGGGGGGGGGGGGGGGGFFG8FFGCFFGGGGGGGFCEGGFFFGGGCCCGGGGGGFGGGGGFGFGGGGGGEGGGGGGCFEDGGGCFGG@FGGGFF7AEFCCEGEEGGGG55:ECEGGGGGG8EFC?@FFCFGGGDGCFFGGG+
@M01751:259:000000000-C669V:1:1102:2915:10116 1:N:0:AGAGTC
CGCTTACGTCATCCCCACCTTCCTCCGGTTTATCACCGGCAGTCTCCTTTGAGTTCCCGACCGAATCGCTGGCAACAAAGGATAAGGGTTGCGCTCGTTGCGGGACTTAACCCAACATTTCACAACACGAGCTGACGACAGCCATGCAGCACCTGTCTCACGGTTCCCGAAGGCACTGAGGCATCTCTGCCAGATTCCGTGGATGTCAAGAGTAGGTAAGGTTCTTCGCGTTGCATCGAATTAACCCACATGCTCCACCGCTTGTGCGGGCCCCCGTCAATTCATTTGAGTTTTAACCTTT
+
CCCCC;FGF@FF<FG8FGEGGGGFFEEE@GGFGGGGGGGE7CFF,6CEF9FFGGCCFG:BFEE@8B@CCCFGGAFGGCFFGC9FGCAFEGGG7C44>@D8BFG:FFEE9FCECFD@=FF<<C<DFGGGF7+>FFDC++CF7,>7><@C9C8FGGGFD;CFFDCB>FFFG>FFFGGDGGGGCFE<<@FA9@CFGG:F9<:FFBFGCFGFFC<<FGDDGGG@,7?<FCFCC5CEECFFG5CC?57@+0/CE5?:FCG:<>FGGCC8C+9*8*1:C:8:*1*20<+0<+<<<ECFEF?@FFFD+
@M01751:259:000000000-C669V:1:1102:6459:10175 1:N:0:AGAGTC
AGGATAACCGGATTAGATACCCTGGTAGTCCACGCCCTAAACGATGCGAACTGGATGTTGGGTGCAATTTGGCACGCAGTATCGAAGCTAACGCGTTAAGTTCGCCGCCTGGGGAGTACGGTCGCAAGACTGAAACTCAAAGGAATTGACGGGGGCCCGCACAAGCGGTGGAGTATGTGGTTTAATTCGATGCAACGCGAAGAACCTTACCTGGCCTTGACATGTCGAGAACTTTCCAGAGATGGATTGGTGCCTTCGGGAACTCGAACACAGGTGCTGCATGGCTGTCGTCAGCTCGTGT
+
CCCCCGGGGGEBFGGGGGGGGGFGGGGGGFGGGGGGGGGGGGGGGGGGGGGGGFEFFGGFGGGEGGGGGGGGGGGGGDDGGGGGGGDGGGGGGGGGGEGGGGF>FGGGGGDFDEGGGGCG@EFEG@FFFFGGGGGG,CDCDGFGGGGGGGGGGGGEEGGGCFGGGGGGF7@E:<:BFGGGC7FEFFEFF?FGGGGGGDEGGGGC>>FFGGGCFFFFGF6C?CEGFGG58*;CFGGGGCGGG89EFF:02:CCGCEGGG>EEGGGGECGCC>E8EE6+<:F8FGGGEEFGFGC;E?@CEEF7
@M01751:259:000000000-C669V:1:1102:4486:10180 1:N:0:AGAGTC
CGCTTACGTCATCCCCACCTTCCTCCGGTTTATCACCGGCAGTCTCCTTTGAGTTCCCGACCGAATCGCTGGCAACAAAGGATAAGGGTTGCGCTCGTTGCGGGACTTAACCCAACATTTCACAACACGAGCTGACGACAGCCATGCAGCACCTGTCTCAGAGTTCCCGACGGCACCAATCCATCTCTGGAAAGTTCTCTGGATGTCAAGAGTAGGTAAGGTTCTTCGCGTTGCATCGAATTAAACCACATGCTCCACCGCTTGTGCGGGCCCCCGTCAATTCATTTGAGTTTTAACCTTT
+
CCCCC7EFGG,EFEGG@FFC@FGGGFEFFGEGGGGG6BEEEGFGDGGGGGFGCEFGDGGGGG7C@:FC@,BCF,CDGFGGGGGFGFGC=<BFCFFFE+D,?CB:CFFG9<EGGEEGGGGAFGGFGD8=F@7C@3DD7>CECC<FFFGG9<F?,8>;FCFFEF@>DCEGGG*CCEEEFFFGGG,C;FCCF@FG<CFGBCGA9<<FCC:>?<AFGCGFFGGDGGGGFFC**:CEEG@FGEEFF5@FGFFGGGCFGGFGGFGE>:CFCCGG*:8?E>5?EGGG7CCCFG7008CCE99@9<?++
@M01751:259:000000000-C669V:1:1102:7588:10205 1:N:0:AGAGTC
AGGATAACCGGATTAGATACCCTGGTAGTCCACGCCGTAAACGATGTCGACTTGGAGGTTGTTCCCTTGAGGAGTGGCTTCCGGAGCTAACGCGTTAAGTCGACCGCCTGGGGAGTACGGCCGCAAGGTTAAAACTCAAATGAATTGACGGGGGCCCGCACAAGCGGTGGAGCATGTGGTTTAATTCGATGCAACGCGAAGAACCTTACCTACTCTTGACATCCAGCGAACTTAGCAGAGATGCTTTGGTGCCTTCGGGAACGCTGAGACAGGTGCTGCATGGCTGTCGTCAGCTCGTGTT
+
CCCCCGGGGGGGGGGGGGGGFFCFGGGGGFGGGGGGGGGGGGGGGGGGGGGGGFGGGGGGGGGGGGGGGGGGDFGGGGGGGGGGGGGGGGGGGGGGGGGGGGGGGGGGGGGGGGGGGGGGGGGGGGGGGGGGGGGGGFAGFFGGGGGGGGGGGGGGGGDGGGGGGGGGDFGGGGDGGGGGG>:FFGGGGGGGGGGEGGGGGGGGGGGG?FFGGGGGGCAF:FGGGGGGECEGGGGGGGGGGGGGGGGDFCCCCFGGGG>CEGGGGG5CFGFGGC8FGGG?FGGGGGFCGGGFEGCFGGG56
@M01751:259:000000000-C669V:1:1102:17574:10205 1:N:0:AGAGTC
CGCTTACGTCATCCCCACCTTCCTCCGGTTTATCACCGGCAGTCTCCTTTGAGTTCCCGACCGAATCGCTGGCAACAAAGGATAAGGGTTGCGCTCGTTGCGGGACTTAACCCAACATTTCACAACACGAGCTGACGACAGCCATGCAGCACCTGTCTCACGGTTCCCGAAGGCACTGAGGCATCTCTGCCAGATTCCGTGGATGTCAAGAGTAGGTAAGGTTCTTCGCGTTGCATCGAATTAAACCACATGCTCCACCGCTTGTGCGGGCCCCCGTCAATTCATTTGAGTTTTAACCTTT
+
CCCCCGGGGGGGGGGGGGGGGGGGGGGGGGGGGGGGGGGGGDGGGGGGGGGGGGGGGGGGGGG@@BCFGGGGG8FGGGGGFGEFGGGGGGGGGGGGGGGGGGGGGGGGGGGGGGFG7EFGGGGGGGGGDGEGEFFFGGGGGGGGGGGGGGGGGGGGGGGGGGGGGGGGGGGCEGGGGGGGFGGFGGGGGGGCFGGGGGCGGGGGGGGGGGGGGGCFGGGGGFCFGGFGGGGGGGGFG8FGGGGGGGGFFFGFGEFGCGGGGGGGGEGGGGGGGDEEG=E=FFGCFGC9C5:ACCFGGGGG+
@M01751:259:000000000-C669V:1:1102:22883:10227 1:N:0:AGAGTC
AGGATAACCGGATTAGATACCCTGGTAGTCCACGCCGTAAACGATGTCGACTTGGAGGTTGTTCCCTTGAGGAGTGGCTTCCGGAGCTAACGCGTTAAGTCGACCGCCTGGGGAGTACGGCCGCAAGGTTAAAACTCAAATGAATTGACGGGGGCCCGCACAAGCGGTGGAGCATGTGGTTTAATTCGAAGCAACGCGAAGAACCTTACCAGGCCTTGACATGCAGAGAACTTTCCAGAGATGGATCGGTGCCTTCGGGAACTCTGACACAGGTGCTGCATGGCTGTCGTCAGCTCGTGTC
+
CCCCCGGGGGGGGGGGGGGGGGGGFGGGGGGGGGGGGGEEFGGGGGFGGGGGGGGGGGGGGGGGGGGFGGGG?FGGGGGGGGGGGGGGGGGGGGGGGGGGGGGGGGGGGGGGGGGGGGGGGGGGGGGGGGGGGGFCGCGGGGGGGGFGFGCEGGGGGCE7FGGGFGCFGGGDGF@<FGGCFGGGGGGFGCGFGGGGGGGGDEDGCGGGGGGGGGGGGGGGGGGGGFGFGGGGGGGGGCFGGCFGGGGGGGCCGGGGGCEGGGGGCCCCGGGGGGGGGGGFFCFGGDG65@88*<<CC5CC*
@M01751:259:000000000-C669V:1:1102:18314:10234 1:N:0:AGAGTC
CGCTTACGTCATCCCCACCTTCCTCCGGTTTATCACCGGCAGTCTCCTTTGAGTTCCCGACCGAATCGCTGGCAACAAAGGATAAGGGTTGCGCTCGTTGCGGGACTTAACCCAACATTTCACAACACGAGCTGACGACAGCCATGCAGCACCTGTCTCACGGTTCCCGAAGGCACTAAGGCATCTCTGCCGAATTCCGTGGATGTCAAGAGTAGGTAAGGTTCTTCGCGTTGCATCGAATTAAACCACATGCTCCACCGCTTGTTCGGGCCCCCGTCAATTCATTTGAGTTTTAACCTTT
+
CCCCCGGGGGGGGGGGGGGGGGGGGGGGGGGGFGCDFGEEGGGGGGGGGGGGGGGFFGGFGDG@8BFFEGGGGCFGGGGGGGGGGGGGGGGGGGGGGGGGGGGGGGGFCFGGFGGGGGGGGGGGGEGGGDEGGC@FGEFCGGGGFFGGFFDFGGGGFFGGGGGGGG:C@<FG>FGFGGGGFGGGFGGGGFDFGGGFGGGGCGFFGB:CGGGGGGFFGGGFGBCGGG7@EGGGGGGGGGGFGGGCFGGGGGGGF9FGGGE8>EGGG7CGD>>EGDDGGGGEGFFD+<FFCGGGGGGGCFFF7
@M01751:259:000000000-C669V:1:1102:23818:10265 1:N:0:AGAGTC
AGGATAACCGGATTAGATACCCTGGTAGTCCACGCCGTAAACGATGTCGACTTGGAGGCTGTTCCCTTGAGGAGTGGCTTCCGGAGCTAACGCGTTAAGTCGACCGCCTGGGGAGTACGGCCGCAAGGTTAAAACTCAAATGAATTGACGGGGGCCCGCACAAGCGGTGGAGCATGTGGTTTAATTCGATGCAACGCGAAGAACCTTACCTACTCTTGACCTCCAGAGAATTTAGCAGAGATGCTTTAGTGCCTTCGGGAACTCTGAGACAGGTGCTGCATGGCTGTCGTCAGCTCGTGTT
+
CCCCCGGFGGG:;CFGGGGCFGFGGGGGGGGGGGGGGGGGGGGGFGFGGGGGGGGGGGGEGGGGGGGGGGGGGGGGGDCFCEG7CFDCGGGGGGGGEGFGGGGGGGGCGDGGGGGGGGCCCGGGGGGGGGGGGGGGFFDGGA=FFGGGGGDEGGGGG<FCCEGFFGGGD7FGGGA9CFG:BCFGGGGGGGFCFGGDGGEECECEFFGGEGGGFGGFG7:@+<CFCCGFGGGGGCC7CCGGFG??CDFGFGFFFEGGGGGGGGFCEC9CG?FDFGGC79<8:FC5FEEECECFC?CEEEGC6
@M01751:259:000000000-C669V:1:1102:10578:10311 1:N:0:AGAGTC
CGCTTACGTCATCCCCACCTTCCTCCGGTTTATCACCGGCAGTCTCCTTTGAGTTCCCGACCGAATCGCTGGCAACAAAGGATAAGGGTTGCGCTCGTTGCGGGACTTAACCCAACATTTCACAACACGAGCTGACGACAGCCATGCAGCACCTGTCTCACGGTTCCCGAAGGCACTAAGGCATCTCTGCCAAATTCCGTGGATGTCAAGAGTAGGTAAGGTTCTTCGCGTTGCATCGAATTAAACCACATCCTCCACCGCTTGTGCGGGCCCCCGTCCATTCATTTGCGTTTTAACCTTG
+
CCCCCCE@FFFFGFDGFEEGG?C,CFFGGEGG9CFC8@CF@FECC<F<FCGDFEGDFEEGGGE@76BC7C@7?,C<EEFFGGFFGFGGFG7ACCGGGGGGDC7:EGFD<??8BFFFGGGF9A<FGGFGEC@:CF9=CF@7FEFF=@<D>,>CFGDF:9FFFDC<B:>FEE@F*>FGCF8<FAC:F<@;<FFEG7C;,?7FFFGCC:FF<CFEGE<CGFGGFBCFGF,=**?C58EGFEGGGGG:9EC*AG8+;+0;CCFGDG5*;+<*:>>>CE**1:*1+0++<E<+3:*/:;:CC:EE+
@M01751:259:000000000-C669V:1:1102:7984:10320 1:N:0:AGAGTC
CGCTTACGTCATCCCCACCTTCCTCCGGTTTATCACCGGCAGTCTCCTTTGAGTTCCCGACCGAATCGCTGGCAACAAAGGATAAGGGTTGCGCTCGTTGCGGGACTTAACCCAACATTTCACAACACGAGCTGACGACAGCCATGCAGCACCTGTCTCACGGTTCCCGAAGGCACTAAGGCATCTCTGCCGAATTCCGTGGATGTCAAGAGTAGGTAAGGTTCTTCGCGTTGCATCGAATTAAACCACATGCTCCACCGCTTGTGCGGGCCCCCGTCAATTCATTTGAGTTTTAACCTTT
+
CCCCCGGGGGGGGGGGGGGGGGGGGGGGGGGGGGGGGGGGGGGGCFGGGGFFGGGGGGGGGGG@8BBEFFGGGGGGGGGFGGGGGFGGGGGGGGDECFGFGGGGGGGGGGGGGDGDGGGGGGGGGGCGGGGDGGGGDGGDGGGGGGGFFGFGGGGGGFFGGFCCEEGGGGGEEGFFFFGGFGFGFCAEGGGGGGGGGGGG*=C<:>FGGGCFGCBDB,?CFAFFGGGFCEEE5CGGGCEGGF?GGGGGGCECCFGC8@;>C5C>@?CEC:CEEGGGGGEGG?+<:EFF+2AFFGGF?FCF0
@M01751:259:000000000-C669V:1:1102:7147:10333 1:N:0:AGAGTC
AGGATAACAGGATTAGATACCCTGGTAGTCCACGCCGTAAACGATGATAACTAGCTGTCCGGGGACTTGGTCTTTGGGTGGCGCAGCTAACGCATTAAGTTATCCGCCTGGGGAGTACGGCCGCAAGGTTAAAACTCAAAGGAATTGACGGGGACCCGCACAAGCGGTGGATGATGTGGATTAATTCGATGCAACGCGAAAAACCTTACCTACCCTTGACATGTACGGAATGCCGAAGAGATTTGGCAGTGCTCGAAAGAGAACCGTAACACAGGTGCTGCATGGCTGTCGTCAGCTCGTG
+
CCCCCGGGGGGGGGGGGGGGGGGGGGGGGGGGGGGGGGGFGGGGGGGGGGGGGGGGGGGGGGGGGGGGGGFGGGGGGGGGGGGGGGGGGGGGGGGGGGGGGGGGGGGGGGGGGGGGGGGGGGGGGGGGGGGGGGGGGGGGGGGGGGGGGGGGGGGGGGGEGGGGGDGGGGGCFECGGGGGGFGGGGGGGGGGGGGDGGGGGGGGGGGGGGGGGCGGGGGGGGGEGGGGGGFGGGGECEEGCEGGGGGGGGGGGGGGGDDCFFFGGGGGGGGFGGGFG?FGGGGGFGGGGGGGG>EGGGGGD
@M01751:259:000000000-C669V:1:1102:19951:10384 1:N:0:AGAGTC
CGCTTACGTCATCCCCACCTTCCTCCGGTTTATCACCGGCAGTCTCCTTTGAGTTCCCGACCGAATCGCTGGCAACAAAGGATAAGGGTTGCGCTCGTTGCGGGACTTAACCCAACATTTCACAACACGAGCTGACGACAGCCATGCAGCACCTGTCTCACGGTTCCCGAAGGCACTAAGGCATCTCTGCCAAATTCCGTGGATGTCAAGAGTAGGTAAGGTTCTTCGCGTTGCATCGAATTAAACCACATGCTCCACCGCTTGTGCGGGCCCCCGTCAATTCATTTGAGTTTTAACCTTT
+
CCCCCGGGGGGGGGGGGGGGGGGGGGGGGGGGGGGGGGGGGGGGGGGGGGGGGGGGGGGGGGG@8BBFFGGGGGGGGGGGGGGGGG?FGGGGEGGGGGGGGGGGGGGGGGGGGGGGGGGGGGGGGGFGGGDDGGGGGGGGGGGGGGGGGGGGGGGFGGGGGGGGGGGGGGGGGGGGGGGGGGGGG@FFGGGGGGGGGGGGGGFGGGGGGFFGGGFGGGGGGGGGGGGGGGGGDGG7EE?FGF?FGCGGGGGGGF?@FGG88E8C8?FGDGGGGGGGEEGGGFGGGFGCFGGFCG+AFGGG+
@M01751:259:000000000-C669V:1:1102:6088:10402 1:N:0:AGAGTC
CGCTTACGTCATCCCCACCTTCCTCGCGGCTTATCACCGGCAGTCTCCCTAGAGTGCCCAACTGAATGATGGCAACTAAGGACGTGGGTTGCGCTCGTTGCGGGACTTAACCCAACATCTCACGACACGAGCTGACGACAGCCATGCAGCACCTGTGTGCACGCCTCCGAAGAGGATCCCCGATCTCTCGAGGTAACATGCCATGTCAAGGGATGGTAAGGTTCTGCGCGTTGCTTCGAATTAAACCACATGCTCCACCGCTTGTGCGGGCCCCCGTCAATTCCTTTGAGTTTTAATCTTT
+
CCCCCGGGGGGGGGGGGGGGGGDGGGGGGGGGGGGGGGGGGGGGGFGGFGGGGGGGGGGGGGGGGGGGGGGGGFGGGFFGGGGGGGGGGGGGGGGGGGGGGGGG7FGGGGGDGGGGGGGGGGGGGGGGGGGGGGGGGGGGGFFGFCFGEFGDGGGGCFGFGFGGGGGGGGGGGGGF8FGGGGGGG7FCFGF@EGFGGGGGGGGGGGGGGGGGFGGGGGGGGGGGGFFGGGGGDDGFGDGGGDFCGFGGGGGGGG7C6EEGGGG5CCGG*:EG5:EGEGG=FGCGGFGG9/0AFGGGGFGF+
@M01751:259:000000000-C669V:1:1102:14554:10461 1:N:0:AGAGTC
AGGATAACAGGATTAGATACCCTGGTAGTCCACGCCGTAAACGATGTCGACTTGGAGGTTGTTCCCTTGAGGAGTGGCTTCCGGAGCTAACGCGTTAAGTTATCCACCTGGGGAGTACGCTCGCAAGAGTGAAACTCAAAGGAATTGACGGGGGCCCGCACAAGCGGAGGAGCATGTGGTTTAATTCGATGATACGCGAGGAACCTTACCAGCCCTTGACATGTCGTGCCATCCGGAGAGATCCGGGGTTCCCTTCGGGGACGCGAACACAGGTGCTGCCTGGCTGTCGTCAGCTCGTGTC
+
CCCCCGGGGGGEGGGGGGGGGGGGGGGGGFFFGGGGGGGGGGGGGGGGGFGFGGGGGGGGGGGGFGGGFFGGFFGGGGGGGGGGGGEGGFGGGGGGEDFGDGGGGGGFGGGGGCEGGGGGGGGGGGGGGGGFGGGGGGGGGGGGDGGEGGGGEDG7FGGEEGGGGEGDCG7<F*BFGGFGGCFGGGGGGGGGFGGGGGGGG@C;C>FGGGGGCCGGGFGGGDFGFDC>EGG@CEEGGGGGGCCCFGGGEGCGFCFGFCEDDCEGDCGDEFF8@EFGGGG*C7=:@EC<8CC5CF7CEEC=*
@M01751:259:000000000-C669V:1:1102:14641:10552 1:N:0:AGAGTC
AGGATAACAGGATTAGATACCCTGGTAGTCCACGCCGTAAACGATGTCGACTTGGAGGTTGTTCCCTTGAGGAGTGGCTTCCGGAGCTAACGCGTTAAGTCGACCGCCTGGGGAGTACGGCCGCAAGGTTAAAACTCAAATGAATTGACGGGGGCCCGCACAAGCGGTGGAGCATGTGGTTTAATTCGATGCAACGCGAAGAACCTTACCTACTCTTGACATCCACGGAATTCGGCAGAGATGCCTTAGTGCCTTCGGGAACCGTGAGACAGGTGCTGCATGGCTGTCGTCAGCTCGTGTT
+
CCCCCGGGGGGGGGGGGGGGFGGGGGGGGGGGGGGGGGGGGGGGGGGGGGGGGGGGGGGGGGGGGGGGGGGGGGGGGGDFGGGGGGGGGGGGGGGGCFFGGDGGGGGGGGGGGGGGGGGGGGGGGGGFGGGGGFFFFGGGGGGGGGFGGEGGEGG@FGEGGGGGGGGGGGGGGGGGGGGGGGGGGGGGGGGGGGGGGGGGGGGGGGGGGGGGGGGGGGGGGGGGGGGGGGGGGGGGGGGGFGGGFGGGGFGGGGGGGEGGGG5C;5E>FGGGGGGGGGGGGGGGGGGFGDGGGGGGGGGFG
@M01751:259:000000000-C669V:1:1102:14043:10561 1:N:0:AGAGTC
CGCTTACGTCATCCCCACCTTCCTCCGGTTTATCACCGGCAGTCTCCTTTGAGTTCCCGACCGAATCGCTGGCAACAAAGGATAAGGGTTGCGCTCGTTGCGGGACTTAACCCAACATTTCACAACACGAGCTGACGACAGCCATGCAGCACCTGTCTCAGAGTTCCCGAAGGCACCAATCCATCTCTGGAAAGTTCTCTGGATGTCAAGAGTAGGTAAGGTTCTTCGCGTTGCATCGAATTACACCACATGCTCCACCGCTTGTGCGGGCCCCCGTCAATTCATTTGAGTTTTAACCTTG
+
CCCCCGGGGGE@FFGGGGGGGGGGFF7CFGGGGGGC8CGGEGFGFFGFGGGGGGGGGGGGG@@878BEGGE>FGGGGCFF@FGFGGDFC8FGCEGGDEGGEGDGGGG<ECGGGGGGGFG9FFGGGGGGGGGGGCGC7F7BEDGGCFGGGGGGGFFGGAEF9>CFEFFGGGECEFGGGGGGFECFF@FFGGGGGGGGGEDF,2<FGGGGC,<CACFFFGF9:CFGGGFFGGEGGEGFFGFF?@F+C+:@FGC6++<8?FFEDEGGFCGG=8CE8*:CCCEGFFGC<FF978<FFEFDGFFG+
@M01751:259:000000000-C669V:1:1102:5910:10582 1:N:0:AGAGTC
AGGATAACCGGATTAGATACCCTGGTAGTCCACGCCGTAAACGATGTCAACTAGCCGTTGGGATCCATTCCACGGGTTCCGTGCCGCAGCTAACGCATTAAGCGCCCCGCCTGGGGAGTACGGCCGCAAGGCTAAAACTCAAAGGAATTGACGGGGGCCCGCACAAGCGGCGGAGCATGCGGATTAATTCGATGCAACGCGAAGAACCTTACCTGGGTTTGACATACACCCTCCCGCTCCAGAGATGGGGCTTCTTTTGGGGGTGTCCAGGCGGGGCATGGCTTTCGTCAGCTCGTTTCGT
+
CCCCCFGG@EG7BFDFFEGGGFCFEGGGGA<FGGGE:FGGGFG:8DGGGGGFGFFCGECEECFFG@@E6CFC@FGG:FGCEGG7=FFECFFF,CFGGGGGGBFECEECC7>BFFGGDGGCFGD@:6@CCCFFFGGFG9CF9FGFGGFF8,FDFCF7<FFF7FC11F7CCFC1:>EEGGF,?::?8EG7@CC+<CCFGCEGDEGG8FF5@<ECG:C5@FGG><?CA3<C68:**/2*:*2:6@<E6@CCF5**;69+0<@*/CC*:E6+<AC****/:*;F8C?*++?FCE=+++//**3*2
@M01751:259:000000000-C669V:1:1102:14713:10583 1:N:0:AGAGTC
AGGATAACAGGATTAGATACCCTGGTAGTCCACGCCGTAAACGATGATAACTAGCTGTCCGGGCACTTGGTGCTTGGGTGGCGCAGCTAACGCATTAAGTTATCCGCCTGGGGAGTACGGCCGCAAGGTTAAAACTCAAAGGAATTGACGGGGGCCTGCACAAGCGGTGGAGCATGTGGTTTAATTCGAAGCAACGCGCAGAACCTTACCAGCGTTTGACATGTCCGGACGACTGGCAGAGATGCCTTTCTTCCCTTCGGGGACTGGAACACAGGTGCTGCATGGCTGTCGTCAGCTCGTG
+
CCCCCGGGGGGGGGGFGGGGGGGGGGGGGGGGGGGGGGGGGGGGGGGGGGGGGGGGGGGGGGGGGGGGGGGGGGGGGGGFGGGGGGGGGGGGGGGGFFGGGGGGGGGGGGGGGGGGGGGGGGGGGGGGGGGGGGGGGGGGGGGFGGFGGGGGGGGGGGGGGGGGGGGGGGGGGGGGGGGGGGGGGGGGGGGGGGGGGGGG>FGGGGGGGGGGGGGGGGGGGGGGGGGGGGGGGGGGF>CEGGDCFGGGGGGGGCFFGGGGGGGGGGGGGGGGCFGGGFGFFFFFGGGGGGGGGGGGF?=E*
@M01751:259:000000000-C669V:1:1102:11975:10625 1:N:0:AGAGTC
CGCTTACGTCATCCCCACCTTCCTCCGGTTTGTCACCGGCAGTCTCCTTAGAGTGCCCACCATAACGTGCTGGTAACTAAGGACAAGGGTTGCGCTCGTTACGGGACTTAACCCAACATCTCACGACACGAGCTGACGACAGCCATGCAGCACCTGTGTCAGAGTTCCCGAAGGCACCGATCCATCTCTGGAAAGTTCTCTGCATGTCAAGGCCTGGTAAGGTTCTTCGCGTTGCTTCGAATTAAACCACATGCTCCACCGCTTGTGCGGGCCCCCGTCAATTCATTTGAGTTTTAACCTT
+
CCCCCGGGGGGGGGGGGGGGGGGGGGGGGGGGGGGGGGGGGGGGGGGGGGGGGGGGGGGGGGGGGGGGFFGGGGGGGGGGGGGGGGGGGGGGGGGGGGGGGGGGGGGGGGGGGGGGGGGGGGGGGGGGGGGGGGGGGGGGGGGGGGGGGGGGGGGGGGGGGGGGGGGGGGGGGGGGGGGGGFFGGGFGGGGGGGGGFDGGGGGGGGGGGGFEGGGGFGGGGGGGGGGGGGGGGGGFGGGFCFCGGGGGGDGF6+0<FDFFEEGGGGDC8:EGCEGGEEECEGGGCGGGC9CCGGGGGGDFG
@M01751:259:000000000-C669V:1:1102:23991:10708 1:N:0:AGAGTC
CGCTTACGTCATCCCCACCTTCCTCCGGTTTATCACCGGCAGTCTCCTTTGAGTTCCCGACCGAATCGCTGGCAACAAAGGATAAGGGTTGCGCTCGTTGCGGGACTTAACCCAACATTTCACAACACGAGCTGACGACAGCCATGCAGCACCTGTCTCACGGTTCCCGAAGGCACTGAGGCATCTCTGCCAGATTCCGTGGATGTCAAGAGTAGGTAAGGTTCTTCGCGTTGCATCGAATTAAACCACATGCTCCACCGCTTGTTCGGGCCCCCGTCAATTCATTTGAGTTTTAACCTTT
+
CCCCCGGGGGGGGGGGGGGGGGGGGGGGGGGGGGGGGGGGGGGGGGGGGGGCFGGGGGGGGGG@@BFFGGGCCGGGGGGGGGGGGGGGGGGGCGGGGGGGGGGGGGGGGGFGGGGGGGGGGGGGGGGGGGGGGGGGGDFCGGGGGGGGGGGGGGGGGGGGGGGGGGGGGCFCGGFGGGGFGGGGGGGGGGGGGGGC@:FGGGGGGGGGGGGGGGGFGGGGCFGGGGGGGGGG>;CGGGECFGGGGGFGG5F@FECCFGGGEGGCG+<8CCCGCEGEGG*C7CGGGGG:@CFGGFF6+<CC:
@M01751:259:000000000-C669V:1:1102:17942:10787 1:N:0:AGAGTC
CGCTTACGTCATCCCCACCTTCCTCCGGCTTATCACCGGCGGTTCCTTTAGAGTACCCAACTGAATGATGGTAACTAAAGGCGAGGGTTGCGCTCGTTGCGGGACTTAACCCAACATCTCACGACACGAGCTGACGACAGCCATGCAGCACCTGTGTTCCAGTCCCCGAAGGGAAGAAATCCATCTCTGGAAGTCGTCCTGCCATGTCAAACGCTGGTAAGGTTCTGCGCGTTGCTTCGAATTAAACCACATGCTCCACCGCTTGTGCAGGCCCCCGTCAATTCATTTGAGTTTTAACCTT
+
CCCCCGGGGGGGGGGGGGGGGGGGGGGGGGGGGGGGGGGGGDGGGGGGGGGGGGGGGGGGGCFFGGGGGGGGGEFGGGGGGGGGGGGGGGGDGGGGGGGGGGGGGGFGDGGGGGGGGGGGGCGGGGGGG7EGGFFGDFGGGGGGFGF,DCFFFFCCFFFGGGGGGGGGGGGDDFFGGGFFGGGDCGFBCFGDFGGGGGGEFGGGGGCGFCFCFEEGGFGGGGGGGGF?88CEGC>@CF?C8FGG9<9;C5@FGFCGGGGFCE8EF88@GF>CG>GG5CECCG97<CEFGFDEFFCFC<+9:
@M01751:259:000000000-C669V:1:1102:10211:10797 1:N:0:AGAGTC
AGGATAACCGGATTAGATACCCTGGTAGTCCACGCCGTAAACGATGTCGACTTGGAGGTTGTTCCCTTGAGGAGTGGCTTCCGGAGCTAACGCGTTAAGTCGACCGCCTGGGGAGTACGGCCGCAAGGTTAAAACTCAAATGAATTGACGGGGGCCCGCACAAGCGGTGGAGCATGTGGTTTAATTCGATGCAACGCGAAGAACCTTACCTACTCTTGACATCCACGGAATTCGGCAGAGATGCCTTAGTGCCTTCGGGAACCGTGAGACAGGTGCTGCATGGCTGTCGTCAGCTCGTGTT
+
CCCCCGGGGGGGGGGGGGGGGGFFGGGGGGGGGGGGGGGGGGGGGGGGGGGEGGGFFGGGGGFGGGGGGGGGFGGGGGGGGGGCGGCCFFFGFCGGEGGGGGGGGGGGGGGGGGGEGGG7FCGGGGGGFFGGGFGFGGGGGGGGGGGGGGGEGGGGGGGGGGGGDGGGGGFGGGGGGGGGFGGGFGGGGGGGGGGGGGGGGGGGFGGGGGGGG6CEFFFGGGGCFGGGC5@EGGG588588FGGGGGGGGGGGGGGGGGGGGGGGGGDGGG6CF?FGFGGFFCFGGFGFFG>CGFGE5=C=
@M01751:259:000000000-C669V:1:1102:14198:10815 1:N:0:AGAGTC
CGCTTACGTCATCCCCACCTTCCTCCGGTTTGTCACCGGCAGTCTCCTTAGAGTGCCCACCATAACGTGCTGGTAACTAAGGACAAGGGTTGCGCTCGTTACGGGACTTAACCCAACATCTCACGACACGAGCTGACGACAGCCATGCAGCACCTGTGTCAGAGTTCCCGAAGGCACCAATCCATCTCTGGAAAGTTCTCTGCATGTCAAGGCCTGGTAAGGTTCTTCGCGTTGCTTCGAATTAAACCACATGCTCCACCGCTTGTGCGGGCCCCCGTCAATTCATTTGAGTTTTAACCTT
+
CCCCCGGGGGGGGGGGGGGGGGGGGGGGGGGGGGGGGGGGGGGGGGGGGGGGGGGGGGGGGGGGGGGGFGGGGGGGGGGGGGGGGGGGGGGGGGGGGGGGGGGDG@FGGFGGGGGGGGGGGGFGGGGGGGGGGGGGGGGGGGGGGGGGGGGFGGGGGGGGGFEGGGGGGGGGGCFGGGGGGGGGGGGGGF8FFEGGGGFGGGGGGGGGGGGGFGGGGGGGGGGGGGGGGGGGGGGGGGGGGGGGGGGGGGGGFGGGEEGGEGGGFFEG5EEGEEGGEGGGCGGGFGGGGC5FGFD9FGGDF
@M01751:259:000000000-C669V:1:1102:8567:10833 1:N:0:AGAGTC
AGGATAACAGGATTAGATACCCTGGTAGTCCACGCCGTAAACGATGTCGACTTGGAGGTTGTTCCCTTGAGGAGTGGCTTCCGGAGCTAACGCGTTAAGTCGACCGCCTGGGGAGTACGGCCGCAAGGTTAAAACTCAAATGAATTGACGGGGGCCCGCACAAGCGGTGGAGCATGTGGTTTAATTCGATGCAACGCGAAGAACCTTACCTACTCTTGACATCCAGCGAACTTAGCAGAGATGCTTTGGTGCCTTCGGGAACGCTGAGACAGGTGCTGCATGGCTGTCGTCAGCTCGTGTT
+
CCCCCGGGGGGFGGGGGGGGGGFGGGGGGGGGGGGGGGGGGGGGGGCGGGGGGGGGGGGGGGGGGGGGGGGG8FGGGGGGGGGGGGGGGGGGGGGGGGGGGGGGGGGGGGGGGGGGGGGGGGGGGGGGFCGGGGGGGGGGGFFGGGGGGGGGGECFFGG7FGGGGGGGGGFGG<:FGGGCGGGGGGGGGFGGGGGGGGGGGGGGGGGGGFGGGGGGGCEFGGGGGGG8EGGGGGGGGGFGGGFFEGGGGGGGGGEFAEECEGG>EGGFFGGG8@FCF7@<ECCEECFF51;5*02AEC5*7
@M01751:259:000000000-C669V:1:1102:10560:10840 1:N:0:AGAGTC
CGCTTACGTCATCCCCACCTTCCTCCGGCTTATCACCGGCAGTTCCTTTAGAGTGCCCAGCATAACCTGATGGCAACTAAAGGCGAGGGTTGCGCTCGTTGCGGGACTTAACCCAACATCTCACGACACGAGCTGACGACAGCCATGCAGCACCTGTGTTCCAGTCCCCGAAGGGAAGAAATCGATCTCTCGAAGTCGTCCGGACATGTCAAACGCTGGTAAGGTTCTGCGCGTTGCTTCGAATTAAACCACATGCTCCACCGCTTGTGCAGGCCCCCGTCAATTCCTTTGAGTTTTAATC
+
CCCCCGGCFGGGGEFGGGGFFGGE@FEGGDGGGEF<FGGDGEGGGDFGFCGGGFGGGGFCFGGGGGGFGFGGGGGGGGGGGFGGEFEEFCG@F=FFGGGGFGGGGGGGG?EEEFGGGGDD9FGFGE7FGEGGGDFGGEFGDFFGGFGGGFGF8F<FG?;F;FGGCCGFG:CFCFC,>CFCFCFCCF8,@FGGFGGFCE<<CECE*=:9FFEGGG7CEGGGFGGGGG?FFGGGGGGGGGGGEFGGGGGGF?CEGGCGGGG+2CCC*:FGGDEF8E8:CEEGGGEDGGGGEGG+A@@:@<690
@M01751:259:000000000-C669V:1:1102:15959:10859 1:N:0:AGAGTC
AGGATAACCGGATTAGATACCCTGGTAGTCCACGCCGTAAACGATGATAACTAGCTGTCCGGGCACATGGTGTTTGGGTGGCGCAGCTAACGCATTAAGTTATCCGCCTGGGGAGTACGGTCGCAAGATTAAAACTCAAAGGAATTGACGGGGGCCTGCACAAGCGGTGGAGCATGTGGTTTAATTCGAAGCAACGCGCAGAACCTTACCAGCGTTTGACATGTCCGGACGACTGGCAGAGATGCCTTTCTTCCCTTCGGGGACTGGAACACAGGTGCTGCATGGCTGTCGTCAGCTCGTG
+
CCCCCAGGGGGEFFGF<FGGGGGGCGEFGFEF@FGFGGGGGGGDFGGCFGGGGGGFGGGGCEFGGGFGFGCGAFDGGGGGGGGGGGGGGGGEGGGGFCEGGGFFGGGGGGGGGGGGGGGGG7+@FFD?FGGGGGGGGGGFFFCBDGGGGGGGGEGGGGGGGGGFGGGEGGGGGGGFFFGGGGGGGGGGGGEGGGGGGDEGGGGFGCGGGGGGGGGGGDFGGFGGGGEDEGDGGGGGGGGGGGGFFGGGGGGGGGGGGGGCCEGGGFCCGGGFGFEF:FGGG6EGDGGGGGGGGFGGFGGD5
@M01751:259:000000000-C669V:1:1102:24664:10905 1:N:0:AGAGTC
AGGATAACAGGATTAGATACCCTGGTAGTCCACGCCGTAAACGATGTCGACTTGGAGGTTGTTCACTTGAGGAGTGGCTTCCGGAGCTAACGCGTTAAGTCGACCGCCTGGGGAGTACGGCCGCAAGGTTAAAACTCACATGAATTGACGGGGGCCCGCACAAGCGGTGGAGCATGTGGTCTCATTCGATGCAACCCGAAGAACCTTACCTACTCTTGACATCCACGGAATTCGTCAGAGATGCCTTAGTGCCTTCGGGAACCGTGAGACAGGTGCTGCACGGCTGTCGTCAGCTCGTGCT
+
B@CCCGGGEC<F,6CFFEFEGF@@DFFGFACFA@766@7@FGCCFGFFG<:@FFECGGCE@FFG9F@F@FF8:CFFG7F<F<CCCFG<EAFG@FG@FFC??F,FGEDG@<DFC:FGG,FC7BC+8+@=><5,D=,3=F,3@333E,BFAB>CFG>*51>EGDGGGGD*=F18F7,?28?<,?,2?F,2,2>FG9F+44*=/;C68CE+:0<+<+AC7:0<+@6:+AEEGGGG+1+*2;9C*++0<C++<09C+AAEGGD58;**1;8?+0;*8?+0<<@8+/*:8C:ECCCCC+++;*:**
@M01751:259:000000000-C669V:1:1102:9698:10912 1:N:0:AGAGTC
CGCTTACGTCATCCCCACCTTCCTCCGGTTTATCACCGGCAGTCTCCTTTGAGTTCCCGACCGAATCGCTGGCAACAAAGGATAAGGGTTGCGCTCGTTGCGGGACTTAACCCAACATTTCACAACACGAGCTGACGACAGCCATGCAGCACCTGTCTCACGGTTCCCGAAGGCACTAAGGCATCTCTGCCGAATTCCGTGGATGTCAAGAGTAGGTAAGGTTCTTCGCGTTGCATCGAATTAAACCACATGCTCCACCGCTTGTGCGGGCCCCCGTCAATTCATTTGAGTTTTAACCTTG
+
CCCCCGGGGGGGGGGGGGGGGGGGGGGGGGGGGGGGGGGGGGGGGGGGGGGGGGGFGGGGGEG@@BBCFGGGG<FFGGGGGGGGGGGGGGGGGGGGGGGGGGGGGGGGGDF?FGGGGGGFGGGGGGGGGGGGGGGGGGGDGGGGGGGG<FGGGGGGGGGGGFEGGGGGGGGGGGGGGGGCDFGGGGGGGGFG7C@BFFFGD>CGGGGGGGGGCCCGGGGGGGGDFGGGGGGGEDGGFEGGGFGGGGGGFGGGGGGGGGGDGGE>F+CC?EGGGGE**:A=C?E?FGGGGCFGGGGG7FGG+
@M01751:259:000000000-C669V:1:1102:25708:10970 1:N:0:AGAGTC
CGCTTACGTCATCCCCACCTTCCTCCGGTTTATCACCGGCAGTCTCCTTTGAGTTCCCGACCGAATCGCTGGCAACAAAGGATAAGGGTTGCGCTCGTTGCGGGACTTAACCCAACATTTCACAACACGAGCTGACGACAGCCATGCAGCACCTGTCTCAGAGTTCCCGAAGGCACCAAAGCATCTCTGCTAAGTTCTCTGGATGTCAAGAGTAGGTAAGGTTCTTCGCGTTGCATCCAATTAAACCACATGCTCCACCGCTTGTGTGGGCCCCCGTCAATTCATTTGAGTTTTAACCTTG
+
CCCC@FGFGGCFCFFCGGEFEGGFFEFGDEGGGFFECFDGCCFCEGFGGFGGGFG6@ACFGGGF@6CEFCE7C<FEFCECE8,FEFEEFGDFGGGGGGF<F:7:+CFGFFFGGFDGFFGFFECGGGGGGGGCE<>FCFG7F<FGGGGGCFGGGGFCFGFDFCGFFFFFCCCCEG@F7FFCFGGG7FGGGGCFGCGGGGFCFFFGFFGGG9FGGGGDFGFEF<FFFFF@FEGGE>FE++<++CC+9CEGGGGGGFG:CGGG>EGGG6CFGDF5:8::1:8*<@GGGFGG7CEGGGG6<<<F7
@M01751:259:000000000-C669V:1:1102:14083:10984 1:N:0:AGAGTC
CGCTTACGTCATCCCCACCTTCCTCCGGTTTATCACCGGCAGTCTCCTTTGAGTTCCCGACCGAATCGCTGGCAACAAAGGATAAGGGTTGCGCTCGTTGCGGGACTTAACCCAACATTTCACAACACGAGCTGACGACAGCCATGCAGCACCTGTCTCACGGTTCCCGAAGGCACTGAGGCATCTCTGCCAGATTCCGTGGATGTCAAGAGTAGGTAAGGTTCTTCGCGTTGCATCGAATTAAACCACATGCTCCACCGCTTGTTCGGGCCCCCGTCAATTCATTTGAGTTTTAACCTTG
+
CCCCCGGGGGGGGGGGGGGGGGGGGGGGGGGGGFGGGGGGDGGGGGGGGGFGGGGGGGGGGGG@8889CEEGGGGGGGGGGGGGGGGGGGGGGGGEGCGGGGDFGGGGGCEGGGGGCGGGFFGGGDFGGGGGGFFGCEGGGGFGGFGGGGFGGGFGGGGGGGGGGGGGGGGGDGGGGGGGCGEGGGGGGGGGGGGGGGGGGGGGGGGGGGGGGCGGGGGGGFGGGGGCEGGGCCGGGGGCFGFFGG*CGGGGGGG?EF>8EEE>;+<88EEG5CGGC5CECGFG?FFC?@<EFFGFC+CC+
@M01751:259:000000000-C669V:1:1102:10392:11002 1:N:0:AGAGTC
AGGATAACAGGATTAGATACCCTGGTAGTCCACGCCGTAAACGATGTCGACTTGGAGGTTGTTCCCTTGAGGAGTGGCTTCCGGAGCTAACGCGTTAAGTCGACCGCCTGGGGAGTACGGCCGCAAGGTTAAAACTCAAATGAATTGACGGGGGCCCGCACAAGCGGTGGAGCATGTGGTTTAATTCGATGCAACGCGAAGAACCTTACCTACTCTTGACATCCACGGAATCTGGCAGAGATGCCTCAGTGCCTTCGGGAACCGTGAGACAGGTGCTGCATGGCTGTCGTCAGCTCGTGTT
+
CCCCCGGGGGGGGGGGGGGGGGGGGGGGGFGGGGGGGGGGGGGGGGGGGGGGGGGGGGGGGGGGGGGGGGGGGGGGGGGGGGGGGGGGGGGGGGGGGGGGGGGGGGGFGGGGGGGGGGGGGGGGGGGGGGGGGEGGGGGGGFFGGGGGGGGGGGGGGGG:FGGGGGGGGGGGGGGGGGGCGGGG?FGGGGGGGGGGGGGGDGGGGGGGGGFGFGCFGGFGGGGGGGGGGGGCCFGGC>CCFFFCFFGECGGGGGGFFGGGGGGGGGGGFGDGFGGGG79CFGGCC8CGGGG*:CFGGGGCF
@M01751:259:000000000-C669V:1:1102:18505:11002 1:N:0:AGAGTC
CGCTTACGTCATCCCCACCTTCCTCCAGTTTATCACTGGCAGTCTCCTTTGAGTTCCCGGCCTAACCGCTGGCAACAAAGGATAAGGGTTGCGCTCGTTGCGGGACTTAACCCAACATTTCACAACACGAGCTGACGACAGCCATGCAGCACCTGTCTCACAGTTCCCGAAGGCACCAATCCATCTCTGGAAAGTTCTGTGGATGTCAAGACCAGGTAAGGTTCTTCGCGTTGCATCGAATTAAACCACATGCTCCACCGCTTGTGCGGGCCCCCGTCAATTCATTTGAGTTTTAACCTTT
+
CCCCCGGGGGGGGFGGGGGGGGGGGGGGGGGGGGGGGGGGGGGGGGGGGGGGGGGGGGGGGGGGGGGGGGGGG8FGGGGGGGGGGGGGGGGGGGEGGGGGGGGGGGGGGGGGGGGGGGGGGFGGGGGGGGGGGGGGGGGGGGGGGGGGGGGGGGGGGGGGGGGGGGGGGGGGGGGGGGGGGGGGGGGGGGGGGFGGGGGGGFFFFGGGGFGGGGAFGGGGGGGGGGGGGGGGGGGGGGGGGGGGGGGGFGGCFCGGGGGGGGGGG6ECGGGGGGGGGGGEFGGGFGGGGGGGGGGFGFGF9
@M01751:259:000000000-C669V:1:1102:8431:11006 1:N:0:AGAGTC
AGGATAACAGGATTAGATACCCTGGTAGTCCACGCCGTAAACGATGTCGACTTGGAGGCTGTTCCCTTGAGGAGTGGCTTCCGGAGCTAACGCGTTAAGTCGACCGCCTGGGGAGTACGGCCGCAAGGTTAAAACTCAAATGAATTGACGGGGGCCCGCACAAGCGGTGGAGCATGTGGTTTAATTCGATGCAACGCGAAGAACCTTACCTACTCTTGACATCCAGAGAATTTAGCAGAGATGCTTTAGTGCCTTCGGGAACTCTGAGACAGGTGCTGCATGGCTGTCGTCAGCTCGTGTT
+
CCCCCGGGGGGGGGGGGGGGGGGGGGGGGGGGGGGGGGGGGGGGGGGGGGGGGGGGGGGGGGGGGGGGGGGGFGGGGGGGGGGGGGGGGGGGGGGGGGGGGGGGGGGGGGGGGGDGGGGGGGFEEGGGGGGGGGGGGGGGGGGGGGGGGGGGGGGDFGGCEGGGCFGCFGGGGGGGFGGGFFGFGGFGGFGGG,FFGGGGGGGGGGGGFGGGGGGGGDGGGGGFE6FFGGGGGGGFGEFCCGGGGGGGGGGGGGGGGGGDGGGEGGGEC???CF6CECGGFDFGFCGFGF5*;@FFEEGFF
@M01751:259:000000000-C669V:1:1102:10332:11029 1:N:0:AGAGTC
AGGATAACCGGATTAGATACCCTGGTAGTCCACGCCGTAAACGATGTCAACTAGCCGTTGGGATCCTTGAGATCTTAGTGGCGCAGCTAACGCATTAAGTTGACCGCCTGGGGAGTACGGCCGCAAGGTTAAAACTCAAATGAATTGACGGGGGCCCGCACAAGCGGTGGAGCATGTGGTTTAATTCGAAGCAACGCGAAGAACCTTACCTGGCCTTGACATGCTGAGAACTTTCCAGAGATGGATTGGTGCCTTCGGGAACTCAGACACAGGTGCTGCATGGCTGTCGTCAGCTCGTGTC
+
CCCCCGGGGGGGGGGGGGGGGGGGGGGGGGGGGGGGGGGGGGGGGGGGGGGGGFGGGGGGGGGFGFGGGGGGGGGGGGGGGGGGGGGGGGGDGFGGEGGGGFGGGGGGGGGFGGGGGGGGGGGGGGGGGGGGGGGGGGGGGGGGGGGGGGGGGGGGGGGDGGGGGGGGEGGGGGGGGGGGFGGGGGGGCEEGGGGGGGGGGGGGGGGGGFGGGGGGGGGGGGGGGGGGGGGGGGGGGGGGGGGGGGGGCCFGGFC6CDEGGCGGGCGCFFCGGGGGCGGGGGGGGGGFFGGCCGFFE7=C6
@M01751:259:000000000-C669V:1:1102:17940:11037 1:N:0:AGAGTC
CGCTTACGTCATCCCCACCTTCCTCCGGTTTATCACCGGCAGTCTCCTTTGAGTTCCCGGCATCACCCGCTGGCAACAAAGGATAAGGGTTGCGCTCGTTGCGGGACTTAACCCAACATTTCACAACACGAGCTGACGACAGCCATGCAGCACCTGTCTCAGAGTTCCCGAAGGCACCAAAGCATCTCTGCTAAGTTCTCTGGATGTCAAGGCCAGGTAAGGTTCTTCGCGTTGCATCGAATTAAACCACATGCTCCACCGCTTGTGCGGGCCCCCGTCAATTCATTTGAGTTTTAACCTT
+
CCCCCGGGGGGFGGGGGGGGGGGGGGGGGGGGGGGGGGGGGGGGGGGGFGGGGGGGGGGGGGEGGGGGGGGGGGGGFGGGGGGGGGGFFFFGEFGCFGGDFCGGCCFGG9FGGGGGGGGGGGGGGGGGGGGGGGGGGGGGGGGG7CFGGGGGGGGGGGGGF9,@FFFGGGGGGCFFGGGGGGGGFFA;BAEGFGGFFFFFFFGGGEF:FF?:FGGFGFGGGGGGGGGB:77=FEEFCF*;EGFGDCCGGG@8C?3<CCFGGDGC5AC9ECCCGCEGGGDC*CC+:<EG7?FFGGGGGGGEC
@M01751:259:000000000-C669V:1:1102:8901:11140 1:N:0:AGAGTC
CGCTTACGTCATCCCCACCTTCCTCCGGTTTATCACCGGCAGTCTCCTTTGAGTTCCCGACCGAATCGCTGGCAACAAAGGATAAGGGTTGCGCTCGTTGCGGGACTTAACCCTACATTTCACAACACGAGCTGACGACAGCCATGCAGCACCTGTCTCCCGGTTCCCGAAGGCACTAAGGCATCTCTGCCAAATTCCGTGGATGTCAAGAGTAGGTAAGGTTCTTCGCGTTGCATCGAATTAAACCACATGCTCCACCGCTTGTGCGGGCCCCCGTCAATTCATTTGAGTTTTAACCTTT
+
CCCCCGGGGGGFGGGGGGGGGGGGGGGGGGGGGGGGGGGG7FGGFGGGGGFGGEGGGGGGGGGGGGGGGGGGGFGGG8FGGGGGGG?FGGGGGGGGGGGGCGGGGGGGGBFFFGGGGGGGGGGGGGGGGGGGGGGGGCF+FEGGGFGG9FFGGAFFGFG,FFGGGGGGGG>FGG:FFFFG,F:FGCGGGGGGGGF:FGGGC@CFCEEFFF@CGCGFGGFCFGGGGGGGGG>CEGGGG5CCECFG:EGGF>FGGGGG6CFC5CCFGCGGECCGEEGCEGG8EFG+CF?@CGCEGFCCFF+02
@M01751:259:000000000-C669V:1:1102:11137:11187 1:N:0:AGAGTC
CGCTTACGTCATCCCCACCTTCCTCCGGTTTATCACCGGCAGTCTCCTTTGAGTTCCCGACCGAATCGCTGGCAACAAAGGATAAGGGTTGCGCTCGTTGCGGGACTTAACCCAACATTTCACAACACGAGCTGACGACAGCCATGCAGCACCTGTCTCACGGTTCCCGAAGGCACTAAGGCATCTCTGCCGAATTCCGTGGATGTCAAGAGTAGGTAAGGTTCTTCGCGTTGCATCGAATTAAACCACATGCTCCACCGCTTGTGCGGGCCCCCGTCAATTCATTTGAGTTTTAACCTTT
+
CCCCCGGGGGGGGGGGGGGGGGGGGGGGGGGGGGGGGGGGGGGGGGGGGGGGGFGGGGGGGGG@88CFGGGGGFGGGGGGGGGGGGGGGGGFGGGGGGGGGGGGGGGGGEFGGGGGGGGGGGGGGGGGGGGGCFGGCFGGGGGGGGGGEGGGGGGGGFGFGFGGEGGGGGGGGGGGGGGFGGGGGFGGGGGGGGGGGGGGEGGGFGGGGFFEGGGGCGGGGGGGGCG>ECCCEGGGG5FCGGGGGGGGGGGGGCFGGGGGG>EGFGGGEEEEGGGG8E=EFGGGGGGFGGGGGCCG?EGG:
@M01751:259:000000000-C669V:1:1102:23627:11217 1:N:0:AGAGTC
AGGATAACAGGATTAGATACCCTGGTAGTCCACGCCGTAAACGATGTCGACTTGGAGGTTGTTCCCTTGAGGAGTGGCTTCCGGAGCTAACGCGTTAAGTCGACCGCCTGGGGAGTACGGCCGCAAGGTTAAAACTCAAATGAATTGACGGGGGCCCGCACAAGCGGTGGAGCATGTGGTTTAATTCGATGCAACGCGAAGAACCTTACCTACTCTTGACATCCACGGAATTTGGCAGAGATGCCTTAGTGCCTTCGGGAACCGTGAGACAGGTGCTGCATGGCTGTCGTCAGCTCGTGTT
+
CCCCCGGGGG,EFFGGGGGGFGFGGGGGGGGGGGGGGGGGGGGGGGGGGGGGGGFGGGGGGGGGGGGGGGGGGGGGGGGGGGGGCGGGGGGGGGGGGGGGGGGGGGGCFGFGGEDGGGGGGGGGGGGGGGGGGGGGGGGGGGGGGGGGGGGGGGGGGGGEFGGGGGGGGGGGGGCFGGGGCFFGGGGGGGFDGGFEGGGGGGGGGGGGGGGFGFGGGGGGGCCFGGGDGGGFGGGGGGGGGGGFGCCCFGGGGGGGGGGGGGGGGGFCFGFFGGGGDCDFFFGFGGGGGG*/8CF6CEGCF
@M01751:259:000000000-C669V:1:1102:28473:11244 1:N:0:AGAGTC
AGGATAACCGGATTAGATACCCTGGTAGTCCACGCCGTAAACGATGAATGCCAGCCGTTGGCCTGCTTGCAGGTCAGTGGCGCCGCTAACGCATTAAGCATTCCGCCTGGGGAGTACGGTCGCAAGATTAAAACTCAAATGAATTGACGGGGGCCCGCACAAGCGGTGGAGCATGTGGTTTAATTCGATGCAACGCGAAGAACCTTACCTACTCTTGACATCCAGAGAACTTAGCAGAGATGCTTTGGTGCCTTCGGGAACTCTGAGACAGCTGCTGCATGGCTGTCGTCAGCTCGTGTTG
+
CCCCCGGGGGCFFEEFGAFECGGGGFGGGGFCFGCFGGGGGGGGGDGGGGGGGGGGGGGE<FGGGFGGGGGGGGGDFEFGGFGGGGGGGDFDGFGGAFEFGGGGGEGGGGGGDGGGGGGGGGGGGGGGGGGGGGG@FGFGGCCFFCFFGGGGGGGE@CFGGGGGGGG>GGGGGGEGGFCFGGGDGGFGG:@AFGCEG7CEEGGGGGGGGFCCFGGGGGGGCC8EFCCFC<FFFEGGGGF6<CCE?C?61*ACFFG5EE8CGGGC++<CF:;*2<FGGFDGD@FCGC?8**8:8@CCCFG6*
@M01751:259:000000000-C669V:1:1102:23932:11257 1:N:0:AGAGTC
AGGATAACAGGATTAGATACCCTGGTAGTCCACGCCGTAAACGATGATAACTAGCTGTCCGGGGACATGGTCCTTGGGTGGCGCAGCTAACGCATTAAGTTATCCGCCTGGGGAGTACGGCCGCAAGGTTAAAACTCAAAGGAATTGACGGGGGCCTGCACAAGCGGTGGAGCATGTGGTTTAATTCGAAGCAACGCGCAGAACCTTACCAGCGTTTGACATGTCCGGACGATTCCCAGAGATGGGTCTCTTCCCTTCGGGGCCTGGAACACAGGTGCTGCATGGCTGTCGTCAGCTCGTG
+
CCCCCGGGGGEFFGGGGGGGGGGGGGGGGFDFGGGGGGGGGGGGGGEGGGGGGGGGGGGGGDGGGGGGGGGGGGGGFFGEGFGGGGGGFGGGEFGFFFGGGGGGGGGFGGGGGGGGGGEGGGGGGGFGGGGGGGGFGCGCGGGFFFCGGGGGGGGCG7FFGGGCGGGFGGCFGG9CFFFFGGGGGGFFGGGGGGGGGG>@C7CFDFF+<FGCCEGEGEFG+<6CFGGGGGGGGFGFG96;CGGFGGGGGGF?EGFF7;@*?8*:EFFCFGFF888FEGGGGCEEFGG82<@CG5=FC<=7/
@M01751:259:000000000-C669V:1:1102:8841:11269 1:N:0:AGAGTC
AGGATAACCGGATTAGATACCCTGGTAGTCCACGCCGTAAACGATGATAACTAGCTGTCCGGGCACTTGGTGCTTGGGTGGCGCAGCTAACGCATTAAGTTATCCGCCTGGGGAGTACGGCCGCAAGGTTAAAACTAAAAGGAATTGACGGGGGCCTGACCAAGCGGTGGAGCATGTGGTTTAATTCGAAGCAACGCGCAGAACTTTCCCAGGGTTTGACATGTCCGGACGATTTCCAGAGATGGATCTCTTCCCTTCGGGGATTGGAACACAGGTGTTGCATGGCTGTCTTAGGCTCGTT
+
CCCCCGGGGGGGGGGGGGGGGGGGGGGGGGGGGGDGGGGGGGGGGGGGGGGGGGGGGGGGGGGGGGGGGGGGGGGGGGGGGGGGGGGGGGGGGGGGFGGGGGGGGGGGGGGGC++8,,B:F:@:F@F7C,EFG<<<,BF=FBFDG8<,,BCGG7F***38,D3,*>1*==*3,*,38C9CF:C,?F,*?,<*?,+*1*1:1CCG+<:+<++3**2;8/CE+<9<C+8**88/;C8<<+++**2<0*0<++<9AF8A+**;C****2*<+3;8*;FC0+**+++C**2/*+++++3<+::7*
@M01751:259:000000000-C669V:1:1102:7571:11274 1:N:0:AGAGTC
AGGATAACCGGATTAGATACCCTGGTAGTCCACGCCGTAAACGATGTCAACTAGCCGTTGGGATCCTTGAGATCTTAGTGGCGCAGCTAACGCATTAAGTTGACCGCCTGGGGAGTACGGCCGCAAGGTTAAAACTCAAATGAATTGACGGGGGCCCGCACAAGCGGTGGAGCATGTGGTTTAATTCGAAGCAACGCGAAGAACCTTACCAGGCCTTGACATGCAGAGAACTTTCCAGAGATGGATTGGTGCCTTCGGGAACTCTGACACAGGTGCTGCATGGCTGTCGTCAGCTCGTGTC
+
CCCCCGGGFCCF>FGGFFGGGGGGGCEGGCFGCEFGGGGGFFEEGGG9CFGGFFGFGGGGGGGGGGGGGDFGGGF9CFEGGGGGCCEGGFGGGEGFAFFFDE9FFGEGFDGGEEGGGGGF>@@FGGCDFGGFDGFCEFGGGGGFGGD<DGGCE@GEFCDCGGGFCFGC7:FEGFFGCFGFFGGGGGGGFGGG?FFE@C:CECFCFGGGGGGGGGGFGG7:CCFGC+3:CF?EECF7FFGFGGGF*<+AFGGGFCCGFEGGGGGCCCGFGFFGFGFGGC68CGCG8EC<FGGFGGCFE*:C*
@M01751:259:000000000-C669V:1:1102:2107:11293 1:N:0:AGAGTC
CGCTTACGTCATCCCCACCTTCCTCGCGGCTTATCACCGGCAGTCTCCCTAGAGTGCCCAACTGAATGATGGCAACTAAGGACGTGGGTTGCGCTCGTTGCGGGACTTAACCCAACATTTCACAACACGAGCTGACGACAGCCATGCAGCACCTGTCTCACGGTTCCCGAAGGCACTAAGGCATCTCTGCCAAATTCCGTGGATGTCAAGAGTAGGTAAGGTTCTTCGCGTTGCATCGAATTAAACCACATGCTCCACCGCTTGTGCGGGCCCCCGTCAATTCATTTGAGTTTTAACCTTG
+
CCCCCGGGGGGGGGGFGGCFGGFF,@:FCFDGFGFGGGGE>FEEEDF9EDFEGGGGGGGGGGGGGGGGFGGGCGGFDFFGGGG:FFFDG7CFGEC7FGGFCFGGE@FECDB?FGGGGGGG9BFGGGFE@FC:CFGGGGGGGDFGGFCFGGGGGG8=FCCGGGGFGCGGEGG:FFGG8<C<,<F7:@FF<F<<,<C@F,<?C@F92<F<CF:F9<FGGFFC@CFGFF<7<:8/:?EF?5CFFGGGGCFF88+0A9::+*;*:58E*+<8C5:5?8:C?/*;+<9+2AE9:8<FFG7CFFFF:
@M01751:259:000000000-C669V:1:1102:3970:11304 1:N:0:AGAGTC
AGGATAACCGGATTAGATACCCTGGTAGTCCACGCCGTAAACGATGAATGCCAGCCGTTGGCCTGCTTGCAGGTCAGTGGCGCCGCTAACGCATTAAGCATTCCGCCTGGGGAGTACGGTCGCAAGATTAAAACTCAAAGGAATTGACGGGGGCCCGCACAAGCGGTGGAGCATGTGGTTTAATTCGAAGCAACGCGCAGAACCTTACCATCCCTTGACATGGCATGTTACCTCGAGAGATCGGGGATCCTCTTCGGAGGCGTGCACACAGGTGCTGCATGGCTGTCGTCAGCTCGTGTCG
+
CCCCCGGGGGGGGGGGGGGGGGGGGGGGGGGGGGGGGGGDGGGGGGGGGGGGGGGGGGGGGGGGGGGGGGGGGFGGGGGGGGGGGGGGGGGGGGGGECFGGGGGGGGGGGGGGGGGGGGGGGGGGGGGGGGGGGGGGGGGGGGGGGGGGGGGGGGGGGGGGGGGGGGDGGGGGGF;CFFGGGGGGGCFGGGGGGGGGGGGGGGGGGGGGGFGGGGGGGE7C<EGC@FGGGGGCGEEGGGGCEFCEGGGGGFFFGCG8>8>E>EGGGGGGCCEG?ECGGCFGFGGGGGGGCCEF<FDGD***
@M01751:259:000000000-C669V:1:1102:27250:11397 1:N:0:AGAGTC
AGGATAACAGTATTAGATACCCTGGTAGTCCACGCCGTAAACGATGTCGACTTGGAGGTTGTTCCCTTGAGGAGTGGCTTCAGGAGCTAACGCGTTAAGTCGACCGCCTGGGGAGTACGGCCGCAAGGTTAAAACTCAAATGAATTGACGGGGGCCCGCACAAACGGTGGAGCATGTGGTTTAATTCGATGCAAAGCGAAGACCCTTACCTACTCTTGACATCCACGGAATCTGGCAGAGCTGCCTCAGTGCCTTCGGTAACCGTTAGGCAGGTGCTGCATGGCTGTCGTAAGCTGGTGTT
+
AA@<9FFFFE6E<CF9EFFEEFF8<<E6EEGGG@B@+@CGGGDFGC8C@CB@CF,EEGGFGGGFEFG,6CC,9C<@<BFCC,,,:,<DCGACF:FFGG,CFBFCFE+C++4D+=+8BF77+6@BEFGF<BF?FFFGFFGFDC<DF9,EA@CC7<**@*:*CFG,8<::@C7,<=<3;8,8<+7C<:9<<,8C::,5BFCFGE+F*5AC+8C@8C+2++3+3A9C?EC:>*/<7<+A*;@**<@<598CE02<@@+<@5;;EC7*/****+0**2+<C7++++*2:*29*;*;1:++*20::
@M01751:259:000000000-C669V:1:1102:24724:11400 1:N:0:AGAGTC
CGCTTACGTCATCCCCACCTTCCTCCGGTTTATCACCGGCAGTCTCCTTTGAGTTCCCGACCGAATCGCTGGCAACAAAGGATAAGGGTTGCGCTCGTTGCGGGACTTAACCCAACATTTCACAACACGAGCTGACGACAGCCATGCAGCACCTGTCTCACGGTTCCCGAAGGCACTGAGGCATCTCTGCCAGATTCCGTGGATGTCAAGAGTAGGTAAGGTTCTTCGCGTTGCTTCGAATTAAACCACATGCTCCACCGCTTGTGCGGGCCCCCGTCAATTCATTTGAGTTTTAACCTTG
+
CCCCCGGGFGGGGGGGGGGGGGFEDFD+@FGGGGFFFGGGGGGGFGGFGGGGGGDFFFCEGGG@68B6,CFFDEFGEFGGFGCECE,CFEEFGGDGGFG8:C>FGGGGFGEFGGGFGGGGCFFGGEFEEFGGEFEAFCGGD@FFGCFFCFEGFFFGFFCFGGGGGGGGGDCCCC8CE@FG:CC7F<C93,@FGBFG9:CCE*:FC<<FF9FCGFCFFF@F7?CFFGCGGGGGDECE9CCFFFG9EFCECFEGG?FFFC:5CE>CG?:EEC*:88*:EGGGGGG7CFC?C>GFC+<EC?FG+
@M01751:259:000000000-C669V:1:1102:16831:11403 1:N:0:AGAGTC
CGCTTACGTCATCCCCACCTTCCTCCAGTTTATCACTGGCAGTCTCCTTTGAGTTCCCGGCCGGACCGCTGGCAACAAAGGATAAGGGTTGCGCTCGTTGCGGGACTTAACCCAACATTTCACAACACGAGCTGACGACAGCCATGCAGCACCTGTCTCAGAGTTCCCGAAGGCACCAAAGCATCTCTGCTAAGTTCTCTGGATGTCAAGAGTAGGTAAGGTTCTTCGCGTTGCATCGAATTAAACCACATGCTCCACCGCTTGTGTGGGCCCCCGTCAATTCATTTGAGTTTTAACCTTT
+
CCCCCGGGGGGGGGGGGGGGGGGGGGGGGGGGGGGGGGGGGGGGDGGGGGGGGGGGGGGGGGGGGGGGGGGGGGGGGGGGGGGGGGGGGGGGGGGGGGGGGGGGGGGGGCGGGGGGGGGGGGGGGGGGGGGGGGGGGGGGGGGGGGGGGGGGGGGGGGGGGGGGGGGGGGGGGGGGGGGGGGGGGCFGGGGGGGGGGGGGGGGGGGGGGGGGGGGGGGGGGGGGGGGGGGGGGGGGGCGGGGGGGGGGGGGGGGGGGGGGGGGGGDGGGG5CGGGGGGGGGGGGGGGGGGFGGGGGGGGG+
@M01751:259:000000000-C669V:1:1102:21219:11410 1:N:0:AGAGTC
AGGATAACAGGATTAGATACCCTGGTAGTCCACGCCGTAAACGATGTCGACTTGGAGGCTGTTCCCTTGAGGAGTGGCTTCCGGAGCTAACGCGTTAAGTCGACCGCCTGGGGAGTACGGCCGCAAGGTTAAAACTCAAATGAATTGACGGGGGCCCGCACAAGCGGTGGAGCATGTGGTTTAATTCGATGCAACGCGAAGAACCTTACCTACTCTTGACATCCACGGAATTCGGCAGAGATGCCTTAGTGCCTTCGGGAACCGTGAGACAGGTGCTGCATGGCTGTCGTCAGCTCGTGTT
+
CCCCCGGGGGGGGGGGGGGGGGGGGGGGGGGGGGGGGGGGGGGGGGGGGGGGGGGGGGGGGGGGGGGGGGGGGGGGGGGGGGGGGGGGGGGGGGGGGGGGGGGGGGGGGGGGGGGGGGGGGGGGGGGGGGGGGGGGGGGGGGGGGGGGGGGGGGEGGGGGGGGGGGGGGGGGGGGGGGGGG>CEGGGGGGGGGGGGGGGGGGGGGGGGGGGGGGGGGGGGGGGGGGGGGGGGGGGGGGFDGGGGGGGGGGGGGGFGGGGGGGGGGGGGGGGGGGGGGGGGGGGGGGGGGGGGGCEGGGGGG
@M01751:259:000000000-C669V:1:1102:25977:11427 1:N:0:AGAGTC
CGCTTACGTCATCCCCACCTTCCTCCGGTTTATCACCGGCAGTCTCCTTTGAGTTCCCGACCGAATCGCTGGCAACAAAGGATAAGGGTTGCGCTCGTTGCGGGACTTAACCCAACATTTCACAACACGAGCTGACGACAGCCATGCAGCACCTGTCTCAGCGTTCCCGAAGGCACCAAAGCATCCCTGCTAAGTTCGCTGGATGTCAAGAGTAGGTAAGGTTCTTCGCGTTGCATCGAATTAAACCACATGCTCCACCGCTTGTGCGGGCCCCCGTCAATTCATTTGAGTTTTAACCTTG
+
CCCCCGGGGGGGGGGE?GFFFGGCGFGGGDGGDFFEGGGGGGGGCGGGGGGGGGFGGGGCFEEFCBFFGFG+?8FDFGFFFEFFFFGGGGDFEGGGGGGGCFGGGGGGGGGGGGGDGGGGCGFGCEGF>CGCF8FGDGGGG7FCFGFGGCFGFFGG8;FF,@FEFGG:FGGG7B>F7BFG?,?FF,<3CCCFGFGEFCCFCC@<@CGGFFG:72CFCGFACCFFGGGGGGEE5ACGCCD8CE7AGGFFGGGGG?CFDFFGGDEGGCFEGDGGGEGGGEECGF7?@F@CDGFGGGGFGGCF7
@M01751:259:000000000-C669V:1:1102:24169:11453 1:N:0:AGAGTC
CGCTTACGTCATCCCCACCTTCCTCCGGTTTATCACCGGCAGTCTCCTTTGAGTTCCCACCATTACGTGCTGGCAACAAAGGATAAGGGTTGCGCTCGTTGCGGGCCTTAACCCAACATTTCACAACACGAGCTGACGACAGCCATGCAGCACCTGTCTCAGAGTTCCCGAAGGCACTAAAGCATCTCTGCTAAATTCTCTGGATGTCAAGAGTAGGTAAGGTTCTTCGCGTTGCATCGAATTAAACCACATGCTCCACCGCTTGTGCGGGCCCCCGTCAATTCATTTGAGTTTTAACCTT
+
CCCCCFGFEGCFFGF8E@@<FFFFGGGGC@CG<EF9CFEGDEFGFFCCFFFFGF9CF@FGGGGGGG?F<FCCF>FEF<EGGGGGGE<,CFGCFGDECEGEA7FDG+4BF=EEBFFGGGCCF,C<FG@,4BB@FEGFFC+>FC8+BFC@,CCFGG<>=F9FGGFFCFGGC@:CEEC:ACFFFAGF9FFGFCACCGFCCE9,CFFCC@FGCEGCGGCFDGGFFGGGGFGFFEDCGEDFC,:C:,B9@@C85C:02AF7<F88C88EFGCF5EEE5:CEG5?*/<CFD7:9+01:9CG?EDC+0
@M01751:259:000000000-C669V:1:1102:3267:11493 1:N:0:AGAGTC
AGGATAACAGGATTAGATACCCTGGTAGTCCACGCCGTAAACGATGTCGACTTGGAGGTTGTTCCCTTGAGGAGTGGCTTCCGGAGCTAACGCGTTAAGTCGACCGCCTGGGGAGTACGGCCGCAAGGTTAAAACTCAAATGAATTGACGGGGGCCCGCACAAGCGGTGGAGCATGTGGTTTAATTCGATGCAACGCGAAGAACCTTACCTACTCTTGACATCCACGGAATTCGGCAGAGATGCCTTAGTGCCTTCGGGAACCGTGAGACAGGTGCTGCATGGCTGTCGTCAGCTCGTGTT
+
CCCCCGGGGGGGGGGGGGGGGGGGFGGGGGFGGGGGGGGGGGGGGGGGGGFEGGGGFGGGGGGGEGGFFGFGGGGGGCEGFGGGGEEGCEFEGEGGGGEFGGGGGGGGGFFFCEGGGGDGEGGG7CFGGFDGFGGGGGGFGGGGGGGGGEGGGGGGGGGGGGGGGGGGDGGGGGGGGGFFG>FGFCGGGGGEGGGGGGGGDCCFGGGGGGGGGGGFGFGGGGGGGGGGGGFGGC6C5CGFGGGGFGGFGGFGGGGGGGEECF58EGC?FFGAFGCGFCEFGFFFFGGGGGGFGF?8CE=FG
@M01751:259:000000000-C669V:1:1102:8421:11573 1:N:0:AGAGTC
AGGATAACAGGATTAGATACCCTGGTAGTCCACGCCGTAAACGATGATAACTAGCTGTCCGGGGACCTGGTCTTTGGGTGGCGCAGCTAACGCATTAAGTTATCCGCCTGGGGAGTACGGCCGCAAGGTTAAAACTCAAAGGAATTGACGGGGGCCTGCACAAGCGGTGGAGCATGTGGTTTAATTCGAAGCAACGCGCAGAACCTTACCAGCGTTTGACATGGCAGGACGACTTCTGGAGACAGATTTCTTCCCTTCGGGGACCTGCACACAGGTGCTGCATGGCTGTCGTCAGCTCGTG
+
CCCCCGGGGGFGGGGGFGGGGGGGGGGGGGGGGGGGGGGGGGGFGGGGGGGGGGGGGGDGGGGGGGGGGGFGGGGGGGGFGGGGGGGGFGGGGGGGGGGGGGGGGGGGGGGGGEGGGGGGGGGGGGGGFGGGGGGGGGGGGGGGGGGGGGGGGGGGGGGGGGGGGGGGGGGGGGGGGGGGGGGGFFFGGGGGGGGGGGGGGGGGGGGGGGGGGGGGGGDGGGEGG6CEGGGGGGGGGGGEGGG8CFGFFGGGGGGFGGGGGECGEGGG68CF8FEG6C9CCFGGGFFGGGGGGGGGCFGGF
@M01751:259:000000000-C669V:1:1102:22460:11594 1:N:0:AGAGTC
AGGATAACAGGATTAGATACCCTGGTAGTCCACGCCGTAAACGATGTCGACTTGGAGGTTGTTCCCTTGAGGAGTGGCTTCCGGAGCTAACGCGTTAAGTCGACCGCCTGGGGAGTACGGCCGCAAGGTTAAAACTCAAATGAATTGACGGGGGCCCGCACAAGCGGTGGAGCATGTGGTTTAATTCGATGCAACGCGAAGAACCTTACCTACTCTTGACATCCACGGAATCTGGCAGAGATGCCTCAGTGCCTTCGGGAACCGTGAGACAGGTGCTGCATGGCTGTCGTCAGCTCGTGTT
+
CCCCCFGGGD,6EFFGGGGFFFEECFFEFEFF9EDDFGGEDEFEGGGGG@FCEGG@<:FGGCGGEFGGCGGGFGGGGGGC,FFGGGEFDFGCGGGDCFAFFDFGGCF:BFFGEBCFGAFG7CF:FDEFBADFGGGGGCGGGGGGFGFGGGDGGEE7FGGE7FFGGGEBFDGFFFFGFFGFCFGGGGGFFFGDCFGGGDEGDCG>8CGGGFFGGGGGFCGFGG?;ECECCGGFFGGGF>8;CFDC::8CFGGGGFGF5*CG8@ECE>FEFDFFGG68CFGFGGC5?EF6;ECFG?F?C1:FC
@M01751:259:000000000-C669V:1:1102:16750:11629 1:N:0:AGAGTC
AGGATAACAGGATTAGATACCCTGGTAGTCCACGCCGTAAACGATGTCGACTTGGAGGTTGTTCCCTTGATGAGTGGCTTCCGGAGCTAACGCGTTAAGTCGACCGCCTGGGGAGTACGGCCGCAAGGTTAAAACTCAAATGAATTGACGGGGGCCCGCACAAGCGGTGGAGCATGTGGTTTAATTCGATGCAACGCGAAGAACCTTACCTACTCTTGACATCCACGGAATCTGGCAGAGATGCCTCAGTGCCTTCGGGAACCGTGAGACAGGTGCTGCATGGCTGTCGTCAGCTCGTGTT
+
CCCCCGGGD<EC@FGEGGGGCCGGGFGGGGGGGGGGGGGGGGGGGFEFFGGGEGC<CCFGGGGGGGGGGFGFF8CCEGGGGGGDDEDAEF8FGGGGGGGGGDGGGEEGGGGGGEGGGFG7FGGGGGGCFGFGGGGGG,3CFGFEFG,CDFEGCGDEEF<F:FFCF<CEECE@FGGFGGGFGGFCCFGGGGGGGGG7<FCCC8FCGCCFFGGDGGGGF798EGCCEFGE8E><@FFFG>FCFEFGFGGGFF?EFGGGGDCEEGGDC@FGGGFDGF6FGGDFFDFCCEGCFA8E=DFFE7=FC
@M01751:259:000000000-C669V:1:1102:15346:11651 1:N:0:AGAGTC
CGCTTACGTCATCCCCACCTTCCTCCGGTTTATCACCGGCAGTCTCCTTTGAGTTCCCGACCGAATCGCTGGCAACAAAGGATAAGGGTTGCGCTCGTTGCGGGACTTAACCCAACATTTCACAACACGAGCTGACGACAGCCATGCAGCACCTGTCTCACGGTTCCCGAAGGCACTAAGGCATCTCTGCCGAATTCCGTGGATGTCAAGAGTAGGTAAGGTTCTTCGCGTTGCATCGAATTAAACCACATGCTCCACCGCTTGTGCGGGCCCCCGTCAATTCATTTGAGTTTTAACCTTG
+
CCCCCGGGGGGGGGGGGGGGGGGGGGGGGGGGGGGGGGGGGGGGGGGGGGGGGGGGGGGGGGG@@BBFFGGGGGGGGGGGGGGGGGGGGGGGGGGGGGGGGGGGEGGGFFDFGGGGGGFGFGGGGGGGGGGGGGGGGGGGGGGGFGGGGGGGGGGGGGGGGGGGGGGGGGEGGGGGGGGGGGGGGGGGGGGGGGDGGGGGGGGGGGGGFGGGGGGGGGGGGGGGGGGGGGGGGGGGGEGGGGGGGGGGGGGGGGGGGGGDGGGD88CGGGEGGGGGGGGEGGGFCGGFCGGGGGFCEGGG+
@M01751:259:000000000-C669V:1:1102:18827:11652 1:N:0:AGAGTC
CGCTTACGTCATCCCCACCTTCCTCCGGTTTATCACCGGCAGTCTCCTTTGAGTTCCCGACCGAATCGCTGGCAACAAAGGATAAGGGTTGCGCTCGTTGCGGGACTTAACCCAACATTTCACAACACGAGCTGACGACAGCCATGCAGCACCTGTCTCAGAGTTCCCGAAGGCACCAAAGCATCTCTGCTAAGTTCTCTGGATGTCAAGAGTAGGTAAGGTTCTTCGCGTTGCATCGAATTAAACCACATGCTCCACCGCTTGTGCGGGCCCCCGTCAATTCATTTGAGTTTTAACCTTT
+
CCCCCGGGGGGGGGGGGGGGGGGGGGGGGGGGGGGGGGGGGGGGGGGGGGGGGGGGGGGGGGG@@BBFGGGGGGGGGGGGGGGGGGGGGGGGGGGGGGGGGGGGDGGGGCFGGG<FGGGGGGGGGGGGGGGGGGGGGGGGEDFGFGGGGGGGGFCFGFGGGDGGGGGGGCFEGGGGGGGGGGGGGCGGGGGGGGGFGGGGGGGGGGGGGGGGGGFFGGGCFGGGGGGGGGGGCEGFC>CFFGGGGGGGGGGCFFGGGGGGGGGGG+<CCCGGGGGGGGGCGGGGCCGFGFFFFGGGGGGG+
@M01751:259:000000000-C669V:1:1102:26972:11708 1:N:0:AGAGTC
CGCTTACGTCATCCCCACCTTCCTCCGGTTTGTCACCGGCAGTCTCCTTAGAGTGCCCACCATAACGTGCTGGTAACTAAGGACAAGGGTTGCGCTCGTTACGGGACTTAACCCAACATTTCACAACACGAGCTGACGACAGCCATGCAGCACCTGTCTCACGGTTCCCGAAGGCACTAAGGCATCTCTGCCGAATTCCGTGGATGTCAAGAGTAGGTAAGGTTCTTCGCGTTGCATCGAATTAAACCACATGCTCCACCGCTTGTGCGGGCCCCCGTCAATTCATTTGAGTTTTAACCTT
+
CCCCCGGGGGGGFGFGFFFGGEF@FGGEFC;@FGGE<FFDGGGGFFGGG9FFGGGGGGF@F@FGGGGED@FGGDFGGGGGGGGGGGGFDFFEFEFEEGGGGEGDGDFGGGGGGGGGGFGGGGGGGGGGFGGGGGGGGECFGGGFFA=FG=<FFG<C<FF@DECCFGGGGGGGG7FEGGCFFGGGGGGGFFFFGCF7:<FGB@CE?FCFGFCCGFGGGGGCGGFCBFGGGGGGECGCFC<FGFCEF7A0CCF@CGFF+<FGCGG8CEE<=CGDGEEGDEGGGG?FCCF7<:8<+<C<@C?7C
@M01751:259:000000000-C669V:1:1102:19596:11716 1:N:0:AGAGTC
AGGATAACAGGATTAGATACCCTGGTAGTCCACGCCGTAAACGATGATAACTAGCTGTCCGGGGACTTGGTCTTTGGGTGGCGCAGCTAACGCATTAAGTTATCCGCCTGGGGAGTACGGACGCAAGATTAAAACTCAAAGGAATTGACGGGGGCCTGCACAAGCGGTGGAGCATGTGGTTTAATTCGAAGCAACGCGCAGAACCTTACCAGCGTTTGACATGGCAGGACGACTTCCAGAGATGGATTTCTTCCCTTCGGGGACCTGCACACAGGTGCTGCATGGCTGTCGTCAGCTCGTG
+
CCCCCGGGGGGGGGGGGGGGGGGGGGGGGGGGGGGGGGGGGGGGGGGGGGGGGGGGGGGGGGGGGGGGGGGGGGGGGGGGGGGGGGGGGGGGGGGGGGGGGGGGGGGGGGGGGGGGGGDG@FGGGGGGGGGGGGGGGGGGGGGGGGGGGGGGGGGGGGGGGGGGGGGGGGGGGGGGGGGGGGGGFGGGGGGGGGGGGGGGGGG@GGGGGGGGGGGGGGGGGGFCFFEEGFGGCEEFGGGFGG@7EGFGCFFFFGEGGFFGGGGGGGGG6<+@EFFF86:CGGGGGGGGF:*;;*887+:5*
@M01751:259:000000000-C669V:1:1102:4345:11733 1:N:0:AGAGTC
AGGATAACCGGATTAGATACCCTGGTAGTCCACGCCGTAAACGATGTCGACTTGGAGGTTGTTCCCTTGAGGAGTGGCTTCCGGAGCTAACGCGTTAAGTCGACCGCCTGGGGAGTACGGCCGCAAGGTTAAAACTCAAATGAATTGACGGGGGCCCGCACAAGCGGTGGAGCATGTGGTTTAATTCGATGCAACGCGAAGAACCTTACCTACTCTTGACATCCACGGAATCTGGCAGAGATGCCTCAGTGCCTTCGGGAACCGTGAGACAGGTGCTGCATGGCTGTCGTCAGCTCGTGTT
+
CCCCCGGGGGGGGGGGGGGGGGGGGGGGGFDFFGGGCFGGGGGEGFGGGGGGGGGGGGGGGGGGGGGGGGGGFGGGGGGGGGGGGGGGGGFGGGGGGGFFGGGGGGDGGGFGGGDGGGGGGGGGGGEGFGGGGGGGGGGFGG9FFGGGGDGGGGEGGGGCFGCFGGGEDGG7CFGGGCFFGGGGGFGGGG9FFGG>88CGCGGGGGGGGGGGGGFGGGGGGGGGFGGCGGGGGGGFCE:EFGFGGG6FFEGGGF@FFCEEGGGG8*ACCF8CF?CFGDFFGGGGG>FFGGGGEGC6*:EF6
@M01751:259:000000000-C669V:1:1102:20114:11784 1:N:0:AGAGTC
CGCTTACGTCATCCCCACCTTCCTCCGGCTTATCACCGGCGGTTCCTTTAGAGTACCCAACTAAATGATGGTAACTAAAGGCGAGGGTTGCGCTCGTTCCGGGACTTAACCCAACATCTCACGACACGAGCTGACGACAGCCATGCAGCACCTGTGTTCCAGTCCCCGAAGGGAAGAAAGGCATCTCTGCCAGTCGTCCGGACATGTCAAACGCTGGTAAGGTTCTGCGCGTTGCTTCGAATTAAACCACATGCTCCACCGCTTGTGCAGGCCCCCGTCAATTCATTTGAGTTTTAACCTT
+
CCCCCGGGGGGGGGGGGGGGGGGGGGGGGGGGGGGGGGGGGGGGGGGGGGGGGGGGGGGGGGGGGGGGGGGGGGGGGGGGFGGGGGGGGGGGGGGGGG<FGGGGGGG<FFGGGFGGGFEDGGGGGGGGGGGGGGGGEGGGFGFFGGGGGGGGGGGFGGGGGGGGGGGGGGGGGGGGFGDGGGGGGGGGGFEGGFFGGGGGD:FGFGGGCGFFGGGGECFGGGGGGGGGGCEGGGGGGGGFGGGFGGCCCFGGFGFFGGGGGGGE8CFGGCCGEECE:CG=CFGDGGGFFFG?E7C?CFFGG
@M01751:259:000000000-C669V:1:1102:23338:11897 1:N:0:AGAGTC
AGGATAACAGGATTAGATACCCTGGTAGTCCACGCCGTAAACGATGTCAACTAGCCGTTGGGAGTCTTGAACTCTTAGTGGCGCAGCTAACGCATTAAGTTGACCGCCTGGGGAGTACGGCCGCAAGGTTAAAACTCAAATGAATTGACGGGGGCCCGCACAAGCGGTGGAGCATGTGGTTTAATTCGAAGCAACGCGAAGAACCTTACCAGGCCTTGACATGCAGAGAACTTTCCAGAGCTGGATTGGTGCCTTCGGGAACTCTGACACAGGTGCTGCATGGCTGTCGTCAGCTCGTGTC
+
CCCCCDGFGF,=FFFCGFGGCFFGCFFCEFGFGGGFGFGEGGGCFGGGGGGGGFFGGGGGGDGGCEEGFDFGGFFFGGGGGGGGGGECEGGGGGGGGGGGGGGGFGDEGFFCECFEFGFDG@FGCFGGDFGGAFFFCEFCGCFFDFGGGGDGGBFDC@7FGGGGGGG>FEF,FE<F<CC<FGCFGFCGFFEGGGG@EGCFGEGFGGGGGGGGGGEGGGG?CFGGGGGGGGFGGGFG@FE5*<@FCG?FFGGGGF?EGGGGGFFFFGGGGGFE5<FF??689EEFGGGFGGGGGG+<ECC=6
@M01751:259:000000000-C669V:1:1102:13982:11925 1:N:0:AGAGTC
CGCTTACGTCATCCCCACCTTCCTCCGGTTTATCACCGGCAGTCTCCTTTGAGTTCCCGACCGAATCGCTGGCAACAAAGGACAAGGGTTGCGCTCGTTACGGGACTTAACCCAACATCTCACGACACGAGCTGACGACAGCCATGCAGCACCTGTGTCAGAGTTCCCGAAGGCACCAATCCATCTCTGGAAAGTTCTCTGCATGTCAAGGCCTGGTAAGGTTCTTCGCGTTGCTTCGAATTAAACCACATGCTCCACCGCTTGTGCGGGCCCCCGTCAATTCATTTGAGTTTTAACCTTT
+
CCCCCGGGGGGGGGGGGGGGGGGGGGGGGGGGGGGGGGGGGGGGFGGGGGGGGGGGGGGGGGGGFFGFGGGGGFGGGGGGGGGGGDFGGGGGGGGGGGGGGGGGGGGGGGGGGGGGGGGFGGGCGGGGGGGGGGGGCFG>FGGGGGGGGGCGGGGGGGGGGGGGGGGGGGGGGGGGGGGGGGGGGGGGGGGGGGGGGGEGGGFGGGGGGGGGGGGGGGGGGGGGGGGFGCFGDEFGGDGGGGGCFFGGGGFGCCFGGGGGEGGGG?FGGGEGGGGGGGGGDG@EGGGFGGGGGGDF?FGG7
@M01751:259:000000000-C669V:1:1102:5312:11936 1:N:0:AGAGTC
CGCTTACGTCATCCCCACCTTCCTCCGGTTTATCACCGGCAGTCTCCTTTGAGTTCCCGACCGAATCGCTGGCAACAAAGGATAAGGGTTGCGCTCGTTGCGGGACTTAACCCAACATTTCACAACACGAGCTGACGACAGCCATGCAGCACCTGTGTCTGAGTTCCCGAAGGCACCAAAGCATCTCTGCTAAGTTCGCTGGATGTCAAGAGTAGGTAAGGTTCTTCGCGTTGCATCGAATTAAACCACATGCTCCACCGCTTGTGCGGGCCCCCGTCAATTCATTTGAGTTTTAACCTTG
+
CCCCCGGGGGGGGGGGGGGGGGGGGGGGGGGGGGGGGGGGGGGGFGGGGGGGGGGGGGGGGGG@@8BCFGGGGGGGGGGGGGGGGGGGGGGGGGGGGGGGGGGGGGGGGGGGGGGGFGGGGGGGGGGGEGFGGGGGGGEG:FGGGFFGFGGGGGGGDGGGGGGFGGGGGGGG>FFGGGGGGGGFG;FFGGGGGGGFGGGGGGFFCGGGGGGGGFG9FFGGGGGGGGGFEGGG8EF?EGG6CFGGFCCFGGGGF?AFFGGGGEEGF6F>E5CCGGGGGD5*@<FFGGDCFGDFGGFGGGFG+
@M01751:259:000000000-C669V:1:1102:27606:12011 1:N:0:AGAGTC
AGGATAACAGGATTAGATACCCTGGTAGTCCACGCCGTAAACGATGTCAACTAGCCGTTGGGATCCTTGAGATCTTAGTGGCGCAGCTAACGCATTAAGTTGACCGCCTGGGGGGTACGGCCGCAAGGTTAAAACTCAAATGAATTGACGGGGGCCCGCACAAGCGGTGGAGCATGTGGTTTAATTCGAAGCAACGCGAAGAACCTTACCTGGCCTTGACATGCTGAGAACTTTCCAGAGATGGATTGGTGCCTTCGGGAACTCAGACACAGGTGCTGCATGGCTGTCGTCAGCTCGTGTC
+
CCCCCGGGGGGGGGGGGGCFGG?FGGGGGGGFCFEFG:@CFEFGGGGGCFGGGFGGCCFGGGGGGGGGGGGFFGGGGGGCFGGGGGGGGGGGGCFGAGGGGGFFFGGG7FCFGDGGDCGGECFGGEGGGGGGG9<3:FFGGGDGGFGGFGGGDGGGGECEGEE@CEC8ED*;F@EGFGGGG6CGDGCFFEE>@E>CGED8CECEEGGGG:FF>;>9FFGC7<9CEEEGFGCCFFGE:C+**@FD?FG6ACEGFGGGGG5/::E79<<FFGCFG:C+<?6+C9C=C58<8C**2<9EEG5A*
@M01751:259:000000000-C669V:1:1102:5772:12046 1:N:0:AGAGTC
AGGATAACAGGATTAGATACCCTGGTAGTCCACGCCGTAAACGTTGGGCGCTAGGTGTGGGTCCCATTCCACGGGGTCCGTGCCGCAGCTAACGCATTAAGCGCCCCGCCTGGGGAGTACGGCCGCAAGGCTAAAACTCAAAGGAATTGACGGGGGCCCGCACAAGCGGCGGAGCATGCGGATTAATTCGATGCAACGCGAAGAACCTTACCAAGGCTTGACATATACCGGAAACCTCCAGAGATGGGGGCCCCGCAAGGTCGGTATACAGGTGGTGCATGGTTGTCGTCAGCCCGTGTCG
+
CCCCCGGFGGGGGGGGGGGGGGGGGGGGGGGGGGGGCGGGGGGGGGGGGGGGGGGGGGGGGGGGGGGGGGGGGGGGEDGGGGGGGGGECGGGGGGEGGGGFDGGFGGEGGGGGGECGEFFE+C:7FE7CFGGGGGGGGGGGFCFEGCCFGGGGGDEGGGGGGGGGFFGGGGGCEEGGGGEGGGDEGGGFGFFDGGGGGCEGGGGGFGGGGGFGGFFCGGGGGFCGGCFGE55CGGGGGGFFGGGGGGGGDE8E5:E5*/A@<CEGCFGGGGG?CGGFGFGFGGG5*+***1??**1**:**
@M01751:259:000000000-C669V:1:1102:26687:12063 1:N:0:AGAGTC
CGCTTACGTCATCCCCACCTTCCTCCGGTTTATCACCGGCAGTCTGCTTAGAGTGCCCACCATCATGTGCTGGCAACTAAGCATAAGGGTTGCGCTCGTTGCGGGACTTAACCCAACATCTCACGACACGAGCTGACGACAACCATGCACCACCTGTCTTGAATGTTCCGAAGAAAAGCCATATCTCTACAGCGGTCATTCAGATGTCAAGACCTGGTAAGGTTCTTCGAGTTGCTTCGAATTAAACCACATACTCCACTGCTTGTGCGGGTCCCCGTCAATTCCTTTGTGTTTCAGTCTT
+
CCCCCGGGGFGGGGGGGGGFGGGGGGGGGGGGGGGGGGGGGGGGGEFGGGGGGGGGGGGGGGGGGGDFFAEGGEGFFGGG<EFGGGAFFGGGFFGDGGGGGEFGGGGGGGGGGFGCFFGGAFGGGGDGDFF7CC8CF7FF7FGGGGGGGFGFDGGG<AFGGCDGFCGCFCEE7FCFFFCFG9CFFC;FGFFFDF7FEGGGGGE,7<CFCFCFFCFGGGGGGGGGC@FF7*+2=BCGGF7:FB@;BFF6CFFGGGGGCEEC+<FE?F+0CGDC*;FF8EEG5AFGGGGCF+0;;@9<+3<EC
@M01751:259:000000000-C669V:1:1102:27125:12116 1:N:0:AGAGTC
AGGATAACAGGATTAGATACCCTGGTAGTCCACGCCGTAAACGATGTCAACTAGCCGTTGGAATCCTTGAGATTTTAGTGGCGCAGCTAACGCATTAAGTTGACCGCCTGGGGAGTACGGCCGCAAGGTTAAAACTCAAATGAATTGACGGGGGCCCGCACAAGCGGTGGAGCATGTGGTTTAATTCGAAGCAACGCGAAGAACCTTACCAGGCCTTGACATGCAGAGAACTTTCCAGAGATGGATGGGTGCCTTCGGGAACTCTGACACAGGTGCTGCATGGCTGTCGTCAGCTCGTGTC
+
CCCCCGGFGGGGGGFFGGGFGGGGGF@CFGGGFGGFCFGGGGGGGGGGGGGGGF8FEGGGGGGGGGGGGGGGGGAEFFFGGGGGGGGGEGGGGGGGFEFGGGDFGEGG7FGF7FC@FFGGGCGGEGDG@FFGGGGGGGC<CFFGFGGGGEEEGGE:EEGGGGGGGGGCFG@EFEFGGGG,<FGGGGGGG,<<FFFGGG71**2;CFCFGGGGGGCG?+ACEF6CFEFGGGFCF7E9AFGGFFCC@EG8>C>EGCGGFC*2*2:CGGCGGGGGFG6+<FGFFF65EEF<8:88?C:F5CFG*
@M01751:259:000000000-C669V:1:1102:24577:12196 1:N:0:AGAGTC
AGGATAACAGGATTAGATACCCTGGTAGTCCACGCCGTAAACGATGACAACTAGCTGTCCGGGGACTTGGTCTTTGGGTGGCGCAGCTAACGCATTAAGTTATCCGCCTGGGGAGTACGGTCGCAAGATTAAAACTCAAAGGAATTGACGGGGGCCTGCACAAGCGGTGGAGCATGTGGTTTAATTCGAAGCAACGCGCAGAACCTTACCAGCGTTTGACATGTCCGGGCGATTTCCAGAGATGGATCTCTTCCCTTCGGGGACTGGAACACAGGTGCTGCATGGCTGTCGTCAGCTCGTG
+
CCCCCGGGGGGDGFGGGGGGFGGGGGGFGGGGGGGGGGGGGGGGGGG9CFGGGGGGGGGGGGGGFGGCFGGGGGGGGGGGGGEGGGGGGGGGGGGGGFGGGGGGGGGGGGGGEDGGGGGGGGGGGGGGGGGGGGGGGGGGG8FFGG@FGGGGGGGGDGGGGGGFFGGGGGGGGGGGGGGGGGGGGGGGGGGGGGGGGGGGGGGGCGGGGGGGGGGGGGGGGGCGAFGEGEGGGGGFG?FCE>FGGGDG9CFGGFCFGGGEEGGGGGGGGGFFCFGGFCD@<8EFFGFEGCFFGC8EGGGG5
@M01751:259:000000000-C669V:1:1102:17545:12352 1:N:0:AGAGTC
CGCTTACGTCATCCCCACCTTCCTCCGGTTTATCACCGGCAGTCTCCTTTGAGTTCCCGACCGAATCGCTGGCAACAAAGGATAAGGGTTGCGCTCGTTGCGGGACTTAACCCAACATTTCACAACACGAGCTGACGACAGCCATGCAGCACCTGTCTCAGAGTTCCCGAAGGCACCAAAGCATCTCTGCTAAGTTCTCTGGATGTCAAGAGTAGGTAAGGTTCTTCGCGTTGCATCGAATTAAACCACATGCTCCACCGCTTGTGCGGGCCCCCGTCAATTCATTTGAGTTTTAACCTTG
+
CCCCCGGGGGGGGGGGGGGGGGGCFGGGGGGGGGGGGGEG>:FG<FGGGGGFGGGGGGGGGGG888BCFDEGGGGGGGGGFGFGGGGCFFGGGDCGGGGGGDGGGGFGG<FFG7FEGGGGCFFGGGGGGGDGGGGGGGDGGGGGCFGGDEGGGFGFGGGGAFDEEFGFGGGGGGGCGGGGFGGGGGGC@CBFGGGGGGFFFFG9AGFFFGGGG9ADGGFBFGGGGGFGCEGGG>FGECE?FGGFGGC5CEC9C9C6CGGCEDGEGFFEEGGC?CCGEE5C@EGFGGG?:EFGFGG6CFGG+
@M01751:259:000000000-C669V:1:1102:24216:12444 1:N:0:AGAGTC
AGGATAACAGGATTAGATACCCTGGTAGTCCACGCCGTAAACGATGTCGACTTGGAGGTTGTTCCCTTGAGGAGTGGCTTCCGGAGCTAACGCGTTAAGTCGACCGCCTGGGGAGTACGGCCGCAAGGTTAAAACTCAAATGAATTGACGGGGGCCCGCACAAGCGGTGGAGCATGTGGTTTAATTCGATGCAACGCGAAGAACCTTACCTACTCTTGACATCCACGGAATTTGGCAGAGATGCCTTAGTGCCTTCGGGAACCGTGAGACAGGTGCTGCATGGCTGTCGTCAGCTCGTGTT
+
CCCCCGGGGGFCFFFGGGGGGGFGGGGGGGGGG>GFGGGGGGGGGGGGGGGGDFCFGGFGGGGG<FGFFGDGFGGGGGGGGGGGGGDCF9ECE>FGGFGGFC@FEGGEGGGGGGGGGGDCGGGG7@FGGGGGGGGGGCEEDFDGGGGCDGDGGGCECCF@FFGCGGE@FFGGGFCFFGGGFGGGGGGFGFCFGGGDGGGGEGGGEFGGGGGGGGGGGEFGFGCGGGGGGGGGFGGGGDF>CFGGF?CGGGF?FGFDGGCECFFEGC>E7:6CFC+@FGGFFGGG?CF6FFFF8?CEGG5/:
@M01751:259:000000000-C669V:1:1102:29202:12482 1:N:0:AGAGTC
AGGATAACAGGATTAGATACCCTGGTAGTACACGACGTAAACGATGAATGCTAGCTGTTGGGGTGCTTGCACCGCAGTAGCGCAGCTAACGCTTTAAGCATTACGCCTGGGGAGTACGGTCGCAAGATTAAAACTCAAAGGAATTGACGGGGGACGGCACAAGCGGTGGAGCATGGGGTGTAATTCGAAGCAACGCGCAGAACATAACCATCCCTTGACCTGTCGTGCTATTTGGAGAGAGACGGGGTTCACTTCGGGGACGAGAACAAAGGTGCTGCATGGATGTCGACAGCCCGCGTTG
+
C-@CCGFCFDFG@EFGG<C;;C<CFCCFF--CCF++@@CFFFBCCGFCEFFCFFC,<C,6CF@@CC9<A,,C,+@@FFFA6F@FG==EF,C7?FGGF9,:C,,548=<B=FGCE=FF:@B+8+@:==,<<EAF,B,?DAEDFF@,>F?+CCGC+5*@@B7:,,8>18>FFGFG<C,<CC*4<:,27*>FC@:C7<C==<1?88*++3<+2+3**+<;C+++*2<@8*1*30++398@81;***2;5*:*/+37+988>58C?*:?C80;8;FFFD7@CD+::++<<+****22*:**22**
@M01751:259:000000000-C669V:1:1102:18007:12523 1:N:0:AGAGTC
CGCTTACGTCATCCCCACCTTCCTCCGGTTTGTCACCGGCAGTCTCCTTAGAGTGCCCACCATAACGTGCTGGTAACTAAGGACAAGGGTTGCGCTCGTTACGGGACTTAACCCAACATCTCACGACACGAGCTGACGACAGCCATGCAGCACCTGTGTCTGAGTTCCCGAAGGCACCAATCCATCTCTGGAAAGTTCTCAGCATGTCAAGGCCAGGTAAGGTTCTTCGCGTTGCTTCGAATTAAACCACATGCTCCACCGCTTGTGCGGGCCCCCGTCAATTCATTTGAGTTTTAACCTT
+
CCCCCGGGGGGGGGGGGGGGGGGGGGGGGGGGGGFGGGGGDGGGGGGGGGFGGFFEFGGGGGGGGGGGGFGGGGFGGGGGFGGGGGGGGGGGGGGGGGGGGEEEGGGGG,FFGGGGGGGGGGGFGCGG7FEGGGFFGGGGEGGGGGGGGGGGGGGGGGGFGGFGGGFGGGGGGGGGGGGGGGGFGGFGGGFGGGGGGGGDGFG@GC;BCG?CGGGGGGGGGGGFFGG9<FDFGGGGGGD7EGGGG7<EGG*0<FCCF8EEEGCCEEFFGGEGGGDEG588*<F+AFG@9C8CFGGFCGFGF
@M01751:259:000000000-C669V:1:1102:11459:12599 1:N:0:AGAGTC
CGCTTACGTCATCCCCACCTTCCTCCGGTTTATCACCGGCAGTCTCCTTTGAGTTCCCGACCGAATCGCTGGCAACAAAGGATAAGGGTTGCGCTCGTTGCGGGACTTAACCCAACATTTCACAACACGAGCTGACGACAGCCATGCAGCACCTGTCTCACGGTTCCCGAAGGCACTAAGGCATCTCTGCCGAATTCCGTGGATGTCAAGAGTAGGTAAGGTTCTTCGCGTTGCATCGAATTAAACCACATGCTCCACCGCTTGTGCGGGCCCCCGTCAATTCATTTGAGTTTTAACCTTT
+
CCCCCGGGGGGGGGGGGGGGGGGGGGGGGGGGGGGGGGGGGGFGFGGGGGGGGGGGGGGGGGGC@BCFGGGGGFFGGGGGGGGGGGGGGGGGGDGGGGGGGGGGGGGGGAEFFG7@ECFFGGGGGGCGGGGGGGGFGDGGGGGGGGGGFGGGGGGGGGGFGGGGGGGGGGGEGGGGGGGDGGCFGFGGGGGEGGEGGGGGGGFGGGGGGGGGFGGGGGGGGGGGGGGCEEGGC5+<@EGGGGGGDGGGG*@FG9FGFFFGGGCGG8EEGDEGGGGCEEE*<EFDC9@<@89FGGGGF7CF+
@M01751:259:000000000-C669V:1:1102:22457:12713 1:N:0:AGAGTC
CGCTTACGTCATCCCCACCTTCCTCCGGTTTATCACCGGCAGTCTCCTTTGAGTTCCCGACCGAATCGCTGGCAACAAAGGATAAGGGTTGCGCTCGTTGCGGGACTTAACCCAACATTTCACAACACGAGCTGACGACAGCCATGCAGCACCTGTCTCACGGTTCCCGAAGGCACTGAGGCATCTCTGCCAGATTCCGTGGATGTCAAGAGTAGGTAAGGTTCTTCGCGTTGCATCGAATTAAACCACATGCTCCACCGCTTGTGCGGGCCCCCGTCAATTCATTTGCGTTTTAACCTTG
+
CCCCCGGGGGGGGFGGGGGGGGGGGGGGGGGGGGGGGGCGCEGGGGGGGGGGGGGGGGEGGGG@8BB8F8FGG8FFEGGGGGGGGFGGGFGGGCGGGGFGGG7=:CFFGGDFDGGGGGGGGGFGGCFGGGGGGCGGGCFGEFFFGC8FC<FGG8CFFCGGGFGFFGGGGGGGEGGGCCFDFGCFGGGFFCC<C7BCGGGGGEC9C:FGGGG:FFGGGGGGGG<FGG9;CCEGEGGGCD6?CFDCC9CGGGG6CFFE?FGEGGEGFGFECEC5CEGGEECCCEF7CGGG+11;?8CFFGFG+
@M01751:259:000000000-C669V:1:1102:16508:12805 1:N:0:AGAGTC
AGGATAACCGGATTAGATACCCTGGTAGTCCACGCCGTAAACGATGATAACTAGCTGTCCGGGGACCTGGTCTTTGGGTGGCGCAGCTAACGCATTAAGTTATCCGCCTGGGGAGTACGGCCGCAAGGTTAAAACTCAAAGGAATTGACGGGGGCCTGCACAAGCGGTGGAGCATGTGGTTTAATTCGAAGCAACGCGCAGAACCTTACCAGCGTTTGACATGTCCGGACGATTTCCAGAGATGGATTTCTTCCCTTCGGGGACTGGAACACAGGTGCTGCATGGCTGTCGTCAGCTCGTG
+
CCCCCGGGGGGGGGGGGGGGGGGGDGGGGGGGGGGGGGGGGGGGGGGGGGGGGGGGGGGGGGGGGGGGGGGGGGGGGGFFGGGGGGGGGGGGGGGGGGGGGGGGGGGGGGGFGEGGGGGGGGGGGGGGGGGGGGGGGGGGGGGGGGGGGGGGGGGGGGGGGG:FGGDFGG@GGGGGGGFFGGGGGGGGGGGGGGGGGGGGGDGGGGGGGGGGGGEGGGGGGGDGFGGGGGGGGGGGGGGCDEFGGGGGGGGGGC@EGGEGGGGGFFGGGFGFFGGGGGGGGGGGGGGGGG5FCFEGGGGE/
@M01751:259:000000000-C669V:1:1102:4732:12913 1:N:0:AGAGTC
AGGATAACAGGATTAGATACCCTGGTAGTCCACGCCGTAAACGATGAATGCCAGCCGTTGGCCTGCTTGCAGGTCAGTGGCGCCGCTAACGCATTAAGCATTCCGCCTGGGGAGTACGGTCGCAAGATTAAAACTCAAAGGAATTGACGGGGACCCGCACAAGCGGTGGATGATGTGGATTAATTCGATGCAACGCGAAAAACCTTACCTACCCTTGACATGTCAGGAAGTCTGGAGAGATCTGGATGTGCCCGAAAGGGAGCCTGAACACAGGTGCTGCATGGCTGTCGTCAGCTCGTGT
+
CCCCCGGGGCCGGGGGGGGGGGGGGGGGGGGGGGGGGGGGGGGGGGGFGGGGGGGGGGGGGGGGGGFFGGGDGGGGGGGGGGGGGGGGGGGGGGGGGGGGGGGGGGGGGGGGGGGGGGGGGFGGGGGGGGGGGGGFGGGGGFFGGGGGGEGGGGGGGGGGGGGGGGCFGF9FFGGCFGGGGGGGGGGGGGGGGGGGGGGGGGGGGGGGGGGGGGGGGGGGGGGGGGGGFGFGGGGGGGGGGGGGG7<FGGG9FGDDGGGGGGGEFGGGGGGGGGGCFFFGGGDFGFGGGGCGGGDGFEEG5
@M01751:259:000000000-C669V:1:1102:24078:12913 1:N:0:AGAGTC
CGCTTACGTCATCCCCACCTTCCTCCGGTTTATCACCGGCAGTCTCCTTTGAGTTCCCGACCGAATCGCTGGCAACAAAGGATAAGGGTTGCGCTCGTTGCGGGACTTAACCCAACATTTCACAACACGAGCTGACGACAGCCATGCAGCACCTGTCTCAGCGTTCCCGAAGGCACCAAAGCATCTCTGCTAAGTTCGCTGGATGTCAAGAGTAGGTAAGGTTCTTCGCGTTGCATCGAATTAAACCACATGCTCCACCGCTTGTGCGGGCCCCCGTCAATTCATTTGAGTTTTAACCTTG
+
CCCCCGGGGGGGGGGGGG@FGGGGGGGGGGGGGFFFGGGGGGGGDGGGGGGGGFGFGEGGGGGFCCFFGFGGGFGGGGGGGGGGGGGFFGGGGGCGFGGGEGGGGGGGFGGGGGGGGGGG9FGGGDGGGG@FDFGGGGEGGCFFGGGGGGGGGGGGGCEFFFGGGGGGGGGGGFG7CFGGC7CFGFGFEFGGGGFFCFGGGGFCFCGGGGGGGGGGFEGGGGGGGGFCGGGGDGEGGGGGFGGGGGGFCGGCEFCFGGGGGGGFG+:?*CEE>8EECGGDGFEFGFG?CEGGEGFCEGGC+
@M01751:259:000000000-C669V:1:1102:26768:12916 1:N:0:AGAGTC
AGGATAACAGGATTAGATACCCTGGTAGTCCACGCCGTAAACGATGATAACTAGCTGTCCGGGGACTTGGTCCTTGGGTGGCGCAGCTAACGCATTAAGTTATCCGCCTGGGGAGTACGGCCGCAAGGTTAAAACTCAAATGAATTGACGGGGGCCTGCACAAGCGGTGGAGCATGTGGTTTAATTCGAAGCAACGCGCAGAACCTTACCAGCGTTTGACATGGTAGGACGGCTCCGGGAGACCGGTTCCTTCCCTTCGGGGACCTACACACAGGTGCTGCATGGCTGTCGTCAGCTCGTG
+
CCCCCGGGGGGGGGGFGGGGGGGGGGGGGGGGGGGGGGGGGGGGGGGGCFGGGGGGGGGGGGGGGGGGGGGGGGGGGGFBCGGCEGGGGEFGGGGGDDFGGGGGGGGGDGGGGGGGGGGGGGGGCGGGGGGGGGGGGAFEGGCFGGFGGCEGGGGGDGCFGGGGGGGGGGGGGGGGGGGCFFFGGGGGGGGGGGGGCEEGGGGGGGGGGGGGGGGGGGFGGGDGGGGGGGGGGGEGGEGDGGGGGGGDGEGGGGGGGGGGGDEGGGGGEGGCCFGG8?FF6+:<FFC>8@*18;*<:?C=*
@M01751:259:000000000-C669V:1:1102:7231:12944 1:N:0:AGAGTC
AGGATAACAGGATTAGATACCCTGGTAGTCCACGCCGTAAACGATGTCGACTTGGAGGTTGTTCCCTTGAGGAGTGGCTTCCGGAGCTAACGCGTTAAGTCGACCGCCTGGGGAGTACGGCCGCAAGGTTAAAACTCAAATGAATTGACGGGGGCCCGCACAAGCGGTGGAGCATGTGGTTTAATTCGATGCAACGCGAAGAACCTTACCTACTCTTGACATCCAGAGAACTTAGCAGAGATGCTTTGGTGCCTTCGGGAACTCTGAGACAGGTGCTGCATGGCTGTCGTCAGCTCGTGTT
+
CCCCCGGGGG?GGGGGGGGGGGGGGGGGGGGGGGGGGGGGGGGGGGGGGGGGGGGGGGGGGGGGGGGGGGGGGGGGGGGGGGGGGGGGGGGGGGGGGGGGGGGGGGGGGGGGGGGGGGGGGGGGGGGGGGGGGGGGGGGGGGGGGGGGGGGGGGGGGGGGGGGGGGGGGGGGGGGGGGGGGGGGGGGGFGGGGCGGGGGGGGGGGGGGGGGGGGGGGGGGGFGGGGGGGGGGGGGGGGGGGGGGGGGGGGGGGGGGGGGGGGGCFGGGGGGGFGGGGGGGGGFEFGGFGGGGGGCGGGGGF
@M01751:259:000000000-C669V:1:1102:12410:13000 1:N:0:AGAGTC
CGCTTACGTCATCCCCACCTTCCTCCGGCTTATCACCGGCGGTTCCTTTAGAGTACCCAACCAAATGATGGTAACTAAAGGCGAGGGTTGCGCTCGTTGCGGGACTTAACCCAACATCTCACGACACGAGCTGACGACAGCCATGCAGCACCTGTGTTCCAGTCCCCGCAGGGAAGAGACCCATCTCTGGGAATCGTCCGGACATGTCAAACGCTGGTAAGGTTCTGCGCGTTGCTTCGAATTAAACCACATGCTCCACCGCTTGTGCAGGCCCCCGTCAATTCCTTTGAGTTTTAACCTT
+
CCCCCGGGGGGGGGGGGGGGGGGGGGGGGGGGGGGGGGGGGGGGGGGGGGGCGGGGGGGGGGGGGGGFGGGGG9EGGGGGGGGGGGGGGGGGG>GGGGGDGGGGGGGGGAFGGGGGFGBFFFGGEEFFGFCCFGGGGG>FFFCGGGGGGGGG@:FGECGG;9,:FFGG*FFGGGGGFAFGGGFGGGGCFFG7FGGGGGGGGEGDF9CE7CFGDGGGG?EGGF<CFGGGGGGGGGEFAFEFGCFGGGGFFGGGGF+<C8@855::8:CCGFCGGGEE5A=*CFGGGGEE9<CEGFC:?7CCG
@M01751:259:000000000-C669V:1:1102:10270:13008 1:N:0:AGAGTC
AGGATAACCGGATTAGATACCCTGGTAGTCCATGCCGTAAACGTTGGGCGCTAGATGTAGGGACCTTTCCACGGTTTCTGTGTCGTAGCTAACGCATTAAGCGCCCCGCCTGGGGAGTACGGCCGCAAGGCTAAAACTCAAAGGAATTGACGGGGGCCCGCACAAGCGGCGGAGCATGCGGATTAATTCGATGCAACGCGAAGAACCTTACCAAGGCTTGACATACACCGGAAACGGCCAGAGATGGTCGCCCCCTTGTGGTCGGTGTACAGGTGGTGCATGGTTGTCGTCAGCTCGTGTC
+
CCCCCGGGGGGGGGGGGGGGGGGGGGGGGGGGGGGGGGGGGGGGGGGGGGGGGGGGGGGFGGGGGGGGGGGGGGGGGGGGGGGGGGGGGGGGGGDGGGGGFGGGGGGGGGGGGGGGGGGGGGGGGGGGGGGGGGGGGGGGGGGGGGGGGGGGGGGGGGGGGGGGGGGDFGBFGGGGGGGGGGDGGFGGGGGGGGFGGDGGECGGGGGGGGGGGGGGGGGGGCGGGGGG8CEGGEGGGGGGGGGGGGGFGGDGGGDEFCFCEFGE55?E?FGGGFFFGGGGCEGGGDGGGGGGGGGGEEF76
@M01751:259:000000000-C669V:1:1102:5468:13014 1:N:0:AGAGTC
AGGATAACAGGATTAGATACCCTGGTAGTCCACGCCGTAAACGATGAATGTTAGCCGTCGGGCAGTTGACTGTTCGGTGGCGCAGCTAACGCATTAAACATTCCGCCTGGGGAGTACGGTCGCAAGATTAAAACTCAAAGGAATTGACGGGGGCCCGCACAAGCGGCGGAGCATGCGGATTAATTCGATGCAACGCGAAGAACCTTACCAAGGCTTGACATACACGAGAACGGGCCAGAAATGGTCAACTCTTTGGACACTCGTGAACAGGTGGTGCATGGTTGACGTCAGCTCGTGTCGT
+
CCCCCGGFC9F8FFGFDGGGGGGGGGGFGGGGFE@F+CFGGGCGFGGGGGG,FFGGGGGGDCC7FFGGFGGGDFFFCC@FGCCFGGGGFEFGGGED<EFGGGGFGGGGFFGGGEGGGGGGGGGGEFEGA,DFGFG9FDGGGGGGBAAFEFGGC*:5<:FFEF,>FFDB<CGEF9?8F7*<CC9C+08CF9CFGFC5CC55>E*A>FFECFFFDFCGGFGCFGGGGGDE?GFGC55>88ECCEC6339@E?F?7@?CFC+8+;F:8+;CEGG7+;*/36++;@C*+2;885CC<<***:CC=
@M01751:259:000000000-C669V:1:1102:26171:13020 1:N:0:AGAGTC
AGGATAACCGGATTAGATACCCTGGTAGTCCACGCCGTAAACGATGTCGACTTGGAGGTTGTTCCCTTGAGGAGTGGCTTCCGGAGCTAACGCGTTAAGTCGACCGCCTGGGGAGTACGGCCGCAAGGTTAAAACTCAAATGAATTGACGGGGGCCCGCACAAGCGGTGGAGCATGTGGTTTAATTCGATGCAACGCGAAGAACCTTACCTACTCTTGACATCCAGAGAACTTAGCAGAGATGCTTTGGTGCCTTCGGGAACTCTGAGACAGGTGCTGCATGGCTGTCGTCAGCTCGTGTT
+
CCCCCGGGGGGEGGGGGGGGGGGGGGGGGGGGGGGGGGGGGGGGGGGGGGGGGGGGGGGGGGGGGGGG@FFGGGGGGGGFGGGGGGGGGGGGGGGGGGGGGGGGGGGGGGGGGGGGGGGGDGGGGGGG9FGGGGGFGGGFGGGGGGGGGGGCCEDGGGGEGEGGGDGGGDFGGFGGGGGGGGGGGGGGGGGGGGGGGGGGGGGGGDCGGGGGGGGGGG?FGGGFG6CGFFGGGEFC?@CFGFGCFEGFGGFGGGGGFC5EECF@CCGFGGGCEE@F7F6EGG=FFGGGGGG5=CCFGGGFF
@M01751:259:000000000-C669V:1:1102:25934:13027 1:N:0:AGAGTC
CGCTTACGTCATCCCCACCTTCCTCCGGTTTGTCACCGGCAGTCTCCTTAGAGTGCCCACCATAACGTGCTGGTAACTAAGGACAAGGGTTGCGCTCGTTACGGGACTTAACCCAACATTTCACAACACGAGCTGACGACAGCCATGCAGCACCTGTCTCACGGTTCCCGAAGGCACTGAGGCATCTCTGCCAGATTCCGTGGATGTCAAGAGTAGGTAAGGTTCTTCGCGTTGCATCGAATTAAACCACATGCTCCACCGCTTGTGCGGGCCCCCGTCAATTCATTTGAGTTTTAACCTT
+
CCCCCGGGGGGGFCFGGGGGGFGGGG7FFGGEGFFGGG:FEFGC@ECGFDGFGFCFGGGGFGFGGGGGGGFGFGEGGGGGGCDGGGGG@AEFGGDEFGGGGGGGDGGGGGGGGDGFGFFGGGGGGFGGG@EEGGFGGCGGCCFGGG8FFDFFFFF@FFFG9,@F7<FGGGEDFEFGGGFCEECEFFGGGGFGGGGG;FFFFGGGGFGGGFFCAFGFGCFFFF<FGGGGGGGFGGGGC9*?CFGGG99CCGFC9:<CGCE6:*//;@+<C>>C8CGDE=EG2<CG?E+:FFG7:CC98<+?E
@M01751:259:000000000-C669V:1:1102:11954:13088 1:N:0:AGAGTC
AGGATAACAGGATTAGATACCCTGGTAGTCCACGCCGTAAACGATGTCGACTTGGAGGTTGTTCCCTTGAGGAGTGGCTTCCGGAGCTAACGCGTTAAGTCGACCGCCTGGGGAGTACGGCCGCAAGGTTAAAACTCAAATGAATTGACGGGGGCCCGCACAAGCGGTGGAGCATGTGGTTTAATTCGATGCAACGCGAAGAACCTTACCTACTCTTGACATCCACGGAATTCGGCAGAGATGCCTTAGTGCCTTCGGGAACCGTGAGACAGGTGCTGCATGGCTGTCGTCAGCTCGTGTT
+
CCCCCGGGFGGGCFCDCFF9CE<FGFGGGF@EFGE<6@CGFFGDGGEDFCC:CF?DCC@FEGGFFFFF<FFFFEFGG>FFC@CGGGGGGF8CCGGGGGGGGGEG+CCGGGGGCFGGGFFGFGCCFGGGGGDCGGGG<DGGG=DFGGGGGGGCGGC*>EGGGGGGGGEEGEGGGGFBFGG@FGFGGGGGGCFEGGGC<EEGGGFGFFGGFG?CFCFECFGGGGEGEFGDCEGGCF6CEGFE8FCF6CFGGGGGGFFGFEEEECFG;EEEFF605C6C:96@+@CG?*;CCCFF=E?FGEGF6
@M01751:259:000000000-C669V:1:1102:21490:13097 1:N:0:AGAGTC
AGGATAACAGGATTAGATACCCTGGTAGTCCACGCCCTAAACGATGTCTACTAGTTGTCGGGATTTAATTAACTTGGTAACGCAGCTAACGCGTGAAGTAGACCGCCTGGGGAGTACGGTCGCAAGATTAAAACTCAAAGGAATTGACGGGGACCCGCACAAGCGGTGGATGATGTGGATTAATTCGATGCAACGCGAAAAACCTTACCTACCCTTGACATGTCAGGAAGACCGGAGAGATTTGGTTGTGCCCGAAAGGGAACCTGAACACAGGTGCTGCATGGCTGTCGTAAGCTCGTGT
+
CCCCCGGFGF;CECFGF9F<CCCFFEFGF-6C@FCFGEDGFCFGFFC<FACFGFFEEFCEEG++@@FAFCGGGDEFC@9@@@@CBE,EFCCC@@FGDFGGFEDF:4CF@DFGGDE@?=F94@7+>FFD<<EFGA8EEEFC<A<==BD9FGGGGGCC::F>:FAFGG:BEE>BF,@;FCFCGGGF,;F;FFCBF,**<<@7<B*1<7<::AF:B<FFCC<,>9?,:CCFF@EC8CGDG8CCFGD?CC8CEG?+2C5*:/:5>*A8@86<CC*;>CC@6?<6C7E68*;80/;C*:+0+:C5:
@M01751:259:000000000-C669V:1:1102:25693:13184 1:N:0:AGAGTC
CGCTTACGTCATCCCCACCTTCCTCCGGTTTATCACCGGCAGTCTCCTTTGAGTTCCCGACCGAATCGCTGGCAACAAAGGATAAGGGTTGCGCTCGTTGCGGGACTTAACCCAACATTTCACAACACGAGCTGACGACAGCCATGCAGCACCTGTCTCACGGTTCCCGAAGGCACTAAGGCATCTCTGCCGAATTCCGTGGATGTCAAGAGTAGGTAAGGTTCTTCGCGTTGCATCGAATTAAACCACATGCTCCACCGCTTGTGCGGGCCCCCGTCAATTCATTTGAGTTTTAACCTTT
+
CCCCCGGGGGGGGGGGGGGGFGGGGGGDGGGGFGGGGGGGCFGGAFFGGGGGGGGGGGGGGGG@@BBFEFGGG8FFGFFGGFGGGGGGGGGGGGDGGGGDGGGGGGGGGGGGGGGGGGGGGGGGGGGGGGDGGGGGGGGEEGGFDFFGC<<EGCGGGGGGCGGGGGGGGGG*:FGG?FFGFFFFGGGGGGGGGGGGGGGGFD:EFGGGGGFGGGGGGGGGGGGGGGGGECGEEGCCF*:*<EGGGGFFGGGFGFGGDGG5C8CC@CFC58CEGE=CA7E8EGGGGGG?C8EGFG?FGFGG7
@M01751:259:000000000-C669V:1:1102:18949:13185 1:N:0:AGAGTC
CGCTTACGTCATCCCCACCTTCCTCCGGTTTGTCACCGGCAGTCTCCTTAGAGTGCCCACCATAACGTGCTGGTAACTAAGGACAAGGGTTGCGCTCGTTACGGGACTTAACCCAACATCTCACGACACGAGCTGACGACAGCCATGCAGCACCTGTGTCTGAGTTCCCGAAGGCACCAATCCATCTCTGGAAAGTTCTCAGCATGTCAAGGCCAGGTAAGGTTCTTCGCGTTGCTTCGAATTAAACCACATGCTCCACCGCTTGTGCGGGCCCCCGTCAATTCATTTGAGTTTTAACCTT
+
CCCCCGGGGGGGGGGGGGGGGGGGGGGGGGGGGGGGGGGGGGGGGGGGGGGGGGGGGGGGGGGGGGGGGGGGFGGGGGGGGGGGGGGFGGGGGGGGGGGGGGGGGGGGGGGGGGGGGGGGFGGGGGGGGGGGGGGGGGGGGGGGGGGFGGGGGGGGGGGF9FFGGDGGGGGGGCCCFCCFFGGGGGCGGGGGGGGGGGDGGGGFGGGFGGEFFGGGGGGGGG,?CAFC<FG@FFCGGGGGCFGFFEFGGGGGGGGG6<CCC>?EEG6ACEGDGGGGGGGDGFFGGGGGGGGCFGFGF?EGF
@M01751:259:000000000-C669V:1:1102:21128:13327 1:N:0:AGAGTC
CGCTTACGTCATCCCCACCTTCCTCCGAGTTGACCCCGGCAGTATCCCATGAGTTCCCACCATTACGTGCTGGCAACATAGAACGAGGGTTGCGCTCGTTGCGGGACTTAACCCAACATCTCACGACACGAGCTGACGACAACCATGCACCACCTGTTCACCAGTGTCCAAAGAGTTGACCATTTCTGGCCCGTTCTGGTGTATGTCAAGCCTTGGTAAGGTTCTTCGCGTTGCATCGAATTAATCCGCATGCTCCGCCGCTTGTGCGTGTCCCCGTCAATTCCTTTGAGTTTTAGCCTTT
+
CCCCCGGGFGEGGFFGGGGGGGGGGGGGGGGGGDCFGGGGGGFGGGFGFGGGGGGGGGGGEFAFFGGGGGGFGGFGGGGGGGGGGGGGGGGEGGGGGGFGFEGGEGGFGGG9DGEGCE=FEGGGGGGGGEGEGGGFGGGGGGGGGGGGGGFFGGFGFGFFGGD>FA,@FFGGGDFGFGGFFGGGFFGG9CEFGEGGGGGC7CCCFFFGGCFGFDGGGGCFGGDCGGGCCCFG*;:<EGC*0;EFFCFGGGGCFGCFC>C8EEDFF++;/;CC?@EC858EFCGGFGGFE*AFGFC@96CG+
@M01751:259:000000000-C669V:1:1102:12913:13397 1:N:0:AGAGTC
AGGATAACCGGATTAGATACCCTGGTAGTCCACGCCGTAAACGATGTCGACTTGGAGGTTGTTCCCTTGAGGAGTGGCTTCCGGAGCTAACGCGTTAAGTCGACCGCCTGGGGAGTACGGCCGCAAGGTTAAAACTCAAATGAATTGACGGGGGCCCGCACAAGCGGTGGAGCATGTGGTTTAATTCGATGCAACGCGAAGAACCTTACCTACTCTTGACATCCACGGAATCTGGCAGAGATGCCTCAGTGCCTTCGGGAACCGTGAGACAGGTGCTGCATGGCTGTCGTCAGCTCGTGTT
+
CCCCCGGGGGGGGGGGGGGGGGGGGGGGGGGGGGGGGGGGGGGGGGGGGGGGGGGGGGGGGGGGGGGGGGGGGGGGFGGGGGGGGGGGGGGGGGGGGGGGGGGGGGGGGGGGGGGGGGGGGGGGGGGGGGFGGGGGGGGGGGGGGGGGGGGGGGGGGGGGGGGGGGGGGGGGGGGGGGGBFGGGFG,<FFGGGGGGGGGGGGFFGDGGGGGGGGGGGGGGGGGGGGGGGGGGGGGGGGGG>EFGGGGGGGGGGGGGGGGGGGGGEGFGGGGGGG6C9CGGGFGGCEGGGGCFGGDCEEGGF
@M01751:259:000000000-C669V:1:1102:25157:13398 1:N:0:AGAGTC
CGCTTACGTCATCCCCACCTTCCTCCGGTTTGTCACCGGCAGTCTCCTTAGAGTGCCCAACTCAATGATGGCAACTAAGGACGTGGGTTGCGCTCGTTGCGGGACTTAACCCAACATCTCACGACACGAGCTGACGACAGCCATGCAGCACCTGTGTGCACGCCTCCGAAGAGGATCCCCGATCTCTCGAGGTAACATGCCATGTCAAGGGATGGTAAGGTTCTGCGCGTTGCTTCGACTTAAACCACATGCTCCACCGCTTGTGCGGGCCCCCGTCAATTCCTTTGAGTTTTAATCTTGC
+
CCCCCGGGGGGGGGGGGGGGGGGGGGGGGGGGGGGGGGGGGGGGGGFGGGFGFGGGGGGGGFGCGGGGGFGGG?FFFFGGGGGGGGGGGGGGGGGGGGDGGDGGGGGGGGGGGGGGGG<EFGGGGGGFGGGGGFGGGGGGGGGGGGBCCCGGEFFFGGGGGCEGGGGDGEC@FGGGGGGGGGGGCFGGFGGDEG9FFG7FGGGFGG:FCFGGGGGGFGGGDGGG,BEGGGGGGFGFGG*CECFGGGGGGGCGFG@<*;:>ECFG6EGCEEG>CEDGG58?:ACEFGGEGCFGGFFF9CG?+
@M01751:259:000000000-C669V:1:1102:19618:13419 1:N:0:AGAGTC
AGGATAACCGGATTAGATACCCTGGTAGTCCACGCCGTAAACGATGTCAACTAGCCGTTGGAATCCTTGAGATTTTAGTGGCGCAGCTAACGCATTAAGTTGACCGCCTGGGGAGTACGGCCGCAAGGTTAAAACTCAAATGAATTGACGGGGGCCCGCACAAGCGGTGGAGCATGTGGTTTAATTCGAAGCAACGCGAAGAACCTTACCAGGCCTTGACATGCAGAGAACTTTCCAGAGATGGATGGGTGCCTTCGGGAACTCTGACACAGGTGCTGCATGGCTGTCGTCAGCTCGTGTC
+
CCCCCGGGGGGGGGGGGGGGGGGGGGGGGGGGGGGGGGGGGGGGGGGGGGGGGGGGGGGGGGGGGGGGGGGGGGGGGGGGGGGGGGGGGFGGGGGGGGGGGGGGGGGGGGGGGGGGGGGGGGGGGGGGGGGGGGGGGGGGGGFGGGGGGGGGGGGCFGGEGGGGGGGGGGGGGGFGGGGGGGGGGGGGGGGGGGGGGGGGGGGGGGGGGGGGGGGGGFCFGGCGGGGGGGGGGGGGGGGGGFFFGGCGGGGGGGGGGGGGGGFGGFGFGGGGGFFFGCFFGGGFGGGDGGGGGDCCGEG=6
@M01751:259:000000000-C669V:1:1102:22215:13447 1:N:0:AGAGTC
CGCTTACGTCATCCCCACCTTCCTCCGAGTTGACCCCGGCAGTCTCCTATGAGTCCCCGGCATAACCCGCTGGCAACATAGAACGAGGGTTGCGCTCGTTGCGGGACTTAACCCAACATCTCACGACACGAGCTGACGACAACCATGCACCACCTGTACACCGACCACAAGGGGGCGACCATCTCTGGCCGTTTCCGGTGTATGTCAAGCCTTGGTAAGGTTCTTCGCGTTGCATCGAATTAATCCGCATGCTCCGCCGCTTGTGCGGGCCCCCGTCAATTCCTTTGAGTTTTAGCCTTGC
+
CCCCCGGGFGCFGGGGGGGGGGGGGGGGGGGGGGGGGGGGGGGGGGGGGGGGGGGGGGGGGGGGGGGGGGGGGGFGGFFGFGGGGGGGGGGDGDC@EFGFGGGGGGGGGGGGGGGGGGGG?FFGGGGGGCFEGGGGGGGGGGGGGGGGGGGGGGGGGGGGGGGGDGGGGGGGGDGGGGGGGGGCFGFGFGG??CEDEGEEGFFGFGGGGGGGGFF?F7?8C?ECGGGGGGGGGGCFEG6:@FGGGGGGGGGF+AFECG5CCC*;?95CEGGG>EGCEGGGGGGGGC7+;FFFG7EGGEG66
@M01751:259:000000000-C669V:1:1102:9960:13463 1:N:0:AGAGTC
AGGATAACAGGATTAGATACCCTGGTAGTCCACGCCGTAAACGATGTCAACTAGCCGTTGGAATCCTTGAGATTTTAGTGGCGCAGCTAACGCATTAAGTTGACCGCCTGGGGAGTACGGCCGCAAGGTTAAAACTCAAATGAATTGACGGGGGCCCGCACAAGCGGTGGAGCATGTGGTTTAATTCGAAGCAACGCGAAGAACCTTACCAGGCCTTGACATGCAGAGAACTTTCCAGAGATGGATCGGTGCCTTCGGGAACTCTGACACAGGTGCTGCATGGCTGTCGTCAGCTCGTGTC
+
CCCCCGGGGGGGGGGGGGGGGGGGGGGGGGGGGGGGGGGGGGGGGGGGGGGGGGGGGGGGGGGGGGGGGGGGGGGGGGGGGGGGGGGGGGGGGGGGGGGFGGGGGGGGGGGGGGGGGGGGGGGGGGGGGGGGGGGGGGGGGGGGGGGGGGGGGGGGGGGGGGGGGGGFGGFGGGGGGGGFGGGGGGGGGGGGGGGGGGGGGGGGGGGGGGGGGGGGGGGGGGGGGGGGGGGGGGGGGFGGGGGGGGGGGGGGGGGGGGGGGGGGGGGGGGGGGGGGGGFGG?EGGGGGGGFFGGGGGGGGC
@M01751:259:000000000-C669V:1:1102:15127:13474 1:N:0:AGAGTC
CGCTTACGTCATCCCCACCTTCCTCCGGTTTATCACCGGCAGTCTCCTTTGAGTTCCCGACCGAATCGCTGGCAACAAAGGATAAGGGTTGCGCTCGTTGCGGGACTTAACCCAACATTTCACAACACGAGCTGACGACAGCCATGCAGCACCTGTCTCACGGTTCCCGAAGGCACTAAGGCATCTCTGCCAAATTCCGTGGATGTCAAGAGTAGGTAAGGTTCTTCGCGTTGCATCGAATTAAACCACATGCTCCACCGCTTGTGCGGGCCCCCGTCAATTCATTTGAGTTTTAACCTTT
+
CCCCCGGGGGGGGGGGGGGGGGGGGGGGGGGGGGGGGGGGGGGGFGGGGGGGGGGGGGGGGGG@88BCFFGGGGGGGGGGGGGGGGGGGGGGGGGGGGGFGGGGGGGGGFFFGGGGGGGFGGGGGGGGGGGGGGGGGGGGGGGGGGGGGGCFGGGGGGGGGGGGGGGGGGGGDGGGGFGFFGGGGGGGFGGGGGGGGGGGGGGGGGGGGGGGGGGGFGGGGGGGGGGGGGGECGGFFDC6CFFGGGGGGFGFGFFGFGGGGEEGGCFGDGGEEGEGGGGD?FGGGGFCFCGGGGGGGEFG+
@M01751:259:000000000-C669V:1:1102:6409:13510 1:N:0:AGAGTC
AGGATAACAGGATTAGATACCCTGGTAGTCCATGCCGTAAACGTTGGGCGCTAGATGTAGGGACCTTTCCACGGTTTCTGTGTCGTAGCTAACGCATTAAGCGCCCCGCCTGGGGAGTACGGCCGCAAGGCTAAAACTCAAAGGAATTGACGGGGGCCCGCACAAGCGGCGGAGCATGCGGATTAATTCGATGCAACGCGAAGAACCTTACCAAGGCTTGACATACACCGGAAACGGCCAGAGATGGTCGCCCCCTTGTGGTCGGTGTACAGGTGGTGCATGGTTGTCGTCAGCTCGTGTC
+
CCCCCGGGGGCGGGGGGGGGGGGGGGGGGGGGGGGGGGGGGGGGFGGGGGGGGDFFGGGGGGGGGGGGGGGGGGGGGGGGGGGGGGGGGGGGGGGGDEGGCFGGGGGGGGGGGGGGGGGGGGGGGGGGGGGGGGGGGGGGGGGGGGGGGGGGGGGGGGGGGGDGGGGGGGGGGGGGGGGGGDCEGGGGGGGGGGGGGGGGEGGGGGGGGGFGGGGGGGGDGGGGGGGCFGEGG5CFGDGGCEFGGGGGGGGGGGGGGGGGGGGGGGGGGFECFFGGCGGGFGGGGGGGGGFFCEFFEEGG6
@M01751:259:000000000-C669V:1:1102:19389:13527 1:N:0:AGAGTC
CGCTTACGTCATCCCCACCTTCCTCCGGTTTGTCACCGGCAGTCTCCTTAGAGTGCCCACCATAACGTGCTGGTAACTAAGGACAAGGGTTGCGCTCGTTACGGGACTTAACCCAACATCTCACGACACGAGCTGACGACAGCCATGCAGCACCTGTGTCTGAGTTCCCGAAGGCACCAAAGCATCTCTGCTAAGTTCTCTGGATGTCAAGAGTAGGTAAGGTTCTTCGCGTTGCTTCGAATTAAACCACATGCTCCACCGCTTGTGCGGGCTCCCGTCAATTCATTTGAGTTTTAACCTT
+
CCCCCGGGGGGGGGGGGGGGGGGGGGGGGGGGGGGGGGGGGGGGGGGGGGGGGGGGGGGGGGGGGGGGGGGFGGGGGGGGFGGGGGGGGGGGGGGGGGGGGGGGGGGGGGGGGGGFGGGGGGGGGGGGGGGGGGGGGGGGGGGGGGGGGFGGGGGGC8FGGGGGGGGGGGGGGGGGGGFGGGGGGGFFGGGGGGGGGGGGGGG?GGGGGGGGGGGGGGGGGGGGGGGGGGGGGDGFGGGGGGGGGGGGGGGGGGGGGGGGGD>CFGCFGGGGEFCGGGGEEC<EFGGGC:FGGGGGGGGGG
@M01751:259:000000000-C669V:1:1102:22619:13559 1:N:0:AGAGTC
CGCTTACGTCATCCCCACCTTCCTCCGAGTTGACCCCGGCAGTCTCCTATGAGTCCCCGCCATAACGCGCTGGCAACATAGAACGAGGGTTGCGCTCGTTGCGGGACTTAACCCAACATCTCACGACACGAGCTGACGACAACCATGCACCACCTGTACACCGACCAAAAGGGGGCGACCATCTCTGGCCGTTTCCGGTGTACGTCAAGCCTTGGTAAGGTTCTTCGCGTTGCATCGAATTAATCCGCATGCTCCGCCGCTTGTGCGGGCCCCCGTCAATTCCTTTGAGTTTTAGCCTTGC
+
CCCCCGGGGF;FFFGGGGGGGGGGGGGGGGGGGFD<CCEEG:FEGEEFFFGGGGGGGGGGEGGFGFCGGDEGGFFFGGGGGGGGGGEGDGG=AGGGE>>DFGGGGGGGFGCFG8C@FGGCD?@=FEGGGGGGGGGDCGCGGGGGGGG8,>DFFEGFCEFGGGDGGGG,@,8<::CEC7?*?:++<@CACCEE8CGFGDE*;ECFFGDEFGF6+<CFCFGG7C<:CCGGCEGEE6CCCFCCFFFGCE85?EGGDF+*ACCG>E@FGGGGGG8EEGEGG*;CFG7<CEF?5FFF79*<8?9++
@M01751:259:000000000-C669V:1:1102:24237:13575 1:N:0:AGAGTC
AGGATAACAGGATTAGATACCCTGGTAGTCCACGCCGTAAACGATGTCGACTTGGAGGTTGTTCCCTTGAGGAGTGGCTTCCGGAGCTAACGCGTTAAGTCGACCGCCTGGGGAGTATGGCCGCAAGGTTAAAACTCAAATGAATTGACGGGGGCCCGCACAAGCGGTGGAGCATGTGGTTTAATTCGATGCAACGCGAAGAACCTTACCTACTCTTGACATCCACGGAATCTGGCAGAGATGCCTCAGTGCCTTCGGGAACCGTGAGACAGGTGCTGAATGGCTGTCGTCAGCTCGTGTT
+
CCCCCFGGGAF@FGGGGGGGFC<FFFFFGDEF@FGG>FGGFFGGGF@DGGGC@FGGGDGGGGFGGGGGGGGDFGFGGGGDG<CEEGGGD9CCFGGGGGGGGGGGGGEGGFGGGGEGEGGFFA@>7@CFFGFCEACFDGCCE<EFFGFFDFGGGGGGGG7CFF8CC<*=C*<FGFCFGGGF*=FECFCFGGGGGGGDGGEE>EC>@C?FG<FFDFCFFGGGFGFFGFEGGGFFGFGGDCFGGF79C7CG?FG9EFGGFEDECCCE8:FGFGDGGGGGDC+++<?C6:8+AFGGGGGGG57=7
@M01751:259:000000000-C669V:1:1102:5120:13588 1:N:0:AGAGTC
CGCTTACGTCATCCCCACCTTCCTCCGGTTTGTCACCGGCAGTCTCCTTAGAGTGCCCACCATAACGTGCTGGTAACTAAGGACAAGGGTTGCGCTCGTTACGGGACTTAACCCAACATCTCACGACACGAGCTGACGACAGCCATGCAGCACCTGTGTCTGAGTTCCCGAAGGCACCAATCCATCTCTGGAAAGTTCTCAGCATGTCAAGGCCAGGTAAGGTTCTTCGCGTTGCTTCGAATTAAACCACATGCTCCACCGCTTGTGCGGGCCCCCGTCAATTCATTTGAGTTTTAACCTT
+
CCCCCGGGGGGGGGGGGGGGGGGGGGD:FFGGGGGGGGGGGGGGGGGGGGGGGGGGGGGGDFGGGGGFFGGGGGGGGGGGGGGGGGGGGGGGGGGEGDGGGGGGGGGGGGGGFGGG7FFGGGCGGGGGGGDGGGCFGEGEGGGGGGGGGFCGGGGGCC<CCFGFGGGGFGG:FCEDFCFF@FGFFFGGGGGGGECFGGGGGGGCC9F@FFFGGGGGGGGFCCFCFFGGGGGFG@7<FGGGG7EG@FE:FGGGGGGGGGGGGGGDCC++*/*:?EGGE*;8;FGGEFGG7+;FGEFCC79?F
@M01751:259:000000000-C669V:1:1102:23557:13662 1:N:0:AGAGTC
CGCTTACGTCATCCCCACCTTCCTCCGGTTTATCACCGGCAGTCTCCTTTGAGTTCCCACCATTACGTGCTGGCAACAAAGGATAAGGGTTGCGCTCGTTGCGGGACTTAACCCAACATTTCACAACACGAGCTGACGACAGCCATGCAGCACCTGTCTCACGGTTCCCGAAGGCACTAAGGCATCTCTGCCGAATTCCGTGGATGTCAAGAGTAGGTAAGGTTCTTCGCGTTGCATCGAATTAAACCACATGCTCCACCGCTTGTGCGGGCCCCCGTCAATTCATTTGAGTTTTAACCTT
+
CCCCCGGGGG@EFGGGGGGGGGGGGGGGGGGGGGGGGGGGDEFGFGGGGGGGGGGGGGFGGGGGGGGE8FFGFEGGGGGGGGGGGGGFGGGGGGGGGGFEDGG@ECEEFCEFFGGGGGGGGGGGGGGGEDCEGGGGECGEG>FDFGGGCBDFFGGGGGGGGGGGFGGGFGG7>>FFGGGGGFGFGGFGGGGGGGEFFGGGGGGGGGGGGGGFGC9FFGFGGG<CFGGGC7@FFDEFFGGGFFGGGDFF>CFGFG9EG6CCEEGG*A<FEE>5EE5=EEGGEFGGFGGG7+;FGGGFGFCCF
@M01751:259:000000000-C669V:1:1102:17826:13700 1:N:0:AGAGTC
CGCTTACGTCATCCCCACCTTCCTCCGGTTTATCACCGGCAGTCTCCTTTGAGTTCCCACCATTACGTGCTGGCAACAAAGGATAAGGGTTGCGCTCGTTGCGGGACTTAACCCAACATTTCACAACACGAGCTGACGACAGCCATGCAGCACCTGTCTCAGAGTTCCCGAAGGCACTAAAGCATCTCTGCTAAATTCTCTGGATGTCAAGAGTAGGTAAGGTTCTTCGCGTTGCATCGAATTAAACCACATGCTCCACCGCTTGTGCGGGCCCCCGTCAATTCATTTGAGTTTTAACCTT
+
CCCCCGGGGGGGGGGGGDGGGGGFGGGGGGGGGGGGFGGGGGGGFGGGGGGGGGGFGGGGGGGGGGGGFFGGGGGGGGGGGGGGFGGGGGGGGGGGFGGG8@FGEEFGGAFAFFGGGGGGFCFGGGGGGGGG>@FGGGGGEGFGFGGGGFGCGGGFGGGGFGFGF<FGGGBFG7F:FGCCFFCFCF,DFGGGGGGGGGFFGGGFFCCGG@:9FEGDGGGGGGFFGCGGGGGGGGGGGGGGGGFCFGGGGGGGFGFGGGGGDG*88C6C=CCEGEGGGEGGGGGGGGGG+0;CFGGFGDFGG
@M01751:259:000000000-C669V:1:1102:26741:13713 1:N:0:AGAGTC
CGCTTACGTCATCCCCACCTTCCTCCGGTTTGTCACCGGCAGTCTCCTTAGAGTGCCCACCATAACGTGCTGGTAACTAAGGACAAGGGTTGCTCTCGTTACGGGACTTAACCCAACATCTCACGACACGAGCTGACGACAGCCATGCAGCACCTGTGTCAGAGTTCCCGAAGGCACCGATCCATCTCTGGAAAGTTCTCTGCATGTCAAGGCCTGGTAAGGTTCTTCGCGTTGCTTCGAATTAAACCACATGCTCCACCGCTTGTGCGGGCCCCCGTCAATTCATTTGAGTTTTAACCTT
+
CCCCCGGGGGGGGGGGGGGGGGGFGFFECGGGGGFGGGCEFGGGAFGGFCEEFFEFGGGDFCGGGGGC9FFFCFC@CFCCFFFGGGFCCEDEF,EFCFGGGEECG,@FFEFGGBFG@@FE,FF5B+@:C?:FGG88?FF@=+8+ABBDCEFDGGF?,3EFGGDFF@ACFCGDFFGGGGCD:*><FF3FFDF9BCCGGGGGGGFGFGFGF@:<@,,=<C9;FCFG9CA9C*<1FF>:FGGFGGF9CC<88CF6+2<7FGG*1?C*80+<CG85CCCE8:C*A:9CEDG79+2<<F?FG:9<A
@M01751:259:000000000-C669V:1:1102:15128:13713 1:N:0:AGAGTC
CGCTTACGTCATCCCCACCTTCCTCCGGTTTATCACCGGCAGTCTCCTTTGAGTTCCCGACCGAATCGCTGGCAACAAAGGATAAGGGTTGCGCTCGTTGCGGGACTTAACCCAACATTTCACAACACGAGCTGACGACAGCCATGCAGCACCTGTCTCACGGTTCCCGAAGGCACTAAGGCATCTCTGCCAAATTCCGTGGATGTCAAGAGTAGGTAAGGTTCTTCGCGTTGCATCGAATTAAACCACATGCTCCACCGCTTGTGCGGGCCCCCGTCAATTCATTTGAGTTTTAACCTTT
+
CCCCCGGGGGGGGGGGGGGGGGGGGGGGGGGGGGGGGGGGGGGGGGGGGGGGGGGGGGGGGGG888BCFGGGGGGGGGGGGGGGGGGFGGGGGGGGGGGGGGGGGGGGGFGGGGGGGGGGGGGGGGGGGGGGGFGGCCGGGGGGGGGGBDGGGGGGGGGGGGGGGGGGGGGGGGGGGGGGGGGGGGGGGGGGGGGGGGGGFDEGGGGGFEGGGGGGGGGGGGGGGGGGGGGGGGFGGGGGGGGGGGGGGGGFGFGGGGGGGGGGGGGGGDEEEGGGDGG=FGGCFGGFFGGGGGDGGCFG+
@M01751:259:000000000-C669V:1:1102:10765:13736 1:N:0:AGAGTC
AGGATAACAGGATTAGATACCCTGGTAGTCCACGCCGTAAACGATGAATGCTAGCTGTTGGGGTGCTTGCACCGCAGTAGCGCAGCTAACGCTTTAAGCATTCCGCCTGGGGAGTACGGTCGCAAGATTAAAACTCAAAGGAATTGACGGGGGCCCGCACAAGCGGTGGAGCATGTGGTTTAATTCGAAGCAACGCGCAGAACCTTACCATCCCTTGACATGTCGTGCCATCCGGAGAGATCCGGGGTTCCCTTCGGGGACGCGAACACAGGTGCTGCATGGCTGTCGTCAGCTCGTGTCG
+
CCCCCGGGGGGGGGGGGGGGGGGFGGGGGGGGGGGGGGGGGGGGGGGGGGGGGGGGGGGGGGGGGGGGGGGGGGGGGGGGGGGGGGGGGGGGGGGGFGGGGGGGGGGGGGGGGGGGGGGFGGGGGGGGGGGGGGGGGGGGGFGGGGGGGGGGGGGGGGGGGGGGGGGGG7FFF9CFGGGGGGGGGGGGGGGGGGGGGGGGGGGGGGFGGGGGGGGGGGGGGFGGGGGGGGGGGGDDG5EFGGGGGGGGGGGGGGGGGGG*:EGGGGGDGGGF@:CFGFF7FFG?CCC*;CC5A<CE**::=
@M01751:259:000000000-C669V:1:1102:12573:13894 1:N:0:AGAGTC
CGCTTACGTCATCCCCACCTTCCTCCGGTTTATCACCGGCAGTCTCCTTTGAGTTCCCGACCGAATCGCTGGCAACAAAGGATAAGGGTTGCGCTCGTTGCGGGACTTAACCCAACATTTCACAACACGAGCTGACGACAGCCATGCAGCACCTGTCTCACGGTTCCCGAAGGCACTAAGGCATCTCTGCCGAATTCCGTGGATGTCAAGAGTAGGTAAGGTTCTTCGCGTTGCATCGAATTAAACCACATGCTCCACCGCTTGTGCGGGCCCCCGTCAATTCATTTGAGTTTTAACCTTT
+
CCCCCGGGGGGGCFGGGGGGGGGGGGGGGGGGGGGGGGGGGGGGGGGGGGGGGGGGGGGGGEG@@BCDGEG>FDGGGGGGGGGGGGGFGGGGGGGGGGGGGGGGGGGGG?CFFGFGGGGGGGGGGGGGGGGGGGGGGECGDGGGGFGGEGFGGGGGGFGGGGGGEGGGGG7FGGGGGGGGGGDGGGGGGGGGGGGGGGDFGGGGGGGGGGFGGGGFGGGGGGGFGGD@EGGGGGGFG>FGGGGGGGGGGGF9E:FFGGGGGGGGGCGEDDGEEGGGEGGCGGGG7CFGCFGGGGGGGGGG+
@M01751:259:000000000-C669V:1:1102:9328:13904 1:N:0:AGAGTC
AGGATAACCGGATTAGATACCCTGGTAGTCCACGCCGTAAACGATGTCGACTTGGAGGTTGTTCCCTTGAGGAGTGGCTTCCGGAGCTAACGCGTTAAGTCGACCGCCTGGGGAGTACGGCCGCAAGGTTAAAACTCAAATGAATTGACGGGGGCCCGCACAAGCGGTGGAGCATGTGGTTTAATTCGATGCAACGCGAAGAACCTTACCTACTCTTGACATCCACGGAATCTGGCAGAGATGCCTCAGTGCCTTCGGGAACCGTGAGACAGGTGCTGCATGGCTGTCGTCAGGTCGTGTT
+
CCCCCGGGGGGGGGGGGGGGFGGGGGGGGGGGGGGGGGG>GGCGGGGGGGGGGGGGGGGGGGGFGGGGGGGGGGGGGGGGGGGGGGGGGGGGGGGGGFGGGGDGGGGGGGGFEGGGGGGGGGGGGGGFFGFGG9>DGGGGFGFGGGGGGCECCGGGGGGDGGGFGFGGGGGGGCFG@FFFFCCFGGGGFFGGGGGGGGEGGECF5CCFGEF?FGGGGCFGGGGFFFDEEGGGGGGGGGFGGFGGGGGGGECCGCE@8;*:8FGGGGFCF?*;CFGF79CCCEECFCGGG8CFC*<EEEGFF
@M01751:259:000000000-C669V:1:1102:14817:13968 1:N:0:AGAGTC
CGCTTACGTCATCCCCACCTTCCTCCGGTTTATCACCGGCAGTCTCCTTTGAGTTCCCGACCGAATCGCTGGCAACAAAGGATAAGGGTTGCGCTCGTTGCGGGACTTAACCCAACATTTCACAACACGAGCTGACGACAGCCATGCAGCACCTGTCTCACGGTTCCCGAAGGCACTGAGGCATCTCTGCCAGATTCCGTGGATGTCAAGAGTAGGTAAGGTTCTTCGCGTTGCATCGAATTAAACCACATGCTCCACCGCTTGTGCGGGCCCCCGTCAATTCCTTTGAGTTTCAGTCTTT
+
CCCCCGGGGGGGGGGGGGGGGGGGGGGGGGGGGGGGGGGGGGGGGGGGGGGGGGGGFGGGGGG@88BFFGGGGGGGGGGGGGGGGFGFGGGGGGGGGGGGGGGGGGGGGFFEFGGGGGGGGGGGGGGGGGGDGFGGGGGGGGGGGGGGGGGGGGGGGDFGGGGGGGGGGGGGGGGGGGGGDFGGGGGGGGGGG7FFGGGGGGGGGGGGGGGGGGGGGFGGGGGGGG9CGGGGDEGGFDGGGGFGFGGGGFGGGGGGFGGCGGEGGFFEGGG8>EGGGEDCFGGGFGG7<CFGFGECEGGG7
@M01751:259:000000000-C669V:1:1102:18443:13982 1:N:0:AGAGTC
AGGATAACAGGATTAGATACCCTGGTAGTCCACGCCGTAAACGATGTCGACTTGGAGGTTGTTCCCTTGAGGAGTGGCTTCCGGAGCTAACGCGTTAAGTCGACCGCCTGGGGAGTACGGCCGCAAGGTTAAAACTCAAATGAATTGACGGGGGCCCGCACAAGCGGTGGAGCATGTGGTTTAATTCGAAGCAACGCGAAGAACCTTACCTGGCCTTGACATGCTGAGAACTTTCCAGAGATGGATTGGTGCCTTCGGGAACTCAGACACAGGTGCTGCATGGCTGTCGTCCGCTCGTGTC
+
CCCCCGGGGGGGGGGGGGGGGGGGGGGGGGGGGGGGGGGGGGGGGGGGGCFEDGGDGGGGGGGGGGGGFGGGGGGFFGGFGGGGGGGGGGGEGGGGGGGGGGGGGGGGGGGGGGEGFGGGGGGGGGGGFCFFFDEDEGCFGFFFGFGGGGGGGGDFGGGGGGGG@BF**<<AFF:C2CCGFAFGG,8<FFGGG7C@FCCGDEFFFGFGFFGGGGGGG6?@FG@EFGGGFGFGGGFFGGGGGGGGGGGGGF8C?CF6CEC>>FF?F6++;>FGDGGGGG6+<FC588FF8*C*88*2/:CG*
@M01751:259:000000000-C669V:1:1102:14104:14003 1:N:0:AGAGTC
AGGATAACAGGATTAGATACCCTGGTAGTCCATGCCGTAAACGTTGGGCGCTAGGTGTGGGCCGCATTCCACGTGGTCCGTGCCGCAGCTAACGCATTAAGCGCCCCGCCTGGGGAGTACGGCCGCAAGGCTAAAACTCAAAGGAATTGACGGGGCCCCGCACAAGCGGCGGAGCATGCGGATTAATTCGATGCAACGCGAAGAACCTTACCAAGGCTTGACATGCAGGGAAATCCTCCAGAGATGGTGGGTCCGCCAGGGTCCTGCGCAGGTGGTGCATGGTTGTCGTCAGCTCGTGTCG
+
CCCCCGGFGG,FECFGGEFDFFGGGCFGGGGGGGFGEEGDFFGFFFFGCFGEEFG<EF:CGFGGGGCEFGGGGF<FD9CFFGCCCEB@EFFFFGE7BFGGGFGGG+>4FGGGGFGCF+FBFGG:F7CF7FGFFGFGGFFGGFFFFF?FGFG*:<@EEDFCCE7:F>FEGGGGGGGGGGGGE5EC?<9@FGFEFGGGGGGG>EG5CF>FGGFC?FGCGFFGGGGGGF?CF>CCCF+:?C8EG?F6:9@FFC8CEGGE8>EGGEFFGGGG=EGGGFGGCCCEGGECEC+;88:AFF68*:/C5
@M01751:259:000000000-C669V:1:1102:6281:14052 1:N:0:AGAGTC
AGGATAACAGGATTAGATACCCTGGTAGTCCACGCCGTAAACGATGTCAACTAGCCGTTGGGATCCTTGAGATCTTAGTGGCGCAGCTAACGCATTAAGTTGACCGCCTGGGGAGTACGGCCGCAAGGTTAAAACTCAAATGAATTGACGGGGGCCCGCACAAGCGGTGGAGCATGTGGTTTAATTCGAAGCAACGCGAAGAACCTTACCTGGCCTTGACATGCTGAGAACTTTCCAGAGATGGATTGGTGCCTTCGGGAACTCAGACACAGGTGCTGCATGGCTGTCGTCAGCTCGTGTC
+
CCCCCGGGGGGGGGGGGGGGGGGGGGGGGGGGGGGGGGGGGGGGGGGGGGGGGGGGGGGGGGGGGGGGGGGGGGGGGGGGGGGGGGGGGGGGGGGGGGGGGGGGGGGGGGGGGGGGGGGDGGGGGGGGGGGGGGGGGGGGGGGGGGGGGGGGGGGGGGGGGGGGGGGGGGFGGGGGGGGGGGGGGGGGGGGGGGGGGGGGGGGGGGGGGGGGGGGGGGGGGGGGGGGGGGGGGGGGGGGGGGGGFGGFFGFGGGGGGGG>EGGGG6<FGGCGD@EGGGGGGGGGGGGGGGGGGGDEGGFGC
@M01751:259:000000000-C669V:1:1102:7952:14056 1:N:0:AGAGTC
CGCTTACGTCATCCCCACCTTCCTCCGGTTTGTCACCGGCAGTCTCCTTAGAGTGCCCACCATAACGTGCTGGTAACTAAGGACAAGGGTTGCGCTCGTTACGGGACTTCACCCAACATCTCACGACACGAGCTGACGACAGCCATGCAGCACCTGTGTCTGAGTTCCCGAAGGCACCAATCCATCCCTGGAAAGTTCTCAGCATGTCAAGGCCAGGTAAGGTTCTTCGCGTTTCTTCGAATTAAACCACATGCTCCACCGCTTGTGCTGGCACCCGTCAATTCATTTGAGTTTTAACCTT
+
CCCC<FEFFFGEGFGG?@GF9@FA@FGGEFFCG9FD6;FEFFFG9F<FGGGF<FFA,6,CCF<@FGGGCCD9FF<FGAEFFFFGGGGC=EF+8:C::F:E,CB7CFGGF,5EBF7@EGGC,,FCEG:F@F@FC=FFF+B:@+BF>B<<FFGFG8,3,8@FC9F9,@<,DCGGEFA<FFF,@@FG9,,3>>F@BFFF;;FG@<CCFFC@FF<CEE:<7,?9CFCFFGGG:CE:F*?CFFFGD@EE+A+A*;CC<<3<+:*;5ECE5CED+<?52<CC8*:?8:CCEFCCGFC<FGGFGF9CC
@M01751:259:000000000-C669V:1:1102:24001:14084 1:N:0:AGAGTC
CGCTTACGTCATCCCCACCTTCCTCCGGTTTGTCACCGGCAGTCTCCTTAGAGTGCCCACCATAATGTGCTGGTAACTAAGGACAAGGGTTGCGCTCGTTACGGGACTTAACCCAACATCTCACGACACGAGCTGACGACAGCCATGCAGCACCTGTGTCTGAGTTCCCGAAGGCACCAATCCATCTCTGGAAAGTTCTCAGCATGTCAAGGCCAGGTAAGGTTCTTCGCGTTGCTTCGAATTAAACCACATGCTCCACCGCTTGTGCGGGCCCCCGTCAATTCATTTGAGTTTTAACCTT
+
CCCCCGGGGGCGGGGGGGGGGGGGGGGGGGGG<FFCGGGGC:EEGGGGGGGGCGCGFGGFGGGGGFGGGGGGGGGGGGGGGG?CFDEDFGGFGGGGGGGFFDEGDEFGGGGEGGGCEGGFGGGGFGGGGGD==@@FGGGGGGGGGGGGGFFGGGGCEFGGA3,3@EEBEGGGGGGGGGGG8FGGGGGGGGGG,CCGDFFGFFGGGG;FGGFGFBCFFEGDGCGGGG??**=FFDGFF<FGGGGFFFGGGGG6<EFGGGGECE>EFC6CEE:EEGGGGE88ACEFFFGF++;+<@FCGFEDF
@M01751:259:000000000-C669V:1:1102:4484:14108 1:N:0:AGAGTC
AGGATAACAGGATTAGATACCCTGGTAGTCCACGCCGTAAACGATGTCGACTTGGAGGTTGTTCCCTTGAGGAGTGGCTTCCGGAGCTAACGCGTTAAGTCGACCGCCTGGGGAGTACGGCCGCAAGGTTAAAACTCAAATGAATTGACGGGGGCCCGCACAAGCGGTGGAGCATGTGGTTTAATTCGAAGCAACGCGAAGAACCTTACCTGGCCTTGACATGCTGAGAACTTTCCAGAGATGGATTGGTGCCTTCGGGAACTCAGACACAGGTGCTGCATGGCTGTCGTCAGCTCGTGTC
+
CCCCCGGGGGFGFGGGGGGGFGGGGGGGGGGGGGGGGGGGGGGGGDGGGGGGGGGGGDFGGGGFGGGGDGGGFGGGGGGGGGCFEGC<FGGGGGGGGGGGGGGGGGGGGGGGGGGGGGGGGGGGGGGFFGGGGGGGGGGCFGFGFG?FGDGCGCGEGGGGGGGGGGGF:CFGGGGGGGGFGGGGGGGGGGGGGGGGGGGGGGFGGGGGCFEF>FCCGGGGGFCFFGFEFGGGGGGGGGF80<CFGFGFFCCGFFFGGG5EGGFGGGFFGFGFFGGGGGGGDFGGGGGGGGCFGFGGGGGC6
@M01751:259:000000000-C669V:1:1102:3440:14365 1:N:0:AGAGTC
CGCTTACGTCATCCCCACCTTCCTCCGGTTTATCACCGGCAGTCTCCTTTGAGTTCCCGACCGAATCGCTGGCAACAAAGGATAAGGGTTGCGCTCGTTGCGGGACTTAACCCAACATTTCACAACACGAGCTGACGACAGCCATGCAGCACCTGTCTCACGGTTCCCGAAGGCACTAAGGCATCTCTGCCGAATTCCGTGGATGTCAAGAGTAGGTAAGGTTCTTCGCGTTGCATCGAATTAAACCACATGCTCCACCGCTTGTGCGGGCCCCCGTCAATTCATTTGAGTTTTAACCTTT
+
CCCCCGGGGGGGGEFGEC7AGGGFGGGGFGGGGGGGGGGGEGGGGGGGGGFGGGGGGGGGGGG@88BEFGGGGFCGGGGGGGGGGG9FGGGGGGDFCBFGCGGGGGGGGGGGGGGGGGGGGGGGFGGGGGGGGGGGGGGGGGGGGGGGCCAGGGGGGGFF9,<FEGGGGGGGGCGGGGFCFFFFFGGGGGGGGGEGGGGGGGGGFCFGFGGGGGGGFGGGGAFGGGGC58CGGGGGF:ED?EDFGGGGGGGDGGGGGGGDCGD5FGCC5EGGGGGGCGD=FGGCFGF9EFGGDGG++<A7+
@M01751:259:000000000-C669V:1:1102:19802:14444 1:N:0:AGAGTC
AGGATAACAGGATTAGATACCCTGGTAGTCCACGCCGTAAACGATGTCGACTTGGAGGTTGTTCCCTTGAGGAGTGGCTTCCGGAGCTAACGCGTTAAGTCGACCGCCTGGGGAGTACGGCCGCAAGGTTAAAACTCAAATGAATTGACGGGGGCCCGCACAAGCGGTGGAGCATGTGGTTTAATTCGATGCAACGCGAAGAACCTTACCTACTCTTGACATCCACGGAATTCGGCAGAGATGCCTTAGTGCCTTCGGGAACCGTGAGACAGGTGCTGCATGGCTGTCGTCAGCTCGTGTT
+
CCCCCGGGGFGGGGGGGGGGGGGGGGGGGGGGGGGGGGGGGGGGGGGGGGGGGGGGFGGGGGGGGGGGGGGGGGGGGGGGGGGGGGGGGFGGGGGGGGGGGGGGGFGGGGGGGGGGGGGGGGEGGGGGGGGGGGGGGGGGGGGGGGGGGGEEGDGGGGGGGGGGGGGGGGGGGCGGGGGGGGGCGGGGGGGGGGGGGGGGGGGGGGGGGGGGGGGGGGGCFGGGGGEEGGGGGGGGGGGGGGGGGGFGGGGGGGGGGGGGGGGCG5C8C6FGGGFGG7E?EFFGFDC0:FDGCGF+?C5=6
@M01751:259:000000000-C669V:1:1102:18037:14460 1:N:0:AGAGTC
AGGATAACAGGATTAGATACCCTGGTAGTCCACGCCGTAAACGATGTCAACTAGCCGTTGGGATCCTTGAGATCTTAGTGGCGCAGCTAACGCATTAAGTTGACCGCCTGGGGAGTACGGCCGCAAGGTTAAAACTCAAATGAATTGACGGGGGCCCGCACAAGCGGTGGAGCATGTGGTTTAATTCGAAGCAACGCGAAGAACCTTACCTGGCCTTGACATGCTGAGAACTTTCCAGAGATGGATTGGTGCCTTCGGGAACTCAGACACAGGTGCTGCATGGCTGTCGTCAGCTCGTGTC
+
CCCCCGGGGGFGGGGGGGGGGGGGGGGGGGGGGGGGGGGGGGGGGGGGGGGGGGGGGGGGGGGGGGGGGGGGGGGGGGGGGGGGGGGGGGGGGGGGGGGGGGGGGGGGGGGGGGGGGGGGGGGGGGGGFGGGGGGGGGGGGGGGGGGGGGGGGGGGGGGGGGGGGGGFGGGGGGGGGGGGGGGGGGGGGGGGGGGGGGGGGGGGGGGGGGGDGGGGGGGGGGDFEFGGGGGGGGGGGGGGG?7CGGGGGGGGGFGGGGGGGGGGGGGGGGGGGGEGFECEDDGGGEEGGGGGGG+<8E5C*
@M01751:259:000000000-C669V:1:1102:2657:14465 1:N:0:AGAGTC
AGGATAACAGGATTAGATACCCTGGTAGTCCACGCCGTAAACGATGTCGACTTGGAGGTTGTTCCCTTGAGGAGTGGCGTCCGGAGCTAACGCGTTAAGTCGACCGCCTGGGGAGTACGGCCGCAAGGTTAAAACTCAAATGAATTGACGGGGGCCCGCACAAGCGGAGGAGCATGTGGTTTAATTCGATGCAACGCGAAGAACCTTACCTACTCTTGACATCCACGGAATCTGGCAGAGATGCCTCAGTGCCTTCGGGAACCGTGAGACAGGTGCTGCATGGCTGTCGTCAGCGCGCGTT
+
CCCCCFGGCE<FF9CFGEGAEFFGC@FGE<CEFFGG>FEG?FEGGDFFGGGGGG@8CEEGDGGGGGC<FAE<FEGGGG+CECFGG:@8CCE6+>F@CF,<,+=FEGGGGFG?B=:FDFGGGGC=CC=7BBFDFFGGGGCGGGCFCFGAFGGG<7>BC<FECGFGGDC*<FFGFFFC,,22=C@CFDFF9FCD7FCCEGCCC;CC5F:FGFFGC6CCC+CFGGGGGGGGCCFFFFFFCE5EGG9:F++A+<CGCGGFEE*:EFG8*C8*+28C@0+<C9600+*:CEF<A*:8E6**:**2*
@M01751:259:000000000-C669V:1:1102:4341:14533 1:N:0:AGAGTC
AGGATAACAGGATTAGATACCCTGGTAGTCCACGCCGTAAACGATGTCGACTTGGAGGTTGTTCCCTTGAGGAGTGGCTTCCGGAGCTAACGCGTTAAGTCGACCGCCTGGGGAGTACGGCCGCAAGGTTAAAACTCAAATGAATTGACGGGGGCCCGCACAAGCGGTGGAGCATGTGGTTTAATTCGATGCAACGCGAAGAACCTTACCTACTCTTGACATCCACGGAATCTGGCAGAGATGCCTCAGTGCCTTCGGGAACCGTGAGACAGGTGCTGCATGGCTGTCGTTAGCTCGTGTT
+
CCCCCGGGGGGGGCFGGGGFGGGGGGGGGGFFGGGGCGFGFGGGGGGGGGGEGGGGGGGGGGGGGFGGCFGGFDGGDEFFGGDGGEGDGFGG>FEGGGGGGGGGGEGFFGGGGGGGGGGGGGGDEEGGFFGGGGGGGGGGGGGGCGGGGGGDGGDGGG@FGGFFGG@<FGGGGGGFFGGDE>EG?EFGFCGGGGFEEGEEGEG>FGGGGGDGGFFCGFGGGFGGGGDGE>FFGFGGGGCCC<+AFCGC??CFFC9CGGGCEGGEEFG>7@FFFG??FGFGC96:A8:CC:**2<7C?*:*2
@M01751:259:000000000-C669V:1:1102:2397:14538 1:N:0:AGAGTC
CGCTTACGTCATCCCCACCTTCCTCCGGTTTATCACCGGCAGTCTCCTTTGAGTTCCCGACCGAATCGCTGGCAACAAAGGATAAGGGTTGCGCTCGTTGCGGGACTTAACCCAACATTTCACAACACGAGCTGACGACAGCCCTGCAGCACCTGTCTCACGGTTCCCGAAGGCACTAAGGCATCTCTGCCAAATTCCGTGGATGTCAAGAGTAGGTAAGGTTCTTCGCGTTGCATCGAATTAAACCACATGCTCCACCGCTTGTGCGGGCCCCCGTCAATTCATTTGAGTTTTAACCTTT
+
CCCCCGFGFGGGGEFGGGGGGGGGFFGGGGGGGGGGGGGGGGGGGGGGFFGGGGGGGGGGGGG@888:FFCEGFGGGGGGFGGGCAE<CEEFEGFGGGF@EGGGGGGGGGDFGGGGDGGGGGGEFG<FGGGGGGGGGGGEFG7+@FGDGGGGFFGFGFGE;DGF>FGFGE7>@FC:FGGGGGGGGGGFGGF:FEAFFFFGG7:FCF@FGFCAFGGFEGGFFCGG9C:CEGGECCGG9*CFFGFFGGCGGGG6CCFC+;88EE8FFF?*:>EGDC:CE7ECC99CDCEFFCGGFFGCFCEF0
@M01751:259:000000000-C669V:1:1102:19086:14564 1:N:0:AGAGTC
AGGATAACAGGATTAGATACCCTGGTAGTCCACGCCGTAAACGATGTCGACTTGGAGGTTGTGCCCTTGAGGCGTGGCTTCCGGAGCTAACGCGTTAAGTCGACCGCCTGGGGAGTACGGCCGCAAGGTTAAAACTCAAATGAATTGACGGGGGCCCGCACAAGCGGTGGAGCATGTGGTTTAATTCGATGCAACGCGAAGAACCTTACCTACTCTTGACATCCAGCGAACTTAGCAGAGATGCTTTGGTGCCTTCCGGAACTCTGAGACAGGTGCTGCATGGCTGTCGTCAGCTCGTGTT
+
CCCCCGGGGGDGFGFCFCGGGGGGGGFFF<CFFDEGGGGGGGDEFFGFGDGGGGGFDFFG,BBFFFFGFGFCGGG@FE@F<=7F@+CFFG8FCEGGEFFFGDEGGGGEEG?BECCFEFG@@CBFGEEF<FFGGGGGGGCGFCBEFA>FC:CGGDFGGEE7FEG7FDGCGGFFGGGG@FGF*=FCGFFGF<FE9CGDCCCG5?E6CGGGFGGGGGGFG996A+<@<<+88CE@9CFGGGG5CC?<+<3<?F*<:+CF*;EGGEFGGCDFCGCEFE+8CG6EGGF=8:CFE@@5*8<+***1:
@M01751:259:000000000-C669V:1:1102:2207:14591 1:N:0:AGAGTC
AGGATAACAGGATTAGATACCCTGGTAGTCCACGCCGTAAACGATGAGAACTAGCTGTCCGGGCACTTGGTGCTTGGGTGGCGCAGCTAACGCATTAAGTTATCCGCCTGGGGAGTACGGCCGCAAGGTTAAAACTCAAATGAATTGACGGGGGCATGCACAAGCGGTGGAGCATGTGGTTTAATTCGAAGCAACGCGCAGAACCTTACCAGCGTTTGACATGGCAGGACGACTTCCCGAGATGGATTTCTTCACTTCGGGGACCTGCACACCGGTGCTGCATGGCTGTCGTCAGCTCGTG
+
CCCCCFG-CE@CFGGGGGGFCECCFDFGG9CFEFFCFF@FG9C+CDF,CE<E9C@EEFCAEEB7BFF,6,C,C@<@@8BC6CFEEBFGFCAFCFC7FGFA<FG9,,=?F+?4FCCFG,BFGC:@CFEFE9?ADCDFF?=B<DFFGFFGA73>EGG*@CECFC@:FF*><7>A@C,<<FFG*3<@@,@C<FEEFCEEEFG7F@:CFFGGG8CG@EC5CEGGGG6;CE?CCF>88E*@+*1*:**368:+2+0+9+<+<EEGE8>CC*20;6CF*1*:?E9<@:EFDDCG>F*;1/:3<3A:*
@M01751:259:000000000-C669V:1:1102:9279:14612 1:N:0:AGAGTC
AGGATAACCGGATTAGATACCCTGGTAGTCCACGCCGTAAACGATGTCGACTTGGAGGTTGTTCCCTTGAGGAGTGGCTTCCGGAGCTAACGCGTTAAGTCGACCGCCTGGGGAGTACGGCCGCAAGGTTAAAACTCAAATGAATTGACGGGGGCCCGCACAAGCGGTGGAGCATGTGGTTTAATTCGATGCAACGCGAAGAACCTTACCTACTCTTGACATCCACGGAATTCGGCAGAGATGCCTTAGTGCCTTCGGGAACCGTGAGACAGGTGCTGCATGGCTGTCGTCAGCTCGTGTT
+
CCCCCGGGGGGDGGGGGGGCFGGGGGGGGGGGGGGCGGGGGGGGGGGGGGGGGGGGGGGGGGGGGGGGGGGGGGGGGGGGGGGGGGGGGGGFGGGGGGGGGGGGGGGFEGGGGCCFCFFEDFGGGGGGGGFGGAFCGGGGGGGFGFF,@CDEEFGGDFGECGFFGGGDGGGEGG9<BFGGGGGFFFFGCFFGGGGGGEEGGC@8CFGGGDFGGFGGGFFFFFFCFGG>E>F6CFGDGDCF69:7@GGGF9+9CF7<CEGGGG588@5CCC;EG++A99C?FF=*C5*3;C*88:A857**:
@M01751:259:000000000-C669V:1:1102:5625:14677 1:N:0:AGAGTC
AGGATAACAGGATTAGATACCCTGGTAGTCCACGCCGTAAACGATGTGCGCTGGATGTTGGGTGACCTAGTCACTCAGTGTCGTAGCTAACGCGGTAAGCGCACCGCCTGGGGAGTACGGCCGCAAGGTTGAAACTCAAAGGAATTGACGGGGGCCCGCACAAGCGGTGGAGCATGTGGTTTAATTCGAAGCAACGCGCAGAACCTTACCAGCCCTTGACATGGGTAGGACCGACGCAGAGATGCGTCTTTCCCGCAAGGGACCTACTGCACAGGTGCTGCATGGCTGTCGTCAGATAGTG
+
CCCCCGFGGGCGFGF@EFGDE8EFGEFGGFGGGGED7@FGFFEGF<6CAF@+CCGFFGGAFGGGGGG99@CFFGEGGGFGGF@DFDGCFAEEFC7FEC<FEFGD+@>::=FG7:BGEFGG@FG7EEC7CDFA@AFAF,>FFFB8,>EDEFECGG*>FCC1<F,=FFC<FE**=F<FEGGFCFFGFGF@<C:CFG:<C?CG/2+:E*+<A0<6C5*0;CFGGGGCFF?C>68/?*:C55C**09@+:888F?C00CECE>5>*8*;+322<+<<*;+++0<CFCC**2;20*1;C5+++33+
@M01751:259:000000000-C669V:1:1102:5805:14850 1:N:0:AGAGTC
CGCTTACGTCATCCCCACCTTCCTCCGGTTTGTCACCGGCAGTCTCCTTAGAGTGCCCACCATAACGTGCTGGTAACTAAGGACAAGGGTTGCGCTCGTTACGGGACTTAACCCAACATCTCACGACACGAGCTGACGACAGCCATGCAGCACATGTCTCTGAGTTCACCAAGGCACCAATCCATCTCTGGAAAGTTCTCAGCATGTCAAGGCCAGGTAAGGTTCTTCGCCTTGCTTCCAATTAAACCACATCCTCCACCGCTTGTGCGGGCCCCCGTCAATTCATTTGGGTTTTAACCTT
+
CCCCCCEFF,BAFFGEF@C9-CFCFG7:+8;@@EE,,6@F@@FFF@E<FE<E6,@<,;CF@,,:C886FGF@E<,CCFGCC,C,E@EC=EFF=FD=4F:FGCG74:7BFFGGG8+B+4E,5CF9BBE+@:7+>BBD8=>>F+,3:C,B>93,B,>FF,:@<<,9,@D,3,@,8@7,<DFG,<FFF9BA9F,D,,57@B;<CGCFB9>;@<EC:E:77,>CGE;<C:?BCF*4<2,?2?,CF,<99++?8886+*2+?6*****2*00<****?82?///**+<<CFFF?+*;/;*<8++:<
@M01751:259:000000000-C669V:1:1102:19984:14855 1:N:0:AGAGTC
AGGATAACAGGATTAGATACCCTGGTAGTCCACGCCGTAAACGATGATAACTAGCTGTCCGGGGACTTGGTCTTTGGGTGGCGCAGCTAACGCATTAAGTTATCCGCCTGGGGAGTACGGTCGCAAGATTAAAACTCAAAGGAATTGACGGGGGCCTGCACAAGCGGTGGAGCATGTGGTTTAATTCGAAGCAACGCGCAGAACCTTACCAGCGTTTGACATGTCCGGACGACTTCGAGAGATCGATTTCTTCCCTTCGGGGACTGGAACACAGGTGCCGCATGGCTGTCGTCAGCTCGTG
+
CCCCCGGGGGGGGGGGGGGGGGGGGGGGGGGGGGGGGGGGGGGGGGGGGGGGGGGGGFGGGGGGGGGGGGGGGGGGGGGGDGGGGGGGGFGGGGGGGGGGGGGGGGGGGGGGGGGGGGGGGGGGGGGGGFGGGGGGGGGFGFFGGGGGGGGGGGGGGGGGGGGGGGGGGGGGGGGGGGGGGGGGGFGGGGGGGGGGGGGGGGGGGGGGGGGGGGGGGGGGGGFGGGGGGGGGGGGGGGGGGGGGGGGGGGGGGGCCGGE>GGGGGGGGGGGG5F=FGGGGGGGGFGGDCCCGC8EG?FGGD
@M01751:259:000000000-C669V:1:1102:9808:14895 1:N:0:AGAGTC
AGGATAACAGGATTAGATACCCTGGTAGTCCACGCCGTAAACGATGAATGCTAGGTGTTAGGGGTTTCGATACCCTTGGTGCCGAAGTTAACACATTAAGCATTCCGCCTGGGGAGTACGGTCGCAAGACTGAAACTCAAAGGAATTGACGGGGACCCGCACAAGCAGTGGAGTATGTGGTTTAATTCGAAGCAACGCGAAGAACCTTACCAAGTCTTGACATCCCTTTGACCGGTGTAGAGATATGCCTTTCCTTCGGGACAAAGGAGACAGGTGGTGCATGGTTGTCGTCAGCTCGTGT
+
CCCCCGGGGGGGGGGGGGGFGGGGGGGGGGGGGGGGGGGGGGGGGFGGGGGGGGGFGGGGGGGGGGGGDGGDGGGGGGGGGGGGGGGGGGGGGGGGGGGGGGGGGGGGGGGGGGGGGGG>EFGGGGGGGGGGGGGGFGGGGGGFFGGGGFFGGGGCGGGG@F7AEGGG,<F<<DCACFAFGFFGGGGGGGFGGGGCFGGGGGGGGCFGGGGGGG:2?:2,,?::CFG9FBFCAFC<:CCF?C+03<AC?@FCF7@CDGE85CFE?C8;/88C8>+085*<80+*C9*;7*8CC>6++11*1
@M01751:259:000000000-C669V:1:1102:26786:14899 1:N:0:AGAGTC
AGGATAACCGGATTAGATACCCTGGTAGTCCACGCCCTAAACGATGCGAACTGGATGTTGGGTTCAACTAGGAACTCAGTATCGAAGCTAACGCGTTAAGTTCGCCGCCTGGGGAGTACGGTCGCAAGACTGAAACTCAAAGGAATTGACGGGGGCCCGCACAAGCGGTGGAGTATGTGGTTTAATTCGATGCAACGCGAAGAACCTTACCTGGCCTTGACATGCACGGAACTTTCCAGAGATGGATTGGTGCCTTCGGGAACCGTGACACAGGTGCTGCATGGCTGTCGTCAGCTCGTGT
+
CCCCCGGGGGGC@FFCFFGEFFGGGFF9FGDDFEGGGGGGGGGGGGGGEGGGGGFFFGGGGGFF@FGFACGF8E@FGFGGAFFCDFFGF?FFGGGGGGGGGCDCGEEEC=7CFGGGGGAF@FEFGGGCFGGGCGGEFGEGGGFFGGGFFFGG7FEGFCGGCFGGGGGGEEEFG:FGGGGF<BGG<FCFCCGG7FGGGGGDEDGFFFGFF::C+;F>FGG+3@F::FGGGGGGGFGGFGGGG6FFC?EED@FGFFC<<58:8:CC5CC5CEGFGGFCFGGGGGGGGFGC?CGGGDGAFE**2
@M01751:259:000000000-C669V:1:1102:6137:14920 1:N:0:AGAGTC
CGCTTACGTCATCCCCACCTTCCTCGCGGCTTATCACCGGCAGTCTCCCTAGAGTGCCCAACTGAATGATGGCAACTAAGGACGTGGGTTGCGCTCGTTGCGGGACTTAACCCAACATCTCACGACACGAGCTGACGACAGCCATGCAGCACCTGTGTGCACGCCTCCGAAGAGGATCCCCGATCTCTCGAGGTAACATGCCATGTCAAGGGATGGTAAGGTTCTGCGCGTTGCTTCGAATTAAACCACATGCTCCACCGCTTGTGCGGGCCCCCGTCAATTCCTTTGAGTTTTAATCTTT
+
CCCCCGGGGGGGGGGGGGGGGGGGGGGGGGGGGGGGGGDDGGCGGGGGGGGGGGGGGGGGGGGFGGGGGGGGGGGGGGGGGGG>FFGGGGGGGGEGGGGGGGGGGGGGEGFGGGGGGGGGGGGGGGGGGGGGGGCGDGGFGGGGGGGGFGGGGGGGFGCGGGEGGGGGGGDGGGGGGGGGFFFEGGGGGGEGGEFGGGGFEGGG?CFFGGGGGGGGFFGG6FFFGFGGC>EGEEGGGECCFGFGFGGGGGGFGFGGGGC8EGGFC8C>5EGGGGGCGGD8F9CCGGGGFC<CFG7CFECG+
@M01751:259:000000000-C669V:1:1102:13066:14966 1:N:0:AGAGTC
CGCTTACGTCATCCCCACCTTCCTCCGGCTTATCACCGGCGGTTCCTTTAGAGTACCCAACTAAATGATGGTAACTAAAGGCGAGGGTTGCGCTCGTTGCGGGACTTAACCCAACATCTCACGACACGAGCTGACGACAGCCATGCAGCACCTGTGTTCCAGTCCCCGAAGGGAAGAAATCGATCTCTCGAAGTCGTCCGGACATGTCAAACGCTGGTAAGGTTCTGCGCGTTGCTTCGAATTAAACCACATGCTCCACCGCTTGTGCAGGCCCCCGTCAATTCCTTTGAGTTTTAATCTT
+
CCCCCGGGGGGGGGGGGGGGGGGGGGGGGGGGGGGFGGGGGGGGGGGGGGGGGGGGGGGGGGGGGGGGGGGGGGGGGGGGGGGGGGGGGGGGGGGGGGGGGGGGGGGGG,CFGGGGGGFGGGGGGDEEGGDGGGGGGGGGGGGGGG@FGGGGGGGGAFGGGGGGGGGGGGGGGGGGGGGGF<CEG:FGGDGGGGGGGGGGDEGGGFGGGGGGEGGGGDF:EGGGGGGGGGGGGGGGGGGGGGFGGGGFGGGGGGEFGGGGGGGGFGDGEGFECE=CEGGEGGFGGGGGGGGGGFFGFGFGG
@M01751:259:000000000-C669V:1:1102:21584:14999 1:N:0:AGAGTC
CGCTTACGTCATCCCCACCTTCCTCGCGGCTTATCACCGGCAGTCTCCCTAGAGTGCCCAACTGAATGATGGCAACTAAGGACGTGGGTTGCGCTCGTTGCGGGACTTAACCCAACATCTCACGACACGAGCTGACGACAGCCATGCAGCACCTGTGTGCAGGTCCCCGAAGGGAAGAAATCTGTCTCCAGAAGTCGTCCTGCCATGTCAAGGGCTGGTAAGGTTCTTCGCGTTGCTTCGAATTAACCCACATGCTCCACCGCTTGTGCGGGCCCCCGTCAATTCCTTTGAGTTTTAGCCT
+
CCCCCGGGGGGGGGGGGGFG-EFFGDGGGGGGGGFFGGGGGGDFGFGGGGG8EFGFGGGGGGGFGGGGGGGGGGGGGGFGFGGGGFGDGGCFFGGGDGGGGGGGGGGGGGFGGEFGGGGGCFGGGGEGGGGGGGGC7FC:F@FGGGGGGGFGGGGGCGFGGGFGGGGGEG:CEG7BCGCGGGGFFFFGGGFGGCFCCEFGGFGGGDCFG,CFFGGFCFG:?GCGGGGFGDGEGDCGGGGCECFGGF++;ACEGFG?EGGFCCEECC8+<C>CCEEEGGEEE*:FGC<@FEF@AFFGFF<+2
@M01751:259:000000000-C669V:1:1102:19552:15060 1:N:0:AGAGTC
CGCTTACGTCATCCCCACCTTCCTCCGGTTTATCACCGGCAGTCTCCTTTGAGTTCCCGACCGAATCGCTGGCAACAAAGGATAAGGGTTGCGCTCGTTGCGGGACTTAACCCAACATTTCACAACACGAGCTGACGACAGCCATGCAGCACCTGTCTCACGGTTCCCGAAGGCACTAAGGCATCTCTGCCGAATTCCGTGGATGTCAAGAGTAGGTAAGGTTCTTCGCGTTGCATCGAATTAAACCACATGCTCCACCGCTTGTGCGGGCCCCCGTCAATTCATTTGAGTTTTAACCTTT
+
CCCCCGGGGGGGGGGGGGGGGGGGGGGGGGGGGGGGGGGG>FGGGGGGGGGGGGGGGGGGGGG@8BBCFGGGFGGGGGGGFEFGGFFGGGGGGG7CGGGGGGGGEGGGGGGGGGGGGGGGGGFGGGDGGGGGGGGGDGGGGGGGGGGGFGCFFGGGFFDFGGCGEGFGGGEGGGGG?FCFFGGGGGGGGGGEGGEFFGFGGGGGGGGGGCFGGGGGGFGFFFGGGGGGGDGGGGGG95CEGGGGGGGGGGGGGECCGGGGGGGCFCC5?8EGEG8?*:CCE9CCEGGFC>CGFGCCCC?C+
@M01751:259:000000000-C669V:1:1102:27380:15061 1:N:0:AGAGTC
AGGATAACAGGATTAGATACCCTGGTAGTCCACGCCGTAAACGATGTCGACTTGGAGGTTGTTCCCTTGAGGAGTGGCTTCCGGAGCTAACGCGTTAAGTCGACCGCCCGGGGAGTACGGACGCAAGGTTAAAACACAAATGAATTGACGGGGGCCCGCACAAGCGGTGCAGCCTGTGTTTTAATTCGATGCAACGCGAAGAACCTTACCAACTCTTGACATCCAGCGAACTTAGCAGAGATGCTTTGGTGCTTCCGGGAACGCTGAGACAGGTGCTGCATGGCTGTCGTCAGCTCGTGTT
+
C<CCCCEF9F8<C6E9FAEA<F9F8,<<C-CDFD:DCGG@@ACEF9F,6CFG:EFGGGGEF@CFGGE,9F,E,6C6@CCE@:@7:B7EGFFFGG@F=FD5,8C:+>F@+@@E7@:?,B:F+@@CEGD?=DD,=CF,<FGDFGFA,@@9FF>:GEGGDCFF*<,*88C<**?F82=C<F,,2?F2>9CCFC,<<CECECC8/A6E**CCC@++*2+<C7F@C9983:<8:5*8<7+AF+;8;<9++<@CGF8<+<325C:8?*;;**:8<+:*A<+@F+<8++2CG5;+*/2;??++2/127
@M01751:259:000000000-C669V:1:1102:22528:15064 1:N:0:AGAGTC
CGCTTACGTCATCCCCACCTTCCTCCGGTTTATCACCGGCAGTCTCCTTTGAGTTCCCGACCGAATCGCTGGCAACAAAGGATAAGGGTTGCGCTCGTTGCGGGACTTAACCCAACATTTCACAACACGAGCTGACGACAGCCATGCAGCACCTGTCTCACGGTTCCCGAAGGCACTAAGGCATCTCTGCCGAATTCCGTGGATGTCAAGAGTAGGTAAGGTTCTTCGCGTTGCATCGAATTAAACCACATGCTCCACCGCTTGTGCGGGCCCCCGTCAATTCATTTGAGTTTTAACCTTT
+
CCCCCGGGGGGGGGGGGGGGGGGGGGGGGGGGGGGGGGGGGGGGGGGGGGGGGGGGGGGGGGG@@BFEFGGGGGGGGGGGGGGGGGGGGGGGGGGGGGGGGGGGGGGGGGGGGGGGGGGGGGGGGGGGGGGGGFGGGGGGGGGGGGGGGGGGGGGGGGGGGGGGGGGGGGGGGGGGGGGGGGGGGGGG@FGGGGGGGGGGGGGGGGGGGFGGGGGGGGGGGGGGGGGCDGGGGGGGGGGGGGGGGGGGGGGFGFFGGGGGGGGGG6CCCEGEGGGGEGEGFFGGGGGFEGGGGG?EG<EF+
@M01751:259:000000000-C669V:1:1102:13449:15203 1:N:0:AGAGTC
AGGATAACAGGATTAGATACCCTGGTAGTCCACGCCGTAAACGATGTCGACTTGGAGGTTGTTCCCTTGAGGAGTGGCTTCCGGAGCTAACGCGTTAAGTCGACCGCCTGGGGAGTACGGCCGCAAGGTTAAAACTCAAATGAATTGACGGGGGCCCGCACAAGCGGTGGAGCATGTGGTTTAATTCGATGCAACGCGAAGAACCTTACCTACTCTTGACATCCACGGAATTCGGCAGAGATGCCTTAGTGCCTTCGGGAACCGTGAGACAGGTGCTGCATGGCTGTCGTCAGCTCGTGTT
+
CCCCCGGGGGFGFGGGGGGGFFGGGGGGGGGGGGGGGDGEGGGGGGGGGGEGGDEGGGGGGGGGEGGEGGGGGGGGGGGGGGGGEGGFA?FCCEGGEGGGGEEGGGDEE=FEECEBFGGGEEEDGDC7FDFCFGGGGGGGGAFGGDFFFGGGGGG7CFEGCC8F7FEFEECFF@FGCFC<FGGGFFFD<9FCFFCC:C588;FGC8<EGDF:8:?FFC@FFCFGCFGCG8CFGFFGEEGGCFGCF7+:9<EGGF?EGEDG*EFGEC8CF68;CCF6EFGGC?8EFDCE@CC>CC+08>EF:
@M01751:259:000000000-C669V:1:1102:7647:15206 1:N:0:AGAGTC
CGCTTACGTCATCCCCACCTTCCTCCGGTTTATCACCGGCAGTCTCCTTTGAGTTCCCGACCGAATCGCTGGCAACAAAGGATAAGGGTTGCGCTCGTTGCGGGACTTAACCCAACATTTCACAACACGAGCTGACGACAGCCATGCAGCACCTGTCTCACGGTTCCCGAAGGCACTGAGGCATCTCTGCCAGATTCCGTGGATGTCAAGAGTAGGTAAGGTTCTTCGCGTTGCATCGAATTAAACCACATGCTCCACCGCTTGTGCGGGCCCCCGTCAATTCATTTGAGTTTTAACCTTG
+
CCCCCGGGGGGGGGGGGGGGGGGGGGGGGGGGGGGGGGGGGGGGFGGGGGGGGGGGGGGGGGG@@BCFGGGGGGGGGGGGGGGGGGGGGGGGGGGGGGGDGGGGGGGGGGGGGGGGGGGGGGGGGGGGGGGGGGGGGGGGGGGGGGGGGGGGGGGGGFGGGGGGGGGGGGGGGGGGGGGGGGGGGGGFGGGGGGGGGGGGGGGGFGGGGGGGGGGGGGGGGGGGGGGGGGGGEGFFGGGGGGGFFC?>FGGCFCGGGGGGGGEGF6EECEGGG5EGGGCEGGGGGGGGGC9FFGGFGF?E+
@M01751:259:000000000-C669V:1:1102:6713:15218 1:N:0:AGAGTC
CGCTTACGTCATCCCCACCTTCCTCCGGTTTATCACCGGCAGTCTCCTTTGAGTTCCCGACCGAATCGCTGGCAACAAAGGATAAGGGTTGCGCTCGTTGCGGGACTTAACCCAACATTTCACAACACGAGCTGACGACAGCCATGCAGCACCTGTCTCACGGTTCCCGAAGGCACTGAGGCATCTCTGCCAGATTCCGTGGATGTCAAGAGTAGGTAAGGTTCTTCGCGTTGCATCGAATTAAACCACATGCTCCACCGCTTGTGCGGGCCCCCGTCAATTCATTTGAGTTTTAACCTTT
+
CCCCCGGGGGGGGGGGGGGGGGGGGGGGGGGGGGGGGGGGGGGGGGGGGGGGGGGGGGGGGGG@@BCFFGGGGGGGGGGGGGGGGFFGGGCGGGGGGGGGGGGGGGGGGGGGGGGGGGGGGGGGGGGGGGGGGGGGGGGGGDGGGGGGFGGGGGGGGGGGGGEGGGGGGGGGGGGGGFGGGGGGGFGGDGGGGGFGGGGGDDEFFGGGGGGGGGGGGGGGGGEFFGFCC>GGCEGCFDGGGGGGGFGGGGGFDCGFEFGGGGGGGGGGGGGGGGEGEGGGGGGGGGGC95@EFGFGGFGG9
@M01751:259:000000000-C669V:1:1102:9348:15276 1:N:0:AGAGTC
CGCTTACGTCATCCCCACCTTCCTCCGGTTTATCACCGGCAGTCTCCTTTGAGTTCCCGACCGAATCGCTGGCAACAAAGGATAAGGGTTGCGCTCGTTGCGGGACTTAACCCAACATTTCACAACACGAGCTGACGACAGCCATGCAGCACCTGTCTCACGGTTCCCGAAGGCACTAAGGCATCTCTGCCGAATTCCGTGGATGTCAAGAGTAGGTAAGGTTCTTCGCGTTGCATCGAATTAAACCACATGCTCCACCGCTTGTGCGGGCCCCCGTCAATTCATTTGAGTTTTAACCTTG
+
CCCCCGGGGGGGGGGGGGGGGGGGGGGGGGGGGGGGGGGGGGGGGGGGGGGGGGGGGGGGGGG@88BEGGGGGFGGGGGGGGGGGGGGGGGGGGGGGGGGGGGGGGGGGGGGGGFGGGGGGGGGGGGGGGGGGGGGGGGGDGGGGFGGGGGGCGGGGGGGGGGGGGGGGGGCEG>FGGFC<FGGGGGGGGFGGGGGGGFG7FGGGGGGGGGGGGGGGGFGFGFFGGGGGGGGG>FGGEGFGGGGGGGGFFECCGGGGGGCGGGGG?FEGGGEEGGG>EEGGGGCGGG++;@9FFGGFGGG+
@M01751:259:000000000-C669V:1:1102:6044:15289 1:N:0:AGAGTC
CGCTTACGTCATCCCCACCTTCCTCCGGTTTATCACCGGCAGTCTCCTTTGAGTTCCCGACCGAATCGCTGGCAACAAAGGATAAGGGTTGCGCTCGTTGCGGGACTTAACCCAACATTTCACAACACGAGCTGACGACAGCCATGCAGCACCTGTCTCACGGTTCCCGAAGGCACTAAGGCATCTCTGCCGAATTCCGTGGATGTCAAGAGTAGGTAAGGTTCTTCGCGTTGCATCGAATTAAACCACATGCTCCACCGCTTGTGCGGGCCCCCGTCAATTCATTTGAGTTTTAACCTTG
+
CCCCCGGGGGGGGGGGGGGGGGGGGGGGGGGGGGFGGDEGGGGGGGGGGGGGGGGGGGGGGGGC@BFFGCFGGGGGGGGFGGGGGEFGGG@AFGGGGGGGGGGGGGGGGFGGFGGGDGGGGGFFGGGGGGEGEGGGGGGGGGGFGGGGGGGGGGGGGGGGGGGGGGGGGGGGGGGGGGGFFGGCGGGGGGG7CFGGGGGGDGGGGGFGGFGFCFGGGGGGFCCFFGGGGGGGEGGGGGG6ECFFFDGGGGG9:CFGGG8EGEGGG?FGDGGGGGDE878CGGGGEGGGG5<CEGFG7<CF+
@M01751:259:000000000-C669V:1:1102:7146:15322 1:N:0:AGAGTC
CGCTTACGTCATCCCCACCTTCCTCCGGTTTATCACCGGCAGTCTCCTTTGAGTTCCCGACCGAATCGCTGGCAACAAAGGATAAGGGTTGCGCTCGTTGCGGGACTTAACCCAACATTTCACAACACGAGCTGACGACAGCCATGCAGCACCTGTCTCACGGTTCCCGAAGGCACTAAGGCATCTCTGCCGAATTCCGTGGATGTCAAGAGTAGGTAAGGTTCTTCGCGTTGCATCGAATTAAACCACATGCTCCACCGCTTGTGCGGGCCCCCGTCAATTCATTTGAGTTTTAACCTTT
+
CCCCCGGGGGGGGGGGGGGGGGGGGGGGGGGGGGGGGGGGGGGGGGGGGGGGGGGGGGGGGGG@88BFFGDEGGGGGGGGFGGGGFGGGGGGEGGGGGGGGGGGGGGGGGGGGGGGGGGGGGGGGGGGGGGGGGGGGGGGGGGGGGGGFGGGGGFGGGGFGGGGGGGF::CF>FGGGGFFGGFDGGGGGGGGFGGGGGGGGDGG?FGGFFGGGGGGF9FCFFGGGGGGGGGGGEGGGGGGGGGGGGGGG>8EGGGGGGGEECC;@CGGGEGG8?CEC=8=+<CFGGG9CFFGGGDFE7CC+
@M01751:259:000000000-C669V:1:1102:26149:15345 1:N:0:AGAGTC
CGCTTACGTCATCCCCACCTTCCTCCGGTTTGTCACCGGCAGTCTCCTTAGAGTGCCCACCATAACGTGCTGGTAACTAAGGACAAGGGTTGCGCTCGTTACGGGACTTAACCCAACATTTCACAACACGAGCTGACGACAGCCATGCAGCACCTGTCTCACGGTTCCCGAAGGCACTGAGGCATCTCTGCCAGATTCCGTGGATGTCAAGAGTAGGTAAGGTTCTTCGCGTTGCATCGAATTAAACCACATGCTCCACCGCTTGTGCGGGCCCCCGTCAATTCATTTGAGTTTTAACCTT
+
CCCCCGGGCF7CFFGFGGG?FCGGGGGGGGGGGFGGGGEGGGGGGFFFGFGGGGGGGGGGGGGGGGGGGGGGGGGGGGGGG@EFGGGGGGG7EEDCFGGGF:FGGGGGGGFFFEGGGFCFGDEGGGGF7?C::FCEGGGGEEGFGDCGGFFGEGGGGGGF9FGGGFGGGGGG7@DC@@>CAFFCGF,?EGG?FG7DCFFGGGGDCEFE;;C:FGCGGFGGGGGGG:<;@EGGGEDCGGEGGGGGGGGC*:8CGFGFFGGGGC>C58+<=5:EG5?EGGGGE:EFFG7CC98CCFGFCDFCG
@M01751:259:000000000-C669V:1:1102:15073:15459 1:N:0:AGAGTC
CGCTTACGTCATCCCCACCTTCCTCCGGTTTATCACCGGCAGTCTCCTTTGAGTTCCCGACCGAATCGCTGGCAACAAAGGATAAGGGTTGCGCTCGTTGCGGGACTTAACCCAACATTTCACAACACGAGCTGACGACAGCCATGCAGCACCTGTCTCACGGTTCCCGAAGGCACTAAGGCATCTCTGCCGAATTCCGTGGATGTCAAGAGTAGGTAAGGTTCTTCGCGTTGCATCGAATTAAACCACATGCTCCACCGCTTGTGCGGGCCCCCGTCAATTCATTTGAGTTTTAACCTTT
+
CCCCCGGGGGGGGGGGGGEGGGGFGGGGGGGGGCFFGGGGGGGGGGGGGGGGGGGGGFGGGGE@@8BCFDFGGGGGGGGGGGGGGGFGGGGGGGGGGGGFDGGGGGGGGECFFGGGGGGGFGGGGGGGGEDGGGGGGGGGGGGCFFGGGGGGGGGGGGGFGG>FEGGGGG7>FGGGGGFGGGGGGGGFGGGGGGEDC,2<7FEFFGGGGCFGFGGGGGGGFGGGGGGGGGGGGGGF+;F;CGGGGG8FCFCFEFGFGCFEGGGCFGGDG>EEGDGEGGGEGGGGGG?7<:<ECFF8<0A7+
@M01751:259:000000000-C669V:1:1102:15199:15464 1:N:0:AGAGTC
CGCTTACGTCATCCCCACCTTCCTCCGGTTTGTCACCGGCAGTCTCCTTAGAGTGCCCACCATAATGTGCTGGTAACTAAGGACAAGGGTTGCGCTCGTTACGGGACTTAACCCAACATCTCACGACACGAGCTGACGACAGCCATGCAGCACCTGTGTCTGAGTTCCCGAAGGCACCAATCCATCTCTGGAAAGTTCTCAGCATGTCAAGGCCAGGTAAGGTTCTTCGCGTTGCTTCGAATTAAACCACATGCTCCACCGCTTGTGCGGGCCCCCGTCAATTCATTTGAGTTTTAACCTT
+
CCCCCGGGGGGGGGDGGGGGGGGGFGGGGGGGGGGGGGDGGDGGFFGCFFEGGGGGGGGGGGGFGFGGGGGGGGGGGGGGGGGGGGGGGGGGGGGGGGGFFGGG7FGFGGGGGFGD@EFC<AFFGGGGGGDCFGDFGDGGGGGGGGGFFGGGGGGGCGGGGGGGGGGGGFFGGGGGGGGFGFGGGGGGGGGGGGGGGGFGGGCFCGGCGGGG7FGDFFFGGGGF@CFFEEEGGGGGF?FFCGGGFGGGGGCGGGGGGDCEEGGGGG6CEG5:EGGGEGCEGCFF+@FEECCFFFF@CFGGG
@M01751:259:000000000-C669V:1:1102:7653:15467 1:N:0:AGAGTC
AGGATAACAGGATTAGATACCCTGGTAGTCCACGCCGTAAACGATGTCAACTAGCCGTTGGGATCCTTGAGATCTTAGTGGCGCAGCTAACGCATTAAGTTGACCGCCTGGGGAGTACGGCCGCAAGGTTAAAACTCAAATGAATTGACGGGGGCCCGCACAAGCGGTGGAGCATGTGGTTTAATTCGAAGCAACGCGAAGAACCTTACCTGGCCTTGACATGCTGAGAACTTTCCAGAGATGGATTGGTGCCTTCGGGAACTCAGACACAGGTGCTGCATGGCTGTCGTCAGCTCGTGTC
+
CCCCCGGGGGFGGGGGGGGGGGGGGGGGGGGGGGGGGGGGGGGGGGGGGGGGGGGGGGGGGGGGGGGGGGGGGGGGGGGGGGGGGEGGGGGGGGGGGGGGGGGGGGGGGGGGGGGGGGGGGGGGGGGGGGGGGGGGGGGGGGGGGGCFGGGGGGGGGGGGGGGFGGGFCFCFGGGGFGGGFGGGGGGGGGGGGGFEGGDEEECGGFGGGGFGFGGGGGGDEFFFDFFCFGGGGGGGGGGGGGGGFGFF>C5AFE?F5CCEEGGGGFC?EF?CG?+8:CGCFGCFGGDCFGF8*33<5/*2*
@M01751:259:000000000-C669V:1:1102:29404:15478 1:N:0:AGAGTC
CGCTTACGTCATCCCCACCTTCCTCCGGTTTATCACCGGCAGTCTCCTTTGAGTTCCCGACCGAATCGCTGGCAACAAAGGATAAGGGTTGTGCTCGTTGCGGGACTTAACCCACCATTTCACAACACGAGCTGACGACAGCCATGCAGAACCTGTCTCACGGTTCACGAAGGCACTAAGGCATCTCTGCCGAATTCCGTGGATGTCAAGAGTAGGTAAGGTTTTTCGCGTTGCATGGAATAAAACAACATCCCACACCGATTGTGAGGGCCCCCGTCAATTCATTTGAGTTTTACCCTTG
+
CCCCC-EFEFDGGCC@F@F@FEFAEFCFGG@FF9FGGGGCF:<,,C@FF9FFDEGGGGGGE7@F@B:8@FG+BCCCFFDFGG@FGEGG<4C,BFCF>FFGG7B:FFG????,,8+8AF<B,F<?CCEBCE>++BAB7CC==F+,>DFDF,,,:,D>@FCCFGGB:B9FFFEF7FGGGCGG8CCFGF3@@FFEG**6?CG<FE*??FCGGGGG97?9FFFG7FF,=*:***2**1:++*++0+00<C*/2;E+;8+0*;/8*22:F++<C>E8EE58;2;*+3<+0<+<+2CCF++0+<CC*
@M01751:259:000000000-C669V:1:1102:5170:15496 1:N:0:AGAGTC
CGCTTACGTCATCCCCACCTTCCTCCGGCTTATCACCGGCGGTTCCTTTAGAGTACCCAACTAAATGATGGTAACTAAAGGCGAGGGTTGCGCTCGTTGCGGGACTTAACCCAACATCTCACGACACGAGCTGACGACAGCCATGCAGCACCTGTGTTCCAGTCCCCGAAGGGAAGAGATCCATCTCTGGAAATCGTCCGGACATGTCAAACGCTGGTAAGGTTCTGCGCGTTGCTTCGAATTAAACCACATGCTCCACCGCTTGTGCAGGCCCCCGTCAATTCCTTTGAGTTTTAACCTT
+
CCCCCGGGGGGGGGGGGGGGGGGGGGGGGGGGGGGGGGGGGFEGGGFGGGGGGGGGGGGGGGG8FGGGGGGGGGGGGGGGGGGGGGGGGGGGGGGGGGGGGGGGGGGGGGGGGGGGGGGGGFGGGGGEG@:FGGGEGGGGGGGGFCEFGCGGFDGGGGGGGGGGGGGGGGGDEG7<CCFGGG9FGGGGGGGFEFGGGGGGGGGEGGGGGGGFGGGGCFFGGGGGGGGGCCEGGGGG+AEGFFGGGGCFGFGGFGGCGGGGGGGGGGGFGECEG8CEGEGGGGGGGGFF7CFFGGCF+<9?F
@M01751:259:000000000-C669V:1:1102:20763:15539 1:N:0:AGAGTC
AGGATAACCGGATTAGATACCCTGGTAGTCCACGCCGTAAACGATGTCGACTTGGAGGTTGTTCCCTTGAGGAGTGGCTTCCGGAGCTAACGCGTTAAGTCGACCGCCTGGGGAGTACGGCCGCAAGGTTAAAACTCAAATGAATTGACGGGGGCCCGCACAAGCGGTGGAGCATGTGGTTTAATTCGATGCAACGCGAAGAACCTTACCTACTCTTGACATCCACGGAATTCGGCAGAGATGCCTTAGTGCCTTCGGGAACCGTGAGACAGGTGCTGCATGGCTGTCGTCAGCTCGTGTT
+
CCCCCGGGGGDGGGGGGGGGGGGGGGGGGGGGGGGGGGGGGGGGGGGGGGGGGGGGGGGGGGGGGGGGGGGGGGGGGGG8FDBFGGGGGGGGGGGEGGGGGGGGGGGGGGGGGGGGGGGGGGGGGGGGGGGFGFGGGGGGGGGGGGGGGGGGGGGGGGGC7*@FDGGGGDGGGGGFFGGCFGGGGGGGGFGGGGGGGGGGGGGGGGGGDFFGGGG7C9EFGGGGGGG5EGGGGGGDEGGGFCFGGGGGGG++AGFFF5:EGGGGGGGGGGEGGEGGDGFFCFGGGGGGG>E8CEC8C:FC=
@M01751:259:000000000-C669V:1:1102:22102:15565 1:N:0:AGAGTC
AGGATAACAGGATTAGATACCCTGGTAGTCCACGCCGTAAACGATGGAAGCTAGCCGTTGGGGGATTTATCTCTCGGTGGCGCAGTTAACGCATTAAGCTTCCCGCCTGGGGAGTACGGTCGCAAGATTAAAACTCAAAGGAATTGACGGGGGCCCGCACAAGCGGTGGAGCATGTGGTTTAATTCGAAGCAACGCGCAGAACCTTACCAGCCCTTGACATGCCCTGACGGCTCCAGAGATGGAGCTTTTCCTTCGGGACAGGTGCACAGGTGCTGCATGGCTGTCGTCAGCTCGTGTCGT
+
CCCCCGGGGF,CEGGGGGGGGGGGGGGGGGGGGGGGGGGGGGGGGGGGGGGGAFFGGGGGGDGGGGGGGGGFGGGGGGGGGGGGGGGGCFGGGGGGGGGGGGGGGGGGGGGGGGGGGDFGGGDGGGGGGGGGGGGGGGGGGGGGDGGGGGGDGGEFGGGGGGGGGGGEGEFGGGGGGGGGGGGGGGGGGGDGGGD7:FGGGGGGGGGGGGGGGGGGGGGGGFGGGFCGGGGGGGGGE+;CC?@E@FGGCGGGCFF5EGGGGCGE+++CGGGFGFDGG?CEG>:EF<8CG88C+<C*1:CC*
@M01751:259:000000000-C669V:1:1102:21149:15566 1:N:0:AGAGTC
AGGATAACAGGATTAGATACCCTGGTAGTCCACGCCGTAAACGATGTCAACTAGCCGTTGGGATCCTTGAGATCTTAGTGGCACAGCTAACGCATTAAGTTGACCGCCTGGGGAGTACGGCCGCAAGGTTAAAACTCAAATGAATTGACGGGGGCCAGCACAAGCGGTGGAGCATGTGGTTTAATTCGAAGCAACGCGCAGAACCTTACCATCCCTTGACATGTCGTGCCATCCGGAGAGATCCGGGGTTCCCTTCGGGGACGCGAACACAGGTGCTGCATGGCTGTCGTCAGCCCGGGTC
+
CCCCCGGGGGGGGGGGGGGGGGGGGGGGGGGFGGGGGGGGFGGGGGGGFFGGGGGGGGGGGGGGGGGGGGGGFFGGGFFGGGGGGGGGGGGGGGGG9FGGFGGGGGGGGGGGGDGGGGGGGGGGGGGGGGGGDGGGGGGGGGDGFFDCGCCGGGGGGGGGGGGCFEGFCDGG,D:>FFGGGFFGGGGGGGGEGGGGGDGGDGGGFGGGGGGGGGGGGGGGGGFGFGGCGCGGFGGEGG>>FFFGGGGGGGGFFGGGFGGGDECCEGGGDFFCGCFCFGG879FE65;C88F8*8**:*7:*
@M01751:259:000000000-C669V:1:1102:10389:15575 1:N:0:AGAGTC
CGCTTACGTCATCCCCACCTTCCTCCGGCTTATCACCGGCGGTTCCTTTAGAGTACCCAACCAAATGATGGTAACTAAAGGCGAGGGTTGCGCTCGTTGCGGGACTTAACCCAACATCTCACGACACGAGCTGACGACAGCCATGCAGCACCTGTGTTCCAGTCCCCGAAGGGAAGAGACCCATCTCTGGGAATCGTCCGGACATGTCAAACGCTGGTAAGGTTCTGCGCGTTGCTTCGAATTAAACCACATGCTCCACCGCTTGTGCAGGCCCCCGTCAATTCCTTTGAGTTTTAACCTT
+
CCCCCGGGGGGGGGGGGGGGGFGGGGGGGGGGGGGGGGGGGGGGGGGGGGGGFEFGFFCFGGGDFFGGGGGGGGGGGDGGGF:FGEGGGGG@FGGGGFGGGGGGGGGGGGGCGFGGGGGFFGGDCF:::CEGGGGGCFGGGG7FDFFDFGGGGFGCD:FGGD@CGCFG7C:FECCFGGGGGGGGGGGGGEC<FGGG<FCFEFEGGFCFCFGGGGGGCFF9EGGGGGGGCGGDEGGGG@8EGGGFGECGGE*A+<FFG+;:CC88E@0CFF6CEGGGGEGCE7+AF<FFG78+2<FCGFGGG
@M01751:259:000000000-C669V:1:1102:3140:15712 1:N:0:AGAGTC
AGGATAACAGGATTAGATACCCTGGTAGTCCACGCCGTAAACGATGATAACTAGCTGTCCGGGGACATGGTCCTTGGGTGGCGCAGCTAACGCATTAAGTTATCCGCCTGGGGAGTACGGTCGCAAGATTAAAACTCAAAGGAATTGACGGGGGCCCGCACAAGCGGTGGAGCATGTGGTTTAATTCGAAGCAACGCGAAGAACCTTACCAGGCCTTGACATGCAGAGAACTTTCCAGAGATGGATCGGTGCCTTCGGGAACTCTGACACAGGTGCTGCATGGCTGTCGTCAGCTCGTGTT
+
CCCCCGGGGGGGGGGGGGGG9EFG8FFGGAFGGGGFCCFGGGGGGGGFGGGGGDGGGGGGGGGDEFGGGGGFFFGGGGGGGGGGGGGGGGGGGGCGGGGGGGGGGDGGGGGGGGEGGGGGGEGGGE@FGGFFGGGFGGGGCFGCGGGGG@FGEDEGGGEEGGFGGDGG7FFGGGGGGGGGGGGGGGGFFGDGGFGGGGGFGGGGGGGGGGGGGGGGGGGGGGGGGCFGGGGGGGGCF+<FGGGGGGGGGC*:EGGGGDGCEGGF:EF+CFF58C@CGGGGFFF=GGGFGGGF58+<*:5*6
@M01751:259:000000000-C669V:1:1102:13257:15744 1:N:0:AGAGTC
AGGATAACCGGATTAGATACCCTGGTAGTCCACACCGTAAACGTTGGGCGCTAGGTGTGGGGCCTATTCCATGGGTTCCGTGCCGTAGCTAACGCATTAAGCGCCCCGCCTGGGGAGTACGGCCGCAAGGCTAAAACTCAAAGGAATTGACGGGGGCCCGCACAAGCGGCGGAGCATGCGGATTAATTCGATGCAACGCGAAGAACCTTACCTGGGTTTGACATACATCCTGCCGCTCCAGAGATGGGGCTTCTTTTGGGGGTGTACAGGTGGTGCATGGCTGTCGTCAGCTCGTGTCGTG
+
CCCCCGGGGGGGGGGGGGGGGGGGGGGGGGGGGGGGGGGGGGGGGGGGGGGGGGGGGGGGGGGGGGGGGGGGGGGGGGGGGFGGGGGGGGGGGGGGGGGGFGGGGGGGG+CFGGGGGGGGGGGGCFGGGGGGGGGGGGGGGGGGGGGGFGGGGGGGGGGGGGGGGGGGGGGGGGGGGGGGGGGGGGGGFFFGGGGGGGGGEEGGGGGGGGGGGGGGGGGGGGGGGGFGFFGGGGGGDGGCFEFFCFGGGGGGGGGGGFEGGDC5EF77EGGGGGGGGGGGGGEGFFGGGGFEFGGGFFGFE
@M01751:259:000000000-C669V:1:1102:4800:15768 1:N:0:AGAGTC
AGGATAACCGGATTAGATACCCTGGTAGTCCACGCCGTAAACGATGTCGACTTGGAGGTTGTTCCCTTGAGGAGTGGCTTCCGGAGCTAACGCGTTAAGTCGACCGCCTGGGGAGTACGGCCGCAAGGTTAAAACTCAAATGAATTGACGGGGGCCCGCACAAGCGGTGGAGCATGTGGTTTAATTCGATGCAACGCGAAGAACCTTACCTACTCTTGACATCCACGGAATTCGGCAGAGATGCCTTAGTGCCTTCGGGAACCGTGAGCCAGGTGCTGCATGGCTGTCGTCAGCTCGTGTT
+
CCCCCGGGGD7@;BF@@FGFEFCGCFFFF9EFGGGC:CF7FFFGGGDE@CFC7CE6CFGGGFDAFG,CF9DG@:FG@@EGGEGCFGGDEFCE+C4CFGFBECEF@FC:FGDE:CF7FFGDGEGGDEED3C,F@D>DFAFCFG9,@FFCGGEE>FCEC:F7FFGGG@:<FGFGG:FF<CF:FF2BB<FF<CFGGCFE>/88*;EG8@CGFFFGF?FGGGGFFGC8CFE>8CGGGD*:*?FGCFCC<<7:@+<@9:@FCG>EC8C*;185CF+/*++39EFGCFFF*A2AFC8C/8+0***/A
@M01751:259:000000000-C669V:1:1102:10682:15790 1:N:0:AGAGTC
AGGATAACAGGATTAGATACCCTGGTAGTCCACGCCGTAAACGATGTCGACTTGGAGGTTGTTCCCTTGAGGAGTGGCTTCCGGAGCTAACGCGTTAAGTCAACCGCCTGGGGAGTACGGCCGCAAGGTTAAAACTCAAATGAATTGACGGGGGCCCGCACAAGCGGTGGAGCATGTGGTTTAATTCGATGCAACGCGAAGAACCTTACCTACTCTTGACATCCACGGAATTTGGCAGAGATGCCTTAGTGCCTTCGGGAACCGTGAGACAGGTGCTGCATGGCTGTCGTCAGCTCGTGTT
+
CCCCCGGGGGGGGGGGGGGGGGGGGGGGGGGGGGGGGGGGGGGGGGGGGGGGGGGGGGGGGGGGGGGGGGGGGGGDGGGGGGGGGGGGGGGGGGGGGGGGGGGGGGGGGGFGGGGGGGGGGGGGGGGGGFGGGGGGGGFGGGGGGGGGGGGGGGGGGGGGGGGGGGGGGGGGGGCFFGGGGGGGGFGGGGGGGGGGGGGGGGGGGGGGGGGGGGGGGGGGGGGCFGGGGGGGGGGGGGGGGGGGGGGGGGGGFGGGGDGGGGGGG>FGDFGGGGGGGGGC?FGGGGFCCGGGGGGGGGGGG
@M01751:259:000000000-C669V:1:1102:15233:15797 1:N:0:AGAGTC
CGCTTACGTCATCCCCACCTTCCTCCGGTTTATCACCGGCAGTCTCCTTTGAGTTCCCGACCGAATCGCTGGCAACAAAGGATAAGGGTTGCGCTCGTTGCGGGACTTAACCCAACATTTCACAACACGAGCTGACGACAGCCATGCAGCACCTGTCTCACGGTTCCCGAAGGCACTAAGGCATCTCTGCCGAATTCCGTGGATGTCAAGAGTAGGTAAGGTTCTTCGCGTTGCATCGAATTAAACCACATGCTCCACCGCTTGTGCGGGCCCCCGTCAATTCATTTGAGTTTTAACCTTT
+
CCCCCGFG<FFFGCGGFEEGGGGGFGECFEBFGGGGGGCGEGFFGFGGGGGFGFGFGGEGGGG8888,C,FC@==FGFFFGGGGGGGGGGGD:CCEGGGGDGGG7FFGF?EFDGFGGGGGGGGGDFFEEEGGGGGG7FGGGACFG@CF=FFEGFG;8FF;;FGGGGGGGG7:*>FCAFGG8BBCFGCFFGDGB@FFG,CF:<CFGCFGGE@ACBFFFGGFFCFCCCCFGGGDDECCE8FCE8CCGGGG5CFFC+<CGG*/81*@C:CGDCEDEEE=87CCGDGDEFE7+;CGGG98@FG++
@M01751:259:000000000-C669V:1:1102:9740:15811 1:N:0:AGAGTC
CGCTTACGTCATCCCCACCTTCCTCCGGTTTATCACCGGCAGTCTCCTTTGAGTTCCCACCATTATGTGCTGGCAACAAAGGATAAGGGTTGCGCTCGTTGCGGGACTTAACCCAACATTTCACAACACGAGCTGACGACAGCCATGCAGCACCTGTCTCAGAGTTCCCGAAGGCACTAAAGCATCTCTGCTAAATTCTCTGGATGTCAAGAGTAGGTAAGGTTCTTCGCGTTGCATCGAATTAAACCACATGCTCCACCGCTTGTGCGGGCCCCCGTCAATTCATTTGAGTTTTAACCTT
+
CCCCCGGGGGGGGGGGGGGGGGGGGGGGGGGGGGGGGGGGGGGGGGGGGGGGGDFGGGGGGGGGGGGGGGGGGGGGGGGGGGGGGGGGFGGGGGGGGGGGGGGGGGGGGGGGGGGGGGGGGGGGGGGGGGGGGGGGGEGGGGGGGGGGGGGGGGFGFGGGGFFFGGGGGGGGGGGDGGGGGGGGGGFFGGGGGGGGGGGGGGGGGGGGGGGGGFGGCFGGFF;FFGGGG7FGGEGGGDGGGGGGGGGGGGGGGF23A:AG5C:CCGCFG5>EDEGDDGGG5CFE+9:E?@@CCGGCFF:9F
@M01751:259:000000000-C669V:1:1102:24342:15836 1:N:0:AGAGTC
AGGATAACAGGATTAGATACCCTGGTAGTCCACGCCGTAAACGATGATAACTAGCTGTCCGGGCACTTGGTGCTTGGGTGGCGCAGCTAACGCATTAAGTTATCCGCCTGGGGAGTACGGTCGCAAGATTAAAACTCAAAGGAATTGACGGGGGCCTGCACAAGCGGTGGAGCATGTGGTTTAATTCGAAGCAACGCGCAGAACCTTACCAGCCTTTGACATCCCGCGCTAACCTGAGAGATCAGGGGTTCCCTTCGGGGACGCGGTGACAGGTGCTGCATGGCTGTCGTCAGCTCGTGTT
+
CCCCCGGGGGGGGFGCFGGGGGGGGGFGGGGGGGGGDGGGGGGDFGGCFGGGGGGGGEFFGGGGGEFDGGGGCFGGGGGDGGGGGGGGGGGEDEEGFGGFEFGGGGGEGGGGGEGGGFGGGGGGGGGGGGFGGGGGGGGGFD>FFFFGFEGGG>7FGGGGGGGFGGGGGGFGGFGGGGGC*CCDFGCCFFGGGGGG:4F<FGGGCFGFGGFGGGGCFCC7@EFC5;5*8>CCGE9**;EC:<CFDFG>8CCF?9@CFGDCEEGDGGED@FFFDGGGEFGFFGDFGGGGGG*2;<<A*:5A*
@M01751:259:000000000-C669V:1:1102:21564:15881 1:N:0:AGAGTC
AGGATAACAGGATTAGATACCCTGGTAGTCCACGCCGTAAACGATGAATGCTAGCTGTTGGGGTGCTTGCACCGCAGTAGCGCAGCTAACGCTTTAAGCATTCCGCCTGGGGAGTACGGTCGCAAGATTAAAACTCAAAGGAATTGACGGGGGCCCGCACAAGCGGTGGAGCATGTGGTTTAATTCGAAGCAACGCGCAGAACCTTACCATCCCTTGACATGTCGTGCCATCCGGAGAGATCCGGGGTTCCCTTCGGGGACGCGAACACAGGTGCTGCATGGCTGTCGTCAGCTCGTGTCG
+
CCCCCGGGGG8EGGGGGGGGGGGGGGGGGGGGGGGGGGGGGGGGGGGGGGGGGGGGGGGGGGGGGGGGGGGGGGGGGGGGGGGGGGGGGGGGGGGGGGGGGGGGGGGGGGGGGDGGGGGGGGGGGGGGGGFGGGGGGGGGGGGGGGGGGGGGGGGGGGGGGGGGGGEGGGGGGGGGGGGGGGGGGGGGGGGGGGGGGGGGEGGCGGGGGGGGGGGGGGGGGFGGGGGGGGGGGGGGGGGGGGGGGGGGC>CFFGGFGGGGGGGGGCGGGGGGEDGGFGGGGGGGGGGGGGFGGC@EGGF:5
@M01751:259:000000000-C669V:1:1102:2946:15956 1:N:0:AGAGTC
CGCTTACGTCATCCCCACCTTCCTCCGGTTTATCACCGGCAGTCTCCTTTGAGTTCCCGACCGAATCGCTGGCAACAAAGGATAAGGGTTGCGCTCGTTGCGGGACTTAACCCAACATTTCACAACACGAGCTGACGACAGCCATGCAGCACCTGTCTCAGAGTTCCCGAAGGCACAAAAGCATCTCTGCTAAGTTCTCTGGATGTCAAGAGTAGGTAAGGTTCTTCGCGTTGCATCGAATTAAACCACATGCTCCACCGCTTGTGCGGGCCCCCGTCAATTCATTTGAGTTTTAACCTTG
+
CCCCCGGGGGGGGGG8FEECFGGCFFCEGGGGGGGGGGGGDGGGGGGGGGDFFGFCFFGGGDF@868CF<FDGFFGGGFGGGFGGF?EFCCFDFFEFGGGGGGGEGGGGGG?FEGGGGGGFFDGF@FEGC:7C8<D:F=CCF7CFGGFFGFGFGGGGGFFBFBFGGGGECFE:F<F,@FFGDG9<;<FFC9=;CGECGGFFFC9FFFFGGGGGGGFGGGCFGGGGGGGGEEEEDGGGEGGFGGFFEFFFGG+<@FC?8*?E88:@C7CEGEE?E88CEG*@?F?C:AFGGGGGGFFG??F+
@M01751:259:000000000-C669V:1:1102:25230:15978 1:N:0:AGAGTC
AGGATAACAGGATTAGATACCCTGGTAGTCCACGCCGTAAACGATGAATGCCAGCCGTTGGCCTGCTTGCAGGTCAGTGGCGCCGCTAACGCATTAAGCATTCCGCCTGGGGAGTACGGTCGCAAGATTAAAACTCAAAGGAATTGACGGGGGCCCGCACAAGCGGTGGAGCATGTGGTTTAATTCGAAGCAACGCGCAGAACCTTACCATCCCTTGACATGGCATGTTACCTCGAGAGATCGGGGATCCTCTTCGGAGGCGTGCACACAGGTGCTGCATGGCTGTCGTCAGCTCGTGTCG
+
CCCCCGGGGGECFGGGGGGGEF@GGGDFGCGGGGGGCGGGGGEGGGGGGGGGGGGGGFGCGGGGGGGGGGGGGGGGGGGG>CEEEGGGGGGGGGGFGGGGGGGGGGGGGGGGGGGGGGGGGGGGGGGGGGGGGGGGGGGGGGCCFGG9FGGGGDFGGGGGGGGFGGGGGGGGGGGF@CBFGGFGGGGGGGGGGGGGDGGGDGGGGGGGGGGGGGGGGGGGGFG@FCFGGGGGGGEGGDCEEGF5>ECCFFGGFGGFGGGGGGGGGGGGGGGFGGGGGGGGGGGGGFGGGGGEG7@EE5CF=
@M01751:259:000000000-C669V:1:1102:17264:15997 1:N:0:AGAGTC
AGGATAACCGGATTAGATACCCTGGTAGTCCACGCCGTAAACGATGTCGACTTGGAGGCTGTTCCCCTGAGGAGTGGCTTCCGGAGCTAACGCGTTAAGTCGACCGCCTGGGGAGTACGGCCGCAAGGTTAAAACTCAAAGGAATTGACGGGGGCCCGCACAAGCGGTGGATTATGTGGTTTAATTCGATGATACGCGAGGAACCTTACCAGGTCTTGACATCCTCTGAAAACCCTAGAGATAGGGCTTCTCCTTCGGGAGCAGGGTGACAGGTGGTGCATGGTTGTCGTCAGCTCGTGTC
+
CC<CCAGG<6++BFCFFGFGAFEFG@DF@ECEEGDFEGGGGGCBC9E,CC@7CF,@EFGGG@9CCEG@,EFDF,E<FCD<,<CC@FGGGFGCFEGECCFEE@FDG@E7+=B?@:FCFGGG7@F7FE@C3BDFFFDAFBDCE8,3<F,@,F7F>F7<FCCEEC8,,*C1<B*?CC,?CEFCF@:C9C9F,,,7C,<*;>CC5:CAEG79FFGGEGC+<CC80@:@CCCE9<EGD;CC?@CC7@F?6:*28AC@9+ACFCEC>?*A**2*8::+/<+//*2<9@F<CCEFG58@;6<8=:F72
@M01751:259:000000000-C669V:1:1102:20571:16052 1:N:0:AGAGTC
AGGATAACCGGATTAGATACCCTGGTAGTCCACGCCGTAAACGATGTCGACTTGGAGGTTGTTCCCTTGAGGAGTGGCTTCCGGAGCTAACGCGTTAAGTCGACCGCCTGGGGAGTACGGCCGCAAGGTTAAAACTCAAATGAATTGACGGGGGCCCGCACAAGCGGTGGAGCATGTGGTTTAATTCGATGCAACGCGAAGAACCTTACCTACTCTTGACATCCACGGAATTCGGCAGAGATGCCTTAGTGCCTTCGGGAACCGTGAGACAGGTGCTGCATGGCTGTCGTCAGCTCGTGTT
+
CCCCCGGGGGGGGGGGGGGGGGGGGGGGGGGGGGGGGGGGGGGGGGGGGGGGGGGGGGGGGGGGGGGGGGGGGGGGGGGGGGGGGGGGGGGGGGGGGGGGGGGGGGGGGGGGGGGGGGGGGGGGCGGGGGGGGGGGGGGGGGGGGGGGGGGGGGGGGGGDGGGGGGGGGGGGGGGFCFGGGFGGGGGGGGGGGGGGGGGGGGGGGGGGGGGGGGGGGGGGGGGGGGGGGGGGGGGGGGCCFGGCGGGGGGFGGGGGFGGGGGGGGGGGGGFGGGGGGFG?ECCGGGGGG8/8EEFGGGGFC
@M01751:259:000000000-C669V:1:1102:8326:16140 1:N:0:AGAGTC
AGGATAACAGGATTAGATACCCTGGTAGTCCACGCCGTAAACGATGTCGACTTGGAGGTTGTTCCCTTGAGGAGTGGCTTCCGGAGCTAACGCGTTAAGTCGACCGCCTGGGGAGTACGGCCGCAAGGTTAAAACTCAAATGAATTGACGGGGGCCCGCACAAGCGGTGGAGCATGTGGTTTAATTCGATGCAACGCGAAGAACCTTACCTACTCTTGACATCCACGGAATTTGGCAGAGATGCCTCAGTGCCTTCGGGAACCGTGAGACAGGTGCTGCATGGCTGTCGTCAGCTCGTGTT
+
CCCCCGGGGGGGFGGGGGGGGFGGGGGGGGDFGGGGEGGGGGCFGGGGGGGGGGGGGGGFGEGGGG9FFFGGFFEGGGGFGGGGGGGGGFGGGGGGDGFE?FGFGGGDFFFDGE7FGGGGGGGGGFGGFGGGGGGFFGGGGGGGGGCGFEGEGCGDGEGGGGGGGGC<C@FCCBEBCCFC@7>CCC9FG@GDGGGG7:EGCECG>CCGG6FGGGCC70C:C7CFGFGGGGCFCGGFGEF5@:?98<FFFGEFEG7<C>CEEGFGCFCEG988CG8CFGGFFGGGCGGGGCFGGGGFGGG*:
@M01751:259:000000000-C669V:1:1102:9213:16170 1:N:0:AGAGTC
CGCTTACGTCATCCCCACCTTCCTCCGGTTTATCACCGGCAGTCTCCTTTGAGTTCCCGACCGAATCGCTGGCAACAAAGGATAAGGGTTGCGCTCGTTGCGGGACTTAACCCAACATTTCACAACACGAGCTGACGACAGCCATGCAGCACCTGTCTCACGGTTCCCGAAGGCACTAAGGCATCTCTGCCAAATTCCGTGGATGTCAAGAGTAGGTAAGGTTCTTCGCGTTGCATCGAATTAAACCACATGCTCCACCGCTTGTGCGGGCCCCCGTCAATTCATTTGAGTTTTAACCTTG
+
CCCCCG<CFFGEFGGGGGGGGGGGGGGGG@EFC<FEFGDGGGGGGGGGG<EFGGGGGGGGGGE@@8BFFAFGGDFFG,:EFGGGGGFFGGCGFE+=FGFCFCGCEECEF<EEFGGGGGFGGGFFFBF@F7:BEGGGGDDG@FBCFFFGG<BFG?FG:9@B>C@DFGGGGC>@FFGGGGGGGG,?C,<CFGCACCC@CCFF7FFFC<<:C:FBFFG?EGGFGEGFEG9C7?:C5?E?98888>+9@7C*AFFGCCCFGCFGEDCCECFGGDCCC>EGC=8CF+<++<C++;@9<CC8+2+<+
@M01751:259:000000000-C669V:1:1102:6473:16202 1:N:0:AGAGTC
CGCTTACGTCATCCCCACCTTCCTCCGGTTTGTCACCGGCAGTCTCCTTAGAGTGCCCACCATAACGTGCTGGTAACTAAGGACAAGGGTTGCGCTCGTTACGGGACTTAACCCAACATCTCACGACACGAGCTGACGACAGCCATGCAGCACCTGTGTCAGAGTTCCCGAAGGCACCAAAGCATCTCTGGAAAGTTCTCAGCATGTCAAGGCCAGGTAAGGTTCTTCGCGTTGCTTCGAATTAAACCACATGCTCCACCGCTTGTGCGGGCCCCCGTCAATTCATTTGCGTTTTAACCTT
+
CCCCCGGGGGGFGGGGGGGGGGGFFGGGGGGGGGGGGGGGEGGGGGGGGGGGGGGGGGGGGGGGGGGGGGGGGGGGGGGGGGGGGGGGGGGGGGGGGGGGGGGGGGGGGGGGGFGGGGGGDEFFGGGGGGGGGGGGGGGGGGGGGGGGDEGGGGGFGGGGGGGFGGGGGGGGDEFGGGGG::FGGGGGGGGGGGGGGGGGGGGGGGFGFGGFGGCFGGGGGGGGGGGGGGGGGGGGGGEFGGGGGGGGGGGGGGC9CGGGGGDGGGDFG>:8EGGDE7EEG?FF?FGGG+8>EGGGCGDGG
@M01751:259:000000000-C669V:1:1102:19806:16331 1:N:0:AGAGTC
AGGATAACAGGATTAGATACCCTGGTAGTCCACGCCGTAAACGATGTCGACTTGGAGGTTGTTCCCTTGAGGAGTGGCTTCCGGAGCTAACGCGTTAAGTCGACCGCCTGGGGAGTACGGCCGCAAGGTTAAAACTCAAATGAATTGACGGGGGCCCGCACAAGCGGTGGAGCATGTGGTTTAATTCGATGCAACGCGAAGAACCTTACCTACTCTTGACATCCACGGAATCTGGCAGAGATGCCTCAGTGCCTTCGGGAACCGTGAGACAGGTGCTGCATGGCTGTCGTCAGCCCGTGTT
+
CCCCCGGGGG<FGGGGGGGGGGGGGGGGGGGGGGGGGGGGGGGGGGGGGGGGGGGGGGGGGGGGGGGGGGGGFGGGGGGGGGGGGGGGGCGGGGGGGGGGGGGGGGGGGGGGGGGGGGGGGGGDGGGGGGGGGGGGGGFCFFGGGGGGGGDGGGGGGGGGGGFGGGDFGDGGGGGGFGGFFGGGGGGGGGGGGGGGGGGGDGGGGGGG6EGGGGFGGCFGFDEFFGGEDGFGGGGGGC*;FGGGGFGGGFFDGFGGGGEGGGGGE588<CGGFFFGFFF6EGFGFCEFGCEE8E**1:EC:
@M01751:259:000000000-C669V:1:1102:7978:16363 1:N:0:AGAGTC
CGCTTACGTCATCCCCACCTTCCTCCGGTTTATCACCGGCAGTCTCCTTTGAGTTCCCGACCGAATCGCTGGCAACAAAGGATAAGGGTTGCGCTCGTTGCGGGACTTAACCCAACATTTCACAACACGAGCTGACGACAGCCATGCAGCACCTGTCTCACGGTTCCCGAAGGCACTAAGGCATCTCTGCCAAATTCCGTGGATGTCAAGAGTAGGTAAGGTTCTTCGCGTTGCATCGAATTAAACCACATGCTCCACCGCTTGTGCGGGCCCCCGTCAATTCATTTGAGTTTTAACCTTG
+
CCCCCGGGGFGFGGGGGGGFGGGGGGGGGGGGGGGGFGGGCGGGFGGFGGGGGGGGGGGGGGGC@BFDGGGGG8FGGGGGGGGGEFFGFGGGGGGGGGGGGGGGGGGGGEEGGGGGGGGGGGGGGGFGGGGGGGGGGGGGGGGFGGGGGGGFFGGGGFGGGGGGEGGG@FGGGGCFFGGGGGGGG9BEFGGGGGGGGFGGGGGGFCGGGGGGGGFFGGGGGGGGGGG7FGGGGGGGGGGGGGFGGGFGGGGGGG?FGGGGGDGGGFGGGGCC:EEGEGG*+0CCEFGFGFFCGGGGGGGG?
@M01751:259:000000000-C669V:1:1102:11585:16457 1:N:0:AGAGTC
CGCTTACGTCATCCCCACCTTCCTCCGGTTTATCACCGGCAGTCTCCTTTGAGTTCCCGACCGAATCGCTGGCAACAAAGGATAAGGGTTGCGCTCGTTGCGGGACTTAACCCAACATTTCACAACACGAGCTGACGACAGCCATGCAGCACCTGTCTCACGGTTCCCGAAGGCACTAAGGCATCTCTGCCGAATTCCGTGGATGTCAAGAGTAGGTAAGGTTCTTCGCGTTGCATCGAATTAAACCACATGCTCCACCGCTTGTGCGGGCCCCCGTCAATTCATTTGAGTTTTAACCTTG
+
CCCCCGFEGGGGGGGG<@FGFFG@@EFGEGGGGCFFGGEGE@CGGGEFGCGFFFEEEGGEEF@888BCF8FFGCFCFFGGGFFGA5<<F<:E4>CFCFGEGCE@CCF<EA?EGGFFDFGGCFE9FFGGD>CFGCDFFGGG@FG<FEFF9F,@FGCEGGD@FGDGEFFFF:FECGC,<FGGGGGDCGGEGGGG@FEFFGEGGG7AFGCC:9>+F99CFBBCB7CFCGGFE8:C?EFFDC?8FGFF7CFCFGG6?9::6EFCE8EF*<@C55CGGGGG8E*;ECGG?CEFEFFGGGFGGGCC+
@M01751:259:000000000-C669V:1:1102:18334:16462 1:N:0:AGAGTC
CGCTTACGTCATCCCCACCTTCCTCCGGTTTGTCACCGGCAGTCTCATTAGAGTGCCCAACTAAATGTAGCAACTAATGACAAGGGTTGCGCTCGTTGCGGGACTTAACCCAACATCTCACGACACGAGCTGACGACAGCCATGCAGCACCTGTGTTCAGGTTCCCTTTCGGGCACAGCCAAATCTCTTCGGCCTTCCTGACATGTCAAGGGTAGGTAAGGTTTTTCGCGTTGCATCGAATTAATCCACATCATCCACCGCTTGTGCGGGTCCCCGTCAATTCCTTTGAGTTTTAATCTTT
+
CCCCCGGGGGGGGGGGGGGGGGGGGGGGGGGGGGGGGGGGGGGGGGGGGGGGGGGGGGGGGGGGGGGGGGGGGGGGGGGGGGGGGGGGGGGGGGGGGGGGGGGGGGGFGGGGGGGGGGGGGGGGGGGGGGGGGGGGGGGGGGGGGGGGGGGGGGGGGGGGGGGGGGGGGGGGGGGGGGGGGGGGGGGGGGGGGGGGGGGGGGGGGGGGGGGGFEFGFGGGGGGGGGFGGGGG@ECFGGGGGGGGGGGGGGGGFFGGGFGGGGGGGFGGDGGGGGGEGGGGGGFGGGGCCEGGGGGGGFGG+
@M01751:259:000000000-C669V:1:1102:15064:16467 1:N:0:AGAGTC
AGGATAACCGGATTAGATACCCTGGTAGTCCACGCCGTAAACGATGTCGACTTGGAGGTTGTTCCCTTGAGGAGTGGCTTCCGGAGCTAACGCGTTAAGTCGACCGCCTGGGGAGTACGGCCGCAAGGTTAAAACTCAAATGAATTGACGGGGGCCCGCACAAGCGGTGGAGCATGTGGTTTAATTCGATGCAACGCGAAGACCCTTACCTACTCTTGACATCCACGGAATCTGGCAGAGATGCCTCAGTGCCTTCGGGAACCGTCAGACAGGTGCTGCATGTCTGTCGTCAGCTCGTGTT
+
CCCCCGGFDEEGGGGGFGGFGFCEFCF<F<FGGGGGGGG7D@F@E@6CC@:C:FEG<CFDGGDEFFFFGCFFC:CF@C@FD@CEGGGGC6C=CC:>FGGGCFEEEFEG7<++48@FCG7FF:BE@FFD=DCC<CF=D,FFFGGFGA9<FFGC7:::CFDEGGDEFECF:C77F:FFFGGF7F:F:<F:2FA@<<FEGCECED*;@EGFGFGGGGFGG9CCEC?CF:C*:?:@CC?FFEGGGCFGG?FGC@CFGG?+1***/2:***/;+<;E:<@FC?6+<:+2:C0+2/2::CEG8/::C
@M01751:259:000000000-C669V:1:1102:24712:16482 1:N:0:AGAGTC
CGCTTACGTCATCCCCACCTTCCTCCGGTTTATCACCGGCAGTCTCCTTTGAGTTCCCGACCGAATCGCTGGCAACAAAGGATAAGGGTTGCGCTCGTTGCGGGACTTAACCCAACATTTCACAACACGAGCTGACGACAGCCATGCAGCACCTGTGTCTGAGTTCCCGAAGGCACCAATCCATCTCTGGAAAGTTCTCAGCATGTCAAGGCCAGGTAAGGTTCTTCGCGTTGCTTCGAATTAAACCACATGCTCCACCGCTTGTGCGGGCCCCCGTCAATTCATTTGAGTTTTAACTTTG
+
CCCCCGGGGGGGGFGFGGGGGGGGGGGGGGGGGGGFEGGGCEFFDDFGGGGGGGGGGGDGGGGCC@FFGGGCDGGGGGGFGGGGGGGGGCCFGFEGEGGFDGGGGGGGGGGGGGGGGGGGEFEGGGGGDCGGGFGGGGGDCBFGF8FEAFGGGG8EDFFCFFCGGGGFGGGC:D8FFEF,?,FAC=CGGFFFGGGG;CCF?@FGGG9:F9,:B@E7CFFFFG9FCF?**=<C8CFGG>88FGDF7F8:C5C6FFDFGGGE5*;*8<CGD>EGGGGGEEEEC??+<9<+:CCFFFC8@+0A+
@M01751:259:000000000-C669V:1:1102:24826:16504 1:N:0:AGAGTC
CGCTTACGTCATCCCCACCTTCCTCCGGTTTATCACCGGCAGTCTCCTTTGAGTTCCCGCCATTACGCGCTGGCAACAAAGGATAAGGGTTGCGCTCGTTGCGGGACTTAACCCAACATTTCACAACACGAGCTGACGACAGCCATGCAGCACCTGTCTCAGAGTTCCCGAAGGCACTAAAGCATCTCTGCTAAATTCTCTGGATGTCAAGAGTAGGTAAGGTTCTTCGCGTTGCATCGAATTAAACCACATTCTCAACCGCTTGTGCGGGCCCCCGTCAATTCCTTTGAGTTTTAACCTT
+
@CCCCGG<C8CFGGCFGCEFGGGFDFE7BFFEFGGGGGGDGGFEFGGGGCF<FGFCEFGGGDGGGGG,7CFFFGGFDFGGGFEFGGFFF=FGGDFCFGFG?FEGDFDGGGGGFGGFFG=@CFFFFGGGGG@G@:FEF+8+8+,FFF8DFFGGG:F:FFGGFFFGCFFCC7BF7<CFGDFCEBFGGGCFGFF9;@9B,<FGFFFFFDGGGGFGGCFGGFGGA7CFGGGG7:CFFEE+<<8*;CCGFC+888CF+<CF+2*C8EGGGFFG5:>EGGGCGEE==+<C9:9FE+;<+<@C8?++3
@M01751:259:000000000-C669V:1:1102:17634:16526 1:N:0:AGAGTC
AGGATAACAGGATTAGATACCCTGGTAGTCCACGCCGTAAACGATGTCGACTTGGAGGCTGTTCCCTTGAGGAGTGGCTTCCGGAGCTAACGCGTTAAGTCGACCGCCTGGGGAGTACGGCCGCAAGGTTAAAACTCAAATGAATTGACGGGGGCCCGCACAAGCGGTGGAGCATGTGGTTTAATTCGAAGCAACGCGAAGAACCTTACCAGGCCTTGACATGCAGAGAACTTTCCAGAGATGGATCGGTGCCTTCGGGAACTCTGACACAGGTGCTGCATGGCTGTCGTCAGCTCGTGTC
+
CCCCCGGGGGGGGGGGGGGGGGGGGGGGGGFFGGGGGGGGGGGGGGGGGGGGGGGGGGGGGGGFGGGFGGGGGGGGGGGGGGGGGGGGGGGGGGGGGGGGGGGGGGGCGFGGGGGCGGGGGGGGGGFGGGGGGGGGGGGGGGGGCFEGGGGGGGGEGEFFGG8FFEGCEGGGGC<F:FC8FFGGGGGGGGGGGGGDGGGGGGGFGGGGGFFEGGGGGGGGFFF?FCC:;FGGGGGGGGGGF9EFG7<CGGGGGCCGCCGGGGGGGGGGGGDCFGFFGGCFCGGFC5C<C:**;CFFG55=*
@M01751:259:000000000-C669V:1:1102:20962:16534 1:N:0:AGAGTC
CGCTTACGTCATCCCCACCTTCCTCCGGTTTGTCACCGGCAGTCTCCTTAGAGTGCCCACCATAACGTGCTGGTAACTAAGGACAAGGGTTGCGCTCGTTACGGGACTTAACCCAACATCTCACGACACGAGCTGACGACAGCCATGCAGCACCTGTGTCTGAGTTCCCGAAGGCACCAATCCATCTCTGGAAAGTTCTCAGCATGTCAAGGCCAGGTAAGGTTCTTCGCGTTGCTTCGAATTAAACCACATGCTCCACCGCTTGTGCGGGCCCCCGTCAATTCATTTGAGTTTTAACCTT
+
CCCCCGGGGGGGGGGGGGGGGGGGGGGGGGGGGGGGGGGGGGGGGGGGGGGGGGGGGGGGGGGGGGGGGGGGGGGGGGGGGGGGGGGGGGGGGGGGGGGGGGGGGGGGGGGGGGGGGGGGGGGFGGGGGGGGGGGGGGGGGGGGGGGFGGGGGGGGGGGFGGGGGGGGGGGGDGFGGGGGFGGGGGGGGGGEFGGGGGFGFGGGGGGGGGFGGGGGGGGGGGGGGFGFGGGGGGGGGFFCCFGGGGGGGGGGGGGGFGGFEGGGGG6C=EEGGGGGDGGEGGGFGGGGCCCCFGGGGFGGG
@M01751:259:000000000-C669V:1:1102:10564:16535 1:N:0:AGAGTC
AGGATAACAGGATTAGATACCCTGGTAGTCCACGCCGTAAACGATGAATGCCAGCCGTTGGCCTGCTTGCAGGTCAGTGGCGCCGCTAACGCATTAAGCATTCCGCCTGGGGAGTACGGTCGCAAGATTAAAACTCAAAGGAATTGACGGGGGCCCGCACAAGCGGTGGAGCATGTGGTTTAATTCGAAGCAACGCGCAGAACCTTACCATCCCTTGACATGGCATGTTACCTCGAGAGATCGGGGATCCTCTTCGGAGGCGTGCACACAGGTGCTGCATGGCTGTCGTCAGCTCGTGTCG
+
CCCCCGFEC@C<FFGGFGGFGCGGGGGGGGGGGG>D@@CGEEGEGFGGGG9FFGF@C@FCCDCFGFFEFFG@FFG?CEFECE@CC+:FGCF>CFG9CFFFFGGFDGGGGDGGFEFGGGG=BFBCGGGGGGFGCFFEGFFCFGF@,D?DEGGGDG7<>@FG7C:FG7*1=FFGGGG=FC3<CFGGGFGCGGGGGF:<FGGGEGGFE?C8CGGC8CFFF?F7E665A+AF??79+<*;C*?F7<CC>DGGFCC7F+<FEGC5C*;CGG9+*1;C<@CEFDGG7@86ECGCFFGGGG?:**:**
@M01751:259:000000000-C669V:1:1102:19351:16555 1:N:0:AGAGTC
AGGATAACAGGATTAGATACCCTGGTAGTCCACGCCGTAAACGATGAATGCTAGCTGTTGGGGTGCTTGCACCGCAGTAGCGCAGCTAACGCTTTAAGCATTCCGCCTGGGGAGTTCGGTCGCAAGATTAAAACTCAAAGGAATTGACGGGGGCCCGCACAAGCGGTGGAGCATGTGGTTTAATTCGAAGCAACGCGCAGAACCTTACCATCCCTTGACATGTCGTGCCATCCGGAGAGATCCGGGGTTCCCTTCGGGGACGCGAACACAGGTGCTGCATGGCTGTCGTCAGCTCGTGTCG
+
CCCCCGGGGFEFGGGGGGGGGGGGGGGGGGGGGGGGGGGGGGGGGGGGGGGGGGFGGGGGGGGGGGGGGGGGGGGGGGGGGGGGGGGGGGGGGGGGGGGGGGGGGGGGGGGGGGGGGGGGGGGGGGGGGGGGGGGGGGGGGGGGGGGGGGGGGGDGGGGGGGGGGGGGGGGGGGGGGGGGGGGGFGGGGGGGGGGGGGGGGGGFFEGGGGGGGGGGGGGGGGGG>F>EFGGGGEEGGGGGGGGGGGGGGFGGGFGGGGGGGGGGGGGGGGGGFEGGGGGGGGGGGGGGGCCGGGGGGGGGG
@M01751:259:000000000-C669V:1:1102:4194:16566 1:N:0:AGAGTC
CGCTTACGTCATCCCCACCTTCCTCTCGGCTTATCACCGGCAGTCCCCTTAGAGTGCCCAACTAAATGCTGGCAACTAAGGGCGAGGGTTGCGCTCGTTGCGGGACTTAACCCAACATCTCACGACACGAGCTGACGACAGCCATGCAGCACCTGTTCTAGGGCCAGCCGAACTGAAGGTCATCGTCTCCAATGACCATACCCCGAATGTCAAGAGCTGGTAAGGTTCTGCGCGTTGCTTCGAATTAAACCACATGCTCCACCGCTTGTGCGGGCCCCCGTCAATTCCTTTGAGTTTTAAT
+
CCCCCGGGGGGGGGGGGGGGGGGGGGGGGGGGGGGGGGGGGGEGGGGGGGGFGGGGGGGGGGGGGGGGGGGGGGFGGGFGGGGGGGGGGGGGGFGGGDGGGGGGGGGGGGFGEEGGGGGFG<FGGGGGGGGGGGGGGGGGGGGGGGGGGGGGGGGGGGGGGGGGGGGGGGGGGFFGGFGGGGGGGGGGGGGGGGGGGGGGGGGGGDDEFGGGGGGGGGGGGGGGGGGGGDFGGGGGEDCEG58>F5<FGDGGGFGGGCFGGGFGGEGCGGGGGGGECEDD=CE:CEGGGGGGFCFCFDG?C
@M01751:259:000000000-C669V:1:1102:27821:16568 1:N:0:AGAGTC
CGCTTACGTCATCCCCACCTTCCTCCGGTTTATCACCGGCAGTCTCCTTTGAGTTCCCGACCGAATCGCTGGCAACAAAGGATAAGGGTTGCGCTCGTTGCGGGACTTAACCCAACATTTCACAACACGAGCTGACGACAGCCATGCAGCACCTGTCTCAGCGTTCCCGAAGGCACCAAAGCATCTCTGCTAAGTTCGCTGGATGTCAAGAGTAGGTAAGGTTCTTCGCGTTGCATCGAATTAAACCACATGCCCCACCGCTTGTGCAGGCCCCCGTCCATTCATTTGAGTTTTAACCTTT
+
CCCCCGGGGGGGG<CFFGGFGGA@FGGGGDGGGGGGEGCFGDFGGGGGFF9FGFGFD9:FDEG@CBBEFGDCGGGFGFFC@8FFGGC@FCFGGGGC==BA74>:C@<B,AEFGGGDFGGGGFGGD=AE7F7FEFGFEEGE@7>,@<FECFGGCCCFCC9D;FEGF>FFEGF>:FGFGGGGGCFGFGCCG9FGF:3@FGGGGGCC7FGFDCGGCFEGEGG9:2<ACCFEGGGGCEEFF??FFF+AFF6>FFG?C+*/;C:C>*;8FCG+38?EGCCE8:8=++<<FF?9C;FFFGFFD<E7+
@M01751:259:000000000-C669V:1:1102:14675:16583 1:N:0:AGAGTC
AGGATAACCGGATTAGATACCCTGGTAGTCCACGCCGTAAACGATGATTGCTAGTTGTCGGGATGCATGCATTTCGGTGACGCAGCTAACGCATTAAGCAATCCGCCTGGGGAGTACGGTCGCAAGATTAAAACTCAAAGGAATTGACGGGGGCCCGCACAAGCGGTGGAGCATGTGGTTTAATTCGAAGCAACGCGCAGAACCTTACCACCTTTTGACATGCCTGGACCGCCAGAGAGATCTGGCTTTCCCTTCGGGGACTAGGACACAGGTGCTGCATGGCTGTCGTCAGCCCGTGTCG
+
CCCCCGGGGGGGGGGGGGGGGGGGGGGGGGGGGGGGGGGGGGGGGGGGGGGGGGGGGGGGGGGGGGGGGGGGGGGGGGGGGGGGGGGGGGGGGGGGGGGGGGGGGGGGGGGGGGGGGGGGGGGGGGGGGGGGGGGGGGGGGGGGGGGGGGGGGGGGGGGGGGGGGGGEEFGGGGGGGGGGGGGGGGGGGGGGGGGGGGGGGGGGGGGGGGGGGGGGGGGGGGGFFF>FGGGGGGGGGGGGGGGGGGGGGGGGGGGGDGGGGCGGGCCFGGGGGGGGGG6FG856EGFGGGF>F*1?CEFG5
@M01751:259:000000000-C669V:1:1102:20565:16583 1:N:0:AGAGTC
AGGATAACAGGATTAGATACCCTGGTAGTCCACGCCGTAAACGATGAATGCCAGCCGTTGGCCTGCTTGCAGGTCAGTGGCGCCGCTAACGCATTAAGCATTCCGCCTGGGGAGTACGGTCGCAAGATTAAAACTCAAAGGAATTGACGGGGGCCCGCACAAGCGGTGGAGCATGTGGTTTAATTCGATGCAACGCGAAGAACCTTACCTACTCTTGACATCCACGGAATTCGGCAGAGATGCCTTAGTGCCTTCGGGAACCGTGAGACAGGTGCTGCATGGCTGTCGTCAGCTCGTGTTG
+
CCCCCGGGGFEEGGGGGGGGGGGGGGGGGGGGGGGGGGGGGGGGGGGGGGGGGGGGGGGGGGGGGGGGGGGGGGGGGGGGGGGGGGGGGGEG:FECGGGFFGGGGGGGGGGGGDFGGGGGGGGGGGGGGGGGGGGGGGGGGGFGGGGGGGGGGGGGGEGGGGGGGGGGGGGGGGGGGGCCFFGFGGGFFFGGGGGGGCFGGGEGFGGFGGGGGGGGGFGGGGFGGGGDEGGGFGGGGGGGGGGDGGGFGG?CFFGFGGGGGGGGFEGGGGGFCFFGGGGFGGGGGGGFGF;CEFEEECFG=
@M01751:259:000000000-C669V:1:1102:18149:16600 1:N:0:AGAGTC
CGCTTACGTCATCCCCACCTTCCTCCGGTTTATCACCGGCAGTCTCCTTTGAGTTCCCGACCGAATCGCTGGCAACAAAGGATAAGGGTTGCGCTCGTTGCGGGACTTAACCCAACATTTCACAACACGAGCTGACGACAGCCATGCAGCACCTGTCTCAGCGTTCCCGAAGGCACCAAAGCATCTCTGCTAAGTTCGCTGGATGTCAAGAGTAGGTAAGGTTCTTCGCGTTGCATCGAATTAAACCACATGCTCCACCGCTTGTGCGGGCCCCCGTCAATTCATTTGAGTTTTAACCTTT
+
CCCCCGGGGGGGGGGGGGGGGGGGGGGGGGGGDGGGGGGGGGGGGGGGGGGGGGGGGGGGGGGFFFGFFFGGGGGGGGGGGGGGGCFFGGGGGGFGGGGFGGGDCEFGFGFGGGGGGGGGGGGGGGGGDDGGGGGGGGGGEGGGGGCGFGGGGGGGGGGGFGGGGGGGGGGGGGGGGGGGGGGGGGGGGGGGGGGGGGGGGGGCFGCFEFFGGGGGGGGGGGGGGGGGGGGEEGGGGGGFGCFFFGFGGGGGGEFG6FGGGEE5C<FGG5ECEGGG5*85+<AFGG9CFCFGGC7F99AF+
@M01751:259:000000000-C669V:1:1102:15230:16632 1:N:0:AGAGTC
AGGATAACAGGATTAGATACCCTGGTAGTCCACGCCGTAAACGATGTCGACTTGGAGGTTGTTCCCTTGAGGAGTGGCTTCCGGAGCTAACGCGTTAAGTCGACCGCCTGGGGAGTACGGCCGCAAGGTTAAAACTCAAATGAATTGACGGGGGCCCGCACAAGCGGTGGAGCATGTGGTTTAATTCGATGCAACGCGAAGAACCTTACCTACTCTTGACATCCACGGAATTCGGCAGAGATGCCTTAGTGCCTTCGGGAACCGTGAGACAGGTGCTGCATGGCTGTCGTCAGCTCGTGTT
+
CCCCCGGGGGGGFFGGGGGGGGGGGGGGGGGGGGGGGGGGGGGGGGGGGGGGGFFGGGGGGGGGGGGGGGGGGGGFFGGGGGGEG7FGGGGCFFGGGGDGGGGGGGGGGGGGGGGGGGGGGGGGGDCFFGGGGGGFGGGGGGGGGGGGGEGGGGGGGGGDGGGFGGGGDGGGGGGFFGGCFGFGGGGGCCCF,CGGGGEDGGGGGGGGG?EFFFGGGGGGGFGGFFGEEECG?CFEGGG5FFCCFGFFEFC+AFGGF5?EGGGGGFFGGFGGGGCFFCFGGGFGG*80;EF5*<+3/:7F=
@M01751:259:000000000-C669V:1:1102:6210:16734 1:N:0:AGAGTC
CGCTTACGTCATCCCCACCTTCCTCCGAGTTGACCCCGGCAGTCTCCTATGAGTCCCCACCATAACGTGCTGGCAACATAGGACGAGGGTTGCGCTCGTTGCGGGACTTAACCCAACATCTCACGACACGAGCTGACGACAGCCATGCACCACCTGTATACCGACAAAAAGGGGCACCATCTCTGGCGCTTTCCGGCATATGTCAAACCCAGGTAAGGTTCTTCGCGTTGCATCGAATTAATCCGCATGCTCCGCCGCTTGTGCGGGCCCCCGTCAATTCCTTTGAGTTTTAGCCTTGCGG
+
CCCCCEGGGGGGGGGGGGGGGGFGGGGDBDGFFGGGGGDGEFGGFGGGGGGDGGGGGG?FEGFGFGGGGGGGGGGGGGGFECFGEEECE@FEG>FGGGGGFGGGGGGCGGFGGGGGGGGGGGGGGDGGGGD=FEGGGEGGGGFGGGAFFFGGFGFCGGCGGGEDGEEFBBCGDFGGE7BFGGEFGGGGGGGFEGCFB7<F<:CFGGGGGDGGGGGCFGGE?FGG*;*:C>?F9<*;*:C+<:E7:EEGGFDGC58EEGGGFC:CGCGD=EEG8:;?EGGDFCE7:0:@F@FE8FG?90655
@M01751:259:000000000-C669V:1:1102:9121:16741 1:N:0:AGAGTC
AGGATAACAGGATTAGATACCCTGGTAGTCCACGCCGTAAACGATGTCGACTTGGAGGTTGTTCCCTTGAGGAGTGGCTTCCGGAGCTAACGCGTTAAGTCGACCGCCTGGGGAGTACGGCCGCAAGGTTAAAACTCAAATGAATTGACGGGGGCCCGCACAAGCGGTGGAGCATGTGGTTTAATTCGATGCAACGCGAAGAACCTTACCTACTCTTGACATCCACGGAATCTGGCAGAGATGCCTCAGTGCCTTCGGGAACCGTGAGACAGGTGCTGCATGGCTGTCGTCAGCTCGTGTT
+
CCCCCGGGGEFFGGGGGGGGGGGGGGGGGGGGGGGGGGGGGGGGGGGGGGGGGGGGGGGGGGGGGGGGGGGGGGGGGGGGGGGGGGGGGGGGGGGGGGGGGGGGGGGGGGGGGGGGGGGGGGGGGGGGFGGFGGGGGGGGGGGGGGDDGGGGGGGGGGGGGGGFGGGGGGGGGGGCFGGCEFGGF?:FGGGGGGGGGGGGGGGGGFCGGFGFDGGGG7FGGGGGGGGGGGFFGGGGGGF5CGFFGGGGGGGGGGGGGGGGGGGGCE5CFGCC@C6FGGGGGGGGGGFGGGGG=8:<EGFFG
@M01751:259:000000000-C669V:1:1102:19092:16764 1:N:0:AGAGTC
AGGATAACAGGATTAGATACCCTGGTAGTCCACGCCGTAAACGATGTCGACTTGGAGGTTGTTCCCTTGAGGAGTGGCTTCCGGAGCTAACGCGTTAAGTCGACCGCCTGGGGAGTACGGCCGCAAGGTTAAAACTCAAATGAATTGACGGGGGCCCGCACAAGCGGTGGAGCATGTGGTTTAATTCGATGCAACGCGAAGAACCTTACCTACTCTTGACATCCACGGAATTCGGCAGAGATGCCTTAGTGCCTTCGGGAACCGTGAGACAGGTGCTGCATGGCTGTCGTCAGCTCGTGTT
+
CCCCCGGGGC<EFGGGGGGFGGFGGGGGGFGGEFGGGGGGGGGGFGGGGGG7FGGECGGGGGGGGGG9FFGFFEFFFEGDFGGGGGGGGGGGGGGGGGGGGGGGGGGGGGGGGGGGGGGGGDFEEGGGFGFGGGGGGGGGGGGEGGGGGGGGGGGGEGGGCFFGGGGGGGFGEG9FGGGGGFGGGGGGGGDD?FGGGGGGEGGGGGGGGFFGGFEEFCFGGFFGFCCDGGGG7FFGGC5@:+ACGGGF7EFDCCCFC5*8CFGGEF58<CEEFCC?F?F?CFG5;CG?@8AF=C+8CE=**
@M01751:259:000000000-C669V:1:1102:28141:16815 1:N:0:AGAGTC
CGCTTACGTCATCCCCACCTTCCTCCGGTTTATCACCGGCAGTCTCCTTTGAGTTCCCGGCATTACCCGCTGGCAACAAAGGATAAGGGTTGCGCTCGTTGCGGGACTTAACCCAACATCTCACGACACGAGCTGACGACAGCCACGCAGCACCTGTGTTACGGCTCTCTTTCGAGCACTCCTCTATCTCTAAAGGATTCCGTACATGTCAAAGGTGGGTAAGGTTTTTCGCGTTGCATCGAATTACACCACATCATCCACCGCTTGTCCGGGTCCCCGTCAATTCCTTTGAGTTTCAACC
+
CCCCCGGGGGGEEGGFGGGGGGGGGFGGEGGGGGGGGGGGGGFFFGGEGFEEFGGG@FGCGEGGGFGGGGGGDGGDGGFCFGGGGGGGGGGGGGGDGGGGGCFFGGG8<FFEF,CDEGGG<FGGGGEGGGGGGEDDFEFFCFD+@,CGD7CCGGGDBG@>FGGGGCFGGCC@FC7FFGGGGG?CF:FFGFCFBCFF7:FAFFG:F7<9CFEF@BGGGFG7,<FC@CACGFDDDGGGGGGCCFG?>C+<A2*;8CFFGGFCG8C8:?EF++;:5::;C=*11;*<:9:<EGCF@G9@7C+:6
@M01751:259:000000000-C669V:1:1102:6065:16871 1:N:0:AGAGTC
AGGATAACCGGATTAGATACCCTGGTAGTCCACGCCGTAAACGATGTCGACTTGGAGGTTGTTCCCTTGAGGAGTGGCTTCCGGAGCTAACGCGTTAAGTCGACCGCCTGGGGAGTACGGCCGCAAGGTTAAAACTCAAATGAATTGACGGGGGCCCGCACAAGCGGTGGAGCATGTGGTTTAATTCGATGCAACGCGAAGAACCTTACCTACTCTTGACATCCACGGAATTCGGCAGAGATGCCTTAGTGCCTTCGGGAACCGTGAGACAGGTGCTGCATGGCTGTCGTCAGCTCGTGTT
+
C@C<CGGFCFGGGGGGGGFGCEFFFGGGGC<FGGG<CCFGGGGGGFEFFGCGCEFC8FFGGGGFFFFGGFGF8@FG@FF8FGGDDGGGGGFEGGEEGGGGGGCFCFEGGGGGGGGGGGGG>CGG@FGGBFGGGGGGGFGAFE9AFFGGEFEEGDE7FGGEFG:<,*C=BEFGG>FGGGGGGFGDGFGGGGGGGGGGGG*:>8CFGG7EFFGGG6:9EFFF9<<C+@EEEGGGDFFCGGEGG?FFF7C0:@9CFGGFGG>?8@FGD5CGDFGGGGGC<?F8FCGC?EGFC:C5?8+<EEFCC
@M01751:259:000000000-C669V:1:1102:12435:16917 1:N:0:AGAGTC
AGGATAACAGGATTAGATACCCTGGTAGTCCACGCCGTAAACGATGTCGACTTGGAGGCTGTTCCCTTGAGGAGTGGCTTCCGGAGCTAACGCGTTAAGTCGACCGCCTGGGGAGTACGGCCGCAAGGTTAAAACTCAAATGAATTGACGGGGGCCCGCACAAGCGGTGGAGCATGTGGTTTAATTCGATGCAACGCGAAGAACCTTACCTACTCTTGACATCCAGAGAATTTAGCAGAGATGCTTTAGTGCCTTCGGGAACTCTGAGACAGGTGCTGCATGGCTGTCGTCAGCTCGTGTT
+
CCCCCGGGGGFFGGGGGGGGGGGGGGGGGGGGGGGGGGGGGGGGGGGGGGGGGGGGGGGGGGGGGGGGGGGGGGGGGGGGGGGG7FFGGGGGGGGGGGGGGGGGGGGGGGGGGGGGGGGGGGGGGGGGGGGGGGGGGGGGGGGGGGGGGGGGGGGGGGGGGGFGGEGGGGGGGGGGGGGGGGGGGGGGCGGGGGGGGGGGGGGGGGGGGGGGGFGFGGGGGGGGGGGGGGGGGGGGGGGGGGGGGGGGGGGFGGCECEDGGGGGGGEF?F?8FGGGGGGGGGFGGGGFGGFGGGGGGCEGG
@M01751:259:000000000-C669V:1:1102:19159:16919 1:N:0:AGAGTC
CGCTTACGTCATCCCCACCTTCCTCGCGGCTTATCACCGGCAGTCTCCCTAGAGTGCCCAACTAAATGATGGCAACTAAGGACGTGGGTTGCGCTCGTTGCGGGACTTAACCCAACATCTCACGACACGAGCTGACGACAGCCATGCAGCACCTGTGTGCACGCCTCCGAAGAGGATCCCCGATCTCTCGAGGTAACATGCCATGTCAAGGGATGGTAAGGTTCTGCGCGTTGCTTCGAATTAAACCACATGCTCCACCGCTTGTGCGGGCCCCCGTCAATTCCTTTGAGTTTTAATCTTT
+
CCCCCGGGGGGGGGGGGGGGGGGGGGGGGGGGGGGGGGGGGGGGGGGGGGGGGGGGGGFGGGGGGGGGGGGGGGGGGGGGGGGGGGGGGGGGGG@CGEGGGGGGECFGFGFGDGGG7FGFDFGGGGGGGGGGGGGGEDGGGGGGGGGGGFFGGGGGGGGGGGGGGGGGGGGGGFGGFFFGGGGGGGGFGGFGGGGGGGGGGGFGGGFGGDCGGCGGGGGGGGFGG7<C5EEG5CGGGG5@FFGGGGGGGGGFGD?FFFFEEEG5;+<CCEGEGGGGCDGDGG+<FGGFCFCGGCC87+:2+
@M01751:259:000000000-C669V:1:1102:25848:16995 1:N:0:AGAGTC
CGCTTACGTCATCCCCACCTTCCTCGCGGCTTATCACCGGCAGTCTCCCTAGAGTGCCCAACTGAATGATGGCAACTAAGGACGTGGGTTGCGCTCGTTGCGGGACTTAACCCAACATCTCACGACACGAGCTGACGACAGCCATGCAGCACCTGTGTTCGCGTCCCCGAAGGGAACCCCGGATCTCTCCGGATGGCACGACATGTCAAGGGATGGTAAGGTTCTGCGCGTTGCTTCGAATTAAACCACATGCTCCACCGCTTGTGCGGGCCCCCGTCAATTCATTTGAGTTTTAACCTTG
+
CCCCCGGGDFGGGFGGGGGGGGGGGDGGGGGGGGGGGGGGGGGGGFGGGGGGGGGGGGGGGEGGGGGGGGGFFGGGGGGFGGGGE7EEGGGGGGDGGGGGGGGGGGGGGGGGGGGFGGGGGGGGGGGGEGDCEGFGEEGGDGGGGGGG:EFGFGGGCFFG7FEGFGGGGG>F7FGGGFGGGGGGG<EGGGGGGCFEFCGGGDC8EGGGCGFGFFGGGGFFF7C?FCGGG5EGCEGGGCFFFGGGFG6*/;FCFGFFCCFGGGGGF+<88>EE?EECCCEEGGGCFGGGC5FGGG7FCFDG+
@M01751:259:000000000-C669V:1:1102:14199:17034 1:N:0:AGAGTC
CGCTTACGTCATCCCCACCTTCCTCCGGTTTGTCACCGGCAGTCTCCTTAGAGTGCCCACCATAACGTGCTGGTAACTAAGGACAAGGGTTGCGCTCGTTACGGGACTTAACCCAACATCTCACGACACGAGCTGACGACAGCCATGCAGCACCTGTGTCTGAGTTCCCGAAGGCACCAATCCATCTCTGGAAAGTTCTCAGCATGTCAAGGCCAGGTAAGGTTCTTCGCGTTGCTTCGAATTAAACCACATGCTCCACCGCTTGTGCGGGCCCCCGTCAATTCATTTGAGTTTTAACCTT
+
CCCCCGGGGGGGGGGGGGGGGGGGGGGDGGGGGGGGGGGGGGGGGGGGGGGGGGGGGGGGGGGGGGGGGGGGFGGGGGGGGGGGGGGGGGGGGGGFEGGGFGGGGFCGGGCGGGGGGGGGFGGGGGGGGGGGGGGFGGGGGGGGGCFGFFGGGGGGGFGFGGGGGFBFFGGGGGGGGGGFGGGGGGDFGGGGGFGFFGCGGGGGGGFGGGGGGGGGDGGGGGGGGGGBBFGGGDFGGG7*FFGGGGGGGGGGGDCFGFF>*CGGEG?GCECGGGGGDCEEEFGFGGF9<?5FFFGGFCCCF
@M01751:259:000000000-C669V:1:1102:22171:17039 1:N:0:AGAGTC
AGGATAACAGGATTAGATACCCTGGTAGTCCACGCCGTAAACGATGATAACTAGCTGTCCGGGCACTTGGTGCTTGGGTGGCGCAGCTAACGCATTAAGTTATCCGCCTGGGGAGTACGGTCGCAAGATTAAAACTCAAAGGAATTGACGGGGGCCCGCACAAGCGGTGGAGCATGTGGTTTAATTCGAAGCAACGCGCAGAACCTTACCATCCCTTGACATGGCATGTTACCTCGAGAGATCGGGGATCCTCTTCGGAGGCGTGCACACAGGTGCTGCATGGCTGTCGTCAGCTCGTGTT
+
CCCCCGGGGGGGGGGGGGGGGGGGGGGGGGGGGGGGGGGGGGGGGGGGGGGGGGGGGGGGGGGGGGGGGGGGGGGGGGGGGGGGGGGGGGGGGGGGGGGGGGGGGGGGGGGGGGGGGGGGGGGGGGGGGGGGFGGGGGGGGGGGGGGGGGGGGGGGGGGGGGGGGGGGGGGFGGGGGGGGGGGGGGCGGGGGGGGGGGGGDGGGGGGFFGGGGGGGGGGGGGGGGGGGGGGGGFGGGGGGGGGGDGEEEGFGGGGF>EGGDGDGGGGGGGGGGGGGGGGFGGGGFGGGGGGGGGGGGGGFG
@M01751:259:000000000-C669V:1:1102:7116:17120 1:N:0:AGAGTC
CGCTTACGTCATCCCCACCTTCCTCCGGTTTATCACCGGCAGTCTCCTTTGAGTTCCCGACCGAATCGCTGGCCACAAAGGATAAGGGTTGCGCTCGTTGCGGGACTTAACCCAACATTTCACAACACGAGCTGACGACAGCCATGCAGCACCTGTCTCAGCGTTCCCGAAGGCACCAAAGCATCTCTGCTAAGTTCGCTGGATGTCAAGAGTAGGTAAGGTTCTTCGCGTTGCATCGAATTAAACCACATGCTCCACCGCTTGTGCGGGCCCCCGTCAATTCATTTGAGTTTTAACCTTG
+
CCCCCGFGGFGGGGGGGGGGGGGGGGGGFGGGGFGFDCDGCGFG9FGGGGGGGGGGGGGEGGG@88BFGFDGG,CFGG8CFGGDGF9CCFCGGGCEGGFCEGGGFGGGFEFGGG7:+FGGGDFGGGFGCCCFEFDFGGGGGGGGG,@FAFFFF:F>EFFFGG@FEEFGGCCFGGCGFGF7FGGFG9<FFFA9@GFGG@GEEDFGGGG@FCC<F@FGGFFGGGGACFFGGGGGGEFGG5C*<CGFCGF>CFGC6@+ACFFE5C?EE+:8?E5:EG5*2:ECG?:CGG+:<CGCCFGGGGDE+
@M01751:259:000000000-C669V:1:1102:10916:17168 1:N:0:AGAGTC
CGCTTACGTCATCCCCACCTTCCTCCGGTTTATCACCGGCAGTCTCCTTTGAGTTCCCGACCGAATCGCTGGCAACAAAGGATAAGGGTTGTGCTCGTTGCGGGACTTAACCCAACATTTCACAACACGAGCTGACGACAGCCATGCAGCACCTGTCTCAGCGCTCCCGAAGGCACCAAAGCATCTCTGCTAAGTTCGCTGGATGTCAAGAGTAGGTAAGGTTCTTCGCGTTGCATCGATTTAAACCACATGCTCCACCGCTTGTGCGGGCCCCCGTCAATTCATTTGAGTTTTAACCTTG
+
C9@CCFGGGGGGGGG@FGGGGGGGGGGGGGDGFGGGGGGGGGDGECFGGGFGGEDEFEC:@EEGFCCGGGGGGG9FEGGFFFGGGFCDFFBF:FEGGGGCG:FD@FFFGAEFFFFFFFGGFFECFGGGCG7CB<DF:CCEEGF<9<<9F<@FGGCFGEEG;F@FCF@G7FEGECGGGGC::CFGG9<FCFB,,?;F;BF7<FFFFGGGFDFG@CF:FGGA<CF<?72;18C8>CDF?EC*<;EEGFC8CFG9F++0<;C8>EC*;@FEG8C*:*:CCC/5C7E+0:C7<8<+C++<EC+93
@M01751:259:000000000-C669V:1:1102:4435:17199 1:N:0:AGAGTC
CGCTTACGTCATCCCCACCTTCCTCCGGTTTATCACCGGCAGTCTCCTTTGAGTTCCCGACCGAATCGCTGGCAACAAAGGATAAGGGTTGCGCTCGTTGCGGGACTTAACCCAACATTTCACAACACGAGCTGACGACAGCCATGCAGCACCTGTCTCAGAGTTCCCGAAGGCACCAAAGCATCTCTGCTAAGTTCTCTGGATGTCAAGAGTAGGTAAGGTTCTTCGCGTTGCATCGAATTAAACCACATGCTCCACCGCTTGTGCGGGCCCCCGTCAATTCATTTGAGTTTTAACCTTT
+
CCCCCGGGGGGGGGGGGGGGGGGGGGGGGGGGGGGGGGGGGGGGFGGGGGGGGGGGGGGGGGG@@@BFGGGGGGGGGGGGGGGGGGGGGGGGGGGDEGGGGGGGGGGGGGGGGCGGGGGGGGGGGGGGGGGGGGGGGGGGGGGGGGGGGGGGGGGGGFGGGGGGGGGGGGGEGFGGGGGGFGGGGFFGGGFFGGGGGGGGGGGGCFGGGDFGGGGGGGGFGGGGGGGGGGGGGGFGGG@8FGGGGFGGGGGGGFGGGGGGGGGGGGGGE5EGEGGGGGGGGGGCEGGGGF9@EGGG?CFC+
@M01751:259:000000000-C669V:1:1102:21069:17253 1:N:0:AGAGTC
CGCTTACGTCATCCCCACCTTCCTCGCGGCTTATCACCGGCAGTCTCCCTAGAGTGCCCAACTGAATAATGGCAACTAAGGACGTGGGTTGCGCTCGTTGCGGGACTTAACCCAACATCTCACGACACGAGCTGACGACAGCCATGCAGCACCTGTGTGCACGCCTCCGAAGAGGATCCCCGATCTCTCGAGGTAACATGCCATGTCAAGGGATGGTAAGGTTCTGCGCGTTGCTTCGAATTAAACCACATGCTCCACCGCTTGTGCGGGCCCCCGTCAATTCATTTGAGTTTTAACCTTG
+
CCCCCGGGGGGGGGGGGGGFGGGGGGDGGGGGGGGGGGGGGGGGGFGGGGGGGGFFGGGGGGGGCGG9CEGGGGGGGFFGGGCGGGDGGGGGGGEFGEGGDGD>EFFGGGGFGDGGGGGGGGGGGGGGGEDGGGFFGGGGGGGGGGGCCGFGGFFFECGF9FFEGGGGGGGCGGGGCEGGF@FEGGGCGGGGGGGGGGGGGGGG7<FFCFGGCCEGFGGGG7FG?CE>CE8C>ECEEEG6EGFFGGCCG>FGG9CC+0;>EC5**2<5CGGGGGCG5=?5C93+<FCC+*ACA?F6F7?C+
@M01751:259:000000000-C669V:1:1102:29035:17275 1:N:0:AGAGTC
AGGATAACCGGATTAGATACCCTGGTAGTCCACGCCGTAAACGATGTCGACTTGGAGGTTGTTCCCTTGAGGAGTGGCTTCCGGAGCTAACGCGTTAAGTCGACCGCCTGGGGAGTACGGCCGCAAGGTTAAAACCCAAATGAATTGACGGGGGCACGCACAAGCGGTGGAGCATGTGGTTTAATTCGATGCAACGCGAAGAACCTTACCTACTCTTGACATCCACGGAATTTGGCAGAGATGCCTTAGTGCCTTCGGGAACCGTGAGACAGGTGCTGCCTGGCTGTCGTCAGCTCGTGTT
+
CCCCCGGGGG>FEGGGGGGGGC@FGCFGF@-CFFGGGGGGGFGGGGGGGGGGDGGFEDGFEG@FDCAFDCG8,6CC@@@FEFEGGGGGACEFGGGCF7E,,8CF@=FGGGGGE@FCFGGEE>>:+@+BE<>DFG>+B:@><==FGGGGFGG7FCB*:CFFCFG@CGCFF7:<FG9FBGG,::<B<CCCBFGEFGFE5CEE**0@FGGG?FFFGFGC?+@FFG+:+08*8?FCEF+<F:88F7@7CFGG7<FG7CGF8*:8ECF5*:8*0<8*;<+8+<+199;E8CC95C@@*3+3*:C:6
@M01751:259:000000000-C669V:1:1102:10263:17322 1:N:0:AGAGTC
CGCTTACGTCATCCCCACCTTCCTCCGGTTTGTCACCGGCAGTCTCCTTAGAGTGCCCACCATAACGTGCTGGTAACTAAGGACAAGGGTTGCGCTCGTTACGGGACTTAACCCAACATCTCACGACACGAGCTGACGACAGCCATGCAGCACCTGTGTCTGAGTTCCCGAAGGCACCAATCCATCTCTGGAAAGTTCTCAGCATGTCAAGGCCAGGTAAGGTTCTTCGCGTTGCTTCGAATTAAACCACATGCTCCACCGCTTGTGCGGGCCCCCGTCAATTCATTTGAGTTTTAACCTT
+
CCCCCGGGGGGGGGGGGGGGGGGGGGGGGGGFGGGGGGGGGGGGGGGGGGFFGGGGGGGGGGGGGGGGGGGGGGGGGGGGGGGGGGGGGGGGGGGGGGGGGGGGGGGGGGGFFGGGGGGGFFGGGGGGGGGGGGGFGGGGGGGGGGGGGGGGGGGGGGGGGGGGGGGGGGGGGGGGGGGFFGGGFGGGGGGGGGGGGGGGGGGGGGGGGGGGGGGGGGGGGFGGCFFCFGGGGGGGGGGFGGGGGGGGGGGGGFGFDGGGGGGGGFFGGCCCCEGGGGGGGGGGGGFCCFGFGG??FGGGG
@M01751:259:000000000-C669V:1:1102:5524:17354 1:N:0:AGAGTC
AGGATAACAGGATTAGATACCCTGGTAGTCCACGCCGTAAACGATGTCGACTTGGAGGTTGTTCCCTTGAGGAGTGGCTTCCGGAGCTAACGCGTTAAGTCGACCGCCTGGGGAGTACGGCCGCAAGGTTAAAACTCAAATGAATTGACGGGGGCCCGCACAAGCGGTGGAGCATGTGGTTTAATTCGATGCAACGCGAAGAACCTTACCTACTCTTGACATCCACGGAATTCGGCAGAGATGCCTTAGTGCCTTCGGGAACCGTGAGACAGGTGCTGCATGGCTGTCGTCAGCTCGTGTT
+
CCCCCGGGGGGGGGGGGGGGGGGGGGGGGGGGGFGGGGGGGFGGGFGFGGGEFGGGGGGGGGGGGGGGGGGGGGGFGGGGGGGGGFGGGGGGGGGGGGFGGGEDGDGGGGGGGGGCGGFEEGGGGGDFEFGGGG,3EFGGG,CFFFGGGGCEFDFEGGGCGGGGGECGGGGGGGAFGGG:FEGGGGFFFC,1>FGDDEEGEGGGGFFFGGGGGDFGG7CGGGFGFGCE8EGGGGCGGGG>>7<C?CFGC<++3:C@FGGEGG5?EEFGGGC8CFFFC9CCFG**6;EFFE*;*<<6?17E=
@M01751:259:000000000-C669V:1:1102:28704:17379 1:N:0:AGAGTC
CGCTTACGTCATCCCCACCTTCCTCCGGTTTATCACCGGCAGTCTCCTTTGAGTTCCCGACCGAATCGCTGGCAACAAAGGATAAGGGTTGCGCTCGTTGCGGGACTTAACCCAACATTTCACAACACGAGCTGACGACAGCCATGCAGCACCTGTCTCACGGTTCCCGAAGGCACTAAGGCATCTCTGCCGAATTCCGTGGATGTCAAGAGTAGGTAAGGTTCTTCGCGTTGCAACGAATTAAACCACATGCTCCACCGCTTGTGCGGGCCCCCGTCAATTCCTTTGAGTTTTAATCTTT
+
CCCCCGGGFCFGGCFGGGGGGGG9FGGEEGGGGGG9FGGGGGFGGGFGFFFE<FFGGGGGGGCCCGDFG<FDF8EE@FGC@CF9FFE8FFEGGDCEGGFGGEDCFGGG9FFF?F?EGGGCFGGGGGGGGDCFGGFGGGG7C,@FFGFFFGCCFBCFGGGGGCEFC<AFEGEDCFFCGFFGF<,FA,?C@E::C**1<CFA@CFGGGCFGG9FE9:CFGGCFEDFCGF*;?ECEGG7E*:/CCFC++C@EGFCF+<:+;8:C*A5@++//:CEGGGG*2CEGFGFGGGC7*<E99<C?<<<+
@M01751:259:000000000-C669V:1:1102:4793:17397 1:N:0:AGAGTC
CGCTTACGTCATCCCCACCTTCCTCGCGGCTTATCACCGGCAGTCTCCCTAGAGTGCCCAACTGAATGATGGCAACTAAGGACGTGGGTTGCGCTCGTTGCGGGACTTAACCCAACATCTCACGACACGAGCTGACGACAGCCATGCAGCACCTGTGTTCGCGTCCCCGAAGGGAACCCCGGATCTCTCCGGATGGCACGACATGTCAAGGGATGTTAAGGTTCTGCGCGTTGCTTCGAATTAAACCACATGCTCCACCGCTTGTGCGGGCCCCCGTCCATTCCTTTGAGTTTTAATCTTG
+
CCCCCGGGGGGGGDFGGGEGGGFFDFEFCFGGFFGCEF7@CEGDGFGGGGGCGGGGGFGCFCFFGFF<CFGFCGGGFGFG<FFGGCD7FEGFGGDDEFDGGGG7@FFGGGGFGGGCGGGAFGGC7:>@EGE++>,<BF:>:FFGGAEFAFGGG8BFGG:F<7FGE@GGG7CGGDFGFCFCFDEF<<?FEGGGG7CFGF+/:*:E6FGGGGCCA>>+<CG7C+0<@+@EGGEC*ACFGCGDCFGGGFGFFG8CCFFCFGG5E*;;C+CE855:8CEE5:/CCF?CC7C90*<<FG?AF++0+
@M01751:259:000000000-C669V:1:1102:28273:17436 1:N:0:AGAGTC
CGCTTACGTCATCACCACCTTCCTCCGGTTTATCACCGGCAGTCTCCTTTGAGTTCCCGACCGAATCGCTGGCAACAAAGGATAAGGGTTGCGCTCGTTGCGGGACTTAACCCAACATTTCACAACACGAGCTGACGACAGCCATGCAGCACCTGTCTCACGGTTCCCGAAGGCACTAAGGCATCTCTGCCAAATTCAGTCGATGTCAAGAGTAGGTAAGGTTCTTCGCGTTGCATCGAATTAAACCACATGCTCCACTGCTTGTGCGGTCCCCCGTCAATTCATTTGCGTTTTAACCTTG
+
@B@9CEFGCE,C6,CEGGC9EEFGGFG7C@7F@FEFFEGGG:F,FFFGCFGGDF<FF@8FGG:888B9FGCCG,CDFEEFG8FFFFD,:=C8:F@F=CG8++>+@=EC,,5?FGCGFGCFFGGGGC@F>++36<FGDED7FFG,8,3@<@<DFG,8DADFGGBB:FFFGE*>FDGGGG,>FFBC,7CFFFFGFC,FC,2<,411,4?97<<CFFGFECFF?<FFCF9=C*?5C*9<C/60<EGG?@0;*:@98++82@+<+<EG;<FCC;C*A5:EGG5EG?99:+<E+::;8*<6<CC?+
@M01751:259:000000000-C669V:1:1102:9392:17443 1:N:0:AGAGTC
CGCTTACGTCATCCCCACCTTCCTCCGGTTTATCACCGGCAGTCTCCTTTGAGTTCCCGACCGAATCGCTGGCAACAAAGGATAAGGGTTGCGCTCGTTGCGGGACTTAACCCAACATTTCACAACACGAGCTGACGACAGCCATGCAGCACCTGTCTCAGAGTTCCCGAAGGCACCAATCCATCTCTGGAAAGTTCTCTGGATGTCAAGAGTAGGTAAGGTTCTTCGCGTTGCTTCGAATTAAACCACATGCTCCACCGCTTGTGCGGGCCCCCGTCCATTCATTTGAGTTTTAACCTTT
+
CCCCCGGGGGGGGDGGGGGGGGGGGGGGG@CGGFGGGEGGGGGGGGGGGGGGGGGGGGGGGGG@+8B@FFFEGGGGGGGGGGGGGGGFGGGGGG@FGGGFGGGGGGGGFCFGFGGGGGGGGFFFGDGGGGGGGGGDEGGGGFGGGGGGGGGGGGCEFFGFDDCGG,@FG7CCGGGGDFCGGFGGGGGDCBAFCFGGGFFGGGGGGG?CFGGGGGGGGFG?7CFF@C,;:CFGG>F@9?5CFC@FGGGG>CF+ACGGGGGGDGGFGGGCGCEE>GGDGG5C?FGGGGCF7FFGGGFGFCFF+
@M01751:259:000000000-C669V:1:1102:18408:17467 1:N:0:AGAGTC
CGCTTACGTCATCCCCACCTTCCTCCGGTTTATCACCGGCAGTCTCCTTTGAGTTCCCGACCGAATCGCTGGCAACAAAGGATAAGGGTTGCGCTCGTTGCGGGACTTAACCCAACATTTCACAACACGAGCTGACGACAGCCATGCAGCACCTGTCTCACGGTTCCCGAAGGCACTGAGGCATCTCTGCCAGATTCCGTGGATGTCAAGAGTAGGTAAGGTTCTTCGCGTTGCATCGAATTAAACCACATGCTCCACCGCTTGTGCGGGCCCCCGTCAATTCATTTGAGTTTTAACCTTT
+
CCCCCGGGGGGGGGGGGGGGGGGGGGGGGGGGGGGCGGGGGGGGGGGGGGGGGGGGGGGGGGG@8BCFGGGGGGGGGGGGGGGGGGFGGGGGGGGGGGGGGGGGGGGGGGGGGGGGGGGGGGGGGGGGGGGCGGGGEGGGGGGGGGGGGGGGGGGGGGFGGGGGGGGGGGGGGGGGGGGGGGGGGFFGFGG7AFFG?FGGGGEGGGCGGGGGGGGGGGGC7?FGGGGGGGGGCGGGFGFFFFGGFGFGGGG?FEEGGGG5CEEGG+<>EGG>E8EEEEEGGFGFGGGFC5EFGGGGG+?C+
@M01751:259:000000000-C669V:1:1102:10488:17595 1:N:0:AGAGTC
AGGATAACAGGATTAGATACCCTGGTAGTCCACGCCGTAAACGATGTCAACTAGCCGTTGGGATCCTTGAGATCTTAGTGGCGCAGCTAACGCATTAAGTTGACCGCCTGGGAAGTACGGCCGCAAGGTTAAAACTCAAATGAATTGACGGGGGCCCGCACAAGCGGTGGAGCATGTGGTTTAATTCGAAGCAACGCGAAGAACCTTACCTGGCCTTGACATGCTGAGAACTTTCCAGAGATGGATTGGTGCCTTCGGGAACTCAGACACAGGTGCTGCATGGCTGTCGTCAGCTCGTGTC
+
CCCCCGGGGGGFFGGGGGGGGGGGGGGGGGGGGGGGGGGGGGGGGGGGGGGGGGGGGGGGGGGGGGGFGGGGGGGGGGGGGGGGGGGGGFGGGGGGGGGGGGGGGGGGGGGGGGGGGGFGGEGGGGGGGGGGGGGGGGGGGGGGGGGGGEGGGGGGGGGEEEFGGGGFEGGGGGGGGGGFGGGGGGGGGGGGGGGGGGGGGDFFGGGGGGGGGGGGGGGGGGGGGGGDGGGFFFCCGGFFFFGGFDEF8C8EGGGGGDECEFGGGGGGGGGGGGG?<FGGGFGGGGGC>CCECCCFGE5:6
@M01751:259:000000000-C669V:1:1102:21337:17711 1:N:0:AGAGTC
CGCTTACGTCATCACCACCTTCCTCCGGTTTATCACCGGCAGTCTCCTTTGAGTTCCCGACCGAATCGCTGGCAACAAAGGATAAGGGTTGCGCTCGTTGCGGGACTTAACCCAACATTTCACAACACGAGATGACGACAGCCATGCAGCACCTGTCTCACGGTTCCCGAAGGCACTGAGGCATCTCTGCCAGATTCGGTGGATGTCAAGAGTAGGTAAGGTTCTTCGCGTTGCATCGAATTAAACCACATGATCAACCGCTTGTGCGGGCCCCCGTCAACTCATTTGAGTTTTAACATTG
+
C@CC6FECE<;@F;CCEGGDFA8<F?FGEE@CEFF@C;77:FGCGG@<F,C@DF,CCF7CFE@@6866D<BFDGFEGGFGGG?EA,CFF@FE7FEGD4B8+8@7FCGCC<F9FCFFF,8A?CFA<+=:>+C+>CAC7+>>+>+,@<CFGFG<<,8833,338>@*88>F7:BFF:FG39,1FC,3;C,?FFCF:FGG*+<*::,,5<?,,?<,CF<<<CFCGG@<:<BF5CEEE6:+;CFECFGC??CCCF+<+0++28/:***230;CCCG>*:*1:**+329CC9++*+<CE:E++0++
@M01751:259:000000000-C669V:1:1102:14246:17713 1:N:0:AGAGTC
CGCTTACGTCATCCCCACCTTCCTCCGGTTTATCACCGGCAGTCTCCTTTGAGTTCCCGACCGAATCGCTGGCAACAAAGGATAAGGGTTGCGCTCGTTGCGGGACTTAACCCAACATTTCACAACACGAGCTGACGACAGCCATGCAGCACCTGTCTCAGCGTTCCCGAAGGCACCAAAGCATCTCTGCTAAGTTCGCTGGATGTCAAGAGTAGGTAAGGTTCTTCGCGTTGCATCGAATTAAACCACATGCTCCACCGCTTGTGCGGGCCCCCGTCACTTCATTTGAGTTTTAACCTTT
+
CCCCCGGGGGGGGGGGGGGGGGGGGGGGGGGGGGGGGGGGGGGGGGGGGGGGGGGGGGGGGGGFCFEFGFG@CGGGGGGGGGGGGGGGGGGGECFGGGGGEGGEEGGGGGGGFFGGGGGGGGGGGCACEGGGGFGGGGGGGGFGGGGGAFGGGGGGGFDGFGGGGGGGGGDCFFGGGGG>FGGGGGGGGGCEFGGGGGGGGGGGGFGGGGGGGGGGGGGGGFFFGGFGG>EG*AEFC5EGGG7EFFFGGF6+C?FGGGG>E85C:+<88EEGGGE8;C;*2+9CFCF+3;+<FGGGFFGG+
@M01751:259:000000000-C669V:1:1102:9695:17714 1:N:0:AGAGTC
CGCTTACGTCATCCCCACCTTCCTCCGGTTTGTCACCGGCAGTCTCCTTAGAGTGCCCACCATAACGTGCTGGTAACTAAGGACAAGGGTTGCGCTCGTTACGGGACTTAACCCAACATCTCACGACACGAGCTGACGACAGCCATGCAGCACCTGTGTCAGAGTTCCCGAAGGCACCAATCCATCTCTGGAAAGTTCTCAGCATGTCAAGGCCAGGTAAGGTTCTTCGCGTTGCTTCGAATTAAACCACATGCTCCACCGCTTGTGCGGGCCCCCGTCAATTCATTTGAGTTTTAATCTT
+
CCCCCGGGGGGGGGGGGGGGGGGGEGGGGGGGGGGGGGGGGGGGDGGFGGGGGGGGGGGGGGGGGGGGGGGFGGCFFGGGGGGGGGGGGGGGGGGGGGGGGDGGGGDGFFGGGGGGEGFF9E9FFGGGGGGGGGGFGGDEGGFEFGCGGDGGGGGFFEFFGGD<ECCFGGEEG7DFGGDGGGGGD9DFBEFGG@F;FGFCFFF?FEBCCF?FFGGGGC;@CAF9FFGGGD7BG>FCCBCEFGGFGGCFGGGF9E99FCCFEEGE*0+0/CGGC>ECEECGEGFGGGGGCCC<<FG:+0+3<
@M01751:259:000000000-C669V:1:1102:24261:17722 1:N:0:AGAGTC
AGGATAACAGGATTAGATACCCTGGTAGTCCACGCCGTAAACGATGTCAACTAGCCGTTGGAATCCTTGAGATTTTAGTGGCGCAGCTAACGCATTAAGTTGACCGCCTGGGGAGTACGGCCGCAAGGTTAAAACTCAAATGAATTGACGGGGGCCCGCACAAGCGGTGGAGCATGGGGTTTAATTCGATGCAACGCGAAGAACCTTACCTACTCTTGACATCCAGAGAACTTAGCAGAGAGGCTTTGGTGCCTTCGGGAACTCTGAGACAGGTGCTGCATGGCTGTCGTCAGCTCGTGTG
+
@CC@CDGDGEECEC@E@EGA<<FFGFFGEFGGG7@FGGGGGFG@,@FE,FGGCF<FEGGD@89,FE6CCEG8E,6C9F@<,,7:+8:CFC@7>EF=F,?FEGG9FCE@CFF<C?C?4<FCGCEC+CF7F?E?A,,,:5BBDA9?DF9C?=CCDGC:@EEE<FFBBFEFGGGGGG,3,@<<*=FCCC8CF::CFGGEC7FCFGGC*;9@@?9<@9:EEFGGFGFGGECGDGG7<EGGG7?EG5C580AF+;;<@97CFGE*:CGF920+2<E@E:089??F70:E68*2;*8CEFF8=EF=*
@M01751:259:000000000-C669V:1:1102:22682:17729 1:N:0:AGAGTC
CGCTTACGTCATCCCCACCTTCCTCCGGTTTATCACCGGCAGTCTCCTTTGAGTTCCCGACCGAATCGCTGGCAACAAAGGATAAGGGTTGCGCTCGTTGCGGGACTTAACCCAACATTTCACAACACGAGCTGACGACAGCCATGCAGCACCTGTCTCACGGTTCCCGAAGGCACTAAGGCATCTCTGCCGAATTCCGTGGATGTCAAGAGTAGGTAAGGTTCTTCGCGTTGCATCGAATTAAACCACATGCTCCACCGCTTGTGCGGGCCCCCGTCAATTCATTTGAGTTTTAACCTTT
+
CCCCCGGGGGGGGGGGGGGGGGGGGGGGGGGGGGGGGGGGGGGGGGGGGGGGGGGGGGGGGGG@@BBFGGGGG<FGGGGGGGGGGGGGGGGGGGGGDGGGGGGGGGGGGGGGGGGGGGGGGGGGGGGGGGGGGGGGGGGGGGGGGGGGGGGGGGGGGGGGGGGGGGGGGGGGGGGGGGGGGGGGGGGGGGGGGGGGGGGGFCEGGGGGGGGGGGGGGGGFGGGGGGGGGCEGEGGGG5FFGGGGGGGGGGGGGGGCEGGGGDEFFDGEGGGGGGGD;CCDFFFGGGGG7EGGFFGFFCGG+
@M01751:259:000000000-C669V:1:1102:18715:17736 1:N:0:AGAGTC
CGCTTACGTCATCCCCACCTTCCTCCGGTTTGTCACCGGCAGTCTCCTTAGAGTGCCCACCATAACGTGCTGGTAACTAAGGACAAGGGTTGCGCTCGTTACGGGACTTAACCCAACATCTCACGACACGAGCTGACGACAGCCATGCAGCACCTGTGTCAGAGTTCCCGAAGGCACCCATCCATCTCTGGAAAGTTCTCTGCATGTCAAGGCCTGGTAAGGTTCTTCGCGTTGCTTCGAATTAAACCACATGCTCCACCGCTTGTGCGGGCCCCCGTCAATTCATTTGAGTTTTAACCTT
+
CCCCCGGGGGGGGGGGGGGGGGGGGGGGGGGGGGGGGGGGGGGGGGGGGGGGGGGGGGGGGGGGGGGGGGGGGGGGGGGGGGGGGGGGGGGGGGGGGGGGGGGGGGGGGGGGGGGGGGGGGGGGGGGGGGGGGGGGGEGGGGGGGGGGGGGGGGGGGGGGGGGGGGGGGGGGEGGGGGGGGGGGGGGGGGGGGGGFGGGGGGGGGGGGGGGGGGGGGGGGGGGFFGGFGGDGGGGGGGGGFFGGGGGGGGGGGGGGGGGGGGGGGGCFGDEGGGEGGGGGGFFGGGGGGFCCGFGGGGGGG
@M01751:259:000000000-C669V:1:1102:21468:17810 1:N:0:AGAGTC
AGGATAACAGGATTAGATACCCTGGTAGTCCACGCCGTAAACGATGTCGACTTGGAGGTTGTTCCCTTGAGGAGTGGCTTCCGGAGCTAACGCGTTAAGTCGACCGCCTGGGGAGTACGGCCGCAAGGTTAAAACTCAAATGAATTGACGGGGGCCCGCACAAGCGGTGGAGCATGTGGTTTAATTCGATGCAACGCGAAGAACCTTACCTACTCTTGACATCCAGCGAACTTAGCAGAGATGCTTTGGTGCCTTCGGGAACGCTGAGACAGGTGCTGCATGGCTGTCGTCAGCTCGTGTT
+
CCCCCGGFGGGFFFGFFFGEFEFFGFGGGG9EFEGGEGCFFGCGGDE@FFFEEEGCCFFFGC6@CFCAFFGGGCECGCAFDGEGGGEC,,CBFFBFG@FFE:F=>@FFGFDFGGGGFGFGDFGG@E@FF<FGCAD=CFGDFFAFFEFGFGGGG<*>C<F>FFFDAFGB4:C:,<,>?<<<::FECC<F,2:FFGC1CEDGECG>CCF:<FFCFF?C+++<CFF6@CCE>CEGGGF7:C8:*<@+:C7<:8*<F979;AC:C>CACEGG7:FGCFGC7+3@998C8E@<888CEG90;/=*0
@M01751:259:000000000-C669V:1:1102:19130:17863 1:N:0:AGAGTC
CGCTTACGTCATCCCCACCTTCCTCCGGTTTGTCACCGGCAGTCTCCTTAGAGTGCCCACCATAACGTGCTGGTAACTAAGGACAAGGGTTGCGCTCGTTACGGGACTTAACCCAACATCTCACGACACGAGCTGACGACAGCCATGCAGCACCTGTGTCTGAGTTCCCGAAGGCACCAATCCATCTCTGGAAAGTTCTCTGCATGTCAAGGCCTGGTAAGGTTCTTCGCGTTGCTTCGAATTAAACCACATGCTCCACCGCTTGTGCGGGCCCCCGTCAATTCATTTGAGTTTTAACCTT
+
CCCCCGGGGGGGGGGGGGGGGGGGGGGGGGGGGGGGGGGGGGGGGGGGGGGGGGGGGGGGGGGGGGGGGGGGGGGGGGGGGGGGGGGGGGGGGGGGGGGGGGGGGGGGGGGGGGGGGGGGFGGGGGGGGGGGGGCGGGFEGCGGGGGGGFDGGGGGGGGGGGGGGGGGGGGGGGGGGGGGGGGGGGFGGGGGFCCFC@FGGFGGGGGGGGGGGGGGGGGGGFFFGGGGGGGGGGEFFGFGGGGFGGGFGGFGFD+CG?FF>EGGDG?FEE5EEG=EE=CED?CGGGFG:<=FGFGCCG+AF
@M01751:259:000000000-C669V:1:1102:9764:17883 1:N:0:AGAGTC
CGCTTACGTCATCCCCACCTTCCTCCGGTTTGTCACCGGCAGTCTCCTTAGAGTGCCCACCATAACGTGCTGGTAACTAAGGACAAGGGTTGCGCTCGTTACGGGACTTAACCCAACATCTCACGACACGAGCTGACGACAGCCATGCAGCACCTGTGTCAGAGTTCCCGAAGGCACCAATCCATCTCTGGAAAGTTCTCTGCATGTCAAGGCCTGGTAAGGTTCTTCGCGTTGCTTCGAATTAAACCACATGCTCCACCGCTTGTGCGGGCCCCCGTCAATTCATTTGAGTTTTAACCTT
+
CCCCCGGGGGGGGGGGGGGGGGGGGGGGGGGGGGGGGGGGGGGGGGGGGGGGGGGGGGGGGGGGGGGGGGGFGGGGGGGGGGGGGGFGGGGGGGGGGGGGGGGGGGGGGGGGGGGGGGGGGGGGGGGGGGGGGGGGFCGGEGGGGGGGGGGGGGGGGGGGGGGGGGGGGGGGCGGGGGGGFGGGGGGGGGGCFCFGGCCFGGGGGGGGGGGGGGGGGGGGGGGFFGGGGGGGGGGGGGGGGGGGGGGFGGGG?GFGGGGGDGGDGGGGGGDEGGEEGEGGGGGGGGGGFGGGGGGG?FCGG
@M01751:259:000000000-C669V:1:1102:18635:17978 1:N:0:AGAGTC
CGCTTACGTCATCCCCACCTTCCTCCGGTTTATCACCGGCAGTCTCCTTTGAGTTCCCGTCCGAATCGCTGGCAACAAAGGATAAGGGTTGCGCTCGTTGCGGGACTTAACCCAACATTTCACAACACGAGCTGACGACAGCCATGCAGCACCTGTCTCACGGTTCCCGAAGGCACTAAGGCATCTCTGCCGAATTCCGTGGATGTCAAGAGTAGGTAAGGTTCTTCGCGTTGCATCGAATTAAACCACATGCTCCACCGCTTGTGCGGGCCCCCGTCAATTCATTTGAGTTTTAACCTTT
+
CCCCCGFGDDFFGAFGGGGGGEEGGGDEGGGGGGGGGGGGGDGGGFGGCAAEFEEGGFGGGGE@8@CFGF@CFGGFFCFGD<<FEGFGDGCFDGFGBFGGGGGE7CFDAFGGFFDEFGGGFGGGFGGGGEGC7,:DFEEGEAF<=CFEFFACFE@GF9@CF7:FGDC9F:EBEGDGFFD>FF7,>F9;?9:CGCF:BFCCFG@<CG<FFGGCFFF<F<FF,FFCGGFFGCEE5ECFC>CCFG99CF6CFF69CC<<FCFEDGC>@@+C8CCC*8C=?CC*A?:EGGDGF*9<?7<@@9CE+
@M01751:259:000000000-C669V:1:1102:16600:18037 1:N:0:AGAGTC
CGCTTACGTCATCCCCACCTTCCTCCGGTTTATCACCGGCAGTCTCCTTTGAGTTCCCGACCGAATCGCTGGCAACAAAGGATAAGGGTTGCGCTCGTTGCGGGACTTTACCCAACATTTCACAACACGAGCTGACGACAGCCATGCAGCACCTGTCTCACGGTTCCCGAAGGCACTGAGGCATCTCTGCCAGATTCCGTGGATGTCAAGAGTAGGTAAGGTTCTTCGCGTTGCATCGAATTAAACCACATGCTCCACCGCTTGTGCGGGCCCCCGTCAATTCATTTGAGTTTTAACCTTT
+
CCCCCGGGGGGGGGGGGGGGGGGGGGGGGGGGGGGGGGGGGCFGGGFGGGGGGGGGGGGGGGGC@BCFFGGGGGGGGGGGGGGGGGGGGGGFFGEGGGGGGGGGGGGG9FGFGGGGGGGFGGGFGGGGGGGGGGGGGGGDGGGGFGGGFGGGGGGGGDGGGGGGGGGGCGEEGGGGGGFFGFGGGGG<CFGGFFGGEFFGGG:AC,<CFFDGGGGFFGGGGGGGGG<8<8CEEGGGGEGGGGFEFFGFG*ACCFFFFGGDGGDFGFC>E5*?EGGGGGEGGGFGGFD93:FFGGG69CCC+
@M01751:259:000000000-C669V:1:1102:8457:18038 1:N:0:AGAGTC
CGCTTACGTCATCCCCACCTTCCTCCGGTTTGTCACCGGCAGTCTCCTTAGAGTGCCCACCATAACGTGCTGGTAACTAAGGACAAGGGTTGCGCTCGTTACGGGACTTAACCCAACATTTCACAACACGAGCTGACGACAGCCATGCAGCACCTGTCTCAGAGTTCCCGAAGGCACTAAAGCATCTCTGCTAAATTCTCTGGATGTCAAGAGTAGGTAAGGTTCTTCGCGTTGCATCGAATTAAACCACATGCTCCACCGCTTGTGCGGGCCCCCGTCAATTCATTTGAGTTTTAACCTT
+
CCCCCGGGGGGGGGGGGGGGGGGGFGFEGGGGGGGGGEEGGGGGGGGGGGFGGGGGGGGGGGGGGGGGGGGGGGGGGGGFGGFFGGGGGGGGGGGGGGGGGGGGGGGGGGGGGGGGGGGGGGFFFGGGEGGGGGGGGGDGGGGGGGFGGGGGGGGGGGGGGGGGGGGGGGDGGGGGGGGGGGGGGGGGGGGGGGGGGGGGGGGGGGGGGGGGFGGGGGGGGGFGGGGGGGGGGGGGGFGGGGGGGGGGGGC<CGGGGGGG5EGGGGFGGGGGGGGGGGGGDGFGGGGGGEGGGFFCFGF?F
@M01751:259:000000000-C669V:1:1102:10388:18047 1:N:0:AGAGTC
CGCTTACGTCATCCCCACCTTCCTCCGGTTTATCACCGGCAGTCTCCTTTGAGTTCCCGACCGAATCGCTGGCAACAAAGGATAAGGGTTGCGCTCGTTGCGGGACTTAACCCAACATTTCACAACACGAGCTGACGACAGCCATGCAGCACCTGTCTCACGGTTCCCGAAGGCACTAAGGCATCTCTGCCGAATTCCGTGGATGTCAAGAGTAGGTAAGGTTCTTCGCGTTGCATCGAATTAAACCACATGCTCCACCGCTTGTGCGGGCCCCCGTCAATTCATTTGAGTTTTAACCTTT
+
CCCCCGGGGGGGGGGGGGGGGGGGGGGGGGGGGGGGGGGGGGGGFGGGGGGGGGGGGGGGGGG@88BCFGGGGGGGGGGGGFGGGGGDGGGGGGGGGGGGGDGGGGGGGGGGGGGGGGGGGGGGGGGGGGGGGGGGGGGGGGGGGGGGFGGGGGGFGEGGGGGGGGGGGGB*<>CGGGGGFGGGGGGGGGGGCGGFFFGGGGGGFGGGGGGFGGGGGGGGGFGGGG98EEED8EGGGEGFGGGGGGGCGGGGGFGGGGGGGDGGF6FEGGGGDGGGGCG=FCCFFCFD7ECGGGF6+CFG+
@M01751:259:000000000-C669V:1:1102:19451:18106 1:N:0:AGAGTC
AGGATAACAGGATTAGATACCCTGGTAGTCCACGCCGTAAACGATGTCGACTTGGAGGTTGTTCCCTTGAGGAGTGGCTTCCGGAGCTAACGCGTTAAGTCGACCGCCTGGGGAGTACGGCCGCAAGGTTAAAACTCAAATGAATTGACGGGGGCCCGCACACGCGGTGGAGCATGTGGTTTAATTCGATGCAACGCGAAGAACCTTACTTACTCTTGACATCCAGCGAACTTAGAAGACATGCTTTGGTGCCTTCGGGAACGCTGAGACAGGTGTTGCATGGCTGTCGTCAGCTCGTGTT
+
CCCCCGGGGGGEEFGGGGGGGGGGGGGGGGGGGGGGGGGGGGEGGGGGGGGGGGGGGGGGGGGGGGGGGGFGGGGGGGGGGGGGGGGGGGGGGGGGGGGGFGGGCFGEGFGGGGGCEGGGGGGGGGGGGGGGGGFGGGGGGGGGGGGGGGGGGGDGGGGGGG,<CFFGCBFGGGGGGF9CFFCCCF9B9,87<C,*:8>585CC8A0+<+3::+<:7++000<*<::*:8*CE9++2<<*0+0+3:7C6;89*CC9@E2855;*1288FFFGFGG+*:<FGG85**22*21510<0:11:*
@M01751:259:000000000-C669V:1:1102:4615:18115 1:N:0:AGAGTC
AGGATAACCGGATTAGATACCCTGGTAGTCCACGCCGTAAACGATGTCGACTTGGAGGTTGTTCCCTTGAGGAGTGGCTTCCGGAGCTAACGCGTTAAGTCGACCGCCTGGGGAGTACGGCCGCAAGGTTAAAACTCAAATGAATTGACGGGGGCCCGCACAAGCGGTGGAGCATGTGGTTTAATTCGATGCAACGCGAAGAACCTTACCTACTCTTGACATCCACGGAATCTGGCAGAGATGCCTCAGTGCCTTCGGGAACCGTGAGACAGGTGCTGCATGGCTGTCGTCAGCTCGTGTT
+
CCCCCGGGGGGGGGGGGGGGGGGGGGGGGGGGGGGGGGGDGGGGGGGGFGGGGGGGFGGGGGGCFGGGGGGFGGDFGGGGGGGDGGGGGFGGGGGGGGFGGGGGGGEGGGFGGGGGGGEGGGGGGGGGGGGGGGGGGGGGGGGGFGFGGG7FGGGGG>FECFGGGGGGCCFGFGGGGGG:@FGGGGGGGGGGGGGGGEEGEGGGFGGGGGGGGFCGGGGGGGGGF6E5EGCGGGGGGGGGGGGGGGGGFGGFGGGGGGGEEFGG>FFGGGGGGGGDFDGFGGCCGGD?FCGGGG:8C>FFF
@M01751:259:000000000-C669V:1:1102:16718:18132 1:N:0:AGAGTC
CGCTTACGTCATCCCCACCTTCCTCCGGTTTATCACCGGCAGTCTCCTTTGAGTTCCCGACCGAATCGCTGGCAACAAAGGATAAGGGTTGCGCTCGTTGCGGGACTTAACCCAACATTTCACAACACGAGCTGACGACAGCCATGCAGCACCTGTCTCACGGTTCCCGAAGGCACTGAGGCATCTCTGCCAGATTCCGTGGATGTCAAGAGTAGGTAAGGTTCTTCGCGTTGCATCGAATTAAACCACATGCTCCACCGCTTGTTCGGGCCCCCGTCAATTCATTTGAGTTTTAACCTTT
+
CCCCCGGGGGGGGGGGGGGGGGGGGGGGGGGGGGGGGGGGGGGGCGGGGGGGGGGGGGGGGGG@@BFFFFGGGGGGGGGGGGGGGGGGGGGGDGGGGGGGGGG>FGGGGGGGGGGGGGGGGGGGGGGGGGGGGGGGGGGGGGGGGGGGGGGGDFDGGGGGGGGGGGGGGGGGDGGGGGGGGGGGGGGGGGGGGGGGGGGGGDGGGGGGGGGGGGGGGGGFFGGFGGGGGGGGGGGGGEGGGGGGGGGCEFGCFCGGGGGGGGGF6+<C*:C8CCDEGGCEGCFGGFEC?CFFGGG6+CGG+
@M01751:259:000000000-C669V:1:1102:15500:18179 1:N:0:AGAGTC
CGCTTACGTCATCCCCACCTTCCTCCGGTTTATCACCGGCAGTCTCCTTTGAGTTCCCACCATTACGTGCTGGCAACAAAGGATAAGGGTTGCGCTCGTTGCGGGACTTAACCCAACATTTCACAACACGAGCTGACGACAGCCATGCAGCACCTGTCTCAGAGTTCCCGAAGGCACTAAAGCATCTCTGCTAAATTCTCTGGATGTCAAGAGTAGGTAAGGTTCTTCGCGTTGCATCGAATTAAACCACATGCTCCACCGCTTGTGCGGGCCCCCGTCAATTCATTTGCGTTTTAACCTT
+
CCCCCGGGGGGGGGGGGGGGGGGGGGGGGGGGGGGGGGGGGGGGGGGGGGGGGGGGGGGGGGGGGGGGGGGGGGGGGGGGGGGGFGGFGGGGGGGDGGGGGGEGGGGGGGGGGGGFGGGGGGGGGGGGGGGGGGGGGGGGGGGGGGGGGFGGGGGGGGGGGFEGGGGGGGGEEGGGGGGGGGGGGGGGFGGGGGGGGGGGGGGGGGGGGGGGGGGGGGGCFGGGGGGGGGGGGGGGGGDGFGGGFGGGGGGGGGE?FGFGEGGGGGFGEE>EGGGGGGGGGGGFFFGG7+::CEGFFG9?F
@M01751:259:000000000-C669V:1:1102:21987:18219 1:N:0:AGAGTC
CGCTTACGTCATCCCCACCTTCCTCCGGTTTGTCACCGGCAGTCTCCTTAGAGTGCCCACCATAACGTGCTGGTAACTAAGGACAAGGGTTGCGCTCGTTACGGGACTTAACCCAACATCTCACGACACGAGCTGACGACAGCCATGCAGCACCTGTGTCAGAGTTCCCGAAGGCACCCATCCATCTCTGGAAAGTTCTCTGCATGTCAAGGCCTGGTAAGGTTCTTCGCGTTGCTTCGAATTAAACCACATGCTCCACCGCTTGTGCGGGCCCCCGTCAATTCATTTGAGTTTTAACCTT
+
CCCCCGGGGGGGGGGGGGGGGGGGGGDGGGGGGGGGGGGGGGGGGGGGGGGGGGGGGFGGGGGGGGGGGGGGGGGGGGGGGGGGGGGGGGGGGGGGGGGGGGGGGDGGGGGGGGGGGGGGGGGGGGGGGGECEGGFG>@FGEGGGGGGGGGGGGGGC,@FCGGGGGGGGGGEFGFGCFGGGGGGGGFFGGGGGFF,@FGGC;FFGC;FFGGGGGGGGGGGGCGC<FFGGGGGGGGGGFCFFFGGDGGGGGGG66<9CCGGGEGGGGGG5EEGE?EC*/AEEGCECCFFCECGFGGGFGFFG
@M01751:259:000000000-C669V:1:1102:14811:18301 1:N:0:AGAGTC
AGGATAACAGGATTAGATACCCTGGTAGTCCACGCCGTAAACGATGTCGACTTGGAGGTTGTTCCCTTGAGGAGTGGCTTCCGGAGCTAACGCGTTAAGTCGACCGCCTGGGGAGTACGGCCGCAAGGTTAAAACTCAAATGAATTGACGGGGGCCCGCACAAGCGGTGGAGCATGTGGTTTAATTCGATGCAACGCGAAGAACCTTACCTACTCTTGACATCCAGCGAACTTAGCAGAGATGCTTTGGTGCCTTCGGGAACGCTGAGACAGGTGCTGCATGGCTGTCGTCAGCTCGTGTT
+
CCCCCGGGGGGGGGGGGGGGGGGGGGGGGGGGGGGGGGGGGGGGGGGGGGGGGGGFGGGGGGGGGGGGGGGGGGGGGGGGGGGGGGGGGDFGGGGGGGGGGGGGGGGGGFGGGGGGGGGGGGGGGGGGGGGGGGGGGGGGGGFFGGGGGGGGGGGGGGGGGGGGGGGGGGGGGGGGGGGCFGGGGGGGGGGGGGGDCGGGGGGGGGGGGGGGGGGGF+:FGGGFGGGGDGGGGGGGGGFFGGGGGGGFGGGGGGGGGGGGGGCEEGGC?CFGFC8CGGGGGFGCEEGFGGGGDFGGGGGGG
@M01751:259:000000000-C669V:1:1102:8239:18356 1:N:0:AGAGTC
AGGATAACAGGATTAGATACCCTGGTAGTCCACGCCCTAAACGATGTCTACTAGTTGTCGGGTTTTAATTAACTTGGTAACGCAGCTAACGCGTGAAGTAGACCGCCTGGGGAGTACGGTCGCAAGATTAAAACTCAAAGGAATTGACGGGGACCCGCACAAGCGGTGGATGATGTGGATTAATTCGATGCAACGCGAAAAACCTTACCTACCCTTGACATGGAAGGAATCCTGAAGAGATTTGGGAGTGCCCGAAAGGGAACCTTCACACAGGTGCTGCATGGCTGTCGTCAGCTCGTGT
+
CCCCCGGGGGGCGGGGGGGGGGGGGGGGGGGGGGGGGGGGGGGGGGGGGGGGGGGGGGGGGGFGGGGGFGGFGGGGGGGGGGGGGGGGFGGGGGGGGGGFGFG<FGGGGGGGGGGGGGGGGGGGEGGGGGGGGGGGGGGGGGGGGGGGGGGGGGGGGGGGGGGGGGGGGGCFGGGGGGGGFGGGGGGGGGGGGGGGGG7FGGGGGGGGGGFFFFGGFGGGGGGFFGGGGGGGGGCCGFGGGGGGGDGGGGGGGGGGEGGGGGGGGGGGGFGGFGGGCEGGGFGGG?5@FGGF5CFGGGGGC
@M01751:259:000000000-C669V:1:1102:4407:18467 1:N:0:AGAGTC
CGCTTACGTCATCCCCACCTTCCTCCGGCTTATCACCGGCGGTTCCTTTAGAGTACCCAACTAAATGATGGTAACTAAAGGCGAGGGTTGCGCTCGTTGCGGGACTTAACCCAACATCTCACGACACGAGCTGACGACAGCCATGCAGCACCTGTGTTCCAGTCCCCGAAGGGAAGAGATCCATCTCTGGAAATCGTCCGGACATGTCAAACGCTGGTAAGGTTCTGCGCGTTGCTTCGAATTAAACCACATGCTCCACCGCTTGTGCAGGCCCCCGTCAATTCCTTTTAGTTTTAAACTT
+
CCCCCGGDF<@@C<EFFGGECEECEGECEEC-CFFGGEGGGGGGF@FGGDFGCFFGG<FGEEFFG9FFGGCFAFGGFFGGGGGGGGGGG7ECCF=FFFC>BCGGGFGGGFGGGFGFFF,CFGFGGGGGGGGGGGCGGGGFFGGFGGG,F:FGGF3?F:;BB9DFGDGD:<4CB<C7A<CCFGFGGGGEGGGGGFGEFF>CE<ECFGE:@GGGCECGGCFF6C3CF@C7>*/:EDG9+:*;CFECEGCGGGGG6E+@8<CGGGC**22AFGCC;EEEC/;8*<E??FFF++;:@@FG6+<?<
@M01751:259:000000000-C669V:1:1102:16466:18481 1:N:0:AGAGTC
CGCTTACGTCATCCCCACCTTCCTCCGGTTTATCACCGGCAGTCTCCTTTGAGTTCCCGACCGAATCGCTGGCAACAAAGGATAAGGGTTGCGCTCGTTGCGGGACTTAACCCAACATTTCACAACACGAGCTGACGACAGCCATGCAGCACCTGTCTCACGGTTCCCGAAGGCACTAAGGCATCTCTGCCGAATTCCGTGGATGTCAAGAGTAGGTAAGGTTCTTCGCGTTGCATCGAATTAAACCACATGCTCCACCGCTTGTGCGGGCCCCCGTCAATTCATTTGAGTTTTAACCTTT
+
CCCCCGGGGGGGGGGGGGGGGGGGGGGGGGGGGGGGGGGGGGGGGGGGGGGGGGGGGGGGGGGC8BFDGGGGGGGGGGGGGGGGGGGGGGGGGGGGGGGGGGGGGGGGGGGGCGGGGGGGGGGGGGGGGGGGGGGGGGGGGGGGGGFGGGGGGGGGGGFCGGGGGGGGGGGGGGGGGFGGGGGGGGGGGGGEGGGGGGGGGGGGGGGGGGGGGGGGGFGGGGGGGGGGDGGDEGGGGCCFF>FGGG8E58FDFGGGC:F8CEEF8+985?EGGGGGGGCGGCFGGGG7<8ACCGFFGGGG+
@M01751:259:000000000-C669V:1:1102:23132:18512 1:N:0:AGAGTC
CGCTTACGTCATCCCCACCTTCCTCCGGTTTGTCACCGGCAGTCTCCTTAGAGTGCCCACCATAACGTGCTGGTAACTAAGGACAAGGGTTGCGCTCGTTACGGGACTTAACCCAACATCTCACGACACGAGCTGACGACAGCCATGCAGCACCTGTGCGCACGCCTCCGAAGAGGACCCCGGATCTCTCCGGGTAACATGCCATGTCAAGGGATGGTACGGTTCTGCGCGTTGCTTCGAATTAAACCACATGCTCCACCGCTTGTGCGGGCCCCCGTCAATTCCTTTGCGTTTTAATCTT
+
CCCCCGGFGGGGGGFGGGGGGGGGGG7FGGGGGGGGGCCC7FFCGGGGGFGGGGFF9FGGGGGGGFEEF<@EGG<ECFECFCFGGGGGGGGGGF@FEFGGGBC:EBFFFD<BFFGFEFFGFF,B8FGGG7C@=FGGCCGGG:8F8>=>FDCGGGC<FCEEGEFF7FFECFCCE:C@FFDGEGDEG>FFEFCFGCGGFGG?<CGFAF:FG9:C>FFG@CC,C>;E8FFCEG>>>EGGGG5C6FGGFEFFGFGGG@++028A*:EE5CCCG**:*//**/2;/<CFGFFC7+*2;:=?<?EFG
@M01751:259:000000000-C669V:1:1102:6879:18540 1:N:0:AGAGTC
CGCTTACGTCATCCCCACCTTCCTCCGGTTTGTCACCGGCAGTCTCCTTAGAGTGCCCACCATAACGTGCTGGTAACTAAGGACAAGGGTTGCGCTCGTTACGGGACTTAACCCAACATCTCACGACACGAGCTGACGACAGCCATGCAGCACCTGTGTCTGAGTTCCCGAAGGCACCAATCCATCTCTGGAAAGTTCTCAGCATGTCAAGGCCAGGTAAGGTTCTTCGCGTTGCTTCGAATTAAACCACATGCTCCACCGCTTGTGCGGGCCCCCGTCAATTCATTTGAGTTTTAACCTT
+
CCCCCGGGGGGGGGGGGGGGGGGGGFGGGGGGGGGGGGGGGGGGGGGGGGGGGGGGGGGGGGGGGGGGGGGGGGGGGGGGFGGGGGGGGGGGGGGGGGGGGGGGGGGGGGGGGGDGGGGGGFGGGGGGGGGGGGGGGGGGGGGGGGGGGGGGGGGGGG<FGGGFGGGGGGGGGGGGGGGGGGGGGGFGGGGFGGFGGGGGGGGFGCGGGE:7FFGGGGGGGGGGGGGGGGGGGGGGGGGGGGGGFGFGGGGGGGDGFFGGGGGDFG6FGGGGGEGDEEGCEGGGGGGGGFFGEFF@EEFGG
@M01751:259:000000000-C669V:1:1102:25461:18571 1:N:0:AGAGTC
AGGATAACAGGATTAGATACCCTGGTAGTCCACGCCGTAAACGATGTCAACTAGCCGTTGGGATCCTTGAGATCTTAGTGGCGCAGCTAACGCATTAAGTTGACCGCCTGGGGATTACGGCCGCAAGGTTAAAACTCAAATGAATTGACGGGGGCCCGCACAAGCGGTGGAGCATGTGGTTTAATTCGAAGCAACGCTAAGAACCTTACCTGGCCTTGACATGCTGAGAACTTTCCAGAGATGGATTGGTTCCTTCGGGAACTCAGACACAGGTGCTGCATGGCTGTCGTCAGCTCGTTTC
+
CCCCCEGGGCGGGGFGGGGGGGG,CF<CFEFGGGGFCGGGGDGGG<FCACGGGGGGDGGGGGG8CFGGGFGGFFFCCFAE@G7B@CFGGFGGGGFGGGFGE,FF@@FGGGGGCE+?EFGDGD7CCFDFGGGGGGGFGGGFD,BCFD9FED:@C7FBBEGCCGGACFDEEGG@CFFFGC,<FGGGGG@<@FEED7F@F7:<FGGGGGG9EGC,4CEFF6FC7C?6@@EFGGGGC:<<@7C5C7++2<EC*+/+<CFC*8CC8C8CE8<AFFC>5CF+++92<7*:;8@95CFCC6+0CC**+
@M01751:259:000000000-C669V:1:1102:8000:18588 1:N:0:AGAGTC
AGGATAACAGGATTAGATACCCTGGTAGTCCACGCCGTAAACGATGATAACTAGCTGTCCGGGGACATGGTCTTTGGGTGGCGCAGCTAACGCATTAAGTTATCCGCCTGGGGAGTACGGTCGCAAGATTAAAACTCAAAGGAATTGACGGGGGCCTGCACAAGCGGTGGAGCATGTGGTTTAATTCGAAGCAACGCGCAGAACCTTACCAGCGTTTGACATGTCCGGACGACTTCGAGAGATCGATTTCTTCCCTTCGGGGACTGGAACACAGGTGCTGCATGGCTGTCGTCAGCTCGTG
+
CCCCCGGGGGGGGGGFGGGGGGGGGGGGGGGGGGGGGGGGGGGGGGGGGGGGGGGGGGGGGGGGGGGDGGGGGGGGGGGGGGGGGGGGGGGCGGGGGGGGGGGGGGGGGGGGGGGGGGGGGGGEGGGGGGGGGGGGGGGGGGGGGGGGGGGGGGDGGGGGGGGGGGGGGGCGGGGGGGGGFCFGGGGGGGGGGGGGGGDGGGGFGGGGGFGGGGCGGGGGGFGGFF8EGGGGGGGGGGGDGDFGGECCFGGFGGGGGGFGEEEGGGFGGGGGFGGGGFGGGGGGGGGDGGGGFGGG?C=::
@M01751:259:000000000-C669V:1:1102:19700:18613 1:N:0:AGAGTC
AGGATAACCGGATTAGATACCCTGGTAGTCCACGCCGTAAACGATGTCGACTTGGAGGTTGTTCCCTTGAGGAGTGGCTTCCGGAGCTAACGCGTTAAGTCGACCGCCTGGGGAGTACGGCCGCAAGGTTAAAACTCAAATGAATTGACGGGGGCCCGCACAAGCGGTGGAGCATGTGGTTTAATTCGATGCAACGCGAAGAACCTTACCTACTCTTGACATCCACGGAATTCGGCAGAGATGCCTTAGTGCCTTCGGGAACCGTGAGACAGGTGCTGCATGGCTGTCGTCAGCTCGTGTT
+
CCCCCGGGGFGGGGGGGGGGGGGGGGGGGGGGGGGGGGGGGGGGGGGGGGGGEFGGGGGGGGGGGGGGGGGGGCFGGGGGGGGGGGGGGFGGGGGGGGGGEFGGGGGGGGGGGGGGGGGGGGGGGGGGGFGGGGGGGGGGGGGGGGGGGGGGGGGGGGGGGGGFGGGGGGGGGGGGGGGGGGGGGGGGGGGGGGGGGGGDGGGGGGGGGGGGGGGGGGGGGGGGGGGGGGGGGGGGGGGGGGGGGGGGG@FGGGGGGGGGGGECGCEGFFGGGGFGGFFCF9CGGGGCFFG88F9CEGGFF
@M01751:259:000000000-C669V:1:1102:15865:18705 1:N:0:AGAGTC
CGCTTACGTCATCCCCACCTTCCTCCGGTTTATCACCGGCGGTTCCTTTAGAGTCCCCAACTGAATGATGGTAACTAAAGGCGAGGGTTGCGCTCGTTGCGGGACTTAACCCAACATCTCACGACACGAGCTGACGACAGCCATGCAGCACCTGTGTTCCAGTCCCCGAAGGGAAGAGATCCATCTCTGGAAATCGTCCGGACATGTCAAACGCTGGTAAGGTTCTGCGCGTTGCTTCGAATTAAACCACATGCTCCACCGCTTGTGCAGGCCCCCGTCAATTCCTTTGAGTTTCAACCTT
+
CCCCCGGGGGGGGGGGGGGGGGGGGGGGGGGGGGGGGGGGGGGGGGGGGGGGGGGGGGGGGCFGFGGGGGGGGGGGGGGGGGGGGGGGGGGGGGGGGGGGGGGGGGG9FFFGGGEGGGGGGGGGGGGGGGGGGGGGGGGGGGGGGGGGGGGGGGGGGGGGGGECGGGGGGGGGGGGGGGGGGGGGFGGGGFFGGGGGGGGGGGGGGGGGGGGGGGEDGGFGDFGFGFGGEE88EGGGGGGGGGGGGGGGGGGGGGGGEGGG5?C50+@CFDGCG8?CEGEC?:7<9FGCFF@AFFFGFCFG
@M01751:259:000000000-C669V:1:1102:28108:18727 1:N:0:AGAGTC
AGGATAACAGGATTAGATACCCTGGTAGTCCACGCCGTAAACGATGTCGACTTGGAGGTTGTTCCCTTGAGGAGTGGCTTCCGGAGCTAACGCGTTAAGTCGACCGCCTGGGGAGTACGGCCGCAAGGTTAAAAATCAAATGAATTGACGGGGGCCCGCACAAGCGGTGGTGCATGTGGTTTAATTCGATGCAACGCGAAGAACCTTACCTCCTGTTGACATCCACGGAATCTGGCAGAGATGCCTCAGTGCCTTCCGGAACCGTGAGACAGGTGCTGCATGGCTGTCGTCCGCTAGTGTT
+
@CCBCCGDCF8<,E@ECFFGFGGFGECFDGFFCFFCECEFFEG7F9E96D::,,6FF7FCC:FE<CFAFGEF8CFF@CD9<EF+,7+CFFEEGCFGDDF<A:F::FF+++9B@F74,C:CDF=C+>@@DGG9DD,BBDECFGAAFFGGGDCCFGC*>F*CCGCD7B<@:@*<:CEFG9FCC+C9::8*8>AFF@,C@?EGE*<C*0<EF80+;*+<C7+<@EG6CEEEGGGFGGC?8EG>FF?7CFF+<F7+9<+C*;*/?8/*;8*8<:?;CGFFF?+8C+*:CC>F*/**/*/*2CCC0
@M01751:259:000000000-C669V:1:1102:16642:18772 1:N:0:AGAGTC
AGGATAACAGGATTAGATACCCTGGTAGTCCACGCCGTAAACGATGTCGACTTGGAGGTTGTTCCCTTGAGGAGTGGCTTCCGGAGCTAACGCGTTAAGTCGACCGCCTGGGGAGTACGGCCGCAAGGTTAAAACTCAAATGAATTGACGGGGGCCCGCACAAGCGGTGGAGCATGTGGTTTAATTCGATGCAACGCGAAGAACCTTACCTACTCTTGACATCCAGCGAACTTAGCAGAGATGCTTTGGTGCCTTCGGGAACGCTGAGACAGGTGCTGCATGGCTGTCGTCAGCCCGTGTT
+
CCCCCGGGGGGGGGGGGGGGGGGGGGGGGGGGGGGGGGGGGGGGGGGGGGGGGGGGGGGGGGGGGGGGGGGGGGGGGGGGGGGGGGGGGGGGGGGGGGGGGGGGGGGGGGGGGGGGGGGGGGGGGGGGGGGGGGGGGGGGGGGGGGGGGGGGGGGGGGGGGGGGGGGGGGGGGGGGGGGFGGGGGGGGGGGGGGGGGGGGGGGGGGGGGGGGGGGGGGGGGGGGGGGGGGGGGGGGGGGGGGGGGGGGGGFGGGGGGGGGGGDGEG58FGGGGGGGGFCFFCFFCEFE@E8*;@*1?5>:C
@M01751:259:000000000-C669V:1:1102:17866:18853 1:N:0:AGAGTC
AGGATAACAGGATTAGATACCCTGGTAGTCCACGCCGTAAACGATGTCGACTTGGAGGTTGTTCCCTTGAGGAGTGGCTTCCGGAGCTAACGCGTTAAGTCGACCGCCTGGGGAGTACGGCCGCAAGGTTAAAACTCAAATGAATTGACGGGGGCCCGCACAAGCGGTGGAGCATGTGGTTTAATTCGATGCAACGCGAAGAACCTTACCTACTCTTGACATCCACGGAATCTGGCAGAGATGCCTCAGTGCCTTCGGGAACCGTGAGACAGGTGCTGCATGGCTGTCGTCAGCTCGTGTT
+
CCCCCGGGGGGGGGGGGGGGGGGFGGGGGGGFGGGGGGGGGGGGGGGGGGGGGGGGGGGGGGGGGGGGGGGGGFFGGGGGGGGGGGGGGFGGGGGGGGGGGGGGGDGGGGGGGGEGGGGGGGGGGGGGGGGGFFFFGGGFGGGGGGGGGGGGGGDFGGGCGDFGFGGEEEFGDGFG:<B=FGGGGGGGGGGGGGGGGGGGGGGGGGGGFGGGGGGGGGGGGGGGGGGGDGGGFGGGGGGDCFFGGGGGGFFDF9@68EGEGGGGGGGGGGGGGFGGGGGCDGGGGG6<8@8:EGFGGGGGG
@M01751:259:000000000-C669V:1:1102:28039:18924 1:N:0:AGAGTC
CGCTTACGTCATCCCCACCTTCCTCCGGTTTATCACCGGCAGTCTCCTTTGAGTTCCCGACCGAATCGCTGGCAACAAAGGATAAGGGTTGCGCTCGTTGCGGGACTTAACCCAACATTTCAAAACACGAGCTGACGACAGCCATGCAGCACCTGTCTCACGGTTCCCGAAGGCACTAAGGCATCTCTGCCGAATTCCGTGGATGTCAAGAGTAGGTAAGGTTCTTCGCGTTGCATCGAATTAAACCACATGCTCCACCGCTTGTGCGGGCCCCCGTCAATTCATTTGAGTTTTACCCTTT
+
CCCCCG9CFEECF9E@DFEDFDFEFFGGGEGFGGGEFGDGF+FFFFGGGACEFCG9CFGBEEE@868EDE,+:FGGGG?GF<=EG9FG<CCCCC=CEGDECGCC:+BD,EFFDFGEGGGGC?5CD<,A>7FFGGCFEEEF:CFGGFFFCC8BFF,8,<,@=,8@C7D:<BC@EGGF@B<C@EFC@;CF?@3CC::BFGCFD:*:,42?FEC<:<2<C<<,,,7>:EGGG5EGGGGGDGG6+;<CFF*8/*AE80+++;;CC8**0<9>CE8>CE582:*A+++AFGGGEC?<7@+2<+CC+
@M01751:259:000000000-C669V:1:1102:22576:18935 1:N:0:AGAGTC
CGCTTACGTCATCCCCACCTTCCTCCGGTTTATCACCGGCAGTCTCCTTTGAGTTCCCGACCGAATCGCTGGCAACAAAGGATAAGGGTTGCGCTCGTTGCGGGACTTAACCCAACATTTCACAACACGAGCTGACGACAGCCATGCAGCACCTGTCTCACGGTTCCCGAAGGCACTAAGGCATCTCTGCCAAATTCCGTGGATGTCAAGAGTAGGTAAGGTTCTTCGCGTTGCATCGAATTAAACCACATGCTCCACCGCTTGTGCGGGCCCCCGTCAATTCATTTGAGTTTTAACCTTT
+
CCCCCGGGGGGGGGGGGGGGGGGGGGGGGGGGGGGGGGGGDCGGGGGGGGFGGGGCFGGEGGG@88BFGFGGG<FGGGGGFGGFGGGGGGGFGGGEGGGGGGGDGGGGFEFGFGGGGGGGDGFGFEGGGGEGGGGGGGGGGGGGGGGGGGGGGFGGGGG9FGGGGGGGDEFCEGGGGFFFFFFFGFEGGGGFGGGGGFCG7E@FGFFGGGGGGFGGGCFEGFGGGGF@EEGGGGGGGGGGGGGGGGGFGGGFGGGGGGGGGGEG8++;=DGGDGGGCE*8C+<CFF7<@*<FGGCEGGGG+
@M01751:259:000000000-C669V:1:1102:28308:19008 1:N:0:AGAGTC
AGGATAACAGGATTAGATACACTGGTAGTCCACGCCCTAAACGATGTCTACTAGTTGTCGGGTTTTAATTAACTTGGTAACGAAGCTAACGCGTGAAGTAGACCGCCTGGGGAGTACGGTCGCAAGATTAAAACCCAAAGGATTTGACGGGGACCCGCAAAAGCGGTGGATGCTGTGGATTAATTCGCTGCAACGCGAAAAACCTTACCTACCCTTGACATGTACGGAAGGCCGAAGAGATTTGGCTGTTCTCGAAAGAGAATCGTAACACAGGTGCTGCCTGGCTGTCGTCAGCTCGTGT
+
CCCCCFG-CEC8CEF?E9EF6CEECCFDF--CAFBF+CDEGGCGFGG<EGFGGGA@CFECE@,B7FFF<,6EFA<ECFGGDB,@B@F<<FFGGFFG?9FEEGCDFC=7C<DE:F?FC@74+4@FCEGC<FDFEF++8+<>FE,,8B<FC7FE@EGGCG+3@<,>5>>CF@,3,3@,8>FCFE,@,@:*>FFFCGG*=B<CF*FFCC,:,?@,+<>7C<C2C9C<,*88*?*82?C8CCFGFFF::EFE009@ACGGCEGCE6++0*2:1<8@C8@8<F@9*+<AFF58+*;*/;@+<*:C*
@M01751:259:000000000-C669V:1:1102:25593:19030 1:N:0:AGAGTC
AGGATAACCGGATTAGATACCCTGGTAGTCCACGCCGTAAACGATGTCGACTTGGAGGTTGTTCCCTTGAGGAGTGGCTTCCGGAGCTAACACATTAAGCATTCCGCCTGGGGAGTACGGTCGCAAGACTGAAACTCAAAGGAATTGACGGGGACCCGCACAAGCAGTGGAGTATGTGGTTTAATTCGAAGCAACGCGAAGAACCTTACCAGGTCTTGACATCCAGAGAATTTAGCAGAGATGCTTTAGTGCCTTCGGGAACTCTGAGACAGGTGCTGCATGGCTGTCGTCAGCTCGTGTT
+
CCCCCGGGGGGGGGGGGGGFGGGGGGGGGFFGGGGGGGGGGGGGGGGGGFGGGGGGGGGGGGGFFGGGGGGFECFGGGGFG?FGGGGGGGGGGGGGGGGGGGGGGGGGDFGGGEGGGGGGEEGGGFGGGGGGGGGF<FGGGGGFGFGGGDGGGGGGDCFGFGG:FGGECCFGFGFFGGGGGGGGGGGFFDBFGFGGDGGGGGGGGGFGGGGGGGGGGFFEFGFGGGGGGGDGGGGF+CCCGFFCECD@@CFGGGGGGG5EE5FGGGGF7C8@CGC@?:6@FEF=8C*<EEFFEGCC*/7FC
@M01751:259:000000000-C669V:1:1102:26134:19048 1:N:0:AGAGTC
AGGATAACAGGATTAGATACCCTGGTAGTCCACGCCGTAAACGATGATAACTAGCTGTCCGGGCACTTGGTGCTTGGGTGGCGCAGCTAACGCATTAAGTTATCCGCCTGGGGAGTACGGCCGCAAGGTTAAAACTCAAATGAATTGACGGGGGCCTGCACAAGCGGTGGAGCATGTGGTTTAATTCGAAGCAACGCGCAGAACCTTACCAGCCCTTGACATGCCACGAAGTCCTCAGAGATGAGGTCGTTCCTTCGGGACGTGGACACAGGTGCTGCATGGCTGTCGTCAGCTCGTGTCG
+
CCCCCGGGGGGFGGGGGGGGGGGGGGGGGAFGGGGGGGGGGGGGGGGGGFGGGGGGGGGGGGGDGGCAFGGGFGGGGGGGGGGEGGGGGGGGGGEGGGGGGGGGGGGGFGGFGGGGFGGGGGGGGGGGGGGGGGGGGGFACFFGGGGGGECGGGGGGGGGGGGC<FEGGFFGGGGGFGGGGGGGGGGGGGGGGGGCGGGGGGFGGGF7AFFF:CEGGGFGGF6FEGGGGGDGGGGGGGGGGG79CGGCGGEGGGGGGGGGDEGGGGF?F6CGGGGGGEFGGGFCGCGC8EFGF:?EGGFCC
@M01751:259:000000000-C669V:1:1102:12281:19067 1:N:0:AGAGTC
AGGATAACCGGATTAGATACCCTGGTAGTCCACGCCGTAAACGATGATAACTAGCTGTCCGGGGACATGGTCTTTGGGTGGCGCAGCTAACGCATTAAGTTATCCGCCTGGGGAGTACGGTCGCAAGATTAAAACTCAAAGGAATTGACGGGGGCCCGCACAAGCGGTGGAGCATGTGGTTTAATTCGAAGCAACGCGCAGAACCTTACCACCTTTTGACATGCCTGGACCGCCAGAGAGATCTGGCTTTCCCTTCGGGGACTAGGACACAGGTGCTGCATGGCTGTCGTCAGCTCGTGTC
+
CCCCCGGGGGDGGEGGGGGGGGGGGGGGGCFFGGGGGGGGGGGGDFGFGGGGGGGGGGGGGGGGFFEFEFEGGGGGGCGGGGGGGGGGGGGGGGEGGGGGGGGGGGGGGGGGGGGGGGGGGGGGGGGGGGGGGGGGGGGGGGGGFGGGGGGGGGGGGGGGGGGFGGGEEGGFFFGGAEF:FGGGFGGGCGGGGGGGGGGGGGGG5EFGGGGGGGGGFGGGGFEGG@CFGFGCE8EGCGGGGC6CEFGFGGGFGGGGGGGDEGG?EFFFFGFGGGGFEFGEFFGGGGFGGGGGCGCCG5=5*
@M01751:259:000000000-C669V:1:1102:3724:19083 1:N:0:AGAGTC
CGCTTACGTCATCCCCACCTTCCTCCGGCTTATCACCGGCGGTTCCTTTAGAGTACCCAACTAAATGATGGTAACTAAAGGCGAGGGTTGCGCTCGTTGCGGGACTTCACCCAACATCTCACGACACGAGCTGACGACAGCCATGCAGCACCTGTGTTCCAGTCCCCGAAGGGAAGAAATCGATCTCTAGAAGTCGTCCGGACATGTCAAACGCTGGTAAGGTTCTGCGCGTTGCTTCGAATTAAACCACATGCTCAACCGCTTGTGCAGGCCCCCGTCAATTCCTTTGAGTTTTAATCTT
+
CCCCCGCFGGGCCCFGG7FC-C8F9EFCCC7F@E@<6B:FCGCC:FFCF<FDFGGGCFFFEGGFGGGF@E<E9FFDCFFGFCFCC==BFGF7BF7>=FCBCE:FFF9,EF,ADFCFGGF,BDABFC@BFECGFGGGGDEG,D::DEEA@CFGGGFF,>B@CFFGGEAFGGGE@7,=<BCFCBC*4=,,,82>F<FGGC*<7FF=9CGFGFG6CCGGGFGG6E<CFG<+:8::882+0<E5888CCFC?G5/+<@?+3+CGGDDE*0<7:EF>;:8:::=C8+<EEGEFF<8CEC9CCDGGG
@M01751:259:000000000-C669V:1:1102:15497:19101 1:N:0:AGAGTC
AGGATAACAGGATTAGATACCCTGGTAGTCCACGCCGTAAACGATGTCAACTAGCCGTTGGAATCCTTGAGATTTTAGTGGCGCAGCTAACGCATTAAGTTGACCGCCTGGGGAGTACGGCCGCAAGGTTAAAACTCAAATGAATTGACGGGGGCCCGCACAAGCGGTGGAGCATGTGGTTTAATTCGAAGCAACGCGAAGAACCTTACCAGGCCTTGACATGCAGAGAACTTTCCAGAGATGGATTGGTGCCTTCGGGAACTCTGACACAGGTGCTGCATGGCTGTCGTCAGCTCGTGTC
+
CCCCCGGGGGGCFGGGGGGGGGGGGGGGGGFFGGGGGGGGGGGCCGGGGGGGGGGGGGGGGGGGGGGFGFGGGCFGGFFGGGGGGGGGGGGGGGGGGGGGGGGGGGGGGGGGGGGGGGGGGGGGGGGGGGFGGGGGGGGGGGGGGGGGGGGGGF>FG@7<:FFGFBFFGDGFGGGGDFGGFFDFGGGFFGGGGGGGGGFGGGGFG8FGCF?EGGDFCCEGGGDFCEFGGGGFGGGGGGGGGGGGGGG6CCFGGFGGFDGDGGGGGGGG?FGGGG6FGGGG?+:=:8CEFFFGGGGGEGEC6
@M01751:259:000000000-C669V:1:1102:10531:19156 1:N:0:AGAGTC
CGCTTACGTCATCCCCACCTTCCTCCGGTTTATCACCGGCAGTCTCCTTTGAGTTCCCGACCGAATCGCTGGCAACAAAGGATAAGGGTTGCGCTCGTTGCGGGACTTAACCCAACATTTCACAACACGAGCTGACGACAGCCATGCAGCACCTGTCTCACGGTTCCCGAAGGCACTAAGGCATCTCTGCCGAATTCCGTGGATGTCAAGAGTAGGTAAGGTTCTTCGCGTTGCATCGAATTAAACCACATGCTCCACCGCTTGTGCGGGCCCCCGTCAATTCATTTGCGTTTTAACCTTT
+
CCCCCGGGGGGGGGGGGCEFGGGGGGGGEGGGGFGGGGGGGGGFCFGGGGGGFGGGGGGGEEE@88B6CF7+CFFGCCF@GGFGGGFGGGGFCFEGGGG8FGGGGGGFGGGGFGFEGGAFGGGFGGGGGGC@CCG?>FCFFGFGGGGGFFGGCFGFF@@FFF<FECGGGGG77C:FF8:3<FF<C9FFGGGGGG*<F,?F@F>FGGGFG9FFA:FFGGGFGGGGGG@;5CEECCE79CFGGFGG@?:CFGFCFCGGGGF*8E>8CFDCCEGC5CGE?E**3<+0<+C+0/:E8:<+3::C+
@M01751:259:000000000-C669V:1:1102:7795:19179 1:N:0:AGAGTC
AGGATAACAGGATTAGATACCCTGGTAGTCCACGCCGTAAACGATGTCGACTTGGAGGTTGTTCCCTTGAGGAGTGGCTTCCGGAGCTAACGCGTTAAGTCGACCGCCTGGGGAGTACGGCCGCAAGGTTAAAACTCAAATGAATTGACGGGGGCCCGCACAAGCGGTGGAGCATGTGGTTTAATTCGATGCAACGCGAAGAACCTTACCTACTCTTGACATCCAGCGAACTTAGCAGAGATGCTTTGGTGCCTTCGGGAACGCTGAGACAGGTGCTGCATGGCTGTCGTCAGCTCGTGTT
+
CCCCCGGGGGGF<FCGGGGGGGGGGGGGGGGGGGGGGGGGGGGGGGGGGGGFGGGGGGGGGGGGGGGGGGGFFEFGG@FFGGGCFFGGGAFGDGGGGGGGG:EEGGGGGGGDEEFGGGGDDCGGDGGGFADFFGFFGGGGGC>FGFFDCFEGEGDEGDGGGGGGGFGEGGGGG7FGFCF<FDEGGGGGCCFECCGC>CGDC5FGFGGGCCEFGGGDGCF<@FGGGGGGGGGG?FG?FF?86:EFG?FGGEF7C:C6EEGGGGDG>>CGGGDFGFCEFGFFGGGF8EG?GGGGE?FGGEFCE
@M01751:259:000000000-C669V:1:1102:7722:19217 1:N:0:AGAGTC
AGGATAACAGGATTAGATACCCTGGTAGTCCACGCCGTAAACGATGTCGACTTGGAGGTTGTTCCCTTGAGGAGTGGCTTCCGGAGCTAACGCGTTAAGTCGACCGCCTGGAGTACGGCCGCAAGGTTAAAACTCAAATGAATTGACGGGGGCCCGCACAAGCGGTGGAGCATGTGGTTTAATTCGATGCAACGCGAAGAACCTTACCTACTCTTGACATCCACGGAATTCGGCAGAGATGCCTTAGTGCCTTCGGGAACCGTGAGACAGGTGCTGCATGGCTGTCGTCCGCTCGTGTTGT
+
CCCCCGGGGGGGGGGGGGDGGGGGGGGGFGGGGGGGGGGGGGGGGGGGGFGGGGGGGGGGGGGGGGGGGGGGFEGGGGGDGGGGGGGGGGGGGGGGGGGGG@FGGGGGGGGGGGGGGGGDGGGGGGGGGGGGGFGGGGGGGGGGFGGDGDGGGGGFGGGGGDGEGFGGGGGGGGGFGGGGGGGGGGGGGGCGGGGFFEGCFDGGGGGGGGGFFFGGGGGGGGGGDD5CGGGGGGGGGGGGFCEFGGGGCCEGGFGDDGGGGGCCFEGG68CCEGGGD6CFFFFGGGGGF*/:*88EGF=F0
@M01751:259:000000000-C669V:1:1102:13776:19223 1:N:0:AGAGTC
AGGATAACAGGATTAGATACCCTGGTAGTCCACGCCGTAAACGATGTCAACTAGCCGTTGGAATCCTTGAGATTTTAGTGGCGCAGCTAACGCATTAAGTTGACCGCCTGGGGAGTACGGCCGCAAGGTTAAAACTCAAATGAATTGACGGGGGCCCGCACAAGCGGTGGAGCATGTGGTTTAATTCGAAGCAACGCGAAGAACCTTACCTGGCCTTGACATGCTGAGAACTTTCCAGAGATGGATTGGTGCCTTCGGGAACTCAGACACAGGTGCTGCATGGCTGTCGTCAGCTCGTGTC
+
CCCCCGGGGGGGGGGGGGGGGGGGGGGGGGGGGGGGGGGGGGGGGGGGGGGGGGGGGGGGGGGGGGGGGGGGGGGGGGGGGGGGGGGGGGGGGGGGGGGGGGGGGGGEGGGGGGGGGGGGGGGGGGGGGGGGGGGGGGGGGGGGGGGGGGGGGGGGGGGGGGGGGGGGGGEGGGGGGGGGGGGGGGGGGCGGGGGGGGGGGGGGGGGGGGGGGFGGGGGGGGGGGGGFGGGGGGGGGGFGFFFCCGGGGGGGGGFGGGGGGGGGGGGGDCFGGGGGGGGGGGGGG>CGGFFGGGFGGGGG6
@M01751:259:000000000-C669V:1:1102:19861:19228 1:N:0:AGAGTC
AGGATAACCGGATTAGATACCCTGGTAGTCCACGCCGTAAACGATGTCGACTTGGAGGTTGTTCCCTTGAGGAGTGGCTTCCGGAGCTAACGCGTTAAGTCGACCGCCTGGGGAGTACGGCCGCAAGGTTAAAACTCAAATGAATTGACGGGGGCCCGCACAAGCGGTGGAGCATGTGGTTTAATTCGATGCAACGCGAAGAACCTTACCTACTCTTGACATCCACGGAATTCGGCAGAGATGCCTCAGTGCCTTCGGGAACCGTGAGACAGGTGCTGCATGGCTGTCGTCAGCTCGTGTT
+
CCCCCGGGGGGEGGGGGGGGGGGGGGGGGGGGGGGGGGGGGGGGGGGGDGGGGGGGGGGGGGGGGGGGGGGGGGGGGGGGGGGGGGGGGGGGGGGGGGGGGDGGDGGGGGGGGGGGGGGGGGGGGGGGGGGGGGGGGGGGG9FCFGGGGGGGGGGGGGGGDGFGGEEFGGGFGG?C<CGFFGGGGGGGGGGGGC7C8CGGGGGFFGGGGFGGGGGFG7FGGGGGFFGGGGGGCFFEGGCGGGGG@CFGGF9FGFGGGGGGGGGGGCFEGC6C@:AFGGGGGGGGGGF6CECG:FG?CE7CC
@M01751:259:000000000-C669V:1:1102:9032:19261 1:N:0:AGAGTC
AGGATAACCGGATTAGATACCCTGGTAGTCCACGCCGTAAACGATGTCGACTTGGAGGTTGTTCCCTTGAGGAGTGGCTTCCGGAGCTAACGCGTTAAGTCGACCGCCTGGGGAGTACGGCCGCAAGGTTAAAACTCAAATGAATTGACGGGGGCCCGCACAAGCGGTGGAGCATGTGGTTTAATTCGATGCAACGCGAAGAACCTTACCTACTCTTGACATCCAGCGAACTTAGCAGAGATGCTTTGGTGCCTTCGGGAACGCTGAGACAGGTGCTGCATGGCTGTCGTCAGCTCGTGTT
+
CCCCCGGGGFGEFGGGGGGGGGGGGGGGGGGGGGGGGGGGGGGGGGGGGGGGGGGGGGGGGGGGGGFFGGGGGGGGGGGGGGGGGGGGGGGGGGGGGGGGGGGGGGGGGGGGGGGGGGGFDGGGGGGGFGGGGGGGGGGGGGGGGGGFGEGGGGGGGGGGGGGGGGGGGGGGGGGGGDFBFGGGGGGGGGFGGGGGGGGGGGGGDGCFGFFGGGGGGGGGGGGDFFGG5CEFGGGCFGGGG?FGFGGFGGFGFGDGGGDGGGGDEGDCGGGG5CFFGGGGGGGGDEECGGGGGGC+:CD=F
@M01751:259:000000000-C669V:1:1102:24419:19318 1:N:0:AGAGTC
AGGATAACAGGATTAGATACCCTGGTAGTCCACGCCGTAAACGATGTCGACTTGGAGGCTGTTCCCTTGAGGAGTGGCTTCCGGAGCTAACGCGTTAAGTCGACCGCCTGGGGAGTACGGCCGCAAGGTTAAAACTCAAATGAATTGACGGGGGCCCGCACAAGCGGTGGAGCATGTGGTTTAATTCGATGCAACGCGAAGAACCTTACCTACTCTTGACATCCAGAGAATTTGGCAGAGATGCCTTAGTGCCTTCGGGAACTCTGAGACAGGTGCTGCATGGCTGTCGTCAGCTCGTGTT
+
CCCCCGGGGGGGGGGGGGGGGGGGGGGEGGGFGGGGGGGGGFGGGGGGGGGGGFGGGGGGGFGGGGGGGGGGCFGGFGGGGGDGFGGGGFGGGGGGGGCFGEGGGGGGGGGGGGGGGGGGGGGGDEGGFDGCGGGGGGGFGGGFCFGGGGGGGDGGGGGDEEFFGGGGGGGGGGGFFEGGGF@,:FFFGFCGGFGGGDCECGGGGGGGGGGGGDFFGFFG?FGGFGG5EFFFGGGGFDGGDFG?CFF6CG7ACGGGF58CE@EEGG+2<<@FCCCCCGGGGG=CEGGG5:88C6+3;ECFC
@M01751:259:000000000-C669V:1:1102:22912:19330 1:N:0:AGAGTC
AGGATAACAGGATTAGATACCCTGGTAGTCCACGCCGTAAACGATGTCGACTTGGAGGCTGTTCCCTTGAGGAGTGGCTTCCGGAGCTAACGCGTTAAGTCGACCGCCTGGGGAGTACGGCCGCAAGGTTAAAACTCAAATGAATTGACGGGGGCCCGCACAAGCGGTGGAGCATGTGGTTTAATTCGATGCAACGCGAAGAACCTTACCTACTCTTGACATCCACGGAATCTGGCAGAGATGCCTCAGTGCCTTCGGGAACCGTGAGACAGGTGCTGCATGGCTGTCGTCAGCTCGTGTT
+
CCCCCGGGGGGGGGGGGGGGGGGGGGGFGAEFGGGGDGGGGGGGFGGGGGGGGGGGGGDGGDGGGGF9EFCDCFGGGG8EFFGGGCGGGGGDGGGGGFGFEFGEEGGGGGGCEGGGGGEGGGDFBEGGGGGGGGGFFFGGCDFFGDGGGEGGG@:CGGGEGGFGGGDGGGFFGGGFGGGFGGGGDCFGFFCGGGGGGDGD>EFGCF?CGCFGGFCCFCCGC?E?EFGGGGGFGGGCFGGFGGFGGGCGGGFFGFCCEEECCFEGGGCG9CFF>C88+<?CF7;E8CG?@CFFEGGFGEG*0
@M01751:259:000000000-C669V:1:1102:20980:19402 1:N:0:AGAGTC
CGCTTACGTCATCCCCACCTTCCTCCGGTTTATCACCGGCAGTCTCCTTTGAGTTCCCGACCGAATCGCTGGCAACAAAGGATAAGGGTTGCGCTCGTTGCGGGACTTAACCCAACATTTCACAACACGAGCTGACGACAGCCATGCAGCACCTGTCTCACGGTTCCCGAAGGCACTAAGGCATCTCTGCCGAATTCCGTGGATGTCAAGAGTAGGTAAGGTTCTTCGCGTTGCATCGAATTAAACCACATGCTCCACCGCTTGTGCGGGCCCCCGTCAATTCATTTGAGTTTTAACCTTT
+
CCCCCGGGGGGGGGGGGGGGGGGGGGGGGGGGGGGGGGGGGGGGGGGGGGGGGGGGGGGGGGG@8BCFGGGGGGGGGFGGGGGGGGGGGGGGGGGGGGGGGGGGGGGGGGGGGGGGGGGGGFGGGGGGGGGGGGGGGGGGGGGGGGGGDFGGGGGGGGGGGGGGGGGGCFGGGGCGGGGF8EGFFFFGGGGGEGGGGGGFGGEGFGCFGGF:FGGGGFCFFGGGGGFGGGGGGGGGGGFGGGGGGG?CGGGGGGGGGGGGGGGGG+CE=EGGGDCEGGGEGGFGFFGGGGGGGGGGGCF7+
@M01751:259:000000000-C669V:1:1102:10465:19404 1:N:0:AGAGTC
AGGATAACAGGATTAGATACCCTGGTAGTCCACGCCGTAAACGATGTCGACTTGGAGGTTGTTCCCTTGAGGAGTGGCTTCCGGAGCTAACGCGTTAAGTCGACCGCCTGGGGAGTACGGCCGCAAGGTTAAAACTCAAATGAATTGACGGGGGCCCGCACAAGCGGTGGAGCATGTGGTTTAATTCGATGCAACGCGAAGAACCTTACCTACTCTTGACATCCACGGAATCTGGCAGAGATGCCTCAGTGCCTTCGGGAACCGTGAGACAGGTGCTGCATGGCTGTCGTCAGCTCGTGTT
+
CCCCCGGGGGGGGGGGGGGGEGGGGGGGGGGFGGGGGGGGGGGGGGGGGGGGGGGGGGGGFGFGGGGGGGGGGGGGGGGGFGGGGGGGGFGGGGGGGEGGGEFFGGGGGGGGGGGGGGGGCFFEEGGGGGGGGGGGGGGGGGGGGGCGFEGGGGGGGGGGGGGGGG>FGG7B:FFGCFG8FCFGGGFFFFGGGFGEEGGGGGGGGDGGGGG??GGFGGGGGGGGFGGCECGGGGGGGE>FC<<EFFCGGCEFFGGGGGG5EGGGGGFGGGGGGGFC@FFCCFFG***<8;CCEF+<EEGGF
@M01751:259:000000000-C669V:1:1102:17219:19493 1:N:0:AGAGTC
AGGATAACAGGATTAGATACCCTGGTAGTCCACGCCGTAAACGATGTCAACTAGCCGTTGGGATCCTTGAGATCTTAGTGGCGCAGCTAACGCATTAAGTTGACCGCCTGGGGAGTACGGCCGCAAGGTTAAAACTCAAATGAATTGACGGGGGCCCGCACAAGCGGTGGAGCATGTGGTTTAATTCGAAGCAACGCGAAGAACCTTACCTGGCCTTGACATGCTGAGAACTTTCCAGAGATGGATTGGTGCCTTCGGGAACTCTGACACAGGTGCTGCATGGCTGTCGTCAGCTCGTGTC
+
CCCCCGGGGGGFGGGGGGGGGGGGGFGGGGGGGGGGGGGGGGGGGGGGGGGFGGGGGGGGGGGGGFGGGGGGGGGGGGGGGGGGGGGGGGGGGGGGGGGGGGGGGGGGGGGGGGGGGGGGGGGGGGGGFGGGGGGGGGGGGGGGGGGGGGGGGGGGGGGGGGGGGGGGGGGGGGGGGGGGGGGGGGGGGGGDGGGGGGGGGGGGGGGGGGG?FFGGGGDFGGGGGGGGGGGGGFCGGGGGGFGGGGGFFCFDFFFGGGGGGGGGGGGGGFGGGGGGGGGGGGGGGGGCFGFGGG+<=*5C*
@M01751:259:000000000-C669V:1:1102:22865:19511 1:N:0:AGAGTC
CGCTTACGTCATCCCCACCTTCCTCCGGTTTATCACCGACAGTCTCCTTTGAGTTCCCGACCGAATCGCTGGCAACAAAGGATAAGGGTTGCGCTCGTTGCGGGACTTAACCCAACATTTCACAACACGAGCTGACGACAGCCATGCAGCACCTGTCTCACGGTTCCCGAAGGCACTGAGGCATCTCTGCCAGATTCCGTGGATGTCAAGAGTAGGTAAGGTTCTTCGCGTTGCATCGAATTAAACCACATGCTCCACCGCTTGTTCGGGCCCCCGTCAATTCATTTGAGTTTTAACCTTT
+
CCCCCGGGGFGGGGGGGGGGGGGGGGGGGGGGGGGGFGDGGGGGGGGGFGGGGGGGGGGGGGG@8BCEFGGGG,FGGGGGGGGGGFCDGGGGGGGGGGGFGGGGDGGGGFEGGGGGGGGGGGGGFGGGDGGGGGGGGGGGCFGGAFEGGGGGGGGGGFGF;FGGGGGGGGGGGGGGGGGGGGGGGAFBFGGGGGGFFGGGGDGGGFGGGGGCGFG?FGGGGGCGGFDEGGGGGGGFG5CFGG??FGGG8CGCGGGFFG;:C8E5F+<5?CEGGGGEGGCEFFFCFFFFGGFGGGG67?CG+
@M01751:259:000000000-C669V:1:1102:27216:19515 1:N:0:AGAGTC
CGCTTACGTCATCCCCACCTTCCTCCGGTTTATCACCGGCAGTCTCCTTTGAGTTCCCACCATTACGTGCTGGCAACAAAGGATAAGGGTTGCGCTCGTTGCGGGACTTAACCCAACATTTCACAACACGAGCTGACGACAGCCATGCAGCACCTGTCTCAGAGTTCCCGAAGGCACTAAAGCATCTCTGCTAAATTCTCTGGATGTCAAGAGTAGGTAAGGTTCTTCGCGTTGCATCGAATTAAACCACATGCTCCACCGCCTGTGCGGGCCCCCGTCAATTCCTTTGAGTTTTAGCCTT
+
CCCCCGGFGEGGGFFFGGGGGGGGGGGGGGGGGGGGGGGGGGGGGGGGGGGGGGGGGGCGGGGGGGG<CFCGGGGGGGGGGGGFGGGGGGGGGGGGGGGDCBFEGGGGFGGGGGG7FGFFGGGGGGEFEGG7>CFC8>CG7FGGGGGGGFGGGGGGGGGFGGGGGGGGGGGG@CFGGGGG8FFFCC9FFEFBBF9,@FGGDFGGGGD@FGGDFGGFGGGGGGGGFFGG>FFGGGEG9FEFEGGCCF9CGFEGFG@FC@GG>8*;2+0<CCEGEGGGGEGC*ACGGGGGFF=CFEC@?F<<C
@M01751:259:000000000-C669V:1:1102:18335:19594 1:N:0:AGAGTC
AGGATAACAGGATTAGATACCCTGGTAGTCCACGCCGTAAACGATGTCGACTTGGAGGTTGTTCCCTTGAGGAGTGGCTTCCGGAGCTAACGCGTTAAGTCGACCGCCTGGGGAGTACGGCCGCAAGGTTAAAACTCAAATGAATTGACGGGGGCCCGCACAAGCGGTGGAGCATGTGGTTTAATTCGATGCAACGCGAAGAACCTTACCTACTCTTGACATCCAGCGAACTTAGCAGAGATGCTTTGGTGCCTTCGGGAACGCTGAGACAGGTGCTGCATGGCTGTCGTCAGCTCGTGTT
+
CCCCCGGGGGGGGGGGGGGGGGGGGGGGGGGGGGGGGGGGGGGGGGGGGGGGGGGGGGGGGGGGGGGGGGGGGGGGGGGGGGGGGGGGGGGGGGGGGGGGGGGGGDGGGGGFGEGGGGGGGGGGGGGFGGGGGGGGGGGGGGGGGGGGGDGGGGGGGGGGGGGGGGG@CGGGGGGGGGGGGGCFFFFGGGGGGFFGGDGDEECGGGGGGGGGGGCGGGGGGGGFFFGGGGGGGFGF?GFGGGGGGGGGGFFCFGGGGGGCGFGGGGGFDGGGGGGGGGGFGGCFFCCFFFG>ED9EEGGGF
@M01751:259:000000000-C669V:1:1102:5336:19607 1:N:0:AGAGTC
AGGATAACAGGATTAGATACCCTGGTAGTCCACGCCGTAAACGATGTCGACTTGGAGGTTGTTCCCTTGAGGAGTGGCTTCCGGAGCTAACGCGTTAAGTCGACCGCCTGGGGAGTACGGCCGCAAGGTTAAAACTCAAATGAATTGACGGGGGCCCGCCCAACCGGTGGAGCATGTGGTTTAATCCGATGCAACGCGAAGAACCTTACCTACTCTTGACATCCACGGAATTTGGCAGAGATGCCTTAGTGCCTTCGGGAACCGTGAGACAGGTGCTGCATGGCTGTCGTCAGCTCGTGTT
+
CCCCCEGGGDFCEEFFGGFGGGCFCGGFF9CFFGGFGGGGGCFGGGFFGCGGCFGDGDCFGGGGGGG,C<FDFCECE>FEGGGEC@CCGGGEGDB+BFDGCEEGGC@FF<<CB+>FFFDGCFDG:FFGGGAG9>FGFF<DFC>EFGGGC<+@FFEGGG:*<<F*=FC1CCGC@1<<,2281C:FC,>7:@FGGGBGGGE*?*<CCGGCCG7CE+<7CFF+CC6*AFCGD*@6AC+@EEFF*++<@:F6CCCCC?FGFCGEGFFGGG88<FEF*3+0A?FG??;E*8*02;CFEF<8ECF*2
@M01751:259:000000000-C669V:1:1102:6919:19660 1:N:0:AGAGTC
CGCTTACGTCATCCCCACCTTCCTCCGGTTTGTCACCGGCAGTCTCCTTAGAGTGCCCACCATAACGTGCTGGTAACTAAGGACAAGGGTTGCGCTCGTTACGGGACTTAACCCAACATCTCACGACACGAGCTGACGACAGCCATGCAGCACCTGTGTCTGAGTTCCCGAAGGCACCAATCCATCTCTGGAAAGTTCTCAGCATGTCAAGGCCAGGTAAGGTTCTTCGCGTTGCTTCGAATTAAACCACATGCTCCACCGCTTGTGCGGGCCCCCGTCAATTCATTTTAGTTTTAACCTT
+
CCCCCGGGGGGGGGGGGGGGGGGGGGGGGGGGGGGGGGGGGGGGGGGGGGGGGGGGGGGGGGGGGGGGGGGFGGGGGFGGGGGGGGGGGGGGGEGEGGGGGGGGGGGGGFGGGGGGGFGCBFGGGGGGGGGGGGGGGGGGGGGGGGGGGGGGGGGGGCGFGGGGGGGGGGEGEFG8,D<<FFFGFGGGEEFGGG>FFGGGCAFFGFFFFDFCCGBFFFGFEGCGGGGGGGDGGGFFGCGG7FGC@FGGGF8+3@?CG6CFEGGGCFGGGDDGGGGGCCC?E7CGGGFD+<EFFGGGGF?CG
@M01751:259:000000000-C669V:1:1102:16339:19696 1:N:0:AGAGTC
AGGATAACAGGATTAGATACCCTGGTAGTCCACGCCGTAAACGATGTCGACTTGGAGGTTGTTCCCTTGAGGAGTGGCTTCCGGAGCTAACGCGTTAAGTCGACCGCCTGGGGAGTACGGCCGCAAGGTTAAAACTCAAATGAATTGACGGGGGCCCGCACAAGCGGTGGAGCATGTGGTTTAATTCGATGCAACGCGAAGAACCTTACCTACTCTTGACATCCAGCGAACTTAGCAGAGATGCTTTGGTTCCTTCGGGAGCGCTGATACAGGTGCTGCATGGCTGTCGTCCGCTCGTGTT
+
CCCCCGGGFF?FEFF,<-C-EE<FDEEEGGCFFCC@CGGGGGEGGCG9<F@EBF8FC:FFGGCFECF,EED@F,CF@,C<EACGGGGGF<EG+@FE:DFGFGCEEDGGC@EGGGGF8F+>CCF:EEED<DFC,,CDFGGGGFGGCGGGGEGCG7>FEBCF<E:F7:**1**CFC,22:FFGGG@<<?CG9FGFFGGGEGG*A<**0+@::FGG6CCGCFGCC9F:F6C?8*;++<CC+*;@++<+3<C+A*<<9<C5C5:8C*?8/*+03:@FGCFCGGG++;CF>;@>E=*::8C5EGC=
@M01751:259:000000000-C669V:1:1102:12671:19767 1:N:0:AGAGTC
AGGATAACAGGATTAGATACCCTGGTAGTCCACGCCGTAAACGATGTCGACTTGGAGGTTGTTCCCTTGAGGAGTGGCTTCCGGAGCTAACGCGTTAAGTCGACCGCCTGGGGAGTACGGCCGCAAGGTTAAAACTCAAATGAATTGACGGGGGCCCGCACAAGCGGTGGAGCATGTGGTTTAATTCGATGCAACGCGAAGAACCTTACCTACTCTTGACATCCACGGAATTCGGCAGAGATGCCTTAGTGCCTTCGGGAACCGTGAGACAGGTGCTGCATGGCTGTCGTCAGCTCGTGTT
+
CCCCCGGGGGGGGGGGGGGGGGGGGGGGGGGGGGGGGGGGGGGGGGGGGGGGGFGGGGGGGGGGGGGGGGGGGGGGGGGGGGGGGGGGGGGGGGGGGGGGGGGGGGGGGGGGGGGGGGGGGGGGGGGGGGGGGGGGGGGGGGGGGGGGGGGGGGGGGGGGGGGGGGGG>FFGGGGGGGGGGGGGGGGGGGGGGGGGDGGGGGGGGGGGGGGGGGGGGGGGGGGGGGGGGGGGGGGGGGGGG?FGFGGGGGGGGGGGCG>EGGGGGGGGGGGGGGGGGGGGGGGGGGGFFGGGGGFGGDFFC
@M01751:259:000000000-C669V:1:1102:9072:19791 1:N:0:AGAGTC
AGGATAACAGGATTAGATACCCTGGTAGTCCACGCCGTAAACGATGATAACTAGCTGTCCGGGGACTTGGTCTTTGGGTGGCGCAGCTAACGCATTAAGTTATCCGCCTGGGGAGTACGGTCGCAAGATTAAAACTCAAAGGAATTGACGGGGGCCTGCACAAGCGGTGGAGCATGTGGTTTAATTCGAAGCAACGCGCAGAACCTTACCAGCGTTTGACATGTCCGGACGACTTCGGGAACCGTGAGACAGGTGCTGCATGGCTGTCGTCAGCTCGTGTTGTGAAATGTTGGGTTAAGTC
+
CCCCCGGGGGFFGGGGGGGGGGGGGGGGGGGGGGGGGGGGGGGGFGGGGGGGGGGGGGGGGGGGGGGDGGGGGGGGGGEGGGGGGGGGGGGGGGGGGGGGGGGGGGGGGGGGGFCGGGGGFGGGGGGGGFFFGGGGGGGGGGCFGGGGGGGGGGGGGGGGGGGGGGFGGGGGGGGGGGGGGGGGGGGGGGGGGGGGGGG:CFGGGFGGGGGGFEEGCGGGCGFGGGDEEEGGGGGGGGGDGGGGGGGGFGGGCFEGGGGFFGGGGGGGFGGGGGFGGGG8EG=CFF+9++<<CEGGGGGG7
@M01751:259:000000000-C669V:1:1102:26704:19813 1:N:0:AGAGTC
AGGATAACAGGATTAGATACCCTGGTAGTCCACGCCGTAAACGATGAATGCTAGCTGTTGGGGTGCTTGCACCTCAGTAGCGCAGCTAACGCTTTAAGCATTCCGCCTGGGGAGTACGGTCGCAAGATTAAAACTCAAAGGAATTGACGGGGACCCGCACAAGCGGTGGATGATGTGGTTTAATTCGATGCAACGCGAAAAACCTTACCCACCTTTGACATGTACGGAATCCTTTAGAGATAGAGGAGTGCTCGAAAGAGAGCCGTAACACAGGTGCTGCATGGCTGTCGTCAGCTCGTGT
+
CCCCCGFGGGGGGGGGGGGGGGGGGGGGGEFGGGGGGGDGGFGGGCGGGGGGGGGGGFGGGGGGGGGGGGFEFCCDFGGGGGGGGGGGGGGGGGGG9DAFGGGGGGGGGGGDFGGC,?FDC7C>7>FCFGGGGFGGGGGGFDFGGGGGGGGGGDGGGCEGGGGGGGCFGB9FFFGGGGFG>FGGGGGGGGDGGGGGGGGGGCGGE@FGFCFGCFGGGGGGGGGGGGCEEGFGFFGFGGGGGGG?CEFGGGFDCEGFCEDGFGGFEECGGGFGGC9EGGGGCFC6CCE@<A:8CG60+::C*
@M01751:259:000000000-C669V:1:1102:18321:19860 1:N:0:AGAGTC
AGGATAACAGGATTAGATACCCTGGTAGTCCACGCCGTAAACGATGATAACTAGCTGTCCGGGGACATGGTCTTTGGGTGGCGCAGCTAACGCATTAAGTTCCCCGCCTGGGGAGTACGGCCGCAAGGCTAAAACTCAAAGGAATTGACGGGGACCCGCACAAGCGGCGGAGCATGCGGATTAATTCGATGCAACGCGAAGAACCTTACCAAGGCTTGACATACACCAGAACGGGCCAGAAATGGTCAACTCTTTGGACACTGGTGAACAGGTGGTGCATGGTTGTCGTCAGCTCGTGTCG
+
CCCCCGGGGGGGGGGGGGGGGGGGGGGGGGGGGGGGGGGGGGGGGGGGGGGGGGGGGGGGGGGGGGGGGGGGGGGGGGGGGGGGGGGGGGGGGGGGGGFGGGGGGGGGGGGGGGGGGGGGGGGGGGGGGGGGGGGGGGFGFFFGGGGGGGGGGGGGGGGGGGGGGGGGGGGGGGFGGGGGGGDGGGCGGGGGGGGGGGGGGGGGGGGGGGGGGGGGGGGGGGGFGGGGGGGGGGGGEGGGEF7CFGGGGGGGGGGGGGFEGGDGGGGGGGGGGGGEFGGGGGFFGGGGGCGD?+@?EGFFC
@M01751:259:000000000-C669V:1:1102:17728:19874 1:N:0:AGAGTC
AGGATAACAGGATTAGATACCCTGGTAGTCCACGCCGTAAACGATGAATGCTAGGTGTTAGGGGTTTCGATACCCTTGGTGCCGAAGTTAACACATTAAGCATTCCGCCTGGGGAGTACGGTCGCAAGACTGAAACTCAAAGGAATTGACGGGGACCCGCACAAGCAGTGGAGTATGTGGTTTAATTCGAAGCAACGCGAAGAACCTTACCAAGTCTTGACATCCCTTTGACCGGTGTAGAGATATGCCTTTCCTTCGGGACAAAGGAGACAGGTGGTGCATGGTTGTCGTCAGCTCGTGT
+
CCCCCGGGGGGFGGGGGGGGGGGGGGGGGGGGGGGGGGGGGGGGGGGGGGGGGGGGGGGGGGGGGGGGGGGGGGGGGGGGGGGGGGGGGGGGGGGGGGGGGGGGGGGGGGGGGGGGGGGGGGGGGGGGGGGGGGGGGGGGGGGGGGGGGGGGGGGGGGGGEEGGGGGGGGGGGGGGGGGGGGGGGGGGGGGGGGGGGGGGGGGGGGGGGGGGGGGGGGGGGGGGFGGGGFFGCCGFGGGGGGGGGGGFGGGGGGGGGGGGGGGGEFFGGGC?FGCCFGGGGGGGGGGGGGGGGGGFFE77/
@M01751:259:000000000-C669V:1:1102:4024:19988 1:N:0:AGAGTC
CGCTTACGTCATCCCCACCTTCCTCCGGTTTGTCACCGGCGGTCTCCTTAGAGTTCCCACCATTACGTGCTGGCAACTAAGGACAAGGGTTGCGCTCGTTGCGGGACTTAACCCAACATCTCACGACACGAGCTGACGACAGCCATGCAGCACCTGTGTTCGAGTTCCCGAAGGCACCAATCCATCCCTGGAAAGTTCTCGACATGTCAAGGCCAGGTAAGGTTCTTCGCGTTGCATCGAATTAAACCACATACTCCACCGCTTGTGCGGGCCCCCGTCAATTCCTTTGAGTTTCAGTCTT
+
CCCCCGGGGGGGG9EFGGDGGGGACFGGGG7BFGDFFGEFGGGGGFGFGGGFGGGCGGGGCCGGGGGFFGF9FGGCF8EGGDDGGGFFEGFFGCC=FGFFFGGG7>FGFFFGGGGGCEFC9FFGGEGCECFGGGGGGDGGGCFCCF8FGGFGGFFGGGGG9CCC,CFFF>EGGDGGGCCGFFGGCA,=FGGGGFG:<EGGEGGGEFGAECFFGEFFFEFGFE+CGFGFCEEEGGEDFFGD*@EF7CCFGGFCFGGGFGGGCCE880++188?EC8CE/;8*+0?CGFFF7*+<<CEFE+<E
@M01751:259:000000000-C669V:1:1102:14735:20008 1:N:0:AGAGTC
CGCTTACGTCATCCCCACCTTCCTCCGGTTTATCACCGGCAGTCTCCTTTGAGTTCCCGACCGAATCGCTGGCAACAAAGGATAAGGGTTGCGCTCGTTGCGGGACTTAACCCAACATTTCACAACACGAGCTGACGACAGCCATGCAGCACCTGTCTCAGAGTTCCCGAAGGCACTAAAGCATCTCTGCTAAATTCTCTGGATGTCAAGAGTAGGTAAGGTTCTTCGCGTTGCATCGAATTAAACCACATGCTCCACCGCTTGTGCGGGCCCCCGTCAATTCATTTGAGTTTTAACCTTT
+
CCCCCGGGGGGGGGGGGGGGGGGGGGGGGGGGGGGGGGGGGGGGGGGGGGGGGGGGGGGGGGG@88BCFFGGGGGGGGGGGGGGGDGGGGGGGGEEGGGGGGGGGGGGGGDGGGGGGGGGGGGGGGGGGGGGGGGGGGGGGGGGGGGGGGGGGGGGGGG;FFCFDGGGGEGDGGGGGGGGGGGFGCFGGGGGGGGGGGGGFFGGGGGGGCCCFGGGGGGGGGGGGGFFG<FG>ECGGGGFFFF9CGGGGGGGD9<CFGGDDEGGG6E>EEGEEDCDCGGGCCFFFGGFFGGGG:@EE?FG+
@M01751:259:000000000-C669V:1:1102:26548:20062 1:N:0:AGAGTC
AGGATAACCGGATTAGATACCCTGGTAGTCCACGCCGTAAACGATGTCGACTTGGAGGTTGTTCCCTTGAGGAGTGGCTTCCGGAGCTAACGCGTTAAGTCGACCGCCTGGGGAGTACGGCCGCACGGTTAAAACTCTAATGAAATGACGGGGGCCCGCACAAGCGGTGGCGCATGTGGTTTAATTCGATGCAACGCGAAGAACCTTACCTACTCTTGACATCCACGGAATTCGGCAGAGATGCCTTAGTGCCTTCGGGAAACGTGAGACAGGTGCTGCATGGCTGTCGTCAGCTCGTGTT
+
CCCCCGFGGGG@FEF,CDGFCFGFCAFDGGDFFCFGEGGG@FGGGGGFCEFEFF?CFGGGGCFFFFFFFCGC8CFF<,:,CECFFGGGF9DGGG7FCE<EFE7F=>=:?ACFGCFCAAFCFCGGG+:FF7F9F<<FF,@,@F9<,3>=<3@<:@>:BCC*4=<<FGG<:*,=<:1=?FGB7CEG<FCC@FCCFC<CG>>ECCEGEGFFGGG7@FGC@EFDCFD*282CCEFFGGGGCE58:9?++290:@CGGFFGGEGEG/8C:EC89EC88CCE+:9CFFCFGGE?FG**8++<C*:/0
@M01751:259:000000000-C669V:1:1102:18156:20065 1:N:0:AGAGTC
AGGATAACAGGATTAGATACCCTGGTAGTCCACGCCGTAAACGATGTCGACTTGGAGGTTGTTCCCTTGAGGAGTGGCTTCCGGAGCTAACGCGTTAAGTCGACCGCCTGGGGAGTACGGCCGCAAGGTTAAAACTCAAATGAATTGACGGGGGCCCGCACAAGCGGTGGAGCATGTGGTTTAATTCGATGCAACGCGAAGAACCTTACCTACTCTTGACATCCACGGAATTCGGCAGAGATGCCTTAGTGCCTTCGGGAACCGTGAGACAGGTGCTGCATGGCTGTCGTCAGCTCGTGTT
+
CCCCCGGGGGGGGGGGGGGGGGGGGGGGGGGGGGGGGGGGGGGGGGGGGGGGGGGGGGGGGGGGGGGGFGGGGGGGGGFGGGGGGGGGGGGGGGGGGGGGGGGGGGGGGGGGGGGGGGGGGGGGGGGGGFGGDGGGGGFGCFCFGGGGGGFGGGGEGGGGGGFEGGGGGGGGGGGFCGF@FGGFFF<FE9CEGGGEGGCCCEGGGGGGGGGFG9@FFGDGGDGGGCEGDGCGGFFEGG*@FFGFEGGGGGGGEGFGFGGEECFDECEGFGG6;F?FGFD6C+:EC5*0A;***<9A=/:CC
@M01751:259:000000000-C669V:1:1102:16878:20069 1:N:0:AGAGTC
CGCTTACGTCATCCCCACCTTCCTCCGGTTTATCACCGGCAGTCTCCTTTGAGTTCCCGACCGAATCGCTGGCAACAAAGGATAAGGGTTGCGCTCGTTGCGGGACTTAACCCAACATTTCACAACACGAGCTGACGACAGCCATGCAGCACCTGTCTCACGGTTCCCGAAGGCACTAAGGCATCTCTGCCGAATTCCGTGGATGTCAAGAGTAGGTAAGGTTCTTCGCGTTGCATCGAATTAAACCACATGCTCCACCGCTTGTGCGGGCCCCCGTCAATTCATTTGAGTTTTAACCTTT
+
CCCCCGGGGGGGGGGGGGGGGGGGGGGGGGGGGGGGGGGGGGGGGGGGGGGGGGGGGGGGGGG@8BCFGFEGGGGGGGGGGGGGGGGGGGGGGGGGGGGGGGGGGGGGGGGGGGGGGGGGGGGGGGGGGGGGGGGGGGGGGGGGGGGGCCGGFFGFGGFGGGEGGGGGGGGGEGGGGGGGFGGGGGFEGGGGGCFGGGGF:FDGGGGGGGGGGGGFEFGGGGGGGGGGGGGGCEDCGGFGGCGEGG8CFFGGGFGGGGGEGGGGF?FGGDGGEEEGEEECEGG?FGGCGFGGFGGGGDGG+
@M01751:259:000000000-C669V:1:1102:19741:20121 1:N:0:AGAGTC
CGCTTACGTCATCCCCACCTTCCTCCGGTTTATCACCGGCAGTCTCCTTTGAGTTCCCACCATTACGTGCTGGCAACAAAGGATAAGGGTTGCGCTCGTTGCGGGACTTAACCCAACATTTCACAACACGAGCTGACGACAGCCATGCAGCACCTGTCTCAGAGTTCCCGAAGGCACTAAAGCATCTCTGCTAAATTCTCTGGATGTCAAGAGTAGGTAAGGTTCTTCGCGTTGCATCGAATTAAACCACATGCTCCACCGCTTGTGCGGGCCCCCGTCAATTCATTTGAGTTTTAACCTT
+
CCCCCGGGGGGGGGGGGGGGGGGGGGGGGGGGGGGGGDGGGGGGGGGGGGGGGGGGGGFGGGGGGGGGGGGGGGGGGGGGGGGGGGGGGGGGGGGGGGGGGGGGCEGGGGGGGGGGGGGGGGGGGGGGGEDEGGGGGGGGGGGGGGGGG>FFGGGGGGGGGGGGGAFGGGDFGGGGGGGGGGGFGGGGGGGGGGGGGGFGGGGGGGGGGGGGGGGG?FGGGDGFGGGGGDGGG>FGGGFGGGGGGGGGGGGFGFGGGGGFGGGGGGCFGCEGECEGGGGGGGGGFGGGGGFFFGGGGGFFF
@M01751:259:000000000-C669V:1:1102:15457:20163 1:N:0:AGAGTC
CGCTTACGTCATCCCCACCTTCCTCCGGTTTGTCACCGGCAGTCTCCTTAGAGTGCCCACCATAACGTGCTGGTAACTAAGGACAAGGGTTGCGCTCGTTACGGGACTTAACCCAACATCTCACGACACGAGCTGACGACAGCCATGCAGCACCTGTGTCTGAGTTCCCGAAGGCACCAATCCATCTCTGGAAAGTTCTCAGCATGTCAAGGCCAGGTAAGGTTCTTCGCGTTGCTTCGAATTAAACCACATGCTCCACCGCTTGTGCGGGCCCCCGTCAATTCATTTGAGTTTTAACCTT
+
CCCCCGGGGGGGGGGGGGGGGGGGGGGGGGGGGGGGGGGGGGGGCGGGGGGGGGGGGGGGGGGGGGGGGGGGGGGGGGGGGGGGGGGGGGGGGGGGGGGGGGGGGGGGGFGGGGGGGGGGGGGGGGGGGGGGGGGGGGGGGGGGGGGGGFGGGGGGGGGGGGGGGGGGGGGGGGGGGGGGGGGGGGGGGGGGGGGGGGGGGGGGGCFGGG9,*<:FGGGGGGGGGGGGFGGGGG>FGGGGGGGGGGCFGF8CFFCCGGGGCGGGGGCFGGGGGGGDD=E8E7C90CFGF?5CCFGF++<CG
@M01751:259:000000000-C669V:1:1102:18005:20197 1:N:0:AGAGTC
CGCTTACGTCATCCCCACCTTCCTCCGGTTTATCACCGGCAGTCTCCTTTGAGTTCCCGACCGAATCGCTGGCAACAAAGGATAAGGGTTGCGCTCGTTGCGGGACTTAACCCAACATTTCACAACACGAGCTGACGACAGCCATGCAGCACCTGTCTCAGCGTTCCCGAAGGCACCAAAGCATCTCTGCTAAGTTCGCTGGATGTCAAGAGTAGGTAAGGTTCTTCGCGTTGCATCGAATTAAACCACATGCTCCACCGCTTGTGCGGGCCCCCGTCAATTCATTTGAGTTTTAACCTTG
+
CCCCCGGGGGGGGGGGGGGGGGGGGGGGGGGGGGGGGGGGGGGGGGGGGGGGGGGGGGGGGGGC@CFEGGGGGGGGGGGGGGGGGGGGGGGGGGGGGGGGGGGGGGGGGGGGGGGGGGGGGGGGGGGGGGGGGGGGGGGGGGGGGGGGGFGGGGGGGCFGGFGGGGGGGBFFGGGGGGGGGGGGGGGG?FGFGGGGGGGGGGGGGGGGGGGGGGGGGGGGGGFGGGGGGGGGEGGGGDFGGGGGDFGGCGFFGGFGFGGGGGGGG6@E8>G?GGGGEEEDFGGGCFF?FGFGGGFGFFFF+
@M01751:259:000000000-C669V:1:1102:19295:20261 1:N:0:AGAGTC
CGCTTACGTCATCCCCACCTTCCTCGCGGCTTATCACCGGCAGTCTCCCTAGAGTGCCCAACTGAATGATGGCAACTAAGGACGTGGGTTGCGCTCGTTGCGGGACTTAACCCAACATCTCACGACACGAGCTGACGACAGCCATGCAGCACCTGTGTTCGCGTCCCCGAAGGGAACCCCGGATCTCTCCGGATGGCACGACATGTCAAGGGATGGTAAGGTTCTGCGCGTTGCTTCGAATTAAACCACATGCTCCACCGCTTGTGCGGGCCCCCGTCAATTCCTTTGAGTTTTAATCTTT
+
CCCCCGGGGGGGGGGGGGGGGGGGGGGGGGGGGGGGGGGGGGGGGDGGGGGGGGGGGGGGGGGGGGGGGGGGGGGGGGGGGGGGGGGGGGGGGGGGGGGFDGGGGGGGGGGGGGGGGGGGGGGGGGGGGGGGGGGGGGGGGGGGGGGGGGGGGGGGGGGGGGGEEGGGGGGGGGFGFGGGGGGEEGGGGGGGEGGGGDFG>EGGGGGGGGGGGGGG9FGFGGFEGGGGGGGGGGGGF5CGGFGGGGCCGGGGGGCF6@FEGDCFGFGGDGGGGGGEEC8EGGGGGGFC<EEEFG9CF:CF+
@M01751:259:000000000-C669V:1:1102:14149:20317 1:N:0:AGAGTC
AGGATAACAGGATTAGATACCCTGGTAGTCCACGCCGTAAACGATGAGTGCTAAGTGTTAGGGGGTTTCCGCCCCTTAGTGCTGCAGCAAACGCATTAAGCACTCCGCCTGGGGAGTACGACCGCAAGGTTGAAACTCAAAGGAATTGACGGGGACCCGCACAAGCGGTGGAGCATGTGGTTTAATTCGAAGCAACGCGAAGAACCTTACCAAATCTTGACATCCTCTGACCGCCATGGAGACATGGCTTCCCTTCGGGGCAGAGTGACAGGTGGTGCATGGTTGTCGTCAGCTCGTGTCG
+
CCCCCGGGGGGGGGGGGGGGGGGGGGGGGGGGGGGGGGGGGGGGGGGGGGGGGGGGGGGGGGGGGGGGGGGGGGGGGGFGGGGGGGGGGGGGGGGGGGGGGGGGFGGGGGGGGGGGGGGGGGGGGGGGGGGGGGGGGGGGGGGGGGGGGGGGGGGGGGGGDGGGGGGGGGGGGGGGGGGG:FGGGGGFGGGGGGGGGGGGGGCFGGGGGGGGCEFFGGGGGGGGGGGGGGGGGGGDGGGGGGGGGGGGEFFGGGGGGDG>EGGGGGGGGGGGFGGGGGGGGFGGGGGG>FGGGFGGGGGGC
@M01751:259:000000000-C669V:1:1102:19451:20333 1:N:0:AGAGTC
AGGATAACAGGCTTAGATACCCTGGTAGTCCACGCCGTAAACGATGATAACTAGCTGTCCGGGCACTTGGTGCTTGGGTGGCGCAGCTAACGCATTAAGTTATCCGCCTGGGGAGTACGGCCGCAAGGTTAAAACTCAAAGGAATTGACGGGGGCCTGCACAAGCGGTGGAGCATGTGGTTTAATTCGAAGCAACGCGCAGAACCTTACCAGCGTTTGACATGTCCGGACGACTTCCAGAGATGGATTTCTTCCCTTCGGGGACTGGAAGACAGGTGCTGCATGGCTGTCGTCAGCTCGTG
+
CCC<CGGGFGF,CF<FGGGD9@<EFCGGGEEFFGGDCGGGFGGGGDDGCFEFGGFGGFGFDG>@:CFCG@FGGCFDGFGGGDG@EF@FCFGCE@:FE9EFGDFFCCGGCFFC>CB4EG+FECGDEECFGCF9AFD8D<AFGC<B<FDGFGCEGCBFFFF8DGG:C<*1<F>FC*,<C;:<FCF;,@<*@<FGG:B*:*<FGGGG7:F9F6CC5*/;C8<C?+CFE+/88?5*28E:C@F7;@E?FCCFA?FCC<FGFCD?55CEF8C@+**2<61<8CGGGF?FDGE5FCF8/**3<?52:
@M01751:259:000000000-C669V:1:1102:8350:20393 1:N:0:AGAGTC
CGCTTACGTCATCCCCACCTTCCTCCGAGTTGACCCCGGCAGTATCCCATGAGTTCCCACCATTACGTGCTGGCAACATAGAACGAGGGTTGCGCTCGTTGCGGGACTTAACCCAACATCTCACGACACGAGCTGACGACAACCATGCACCACCTGTTTACGAGTGTCCAAAGAGTTGACCATTTCTGGCCCGTTCTCGTATATGTCAAGCCTTGGTAAGGTTCTTCGCGTTGCATCGAATTAATCCGCATGCTCCGCCGCTTGTGCGGGTCCCCGTCAATTCCTTTGAGTTTTAGCATTG
+
CCCCCGFFGGGGGGFDGCEGEFEF9EFFEGGFFFEGEGGGE7FFGGCGGGCDFGGAFFFFGGGCEGGFGGGCGGGGECFGEFFGGGGGGCFGGGG@FGGF8FDGGGGDFGGGFGCFGGGGGGFGGGGDGGG+CF<<DBFEGGFGCAFFGGGFG+@<;>C9C@DCCFFGGGGE,@DFFFCFFGFFFFFGFCFF7C,3CBCFC@CE@<,<:CFGGGGGFGGGG7:<<F98CFGGG5+<C;;F:@FF79+2CEEE6<E<EDGEEED*23<8**21AFF8CCEGGGG7CFF@AFGGEGGFD+9<0
@M01751:259:000000000-C669V:1:1102:5003:20423 1:N:0:AGAGTC
AGGATAACCGGATTAGATACCCTGGTAGTCCACGCCGTAAACGATGTCGACTTGGAGGTTGTTCCCTTGAGGAGTGGCTTCCGGAGCTAACGCGTTAAGTCGACCGCCTGGGGAGTACGGCCGCAAGGTTAAAACTCAAATGAATTGACGGGGGCCCGCACAAGCGGTGGAGCATGTGGTTTAATTCGATGCAACGCGAAGAACCTTACCTGGCCTTGACATGCTGAGAACTTTCCAGAGATGGATTGGTGCCTTCGGGAACGCTTAGACAGGTGCTGCATGGCTGTCGTCAGCTCGTGTT
+
CCCCCFGFGG7FEGGGGGGFFD,CCF,<FGDCGGE8FGGGGGGGGFFFGFGGEGD<<@FEACG<DFEF@CFD8FGGGGGGGGGCEEGGGGGGGGGE:7,CB:FF:=BEEGGGGGCGFFEGGG7BEEC<:EDAFGFFEGGCFFFGGFGGGDCFGCEECEGGGGG:F<FCC7FFGGFDGF9,*C<CFFBGCF<FGDFG5::*:EC8C*3<FGF@FFGGGGGF:CCE+@75AFCEFGGFF++AF7FF?+<**<E:8C+<8EEEEGEGG**<:E98@FCFC9CFFGFEFGGD*1*;=F78C/126
@M01751:259:000000000-C669V:1:1102:7924:20488 1:N:0:AGAGTC
AGGATAACCGGATTAGATACCCTGGTAGTCCACGCCGTAAACGATGTCGACTTGGAGGTTGTTCCCTTGAGGAGTGGCTTCCGGAGCTAACGCGTTAAGTCGACCGCCTGGGGAGTACGGCCGCAAGGTTAAAACTCAAATGAATTGACGGGGGCCCGCACAAGCGGTGGAGCATGTGGTTTAATTCGATGCAACGCGAAGAACCTTACCTACTCTTGACATCCACGGAATCTGGCAGAGATGCCTCAGTGCCTTCGGGAACCGTGAGACAGGTGCTGCATGGCTGTCGTCAGCTCGTGTC
+
CCCCCGGGGGDGGGGGGGGGGFGGGGGGGGGGGGGGGEGGGGGGGGGGGGGGGGGGGGGGGGGGGGGGFGGGGGGGFEGGGGGGG>FGGGGGGGGGGGGGGGGGGGFGGGGGGGGGGGGGGGGDGGGGGGGGGGGFGCGGGFGGGGCGG@FEGDGCF>CEGGGGFGDEDDFGGGGGFGG<7FGDGGGGGFGGGGGGGGGGG5EGGGGGGGGGGGGGGGGGDFCFGGGGGGGGGGGGFG>FGGGGGGGGGE?EGGGG5*8:>FGGEGFEGGGFGGEFGGGGC+8CFEF?FGGFCF+8CC*1*
@M01751:259:000000000-C669V:1:1102:4121:20490 1:N:0:AGAGTC
CGCTTACGTCATCCCCACCTTCCTCCGGTTTATCACCGGCAGTCTCCTTTGAGTTCCCGACCGAATCGCTGGCAACAAAGGATAAGGGTTGCGCTCGTTGCGGGACTTAACCCAACATTTCACAACACGAGCTGACGACAGCCATGCAGCACCTGTCTCACGGTTCCCGAAGGCACTAAGGCATCTCTGCCGAATTCCGTGGATGTCAAGAGTAGGTAAGGTTCTTCGCGTTGCATCGAATTAAACCACATGCTCCACCGCTTGTGCGGGCCCCCGTCAATTCATTTGAGTTTTAACCTTG
+
CCCCCGGGGGGGGGGGGGGGGGGGGGGGGGGGFCGGGGGG:FGFCFFFGGGGGGFGGGGGGGG@88BFGGGCFGGGEDEGGCFGGGGFFGGGGGGGGGGGGGGGGGGDFG,A<FGGGGFGGGGGGEGGGEGGEGGGG:FBFFGGDFGGGGGGFFGGGGGGGGGGGGGGGGGGGGFGGGGGGGGFG9FGGGDE<@FFFFEGGGD9:F@FGGGG@CFFGFGGG?FCC9CCE5CCE5@F?EGGCCECFG?CFFGFGGGGGGG5CE8C@EGGGEE*:?ECEG*CC?<F:ECCEFGCEFFGGGCC+
@M01751:259:000000000-C669V:1:1102:5272:20511 1:N:0:AGAGTC
AGGATAACAGGATTAGATACCCTGGTAGTCCACGCCGTAAACGATGAATGTTAGCCGTCGGGCAGTTTACTGTTCGGTGGCGCAGCTAACGCATTAAACATTCCGCCTGGGGAGTACGGTCGCAAGATTAAAACTCAAAGGAATTGACGGGGGCCCGCACAAGCGGTGGAGCATGTGGTTTAATTCGAAGCAACGCGCAGAACCTTACCAGCCCTTGACATGTCCGGCTATCCAGAGAGATTTGGAGTTCCCTTCGGGGACCGGAGCACAGGTGCTGCATGGCTGTCGTCAGCTCGTGTCG
+
CCCCCGGGGGGGGGGGGGGFEEDGGGGGGGGGGGGGGGGGGGGGCFGGGGGGGGGGGGGGDGGGGGGFGGGGGGGGGGEGFGGGGGGGGGGGDGEGGGGCFEFGGGGGGGGGGGGGGGGGGGGGGGGGGGGGGGGGGGGGGGGG8DFFGGGGGGGGGGGGGGGGDGGGE*<FFGGGGFGGGGGGGGGGGGGGCFEGGGGGGGFC>FGGGF?>8EGFFGGGG6FFGG5CGCEGFFDFGGG*<F7CCFGCFFGGGGGGDC5EG:EGGCDFGGGGGGGGCF<FGFGGGGGFGGGGG@FG=FFFC
@M01751:259:000000000-C669V:1:1102:19203:20637 1:N:0:AGAGTC
CGCTTACGTCATCCCCACCTTCCTCCGGTTTATCACCGGCAGTCTCCTTTGAGTTCCCGACCGAATCGCTGGCAACAAAGGATAAGGGTTGCGCTCGTTGCGGGACTTAACCCAACATTTCACAACACGAGCTGACGACAGCCATGCAGCACCTGTCTCACGGTTCCCGAAGGCACTCAGGCATCTCTGCCGAATTCCGTGGATGTCAAGAGTAGGTAAGGTTCTTAGCGTTGCATCGAATTAAACCACATGCTCCACCGCTTGTGCGGGCCCCCGTCAATTCATTTGAGTTTTAACCTTT
+
CCCCCGGGAEFGGGGGGGGGDF,EEGGGGGGGFFFGGEEGEGGGGGGFGDFGGGGGFFCEEGE@@BCFGGE7BCEDE@EGCFGFGGGFFGGGDGGGECGCECCFE7FFD?E<F:FFFGGGGGFFFCGGGC@FEGGD:>><FGFFFGGGFFGGGGDF8AF;D:CFGGGGEGG<FFEGG,FC:FGFCDFGGGGGEGGFGGGG@FEE7<AC,,<<FFFGFFCGCFCCFF+<78EEE>@?CCFGGGGGGFFEGGCF?:<EF*;*?88:A8CCE5:CGGGG?E*8FFG+<FDGG>ECGG+<<CC+0
@M01751:259:000000000-C669V:1:1102:6554:20694 1:N:0:AGAGTC
CGCTTACGTCATCCCCACCTTCCTCCGAGTTAACCCCGGCAGTCTCCTATGAGTCCCCACCATGACGTGCTGGCAACATAGGACGAGGGTTGCGCTCGTTGCGGGACTTAACCCAACATCACAAGACACGAGCTGACGACAGCCATGCACCACCTGTATACCGACAAAAAGGGGCACCATCTCTGGCGCTTTCCGGCATATGTCAAACCCAGGTAAGGTTCTTCGCGTTGCATCGACTTAATCCGCATGCTCCGCCGCTTGTGCGGGCCCCCGTCAATTCCTTTGAGTTTTAGCCTTGCGG
+
CC@-CE<<FF@F@FCC9@;-CD<,C,FFGGG-C,EF7BFF+@EEE@FGDD<FG<FC8CCEGG96C,,,,CF@CC<6,9EFGGGGCF:CE@FCD@+4:C>=F+:F@ECGFCE?E,CFC<BF,BF,BFFFGGE77+3<FGGDC@F7,83@CFFC38,8,388;@<:@E:>>F*:FCDBCFGD:9?FC:FGG@BCCGG71<FFGGGGGGCEG4*=B?@?FGG7:7CGGEGGCC5CG+?8*8?7C++<?@CGGG9<A?C5C>E*;C6<5**28**?:?*;CFFGFF7?@+*3<9+0*0A@7++:5
@M01751:259:000000000-C669V:1:1102:8251:20755 1:N:0:AGAGTC
CGCTTACGTCATCCCCACCTTCCTCCGGTTTATCACCGGCAGTCTCCCTAGAGTGCCCAACTGAATGATGGCAACTAAGGACGTGGGTTGCGCTCGTTGCGGGACTTAACCCAACATCTCACGACACGAGCTGACGACAGCCATGCAGCACCTGTGTGCACGCCTCCGAAGAGGATCCCCGATCTCTCGAGGTAACATGCCATGTCAAGGGATGGTAAGGGTCTGCGCGTTGCTTCGAATTAAACCACATGCTCCACCGCTTGTGCGGGCCCCCGTCAATTCCTTTGAGTTTTAATCTTGC
+
CCCCCGGGGGGGGGGGGGGGGGGGGGGGGGGGGF@<EGCGGGGGGGGGGFGGGGGGGGGGG?FGGGGFGGGGG9FGGGGGDGGGGGDGEDGGGGGGGGGGGCGCGFFFGGGFGGGGGG?FGGGGGGGGGEGEFFGGEGG@EFGGFFGDGCFGFGGFGGGGGGGGGGCGGGG7CGF8CFFGCEFCFCCFEFGGEGGGCFGGGGGGGGG9BGGFEGGGCCFF+4+<7@EECCCGG7CF5EGFGGFG9CGGGF6<CEFCCFEGGGGGGFEED5CEGGEGGGGGGGGGGGFFG9EFG??FGGGF7
@M01751:259:000000000-C669V:1:1102:21267:20870 1:N:0:AGAGTC
CGCTTACGTCATCCCCACCTTCCTCCGGTTTGTCACCGGCAGTCTCCTTAGAGTGCCCACCATAACGTGCTGGTAACTAAGGACAAGGGTTGCGCTCGTTACGGGACTTAACCCAACATCTCACGACACGAGCTGACGACAGCCATGCAGCACCTGTGTCAGAGTTCCCGAAGGCACCCATCCATCTCTGGAAAGTTCTCTGCATGTCAAGGCCTGGTAAGGTTCTTCGCGTTGCTTCGAATTAAACCACATGCTCCACCGCTTGTGCGGGCCCCCGTCAATTCATTTGAGTTTTAACCTT
+
CCCCCGGFFFFFGGFFFE@FDFGGGFEGGGGGEFGCFGDG@FFFCFGCCEFGGDF<EFGGEEGGFFED,@FFGGCAFGGFGDFGGGGGGGGEG7CF?FFGDDEEDFGFGEDFFCEGEGC@FGGCF@EFGG7FFGFFGD7FFC8FGGGFG9AGC@DEG<@CFGFFFGGFG7FFC7<EGGGG8FF:@F<B;FFGGFFFFGGGFC9FGF<@,C@<*<CBE<FFFCCF<CE?77CF@7*<FFFGFFGGGGF*A>EF6:0+2:8CE5:>F8FFE5:E58C=EGGGGG+:9C:EF7/<A<CFF7CF?
@M01751:259:000000000-C669V:1:1102:13054:20895 1:N:0:AGAGTC
AGGATAACAGGATTAGATACCCTGGTAGTCCACGCCGTAAACTATGAGAGCTAGCCGTTGGGTGGTTTACCACGCAGTGGCGCAGCTAACGCATTAAGCTCTCCGCCTGGGGAGTACGGTCGCAAGATTAAAACTCAAAGGAATTGACGGGGGCCCGCACAAGCGGTGGAGCATGTGGTTTAATTCGAAGCAACGCGAAGAACCTTACCAGCCCTTGACATGTCAGGACGACTTCCAGAGATGGATTTTTTCCCTTCGGGGACCTGAACACAGGTGCTGCATGGCTGTCGTCAGCTCGTGT
+
CCCCCGGGGGGCGGGGGGGGGGGGGGGGGGGGGGGGGGGGGGGGGGGGGGGGGGGGGGGGGGGGGGGGGGGGGGGGGGGGGGGGGGGGGGGGGGGGGGGGGGGGGGGGGGGGGGGGGGGGGGGGGGGGGGGGGGGGGGGGGFGGGGGGGGGGGGGGGGGGGGGGGGEGGGGGGGGFGGGGGGGGGGGGGGGGGGGGGGGGGGGGGGGGGGGGGGGGGGGGGFGGGGGGGGGGGGGGGGGGGGGGGGCFGGGGGGGGGGEEGGGGGGGGGGGFGFGGGGGGGGGGGGGGGGGCGGGGGGGG*
@M01751:259:000000000-C669V:1:1102:6779:20914 1:N:0:AGAGTC
CGCTTACGTCATCCCCACCTTCCTCCGGTTTATCACCGGCAGTCTCCTTTGAGTTCCCGACCGAATCGCTGGCAACAAAGGATAAGGGTTGCGCTCGTTGCGGGACTTAACCCAACATTTCACAACACGAGCTGACGACAGCCATGCAGCACCTGTCTCACGGTTCCCGAAGGCACTGAGGCATCTCTGCCAGATTCCGTGGATGTCAAGAGTAGGTAAGGTTCTTCGCGTTGCATCGAATTAAACCACATGCTCCACCGCTTGTGCGGGCCCCCGTCAATTCATTTGAGTTTTAACCTTG
+
CCCCCGGGGGGGGGGGGGGGGGGGGGGGGGGGGGGGGGGGGGGGGGGGGGFGGGGGGFEGGGG@@8BFGGGGG8FGGGGGGGGGGGGGGGGGGGGGGGGFGGGGGGGGGGFGGDGGGGGGGGGGGGGGGGGGGFGGGGG:FGGGFGGGGGGGGGGGGDGGGGGGGGGGGGGGGGGGGGGGGGGGGDFGFGGFGGGGGGGGGGGGGGGGGDGGEGGGFFFCGGGGGGGDGEGGGGGGGGGFG>FGGG8CGGFGGFGFGGGGGGEGG6EGGGEECECGEGEGG?C7FGFCFGGGGGGGGGGG2
@M01751:259:000000000-C669V:1:1102:23910:20946 1:N:0:AGAGTC
CGCTTACGTCATCCCCACCTTCCTCCGGTTTGTCACCGGCAGTCTCCTTAGAGTGCCCACCATAACGTGCTGGTAACTAAGGACAAGGGTTGCGCTCGTTACGGGACTTAACCCAACATCTCACGAAACGAGCTGACGACAGCCATGCCGCACCTGTGTCTGAGTTCCCGAAGGCACCAATCCACCTCTGGAAAGTTCTCAGCATGTCAAGCCCAGGTAAGGTTCTTCGCGTTGCTTCGAATTAAACCACATGCTCCACCGCTTGTTCGGGCCCCCGTCAATTCATTTGAGTTTTAACCTT
+
@C9-ABFGGFCEGFFFCGE<DG8,FEE:FEGBFCEFGG@FFBEFG<FFGGGF<F,@EF8FGDFG9FEFDFGAFEDFGG@FGF,,C@F,?FF+CF@EC=CF<FG7CGE?FFEC<??DCDGGEFDA8F44>A@BFGGG@7:FC7F=D><B,6>=:>FB8,3,3FF9=FFGCFGGG*>:@3D,>?D9,33D>DCCFGF9FFGF,FC9F,7;<C:,6<<*<FCFDC<FFFBFE@CF7F<,?F788@8C+<FGGFCC6:+C<+*2*:5;8F+9EE*:?*:?EEC8;+2<+<+<09*:C7<7CFGCC
@M01751:259:000000000-C669V:1:1102:19704:20956 1:N:0:AGAGTC
AGGATAACAGGATTAGATACCCTGGTAGTCCACGCCGTAAACGATGTCGACTTGGAGGTTGTTCCCTTGAGGAGTGGCTTCCGGAGCTAACGCGTTAAGTCGACCGCCTGGGGAGTACGGTCGCAAGACTGAAACTCAAAGGAATTGACGGGGGCCCGCACAAGCGGTGGAGTATGTGGTTTAATTCGATGCAACGCGAAGAACCTTACCTGGTCTTGACATCCACGGAACTTTCCAGAGATGGATTGGTGCCTTCGGGAACCGTGAGACAGGTGCTGCATGGCTGTCGTCAGCTCGTGTT
+
CCCCCGGGGGGGGFGGGGGGGGGGGGGGGGGGGGGGGGGGGGGGGGGGGFGGGGGGGGGGGGGGGGGGGGGGGGGGGGGGGGGGGGGGGGGGGGGGGGGGGGGGGGGGGGGGGGGGFGGGDCFGF=CFGGGGGGGGGGGFFGGGGFFGGGGGGGGGGCFGGGCCFGGBCCFFFGGGGGGGFGGGGGGGGGGGGGGGGGGGGGGGGGGGGGGGGGGGGGGGFGGGGGGGGGGGGGGGGFCFDGGGGFEFGGFEGFCGGDG>EGFGEGGGC98FFGGFFGG?CGFGFGGGGGGGGGGGGEFA:
@M01751:259:000000000-C669V:1:1102:8686:20962 1:N:0:AGAGTC
AGGATAACCGGATTAGATACCCTGGTAGTCCACGCCGTAAACGATGTCGACTTGGAGGTTGTTCCCTTGAGGAGTGGCTTCCGGAGCTCACGCGTTAAGTCGACCGCCTGTGGAGTACGGCCGCAAGGTTAAAACTCAAATGAATTGACGGGGGCCCGCACACGCGGTGGAGCATGTGGTTTAATTCGATGCACCGCGAAGAACCTTACCTACTCTTGACATCCACGGAATTCGGCAGAGATGCCTTCGTGCCTTCGGGAACCGTGACACCGGTGCTGCCTGGCTGTCGTCAGCTCGTGTT
+
CCCCCFGGGDCCGEGGGGGF<FFFGGGGGC<FCCFC+CFE@FCEGF,CFGGGGFF,,FFGGGGF9FFGGAFG@FGGGGGDFEGGE:CG,,C,<FCFGGGGGEEEG+@>FF,B8ECFFGEDE+FF@EFC9CFFDGFGCFGGGGGGGF9DF@CFEGDCFEF7<C,*<<F**<<FF*,2>FFCF7CFGFF@CG?7F<BEGCEDGEFGGGGG6<+<6AC@FC7CC:<CG?55*2CG@*8***;88C?7A+<+2;ED8F9<F5E8>E58A8F*<+**/*2:AC9*<+8F**;C>CG5*8A?CEDG=
@M01751:259:000000000-C669V:1:1102:22748:21033 1:N:0:AGAGTC
AGGATAACAGGATTAGATACCCTGGTAGTCCACGCCGTAAACGATGATAACTAGCTGTCCGGGGACATGGTCTTTGGGTGGCGCAGCTAACGCATTAAGTTATCCGCCTGGGGAGTACGGTCGCAAGATTAAAACTCAAAGGAATTGACGGGGGCCTGCACAAGCGGTGGAGCATGTGGTTTAATTCGAAGCAACGCGCAGAACCTTACCAGCGTTTGACATGTCCGGACGACTTCGAGAGATCGATTTCTTCCCTTCGGGGACTGGAACACAGGTGCTGCATGGCTGTCGTCAGCTCGTG
+
CCCCCGGGGGGGGGGGGGGGGGGGGGGGGGGGGGGGGGGGGGGGGGGGGGGGGGGGGGGGGGGGGGGGGGFGGGFGGGGGGGGGGGGGGGGGGGGGFGGGGGGGGGGGGGGGGFGGGGGEGGGGGGGGGGGGGGGGGGGGGGGGGFFGGGGGGGGGGGGGGGGGGGGGGDCEF7CFGGGGFFGGGGGGGGGGGGDGGGGGGGGGGGGGGGGGGGEGGGGGGGGGFEGGGEG>EEECEGGFG>FGFEGGGGGGFCGGGFGCE>EEGGGGGGGGGFEGFDGF6??FFGF5CCGGC@CC<?E::
@M01751:259:000000000-C669V:1:1102:22539:21034 1:N:0:AGAGTC
CGCTTACGTCATCCCCACCTTCCTCCGGTTTATCACCGGCAGTCTCCTTTGAGTTCCCGACCGAATCGCTGGCAACAAAGGATAAGGGTTGCGCTCGTTGCGGGACTTAACCCAACATTTCACAACACGAGCTGACGACAGCCATGCAGCACCTGTCTCACGGTTCCCGAAGGCACTGAGGCATCTCTGCCAGATTCCGTGGATGTCAAGAGTAGGTAAGGTTCTTCGCGTTGCATCGAATTAAACCACATGCTCCACCGCTTGTGCGGGCCCCCGTCAATTCATTTGAGTTTTAACCTTT
+
CCCCCGGGGGEGGGGGGGGGGGGGGGGGGGGGGGGGGGGGGGGGGGGGGGGGGGGGGGGGGGG@@B@FCGGDGDFGGGGGGGGGGGGGGGGGGGGGGGGFDGGGGGGGGFFGGGGGGGGGGGGGGGGGGGGGGGGGGGGGGFGGGGGGGGGGGGGEGDGGGFGGGGGGGGGCCFGFGGFF@FGGGGGFGGGGFGGGGGGGGGGGGGGGGGGGFGG9CFGGGGGGGGGGGGGDCGGGF>CCFCGGF?FF5FGFFCFGGFGGGGGGG6A5ECCEGC:CCEEGG?E7EE?FFD?FFFCFECF7+
@M01751:259:000000000-C669V:1:1102:18828:21108 1:N:0:AGAGTC
CGCTTACGTCATCCCCACCTTCCTCCGGTTTGTCACCGGCAGTCTCCTTAGAGTGCCCACCATAACGTGCTGGTAACTAAGGACAAGGGTTGCGCTCGTTACGGGACTTAACCCAACATCTCACGACACGAGCTGACGACAGCCATGCCGCACCTGTGTCAGAGTTCCCGAAGGCACCAATCCATCCCTGGAAAGTTCTCTGCATGTCAAGGCCTGGTAAGGTTCTTCGCGTTGCTTCGAATTAAACCACATGCTCCCCCGCTTGTTCGGGCCCCCGTCAATTCATTTGAGTTTTAATCTT
+
CC@CCGGGFGGGGGGGGGGFGGGEFEFDCGGGGDFGGGEGGGGGCFCGG9FCDF,@FFAFGGDDDFEEC@FGG6C<FCGD@@FGGGFCFGGCFCEGGGGGG:B7@C:BFG<FECFDFGGF,CFFEDEEGCC@:+FDA+B:>+BFFF<>,3CGGGGEFGGFGFFC<3,EEGC::FFGGGC:FCGC;<,8::C:,<FF,B3@FFFGCF<,@,7B<FFG>FFGCG2<BFAFGGEGGD<FDFC88+;0<FF8;CC6+<0A+*2??*/2:*+<5?GCEEGEE5;*2+0++2<<E780<9+9<<0CF
@M01751:259:000000000-C669V:1:1102:15106:21148 1:N:0:AGAGTC
AGGATAACAGGATTAGATACCCTGGTAGTCCACGCCGTAAACGATGTCAACTAGCCGTTGGGATCCTTGAGATCTTAGTGGCGCAGCTAACGCATTAAGTTGACCGCCTGGGGAGTACGGCCGCAAGGTTAAAACTCAAATGAATTGACGGGGGCCCGCACAAGCGGTGGAGCATGTGGTTTAATTCGAAGCAACGCGAAGAACCTTACCTGGCCTTGACATGCTGAGAACTTTCCAGAGATGGATTGGTGCCTTCGGGAACTCAGACACAGGTGCTGCATGGCTGTCGTCAGCTCGTGTT
+
CCCCCGGGGGGGGGGGGGGGGGGGFGGGGGGGGGGGGGGGGGGGGGGGGGGGGGGGGGGGGGGGGGGFGGGGGGGGGGGGGGGGGGGGGGGGGGGGGGGGGGGGGGGGGGGGGGGGGGGGGGGGGGGGGGGGGGGGGGGGGGFGGGGGFGGGGGGGGGGEGGGGGGGGDGGGGGGFGGGFGGGGGGGGGGGGGGGGGGGGGGGGGGGGGGGFGGGGGGGGFGGGGGGGGGGGGGFCGGGGFGFGGGCFGGFFGGFGGGGGGFFGGGFGGGFFGGFGGGGFFGGGGG8CGGGGGFCGGGGGG
@M01751:259:000000000-C669V:1:1102:23677:21235 1:N:0:AGAGTC
CGCTTACGTCATCCCCACCTTCCTCCGGTTTATCACCGGCAGTCTCCTTTGAGTTCCCGACCGAATCGCTGGCAACAAAGGATAAGGGTTGCGCTCGTTGCGGGACTTAACCCAACATTTCACAACACGAGCTGACGACAGCCATGCAGCACCTGTCTCACGGTTCCCGAAGGCACTGAGGCATCTCTGCCAGATTCCGTGGATGTCAAGAGTAGGTAAGGTTCTTCGCGTTGCATCGAATTAAACCACATGCTCCACCGCTTGTGCGGGCCCCCGTCAATTCATTTGAGTTTTAACCTTT
+
CCCCCGGGFGGFFGFDFGGGGGGGGGGGGGGGGGGGGGGGGGGGGGGGGGGGGGGGGGGGGGG@@BFGGGGDEFGGGGGGGGGGGGGGGGGGGGGGGGGGDDGGGGGCGGGGGGGEGGGGGGGGGCFGGGCCEGGGGEGGGGGGGGGGGGGGGGGGGGGFGGGFGGGGGGGDGGGFGGGGGGGCFGGGGGGFGFGGGGGGGGGFFGG?FGFGFGGGGGGFGGGGFEGGGGGGD>CFFEGDC8?FGGGGGGGGGGGGGGFEGGG>@<E85?EEEGGGC588@EF?EGGD?EFGCGGCGGEE9
@M01751:259:000000000-C669V:1:1102:6262:21255 1:N:0:AGAGTC
AGGATAACAGGATTAGATACCCTGGTAGTCCACGCCGTAAACGTTGGGCGCTAGATGTAGGGACCTTTCCACGGTTTCTGTGTCGTAGCTAACGCATTAAGCGCCCCGCCTGGGGAGTACGGCCGCAAGGCTAAAACTCAAATGAATTGACGGGGGCCCGCACAAGCGGTGGAGCATGTGGTTTAATTCGATGCAACGCGAAGAACCTTACCTACTCTTGACATCCACGGAATCTGGCAGAGATGCCTCATTGCCTTCGGGACCCGTTAGACAGGTGCTGCAGGCCTGTCGTCAGCTCGTG
+
CCCCCGGGGGGGDFGGGGFFF<EFEFDFFFGGFEGGCCFGGGGFGGGGGGGGGGFFA<E9EFGGFFFFGGGGBGGGGGGGFFAFCGGGGGGG?:FGGGGGDGGG7FE=FGGGFGG>FGGGGGGG7FFGGFFGGGGCFGG,DF=FCGG9<DFCGDGCFEEGGF7FFG7FCB7@FFG:,9<BECFFEGF?CCGGGGGGGEG7EGEGGFEFGGGC?F?<<CC7987AAE+<*2::;9++0@>88/;+07+00++++<<9<FFG8?5ACGC8?CC9988++<02<+3A*/+/<<5:;8*++2*/*
@M01751:259:000000000-C669V:1:1102:8967:21278 1:N:0:AGAGTC
AGGATAACAGGATTAGATACCCTGGTAGTCCACGCCGTAAACGATGTCAACTAGCCGTTGGGATCCTTGAGATCTTAGTGGCGCAGCTAACGCATTAAGTTGACCGCCTGGGGAGTACGGCCGCAAGGTTAAAACTCAAATGAATTGACGGGGGCCCGCACAAGCGGTGGAGCATGTGGTTTAATTCGATGCAACGCGAAGAACCTTACCTACTCTTGACATCCAGAGAATTTAGAAGAGATGCTTTAGTGCCTTCGAGAACTCTGAGACAGGTGCTGCATGGCTGTCGTCAGCTCGTGTT
+
CCCCCGGGGGFGGGGGGFGGGGGGGGGGGGCFEGGGGEGGGGGGGGGGGGGGGFGGGGGGGGGGGGGGG9FDFGGGGGGGGGGGGGGGGGGGGGGCGGGGFFGGGGGGGGGGGGGGGGGGGEGGGGGGGGFBFGGDGGGGGGGFGGGGFEGGGGGGGGGGGGGGFFGGGGFGGGGGFGGCEFGGGGGGGGGGFGGGGGGGGGGGDFGGGGGGGGGGGFCGGGGFFFFGGGGGGGF+3CFFFGGGGFGGGGGFGECFGGCFGGGGGF7+CGGGCGGGGCGGGGGG?EGGGGGFGGGFE5=FF
@M01751:259:000000000-C669V:1:1102:23306:21404 1:N:0:AGAGTC
CGCTTACGTCATCCCCACCTTCCTCCGGTTTATCACCGGCAGTCTCCTTTGAGTTCCCGACCGAATCGCTGGCAACAAAGGATAAGGGTTGCGCTCGTTGCGGGACTTAACCCAACATTTCACAACACGAGCTGACGACAGCCATGCAGCACCTGTCTCACGGTTCCCGAAGGCACTAAGGCATCTCTGCCGAATTCCGTGGATGTCAAGAGTAGGTAAGGTTCTTCGCGTTGCATCGAATTAAACCACATGCTCCACCGCTTGTGTGGGCCCCCGTCAATTCATTTGCGTTTTAACCTTG
+
CCCCCGGGGGGGGGGFGGGGGGGGGGGGEGGGGGGFGGGGGGGG9CFGGGGGGGGGGGEGGGGC@BFCFGEGGFFGGFGGGGGGGGGGGGGGGGCGGGGGGGGEGGGGGGGFFF@FGGGGGGGGF>FGGGGC@,>DGGC+<FGGGFFGDFFGGGFDEGGFGGGGCEDFGGGGGGGGGFGFGGGGGGGGGGGG>GGCGGCFGED9FCGGCEFFGFGGGFFCFGG9FGGGGGGGG56EGG68ECGGGGFGGGFFGFG?8CEEGGG>8CCCG;EGG?**2:*C7+0<CCFC+:CEGGC?FAFG7
@M01751:259:000000000-C669V:1:1102:12684:21428 1:N:0:AGAGTC
AGGATAACCGGATTAGATACCCTGGTAGTCCACGCCGTAAACGATGTCGACTTGGAGGTTGTTCCCTTGAGGAGTGGCTTCCGGAGCTAACGCGTTAAGTCGACCGCCTGGGGAGTACGGCCGCAAGGTTAAAACTCAAATGAATTGACGGGGGCCCGCACAAGCGGTGGAGCATGTGGTTTAATTCGATGCAACGCGAAGAACCTTACCTACTCTTGACATCCACGGAATCTGGCAGAGATGCCTCAGTGCCTTCGGGAACCGTGAGACAGGTGCTGCATGGCTGTCGTCAGCTCGTGTT
+
CCCCCGGGGGDGGGGGGGGGGGGGGGGGGGGGGGGGGGGGGGGGGGGGGGGGGGGFGGGGGGGGGGGGFGGGGGGGGGGGGGGGGGGGGCFGGGGGGGGGGGGGGGGEGGGGGGGGGGGGGGGGGGGGGGGGGGGGGGGGGGGGGGGGGGGGGGGGGGGGGGGGGGGEDGGGGGGFGGGGGGGGGGGGGGGGGGGGGGGGGGGGGGGGGGGGGGGGGDFC@?FGGGEGGGGGGG?FGGGGFGGGGGGFGCCEC7CFGDGGGGGGGGGGGGGCCFGGC7FEFFFGGGGFD>=CEGGGGGGCE
@M01751:259:000000000-C669V:1:1102:23556:21452 1:N:0:AGAGTC
CGCTTACGTCATCCCCACCTTCCTCCGGTTTATCACCGGCAGTCTCCTTTGAGTTCCCGACCGAATCGCTGGCAACAAAGGATAAGGGTTGCGCTCGTTGCGGGACTTAACCCAACATTTCACAACACGAGCTGACGACAGCCATGCAGCACCTGTCTCACGGTTCCCGAAGGCACTAAGGCATCTCTGCCGAATTCCGTGGATGTCAAGAGTAGGTAAGGTTCTTCGCGTTGCATCGAATTAAACCACATGCTCCACCGCTTGTGCAGGCCCCCGTCAATTCCTTTGAGTTTTAACCTTG
+
CCCCCGGGGGEGFF@FEECEDGGFGCFGGGGGGGGGGGGGGGGGGGDGFGA<DFCFFGGGGGGG7B@EFFG+CEFGGFF8EGFGEF=CGGGGCEG@CFD<EECE>@<FGGGGGDGEG<@EGGGGGGFDDFBCG<FGE7FEG?<DF8<<@FGGGE,@F;;@E:FFGDGGGEE7F:CGFGFGEFGF:=FFFF<:7::<CCDC@C<C,5<CFACFFGGGG9:FD>F,?,<C/:EEECF?78A8CF<@FF68CFCCFFFFF8@EGEGF@8?ECFD8*:C=C=EC0@FGGGFC+;+2AFCFC?F:+
@M01751:259:000000000-C669V:1:1102:18746:21478 1:N:0:AGAGTC
CGCTTACGTCATCCCCACCTTCCTCCGGTTTATCACCGGCAGTCTCCTTTGAGTTCCCGACCGAATCGCTGGCAACAAAGGATAAGGGTTGCGCTCGTTGCGGGACTTAACCCAACATTTCACAACACGAGCTGACGACAGCCATGCAGCACCTGTCTCACGGTTCCCGAAGGCACTGAGGCATCTCTGCCAAATTCCGTGGATGTCAAGAGTAGGTAAGGTTCTTCGCGTTGCATCGAATTAAACAACATGCTCCACCGCTTGTGCGGGCCCCCGTCAATTCATTTGAGTTTTAAACTTG
+
CCCCCGGGGGGGGGGGGGGGGGGGGGGGGGGGGGGGGGGGGGGGGGGGGGGGFGGGGGDGGGGF@CBFGGGGGGGGGGGGGG9FFGGGGGGGGGGGGGGGGGGGEGGDGGGGCGGGGGGFGGGGGGGEGCGGGGGGGGGDECGGFGGGGGGGGGGGGFFFGGGGGGFGGGGGGGGGGGGGFFGGGCGGGGF7CFFGGGEGGDGFGGGGGGG<,<7?FFF?FAFGGGGGG8EEGGCGFEG*<;@@FF7:CFFG++<:FGGCC>E50+<**8EEEEEGE5C5+<9CFFGC78@@CGGG9+3<2
@M01751:259:000000000-C669V:1:1102:5686:21491 1:N:0:AGAGTC
CGCTTACGTCATCCCCACCTTCCTCCGGTTTATCACCGGCAGTCTCCTTTGAGTTCCCGACCGAATCGCTGGCAACAAAGGATAAGGGTTGCGCTCGTTGCGGGACTTAACCCAACATTTCACAACACGAGCTGACGACAGCCATGCAGCACCTGTCTCACGGTTCCCGAAGGCACTAAGGCATCTCTGCCGAATTCCGTGGATGTCAAGAGTAGGTAAGGTTCTTCGCGTTGCATAGAATTAAAACACATGCTCCACCGCTTGTGCGGGCCCCCGTCAATTCATTTGAGTTTTAACCTTG
+
-ACCCGGGFGGGGFGFGGGGGGGFFFCFGGGGGGGFFGGGGGGGGFGFGCFGGCFFFCFGGGG8788:CE@FGAEDFGGGGGGGGF9F<EE8>:@FGGGGCEFGD>F9F8:8B=FGG8DEDGGGGGG@FCBBFGFFF>=FG<FFGC<FFGGGFFEGFC@F9FBF*>FFFGFFGCCCAFEAF:FFF,C@CC8<:*F*2<CCEGFAEFGGGFBC<BEAFECCG>B,CFCCCCEGEEDC++<<+++3<+<CF8<C6+<E+@@**/;CGDC:EG?CEG=?**;879+<<CCFCFCDFG?C:?C9+
@M01751:259:000000000-C669V:1:1102:17891:21522 1:N:0:AGAGTC
AGGATAACAGGATTAGATACCCTGGTAGTCCATGCCGTAAACGTTGGGCGCTAGATGTAGGGACCTTTCCACGGTTTCTGTGTCGTAGCTAACGCATTAAGCGCCCCGCCTGGGGAGTACGGCCGCAAGGCTAAAACTCAAAGGAATTGACGGGGGCCCGCACAAGCGGCGGAGCATGCGGATTAATTCGATGCAACGCGAAGAACCTTACCAAGGCTTGACATACACCGGAAACGGCCAGAGATGGTCGCCCCCTTGTGGTCGGTGTACAGGTGGTGCATGGTTGTCGTCAGCTCGTGTC
+
CCCCCGGGGCEGGGGGGGGGGGGGGGGGGGGGFGGGGGGGGGGGGGGGGGGGGGGGGGGGGGGGGGGGGGGGGGGGGGGFGGGGGGGGGGGGGGGGGGGGGGGGGGGGGGGGGGGGGGGGGGGGGGGGGGGGGGGGGGGGGFDFGGGGGGGDFGGGGDGGDGGGDFFEGGGGGGGGGCGGGGGGGGGGGFFFFGGGGGGGDCEGGGGGGGGGGGGGGGGGGGFFGGGGFGGGG>EGGGGGGGGGC?CGGGGGGDGGGGFGGGGGGGGGGCFGGEFFEGGGGGGGGCEGGFFGEG9CE5=C*
@M01751:259:000000000-C669V:1:1102:18184:21530 1:N:0:AGAGTC
CGCTTACGTCATCCCCACCTTCCTCCGGTTTGTCACCGGCAGTCTCCTTAGAGTGCCCACCATAACGTGCTGGTAACTAAGGACAAGGGTTGCGCTCGTTACGGGACTTAACCCAACATCTCACGACACGAGCTGACGACAGCCATGCAGCACCTGTGTGCACGCCTCCGAAGAGGATCCCCGATCTCTCGAGGTAACATGCCATGTCAAGGGATGGTAAGGTTCTGCGCGTTGCTTCGAATTAAACAACATGCTCCACCGCTTGTGCGGGCCCCCGTCCATTCCTTTGAGTTTTAATCTT
+
CCCCCGGGGGGGGGGGGG@@FGGGGGGFGCEGGGFAFGGG@:CFFCGG<EEGGGFGGGGGGGGGFGGFGGG<FFGGFFGGGGGGGGGFEGGEGGGGGEFFGGGGGFGGG<FFCFDFFCFGA<FEEGGGGGFGGFGFA7B@>EDGFAFFCFFCEGD>FECCGGC7@CFGFGGDGFGGFCE8:FBFEGF9FBFGGGGGGGGFFGFCGFF:C@:FF@FGGGGCCFFG?ACFGGGCGGEGFGDGFGFGGGF+;;EGCF7FGFGCCC5;F@+<818EGG8CE58*;CFG?CG70:=<CEC98F9CG
@M01751:259:000000000-C669V:1:1102:16616:21606 1:N:0:AGAGTC
AGGATAACCGGATTAGATACCCTGGTAGTCCACGCCGTAAACGATGATAACTAGCTGTCCGGGGACATGGTCTTTGGGTGGCGCAGCTAACGCATTAAGTTATCCGCCTGGGGAGTACGGCCGCAAGGTTAAAACTCAAAGGAATTGACGGGGGCCTGCACAAGCGGTGGAGCATGTGGTTTAATTCGAAGCAACGCGCAGAACCTTACCAGCGTTTGACATGTCCGGACGATTCCCAGAGATGGGTCTCTTCCCTTCGGGGACTGGAACACAGGTGCTGCATGGCTGTCGTCAGCCCGTT
+
CCCCCGGGGC7FGGCCFFGGFFFGGGGGGGGGGGGGGGGGGGGGGGGGFGGGGGGGGGGGGGGGGGGGGGGGDFGGGGGGGGGGGGGGGGGGGGGGGFFGGGGGGGGGGGGGGGGGGGGCFEGGGGGGGGGGFGGGGF@FFGGGG8CFFGGG>FGGGGGFEFG@GCECGDFGGFGGGGG8CFGGG9FFGFGGGGFDECGGGGGCFGF?@FGGGGDEGEGGGGGGG+?5CGGGGGGCEGFCFFFFEFCGGFGEFGFFFGCEG>GGGG>CFGGGGGGG??9EF6+<@>FE>:C@8ECC**2:*
@M01751:259:000000000-C669V:1:1102:6102:21869 1:N:0:AGAGTC
AGGATAACAGGATTAGATACCCTGGTAGTCCACGCCGTAAACGATGATAACTAGCTGTCCGGGAACTTGGTTTTTGGGTGGCGCAGCTAACGCATTAAGTTATCCGCCTGGGGAGTACGGCCGCAAGGTTAAAACTCAAATGAATTGACGGGGGCCTGCACAAGCGGTGGAGCATGTGGTTTAATTCGAAGCAACGCGCAGAACCTTACCAGCGTTTGACATGTCCGGACGATTTCCAGAGATGGATCTCTTCCCTTCGGGGACTGGAACACAGGTGCTGCATGGCTGTCGTCAGCCCGTG
+
CCCCCFGGGFFDFGGGGGGGGGGGGGGGFGGGGGGGGGGGGG;F@FGGGGGGGGGGGGGGGGGGGGGFGGCFFGGGGCGCFGGGGGGGGGGGGGEGFE<EFGCGFF7CFGFDGGGGGFFGGGFCGGGGGCGGGGGFGGCF<FGGADGADCFGGGGGGGGGGGGFCFGGDG77<EGGFFGFGFGGGGGGGCGGGGGGCFD<CFFFGGGGGF?+;CEGGGGCCFEC+<EGGEE>>EFEF79+88EGGFFCEC<E9FC9<C8EC>:EGGGE8EGGGGG++7+<6:<CDFGGGEFGF8*3**2/*
@M01751:259:000000000-C669V:1:1102:23601:21893 1:N:0:AGAGTC
CGCTTACGTCATCCCCACCTTCCTCCGGTTTATCACCGGCAGTCTCCTTTGAGTTCCCGACCGAATCGCTGGCAACAAAGGATAAGGGTTGCGCTCGTTGCGGGACTTAACCCAACATTTCACAACACGAGCTGACGACAGCCATGCAGCACCTGTCTCAGCGCTCCCGAAGGCACCAAAGCATCTCTGCTAAGTTCGCTGGATGTCAAGAGTAGGTAAGGTTCTTCGCGTTGCATCTAATTAAACCAAATGCTCCACCGCTTGTGCGGGCCCCCGTCAATTCATTTGAGTTTTAACCTTG
+
CCCCCGGGGGGGGFGFDGGGGGGGGGGGGGGGCFGGGGGGGGGGDCFGGGGGGGGGCEFGGGGFFCFGGGGCCFGGGGGGGGFFCC,EAFEGGGGGGGGGGGGGGGGFFFGGGEGGGGGGGGGFGDEFGGGGGGGGGGF7CFGGG8FGGGGGFFGFGFCCGFGGGFE:>F7>FCFC@FGCFGGC733FFFGGFFFGGGDC7FFGGG:FGFGGGGGGGGG9FC:FFFCFDGGGDEGGG+CF9CGGG?CG*/EF?E9EC8EEGEGCCC@8C8C88>5EE7CGGFGF?CCE9FGF9C7@<CFF+
@M01751:259:000000000-C669V:1:1102:16194:21941 1:N:0:AGAGTC
AGGATAACCGGATTAGATACCCTGGTAGTCCACGCCGTAAACGATGTCGACTTGGAGGTTGTTCCCTTGAGGAGTGGCTTCCGGAGCTAACGCGTTAAGTCGACCGCCTGGGGAGTACGGCCGCAAGGTTAAAACTCAAATGAATTGACGGGGGCCCGCACAAGCGGTGGAGCATGTGGTTTAATTCGATGCAACGCGAAGAACCTTACCTACTCTTGACATCCAGCGAACTTAGCAGAGATGCTTTGGTGCCTTCGGGAACGCTGAGACAGGTGCTGCATGGCTGTCGTCAGCTCGTGTT
+
CCCCCGGGGGGGGGGGGGGGGGGGGGGGGGGGGGGGGGGGGGGGGGGGGGGGGGGGGGGGGGGGGGGGGGGGGGGGGGGGGGGGGGGGGGGGGGGGGGGGGGGGGGGGGGGGGGGGGGGGGGGGGGGGGGGGGGGGGGGGGGGGGGGGGGGGGGGGGGGGGGGGGGGGGGGGGGGFGGGCFFGGGGGGGGGGGGGGGGGGGGGGGGGGGGGGGGGGGGGFGGFGGGGGEGGGGGGGGGGGGGGGCFGGGGGGGGGGGGGGGGGGGGGGGGGGGGGGGGGGGGGGGGGGGGGGGGGFGGCF6
@M01751:259:000000000-C669V:1:1102:25930:21947 1:N:0:AGAGTC
AGGATAACAGGATTAGATACACTGGTAGTCCACGCCGTAAACGATGTCAACTAGCCGTTGGGATCCTTGAGATCTTAGTGGAGCAGCTAACGCATTAAGTTGACCGCCTGGGGAGTACGGCCGCAAGGTTAAAACTCAAATGAATTGACGGGGGCCCGCACAAGCGGTGGAGCATGTGGTTTAATTCGAAGCAACGCGAAGACCCTTACCTGGCCTTGACCTGTTGAGAACTTTCCAGAGATGGATTGGTGCCTTCGGGACCTCAGACACAGGTGCTGCATGGCTGTCGTCAGCTCGTTTC
+
CCCCCGGCGAAGFFGFGFGG<C<FFGFGGGG9FDDGGGGEFGGGGGEGCFD9FGEFF:68CCF@F,CFEFGGGFGCEFGEE,,C,<CF<E,CCEGGGFGGGGFC===+?=,CCEC:8AB:FFF7CFGFFFF<<,E=CECFFFFC,BDEFECFC7@FBFDGGGFG7*CC:EG,8@:F?@FFFFEFGGFCF>EGFG7F@CCECE++=CF:+<@08@;C?C+A0<C+3<:+:CFGC9:CGCEC8FGC80:CCGF?@7?+/::8**;<++2+*A6>CF6?CFGCEF6FEEG9*2:8CEC+1/**3
@M01751:259:000000000-C669V:1:1102:25572:21968 1:N:0:AGAGTC
AGGATAACCGGATTAGATACCCTGGTAGTCCACGCCGTAAACGATGTCGACTTGGAGGTTGTTCCCTTGAGGAGTGGCTTCCGGAGCTAACGCGTTAAGTCGACCGCCTGGGGAGTACGGCCGCAAGGTTAAAACTCAAATGAATTGACGGGGGCCCGCACAAGCGGTGGAGCATGTGGTTTAATTCGATGCAACGCGACGAACCTTACCTGGCCTTGACATGCTGAGAACTTTCCAGAGATGGATTGGTGCCTTCGGGAACTCAGACACAGGTGCTGCATGGCTGTCGTCAGCTCGTGTC
+
CCCC<DEFFGGGGGGFGGGFCF,CFGGGG9<EFEE?FCFGGFGGFGGDCFGCFF@F8CBEDEDFFF9<FDEFECCEFGGCF?FEEFGGAFFCFEE=?DFEC?=FGCG::D<DEDGGGGD@CGGGGGGGFFG9FGGGGDAFGAFFGFGGC+>EGEFGGGGGGGGGGGGEGGGGG:FF>,F:<CFGGF:<BFGGGC,:/:>8CEGDCCCEGCGFFFFFC@C8C9C@0<<CF7+<+<0<9CFFE?+:;C?6@CF7C++2*;CE>CCFF+<F8C@C89<<CFCCGFFEEGA6CCC;8C+0*:F:*
@M01751:259:000000000-C669V:1:1102:11889:21978 1:N:0:AGAGTC
CGCTTACGTCATCCCCACCTTCCTCCGGTTTGTCACCGGCAGTCCCCTTAGAGTGCCCACCATAACGTGCTGGTAACTAAGGACAAGGGTTGCGCTCGTTACGGGACTTAACCCAACATCTCACGACACGAGCTGACGACAGCCATGCAGCACCTGTGTCTGAGTTCCCGAAGGCACCAATCCATCTCTGGAAAGTTCTCAGCATGTCAAGGCCAGGTAAGGTTCTTCGCGTTGCTTCGAATTAAACCACATGCTCCACCGCTTGTCCGGGCCCCCGTCAATTCATTTGAGTTTTAACCTT
+
CCCCCGGGGGGGGGGG?FEGGGFAFFGCGGG-CEEGGGEDCGCF8CCFDFFF9@@FGFCEGGGGF@EGFFGGF<FACDFFF@@FFGGGEGGGG>F+BFGFCEGDGG7FFDFGGFGFBFGG?9?<,BFG>=CCCFCFF7+@:CFF<<,:>3=,FC8,@<FFGGG9FCFGGGGGG:FFGGG@CG,>@F,<;>:FGFGGFCCFCFF<:BFCCFF?F:CFGFGGGCEGFFCE*<*=@FCF97*FB>EGGFGFGDF6@8<C8FDFC88C*A+<8:*?EGGGDCE5C?<70@F::95<CG7+3<0<E
@M01751:259:000000000-C669V:1:1102:4965:21991 1:N:0:AGAGTC
AGGATAACAGGATTAGATACCCTGGTAGTCCACGCCGTAAACGATGTCAACTAGCCGTTGGGATCCTTGAGATCTTAGTGGCGCAGCTAACGCATTAAGTTGACCGCCTGGGGAGTACGGCCGCAAGGTTAAAACTCAAATGAATTGACGGGGGCCCGCACAAGCGGTGGAGCATGTGGTTTAATTCGAAGCAACGCGCAGAACCTTACCAGCGTTTGACATGGCAGGACGACTTCCAGAGATGGCTTTCTTCCCTTCGGGGACCTGCACACAGGTGCTGCATGGCTGTCGTCAGCTCGTG
+
CCCCCGGGGGGGGFGGGGGGGGGDFAFGGFCFGGGGGGDFFGGGGCFAFFGAEGGGG7@FFGG?FFGGGGFGGGGGG9FFGGGGGGGGGG@@:=FGFEFAF9FFFECFGDFFEEGEFA+@FEGGGFFF,EFFGGFBFD<DFGGGGGGGDGGG7:FEGGGEGGG7@7F*=:FFFFCA;CFG7CFFGFFD:CE>FFF7CCFGFGFFFFEFGEEGF:?CEEGGGCEFGGCCGFE5*;577C<CE6CCF*;@:CFFFC@7CFFEG>>EG>E6;@CEE*;CAC?C9?CC6;*/CFDGGGG8+AC5*
@M01751:259:000000000-C669V:1:1102:9725:22062 1:N:0:AGAGTC
AGGATAACAGGATTAGATACCCTGGTAGTCCACGCCGTAAACGATGTCGACTTGGAGGTTGTTCCCTTGAGGAGTGGCTTCCGGAGCTAACGCGTTAAGTCGACCGCCTGGGGAGTACGGCCGCAAGGTTAAAACTCAAATGAATTGACGGGGGCCCGCACAAGCGGTGGAGCATGTGGTTTAATTCGATGCAACGCGAAGAACCTTACCTACTCTTGACATCCACGGAATTTGGCAGAGATGCCTTAGTGCCTTCGGGAACCGTGAGACAGGTGCTGCATGGCTGTCGTCAGCTCGTGTT
+
CCCCCGGGGGFGGGGGGGGGGGFGGFGGGFFGGGGGGGGGGGGGGGGGGGGGEGFFFGGGGGGGGGGFDGGGGGGGGGGGGGGGGCGEGGGGGGGGGGGGGGG7CFGGEGGGGGDGGDEGGGGGGE:FGGFGGGFFG9FFGGGGGGGGGGGGGGGCFGGFGGGFGGEGDGGGGGGGGFFBCCFGGGGGGF9EEGGGGGGGGGGGGGGF<EGGGGGGGCFG9CEC+0;:CCFGGGGGGGGFCCFFGFGGGGCGGGFGFCEEEGGGGGGDGGGCGFCFGGGGFDEGFCA:EFG*/<+<EEF57
@M01751:259:000000000-C669V:1:1102:18197:22099 1:N:0:AGAGTC
CGCTTACGTCATCCCCACCTTCCTCCGGTTTATCACCGGCAGTCTCCTTTGAGTTCCCGACCGAATCGCTGGCAACAAAGGATAAGGGTTGCGCTCGTTGCGGGACTTAACCCAACATTTCACAACACGAGCTGACGACAGCCATGCAGCACCTGTCTCACGGTTCCCGAAGGCACTAAGGCATCTCTGCCAAATTCCGTGGATGTCAAGAGTAGGTAAGGTTCTTCGCGTTGCATCGAATTAAACCACATGCTCCACCGCTTGTGCGGGCCCCCGTCAATTCATTTGAGTTTTAACCTTT
+
CCCCCGGGGGGGGGGGGGGGGGGGGFGGGGGGGFGGGGGGGGGGGGGGGGGGGGGGGGGGGGG@88BEFFGGGGGGGGGGGGGGGGGDGFDGGGGGGGGGGGGGGGGGGGGGGGGGGGGGGGGGGGGGGGGGGGGGGGGEGGGGGGFGGGGGGGGGGGGGGGGGGGGGGGGGGGGGFGGGGGGGGGGGGFGGGGGC<FFFCGGGFGGGGECEGGGGGGGGFCFGGGGGGGGGCGGCFGEEFGGGGF?FGDFCGG7C@EG?EEGG8+<AC*:5CEGGGDEC9@EGC9C9:ECFGGGG@<EG+
@M01751:259:000000000-C669V:1:1102:10273:22108 1:N:0:AGAGTC
CGCTTACGTCATCCCCACCTTCCTCCGGTTTATCACCGGCAGTCTCCTTTGAGTTCCCGACCGAATCGCTGGCAACAAAGGATAAGGGTTGCGCTCGTTGCGGGACTTAACCCAACATTTCACAACACGAGCTGACGACAGCCATGCAGCACCTGTCTCACGGTTCCCGAAGGCACTAAGGCATCTCTGCCGAATTCCGTGGATGTCAAGAGTAGGTAAGGTTCTTCGCGTTGCATCGAATTAAACCACATGCTCCACCGCTTGTGCGGGCCCCCGTCAATTCATTTGAGTTTTAACCTTT
+
CCCCCGGGGGGGGFGGGGGGGGGGGGGDCEGGGGFGGDGGGGGGGGGGGGGGGGGGGGGGGGG@68BCFGEGG,CDEGGFGFFGGGGGGG7FGDGGEFDFGFGDGGGGGFGGGGGGFGGGGGGGGGGGDGGDGCFFGGGGGGGGGGGGGFFGGGDGGGA,FGGB<FFEFFEE@FFGGFGAEGGFC9?FFFFCEGCFFGGGGGGGGG92?:FGGGGDCFGF<,>9FGGCGGCGEGGFCCFGCFACF+;CFGGGGC?EFGFEGC8CF++8*:C8888?;C8CFGFFFGG?9><CFGGC9EFG+
@M01751:259:000000000-C669V:1:1102:25052:22110 1:N:0:AGAGTC
CGCTTACGTCATCCCCACCTTCCTCCGGTTTATCACCGGCAGTCTCCTTTGAGTTCCCGACCGAATCGCTGGCAACAAAGGATAAGGGTTGCGCTCGTTGCGGGACTTCACCCAACATCTCACGACACGAGCTGACGACAGCCATGCCGCACCTGTGTTCCAGTCCCCGAAGGGAAGAGATCCATCTCTGGAAATCGTCCGGACATGTCAAACGCTGGTAAGGTTCTGCGCGTTGCTTCGAATTAAACCACATGCTACACCGCTTGTGAAGGCCCCCGTCAATTCCTTTGAGTTTTAGCCT
+
CCCCCGGGGGGGFFC@FCGGGGGCF<FG@FGGCGGGGGGGDFGGGGGFGGGFCEFEFG>:@FGFGCF8FC@FG?FFGGFGG?,?EAFCFFFG@E:F7>FF++CCFEF9,CFFFFGE?F<FGGGFG::FCD:C@8=3+3FFEGGGGG?33:@FCFF9,@F;FFBEF?BFGG@7FCCFC8CGGFGGGGFGFFG,C,<C:<FFE1*=@F,CEFFCFEGEEG@:<+<<FGC9C>EGGGCEGE7?FCFEGGGG0**1A++0+<ECC*::AC@++0+<8*8=C5CEGEECGGGGFC+*+<AFCCC6<
@M01751:259:000000000-C669V:1:1102:17813:22164 1:N:0:AGAGTC
AGGATAACCGGATTAGATACCCTGGTAGTCCACGCCGTAAACGATGATAACTAGCTGTCCGGGCACTTGGTGCTTGGGTGGCGCAGCTAACGCATTAAGTTATCCGCCTGGGGAGTACGGCCGCAAGGTTAAAACTCAAAGGAATTGACGGGGGCCTGCACAAGCGGTGGAGCATGTGGTTTAATTCGAAGCAACGCGCAGAACCTTACCAGCGTTTGACATGTCCGGACGATTTCCAGAGATGGATCTCTTCCCTTCGGGGACTGGAACACAGGTGCTGCATGGCTGTCGTCAGCTCGTG
+
CCCCCGGGG7CFGGGGGGGGGGGGGGDGGGGGGGGGGGGGGGGGGGGGGGGGGGGFGGGGGGGGGGGGGGGGGGGGGGGGGGGGGGGGGGGGGGGGGGGGGGGGGGGGDFFGGGGGGGGGGGGEGGGGFGGDGFGGGGGGGGGGGGGGGGGGGGGGGGGGGGGGGGGGGECFGGCFGGGGGGGGGGGGGGDCFFGEEGDEFGGGGGFGGGGGGGEGGGGGGGGGGGGGGGGGGGGGGGCCCFFGGGCGGGGGGFGGGGG5C>588CFGGFGGGGGGGGGGGGGGGCEEGGGGGGEC<FG57
@M01751:259:000000000-C669V:1:1102:24632:22177 1:N:0:AGAGTC
AGGATAACAGGATTAGATACCCTGGTAGTCCACGCCGTAAACGATGTCGACTTGGAGGTTGTTCCCTTGAGGAGTGGCTTCCGGAGCTAACGCGTTAAGTCGACCGCCTGGGGAGTACGGCCGCAAGGTTAAAACTCAAATGAATTGACGGGGGCCCGCACAAGCGGTGGAGCATGTGGTTTAATTCGATGCAACGCGAAGAACCTTACCTACTCTTGACATCCACGGAATTCGGCAGAGATGCCTTAGTGCCTTCGGGAACCGTGAGACAGGTGCTGCATGGCTGTCGTCAGCTCGTGTT
+
CCCCCGGGGGGFGFFEFGGGGG9FGFGGGCGGFDGGGEGDGGGGGFGGGFEGDGGGGDGGGGGGGGGGCGDG,CFGGGGGGGCCEGGGGGGGGGEGGGGGGGGGGGGGGGGGGGGEGGGGDFGGGGGG9DG<FGFGGGF=FFGGGGGGFEG@FECFGEGGGECGGGC<7CCECGGGGEFFCGFCFCFGGDFFGGGE@>C>8EGGFGGGGGGGGCCCC?CGFF?FGFGEE8EFCFFGGCFGGGGGG7CGFFGGDCFGF5*8EC8:CFFE+9CCGGGGGFGGFFCGGG698EC*1<++*:CG6
@M01751:259:000000000-C669V:1:1102:25480:22217 1:N:0:AGAGTC
CGCTTACGTCATCCCCACCTTCCTCCGGTTTGTCACCGGCAGTCCCATTAGAGTGCCCTTTCGTAGCAACTAATGGCAAGGGTTGCGCTCGTTGCGGGACTTAACCCAATATCCCACGACACGAGCTGACGACAGCCATGCAGCACCTGTGTTACGGCTCTCTTTCGAGCACTCCTCTATCTCTAAAGGATTCCGTACATGTCAAAGGTGGGTAAGGTTTTTCGCGTTGCATCGAATTAAACCACATCATCCACCGCTTGTGCGGGTCCCCGTCAATTCCTTTGAGTTTCAACCTTGCGGC
+
CCCCCGGGGGGGGGGGGGDFGGGGFGGGGGGGFGGGGGGGGGGGGGGGGGGFGGGGGGFGGGGGGGGGGGGGFGGGGGGGFCCFGGGGGGGGGGGGGEFGCFGGGG8F+=BCF,AFF@FGGGGGGGGGGGGGGGGGGGGGGGGGGGGFGGGGGGFGGGGGF9FGGFGG<@FG:FCFGG?FFFGGGGGGG>CFGGGGGGGG@FGGFGGFFGCEEEGGGFGGGG?C<FGEG@CC9>@FGGGF@@CFGDGGGGGGGGGGGDEGGGGGGD8CCEFGC>EGF?0A?FFGGGGGE+<EE:CFF?*2/
@M01751:259:000000000-C669V:1:1102:5243:22219 1:N:0:AGAGTC
CGCTTACGTCATCCCCACCTTCCTCCGGTTTATCACCGGCAGTCTCCTTTGAGTTCCCGACCGAATCGCTGGCAACAAAGGATAAGGGTTGCGCTCGTTGCGGGACTTAACCCAACATTTCACAACACGAGCTGACGACAGCCATGCAGCACCTGTCTCACGGTTCCCGAAGGCACTAAGGCATCTCTGCCGAATTCCGTGGATGTCAAGAGTAGGTAAGGTTCTTCGCGTTGCATCGAATTAAACCACATGCTCCACCGCTTGTGCGGGCCCCCGTCAATTAATTTGAGTTTTAACCTTG
+
CCCCCGGGGGGGGGGGGGGGGGGGGGGDGGGGGGGGGGGGGGGGGGGGFGGFGGFGFFGEGGG@6BCFGGGGGGCDFGGFGFGGGFG?F=FGGG@GGGGGGGEGGFDFGFFFCFGGGGGGGGGGGGGGGGG7CGGGGGGGGGGGFGGGFGG<FGGGGGGGGCGGGGGGC@FGGGGGGGGGGGGFGFFGGGGGD7<FFFG<FE*?CEF9FFGFGGC9CFFDCGFCFCEFGGGGGGFCF5EGGG+@9E**1AF:++<+<C68?EGFGFG58CG8CE*/;CEEGG+3A<EFCFGFGG?CCFFC7
@M01751:259:000000000-C669V:1:1102:17432:22261 1:N:0:AGAGTC
AGGATAACAGGATTAGATACCCTGGTAGTCCACGCCGTAAACGATGTCAACTAGCCGTTGGGATCCTTGAGATCTTAGTGGCGCAGCTAACGCATTAAGTTGACCGCCTGGGGAGTACGGCCGCAAGGTTAAAACTCAAATGAATTGACGGGGGCCCGCACAAGCGGTGGAGCATGTGGTTTAATTCGAAGCAACGCGAAGAACCTTACCTGGCCTTGACATGCTGAGAACTTTCCAGAGATGGATTGGTGCCTTCGGGAACTCAGACACAGGTGCTGCATGGCTGTCGTCCGCTCGTGTC
+
CCCCCFGGFF@,CCEGGFGFG@AFF<FGFFFF<@CFDECEFCFCFGGG9EF9,CFEF@:BFFEFF8F,EFGCDCDFFFFF8CEGCGGGA<FFGGGGFE,CECEFGFCCCD@GGEGCF,?>:FFGEEFGGGEEGF9B,EDFGGAFFGFG,CCE7CFGGGD7FGFC,CE*=::F@CFEFCFACFGGG@CCFF:F<<4=:FG<<ECF*;99:ECFG>FFGFG<?CF8:9E5@<+0<9ECCGG5@CEDDE?6*<EGGFCFG85:CC+:<8@C6CCE*A8<E7<<<C6F6*2:/;C*:?;?*:FF*
@M01751:259:000000000-C669V:1:1102:10698:22289 1:N:0:AGAGTC
AGGATAACAGGATTAGATACCCTGGTAGTCCACGCCGTAAACGATGTCGACTTGGAGGCTGTTCCCTTGAGGAGTGGCTTCCGGAGCTAACGCGTTAAGTCGACCGCCTGGGGAGTACGGCCGCAAGGTTAAAACTCAAATGAATTGACGGGGGCCCGCACAAGCGGTGGAGCATGTGGTTTAATTCGATGCAACGCGAAGAACCTTACCTACTCTTGACATCCAGAGAACTTTCCAGAGATGGATTGGTGCCTTCGGGAACTCTGAGACAGGTGCTGCATGGATGTCGTCAGCTCGTGTT
+
CCCCCGGGGFGGGFGGGGGGGGGGGGGFGGFGGGGGGGGGGGGGFGGGGGGGGGGGGGGGGGGGGGGGGGGGGGGGGDGGGGGGGGGGGGGDEGGGGGGGGGGGGGGDGGGGGGGGGGGGGGGGGGGGGGGCGGGGGGGGGGGGGGGGGEGGGEG<FEGGGGGGGGGGGGFFGGGGGGGGGGGGGGGGGGGGGGFGGGGGEGGGGGGGGGGG?FGGGGGGGGCEGGGGGGGCFDG7EDGGGGGGGFGF>CCGGGF9FCGGCFFFGGGGGGGF8<CCGGD6CCF+2:@<F**;ECCGGGGG6
@M01751:259:000000000-C669V:1:1102:12345:22412 1:N:0:AGAGTC
AGGATAACAGGATTAGATACCCTGGTAGTCCACGCCGTAAACGATGTCGACTTGGAGGCTGTTTCCTTGAGAAGTGGCTTCCGGAGCTAACGCGTTAAGTCGACCGCCTGGGGAGTACGGCCGCAAGGTTAAAACTCAAATGAATTGACGGGGGCCCGCACAAGCGGTGGAGCATGTGGTTTAATTCGATGCAACGCGAAGAACCTTACCTACTCTTGACATCCACGGAATTCGGCAGAGATGCCTTAGTGCCTTCGGGAACCGTGAGACAGGTGCTGCATGGCTGTCGTCAGCTCGTGTT
+
CCCCCGGGGC?EGGGGGGGGFGFGGGGGGGCFGGGGGGGGGGGG?FFGGGGGGGFGGGGG@FFCGGFG9FFCGGGGGGCGFGGGGGGGG,EFFGEFGGGG9FEGGGGGGGGGGGGGGGG7+CFG:CFGFFFGGGGGGGGCAFGGGGGGGGGGGGGFGGGGEEFEFC:FFE:*8F9CAFGGG7FGG9A@<@FE99FFE7*://<CDGGFGGGFECFGGFGCF7CC++?EGDGC+8ED>*1;C7ACEGFG79+2@@C@EG5EGGFCG58*3<@6*CC6C7CE7CFC**2+*2C8::C8?5CC*
@M01751:259:000000000-C669V:1:1102:21468:22421 1:N:0:AGAGTC
CGCTTACGTCATCCCCACCTTCCTCCGGTTTATCACCGGCAGTCTCCTTTGTGTTCCCGACCGAATCGCTGGCAACAAAGGATAAGGGTTGCGCTCGTTGCGGGACTTAACCCAACATTTCACAACACGAGCTGACGACAGCCATGCAGCACCTGTCTCACGGTTCCCGAAGGCACTGAGGCATCTCTGCCAGATTCCGTGGATGTCAAGAGTAGGTAAGGTTCTTCGCGTTGCATCGAATTAAACCACATGCTCCACCGCTTGTGCGGGCCCCCGTCAATTCATTTGAGTTTTAACCTTG
+
CCCCCGGGGGGGEGFFEGGGGGGFGGGGECCFGGGGFEEEGGGGFGFFFGGGGGGGGGGDGCFCFBBFGFFEEFGCFFFCGEGGGGGGGGGGGCFFFEDGGGCFGGGGGGFCGGGGGGFGGDFGGGFEFDGDEGGGGCCGFFEFG@FCCBFGF?CGGCGFGGGGGCGGGDGGGGFFFGGGF>FDF;FDGGFFGC:<<FFGGGCGGGGGGGGDGECGFGGGFBFFGGGGGGG5EDCG9C88@GFGGGFGFGCCC:9:F6FG5*CFGFGEGE8E8?ECCGGDF+AF9EFGCC9AF9+<C7FE+
@M01751:259:000000000-C669V:1:1102:16072:22452 1:N:0:AGAGTC
AGGATAACAGGATTAGATACCCTGGTAGTCCACGCCGTAAACGATGTCGACTTGGAGGTTGTTCCCTTGAGGAGTGGCTTCCGGAGCTAACGCGTTAAGTCGACCGCCTGGGGAGTACGGCCGCAAGGTTAAAACTCAAATGAATTGACGGGGGCCCGCACAAGCGGTGGAGCATGTGGTTTAATTCGATGCAACGCGAAGAACCTTACCTACTCTTGACATCCACGGAATCTGGCAGAGATGCCTCAGTGCCTTCGGGAACCGTGAGACAGGTGCTGCATGGCTGTCGTCAGCTCGTGTT
+
CCCCCGGGGGFGGGGGGGGGGGFGGGGGGGGGGGGGGGGGGGGGGGGGGGGGGGGGGGGGGGGGGGGGGGGGFGGGGGGGGGGGGGGGGGGGGGGGGGGGGGGGGGGGGGGGGGGGGGGGGGGGGGGGGGGGGGGGGGGGGGGCAFGGGEGGDDD@FGGGGGGGFGGEGGGGGGGGGFFFFGGGGGGGGCFGFGGDGGGDEGGGGGGGGFGGGGGGGGFGGGGGGFEEGGG6FGGGGGGGF?:CF9@FCFFGGG7@FGGGGGG8?EC:EGGGGGGF+ACEGGFGCC8@F88C88<CC:7/6
@M01751:259:000000000-C669V:1:1102:20694:22465 1:N:0:AGAGTC
CGCTTACGTCATCCCCACCTTCCTCCGAGTTGACCCCGGCAGTCTCCTATGAGTCCCCGCCATAACGCGCTGGCAACATAGAACGAGGGTTGCGCTCGTTGCGGGACTTAACCCAACATCTCACGACACGAGCTGACGACAACCATGCACCACCTGTACACCGACCACAAGGGGGCGACCATCTCTGGCCGTTTCCGGTGTATGTCAAGCCTTGGTAAGGTTCTTCGCGTTGCATCGAATTAATCCGCATGCTCCGCCGATTGTGCGGGCCCCCGTCACTTCCTTTGAGTTTTAACCTTGC
+
CCC9CFFGFGDGGCFFFGEFFCFDFGGGGFGFGDGFCG7FGGGGFGFGGGFDFGGGGFGGGGGGGGGCEGGGCGFGCFGGGGGGEGGGGGGGGCFEEEGGEEGGCEFFGEAB9FGCCFDF,BFFGGGGGCE7@F<<FEFECFFFGFAAEG@FFC<FFF<BCFGG:CFCE7:<F*<1CFGEGFG?+<,:C::8::FFGD>8EE?G<FFF6EEGDGC+<EGG?F+ACFG**:EECCCF:CCCFCGG7CE5*;1C?9FC8**2**1<+0*:CEEEGG5CGG*@F@70CFEFGGCFGGFCEECE0
@M01751:259:000000000-C669V:1:1102:25741:22471 1:N:0:AGAGTC
CGCTTACGTCATCCCCACCTTCCTCCGGTTTATCACCGGCAGTCTCCTTTGAGTTCCCGACCGAATCGCTGGCAACAAAGGATAAGGGTTGCGCTCGTTGCGGGACTTAACCCAACATTTCACAACACGAGCTGACGACAGCCATGCAGCACCTGTCTCACGGTTCCCGAAGGCACTAAGGCATCTCTGCCAAATTCCGTGGATGTCAAGAGTAGGTAAGGTTCTTCGCGTTGCATCGAATTAAACCACATGCTCCACCGCTTGTGCGGGCCCCCGTCAATTCATTTGAGTTTTAACCTTG
+
CCCCCGFFFGGGFGGGGGGFGGGGGGGDGGGGGGGGGGDGGGGGFGG9FFFFGGGGGGCCECG88B@C,6CFGFGGGGGGGGGFFGGGGGGGGGEGGGGGGGGGGGCG9FFGGGGGFFGGCFGGGG8:F7CEGFFGEEDEB<F7<3<F<<DFFCGGGFGGFGGGGEFG>FGGFG:DFGGGGGFDGCFECEEGACF,,?FCF*1FFBCFGGF7FEF?BBBCGG9AFGGGDC>ECGGG+8CECF9CGG68/;CF?FGGGGE*1C;CF<C5C5CEGGG=;5?:+<CFGFFG+;FGFG??EGGG+
@M01751:259:000000000-C669V:1:1102:14194:22519 1:N:0:AGAGTC
CGCTTACGTCATCCCCACCTTCCTCCGGTTTATCACCGGCAGTCTCCTTAGAGTGCCCACCATAATGTGCTGGTAACTAAGGACAAGGGTTGCGCTCGTTACGGGACTTAACCCAACATCTCACGACACGAGCTGACGACAGCCATGCAGCACCTGTGTCAGAGTTCCCGAAGGCACCGATCCATCTCTGGAAAGTTCTCTGCATGTCAAGGCCTGGTAAGGTTCTTCGCGTTGCTTCGAATTAAACCCCATGCTCCACCGCTTGTGCGGGCCCCCGTCAATTCATTTGAGTTTTAACATT
+
CCCCCGGGFE@FC<FF@FEGFGFAF@F:6@CF9<,FF@EGG7CECAEFFC<FGGGG9CFGFGGEFGGGGGFGDEDFFFGG6<DEFDF,BFG7EFGGGGGEGGGCGGCGGFABFFFFCD=FAFGGGGGGGGEGGGGGGDGEFGGGGFFE=F=FGDFGGGGG,>FFED=ECG>FG7B,>CFEEDGGGGGGFFFGF@CF;CFGG?9F@,@@FC,<:7<CFFF<:F:CBFCB:F@FGCEFEE7F+75:C:+C*;CC*CC<ECFFCEEEGF6<?E8E8**:ECGGCGCE?EG<9:EEC?F@+<+<<
@M01751:259:000000000-C669V:1:1102:20007:22550 1:N:0:AGAGTC
CGCTTACGTCATCCCCACCTTCCTCCGGTTTATCACCGGCAGTCTCCTTTGAGTTCCCGACCGAATCGCTGGCAACAAAGGATAAGGGTTGCGCTCGTTGCGGGACTTAACCCAACATTTCACAACACGAGCTGACGACAGCCATGCAGCACCTGTCTCACGGTTCCCGAAGGCACTAAGGCATCTCTGCCGAATTCCGTGGATGTCAAGAGTAGGTAAGGTTCTTCGCGTTGCATCGAATTAAACCACATGCTCCACCGCTTGTGCGGGCCCCCGTCAATTCATTTGAGTTTTAACCTTT
+
CCCCCGGGGGGGGFGGGGGGGGGGGGGGGGGFGGGGGGGGGGGGGGGGGGGGGGGGGGGGGGG@8BBFFGGGGGGGGGGGGGGGGGGGGGGGGGGGGGGGGGGGGGGGGGGGGGGGGGGGGGGGGGGGGGGGGGGGGGGGGGGGGFGGGGGGGGGGGGGGGGGGGGGGGGGGGGGFFFGGFGFGGGGGGGGGGGGFFGGGGGDCGGGGGGGFFGGGGGGG?FFCFGGGGGGGEGGGFGFEFGGGGGGGGGGGGGFGGGGGDEGFGFEGGGGGGGGDEGGGGGC?FGG?AFCCC7<CCECE+
@M01751:259:000000000-C669V:1:1102:5697:22618 1:N:0:AGAGTC
AGGATAACAGGATTAGATACCCTGGTAGTCCACGCCGTAAACGATGTCGACTTGGAGGTTGTTCCCTTGAGGAGTGGCTTCCGGAGCTAACGCGTTAAGTCGACCGCCTGGGGAGTACGGCCGCACGGTTAAAACTCAAATGAATTGACGGGGGCCCGCACAAGCGGTGGAGCATGTGGTTTAATTCGATGCAACGCGAAGAACCTTACCTACTCTTGACATCCACGGAATCTGGCAGAGATGCCTCAGTGCCTTCGGGAACCGTGAGACAGGTGCTGCATGGCTGTCGTCAGCTCGTGCT
+
CCCCCGGDC6CFFFGGGFGFFGCFFAFEGGGGGE>FEGDGFGGGGFEGGDFFEFFFDGGGDGGEFGGGG9<FFGGF,FCF8FG77FEGGDECDGCGGC<FF@=FEGGFDFGGGGGGGFGEGGGCG+6>FGGGGGGFFFGFGGFGFGGG9FGEEDCBECFC<CCCEGGGGGC:FFGGGGGFCCCF<FFGGCFEAFEE8EEGGDFGGFCFFFGGGGGGF7CF79<8F@?EC?5<EF+AF58E6CEDGGGGG9CEFFGFEE*:?FECEFF5:<FFGF+CFF66+<;CCGGGGGFF5?FFC*:*1
@M01751:259:000000000-C669V:1:1102:7289:22664 1:N:0:AGAGTC
CGCTTACGTCATCCCCACCTTCCTCCGGTTTATCACCGGCAGTCTCCTTTGAGTTCCCGACCGAATCGCTGGCAACAAAGGATAAGGGTTGCGCTCGTTGCGGGACTTAACCCAACATTTCACAACACGAGCTGACGACAGCCATGCAGCACCTGTCTCACGGTTCCCGAAGGCACTGAGGCATCTCTGCCAGATTCCGTGGATGTCAAGAGTAGGTAAGGTTCTTCGCGTTGCATCGAATTAAACCACATGCTCCACCGCTTGTGCGGGCCCCCGTCAATTCATTTGAGTTTTAACCTTG
+
CCCCCGGGGGGGFGGGGGGGGGFGGFGG@CEGGGEFGGGCCCFFGGFE@9<EGGGGFGGEGGG@@88:CEEGGEFGGGGGFGGGGGGCGGDGGGGGGGGDCED+@FFGFGGGGCF+DECCAE,DEEGG>EGGGGGGDEGCFGG7>EGFFGF<F,@FFCBFGGGF@7FG*CC@>>C@FCFBCGGFFFFF9<<FCGCFF@7:CCEDFGGF9<FGGGGGGGFFFGGGGG@CFCEDEGCCG:8*<FF:@FGGC@F?F+9CGDGCCEGGC@??C>?EEECECGGG9<:<CCF@9*3<CCFCE7FG+
@M01751:259:000000000-C669V:1:1102:15358:22740 1:N:0:AGAGTC
CGCTTACGTCATCCCCACCTTCCTCCGGTTTATCACCGGCAGTCTCCTTTGAGTTCCCGACCGAATCGCTGGCAACAAAGGATAAGGGTTGCGCTCGTTGCGGGACTTAACCCAACATTTCACAACACGAGCTGACGACAGCCATGCAGCACCTGTCTCACGGTTCCCGAAGGCACTGAGGCATCTCTGCCAAATTCCGTGGATGTCAAGAGTAGGTAAGGTTCTTCGCGTTGCATCGAATTAAACCACATGCTCCATCGCTTGTGCGGGCCCCCGTCAATTCATTTGAGTTTTAACCTTT
+
CCCCCFGFAGGFAFGGGC7FCCFAFFE@6@FFC,C@@;+:F@FC9E<<EEFDFFC9CFCE@F:@88B@<EFD799CFGGC8<AFC?FCFFCC7:FDE:D<=F:F+>FG9F<<=?F=F=CF9C8ADCFECECE@D<>+B:<F<@C9@8>=FCGFFE;,@EGACBFGEC3CFG*>>,>F,FB<F<,?CF9?<B<,<?<:,22*=CF7CFFGD,+7,7BF:<:72?F9FGE<::?8E:9E8CE+:C:C7AFG8CFF0<8<+3;5/A5*++2CC*:88:E5:?*9+<A:CC++;2<9:<?+0<F7
@M01751:259:000000000-C669V:1:1102:10763:22819 1:N:0:AGAGTC
AGGATAACCGGATTAGATACCCTGGTAGTCCACGCCGTAAACGATGTCGACTTGGAGGTTGTTCCCTTGAGGAGTGGCTTCCGAAGCTAACGCGTCAAGTCGACCGCCTGGGGAGTACGGCCGCAAGGTTAAAACTCAAATGAATTGACGGGGGCCCGCACAAGCGGTGGAGCATGTGGTTTAATTCGATGAAACGCGAAGAACCTTACCTACTCTTGACATCCATGGAATTCGGCTGAGCTGCATTAGTGCCTTCGGGAACCGTTAGACAGGTTCTGCATGGCTGTCGTTAGCCCGTGTT
+
CCCCCGGGFE:FG7DFGDGGFEDFFCFF<CCACEEDGGGDGFDEF9EFFCC@:FFCE@CFF@<FE9FEEEFC@FFCC,@E@EE,BCGCF9CF7CC+?:CAECFGD+@=F@DBCF7=EFE7F+:CECG7=FEFFFGCG9DCD<9>F,,>>:FCCE7FC<CFCFC,=<<<7FFGG7:<2?FFGGGECFGGE@:,2:9<8:?C:CF8A*<<C<<CCC<9<+3<9EF6++3*82<C<@*2**1/2<CC+<<F:<++<+@G:C/*?F88C*2;9<<C*2+3AC?9<+8C*/;+:C***0+*?/*2:
@M01751:259:000000000-C669V:1:1102:16657:22876 1:N:0:AGAGTC
CGCTTACGTCATCCCCACCTTCCTCCGGCTTATCACCGGCGGTTCCTTTAGAGTACCCAACTAAATGATGGTAACTAAAGGCGAGGGTTGCGCTCGTTGCGGGACTTAACCCAACATCTCACGACACGAGCTGACGACAGCCATGCAGCACCTGTGTTCCAGTCCCCGAAGGGAAGGGACCCATCTCTGGGAATCGTCCGGACATGTCAAACGCTGGTAAGGTTCTGCGCGTTGCTTCGAATTAAACCACATGCTCCACCGCTTGTGCAGGCCCCCGTCAATTCCTTTGAGTTTTAACCTT
+
CCCCCGGGGGGGGGGGGGGGGGGGGGGGGGGGGGGGGGGGGGGGGGGGGGGGGGGGGGGGGGGGGGGGGGGGFGGGGGGGGGGGGGDGGGGGGGGGGGGGGGGGGGG9FGGGGGGGGGGGGGGGGGGGGGGGGGGDEGFGGGGGFGGGGGGGGGGGGGGGGGGGGGGGDGGGGGGGGGGGGGGGGGGGGGGGGGGGGGGGGGGGGFGF?FGGGGGGGGGGFGFFGGGGGGGGGDGGFGGGGGGGG7CGGGGGGFCG@EFGCECGGGCGGG8CEGEGEEDG=EFGFCCF9<FFGGGCGCGGG
@M01751:259:000000000-C669V:1:1102:8894:22876 1:N:0:AGAGTC
AGGATAACAGGATTAGATACCCTGGTAGTCCACGCCGTAAACGATGTCGACTTGGAGGTTGTTCCCTTGAGGAGTGGCTTCCGGAGCTAACGCGTTAAGTCGACCGCCTGGGGAGTACGGCCGCAAGGTTAAAACTCAAATGAATTGACGGGGGCCCGCACAAGCGGTGGAGCATGTGGTTTAATTCGATGCAACGCGAAGAACCTTACCTACTCTTGACATCCACGGAATCTGGCAGAGATGCCTCAGTGCCTTCGGGAACCGTGAGACAGGTGCTGCATGGCTGTCGTCAGCTCGTGTT
+
CCCCCGGGGGGGGGGGGGGGGGGGGGGGGGGGGDG@FCFGGGDGGGGGGGGGGGGDGGGGGGGGGGGGGGGGGGGGGGCGGGGGGGGGGGGGGGGGGGGGFEGGGGGGGGFGDGGGGFGFFGGGGGGGGGGGGGGGGGGGGFGGGF@GGGGGGGGGGGGGGGGFEFGECGGGGGGCFGEFGCGGGGGGGGFGGGGGGDGGGGGGGGGGGGGGD9EFGGGGFGG?EGEE>GCG9@CFFEFCC7@7:@CGC?CCCEFCFC>*:CFEG*ACFCC@FE+0AF@?E9EGGGGGD5EFCC<CC:CF=
@M01751:259:000000000-C669V:1:1102:19478:22952 1:N:0:AGAGTC
AGGATAACAGGATTAGATACCCTGGTAGTCCACGCCGTAAACGATGTCGACTTGGAGGTTGTTCCCTTGAGGAGTGGCTTCCGGAGCTAACGCGTTAAGTCGACCGCCTGGGGAGTACGGCCGCAAGGTTAAAACTCAAATGAATTGACGGGGGCCCGCACAAGCGGTGGAGCATGTGGTTTAATTCGATGCAACGCGAAGAACCTTACCTACTCTTGACATCCACGGAATCTGGCAGAGATGCCTCAGTGCCTTCGGGAACCGTGAGACAGGTGCTGCATGGCTGTCGTCAGCTCGTGTT
+
CCCCCGGGGGGGGGFGGGFEFFGGGGGFFGGGGGGGGGGGGGCGGGGGGGGGGGGCDEGGGGFGGGG9EGGGFGGGGGGGGGGGGGGGFFGEGGEGGGFEFEFGGGGGGGGGGCE=EEED7=F@FCEDB?FAFGGADGGDGGGGGCGGGFGGGGG7>@EG>*FFGGGCGGFBCFGGF@F8<CCCGF9FFGGEG9,**:*:EG?GD*30<EFFG6@EF7F8@FCFGGEECEC+<+CFGGDFG7:CGGGEFFEFGFGF>ACEEG5:;F5?CFGG/0<CCF+2+0:50*A9CG=F5CA8*/*::
@M01751:259:000000000-C669V:1:1102:18526:22961 1:N:0:AGAGTC
AGGATAACCGGATTAGATACCCTGGTAGTCCACGCCGTAAACGATGTCGACTTGGAGGTTGTTCCCTTGAGGAGTGGCTTCCGGAGCTAACGCGTTAAGTCGACCGCCTGGGGAGTACGGCCGCAAGGTTAAAACTCAAATGAATTGACGGGGGCCCGCACAAGCGGTGGAGCATGTGGTTTAATTCGATGCAACGCGAAGAACCTTACCTACTCTTGACATCCACGGAATTCGGCAGAGATGCCTTAGTGCCTTCGGGAACCGTGAGACAGGTGCTGCATGGCTGTCGTCAGCTCGTGTT
+
CCCCCGGGGDCGCFGGGGGDEFGGGGGGGGGGGGGGGGGGGGGGGGGGGGGGGGGGGGGGGGGGFGGGCGGGGGGGGGGGGFGGGGGGGGGGGGGGGGFGGGGGGGGGGGGGGGGGGGGECFGGGDGFGGGGGGGGFCGFGGGGGGGGGFEE@FGGGGGDFGGGGGGGGDFFF7FFGGG:FFGGGGGGGCFECFGC8CEGGGFGGGFGGGGGEGC?F+CGFGGGGGDEECFFGGFEGGGGFG?EGGGEGGFGFGFGGCEGGGDCEGGGGGFCCFGFF+<FFGFGEE@@8@8**<CCCGC::
@M01751:259:000000000-C669V:1:1102:12558:22971 1:N:0:AGAGTC
CGCTTACGTCATCCCCACCTTCCTCCGGTTTATCACCGGCAGTCTCCTTTGAGTTCCCGACCGAATCGCTGGCAACAAAGGATAAGGGTTGCGCTCGTTGCGGGACTTAACCCAACATTTCACAACACGAGCTGACGACAGCCATGCCGCACCTGTCTCAGCGTTCCCGAAGGCACCAAAGCATCTCTGCTCAGTTCGCTGGATGTCAAGAGTAGGTAAGGTTCTTCGCGTTGCATCGAATTAAACCACATGCTCCACCGCTTGTGCGCGCCCCCGTCAGTTCATTTGAGTTTTAACCTTG
+
CCCCCGFG@E,CFGGGFE;CF<CCFF:BCGG9-CE9E@+FE:FF,@C,;6CF<CCFGGGGGGGFC:FE@<F+CE,9FFGGFECFD9FGGF@,+@:CE>FG746+:FFE?AEAEC7=@,?BDF5FGGFEE7F7BBFG:CFGG7<:B,D,5FFEGFFGFFCF9F>**F:BCF>*:=<<<,FC<BCFFC9FEF,7CB::,*::**2,<F7,<<BCBBC<<FGF++3<CCFFD8:?:;+ACE?F<>FGGGGGDE6+++3++;C8>8EGF<9**2:>C/2?8EE*0<<72+<<@CFFD9<<@<+<0
@M01751:259:000000000-C669V:1:1102:22700:22975 1:N:0:AGAGTC
AGGATAACAGGATTAGATACCCTGGTAGTCCACGCCGTAAACGATGTCGACTTGGAGGTTGTTCCCTTGAGGAGTGGCTTCCGGAGCTAACGCGTTAAGTCGACCGCCTGGGGAGTACGGCCGCAAGGTTAAAACTCAAATGAATTGACGGGGGCCCGCACAAGCGGTGGATTATGTGGTTTAATTCGATGATAAGCGAGGAACCTTACCAAGACTTAAATGGGAAATGACAGATTTAGAAATAGATCCTTCTTCGGACATTTTTCAAGGTGCTGCATGGTTGTCGTCAGCTCGTGCCGTG
+
CCCCCGGGGGGGGGGGGCF@EGGGGGGGGGAFGGGGGCEGGFGGGGGGGGGGGGGGGGGGGGGGGGFGGGGG6CFGGGFGGGEE>@@=EFGGDFGGGEFGAEFFCCBFGGGGGEGFFGGECGGGGGGFEGGGGDFFFFFFFFGG9CFGC:FFCGGGCFCG*=FCFGG*<<1?,<:F<BF:FEAFFF9CCFGDCF,22CCEEGGEFGGGFGFGGC*<CGFFFFD>CCCFCEGGC*+<AFDGGG9?:+++0@97ACFECEC8+@FDC+:CFDGFGGFCCFGGGGGE<>F*:88++2:5*:=*/
@M01751:259:000000000-C669V:1:1102:7316:23026 1:N:0:AGAGTC
AGGATACCAGGATTAGATACCCTGGTAGTCCACGCTCTAAACGATGTCTACTAGTTGTCGGGTTTTAATTAACTTGGTAACGCAGCTAACGCGTGAAGTAGACCGCCTGGGGAGTACGGTCGCAAGATTAAAACTCAAAGGAATTGACGGGGACCCGCACAAGCGGTGGATGATGTGGTTTAATTCGATGCAACGCGAAGAACCTTACCTGGCCTTGACCTCCAGAGAACTTGGCAGAGAGGCTTTGGTGCCTTCGGGAACTCTGAGACAGGTGCTGCATGGCTGTCGTCAGCTCGTGTTC
+
CC@CCG-C<F@CFGFFFFGDCF@FF8FGGCFFFFG6BFFCFGDEC@C6FFFF@FCEFFGGDFFFFEFDFDFFEEEC@<FGFGCCEGGGGCGCCFG:FFGGFG9FCGGGGGDE:@FEF7FBFD:CFC<EFFCFG9FFEFEFGFG88=DFF7@=:@+BFFFEBF<FEDGG@F9DF=FFFA8>D,73,@7FGGDFCFCF@@CF7CC:FFF,?<>CFGFGFCE:,?:+?,<CCGGG+++<CGG**188CC:8;:C8<CGCCE2?F60+0+230:88+3++CC0CGF5C5;@FF>8ECFG5**:*+
@M01751:259:000000000-C669V:1:1102:18903:23104 1:N:0:AGAGTC
CGCTTACGTCATCCCCACCTTCCTCCGGTTTATCACCGGCAGTCTCCTTTGAGTTCCCGACCGAATCGCTGGCAACAAAGGATAAGGGTTGCGCTCGTTGCGGGACTTAACCCAACATTTCACAACACGAGCTGACGACAGCCATGCAGCACCTGTCTCACGGTTCCCGAAGGCACTGAGGCATCTCTGCCAGATTCCGTGGATGTCAAGAGTAGGTAAGGTTCTTCGCGTTGCATCGACTTAAACCACATGCTCCACCGCTTGTGCGGGCCCCCGTCAATTCATTTGAGTTTTAAACTTG
+
CCC?CGGGGFGGGGGGGGGGGGGGGGGGGGGGGGGGGGGGGGGGGGGGGFGGDGGGEDFGGGG@@8@CFGGGGGGGGGFGGGGGGGGGFDGGGGGGGGGFGGGCFGGCFDFGFEGGFFGAAFFGGGGE>F=FC<FDC7CGGFGGFGGGG?FCFGGGGGGGGGGDB:@FFGGE>FGCCFGGGC:F@FGGGGGGGGGF9FC@@FEDGGGFCFGFCGGFCCGFG:FBCGFFGGCEEGGGGDC*280:E<:>8CECEFG6:8CEGEGGGFCEDEECC888::*/+3AFGGFGC5:@CGFF+3?C+
@M01751:259:000000000-C669V:1:1102:16427:23119 1:N:0:AGAGTC
AGGATAACCGGATTAGATACCCTGGTAGTCCACGCCGTAAACGATGTCGACTTGGAGGCTGTTCCCTTGAGGAGTGGCTTCCGGAGCTAACGCGTTAAGTCGACCGCCTGGGGAGTACGGCCGCAAGGTTAAAACTCAAATGAATTGACGGGGGCCCGCACAAGCGGTGGAGCATGTGGTTTAATTCGATGCAACGCGAAGAACCTTACCTACTCTTGACATCCAGCGAACTTAGCAGAGATGCTTTGGTGCCTTCGGGCACGCTGAGACAGGTGCTGCATGGCTGTCGTCAGCTCGTGTT
+
CCCCCGGGGG7FGEGGGGGGGGGGGGGGGGGFGGGGGGGGGGGGGGGGGGGGDFGFGGFCFGGGGGGF8FGG<FFGGGGGGFGGGGGGGFGGGGGGGGFEG@GGGGDDGGGGGEFGGGGCECEGDGGF<FFFFGGFFDFGF9FGCGDGGFEGGEGDGGGGGGGG78CF>EGGFFGG9FC=CFDCGGG7,?F@CFGGCE5EC*<@FGGC2CF+AFEGCFCFF928CCGEDCEGGF7FF+CFGFGGGGGGGG*<CCFGEGG*:C*:C**;7C6CC:+8C?ECGFFGGGC95CGF*8+<*17:6
@M01751:259:000000000-C669V:1:1102:12450:23121 1:N:0:AGAGTC
CGCTTACGTCATCCCCACCTTCCTCCGGTTTATCACCGGCAGTCTCCTTGGAGTTCCCGACCGAATCGCTGGCAACAAAGGATAAGGGTTGCGCTCGTTGCGGGACTTAACCCAACATTTCACAACACGAGCTGACGACAGCCATGCAGCACCTGTCTCACGGTTCCCGAAGGCACTGAGGCATCTCTGCCAGATTCCGTGGATGTCAAGAGTAGGTAAGGTTCTTCGCGTTGCATCGAATTAAACCACATGATCCACCGCTTGTGCGGGCCCCCGTCAATTCATTTGAGTGTTAACATTG
+
CCCCCGGGGGGGGGGFGGDGGGGGGGGGGDFGFGFDCGFGCEFF9AFGF,CFCFGGGGGDGGG@+88CEFGEC8=DFFEFGG9EFGFGFF7<CB7B:CFA77F+>FEF9?<,BFFGGF9FDFDFFBEFEGCE7BB<7FFCF7BCC>FG<FFGF8@FE9FG;FCC><FGGGG>CFFGFGDFG:CFGFGGFFDGGGGGF9CF7FF,>FGGGDFG::CFGGG9FFFFGGGCGG>8*;:C9C8ECFFFC9*:;:EE+3<:9F6*8*1;2@+1:8>*/:/:/***+00ACFFF:5A3<0+2<+:9+
@M01751:259:000000000-C669V:1:1102:18645:23129 1:N:0:AGAGTC
AGGATAACCGGATTAGATACCCTGGTAGTCCACGCCGTAAACGATGTCGACTTGGAGGCTGTTCCCCTGAGGAGTGGCTTCCGGAGCTAACGCGTTAAGTCGACCGCCTGGGGAGTACGGCCGCAAGGTTAAAACTCAAATGAATTGACGGGGGCCCGCACAAGCGGTGGAGCATGTGGTTTAATTCGATGCAACGCGAAGAACCTTACCTGGCCTTGACATCCAGAGAGCTTAGCAGAGATGCTTTGGTGCCTTCGGGAACTCTGAGACAGGTGCTGCATGGCTGTCGTCAGCTCGTGTT
+
CCCCCGGGG7FGGGGGGGGGGGFGGGGGGGGGGFGG+CFFFGCFGGGGGGGGFGGGGGGFGGGFGFGGGGGG<:FFCFFDGGGGGGGGGGGGGGGGGGGGGE:FGGGGGFFGGGGGGGCFFFCFEGGGCFG9FFFFC<FGGGFGGGGFGGGGGGGCGGDGGCGGGGG@FGGFGF,<FFFGFGGCGFG7FFEEGGGGCEGE>EGGGGGGCGGGGGGGGGGGG7<*+<EGD5>EFFFGGFGFCEEF?E7+CGFC8CDEEGC5EFG?<CGF@F@**0<E7F?<CFFF?>*+*11*;EFGEGGC6
@M01751:259:000000000-C669V:1:1102:15117:23180 1:N:0:AGAGTC
AGGATAACCGGATTAGATACCCTGGTAGTCCACGCCGTAAACGATGTCGACTTGGAGGCTGTTCCCTTGAGGAGTGGCTTCCGGAGCTAACGCGTTAAGTCGACCGCCTGGGGAGTACGGCCGCAAGGTTAAAACTCAAATGAATTGACGGGGGCCCGCACAAGCGGTGGAGCATGTGGTTTAATTCGATGCAACGCGAAGAACCTTACCTACTCTTGACATCCAGAGAATTTAGCAGAGATGCTTTAGTGCCTTCGGGAACTCTGAGACAGGTGCTGCATGGCTGTCGTCAGCTCGTGTT
+
CCCCCGGGGF+FFGGGGGGG-CAFGGGGGGGGGGGGGGGGGGGGGGGGGGGGGGGGGGGGGGGGGGGGGGGGFG@FFFFGGGGGGGGGGGGDGGGGGGGGGGGGGGGGGGGCEGGGGGGGGDGGGCFGCFGGGGGGFGGGFGGGGGGGGGGGGGDGGFGGGGGGGGGGGGGFGCFGGGG2FCGGGGGGFGGDFGGGGGGGGGFG>FGD6CFGGFFFGFGGGGC6CGFGGDGGGGG9FCFGGGFGDGFF7C7:FFGGGGGG>CF?ECD?7EGGGC+AFCFC97@EE>@+;F8C8CGGEGG:7
@M01751:259:000000000-C669V:1:1102:14783:23361 1:N:0:AGAGTC
AGGATAACAGGATTAGATACCCTGGTAGTCCACGCCGTAAACGATGATAACTAGCTGTCCGGGGACATGGTCTTTGGGTGGCGCAGCTAACGCATTAAGTTATCCGCCTGGGGAGTACGGTCGCAAGATTAAAACTCAAAGGAATTGACGGGGGCCTGCACAAGCGGTGGAGCATGTGGTTTAATTCGAAGCAACGCGCAGAACCTTACCAGCGTTTGACATGTCCGGACGACTTCGAGAGATCGATTTCTTCCCTTCGGGGACTGGAACACAGGTGCTGCCTGGCTGTCGTCAGCTCGTG
+
CCCCCGGGGGFGGGGGGGGGGGFGGGGGGGCFGGGGGGGGGGGDFGGGGG?FFGGGGGGGGGGGGGG9FGEFGGGGGGGGGGGGGGGGGGGGGGGGGGGGFGGFGGGGGGFCFGGGGFFGGGGGDGEGFGGGGGFG?DFFFGFFCFFDFGGGEGCF@FGGCGGGGGGGGGG7<EFFGGGCFCGGGGCFGGDFGGFEGDEEFECEF<FCCC+CGDEDGGGGGGCE+<EE58CCGCCEGGGFGG:CFCFEG7EFCCCFGCFGDG>GG58?++*;@E;0+0<F6*++*;:;C+//2/;@C<EG*
@M01751:259:000000000-C669V:1:1102:15927:23449 1:N:0:AGAGTC
CGCTTACGTCATCCCCACCTTCCTCCGGCTTATCACCGGCGGTTCCTTTAGAGTACCCAACCAAATGATGGTAACTAAAGGCGAGGGTTGCGCTCGTTGCGGGACTTAACCCAACATCTCACGACACGAGCTGACGACAGCCATGCAGCACCTGTGTTCCAGTCCCCGAAGGGAAGAGACCCATCTCTGGGAATCGTCCGGACATGTCAAACGCTGGTAAGGTTCTGCGCGTTGCTTCGAATTAAACCACATGCTCCACCGCTTGTGCAGGCCCCCGTCAATTCCTTTGAGTTTTAACCTT
+
CCCCCGGGGGGGGGGGGGGGGFGGGGGGGGGGGGGGGGGGGGGGGGGGGGGGGGGGGGGGGGGGGGGGGGGGGGGGGGGGFGFGGGGGGDFGGGGGGGGGGGGGGGGGEFGGGGGGGGCFGGGGCFGE7>:@FGFGGGGGGGGGGGGGGFGGGGGGGGGCFGGGGGGGGGGGCFGGGG?CFGGGG@FGGGGGGGGGGGGGG>GGGCGGGFGGGGGGGGFG9?AFFFGGGGC8>>EGGGGGGGGEGFGFFGGGGG+3<C8CCEECFG?CFFGGCEED8CC5*<FGGFGGF7*CFFFF8E9CE
@M01751:259:000000000-C669V:1:1102:18281:23531 1:N:0:AGAGTC
AGGATAACAGGATTAGATACCCTGGTAGTCCATGCCGTAAACGTTGGGCACTAGGTGTGGGATCCATTCCACGGGTTCCGTGCCGCAGCTAACGCATTAAGTGCCCCGCCTGGGGAGTACGGCCGCAAGGCTAAAACTCAAAGGAATTGACGGGGGCCCGCACAAGCGGCGGAGCATGCGGATTAATTCGATGCAACGCGAAGAACCTTACCAAGGCTTGACATACACCGGAAAAGTGCAGAGATGTGCTCCCCGTAAGGTCGGTGTACAGGTGGTGCATGGTTGTCGTCAGCTCGTGTCG
+
CCCCCGGGGF8FGGGGGGGFGGGFGGGGGGGGGGGGGGGGGGGGFGGGGGGGGGGGGGGGGGGCFFGGGGGGGGGGGGGGGGGGGGGGGGGGGGGGGGGGGGGGGGGGGGGGGGGGCCGGGGGGGGGGGGGFGFGGGGGGGFGGFGFGFFFGGGDEGGGGGGGGGGGEGGGGGGDFF?EGGEGGGGGG?EFGGGGGGGGGGGGGGGGGGGGGGGGGGGGGCFFFGFGGGGGG>EGGGGFGGGGGGCC7CFGGGGGGGGDGGCEC>EGGFGGGGDFGFCFGGGGGGDFEE8;8FFC=8CGGD
@M01751:259:000000000-C669V:1:1102:18771:23640 1:N:0:AGAGTC
AGGATAACCGGATTAGATACCCTGGTAGTCCACGCCCTAAACGATGCGAACTGGATGTTGGGTGCAATTTGGCACGCAGTATCGAAGCTAACGCGTTAAGTTCGCCGCCTGGGGAGTACGGTCGCAAGACTGAAACTCAAAGGAATTGACGGGGGCCCGCACAAGCGGTGGAGTATGTGGTTTAATTCGATGCAACGCGAAGAACCTTACCTGGCCTTGACATGTCGAGAACTTTCCAGAGATGGATTGGTGCCTTCGGGAACTCGAACACAGGTGCTGCATGGCTGTCGTTAGCTCGTGT
+
CCCCCGGGGGGGGGGGGGGGGGFGGGGGGGGGGGGGGGGGGGGGGGGGGGGGGGFCFGGGGGEGGGGGGGGGGGGGGGGGFGGGGGGGGGFGGGGGGGGGGGGGGGGGGGGGGGGGGGGGGGGGGGGGDFGGGGGGGGGGGGGDFEFCFCFGGGGGGGEGGGEFFFGE7FGFGFGGGGGC<FFGFGGFBCCGDGGCFGGGDGG@FFGGGGFFFDFCGGGGFGGFGGGGGGGGFGGCF+@+;@FGFGGGGCFCFGFGGF58?C;8+CGGGG>*//+++++<<+<C1;/:988**;F3+1:::
@M01751:259:000000000-C669V:1:1102:7249:23692 1:N:0:AGAGTC
AGGATAACCGGATTAGATACCCTGGTAGTCCACGCCGTAAACGATGGAAGCTAGCCGTTGGGGGATTTATCTCTCGGTGGCGCAGTTAACGCATTAAGCTTCCCGCCTGGGGAGTACGGTCGCAAGATTAAAACTCAAAGGAATTGACGGGGGCCCGCACAAGCGGTGGAGCATGTGGTTTAATTCGAAGCAACGCGCAGAACCTTACCAGCCCTTGACATGCCCTGACGGCTCCAGAGATGGAGCTTTTCCTTCGGGACAGGTGCACAGGTGCTGCATGGCTGTCGTCAGCTCGTGTCGT
+
CCCCCGGGGEEGDGGGGGFGGGGGGGGGGGGGGGGGGGGGGCFGFFGGGGGDGGFGG:FGGGGGGGC<AEFCFEGGGECE=:FE78E?FCCCCGCEFFDCFCEFCE7C@EF>:CFGGC7AC@FGGGGGGGCFGFGG<FAFF8FGGDFF@E@FGGFGEDGGGGGFDFFCFFGDF,CBCCFGFGG:??@FGGGGG@CEGGGGGFG8@FGGGEFFGEC8CFG7A96<@@8*8>8C/;>CCF>E?7@FFC6+:CE+A++;**:>*/5<FGGC9CGCFF7CFCF+88@CG68885*+23**220::
@M01751:259:000000000-C669V:1:1102:14291:23698 1:N:0:AGAGTC
AGGATAACAGGATTAGATACCCTGGTAGTCCACGCCGTAAACGATGAATGTTAGCCGTCGGCAAGTTTACTTGTCGGTGGCGCAGCTAACGCCTTAAACATTCCGCCTGGGGAGTACGGTAGCAAGCTTAAAACTCAAAGGAATTGACGGGGGCCCGCACAAGCGGCGGAGCATGCGGATTAATTCGATGCAACGCGAAGAACCTTACCAAGGCTTGACATACACCGGAAACGGCCAGAGATGGTCGCCCCCTTGTGGTCGGTGTACAGGGGGTGCATGGTTGTCGTCAGCTCGTGGTGTG
+
CCCCCGFGFF8FGFGGGGGFGGGGGECGFCFGGGDGGGGGGGGGFFFGGGGGGGG@FEGCGDC:FFGGGFGGGFEECC@EFFCFFGGG,CFG+EEFGGGGGFGGGGGGFFDDEEGGGGGG+CFF,F+BEFFFGGGEGDGGG?BFAFFFGGGGGGECFFEGGGFDFGGGGDFGGCDEGG7FGGGG@FGEFFCFGGG>EG5EEFGGGEFGGGGCFGGDCGGGCGFGGGGGGGG?ECEDEG6C*A@C<2?CCG*?5CF9+;;EGCEGC+7CFG*:C:8E<:78<7A=FGGFGG?:@8****//:
@M01751:259:000000000-C669V:1:1102:12443:23709 1:N:0:AGAGTC
AGGATAACAGGATTAGATACCCTGGTAGTCCACGCCGTAAACGATGTCGACTTGGAGGTTGTTCCCTTGAGGAGTGGCTTCCGGAGCTAACGCGTTAAGTCGACCGCCTGGGGAGTACGGCCGCAAGGTTAAAACTCAAATGAATTGACGGGGGCCCGCACAAGCGGTGGAGCATGTGGTTTAATTCGATGCAACGCGAAGAACCTTACCTACTCTTGACATCCACGGAATCTGGCAGAGATGCCTCAGTGCCTTCGGGAACCGTGAGACAGGTGCTGCATGGCTGTCGTCAGCTCGTGTT
+
CCCCCGGGGGFGGGGGGGGGGGGGGGGGGGGGGGGGGGGGGGGGGGGGGGGGGGGGGGGGGGGGGGGGGGGGGGGGGGGGGGGGDEGGGGGGGGGGGGGGGGGGGGGGGGGGGGGGGGGGGGGGGGGGGGGGGGGFGGGGGGGGGGGGGGGGGGG7CFE:CGGGFGGGGGGGGGGGFCFF@FFGCGBFFGGGFGCFGGEGGGGGGGGGCFGGGGFGGGGGGGG*<CEGGGGGGGGCFCGGG7:EFGFGGG7+AFFGC8EGGGGDGGF>C?GGGGGGCE6@FGGGFEGFGFGD*<<<;C5/:
@M01751:259:000000000-C669V:1:1102:24314:23867 1:N:0:AGAGTC
AGGATAACCGGATTAGATACCCTGGTAGTCCACGCCGTAAACGATGTCAACTAGCCGTTGGGATCCTTGAGATCTTAGTGGCGAAGCTAACGCATTAAGTTGACCGTCTGGGGAGTACGGCCGCAAGGTTAAAACTCAAATGAATTGACGGGGGCCCGCACACGCGGTGGAGCATGCGGTTTAATTCGAAGCAACGCGAAGAACTTTACCTGGCCTTGACATGCTGAGAACTTTCTAGAGATGGCTTGGTGCCTTCGGGAACTCAGACACAGGTGCTGCATGGCTGTCGTCAGCTCGTGTG
+
-BCCCFFFGDD+BFCEFDCGGCFGCGGGGADFG@CCFGGDG9FGFFC<CF9FCFF<:@,,@7<<,@CFGFGF<FFGGFFF8F:+8@FGGGFGGDFGC,C?FFG<FE+?BF,?FC=F<,::=>C7+C@FDFDAF9DDCAF,EBFGF=9<F7@FGG:<@:F:><,*5:*4<CF@EGGG8FF*7FGFE<C@8<:FECF7*/8*:>G8++<EECF9C*/2+<+00<6+9CGGF+<CEFF+0+90<??F**;5;+;+*0@C>5E>*1<@@+3<8@**;C6C?9+8C+::?8ACC8E**+<+85***
@M01751:259:000000000-C669V:1:1102:6810:23972 1:N:0:AGAGTC
CGCTTACGTCATCCCCACCTTCCTCCGGTTTGTCACCGGCAGTCTCCTTAGAGTGCCCACCATAACGTGCTGGTAACTAAGGACAAGGGTTGCGCTCGTTACGGGACTTAACCCAACATCTCACGACACGAGCTGACGACAGCCATGCAGCACCTGTGTCTGAGTTCCCGAAGGCACCAATCCATCTCTGGAAAGTTCTGAGCATGTCAAGGCCAGGTAAGGTTCTTCGCGTTGCTTCGAATTAAACCACATGCTCCACCGCTTGTGCGGGCCCCCGTCAATTCATTTGAGTTTTAAACTT
+
CCCCCGGGGGGFGFGGGEFGGGGGGGGDGGCGGGGGGGGGGDF<CFGGFGGGGGGGFGGGGGFGGGGGGGGGGGGGGGGGGFGGGGGGGGGGGGGGGGGGGGGGG7FFGGGGGGGGFGGGFGGGGGGGGGGGGGGGGGGDGGGGGGFGGGGGGCFFG<FFFGFCFCFGGGGGGGFFFFGGFGGGGFEFGGGFFFCEGFF,@;:CFCGGGF9CCFFFFGGGFGGC9<F@FGGGGG:FF9FCFFGFGGFE>FCCE::0AGGFGECE5@6<;EGGG>EEGEGGGGGGGFGGC:8<FCF7<2CFG
@M01751:259:000000000-C669V:1:1102:23682:24046 1:N:0:AGAGTC
CGCTTACGTCATCCCCACCTTCCTCCGGTTTATCACCGGCAGTCTCCTTTGAGTTCCCAACCGAATCGCTGGCATCAAAGGATAAGGGTTGCGCTCGTTGCGGGACTTAACCCAACATTTCACAACACGAGCTGACGACAGCCATGCAGCACCTGTCTCACGGTTCCCGAAGGCACTAAGGCATCTCTGCCGAATTCCGTGGATGTCAAGAGTAGGTAAGGTTATTCGCGTTGCATCGAATTAAACCACATGCTCCACCGCTTGTGCGGGCACCCGTCAATTCATTTGAGTTTTAACCTTG
+
CCCCCGGGGGGFGDFFCFFGGGGGGGGGEGGGFFGFGDGGGGGGGGFGGFFGGFG9FGGGGGEFE7CFGGGGDFGGGFGCFGGGGGGFEEFGGGGGGCFGG>FCFGGC9EFGFGGEF,BEEFFFF+EFGGGGGGCD@F7FFGGFFFFGFGGGFGFCGFFGGGDGEGCFGDGG*,DFGGGGFGFG,>CFGDCGGGGGGGFCCCCFGCFC@:,:B:FFFAFGG,?,<FCG7CFGGCFG?EG?FGGGF?:CEGG?C@@68EFCC8CFGGGGGCG*1AEEC7*;CACEFGGGDE<7ACCCGEGG7
@M01751:259:000000000-C669V:1:1102:18633:24076 1:N:0:AGAGTC
AGGATAACAGGATTAGATACCCTGGTAGTCCACGCCGTAAACGATGTCGACTTGGAGGTTGTTCCCTTGAGGAGTGGCTTCCGGAGCTAACGCGTTAAGTCGACCGCCTGGGGAGTACGGCCGCAAGGTTAAAACTCAAATGAATTGACGGGGGCCCGCACAAGCGGTGGAGCATGTGGTTTAATTCGATGCAACGCGAAGAACCTTACCTACTCTTGACATCCCGAGAACTTAGCAGAGATGATTGGGTGCCTTCGGGAACTCTGAGACAGGTGCTGCATGGCTGTCGTCAGCTCGTGTT
+
CCCCCGFCFC,<C9@C<F<CF@6@@F9@C<AECFGD+@BFEFGE8CFEFFG>:CE@@@FFGG@FFFC,@FFGCGFCGC8C8,BFCFGD9?FCG:=FEFGAEFF:@F>CFGCDC@EFGFF7C:FE@C@FFFGFFGGGGFE,BF9>FF9CFC7BEFGCCE:FFC8:,11*=BFFFC?:,><<=+BFC,?C<:CCCFCGGGE5E58>5C+0<2<:<CF0<FGF9++**18*8A:CF09CCCCFGFG7<<+0;?>EGGCFC>E85:<FFFC0<<:8@F?+@E98FDGF?C@9FC*8C++<?CC76
@M01751:259:000000000-C669V:1:1102:10693:24080 1:N:0:AGAGTC
CGCTTACGTCATCCCCACCTTCCTCCGGTTTATCACCGGCAGTCTCCTTTGAGTTCCCACCATTACGTGCTGGCAACAAAGGATAAGGGTTGCGCTCGTTGCGGGACTTAACCCAACATTTCACAACACGAGCTGACGACAGCCATGCAGCACCTGTCTCAGAGTTCCCGAATGCACTAAAGCATCTCTGCTAAATTCTCTGGATGTCAAGAGTAGGTAAGGTTCTTCGCGTTGCATCGAATTAAACCACATGCTCCACCGCTTGTGCGGGCCCCCGTCAATTCATTTGAGTTTTAACCTT
+
CCCCCGGGGGGGGGGGGGGGGGGGGGGGGGGGGGGGGGGGGGGGDFGGGGGGGGFGGGGGGGGGGGGGFGGGFGGGDFGGGGGGGGGGGGGGGDDGGGGGGGGGGGGGGGFFFGGGGGGGGDFGGGGFGGGGGGGGFGGGGGGGGG?DFDGGGGGGFGCGGGAEFGGGGDEGGGGGGGGFFGGGGF@FGGGGGGGGGGCEGGGCFFGGGGGC7FFC<FFGGGFF,<FFGDGGE7C,FFE@<:CFFFG6FFGGGGGGF+;F5::EEG8EEGC8:EC?E*;*;C@:EEFGG+A:?FF7<:<FG
@M01751:259:000000000-C669V:1:1102:23413:24134 1:N:0:AGAGTC
AGGATAACAGGATTAGATACCCTGGTAGTCCACGCCGTAAACGATGTCGACTTGGAGGTTGTTCCCTTGAGGAGTGGCTTCCGGAGCTAACGCGTTAAGTCGACCGCCTGGGGAGTACGGCCGCAAGGTTAAAACTCAAATGAATTGACGGGGGCCCGCACAAGCGGTGGAGCATGTGGTTTAATTCGATGCAACGCGAAGAACCTTACCTACTCTTGACATCCACGGAATCTGGCAGAGATGCCTCAGTGCCTTCGGGCACCGTGAGACAGGTGCTGCATGGCTGTCGTCAGCTCGTGTT
+
CCCCCGGGGG<EFAFGGGGGGGGGGGGGGGFFFGGGGGGGGGGEFGFGGDGGDGGGGGGGGEGGGGAE@9FC<CFFGGGGGGGGGGGGGGGGFG7FGGFGGGGGGGDGGGGGGGGGGGCEGGGGGGGC<FEGGGGGGCFGG9DEADGFGGGGGDF@FCGGGGGGGGGGGGCFGGGGGGGFGGGFGGGGGDGGGGGGGGGGGGGGGFGGGGGGFGGGGFG+CE<60ACGEGGFF9@FFGGGFC7CC+ACFCDFF7C<EGD*:E>>FGFCG+C0:A8@?CA++30:**;<*/8@EFFG5C=EF
@M01751:259:000000000-C669V:1:1102:23673:24153 1:N:0:AGAGTC
CGCTTACGTCATCCCCACCTTCCTCCGGTTTATCACAGGCAGTCTCCTTTGAGTTCCCGACCGAATCGCTGGCCACAAAGGATAAGGGTTGCGCTCGTTGCGGGACTTCACCAAACCTTTCACAACACGAGCTGACGACAGCCATGCAGCACCTGTCTCACGGTTCCCGAAGGCACTCCGGCATCTCTGCCATATTCCGTGGATGTCAAGCGTAGGTAAGGTTCTTCGCGTTGCATCGCATTAAACCACATGCTCCAACGCTTGTGCGGGCCCCCGTCAATGCATTTGATGTTTAACCTTT
+
CC?CCE@F-EGCFEGG9CEF<CF9FE:CFF@<-CEC,;CFCFCF<<FFA,F@DFC,,;@EGGF@:,8EFDFEE,C<FCFCF,C?:,,,9,4E7>+?FFF,BE7@BF,C,?EF,B8++,:E,EE9EED:=+@FF,9>:@@F7,3,C3>>FACB<<C8DCA<=BF**>F,*>7F*,@ED8,>><<<CF;@9CC773,3,@B:=<*,<C,2>,,=*=F7F,<<F,,?,FC;F>CCGGGEF8*/**+:+<*2**<9C7C@?8C5C*;*2<<>5EE8*?ECCGGCC++9<C+<0++30<?++0<9+
@M01751:259:000000000-C669V:1:1102:15846:24207 1:N:0:AGAGTC
AGGATAACAGGATTAGATACCCTGGTAGTCCACGCCGTAAACGATGTCGACTTGGAGGTTGTTCCCTTGAGGAGTGGCTTCCGGAGCTAACGCGTTAAGTCGACCGCCTGGGGAGTACGGCCGCAAGGTTAAAACTCAAATGAATTGACGGGGGCCCGCACAAGCGGTGGAGCATGTGGTTTAATTCGATGCAACGCGAAGAACCTTACCTACTCTTGACATCCACGGAATTCGGCAGAGATGCCTTAGTGCCTTCGGGAACCGTGAGACAGGTGCTGCATGGCTGTCGTCAGCTCGCGTT
+
CCCCCGGGGGFFGGGGGGGGGGGGGGGGGGEFFGGGGGGGGGGGGGGGGGGGGGGGGGGGGGGGGGGGGGGGFGGGGGGGGGGGGGGGGGGGGGGGGGGGGGGGGGGGGGGGGGGGGGGGGGGGDGGGGGGGGGGGGGGGGGGGGDGGGGGGGGGGGGGGGGGGGGGE:FCGDGGG:EFBFGGGGGGGFGGGGFG>EGDCCGGGCGGGGGGGFFCECFF:FGGGGGDGEE8CFGGGGGGFGG?ECFGGG7CGGG7@C5CCEF>EGGGEGGGGGGGFGGGGGGG*;8@:C8;*;<+</*/>5
@M01751:259:000000000-C669V:1:1102:7402:24266 1:N:0:AGAGTC
AGGATAACAGGATTAGATACCCTGGTAGTCCACGCCGTAAACGATGTCGACTTGGAGGTTGTTCCCTTGAGGAGTGGCTTCCGGAGCTAACGCGTTAAGTCGACCGCCTGGGGAGTACGGCCGCAAGGTTAAAACTCAAATGAATTGAAGGGGGCCCGCACAAGCGGTGGAGCATGTGGTTTAATTCGATGCAACGCGAAGAACCTTACCTGGCCTTGACATACAGAGAACTTAGCAGAGATGCTTCGGTGCCTTCGGGAACTCAAGACAGGTGCTGACTGGCTGTCGTCAGCTCGTGCTG
+
CCCCCGGGGGGGFGCGGGGF9FCFFFGGGGGGDGG?FEGGGGGGGGGCGFGGEFEGGGCFFEGGG9<9FFFG<EGGGDFGEFG7CF:FGGCEGGCCGGE?FEGGGGGG@FGGGCEF8FGGGGG:3CEDGGEGGGGF<EFBF9>FDGC,,,@FGGGEBFGGGCFCFFC=FEF,,<8:3;FCCBFGGG,*<FD*?BFCF:FFGEEG*;C+0<E?GFFGG6C++3+<<+3<E?@FFGGF9@GF8+++2<<CG>8*;<7<8E*85CGC+++08CAEF6FEF2*3A*17C*+;8**12<+8:C*:+
@M01751:259:000000000-C669V:1:1102:14710:24336 1:N:0:AGAGTC
CGCTTACGTCATCCCCACCTTCCTCCGGTTTATCACCGGCAGTCTCCTTTGAGTTCCCGACCGAATCGCTGGCAACAAAGGATAAGGGTTGCGCTCGTTGCGGGACTTAACCCAACATTTCACAACACGAGCTGACGACAGCCATGCAGCACCTGTCTCACGGTTCCCGAAGGCACTGAGGCATCTCTGCCAGATTCCGTGGATGTCAAGAGTAGGTAAGGTTCTTCGCGTTGCATCGAATTAAACCACATGCTCCACCGCTTGTGCGGGCCCCCGTCAATTCATTTGAGTTTTAACCTTT
+
CCCCCGGGGGGGGGGGGGGGGGGGGGGGEGGGGGGGGGGGGGGGGGFGGGGGGGGGGGGGGEE@@BCFGGGCFGGGGGGGGGGGGFCGEGD@EGCFEGGGECGGGGDAFGDDGGGGGGGGGGGGGGGGGGGGGGGFCGGGDGGGGGGGGGGFGGGFFGGGGFGGGGGGCEFG7F8DEGGGGGDGGFGGGCGGGGCEFGFF7FFGGG9FFGCFF9FF@CGGGCFFGGGGGGE**/:7</@8FFFGGGFDFFGCE?FCFCF5CED8@E::8CC:EGGE*22;+:CCFGGF@C9<F+A+<<<9+
@M01751:259:000000000-C669V:1:1102:19298:24389 1:N:0:AGAGTC
CGCTTACGTCATCCCCACCTTCCTCCGGTTTATCACCGGCAGTCTCCTTTGAGTTCCCGACCGAATCGCTGGCAACAAAGGATAAGGGTTGCGCTCGTTGCGGGACTTAACCCAACATTTCACAACACGAGCTGACGACAGCCATGCAGCACCTGTCTCACGGTTCCCGAAGGCACTGAGGCATCTCTGCCAGATTCCGTGGATGTCAAGAGTAGGTAAGGTTCTTCGCGTTGCATCGAATTAAACCACATGCTCCACCGCTTGTGCGGGCCCCCGTCAATTCATTTGAGTTTTAACCTTG
+
CCCCCGFGGGGGGFGFGGGGDGGGGGGGGGGGGFGFGGGGGGGGGGGGFGGGFGGGGGGGGGG@8B8CFFGGGGGGGCCCFCGFGFFGGGGGEGFFEFCFGGEGGGGGGDFAFG7FGGFGDDCFGGFEGGEFE,E,CCE@CCFGAF8FE,<8@CEGGCGGGGDFFGGGGGGGGGGG8FFGGC@FGGC;,3>FGE,CCFG:@CFF@FEGGGGB2,>FCGGGGGFCGGFFGEECCC<CF58@<8@9CF*;>FGFF@FGFGF>CEEF@CC588CG/8CG:*;E7ACFGFDC+;<+<+2<C+AF:
@M01751:259:000000000-C669V:1:1102:15096:24403 1:N:0:AGAGTC
AGGATAACATGATTAGATACCCTGGTAGTCCACGCCGTAAACGATGATAACTAGCTGTCCGGGCACTTGGTGCTTGGGTGGCGCAGCTAACGCATTAAGTTATCCGCCTGGGGAGTACGGCCGCAAGGTTAAAACTCAAAGGAATTGACGGGGGCCTGCACAAGCGGTGGAGCATGTGGTTTAATTCGAAGCAACGCGCAGAACCTTACCAGCGTTTGACATGTCCGGACGACTTCCAGAGATGGATTTCTTCCCTTCGGGGCCTGGAACACAGGTGCTGCATGGCTGTCGTCAGCTCGTG
+
CCCCCGGGGGGGGGGGGGGG<FGGGGGGGGGGGGGGGGGGGGGGGGGFFFFGGGGGGGGGGGGGGGGGGGGGGGGGGGGE>EEGGDGGGGEGGGGGGGGGGGGGFEGGEGGFGGGGGGGGGGGGGGGG<FFFFGFFGGGGGG8<FFFFFGCGGGGGGGGGGGGCFGGF@C:FEG,??<CFGFFGC9FDFGGGGGGGGGGGDGGFGGFFGGG:;EGGGCGG7++<+2;8A:EEEGGCEF7+;C?CCFDDCGFG:EFFFGCDED85*2:;EF:8*;CF+<9E98<:8;88:9;;CECFD6C*/
@M01751:259:000000000-C669V:1:1102:8445:24429 1:N:0:AGAGTC
AGGATAACAGGATTAGATACCCTGGTAGTCCACGCCGTAAACGATGATAACTAGCTGTCCGGGGACATGGTCTTTGGGTGGCGCAGCTAACGCATTAAGTTATCCGCCTGGGGAGTACGGTCGCAAGATTAAAACACAAAGGAATTGACGGGGGCCGGCACAAGCGGAGGAGCATGTGGTTTAATTCGAAGCAACGCGCAGAACCTTACCAGCGTTTGACATGTCCGGACGACTTCTGGCGACAGATTTCTTCCCTTCGGGGACTGTAACACAGGTGCTCCATGGCTGTCCTCAGCTCGTG
+
@CCCCEFFF9,6EE<EC<E<C8,E<,@@C<EC-6CD:F@FFCF7FDFFEC,6@CEGGEEAEC:FGE79E8C<FFFCGCF,6,@BEF7EE9FGDCFGFFED,C?,??BB+DFCC7+8B<=EFCE7BFGG?95DFA<,BA>F,B,:D8D,,838+@CB*1*>FA3,81B*=***=FG@FFF:F+,7::FF:C<C:,=@::**280;5CGF?+3:*:?>5;:EFG6<C9:*;8E5*;1<9C?+*8:5**0++23+++;E<*;C*8***2+<:<@C;5:C++0+3<+328**2+++0+<+++*2*
@M01751:259:000000000-C669V:1:1102:17573:24538 1:N:0:AGAGTC
AGGATAACAGGATTAGATACCCTGGTAGTCCACGCCGTAAACGATGTCGACTTGGAGGTTGTTCCCTTGAGGAGTGGCTTCCGGAGCTAACGCGTTAAGTCGACCGCCTGGGGAGTACGGCCGCAAGGTTAAAACTCAAATGAATTGACGGGGGCCCGCACAAGCGGTGGAGCATGTGGTTTAATTCGATGCAACGCGAAGAACCTTACCTACTCTTGACATCCAGCGAACTTAGCAGAGATGCTTTGGTGCCTTCGGGAACGCTGAGACAGGTGCTGCATGGCTGTCGTCAGCTGGTGTT
+
CCCCCGGGG9AFFFFFGFGGFGGGGGGGFGGFFCGGGGGEGGGGGGGGGGGEGGGGGGEFFGGGGGFFGGFFFDFGGGGGGGG7CCEFAFFEGGGGGGGGGGGGGGGGGGGGGGEGGFGGGGGGGGGFFGGGGGG8FFGGFCGGGGFGFEGGGDGGGGGGGGG<,C:CGG@FGFFFEFGGECFFGGGDFDFCFFGGGGCEGGFG5CCGGGG+3<C?EGGGGGGEGGGGGGGGG?FEGGGFC?E72CC?GC8F@FGFGGG*:C8CCEG>EGGGG78+<C++<065*:FFG8***00+***2*
@M01751:259:000000000-C669V:1:1102:21906:24632 1:N:0:AGAGTC
AGGATAACAGGATTAGATACCCTGGTAGTCCATGCCCTAAACGATGTCTACTAGTTGTCGGGTTTTAATTAACTTGGTAACGCAGCTAACGCGTGAAGTAGACCGCCTGGGGAGTACGGTCGCAAGATTAAAACTCAAAGGAATTGACGGGGACCCGCACAAGCGGTGGATGATGTGGATTAATTCGATGCAACGCGAAAAACCTTACCTACCCTTGCCATGTACGGAATGCCGAAGAGATTTGGCAGTGCTCGAAAGAGAACCGTAACACAGGTGTTGCATGGCTGTCGTCAGCTCGTGT
+
CCCCCGGGGGFGGGGGGFGGF8FGGEFGGGGGFFG8EFGGGGGGFGGGFGGGGG,<<FFGFGFD:DFFGGGGGGGGGGGGFEFGGG<EGFFGGGEGFFG9EEF<BCFGFGGGCFGGGDGG@FGC@EEGGGGGC9EAFFDFGGCFFGAGGG:FFGCEGGGGGGGGGEC<FCFFGGCFCFFFGGFGGGGGGGGGGFGGGGGCF@CFGFFGGGE:FGGGG,CA,7FFEGGEGCF9?>CGCEGGGGGGGGGG8?FGFGGGGGFFGG?CGE8CGFGGFEFC+:@?FFC6C*C8<C/1*2+<8C**:
@M01751:259:000000000-C669V:1:1102:20935:24798 1:N:0:AGAGTC
CGCTTACGTCATCCCCACCTTCCTCGCGGCTTATCACCGGCAGTCTCCCTAGAGTGCCCAACTGAATGATGGCAACTAAGGACGTGGGTTGCGCTCGTTGCGGGACTTAACCCAACATCTCACGACACGAGCTGACGACAGACATGCAGCACCTGTGTTCGCGTCCCCGAAGGGAACCCCGGATCTCTCCGGATGGCACGACATGTCAAGGGATGGTAAGGTTCTTCGCGTTGCATCGAATTAAACCACATGCTCCACCGCTTGTTCGGGCCCCCGTCAATTCATTTGAGTTTTAACCTTT
+
CCCCCGGEGGGGGGGCFGGGGGGGGCGC7FFGGGGGGGGGGGGGG9<FFFGGGGGGGGGGGGGFGFEGDGGGGGGGGG8@GCFG@CFGFGGGGGEGGGGGGG@FCCFFFFGGGGGGG,BD,CFFFGDGEGEGEGGDEGGGG,DFGGGF,@,D7FGGGFGGGGGGDGGC14CCEGFFFG>FGGD*CFFFCFGDGC78FGGEGE8EGGFFGGFGGCDG:CGGFFFFGFE*/:CEDGGFC>*;8CEFF9CFFCC?8CCF+C*::8;8C+38?>8*:?8?C**/+<CF7<C?+AFFFGGCC+AF7
@M01751:259:000000000-C669V:1:1102:16944:24849 1:N:0:AGAGTC
CGCTTACGTCATCCCCACCTTCCTCCGGTTTATCACCGGCAGTCTCCTTTGAGTTCCCGACCGAATCGCTGGCAACAAAGGATAAGGGTTGCGCTCGTTGCGGGACTTAACCCAACATTTCACAACACGAGCTGACGACAGCCATGCAGCACCTGTCTCACGGTTCCCGAAGGCACTAAGGCATCTCTGCCGAATTCCGTGGATGTCAAGAGTAGGTAAGGTTCTTCGCGTTGCATCGAATTAAACCACATGCTCCACCGCTTGTGCGGGCCCCCGTCCATTCATTTGAGTTTTAACCTTG
+
CCCCCGGGGGGGGGGGGGGGGGGGGGGGGGGGGGGGGGGGGGGGGGGGGGGGGGGGGGGEGGG@@B@CFGGGGGGGGGGGGGGGGGDFGGDGCCGGDGGGGGGGGGGGGGFGGGGGGGGGCFGGGGGGGGGGGGGGGGGGGCFGGGFFDFGGGGGGFF@FEBC>FEGGCFGGCFD@F@GCFFFGC<FFFGGGGDGGCFCCFEEGGFGGGFFGGCCFFGG@,,?>FGF5C*CCECFEC*CCEFGG7CFGGGD960:CFCEEEC>FG+AE8C5CEGGCEG*AF79<9<9+<8AEFC7F@FCF+
@M01751:259:000000000-C669V:1:1102:12835:24956 1:N:0:AGAGTC
AGGATAACCGGATTAGATACCCTGGTAGTCCACACCGTAAACGTTGGGCGCTAGGTGTGGGATCCATTCCACGGGTTCCGTGCCGCAGCTAACGCATTAAGCGCCCCGCCTGGGGAGTACGGCCGCAAGGCTAAAACTCAAAGGAATTGACGGGGGCCCGCACAAGCGGCGGAGCATGCGGATTAATTCGATGCAACGCGAAGAACCTTACCAGGCCTTGACATGCAGAGAACTTTCCAGAGATGGATTGGTGCCTTCGGGAACTCTGACACAGGTGCTGCATGGCTGTCGTCAGCTCGTG
+
CCCCCGGGE7BEEFGGFGGGFGGGGDGGGGGGGGGGGGFFFGGFFGGGGGGGGGGGGGGGGGGGGGGGGGGGGFEGGGGGGGGGEGEGGGGGGGGGGGGGGGGGGGGGGGGGGGDGGEFGGCGGDGGGGGGGGGGGGFCCFGGGGCFGFGGDGEG7FGCFGGCGGFGCFGGGCCCEF,<EGEEEGGGFEGF+:;CFFEG*:EGDGGGCFGGGCCEFEGGGGFGGCFGF9@CFGFGFGGGFGGCGFCECC*;AEC*<<:CCEEGGF?FGGGGF@8::A60CCCFFGGGEGG5**2/<+?E5*
@M01751:259:000000000-C669V:1:1102:13515:24976 1:N:0:AGAGTC
CGCTTACGTCATCCCCACCTTCCTCCGAGTTGACCCCGGCAGTCTCCTATGAGTCCCCGCCATAACGCGCTGGCAACATAGAACGAGGGTTGCGCTCGTTGCGGGACTTAACCCAACATCTCACGACACGAGCTGACGACAACCATGCACCACCTGTACACCGACCACAAGGGGGCGACCATCTCTGGTCGTTTCCGGTGTATGTCAAGCCTTGGTAAGGTTCTTCGCGTTGCATCGAATTAATCCGCATGCTCCGCCGCTTGTGCGGGCCCCCGTCAATTCCTTTGAGTTTTAGCCTTGC
+
CCCCCGGGGGGGGGGGGGGGGGGGGGGGCGGFGFGGGGGGGGGGGGGGFGGGGGGGGGGGGGGGGGGGGGGGGGGGGGGGGGGGGGGGGGGDGGGGGEGGGGGGGGGGGGGGGCGGGGGGGGGGGGGEGGGGGDGGGGGGGGGGGGGGGGGGGGGGGGGGGGGGGGGGGFGFGGGGGGEEGGGFGGGGGGGGCFGGGC>CCGGGGGGGGGGGGGGGGGGGGGGGG9CEEGGGGGGGDGEGGGGGGGGGGGE?@FFEDGEEGCEGDGGGGGGGGGGCGGGFE:AFGGFCGGGGF7@DE9C76
@M01751:259:000000000-C669V:1:1101:12535:1071 1:N:0:AGAGTC
CGCTTACGTCATCCCCACCTTCCTCCGGTTTATCACCGGCAGTCTCCTTTGAGTTCCCGACCGAATCGCTGGCAACAAAGGATAAGGGTTGCGCTCGTTGCGGGACTTAACCCAACATTTCACAACACGAGCTGACGACAGCCATGCAGCACCTGTCTCACGGTTCCCGAAGGCACTAAGGCATCTCTGCCAAATTCCGTGGATGTCAAGAGTAGGTAAGGTTCTTCGCGTTGCATCGAATTAAACCACATGCTCCACCGCTTGTGCGGGCCCCCGTCAATTCATTTGAGTTTTACCCTTG
+
CCCCCGGGGGGGGGFGGGGGGGGCEGGGGGGGGGGGGGGGGGGGGGGGGGCGGEEGGGGGGGG@88B6DCFGGGGGGGFGGGGGGGGGGGCFCFGGGGGFGDGGGGGGGGGGGGGGGGGGCGGGGGGGGGGGGGCFCECEEG+FCFGG<>CFFAFG8,@AFG*@FGGDGGGGGGGGGGGCCFCEFGCGGGGFF<ABC2?FGGF9<FGGGFGGGGGGDFGGFFCFFGGGGGGGGGGGGGGGFGFGFGGFGCCFDCGC8@EEGG85A+CC?C=GEC=5?EGG?EGCCFGFFGGGDGE+<<CF*
@M01751:259:000000000-C669V:1:1101:9733:1171 1:N:0:AGAGTC
CGCTTACGTCATCCCCACCTTCCTCCGGTTTGTCACCGGCAGTCTCCTTAGAGTGCCCACCATAACGTGCTGGTAGCTAAGGACAAGGGTTGCGCTCGTTACGGGACTTAACCCAACATCTCACGACACGAGCTGACGACAGCCATGCAGCACCTGTGTCTGAGTTCCCGAAGGCACCAATCCATCTCTGGAAAGTTCTCAGCATGTCAAGGCCAGGTAAGGTTCTTCGCGTTGCTTCGAATTAAACCACATGCTCCACCGCTTGTGCGGGCCCCCGTCAATTCATTTGAGTTTTAACCTT
+
CCCCCGGGGGGGGGGGGGGGGGGGGGGGGGGGGGFGGGGGGGGGGGGGGGGGGGGGGGGGGGG<FGGGFGGGGGGGGGGGGGGGGGGGGGGGGGGGGGGGGGGDGGGGGGGGGGGGGGGGGGGGGGGGGGGGGDGGGCEGDCGGGGGGGDGGGGGGFFGGGGGGCFGGGGGGG7FCGGGGFGGGGG<FGGGGCFGGGGGGGGGGGF<CGC:F7FGCGFCF<CFFGDGGGGCGGGGGGGGGFFFG9EFGFGGDC6<+<FGGGGGC5:8ECCEGGGGGDE=85CCFFFGF++;<?FGGGGCFG
@M01751:259:000000000-C669V:1:1101:10898:1212 1:N:0:AGAGTC
AGGATAACCGGATTAGATACCCTGGTAGTCCACGCCGTAAACGATGAATGCCAGCCGTTGGTCTGCTTGCAGGTCAGTGGCGCCGCTAACGCATTAAGCATTCCGCCTGGGGAGTACGGTCGCAAGATTAAAACTCAAAGGAATTGACGGGGGCCCGCACAAGCGGTGGAGCATGTGGTTTAATTCGAAGCAACGCGCAGAACCTTACCATCCCTTGACATGGCAGGATTGTCCGAGAGATCGGTCGTTCCCTTCGGGGACCTGCACACAGGTGCTGCATGGCTGTCGTCAGCTCGTGTCG
+
CCCCCGGGGGGGGGGGGGGGGGGGGGGGGGGGGGGGGGGGGGGGGFFFGGGGGGGGGGGGGGGGGGGGGGGGGFGGFGGGGCGGGGGGGGGGGGGGGGGGGGGGGGGGGGGGGGGGGGGGGGGGGGGGGGFGGGGGGGGGGGGFFGGGGGGGGGFCCCEGGFFGGDFEGGFFGCCFFFFGFFFGFCFGFEGCCFGGGGGGGGGGGGFGFGGGEFCGGGGGGG?>CGEGCFFF?FEGGGGGGGFCEDEEG5*AFCGGEGGDGGFGGD6CFEG=G+<976CFCGGGG>FGGFEEG7<ACCFGD
@M01751:259:000000000-C669V:1:1101:22952:1282 1:N:0:AGAGTC
CGCTTACGTCATCCCCACCTTCCTCCGGTTTGTCACCGGCAGTCTCATTAGAGTGCTCAACTAAATGTAGCAACTAATGACAAGGGTTGCGCTCGTTGCGGGACTTAACCCAACATCTCACGACACGAGCTGACGACAGCCATGCAGCACCTGTGTTCAGGTTCCCTTTCGGGCACAACCAGATCTCTCCGGTCTTCCTGACATGTAAAGGGTAGGTAAGGTTTTTCGCGTTGCATCGAATTAATCCACATCATCCACCGCTTGTCCGGTCCCCCGTCCATTCCTTTTAGTTTTAATCTTG
+
CCCCCGFGG8FGGGGGGGGGGFFDGGGEGGGCEEGGGGGGGGDEAFFF<EGGGGGDEFFEFFFF,CFEF@EC@EFFFFGGGGGGGGFGGGGGGE:FDECFGGGGGGGDEA<FFBF<DF9FGFDFE74>:FGGGC>>FGF?FBFF8C=FG@DB8F<FCFFCAC,,8@FGB,+@*><FF<@F>:F9CFD9C>7F@ECFFFGGDEA@,,,,7@EFFCF@9BAFFAF:FG7877:8@E9FECDCFF9C?9++++3+<+2+08C:E5C/;+<8E**:C=*/;C*1<:C0CG7+3*2<9CC+<9FF*
@M01751:259:000000000-C669V:1:1101:13124:1299 1:N:0:AGAGTC
CGCTTACGTCATCCCCACCTTCCTCGCGGCTTATCACCGGCAGTCTCCCTAGAGTGCCCAACTGAATGATGGCAACTAAGGACGTGGGTTGCGCTCGTTGCGGGACTTAACCCAACATTTCACAACACGAGCTGACGACAGCCATGCAGCACCTGTCTCAGCGTTCCCGAAGGCACCAAAGCATCTCTGCTAAGTTCGCTGGATGTAAAGAGTAGGTAAGGTTCTTCGCGTTGTATCGAATTAAACCACATGCTCCACCGCTTGTGCGGGCCCCCGTCAACTCATTTGAGTTTTAACCTTT
+
CCCCCGGFGGGGGGGFFEGGGGFGGGGGGGGGGGFG<FGGGGGGGFGFGGGGGGAFFGGGGGGGGGGFGGGGGFCEEF@FFGFGGGGC=FFGDEGGGGGG7FCEFFGFFGFFGGGGFGCFGGGGGGGGGDGGGGGGEGGGGFEFEGGGFGGGFCBFF;9DA8*CCFF:BE:*>E:FFGGGG7<FA,,@FFGDGGGGDCEGGGGGGF,C:?@:B@FFEAF9,?A9FFFFECGGG/<C9;A8+AFCFFFGFGGGGDGCFFF*C:8*2+<E5=?*:/:****2++3+<:CC9*<9CFCGC+0>7
@M01751:259:000000000-C669V:1:1101:11850:1379 1:N:0:AGAGTC
AGGATAACAGGATTAGATACCCTGGTAGTCCACGCCGTAAACGATGTCAACTAGCCGTTGGGATCCTTGAGATCTTAGTGGCGCAGCTAACGCATTAAGTTGACCGCCTGGGGAGTACGGCCGCAAGGTTAAAACTCAAATGAATTGACGGGGGCCCGCACAAGCGGTGGAGCATGTGGTTTAATTCGAAGCAACGCGAAGAACCTTACCTGGCCTTGACATGCTGACAACTTTCCAGAGATGGATTGGTGCCTTCGGGAACTCAGACACAGGTGCTGCATGGCTGTCGTCAGCCCGTGTC
+
CCCCCGGFFGGGGGGGGGGGGGFGGFGGGFFFGEEFGGGGGGGGGGGFGGFDG9FFGBFCGDFC<FGFFFGGCGDCFGFGGDGEFGGGGGGE>EFGGGGGGFFGGGGGGGGG7FFC8FGGGGDGGGC@FGGGGFGEDFDFFGDFECFFFEGDGD7FECFEEGGGGGD:*:CCFFGFGDCFFGGGGFFFFC<FDG+FGC:<C>CFGGGGGG+3@CFC?EFCGGC:CF@*<:C<C<+<C+<C6FCFGF7;*<*+;9:CC*5?EG?3+3<8;FE8@FGGCGGGC+:=?5;<8C*;5C**/5*20
@M01751:259:000000000-C669V:1:1101:16783:1490 1:N:0:AGAGTC
AGGATAACAGGATTAGATACCCTGGTAGTCCACGCCGTAAACGATGTCAACTAGCCGTTGGGATCCTTGAGATCTTAGTGGCGCAGCTAACGCATTAAGTTGACCGCCTGGGGAGTACGGCCGCAAGGCTAAAACTCAAAGGAATTGACGGGGGCCCGCACAAGCGGCGGAGCATGTTGCTTAATTCGATGCAACGCGAAGAACCTTACCTAGGCTTGACATGTGCGGAAATCCTCCAGAGATGGTGGGTCCGTAAGGGTCGCACACAGGTGGTGCATGGTTGTCGTCAGCTCGTGTCGTG
+
CCCCCGGGGGGFGGGGGGGGGGGGGGGGGGGGGGGGGGGGGGGGGGGFGGGGGGGGGGGGGFGFGFGGGGGGGGGGGGGGGGGGGGGGGCFEGGGG9FGGGFGGFGGGGGGGGGGGGGGGGGDDFDGGGEFGGGGFGGGGGGGGGGGGGGGGGGGGGGGDGG>GGGGGGGEGGGGGGGGGGGGEFGGGGFGGGGGGGEGE5EGGGFFFGGGGGDGGGGGGDFCG7FCEGEGFGGGGFGGFGGGGGGFGEGGCGFDEGGGGFGGGGGFEGC<FDGGGGCFFFEEGGGGG8*<9?CEGCFC57
@M01751:259:000000000-C669V:1:1101:18970:1603 1:N:0:AGAGTC
AGGATAACAGGATTAGATACCCTGGTAGTCCACGCCGTAAACGATGATAACTAGCTGTCCGGGCACTTGGTGCTTGGGTGGCGCAGCTAACGCATTAAGTTATCCGCCTGGGGAGTACGGCCGCAAGGTTAAAACTCAAATGAATTGACGGGGGCCTGCACAAGCGGTGGAGCATGTGGTTTAATTCGAAGCAACGCGCAGAACCTTACCAGCGTTTGACATGGCAGGACGACTTCCAGAGATGGATTTCTTCCCTTCGGGGACCTGCACACAGGTACTGCATGGCTGTCGTCAGCTCGTG
+
CCCCCGGGGGGFGGGGGGGGGGGGGGGGGGGGGGGGGGGGGFGGGGGGGGGFGC<FDGGFGCCFEG8<FFGGGGGGGFGCCFBFEGGGGAFEFEGGGGGGGGFGGGGGGGGGGGGGGGGGGGGGGEGD<FFDFFG=FDGF@FGGGGGGGGECFCGGGDGGGGGFFGG>FG@FCF:FGGGGFDGGFGFG@FFGGGGD7F:FC:FGGGGCGGCEFEEEGDGGGGFGGGED5C?8*AEGGFGFCEF96*<:C+9CCF:ECCGGDCGEGG*6:<?CGGGG+<9AFFCECDGEG+;8C*/C+<<5/
@M01751:259:000000000-C669V:1:1101:15699:1650 1:N:0:AGAGTC
CGCTTACGTCATCCCCACCTTCCTCGCGGCTTATCACCGGCAGTCTCCCTAGAGTGCCCAACTAAATGATGGCAACTAAGGACGTGGGTTGCGCTCGTTGCGGGACTTAACCCAACATCTCACGACACGAGCTGACGACAGCCATGCAGCACCTGTGTGCACGCCTCCGAAGAGGATCCCCGATCTCTCGAGGTAACATGCCATGTCAAGGGATGGTAAGGTTCTGCGCGTTGCTTCGAATTAAACCACATGCTCCCCCGCTTGTGCGGGCCCCCGTCAATTCCTTTGAGTTTTAATCTTT
+
CCCCCGGGGGGGGGGGGGGGGGGGGGGGGGGGGGGGGGGGGGGGGGGGGGGGGGGGGGGGFDGGGGGGGGGGD8CFGGGGGGGDGGGGGGGGGGCFGGGGGGDGGGFGFGGGGGGGGGGCGGGGGGGEFGGGGGGGGGGGGGGGGFGGGGCGGGGG8FDGGGCCGGGGGGGGGGGGFGGGGGGGGGGGGGGGGGGGGGGGGGGGGGFGBACEFGGGGGGGGFGGGGGDCGGD5CF:+:CFGGFGGGGGGGGCC:9E*;CC8>:*;E9C=5C=:EGD8=ECFGFFGGGGCFGFFC9EGEGC*
@M01751:259:000000000-C669V:1:1101:15908:1673 1:N:0:AGAGTC
AGGATAACAGGATTAGATACCCTGGTAGTCCACGCCGTAAACGATGTCGACTTGGAGGTTGTTCCCTTGAGGAGTGGCTTCCGGAGCTAACGCGTTAAGTCGACCGCATGGGGAGCACGGCCGCAAGGTTAAAACTCAAATGAATTGACGGGGGCCCGCACACGCGGTGGAGCATGTGGGTTAATTCGATTCAACGCGAAGATCCTTACCTACTCTTGACATCCACGGAACTTGGCCGAGATGCCTTAGTGCCTTCGGGAACCGTGAGACAGGTGCTGCATCGCTGTTGTAAGCTCGCGTT
+
9CCCCCFCGGFFFFG<FFGFEECFFFGFGCFFFGGGCFGEDF>@F<,CEFECEDFG@@@FC:F9EGG9<<CFDCA,D7,@CFECGE:AA,9,>@+@=,,ED7BCCCG48?EF+?C+BFGDEGCBF77>8,8BFA9B9FFGFCGGGGFFA+@@3:F:>**C<F,*=F7F*4<<FGGE2<,*1*=FGCFG,,,,7<+***1*:5+<0+<@CEG?8?FF+++<+<<*@68CE>*+<02:+::E>F++0+<<000+3<C9@**:88C5*22;+0**2286+<+3+0*****23*+3+<:2**)1/
@M01751:259:000000000-C669V:1:1101:13868:1689 1:N:0:AGAGTC
AGGATAACAGGATTAGATACCCTGGTAGTCCACGCCGTAAACGATGTCGACTTGGAGGTTGTTCCCTTGAGGAGTGGCTTCCGGAGCTAACGCGTTAAGTCGACCGCCTGGGGAGTACGGCCGCAAGGTTAAAACTCAAATGAATTGACGGGGGCCCGCACAAGCGGTGGAGCATGTGGTTTAATTCGATGCAACGCGAAGAACCTTACCTACTCTTGACATCCACGGAATCTGGCAGAGATGCCTCATTGCCTTCGGGAACCGTGAGACAGGTGCTGCATGGCTGTCGTCAGCTCGTGTT
+
CCCCCGGGGGGGGGGGGGGGE8FFFFGGGGFFGGGGGEGGGEGGGDF<FGE7FGG,@FFGFCFAFGF,CF8EF:C<FGFDGGGED+@C,<CBF@FEG=,<CFDB4>7F==7FEEGGGGGGGGC@FEGGAEGGAEGGGGGADBCFDG9>3CEEGGG*F@7:FCG77=:B:CECFGC9F9<B7BFGF<ABCFF:<C,<</?CCGEG*CGF0+<C++<ECC9FG@FE83;:?8*9CECF88:*C9E7+<C@+2+0A996C55/:8CE=8:8C6:8CF8E:CECGE6*;*00:E/A=C9+*//CC
@M01751:259:000000000-C669V:1:1101:14528:1992 1:N:0:AGAGTC
CGCTTACGTCATCCCCACCTTCCTCGCGGCTTATCACCGGCAGTCTCCCTAGAGTGCCCAACTGAATGATGGCAACTAAGGACGTGGGTTGCGCTCGTTGCGGGACTTAACCCAACATCTCACGACACGAGCTGACGACAGCCATGCAGCACCTGTGTGCACGCCTCCGAAGAGGATCCCCGATCTCTCGAGGTAACGTGCCATGTCAAGGGATGGTAAGGGTCTGCGCGTTTCTTCGAATTAAACCACATGCTCCACCGCTTGTGCGGGCCCCCGTCAATTCATTTGAGTTTTAACCTTT
+
CCCCCGGGGGGGGGGGFGGGCFFEGDEGGGGGGGGGG<:FGGGGGGGGGGFGGGGGGGGGGGGFGGGFGGGGG<EFGGFCFGF7BFCCFGGGGGGCCGFECFEGFFFFGGGGGDGGFGGFFFGDG7FFC:CE@FFGFD@EGGGFF,FF:FFFGGFGCFCFFGGGGGGGGDEGGGCFGFGFGCGGG*77FEGFCFG@:*=CCFFFGFFGFGFC>FEGGGFFC*;:A@G8CCE>*3<978C>6EFGGGGGGGG68+2+0AFGGGGGGFCAC*C=C?:EGGGCC?C+<CF<+;FGGG77A9:>*
@M01751:259:000000000-C669V:1:1101:10338:2059 1:N:0:AGAGTC
CGCTTACGTCATCCCCACCTTCCTCCGGTTTGTCACCGGCAGTCTCCTTAGAGTGCCCACCATAACGTGCTGGTAACTAAGGACAAGGGTTGCGCTCGTTACGGGACTTAACCCAACATCTCACGACACGAGCTGACGACAGCCATGCAGCACCTGTGTTCAGGTTCCCTTTCGGGCACAGCCAAATCTCTTCGGCCTTCCTGACATGTCAAGGGTAGGTAAGGTTTTTCGCGTTGCATCGAATTAATCCACATCATCCACCGCTTGTGCGGGTCCCCGTCCATTCCTTTGAGTTTTAATT
+
CCCCCGGGGGGGGGGGGGGGGGGGGGGGGGGGGGGGGGGGGGGGGGGFFGGGGGGGGGGGGGGGGGGGGGGFGGGGGGGGGGGGGGGGGGGGGGGGGGGGGGGGGGGGGGGGGGGGCDGG9FEGGDGGGGGGGGFDGGGGG7FGGGGGFFGFGGGGGGGGGGGGGGGGGGGGGDGGG@FGFGF>FCFGAFGGGGGGC:F@FG,2CCD9CCFFGGGGGGGGGFGG:FGGG:CCFGGGCGF7EF*3;EGGGG?8CC8FFFFGFG5C=EFG+C*?5E=FGG5A5*:E++AFFG7<E9?FGF<:*
@M01751:259:000000000-C669V:1:1101:18359:2112 1:N:0:AGAGTC
AGGATAACCGGATTAGATACCCTGGTAGTCCACGCCGTAAACGATGATAACTAGCTGTCCGGGGACATGGTCCTTGGGTGGCGCAGCTAACGCATTAAGTTATCCGCCTGGGGAGTACGGCCGCAAGGTTAAAACTCAAAGGAATTGACGGGGGCCTGCACAAGCGGTGGAGCATGTGGTTTAATTCGAAGCAACGCGCAGAACCTTACCAGCGTTTGACATGTCCGGACGATTCCCAGAGATGGGTCTCTTCCCTTCGGGGACTGGAACACAGGCGCTGCATGGCTGTCGTCAGCTTGGG
+
CC<CCFGGGDGGDEGGGGGFEE@CCFGGGFFGFGC@+CFGCFC@FDE9EDFFGGGGGGFC@:6@FEGCFFGFGFGG<EF@F8F@=CFGCCGFGGGEBAFGFD?F?F7++4==CE78B?@7CC>BFGG<EFFF5FFBAFFGGF8DFG@CF<7F7*FFC<F,?FG7C:C<F7<:=CEGGCFFFF:?FDFG,CFG:FEGD7<8:E+2287+209?5:8;EG?@799:?C***21:587+0++**00A+@+20+<:<C*0@C>8**:*;F**228:*8**2*C87C996CCC0<C8*2:6++93*
@M01751:259:000000000-C669V:1:1101:24235:2181 1:N:0:AGAGTC
CGCTTACGTCATCCCCACCTTCCTCCGGCTTATCACCGGCGGTTCCTTTAGAGTACCCAACCAAATGATGGTAACTAAAGGCGAGGGTTGCGCTCGTTGCGGGACTTAACCCAACATCTCACGACACGAGCTGACGACAGCTATGCAGCACCTGTGTTCCAGTCCCCGAAGGGAAGAAATCCATCTCTGGAAATCGTCCGGACATGTCAAACGCTGGTAAGGTTCTGCGCGTTGCTTCGAATTAAAACACATGCTCCACTGCTTGTGCAGGCCCCCGTCAATTCATTTGAGTTTTAACCTT
+
CCCCCGGGGGGGGGGGCGGGG8FFDF@FCFGG9EF9<CFCGGGGGGGGFFE8AFGFGGFFEFGCF9FEFGCEFFF<FGGFFFFCGGGGFGGGG7FF:B<FGD@CCFEAE9E,BB+><FFFDF87+@>7:FEGGGGG@CGGG,=E,9=FCG8FFFGG@B,3@FF,?,>:<<:CGGGFGGC,,?:?F9,<FFEFC9FGFF*FCCFECFFGGGGGG*;EG@9:@6<97C70:*:?>ED99<8FF?89EA<@**/8000<30A++00<C809+<C8;***8/7:*<:??C7@C<*<?F7+<C**;
@M01751:259:000000000-C669V:1:1101:15980:2207 1:N:0:AGAGTC
CGCTTACGTCATCCCCACCTTCCTCCGGTTTATCACCGGCAGTCTCCTTTGAGTTCCCGACCGAATCGCTGGCAACAAAGGATAAGGGTTGCGCTCGTTGCGGGACTTAACCCAACATTTCACAACACGAGCTGACGACAGCCATGCAGCACCTGTCTCACGGTTCCCGAAGGCACTGAGGCATCTCTGCCAGATTCCGTGGATGTCAAGAGTAGGTAAGGTTCTTCGCGTTGCATCGAATTAAACCACATGCTCCACCGCTTGTGCGGGCCCCCGTCAATTCATTTGAGTTTTAACCTTG
+
CCCCCGGGGGDGGGGGGGGGGGGGGGGGGGGGGGGGGGGGGGGGGGGGGGGGGGGGGGGGGGG@+88CFGGGGFGGGGGGGGGGGGGFGGGGGGGGGGGGGGGGGGGGGGGGGGGGGGGGGGGGGGGGEGGGGGGGGGGGGGGGGGGGGGGGGEDGGDGFGGGGGGGGGGGGGGGGGGGGGCEGGGGGGGGGGGGGGGCGGGGGGGGGGDFCFFFGGGGEGGGGGGGGGGGG5EGGGGGGGGDCCFCGGFGGGGG8CGF**2/CF<CG5=E8CGCGCCE*<FGFFFFCFGGGFGCFEFGG7
@M01751:259:000000000-C669V:1:1101:12674:2280 1:N:0:AGAGTC
CGCTTACGTCATCCCCACCTTCCTCCGGTTTATCACCGGCAGTCTCCTTTGAGTTCCCGACCGAATCGCTGGCAACAAAGGATAAGGGTTGCGCTCGTTGCGGGACTTAACCCAACATTTCACAACACGAGCTGACGACAGCCATGCAGCACCTGTCTCACGGTTCCCGAAGGCACTGAGGCATCTCTGCCAGATTCCGTGGATGTCAAGAGTAGGTAAGGTTCTTCGCGTTGCATCGAATTAAACCACATGCTCCACCGCTTGTGCGGGCCCCCGTCAATTCATTTGAGTTTTAACCTTT
+
CCCCCGGGGGGGGGGGGGGGGGGGGGGGGGGGGGGGGGGGGGGGAFGGGGGGFGGGGGGGGGE@@BCEDE@EEFGGGGGDFFGGGGACFGGFDGDGGGGGGDGGGGGGGGGGGGGGGGGGGGGGGGCEGGGGGGGGGGGGGGGGGGGGGGGGGGGGGFFFGG7FEGGGEEFEGGGFGFGCFGCF@,?A<FGGGGGGGC7FFGGGGF9:FG9<CG@<CGGGGGGGCACBEGGGCCEGF>FFFF7EFGGGFFGFG7<<EFF?EG5**+3AEGG?CGGG=55=CAC:9@3+<EG9E97ECGCG7
@M01751:259:000000000-C669V:1:1101:12830:2344 1:N:0:AGAGTC
CGCTTACGTCATCCCCACCTTCCTCCGGTTTATCACCGGCAGTCTCCTTTGAGTTCCCGACCGAATCGCTGGCAACAAAGGATAAGGGTTGCGCTCGTTGCGGGACTTAACCCAACATTTCACAACACGAGCTGACGACAGCCATGCAGCACCTGTCTCACGGTTCCCGAAGGCACTAAGGCATCTCTGCCGAATTCCGTGGATGTCAAGAGTAGGTAAGGTTCTTCGCGTTGCATCGAATTAAACCACATGCTCCACCGCTTGTGCGGGCCCCCGTCAATTCATTTGAGTTTTAACCTTT
+
CCCCCGGGGGGGGGGGGGGGGGGGGGGGGGGGGGGGGGGGGGGGFGGGGGFGGGGGGGGGGGG@8BFEGGGGGGGGGGGGGGGGGGGGGGGGGGGGGGGGGGGGGGGGGGFGGGGGGGGGGGGGGGGGGGGGGGGGGGGGGGGGGGGGGGGGGGGGGDGFGGGGGGGGGGGDDGGGGGGGGGGGGGGGGGGGGGGGGGGGGGGGGGGGGGGGGGGGGGFCF:FGGGGGGGGGGGGGGGGGGGGGGGGGGGGGGGGGGGD5EGGGGGGGGGGGGEEGGGG8CGDC??FE@ECGGGG?C:FF7
@M01751:259:000000000-C669V:1:1101:10346:2409 1:N:0:AGAGTC
CGCTTACGTCATCCCCACCTTCCTCCGGTTTATCACCGGCAGTCTCCTTTGAGTTCCCACCATTACGTGTTGGCAACAAAGGATAAGGGTTGCGCTCGTTGCGGGACTTAACCCAACATTTCACAACACGAGCTGACGACAGCCATGCAGCACCTGTCTCAGAGTTCCCGAAGGCACTAAAGCATCTCTGCTAAATTCTCTGGATGTCAAGAGTAGGTAAGGTTCTTCGCGTTGCATCGAATTAAACCACATGATCCACCGCTTGTCCGCGCCCCCGTCAATTCATTTGAGTTTTAACCTT
+
CC?CCDGGDF;FGGCFGGGGGGGFGFFGGGGGGFFAAFDGC@FG<FFFGGFG<FFGGGGGGGGGGFGGFF8<FGGGGGGF@ECGGGG9FGGGGGGGGGGGGGGCF>FCFCFFFGFGE=FEDFGFGG:FFEGGGG8FGGGGGGG7FDFGFAFGC8CFGCGGGGF<BCFAFDD7FCFFGCFGGGEFGCD<DFGFGFEGC?@F@;CBFFGGFCCFGG9FFFF@F,7C<,C+88EEEGG9++4?+?F?CCECEF=F6+3<+A8EGGDD88++/**:?E=5:>EC*<?CFCC<9<CC7<E:6<>G7
@M01751:259:000000000-C669V:1:1101:17638:2529 1:N:0:AGAGTC
AGGATAACAGGATTAGATACCCTGGTAGTCCACGCCGTAAACGATGTCGACTTGGAGGTTGTTCCCTTGAGGAGTGGCTTCCGGAGCTAACGCGTTAAGTCGACCGCCTGGGGAGTACGGCCGCAAGGTTAAAACTCAAATGAATTGACGGGGGCCCGCACAAGCGGTGGAGCATGTGGCTTAATTCGATGCAACGCGAAGAACCTTACCTACTCTTGACATCCACGGAATTCGGCAGAGATGCCTTAGTGCCTTCGGGAACCGTGTGACAGGTGCTGCATGGCTGTCGTCTGCTCTCGTT
+
CCCCCGGGFGFGFFGGACFE<<EFGGGGGGCFC7FGEFGGGGGGG@ECF?GGGGGGFFGGFGGGGGGGFFGFE@FGGGF@FGDCF:FGC9EGGGCFCF<EFDGD=FCF:DC7:=BFCFGGGCCFEGGGGGCFGGCFFGFAFFGGFF9FCGGGECE>B7FEFFFGGCCEEC:<<*FFGGG**<,<9<B:<EC*C<,<**:8:5CG58@7:EF7@FGGGGGFGGG;CFC>?>CCCG6*:8*;C<EGF+3+0<+<C<CGCE*88>F5*/*/+<C?C@CF7+<8?7C7;?;9*;:;*+<C++*/1
@M01751:259:000000000-C669V:1:1101:19333:2541 1:N:0:AGAGTC
CGCTTACGTCATCCCCACCTTCCTCCGGTTTGTCACCGGCAGTCTCCTTAGAGTGCCCACCATAACGTGCTGGTAACTAAGGACAAGGGTTGCGCTCGTTACGGGACTTAACCCAACATCTCACGACACGAGCTGACGACAGCCATGCAGCACCTGTGTCTGAGTTCCCGAAGGCACCAATCCATCTCTGGAAAGTTCTCAGCATGTCAAGGCCAGGTAAGGTTCTTTGCGTTGCTTCGAATTAAACCACATGCTCCACCGCTTGTTCGGGCCCCCGTCAATTCATTTGAGTTTTAACCTT
+
CCCCCGGGGGGGGGGGGGGGGGGGGGGGGEGGGGGGGGGGGGGGCGGGGGFFGGGGGGGGGGGGGFGGGGGFGGGGGGGGGGGGGGGGGGGGGDFFGGGGGGGDCFGGGGGGGGGGGGGG9FFGGGGGGGGGGGGGGGGGGGGGFGFGCFGFGGGFGGGGGFFGGGGGGGDFGCFFGGCFFGGGGG,?FF,FGFFFGGCFEGGGG@FC3C,?FFFGGGGFGG@FFGG+;C8BFE@A9<CFEFGFGFFGGGGGGGDGG6EGDGEECG+@?CEGEGGDG5A8=F+<9@:CC@CFFGGGCFF:C
@M01751:259:000000000-C669V:1:1101:22178:2640 1:N:0:AGAGTC
AGGATAACCGGATTAGATACCCTGGTAGTCCACGCCGTAAACGTTGGGAACTAGATGTGGGGTCCATTCCACGGATTCCGTGTCGCAGCTAACGCATTAAGTTCCCCGCCTGGGGAGTACGGCCGCAAGGCTAAAACTCAAAGGAATTGACGGGGGCCCGCACAAGCGGCGGAGCATGCGGATTAATTCGATGCAACGCGAAGAACCTTACCAAGGCTTGACATATACCGGAAACTTCCAGAGATGGTTGCCCCGCAAGGTCGGTATACAGGTGGTGCATGGTTGTCGTCAGCTCGTGTCG
+
CCCCCGGGGGGGGGGGGGGGGGGGGGGGGGGGGGGGGFEGGGGGGGGGFGGFGGGGGGGGGGEGGGGGGGGGGGDGGGGGGGGGGGGGGGGGGGGGGGGGDGGGGGGGGGGGGGGGGGGGGGGGDGGGGGGGGGGGGGGGGGGGGGGGFGFDGEEGGGGGGGGGCFGGCECGGGGGCDGGGGEEGFGGGGGGCGGGGGGDGDEGCCCFGGGGGGGGGGGGGCFGGGCGFGGGE>CCF?EGGGFGFFGCGGCFGGEC5CEFCFEGGGGFGFCGGGGGGFFGGGGGGGFGGG**<C?CGFGG*
@M01751:259:000000000-C669V:1:1101:16617:2760 1:N:0:AGAGTC
AGGATAACAGGATTAGATACCCTGGTAGTCCACGCCGTAAACGATGTCAACTAGCCGTTGGGATCCTTGAGATCTTAGTGGCGCAGCTAACGCATTAAGTTGACCGCCTGGGGAGTACGGCCGCAAGGTTAAAACTCAAATGAATTGACGGGGGCCCGCACAAGCGGTGGAGCATGTGGTTTAATTCGAAGCAACGCGAAGAACCTTACCTGGCCTTGACATGCTGAGCACTTTCCAGAGATGGATTGGTGCCTTCGGGAACTCAGACACAGGTGCTCACTGGCTGTCGTCAGCTCGTGTC
+
CCCCCGGGGGFGGGGFGGGGGGGGGEFGGGFGGFGGGGGGGGGGGGGGGFGGGGFGGGGG8FFFGGGGGGGGGGGGGGFGGGDECEGEFGGGGGGGGFGGGGGGGGGGGGFEGGCFGC?FGGCECCCF,?FFGGFGGGFFEFFGGGGGGCCGGGGEGEC:CGGFG>C7::*FD*:9@FGDGCFFG<FDFFFEGGGGGGGGEEF6@FGGDFFGFFGGGGGF<9+A?@@C+<:CCFG9+0<8FF?FGFGFFC*:EF:C5CG888AF@ECC68;88<8?F+++3+:C@:EA5C5**A+25**10
@M01751:259:000000000-C669V:1:1101:15428:2822 1:N:0:AGAGTC
CGCTTACGTCATCCCCACCTTCCTCTCGGCTTATCACCGGCAGTCCCCTTAGAGTGCCCAACTGAATGCTGGCAACTAAGGGCGAGGGTTGCGCTCGTTGCGGGACTTAACCCAACATCTCACGACACGAGCTGACGACAGCCATGCAGCACCTGTGTTCTATACCCCGAAGGGAAAGGTCCATCTCTGGACCCGGTCATAGACATGTCAAGGGCTGGTAAGGTTCTGCGCGTTGCTTCGAATTAAACCACATGCTCCACCGCTTGTGCGGGCCCCCGTCAATTCCTTTGAGTTTTAATCT
+
CCCCCGGGGGGGGFGGGGGGGGGGGGGGGGFCGFGGGGGGGGGGGFEFGGGGGGGGGGGGGGGGGGGGGGFGGCFGGDEFGGGGGGGGEGGGEGGGGGGCEGGGGGGFGGGGGGGGGFG9:EFGGGGGGGGGGGGGGGGGGGGGGGGGGGGGGGGGGGGGG,;@FFGGC:FEEGFCCC@FFFGGGFGGGGGGGGGGCCCFGCGG:<FC:CFGDGGGGGGGGGGGGGGG+/8/CEECEGGDFGGGGGGGFGGFCEGCCCEFFEE5EFC?7:EGGC8CEGCC55CGGGGGGG7CGGGG?CGFG
@M01751:259:000000000-C669V:1:1101:22694:2825 1:N:0:AGAGTC
AGGATAACAGGATTAGATACCCTGGTAGTCCACGCCGTAAACGATGTCGACTTGGAGGTTGTTCCCTTGAGGAGTGGCTTCCGGAGCTAACGCGTTAAGTCGACCGCCTGGGGAGTACGGCCGCAAGGTTAAAACTCAAATGAATTGACGGGGGCCCGCACAAGCGGTGGAGCATGTGGTTTAATTCGATGCAACGCGAAGAACCTTACCTACTCTTGATATCCACGGAATTCGGCAGAGATGCCTTAGTGCCTTCGGGAACCGTGAGACAGGTGCTGCATGGCTGTCGTCCGCCTGTGTT
+
CCCCCFGGCGGCFGGGGCFDFGAEFFCDEFEFFG:<FGGGGGGCFDGCEDCE7FDFGGGGGGFGGFAFEGCC8BE@FCCDEECCFFGGFCFGGGFFGFFGGG7@@@CEGF+<7BFF8E:CEGGGDEE+FFGGGFGGFGDD,<CF9<<FFGCEGF*FEE><FEF@EFGG@*4:<:>:FFC+==:AFCFDFC9<FFF7@5EC*AFFG*<7@<FGG9+9<+:+3<CF+<*/*:2AEDGGGCEC@9<C?FGF7:CFG7FGG5/8:>;EEC5;7@;FG9+<<CFFCGCC*/2+*;*/:=***3**9
@M01751:259:000000000-C669V:1:1101:12689:2872 1:N:0:AGAGTC
CGCTTACGTCATCCCCACCTTCCTCCGGTTTATCACCGGCAGTCTCCTTTGAGTTCCCGACCGAATCGCTGGCAACAAAGGATAAGGGTTGCGCTCGTTGCGGGACTTAACCCAACATTTCACAACACGAGCTGACGACAGCCATGCAGCACCTGTCTCAGAGTTCCCGAAGGCACCAAAGCATCTCTGCTAAGTTCTCTGGATGTCAAGAGTAGGTAAGGTTCTTCGCGTTGCATCGAATTAAACCACATGCTCCACCGCTTGTGCGGGCCCCCGTCAATTCATTTGAGTTTTAACCTTT
+
CCCCCGGGGGGGGGGGGGGGGGGGGGGGGGGGGGGGGGGGGGGGGGGGGGGGGGGGGGGEGGG@@BCEGFGFGFFFGFDEGGGGFFGGGGGGGGGGGGGGGGGGGGGGGGFGGGGGGGFGGFGGGG8FGGGGGGGGGD@+@FGGGFGGGGDGGGGGGCGD9@FFGGGGGGGGDGGFFGGGGC:FFEFFFGGGGFECCFFFGGGCGG9@FGGFEGE9FFGGGGGGFGFG78EGC>FFF5CC<FGGG+;CE5AC<+3<?GG>C?CFF+<CEGCEGGGC8=7CFGCCFFF+<@<FAEFC+<CF*
@M01751:259:000000000-C669V:1:1101:19324:2957 1:N:0:AGAGTC
AGGATAACAGGATTAGATACCCTGGTAGTCCACGCCCTAAACGATGCGAACTGGATGTTGGGTGCAATTTGGCACGCAGTATCGAAGCTAACGCGTTAAGTTCGCCGCCTGGGGAGTACGGTCGCAAGACTGAAACTCAAAGGAATTGACGGGGGCCCGCACAAGCGGTGGAGCATGTGGTTTAATTCGAAGCAACGCGCAGAACCTTACCAGCGTTTGACATGTCCGGACGATTTCCAGAGATGGATCTCTTCCCTTCGGGGACTGGAACACAGGTGCTGCATGGCTGTCGTCAGCTCGT
+
CCCCCGGGGGGGGGGGGGGGGGGGGGGGGGCFGGGFGGGGGGGGGGGGGGGGGGGGGGGCGGGGGGGGGCFGG?EGGGGGGGGCFFFGGGGGGGGGGGGGFGGGGGEDFCGGGGGGGGGGGGGGGGGGGGGGGGGGGGGG<FFGG?D9FGGGGGDGGFGEFGGCDGGGGGGGGGGGFGGDEFCFCFGFGEGGGGGGGGEGGGG?CFGGF?6+0@EEEGE9:FGGGGGGGD5CECFGGGGGFGGGCGGGF:C9C:EFGGG5?>588CFFGGF*AFFCEEFCFGCGFFGGGF?C:57CCGGG5
@M01751:259:000000000-C669V:1:1101:9466:2982 1:N:0:AGAGTC
AGGATAACCGGATTAGATACCCTGGTAGTCCACGCCGTAAACGATGAATGCTAGCTGTTGGGGTGCTTGCACCGCAGTAGCGCAGCTAACGCTTTAAGCATTCCGCCTGGGGAGTACGGTCGCAAGATTAAAACTCAAAGGAATTGACGGGGGCCCGCACAAGCGGTGGAGCATGTGGTTTAATTCGAAGCAACGCGCAGAACCTTACCATCCCTTGACATGTCGTGCCATCCGGAGAGATCCGGGGTTCCCTTCGGGGACGCGAACACAGGTGCTGCATGGCTGTCGTCAGCTCGTGTCG
+
CCCCCGGGGGGGGGGGGGGGGGGGGGGGGGGGGGGGGGGGGGGGGGGGGGGGGGGGGGGGGGGGGGGGGGGGGGGGGGGGGGGGDGGGGGGGGGGGGGGGGGGGGGGGGGGGGGGGGGGGGGGGGGGGGGGGGGGGFGGGGGGGGGGGGGGGGGGGGGGGGGGFGGFGGFGGGGGGGGFGGGGGGGGGGGGGGGCGGGGGGGGGGGGGGGGGGGGGGFGGGGGGGGGGGGGGGEGGGGGGGGGGGGGGEFGGGGGGGGGGGGGGDGGGDGEFGFGC9C?FGGFFEGGGGGGEG?GGGGGD<
@M01751:259:000000000-C669V:1:1101:22630:2988 1:N:0:AGAGTC
CGCTTACGTCATCCCCACCTTCCTCCGGTTTGTCACCGGCAGTCTCCTTAGAGTGCCCACCATAACGTGCTGGTAACTAAGGACAAGGGTTGCGCTCGTTACGGGACTTAACCCAACATCTCACGACACGAGCTGACGACAGCCATGCAGCACCTGTGTCTGAGTTCCCGAAGGCACCAATCCATCTCTGGAAAGTTCTCAGCATGTCAAGGCCAGGTAAGGTTCTTCGCGTTGCTTCGAATTAAACCACATGCTCCACCGCTTGTGCGGGCCCCCGTCAATTCATTTGAGTTTTAACCTT
+
<CCCCGGGGGGGGGGGGGGGGGGGFFEGGGGGGGGGGGGGGGGFFGGGGGFGGGAEEEGGGGGCGGGGGGGGGGGGGGGFGEGFGGGGGGGFGCCGFGGGGGGGGFGFGGGGGEFGGGGGF9F?FBFGGGGGGGGGGGGGGGGC>FGGGGGGGGF@<FFCFGFGGGGFFEEGGGGGGGGGGGF@FFGF9BFGGGGGGGEGFFGC@<FFFGGGG,,<CFGFG,?C:FCCF*CEEF7FB<4CCGGFGGG?ECGC9C@E+ACE**:AFG+AE8CCCG5CEGGCGF9<@CFG7<CCGG:<2+0;>
@M01751:259:000000000-C669V:1:1101:18078:2992 1:N:0:AGAGTC
CGCTTACGTCATCCCCACCTTCCTCCGGTTTATCACCGGCAGTCTCCCATGAGTCCCCACCATTACGTGCTGGCAACATGGAACGAGGGTTGCGCTCGTTGCGGGACTTAACCCAACATCTCACGACACGAGCTGACGACAGCCATGCAGCACCTGTGTTACGGCTCTCTTTCGAACACTCCTCTATCTCTAAAGGATTCCGTACATGTCAAAGGTGGGTAAGGTTTTTCGCGTTGCATCGAATTAAACCACATCATCCACCGCTTGTGCGGGTCCCCGTCAATTCCTTTGAGTTTCAACC
+
CCCCCGGGGGGGGGGGGGGGGGGGGGGGGGGGGGGGGGGGGGGGGGGGGGGGDFGGGGGGGGGGGGGGFGGGFFGGGGGGGGGGGGGGGGGFFGGGGGDGGGGGGGGGGGGCGFGGGGGG,EFGGGGEGGGGGGGGGGDE:<FFBCEGGCFGGGBEC@FGGGGGGDFGGGGGGGGFGGG9<<>CFFFG;FFG,@FFGGGGGGGFGEFDFFFFGGGGGGGEGGGGGGGGG:*;EEE5;9A<C8*38+<++2A8FCCEFGF?CFGGDGCC+<C*:CCGGCC5:75AFGFGGG7C7<?FC+>DC
@M01751:259:000000000-C669V:1:1101:6710:3048 1:N:0:AGAGTC
CGCTTAACGTCATCCCCACCTTCCTCCGGCTTATCACCGGCGGTTCCTTTAGAGTACCCAACTAAATGATGGTAACTAAAGGCGAGGGTTGCGCTCGTTGCGGGACTTAACCCAACATCTCACGACACGAGCTGACGACAGCCATGCAGCACCTGTGTTCCAGTCCCCGAAGGGAAGAGATCCATCTCTGGAAATCGTCCGGACATGTCAAACGCTGGTAAGGTTCTGCGCGTTGCTTCGAATTAAACCACATGCTCCACCGCTTGTGCAGGCCTCCGTCAATTCCTTTGAGTTTTAACCT
+
CCCCCGGGGGGEGGGGGGGGGGGGGGGGDCCGGGGFGGGGGDGGE:CFFFFFFGFGGFFFGGGGGFGDFFAEFGGEF9FFGDGGG+@FGGFGCFGGGGGCCCDDCFDFGG9FAECCDFGBFGG8FFGG>CGGGG9FFCGCCGGFFGGGGGFGCCGFCBF;DFCFGGCAFCEFGGG::,=CF@:FGGGGGDC9BC9BC<FFGGFD:<+3<CFFGCCEEGFCFFGGFFC9<85>ECEC79EEFC?8CG?7@FGFA<0:E8EFG55?*/A6C@EFGG+:/:2;5AE:+CCF7<<5?79CFGG*2
@M01751:259:000000000-C669V:1:1101:15547:3123 1:N:0:AGAGTC
AGGATAACCGGATTAGATACCCTGGTAGTCCACGCCGTAAACGATGTCAACTAGCCGTTGGGATCCTTGAGATCTTAGTGGCGCAGCTAACGCATTAAGTTGACCGCCTGGGGAGTACGGCCGCAAGGTTAAAACTCAAATGAATTGACGGGGGCCCGCACAAGCGGTGGAGCATGTGGTTTAATTCGAAGCAACGCGAAGAACCTTACCTGGCCTTGACATGCTGAGAACTTTCCAGAGATGGATTGGTGCCTTCGGGAACTCAGACACAGGTGCTGCATGGCTGTCGTCAGCTCGTGTC
+
CCCCCGGGGGGGGGGGGGGGGGGGGGGGGGGGGGGGGGGGGGGGGGGGGGGGGGGGGGGGGGFCGGGGGGGGGGGGGGGGGGGGGGGGGGGGGGGGGGGGGGGGGG7FFEFGGGGGGGGGGGGGCFEFGGGGGGGGGGGGGGGGGGDGGGGGGGGGGGGDGGGGGGGFEEFFGGGGDFGGGGGGGGGGGG7EGGFGGGBEEEGGGGCFGCGGCGFGGF98CFCGFGFC7CFGGGGFFC?F69?FDGFCF?5E8FFGFG5:ECECCFGGGGGGGF6FFFGGGGGF?8@F52*;CGFF>:*>4
@M01751:259:000000000-C669V:1:1101:13783:3138 1:N:0:AGAGTC
[truncated: 13,446,234 more chars]
