# Supplementary material for: Effects of salt stress levels on nutritional quality and microorganisms of alfalfa-influenced soil
Source: PeerJ. 2021 Jul 14;9:e11729. doi: 10.7717/peerj.11729 (PMC8286062; doi:10.7717/peerj.11729)
Supplement: Supplemental Information 3 [file peerj-09-11729-s003.zip › Daw data for microbes/raw.split.Mild_3.fq]

@M01751:259:000000000-C669V:1:1102:21937:1436 1:N:0:AGAGTC
TAACGAAACGGGATTAGATACCCTGGTAGTCCACGCCGTAAACGATGTCGACTTGGAGGTTGTTCCCTTGAGGAGTGGCTTCCGGAGCTAACGCATTAAGTTGACCGCCTGGGGAGTACGGCCGCAAGGTTAAAACTCAAATGAATTGACGGGGGCCCGCACAAGCGGTTGAGCATGTGGTTTAATTCGAAGCAAAGCGAAGAACCTTACCTGGCCTTGACATGCTGAGAACTTTCCAGAGATGTATTGGTTCCTTCGGGAACTCCGACACAGGTGCTGCATGGCTGTCGTCAGCTCGTGT
+
CCCCCGGGGGGGGEFDC9CDFGGCEFGGFFGGGGGGGDEGGGFGGD8FGFGGGGGGGFDGGGGGGFGGG,EEEEFF,DFGG?FEDGG>FCGDFGDC=FGGFFEE@FGEGE7FGDFCFFGCFGG+83@=C,C<FFF9=FDFGFCDG9D3DEBFCCGDGCGGGGE8@,*=**=>8B:<,8:C<FGFGGG,=:F@F,<22<*4F:5CFGCC+<8FGGFF?F+<C+<<E9<?FFEFFGG7:+++;*+<+<7C7+<*0ACA98CGCDFDF+85C*:8**:+2+00+++:8C*;+*/**2<2AC5*2
@M01751:259:000000000-C669V:1:1102:18074:1485 1:N:0:AGAGTC
GCCAGTACGTCATCCCCACCTTCCTCCGAGTTGACCCCGGCAGTATCCCATGAGTTCCCACCATTACGTGCTGGCAACATAGAACGAGGGTTGCGCTCGTTGCGGGACTTAACCCAACATCTCACGACACGAGCTGACGACAACCATGCACCACCTGTTTACGAGTGTCCAAAGAGTTGACCATTTCTGGCCCGTTCTCGTATATGTCAAGCCTTGGTAAGGTTCTTCGCGTTGCATCGAATTAATCCGCATGCTCCGCCGCTTGTGCGGGTCCCCGTCAATTCCTTTGAGTTTTAGCCTT
+
CCCCCGGGGGGGGGGGGGGGGGGGGGGGGGGGGGGGGGGGGGGGGGGGGGGGGGGGGGGGGGGGGGGGGFGGFGGGGGGGGFGGGGGGGGGGGGGGEGGGGFFCGGGGGGGGGGGGGGGGGGGGGGGGGGGEGGGGGF7@FGGGGGGGGGGGFGGGGGGCGGGGGGGEGGGGGG@FGGGCFGGGGGGGGGGGGGGGGFDFGGGGGGGFEFGGGGGGGGCFGGFGFFGGDF7<E8CFEGCFFGGGFFCG8F8;CGFGCEGGGGE>@FCFEDGGGFGGE=885C:09+<F7<*<@CF989+2<
@M01751:259:000000000-C669V:1:1102:11771:1520 1:N:0:AGAGTC
TAACGAAACAGGATTAGATACCCTGGTAGTCCACGCCGTAAACGTTGGGCGCTAGATGTAGGGACCTTTCCACGGTTTCCGTGTCGTAGCTAACGCATTAAGCGCCCCGCCTGGGGAGTACGGCCGCAAGGCTAAAACTCAAAGGAATTGACGGGGGCCCGCACAAGCGGCGGAGCATGCGGATTAATTCGATGCAACGAGAAGAACCTTACCAAGGCTTGACATACACCGGAAACGGCCAGAGATGGTCGCCCCCTTGTGGTCGGTGTAACGGTGGTGCATGGTTGTCGTCAGCTCGTGT
+
CCCCCGGGGGGGGGGGGGGGGGGGGGGGGGGGGGGCFFGGGGGGGGGGGGGGGGGGGGGGFGGGGGGGGFGGGEGGGGGGGGFGGGGGGGGGCGFECFGAF99FGGGGGGGGGGGGEGFEGGD>>FGGGGGGGGFDF,>F9BADFGFF?FC,CFGGGGGFGCFGG8F<FEDG>ECGGG?EEGECEFFFFFFGF7;FAC>*:>8EFFCGGGGGGGGGGGGGCCC<EGGGCFG>EDE6CC*?EDCFGF769AEED*/:CFGGFD>@C88C50++*:*;CC*<+<C6E7EE9E;5880+<*5**
@M01751:259:000000000-C669V:1:1102:9551:1522 1:N:0:AGAGTC
TAACGAAACAGGATTAGATACCCTGGTAGTCCACGCCGTAAACGATGTCAACTAGCCGTTGGGATCCTTGAGATCTTAGTGGCGCAGCTAACGCATTAAGTTGACCGCCTGGGGAGTACGGCCGCAAGGTTAAAACTCAAATGAATTGACGGGGGCCCGCACAAGCGGTGGAGCATGTGGTTTAATTCGAAGCAACGCGAAGAACCTTACCTGGCCTTGACATGCTGAGAACTTTCCAGAGATGGATTGGTGCCTTCGGGAACTCAGACACAGGTCCTGCATGGCTGTCGTCAGCTGGTGT
+
CCCCCGGGGGGGGGGGGGGGGGGGGGGGGGGGGGGGGGGGGGGGGGGGGGGGGGGGGGEGGGGFGGGGCGFGGGFGGGGEGGGGGEGGGDGGGGGGGGGGGGG9EFCFEGGGGGGGGGGGGGGGGEGGGFFFGGFGCAFGGGGGGGGGGGGGGGGDGGGGDFFGGGGG*CFGGGGGGGGG8CFGGGCFFGGGGGGGEEC:CCGG8CAFFGGF9FFGG?8CG+<+<<CFEFGFFCF9CF7EC89FFCEF68<89CCE6E*8*:E@@:0<A80A8E@+<?CG80+65*?@+CF5**+0+*2*2
@M01751:259:000000000-C669V:1:1102:13017:1553 1:N:0:AGAGTC
TAACGAAACAGGATTAGATACCCTGGTAGTCCACGCCGTAAACGATGTCGACTTGGAGGTTGTTCCCTTGAGGAGTGGCTTCCGGAGCTAACGCGTTAAGTCGACCGCCTGGGGAGTACGGCCGCAAGGTTAAAACTCAAATGAATTGACGGGGGCCCGCACAAGCGGTGGAGCATGTGGTTTAATTCGATGCAACGCGAAGAACCTTACCTACTCTTGACATCCACGGAATTCGGCCGAGATGCCTTAGTGCCTTCGGGAACCGTGAGACAGGTGCTGCATGGCTGTTGTCCGCTCGTGT
+
CCCCCGGGGGGGGGFGGGGGGGGGGGGGGGGGGGGCGGGGGGGGGFGGFGGGGEFGC@FGGGGGGGGFGGGGGGGGGGGEGGGGGGGGGGGGCCEFGGGGGGEGGGEDFGCCGGEB:AFD@GGDGGGDGGFGGGGGGAFGDDFFG<E<CFG::FCGG1FEECCE,<@<CGC7CG7CF<FG2FCFFGGFGGCCEGGGGGGGGCGGEFGFDGGFGFFGGF9+30<EFGGEEEE8<+;85*/:>EFGGGGG6CG7CFGFC5E**?FEECEFEGGG8CC6FFGG+ACC*;:2++0<+1*;8=*:*
@M01751:259:000000000-C669V:1:1102:14353:1671 1:N:0:AGAGTC
GCCAGTACGTCATCCCCACCTTCCTCCGGTTTATCACCGGCAGTCTCCTTTGAGTTCCCGACCGAATCGCTGGCAACAAAGGATAAGGGTTGCGCTCGTTGCGGGACTTAACCCAACATTTCACAACACGAGCTGACGACAGCCATGCAGCACCTGTCTCAGCGTTCCCGAAGGCACCAATCCATCTCTGGAAAGTTCGCTGGATGTCAAGAGTAGGTAAGGTTCTTCGCGTTGCATCGAATTAAACCACATGCTCCACCGCTTGTGCGGGCCCCCGTTAATTTCTTTGAGTTTTAATCTT
+
CCCCCGAECEGGGGFEGFFG@FGGFFGDGGG7FFFFFGDEFCEFGC@FFF9FFFEGGGFBF:F@C@@F<EF::?EG@GFGCGG,<FEEGFEEGCC+CF>D?:B+F+@=FGEGGGGGCDFG9FF9?F+D=CGFFGGFD=F=C:FDFCCFFCGGGGGF=CC9@;CEGGGGGDFGGDFGGGGF<FA97CBFFGGGCF@CCF**=<FEFCG<FGD9:FFCGFGDCGC:9?F9CGGGGED9CFEC?EFGGGGGGFFGCCFFCF>C>E5/*;FGC5>5:?5:8****00+++A+++*+3<@9<+<CF
@M01751:259:000000000-C669V:1:1102:14063:1799 1:N:0:AGAGTC
GCCAGTACGTCATCCCCACCTTCCTCCGGCTTATCACCGGCGGTTCCTTTAGAGTCCCCAACTGAATGATGGTAACTAAAGGCGAGGGTTGCGCTCGTTGCGGGACTTAACCCAACATCTCACGACACGAGCTGACGACAGCCATGCAGCACCTGTGTGCAGGTCCCCGAAGGGAAGAAATCCATCTCTGGAAGTCGTCCTGCCATGTCAAACGCTGGTAAGGTTCTGCGCGTTGCTTCGAATTAAACCACATGCTCCACCGCTTGTGCAGGCCCCCGTCCATTCATTTGAGTTTTAACCT
+
CCCCCGGGGGGGGGGGGGGGGGGGGGGEGGGGGGGGGGGGGGGGGGGGGGGGGGGGGGGGGGFGGGGGGCGFG9FCGGGGGFGGGGGGGGGGGGDGGGGFGGDGGGGGFEFFGGFEGGG9FGGGGGGGGGGDGGFGCFG>FGFFGGGFCGGGGG@FGFFFFGGGGGGGEFCDFGGGGGFCFGFCFGBCFFCFFFGG@FGG@BFGFGGGGCFFC8EGGGG?<E6<CA???CGDGG8;CFFGGGGGG77CEGFGFGGGGGGGG8E*8;03<C9CCDCE8/2;*;F9FCCF9++/<?:E?+2<:
@M01751:259:000000000-C669V:1:1102:8955:1892 1:N:0:AGAGTC
TAACGAAACAGGATTAGATACCCTGGTAGTCCACGCCGTAAACGATGATTGCTAGTTGTCGGGCTGCATGCAGTTCGGTGACGCAGCTAACGCATTAAGCAATCCGCCTGGGGAGTACGGTCGCAAGATTAAAACTCAAATGAATTGACGGGGGCCCGCACAAGCGGTGGAGCATGTGGTTTAATTCGATGCAACGCGAAGAACCTTACCTACTCTTGACATCCAGAGAACTTAGCAGAGATGCTTTGGTGCCTTCGGGAACTCTGAGACAGGTGCTGCATGGCTGTCGTAAGCTCGTGTT
+
CCCCCGGGGGGGGGGGGGGGGGGGGGGGGGGGFGGGGGGGGGGGGGGGGGGGGGGGGGGGGGGGGGGGGGGGGGGGGGGGGFGGGGGGGGGGGGGGGGGGFGGGGGGGGGGGDGGGGGGGGEDGGGGGGGGGGGGGGFGGGGGGGGGGGGGGGDGGGGGGGEGFGGECE7CFFDFGGGGGCCFGGGFFC<<FGGGE@CGGGGGGGGGGGFGGFE?<C7<<CGGGF:<**<EGGGGFGGGFGFGGGGGGGGFGFFGGFDEGGF?EFFGFFFCFGCFGG?FFGGGGGGG+;:**;ECF8ED7=
@M01751:259:000000000-C669V:1:1102:9769:1966 1:N:0:AGAGTC
TAACGAAACAGGATTAGATACCCTGGTAGTCCACGCCGTAAACGATGTCGACTTGGAGGTTGTTCCCTTGAGGAGTGGCTTCCGGAGCTAACGCGTTAAGTCGACCGCCTGGGGAGTACGGCCGCAAGGTTAAAACTCAAATGAATTGACGGGGGCCCGCACAAGCGGCGGAGCATGCGGTTTAATTCGAAGCAACGCGCAGAACCTTACCAGCGTTTGACATGTCCGTACGATTTCCAGAGATGGATCTCTTCCCTTCGGGGACTGGAACACAGGTGCTGCATGGCTGTCGTCAGCCAGG
+
CCCCCGGGGGGGGGGGGGGGGGGGGGGGFGGFFGGGGGGGGGGGGGGGGGGGGGDGGGGGGGGDCFFGGGGGGGGGGGGGGGGGGGGGGGGGGGGGGGGGGGE@CFCCGGGGGGGG@FGFGDGGGGGGGGGFGGFGDDDFFDAFFGGGGGGGGGEFGGGDGGGGFGG7FFGDGD*<AGGG5CEGGGDFFCCCEGGGGDGGE55AEFGFGFG7C*::EGGFFGGEEGFE5588?*2;FEGGG>CFCCF7++<+3+<?FGG5EG55EGGGCF+08CC8FCF??9@F:*1;EGC:*;**+*1:*
@M01751:259:000000000-C669V:1:1102:13360:2055 1:N:0:AGAGTC
GCCAGTACGTCATCCCCACCTTCCTCCGGTTTGTCACCGGCAGTCTCCTTAGAGTGCCCACCATGACGTGCTGGTAACTAAGGACAAGGGTTGCGCTCGTTACGGGACTTAACCCAACATCTCACGACACGAGCTGACGACAGCCATGCAGCACCTGTGTCAGAGTTCCCGAAGGCACCGATCCATCTCTGGAAAGTTCTCTGCATGTCAAGGCCTGGTAAGGTTCTTCGCGTTGCTTCGAATTAAACCACATGCTCCACCGCTTGTGCGGGCCCCCGTCAATTCATTTGAGTTTTAACCT
+
CCCCCGGGGGGGGGGGGGGGGGGGGGGGGGGGGGGGGGGGGGGGGDGGGGGGGGGGGGGGGGGGGGGGFGGGGGGGGGGGGGGGGGGGGGGGGGGGCGGGGFGGGGGGGGGGGGGGGGGG@<FFGGGGGGGGGGGFFGGGGGGGGGGGGGGGGGGGFAAFGGGCGFGGGGGGGEGGGGGEBFGGGGG<FCFGFCGGFFGCFGFGGGFGGGG@7CFGGGG<FGGGG<9?BF@FGGCEGFF5AFGGFGG?8@FF:++++<0;C5?ECGG6<CC5C>C8:CCGD*@EC7CGG70CG?EGFFC7:
@M01751:259:000000000-C669V:1:1102:10212:2109 1:N:0:AGAGTC
TAACGAAACAGGATTAGATACCCTGGTAGTCCACGCCGTAAACGATGTCAACTAGCCGTTGGGAGTCTTGAACTCTTAGTGGCGCAGCTAACGCATTAAGTTGACCGCCTGGGGAGTACGGCCGCAAGGTTAAAACTCAAATGAATTGACGGGGGCCCGCACAAGCGGTGGAGCATGTGGTTTAATTCGAAGCAACGCGAAGAACCTTACCAGGCCTTGACATCCAATGAACTTTCCAGAGATGGATTGGTGCCTTCGGGAACATTGAGACAGGTGCTGCATGGATGTCGTCAGCTCGTGT
+
CCCCCGGGGGGGGGGGGGGGGGGGGGGGGGGGGDEFFGFGGGGGGGGGGGGFFGGGGGCFEGGDG,C<FADGGGGDGGFEEF,@FEEGFGGGGCEGGFEAFGGGEFGGGGGGGGGGGGGGGDGGGCCFGDFGFGFG?FGGGGFCFGGCFGEGGGGGEFEGGGGGCA:FEGGC:FFECGFGCCFGGFEGFFGCFGGGGG7CEGGGFCEFGGGGGGFGGFDCF9FCFGGC:FFGGGGG?FGC8CCFG80C8CCFG89CCGGD*:EFGG7CFGGGFGG?<+9<+200++<:0**2;CFFCCEDC
@M01751:259:000000000-C669V:1:1102:8356:2254 1:N:0:AGAGTC
TAACGAAACAGGATTAGATACCCTGGTAGTCCACGCCGTAAACGATGAATGCCAGCCGTTGGCCTGCTTGCAGGTCAGTGGCGCCGCTAACGCATTAAGCATTCCGCCTGGGGAGTACGGTCGCAAGATTAAAACTCAAAGGAATTGACGGGGGCCCGCACAAGCGGTGGAGCATGTGGTTTAATTCGATGCAACGCGAAGAACCTTACCTACTCTTGACATCCAGCGAACTTAGCAGAGATGCCTTGGTGCCTTCGGGAACGCTGAGACAGGTGCTGCATGGCTGTCGTCAGCTCGGGTT
+
CCCCCGGEGFGAFAECGGGGGG<FGGGDFGEFGFGGGG:FDGGGGGGGGGGGGGGGGEGDEGGGFFGGFFGGGGGG@FGGGGGGGGG@FCGDG>FG9FEFGFGGGGCEEDFFGDEGGGGG8FEG7EC@F9<FGFGGGF>FGGFGFECCGGGGGGGGGGGDFGGGCCC=FGGGGGGGFEFGGG7CFCC@FG@FGGGGGDGGGGGFCFGGCGGFGGGGGFGGGFG*<CGGGGGGGGGGGGCF69@C+<E86EGGGGGGGGG*:E5***:CCFG08C+<CFGCFCGF8E8CFGC:5@+38**:*
@M01751:259:000000000-C669V:1:1102:22669:2300 1:N:0:AGAGTC
GCCAGTACGTCATCCCCACCTTCCTCCGGTTTATCACCGGCAGTCTCCTTTGAGTTCCCGACCGAATCGCTGGCAACAAAGGATAAGGGTTGCGCTCGTTGCGGGACTTAACCCAACATCTCACGACACGAGCTGACGACAGCCATGCAGCACCTGTTTCTGAGTTCCCGAAGGCACCAATCCATCTCTGGAAAGTTCCGTGCATGTCAAAGCCAGTTAAGGTTCTTCGCGTTTCATCGAATTAAACCACATACTCCCCCGCTGGCTCGGGTCTCCTTCAAATTCTTTTACTTTCACTCTT
+
CCCCCFCG@FFGGGG?FGGGGFFEEGGGGGGGGGGFGEB:FEE<FFGGEAFCF@FEGFG:,C:CCDGGE<F>+CFEFF@A@C8EC5,59C=+C7FFEEGGGG747=CEGCFFGDDCCF@E9FFF<CE@EBFEEG,EF7:FE@DFG9,<>3<FFGCF3,3,@8E,<;FGG7:C518,8<FGGCGFC9,<;C,7>B372,<4<*1<99FF@:,,?F7*,,77,72,,7?;E*2:**3++3+2808+A?+;*;CG?F7@+*1:**:****2*:C/**3<+0<9++++++3<7@+<+:<:20<CE
@M01751:259:000000000-C669V:1:1102:8273:2325 1:N:0:AGAGTC
TAACGAAACAGGATTAGATACCCTGGTAGTCCACGCCGTAAACGATGTCGACTTGGAGGTTGTTCCCTTGAGGAGTGGCTTCCGGAGCTAACGCGTTAAGTCGACCGCCTGGGGAGTACGGCCGCAAGGTTAAAACTCAAATGAATTGACGGGGGCCCGCACAAGCGGTGGAGCATGTGGGTTAATTCGATGCAACGCGAAGAACCTTACCTACTCTTGACATCCAGCGAACTTTCCAGAGATGGATTGGTGCCTTCGGGAACGCTGAGACAGGTGCTGCATGGCTGTCGTCAGCTCGTGT
+
CCCCCGGGGGGGGFFGGGGGGGGGGGGGGGGGGGGGGGGGGGGGGGGGGGGGGGDGFGGGGGGGGGGGGGGGGGGGCGGGGGGGGGGGGGGGGGGGGGGGGGGGGGGGGGGGGGDGGGGGGGGGGCFGGFGCFGGGGFGGGGGGFGGCFFGGDGGG>FGGGGGGGGGGCCGFCGG@FCGG*FCGGGGGGGGGGGGGGGGGGDEFFGGGFGGGGGFGGGGGGC?FFF?GEEDCEFGGFFGGGFGGGGDCG8FGGFFG6EE58E:ECGG559?;;5:6+<FCFCCFFFGFCFFEFGGF@C>*1
@M01751:259:000000000-C669V:1:1102:14611:2406 1:N:0:AGAGTC
TAACGAAACAGGATTAGATACCCTGGTAGTCCACGCCGTAAACGATGTCGACTTGGAGGCTGTTCCCTTGAGGAGTGGCTTCCGGAGCTAACGCGTTAAGTCGACCGCCTGGGGAGTACGGCCGCAAGGTTAAAACTCAAATGAATTGACGGGGGCCCGCACAAGCGGCGGAGCATGTGGTTTAATTCGATGCAACGCGAAGAACCTTACCTACTCTTGACATCCACGGAATTTGGCAGAGATGCCTCAGTGCCTTCGGGAACCGTGAGACAGGTTCTGCATGGCTGTCGTATGCCCGTGT
+
CCCCCGGGGGGGGGGGGGGGGGGFGGGGGGFFFGEFGGGGGGGGGGGGGGGGGGGFGGGGGGGGGGGGGFFGG<,CAFCFFGFGGGDEEDFGGGEGGGGCGEEEGGGGGGGGGGGGGGGGGDGGGG7BFGGGCFGGGGGGGGG9=FG@FFGGGE7BFDCFGGGGFGGGG@GGEGGD9FFG>FGGGGGCCC?9CGGGGGGGECEF6/AFFCFF7@6@EC7C+C9CF?6EEG5;E9@FGD>>FFFDDFC+<C:+<ECGGGEG:?F18*:/CFG8F82+<:::9FE**2;0+*2***0+*2:E:
@M01751:259:000000000-C669V:1:1102:13302:2459 1:N:0:AGAGTC
GCCAGTACGTCATCCCCACCTTCCTCCGAGTTGACCCCGGCAGTCTCCTATGAGTCCCCACCATTACGTGCTGGCAACATAGAACGAGGGTTGCGCTCGTTGCGGGACTTAACCCAACATCTCACGACACGAGCTGACGACAGCCATGCACCACCTGTACACCCCCAAAAGAAGCCCCATCTCTGAGGCGGCAGGGTGTATGTCAAACCCAGGTAAGGTTCTTCGCGTTGCATCGAATTAATCCGCATGCTCCGCCGCTTGTGCGGGCCCCCGTCAATTCCTTTGCGTTTTAGCCTTGCGT
+
CCCCCGGGGGGGGGFGGGGGGGGGGGGGGGGGGGGGGGGGGGGGGFFFGGGDGFGGGGGGGGFGGGGGFFGGDDGGGGGGGFGGGGGGG>FFDFGE7FGFF<FF@:BEFFGGEGFEFGGFG9FGGGGEGGEECFGC9D=CFGGGGFFFGGGG,DFFF;CF,DFFCGG7CBFCGGGGGG>@FCFGGGGGG7FEGGGGGD<CFCE?FFGGGG5@58<FFDGFGFGGGG5C5?*<E?8F?EG9CFFECFEGEGFG6CGCCE>EFF6<8>:CCEC:C*;*?<C9C+<C++2?EEG7;C0::+05/
@M01751:259:000000000-C669V:1:1102:9487:2500 1:N:0:AGAGTC
GCCAGTACGTCATCCCCACCTTCCTCCGGTTTATCACCGGCAGTCTCCTTTGAGTTCCCGACCGAATCGCTGGCAACAAAGGATAAGGGTTGCGCTCGTTGCGGGACTTAACCCAACATTTCACAACACGAGCTGACGACAGCCATGCAGCACCTGTCTCCCGGTTCCCGAAGGCACTAAGGCATCTCTGCCAAATTCCGTGGATGTCAAGAGTAGGTAAGGTTCTTCGCGTTGCATCGAATTAAACCACATGCTCCACCGCTTGTTTGGGCCTCCGTCAATTCATTTGAGTTTGAACCTT
+
CCCCCGGGCGGGGGGGGGGGGCFGGGGGGGGGGGGGGFGCGGGGGFGGGGG9FF@C@AEFGGGG@@BFFGFEEGGGFGFFFDDEGGGEGGGGGG@7F@FFGEG7@+CCFAFFGFDDFFEFGGFFGDFFGFE7CCFGF@FDDDGCGG8AFG@FGFGGG:B,,8*BFG:FGFFFF7EGGGG,C<FFEGCE@FFGGGGGGGGGGG7EFGGGG?:7+7:2<FC,>FFCFFCGF5*2::?FFEE*ACC9+<:C5CC++80<+<CC5**;@A+2*;;5C*:@>/*;*+0<<:<<++*<+<++0+**<
@M01751:259:000000000-C669V:1:1102:18147:2546 1:N:0:AGAGTC
GCCAGTACGTCATCCCCACCTTCCTCCGGTTTATCACCGGCAGTCTCCTTTGAGTTCCCGACCGAATCGCTGGCAACAAAGGATAAGGGTTGCGCTCGTTGCGGGACTTAACCCAACATTTCACAACACGAGCTGACGACAGCCATGCAGCACCTGTCTCACGGTTCCCGAAGGCACTAAGGCATCTCTGCCGAATTCCGTGGATGTCAAGAGTAGGTAAGGATCTTCGCGTTGCATCGAATTAAACCACATGCTCCACCGCTTGTGCGGGCCCCCGTCAATTCATTTGAGTTTTAACCTT
+
CCCCCGGGGGGGGGGGGGGGGGGGGGGGGGGGGGGGGGGGGGGGGGGGGGGFGGGGGGGGGEGD@@FFFGFGGGGGGGGGGGGGGGGGGGGGGGGGGGGGFGGGGGGGGFGGGGGGGFFGCAFGGGGGGGGGGGGGGGEGGEGGGG8FFFFGGGGGGGGGGGGDGGGGGG@FE@7DFFFGFGFCGGCFCFGGGGDEFGGGGGGGGGGFGGGGGGGGG,FFGD,<FFF+A>*::?CFEE>88:FFFGFFGE:CAECF6CCC*/8>/22<EGGGGGGGDG:5;+<:EFC9+<CGCGG7C97<<
@M01751:259:000000000-C669V:1:1102:22664:2677 1:N:0:AGAGTC
GCCAGTACGTCATCCCCACCTTCCTCCGGCTTATCACCGGCGGTTCCTTTAGAGTACCCAACTAAATGATGGTAACTAAAGGCGAGGGTTGCGCTCGTTGCGGGACTTAACCCAACATCTCACGACACGAGCTGACGACAGCCATGCAGCACCTGTCACTCATCCAGCCGAACTGAAGAAATCCATCTCTGGAAATCGCGATGAGGATGTCAAACGCTGGTAAGGTTCTGCGCGTTGCTTCGAATTAAACAACATGATCCACCGCTTGTGCAGGCCCCCGTCAATTCCTTTGAGTTTTAAT
+
CCCCCGGGGGGGGGGGGGFGGGGGCFDGGGGGGGFEFFEEFGGGGGGGFGFGGGGGGGGGGGGGGGGGGGGGFGGGGDGGG9F>EGGGGEECEEGEEFGGDDF+FBFG9?FEFEGGGGGGGGGGFGCGG:F773>FDB:>CCGGGGGFGFFCFGCFFFGFGGFGGGGFFGGGGG9F9FF@F;CF<,F9F<,:CBFFEGGC<F7<CCCCAF,,9@CC>EEDGGF?CCF99++188E>8CEFFE5CFGDC@C+;FFG@9+<<+0;C::CCGGCGCC8*2:8*22**<+<CFCGG7EEG@F?00
@M01751:259:000000000-C669V:1:1102:16191:2708 1:N:0:AGAGTC
TAACGAAACAGGATTAGATACCCTGGTAGTCCACGCCGTAAACGATGTCGACTTGGAGGTTGTTCCCTTGAGGAGTGGCTTCCGGAGCTAACGCGTTAAGTCGACCGCCTGGGGAGTACGGCCGCAAGGTTAAAACTCAAATGAATTGACGGGGGCCCGCACAAGCGGTGGAGCATGTGGTTTAATTCGATGCAACGCGAAGAACCTTACCAGGCCTTGACATGCAGAGAACTTTCCAGAGATGGATTGTTGCCTTCGGGAACTCTGACACAGGTGCTGCATGGTTGTCGTCTGCTCGTGT
+
CCCCCGGGGFFECEFFGGGGGGCFFDFGFGAEFFGGGGGECCCFCFDFGFCFGGGGGGGGFFGG9FGFGGACFC@F8FGGGGFG+?FGGGFGGGCFFCFGGGG>EG7CCEEFGGC7C,C7:FEGDGGGGGFFGGGGG?9<D<ADFGG9@FGGDCFGGG:CFGGGFDB:*4BFAFGG9FCFGFFCFD:CC<F9:FFF7C*:>E>@>8*<@FC+0;>EGGG9:C<+CGGG*:CGGGGGGGGGGG?+0;A9@+0897<F?5*:C**<CCC+CGGG55<6+<<C+<EF+<8:C8;C*;+@EE***
@M01751:259:000000000-C669V:1:1102:10628:2730 1:N:0:AGAGTC
GCCAGTACGTCATCCCCACCTTCCTCCGGTTTATCACCGGCAGTCTCCTTTGAGTTCCCGACCGAATCGCTGGCAACAAAGGATAAGGGTTGCGCTCGTTGCGGGACTTAACCAAACATTTCACAACACGAGCTGACGACAGCCATGCAGCACCTGTCTCAGCGCTCCCGAAGGCACCAAAGCATCTCTGCTAAGTTCGCTGGATGTCAAGAGTAGGTAAGGTTCTTCGCGTTGCATCGAATTAAACCACATGCTCCACCGCTTGTGCGGGCCCCCGTCAATTCATTTGAGTTTTAACCTT
+
CCCCCGGGGGGCFGGGFGGDGGGFFFFEGEFGGGGGGCFGG>EGGGGFGGFGFFGGAFFGGGGGFF7BEFGGFGGG@FGGGGGGGFFFGGFGGEFGGGFGG77CCFFFGGFGE,?FDFGGCEFGGGE@@:FGDGGE,:B@FEF73@>FFGGGF,@>CFGGFFFCGDEFG7:*::,<C<CFGCEC<C<,<FEC,,>FFFGGGGD:C7?:CFGGGGFFFGGFFGGGEGF08E5:E8CFC+;FGFGGD7E68*:C<@CEG+AFGE5CE@?9*8CC8?8/8:;8*2@FGF7FC9CFF+0<+3<CC
@M01751:259:000000000-C669V:1:1102:11666:2744 1:N:0:AGAGTC
GCCAGTACGTCATCCCCACCTTCCTCCGGCTTATCACCGGCGGTTCCTTTAGAGTACCCAACTCAATGATGGTAACTAAAGGCGAGGGTTGCGCTCGTTGCGGGACTTAACCCAACATCTCACGACACGAGCTGACGACAGCCATGCAGCACCTGTGTTCCAGTCCCCGAAGGGAAGAGACCCATCTCTGGGAATCGTCCGGACATGTCAAACGCTGGCAAGGTTCTGCGCGTTGCTTCGAATTAAACCACATGCTCCACCGCTTGTGCAGGACCCCGTCACTTCCTTTGCGTTTTAACCT
+
CCCCCGGGGGGGGGGGGGGGGGGFECFGGGGGGGGGGGGGGGGGGGGGGGGGGGGGGFFGGGGGGGGGGGFDGGGGGGGGGFGGGGGGGGGFEGEGGGGGGGGGGGFGGFGGGGGGG8F?AFGGGG@FGDGGGGGFCEGGECFCGGGGGFGGFFGGFFGGGGAFGGGGGGGDCCCGGGCFGGG7CFGGGFD@FFGGGCFGDEFGDFGC:@FGG>EGE5*;@CFC9+99<88*:CCECFGDF*<>:CGFG>ECFC69F@EFEC>8CF@+<<9**;CEDE8:8*<?ECFFG<+/:C5?C++:9
@M01751:259:000000000-C669V:1:1102:15065:2869 1:N:0:AGAGTC
GCCAGTACGTCATCCCCACCTTCCTCCGGCTTATCACCGGCAGTCTCCTTAGAGTGCCCAACCAAATGATGGCAACTAAGGACGAGGGTTGCGCTCGTTGCGGGACTTAACCCAACATCTCACGACACGAGCTGACGACAGCCATGCAGCACCTGTGTCCAGGTCACCGAAGTGAAGAAATCCATCTCTGGAAGTCGTCCTGGCATGTCAAGGGCTGGTAAGGTTCTTCGCGTTGCTTCGAATTAAACCACATGCTCCACCGCTTGTGCGGGCCCCCGTCAATTCCTTTGAGTTTTAATCT
+
CCCCCGGGGGGGGGGGGGGGGGGGGGGGGGGGGGGGGGGGGGGGGGGGGGGGGGGGGGGGGGGGGGGGGGGGG8FFGGGGGCFGGGGGGGGGGGFDFGGGGGGGGGGGGFFCGGGGGGGGGGGCCGGGGGGGGGGGGCFGGGGGGCGCEG,>CFGGGGGGGGGGGGGGGGGEGGFGGGGGGGGGFGFGGFGDGGGGGGGGGGGGGGGGGGFGGGGGGGFFGFFFFGGG:FEEEG>GGGGGGGGGGFGDGGFFGGG?FFGGF>EG8FGGGGEEGEEGGGGGG>FC@FFGGF+;FGDCF6:9<
@M01751:259:000000000-C669V:1:1102:17531:3043 1:N:0:AGAGTC
GCCAGTACGTCATCCCCACCTTCCTCCGGTTTGTCACCGGCAGTCTCCTTAGAGTGCCCACCATAACGTGCTGGTAACTAAGGACAAGGGTTGCGCTCGTTACGGGACTTAACCCAACATCTCACGACACGAGCTGACGACAGCCATGCCGCACCTGTCTCAATGTTCCCGAAGGCACCAATCCATCTCTGGAACGTTCTCTGCATGTCAAGGCCTGGTAAGGTTCTTCGCGTTGCTTCGAATTAAACCACATGCTCCACCGCTTGTGCGGGCCCTCGTCAACTCATTTGAGTTTTAACTT
+
CCCCCGGGGGGGGGGGGCFCFFGGCFFEDGGGEGGGGCEFGGDFGEF@FGGFGGC9FGGGGGGGGGFGGFGGGFFFCGGGGGGFFGGFCGGGCE>FEGGGGGECE>CFGGGGGFFCFEFGGGG?FFGGDG>=:FECFGEGGEECGGDDD,@CFEGCEBCFFFF9<3@9D:BFCCCFFC<FGDGF>FGFE@FGGG,:C@,@CF9FCFFGCC9,>F@FFCBFFCG<C@FGG>*CFF7FCFFCGGGEGFFGG5*23<:+<C8:*1888*;+CEC>8CE*2*;=;*+0<+9<EC+1:+A?F?F+0
@M01751:259:000000000-C669V:1:1102:24265:3069 1:N:0:AGAGTC
GCCAGTACGTCATCCCCACCTTCCTCTCGGCTTATCACCGGCAGTCCCCTTAGAGTGCCCAACTGAATGATGGCAACTAAGGACGTGGGTTGCGCTCGTTGCGGGACTTAACCCAACATCCCACGACACGAGCTGCCGACAGCCATGCAGCACCTGTGTGCACGCCTCCGAAGAGGATCCCCGATCTCTCGAGGTAACATGCCATGTCAAGGGATGGTAAGGTTATGCGCGTTGCTTCGAATTAAACCACATGCTCCACCGCCTGTGCGGGCCCCCGTCAATTCCTTTGAGTTTTAATCTT
+
CCCCCGGGGGGGGG9FFGGGGGGGFFFGGFGGGGGG9FFGGGEGGG@FFDGCFGGGGGGGGGGGGGGGGGGFGGGGGGGGGGGGGGD>FGGGGE@BFEGGGG@CC@FG,:EFFFCFGGEF,E@FE7CFGGGGG:F,=F:+@FCFC<F<3DC8FFGGG,@,<,8DCFGGGGGGE*3>,,?CFE@=*=7@@CFGCFGGGG9>CFFCFGGG@CFFGCFCCFGFGGGC++3<88EEE>CCG@C5*<>CCCGEGGGF@@FFFDEEEG5CCFGG=*/::>88/7*2;CEGGGGG+38<C?F+<7+<C
@M01751:259:000000000-C669V:1:1102:13643:3200 1:N:0:AGAGTC
TAACGAAACAGGATTAGATACCCTGGTAGTCCACGCCGTAAACGATGTCGACTTGGAGGTTGTTCCCTTGAGGAGTGGCTTCCGGAGCTAACGCGTTAAGTCGACCGCCTGGGGAGTACGGCCGCAAGGTTAAAACTCAAATGAATTGACGGGGGCCCGCACAAGCGGTGGAGCATGTGGTTTAATTCGATGCAACGCGAAGAACCTTACCTACTCTTGACATCCACGGAATTCGGCAGAGATGCCTTAGTGCCTTCGGGAACCGTGAGACAGGTGCTGCATGGCTGTCGTTAGCTCGTGT
+
CCCCCGGGGGGGGGFGGGGGGGGGGGGGGGGGGGGGGGGGGGGECGGGGGGGDGGGGGGFAFGG9CEEGGGGCFFGGGGGFFGFF@G7FFCF:EEFGGGCFGGGGGEFGEGFGDDGGDFECGCCE7FCE<DFFGGDFGGGGGFAFGGFGGGG+FEGDGGGG@EGFGCGFGEGD8FFGEF9<7CEGFFF7CFGGGGFGCCC55CFFGDFFFG?9F?FGG7FGFFEC:6C>5CFF7;FEE8@8EDGG+<@9+<++<@9C*:8EEFFE>*8=908F83<+9+2<@+:***208**287C77E5*
@M01751:259:000000000-C669V:1:1102:6079:3218 1:N:0:AGAGTC
GCCAGTACGTCATCCCCACCTTCCTCCGGTTTGTCACCGGCAGTCTCCTTAGAGTGCCCACCATAACGTGCTGGTAACTAAGGACAAGGGTTGCGCTCGTTACGGGACTTAACCCAACATTTCACAACACGAGCTGACGACAGCCATGCAGCACCTGTCTCACGGTTCCCGAAGGCACTGAGGCCTCTCTGCCAGATTCCGTGGATGTCAAGAGTAGGTAAGGTTCTTCGCGTTGCATCGAATTAAACCACATGCTCCACCGCTTGTGCGGGCCCCCGTCAATTCATTTGAGTTTTAACCT
+
CCCCCGGGGGGGGGFFGGGGGGGGGGGGEEGG-CEGGGGGGGGGGGGGGGGFGGGGGGGGGGGGGGGCF7EFGGGGGGGGGGGGGGGGGGGGEDGGGCEGFGDGDGGGGGGGGGGGGGFFGGGGGGG7F?FGGGGGGGGGGGGGGGGGGGGGGGGGFFFGF<EFFFGGGGGG<<EG>7FGEGF**@FFECEFFFFGCCFEE:FFEFGGCFFGFGC9B@CFGDE9>FFG,*<FFGGGFGG:7:<CCGCGDFGGFF?9<6@FEEG>C5A:E>EDE>CGGGCE5A+A<CFGG+0CC79@EF+<9
@M01751:259:000000000-C669V:1:1102:7802:3284 1:N:0:AGAGTC
TAACGAAACAGGATTAGATACCCTGGTAGTCCATGCCGTAAACGTTGGGCGCTAGATGTAGGGACCTTTCCACGGTTTCTGTGTCGTAGCTAACGCATTAAGCGCCCCGCCTGGGGAGTACGGCCGCAAGGCTAAAACTCAAAGCAATTGACGGGGGCCCGCACAAGCGGCGGAGCATGCGGATTAATTCGATGCAACGCGAAGAACCTTACCAAGGCTTGACATACACCGGAAACGGCCAGAGATGGTCGCCCCCTTGTGGTCGGTGTACAGGTGGTGCATGGTGGTCGTCAGCGCGTCT
+
CCCCCCFFGGGF,EGFFGGGGFGGGGGGFGACA9FFGGGGGGGGGGFF7FEDC7F@EFFE9FCECECFFGGGGG:FECE9FF,CEFGG<D?FDGGG+BFGCFG:FGDFCC7?FG+C7+BFGCFGGEFGDGGGFGGG9FFGFGA9,3B>F,9DC+>7<*5FFGGGGF:EDFECGF@EC,,<:88>EFFDFEG9+<8@FGG5?EECEGGGGGGFEG?C5@+22;F7CAFGGC8*?E88F88EC/22ACCFEG5C?EC5/*2<C**2:E::8:++3;0<C5*<8++70+*2+?EF8*0**::*/
@M01751:259:000000000-C669V:1:1102:8213:3288 1:N:0:AGAGTC
GCCAGTACGTCATCCCCACCTTCCTCCGGTTTGTCACCGGCAGTCTCCTTAGAGTGCCCACCATAATGTGCTGGTAACTAAGGACAAGGGTTGCGCTCGTTACGGGACTTAACCCAACATCTCACGACACGAGCTGACGACAGCCATGCAGCACCTGTCTCAATGTTCCCGAAGGCACCAATCCATCTCTGGAAAGTTCATTGGATGTCAAGGCCTGGTAAGGTTCTTCGCGTTGCTTCGAATTAAACCACATGCTCCACCGCTTGTGCGGGCCCCCGTCAATTCATTTGATTTTTAACCT
+
CCCCCGGGGGGGGGGGGGGGGCGG9FGGGGGGGGGGGGGDGGGGGFFGGGFGGFECFDGFFGGGGGDFGDGGGGGGGFGGGGGGGGGGGGGGGGEF:FCG<FGGGGGGGGFGGGGGGGGGFFFDF8BFEDGGGGDCFGGGGDGGGGG,<FFCDFF8<BFCCFCFCB<DEC:C++CFAFCFGFGGFG9,>DFGFF9>FEGGGD,7>FCFGFC,7<=CFF<,C?7<CCFFF77BFF>CCFF*<F87<;9<9FGGGG?EG8CFG8EGGFCCF58*:8CC85CEC5C:?9@EF+:0++<98<+3<
@M01751:259:000000000-C669V:1:1102:23888:3289 1:N:0:AGAGTC
GCCAGTACGTCATCCCCACCTTCCTCCGGTTTATCACCGGCAGTCTCCTTTGAGTTCCCGACCGAATCGCTGGCAACAAAGGATAAGGGTTGCGCTCGTTGCGGGACTTAACCCAACATTTCACAACACGAGCTGACGACAGCCATGCAGCACCTGTCTCACGGTTCCCGAAGGCACTAAGGCATCTCTGCCAAATTCCGTGGATGTCAAGAGTAGGTAAGGTTCTTCGCGTTGCATCGAATTAAACCACATGCTCCACCGCTTGTGCGGGCCCCCGTCAATTCATTTGAGTTTTAACCTT
+
CCCCCGGGCFGGGGGGGGGCFGGGGGGG7FFGGGGGGGGGGGGGG<FGGGGGFGGGGGGCEGGG@888CFGGGGGGGGGGGGGE<FFDGGGG<FGGDCGGGGDDDEEFGGGGFGGGGGFGGA@FFGGGGGGGGGGCFEC7<C<D,DFGCEGGGGFGGGGGGGGGGGGGGGEEGGGGFGGGGFGGGGGGGGGCEGDF,7<BF7B:F75?2CC:+?F9CFGGFGGFFFGG>:C>GCE::C?FFGGGG7+2@8*8+<9<C@FGEG>GGGFGDCEGGGGGDEE*;:CFGFFG9:CFGGGGFAEFG
@M01751:259:000000000-C669V:1:1102:15774:3313 1:N:0:AGAGTC
TAACGAAACAGGATTAGATACCCTGGTAGTCCACGCCGTAAACGATGTCGACTTGGAGGTTGTTCCCTTGAGGAGTGGCTTCCGGAGCTAACGCGTTAAGTCGACCGCCTGGGGAGTACGGCCGCAAGGTTAAAACTCAAATGAATTGACGGGGGCCCGCACAAGCGGTGGAGCATGTGGTTTAATTCGATGCAACGCGAAGAACCTTACCTACTCTTGACATCCACGGAATTTGGCAGAGATGCCTTAGTGCCTTCGGGAACCGTGAGACAGGTGCTGCATGGCTGTCGTCAGCTCGTGT
+
CCCCCGGGGGGGGGGGGGGGGGGGGGGGGGGGGGGGGGGGGGGGGGGGGGGGGGGGGGGGGGGG<FFGGGGGGFGGGFGGGGGGGGDGGFGGGGGGGGGGGGGGGGGGGGGGGGGGGGGGGGGGGGGGGFGGGGGGGGCFGGGFGGGGGGGGGGGGGGGGDGGDFGGGFGGGGGGGGGGGG>E@FGGFGGFFDFFGGGEEGCEFDFEC@FGGCCFCGGGGGGGG8EFGGGDGGG7CGGGGGGGGFFFG?FGFFCFGF@5C>EGGGEGFGGGGFGGDFFCF<E7CGGGFFCEFCE8FCE5=:
@M01751:259:000000000-C669V:1:1102:20441:3335 1:N:0:AGAGTC
TAACGAAACAGGATTAGATACCCTGGTAGTCCACGCCGTAAACGATGTCGACTTGGAGGCTGTTCCCCTGAGGAGTGGCTTCCGGAGCTAACGCGTTAAGTCGACCGCCTGGGGAGTACGGCCGCAAGGTTAAAACTCAAATGAATTGACGGGGGCCCGCACAAGCGGTGGAGCTTGTGGTTTAATTCGATGCAACGCGAAGAACCTTACCTGGCCTTGACATCCAGAGAGCTTAGCAGAGATGCTTTGGTGCCTTCGGGAACTCTGAGACAGGTGCTGCATGGCTGTCGTCAGCTCGTGT
+
CCCCCGGGGGGGF<FGGGGGG,EDFGGGFGGFGGEEFGGGGFGDGGF@EFGGCEFFFFGGGCEFFFACCFGGGECFFGGFFGGCEGGEEFFGGCGFEEGCGC+FC:=7FEFDDCF@?ED7CCC@FGGGGFFGGGGC,8DFAFFGCAFCAFEFEGGEGGGGEEGGC:<7F:FGGD,22CCG2*+?FGC,1?<::<F@E5:8CCEFGFFGF6<?F>C5CC:7C7CGGGFFFCEGGGFCGGE*88++A+C<96EEFFCG658C?CGGGC770CGGGF7+C??ECFFGGGGGCFE8C8CF6:>C/
@M01751:259:000000000-C669V:1:1102:7352:3445 1:N:0:AGAGTC
TAACGAAACAGGATTAGATACCCTGGTAGTCCACGCCGTAAACGATGATAACTAGCTGTCCGGGGACTTGGTCTTTGGGTGGCGCAGCTAACGCATTAAGTTATCCGCCTGGGGAGTACGGTCGCAAGATTAAAACTCAAAGGAATTGACGGGGGCCTGCACAAGCGGTGGAGCATGTGGTTTAATTCGAAGCAACGCGCAGAACCTTACCAGCGTTTGACATGTCCGGACGACTTCGAGAGATCGATTTCTTCCCTTCGGGGACTGGAACACAGGTGCTGCATGGCTGTCGTCAGCTCGT
+
CCCCCGGGGGGGGGGGGGGGGGGGGGGGGGGGGGGGGGGGEGGGGGGGGGGGGGGGGGGGGGGGGGGEFGGGGGGGGGGGGGGGGGGGGGGGGGGGGGFGGGGGGGGGGGGGGGGGGGGGGGGGGGGGGGGGGGGFGGGFFGGFGGGGGGGCFGGGGGGFGGGGGGGGGDGGFGGGGGGGCF7CFGFGGGGGGGGGGGGDGGGGFGGGGEGGGGGGGGGFGGGGGGGGGGGGGGEGGGGDGGFFGGGGGGGGGGGG?FCFC?CEGGGGGGGGGC8FGC++3<CCFFGFGGGFG;**00<C/
@M01751:259:000000000-C669V:1:1102:14143:3448 1:N:0:AGAGTC
GCCAGTACGTCATCCCCACCTTCCTCCGGCTTATCACCGGCAGTCTCCTTAGAGTGCCCAACCAAATGATGGCAACTAAGGACGAGGGTTGCGCTCGTTGCGGGACTTAACCCAACATCTCACGACACGAGCTGACGACAGCCATGCAGCACCTGTGTCCAGGTCACCGAAGTGAAGAAATCCATCTCTGGAAGTCGTCCTGGCATGTCAAGGGCTGGTAAGGTTCTTCGCGTTGCTTCGAATTAAACCACATGCTCCACCGCTTGTGCGGGCCCCCGTCAATTCCTTTGAGTTTTAATTT
+
CCCCCGGGGGGGGGGGGFEGGGGGGFGGGEEGGGGGGGGCFGGGGGFGGGGGGGGGGGGGFGGDGGGGEGGGG,EFGGGGFGGGGDGEGGDGEEEGGGGCCFGGFEEGFE<EDFGGGCFGGGGFEGGGGE7FGGGEG:FEFGGFGGGGGGGGGGGFDGGGBFG<EGFFGGDEGGGGGDGGFFFGGF9FFGA7FF<<FFFCF:C:FGGF@FGGG<CFFDCCFFFFFF@2<<ECCGG5FFCE@8:C9CFCFCGGGG++AFGFG8:C858+<ECC888?ED;EEC:CFG9<EF<>9C?CFF7+2
@M01751:259:000000000-C669V:1:1102:15952:3509 1:N:0:AGAGTC
GCCAGTACGTCATCCCCACCTTCCTCCGGTTTATCACCGGCAGTCTCCTTTGAGTTCCCGACCGAATCGCTGGCAACAAAGGATAAGGGTTGCGCTCGTTGCGGGACTTAACCCAACATTTCACAACACGAGCTGACGACAGCCATGCAGCACCTGTCTCAGCGTTCCCGAAGGCACCAAAGCATCTCTGCTAGGTTCGCTGGATGTCAAGAGTAGGTAAGGTTCTTCGCGTTGCATCGAATTAAACCACATGCTCCCCCGCTTGTGCGGGCCCCCGTCCATTCATTTGAGTTTTAACCTT
+
CCCCCGGGGGGGGGGGGGGGGGGGGGGGGGGGGGGGGGGGGGGGGCFGGGGGGGGGGGGGGGGG@8BFEECF>FGGGCFEFGGGGFEFGGGGGGDEGGGGGGEGEFGGFGGFGGGFGGGG<FFGGGGGGGGGGDFFFCGGGGGGGGGGGCEFGGGGGGGGCCFFEGGGGEG@FGGGFGGGGFFCFGCGFFGGG9@CCGDGGD7BFGGGGGGCCGGGGGGGGGGGFFACFGGG5?EGDGEGFF:EFDEGGGGG6CGGG*ACEGGE>0+<88C5CEEEEEG*2C?FF?GGG+:+AEF?8CCFG
@M01751:259:000000000-C669V:1:1102:14891:3604 1:N:0:AGAGTC
GCCAGTACGTCATCCCCACCTTCCTCCGGTTTATCACCGGCAGTCTCCTTTGAGTTCCCGACCGAATCGCTGGCAACAAAGGATAAGGGTTGCGCTCGTTGCGGGACTTAACCCAACATTTCACAACACGAGCTGACGACAGCCATGCAGCACCTGTCTCACGGTTCCCGAAGGCACTAAGGCATCTCTGCCGAATTCCGTGGATGTCAAGAGTAGGTAAGGTTCTTCGCGTTGCATCGAATTAAACCACATGCTCCACCGCTTGTGCGGGCCCCCGTCAATTCATTTGAGTTTTAACCTT
+
CCCCCGGGGGGGGGGGGGGGGGGGGGGGGGGGGGGGGGGGGGGGGGGGGGGGGGGGGGGGGGGG@@BCFGGGGGGGGGGGGGGGGGGGGGGGGGGGGGGGGGGGGGGGGGGGCGGGGGGGGGGGGGGGGEGGEECGGGGGGGGGGGGGGGEGG@CFGGEFFFGCEGDGGDECGDGGGGGGF@FFFFF@FGFGGG7F@FFGGGGDGGGGGGGGGFFGGGGDFFCF,CBAFGGGD5CCEEE*CG8:CEGFGGGFCF70<FGGGDCEGG69E58E8CE/::CC:@FG+<0CFFGG?FGFFCE9<
@M01751:259:000000000-C669V:1:1102:20836:3624 1:N:0:AGAGTC
TAACGAAACAGGATTAGATACCCTGGTAGTCCACGCCGTAAACGATGTCGACTTGGAGGTTGTTCCCTTGAGGAGTGGCTTCCGGAGCTAACGCGTTAAGTCGACCGCCTGGGGAGTACGGCCGCAAGGTTAAAACTCAAATGAATTGATGGGGGCCCGCACAAGAGGTGGAGCATGTGGTTTAATTCGAACCAACGCGAAGAACCTTACCTGGCCTTGACCTTTTGAGAACTTTCCAGAGATGGATTGGTGCCTTCGGGAATTCAGACACAGGTGCTGCATGGCTGTTGTCAGCTCGAGT
+
CC9CCGGEGGF8CFFFFFDGG8FFG<F6CFC<EFGC,@C@CGGDEFFG9EDC7C@C<DEEG?FGFGFE,CFGG,FFFGECF,EFCFGGGGG@?FFGGC<9E<:F7F=:=FGGGDBFCF?C7=FE=BFG+BD>FCCC=F<,3B<,,<DF9,<,>7FC7F:C@>FG@,83?FC::F7F:FGFFGGF9ECF*CF**4=CGGG*<BG8CGGGG+AC95F>9CC+2++++0<E*;?6AFG+3++2/8+:<89:F:+*00+0+/85:C*++3C9A8C8;CC63+<96CE682;*+32+<+2+0**12
@M01751:259:000000000-C669V:1:1102:12065:3728 1:N:0:AGAGTC
TAACGAAACAGGATTAGATACCCTGGTAGTCCACGCCGTAAACGATGTCAACTAGCCGTTGGGAGTCTTGAACTCTTAGTGGCGCAGCTAACGCATTAAACATTCCGCCTGGGGAGTACGGTCGCAAGATTAAAACTCAAAGGAATTGACGGGGGCCCGCACAAGCGGTGGAGCATGTGGTTTAATTCGAAGCAACGCGCAGAACCTTACCAGCCCTTGACATGTCCGGCTCACCACAGAGATGTGGTTTTCCCTTCGGGGACCGGAGCACCGGTGCTGCATGGCTGTCTTCAGCTCGTGT
+
CCCCCGGGGGGGGGGGGGGGGGGGGGGGGGGFFGGGGGGGGGGGGGGGGGGDGGCFGGGGGGGGG:CGGGGGGGGGGGGGDGGGGGGGGGGGGGGGGGGGFGFGGGGGGGGGGDEGGGGGGGGGGGEEGGGGGGGGGGFDFGFGGGGGGGGDEGG+FG>FGGGGGGGG@FGFGFGCFGGGGGGGGGGGGGGGGGGGFGGDGGGFCFF7FGGGFFGGGE?@F7FGGGGGGDCGGGGGGFC@CA<CC?ECFFGFF?FGGFC55:CEEDGCE>6*:CGGGGEGC?+0;?5*++3+A9:+2:***
@M01751:259:000000000-C669V:1:1102:23830:3740 1:N:0:AGAGTC
TAACGAAACAGGATTAGATACCCTGGTAGTCCACGCCGTAAACGATGTCGACTTGGAGGCTGTTCCCTTGAGGAGTGGCTTCCGGAGCTAACGCGTTAAGTCGACCGCCTGGGGAGTACGGCCGCAAGGTTAAAACTCAAATGAATTGACGGGGGCCCGCACAAGCGGTGGAGCATGTGGTTTAATTCGATGCAACGCGAAGAACCATACCTACTCTTGACATCCACGGAATTTGGCAGAGATGCCTTAGTGCCTTCGGGAACCGTGAGACAGGTGCTGCATGGCTGTCGTCAGCTCGTGT
+
C<BCCEGGC@FF@FCFFGGGFGGGG@EFFGGGGGGGDGGGEDGGDDGGCFFF@FGFGGGEGFEF9EFFGFGGCEEFGGGG8CAGBCCDFFGGFGDFFGC<FGGE>EEDCFGGFEGGGGGDFEGEDFFGGGGGGF<FFDFG9C,>CCE@FCFCFFCGGEEGFCGFCFEEFG7CFFF?@8<AF<FCBF?FGG9CCAACFGGGGEGGGGE9CCGGGF@EF+++0<CFGF@EGGGGGGGGGDG5*2<9+<CF+ACF+<FGF8*:88F*:;8AEFFEFDFFFFFD6FE=>*CFF581*/8@EEE*:
@M01751:259:000000000-C669V:1:1102:8595:3772 1:N:0:AGAGTC
GCCAGTACGTCATCCCCACCTTCCTCTCTACTTGCGTAGGCAGTCTCACTAGAGTCCCCAACTGAATGATGGCAACTAGTGACAGGGGTTGCGCTCGTTGCAGGACTTAACCTAACACCTCACGGCACGAGCTGACGACAACCATGCAGCACCTTGAAAAATGTCCGAAGAAGGATCTATTTCTAAATCTGTCATTTCCCATTTAAGTCTTGGTAAGGTTCCTCGCGTATCATCGAATTAAACCACATAATCCACCGCTTGTGCGGGCCCCCGTCAATTCCTTTGAGTTTCATTCTTGCGA
+
CCCCCFGGDGGCEFDFGGFDFGFGGA@EFGFFG9FGEGEGDGCFFCFFFGFGGGGCDFFFGGGFGGGGFGG@EFGCFGFGGGF9E@FGGGGDGGDGCFGCEFFG,,C5E9FFFGEF8BE?EFGGGGCEE@FGFCGCFGGGGGCEDGF9?FFFFGGAF8FF<DGGGGGGCEGGGGC9@FFGA,@FGGCCF;ECGGGCFCAE,@CFFBFDAFGGGGC@CC<FCFGFEC7EG7F,FG<CBFGGDGG8CGFC+3<+9989EGE78B8CCCEGCE>C5C*;C992@GG99<8CFC<+2CFFGFEE5
@M01751:259:000000000-C669V:1:1102:25133:3836 1:N:0:AGAGTC
TAACGAAACAGGATTAGATACCCTGGTAGTCCACGCCGTAAACGATGTCGACTTGGAGGTTGTTCCCTTGAGGAGTGGCTTCCGGAGCTAACGCGTTAAGTCGACCGCCTGGGGAGTACGGCCGCAAGGTTAAAACTCAAATGAATTGACGGGGGCCCGCCCAAGCGGTGGAGCATGTGGTTTAATTCGATGCAACGCGAAGAACCTTACCTACTCTTGACATCCAGCGAACTTAGCCGAGATGCTTTGGTGCCTTCGGGACCGCCGAGACAGGTGCTGCATGGCTCTCGTCAGCTCGTGT
+
CCCCCGGGGGCFFFCEDEFDGGGGGFGGDGGGGGGGGGGGGGGGGFGGGG8FGGGGGGGGGGGGGGGGFCCFE,BFGGGGGFGGGDGGFFGGGGGGGG@CFFEGGGGGGFFGGGF:F@FG>CE@ECFDGGGGDFFFD9,3CEFE==DCFFFGGGGGF<FE*=B*<FC@FDEFGFFGGGGGG7BCFC2?<FFC7FGGGGG5CEGC@FGA7@CFDFG@FC:??+3:@8@C>55:;CCC7+:*:8EGGGFC??F@FGGG+;C5C8*8:**12//8CFGFF:<6++A=5;+2<8:8A*+3<:*7/
@M01751:259:000000000-C669V:1:1102:10113:3876 1:N:0:AGAGTC
GCCAGTACGTCATCCCCACCTTCCTCCGGTTTATCACCGGCAGTCTCCTTTGAGTTCCCGACCGAATCGCTGGCAACAAAGGATAAGGGTTGCGCTCGTTGCGGGACTTAACCCAACATTTCACAACACGAGCTGACGACAGCCATGCAGCACCTGTCTCACGGTTCCCGAAGGCACTAAGGCATCTCTGCCGAATTCCGTGGATGTCAAGAGTAGGTAAGGTTCTTCGCGTTGCATCGAATTAAACCACATGCTCCACCGCTTGTTCGGGCCCCCGTCAATTCATTTGAGTTTTAACCTT
+
CCCCCGGGGGGEGGGGGGGGGGGGGGGGGGGGGGGGGGGGFGGEEFFGGGGGGGGGGGGGGGGG@8BCFFGEGDFFFGGG?EFGGGGFCFFGGGGGGGGGGGGEGGG@FAFFF<FGGGGGGAFGGDFGGE7FGGGFFGGGGGGGFGGGGGGGGGGFGEBFCFGGFGGGGGGC>FGCFGGGFFFGGF;FDFFCGGDCCGGGGC7CGGGGCFCGGGFFGGGGGGGGGFGGFCEG5?CEFGE8EDFCGEEC>>:<<6?EFFF6*:CEFG+:C5EGGGGG*:CCEFFGEGGGF7/A+<FGFF7CF
@M01751:259:000000000-C669V:1:1102:17465:3909 1:N:0:AGAGTC
TAACGAAACAGGATTAGATACCCTGGTAGTCCACGCCGTAAACGATGAATGCCAGCCGTTGGCCTGCTTGCAGGTCAGTGGCGCCGCTAACGCATTAAGCATTCCGCCTGGGGAGTACGGTCGCAAGATTAAAACTCAAAGGAATTGACGGGGGCCCGCACAAGCGGTGGAGCATGTGGTTTAATTCGAAGCAACGCGCAGAACCTTACCATCCCTTGACATGGCATGTTACCTCGAGAGATCGGGGATCCTCTTCGGAGGCGTGCACACAGGTGCTGCATGGCTGTCGTCAGCTCGTGTC
+
CCCCCGGGGGGGGGGGGGGGGGGGGGGGFGFGGGGGFGGGGGGGGGGGGGGGGGGGEGGGGGGGGFGGGGGGGGCGGGGGGGGGGGGGGGGGGGGGGGGFGGGGGGGEGGGGGFGGGGGGGGGGGGDGGGGGGGGGGGGGGGG@DGGGGGGGGGGGGGGGGGGGGGGGGGFFGGGGGFGGGCFFGGGGGFGGFFGGDGGGGDGGCFGGGGGGGGGGGGGGGFFGGGGGGGGGFFGCEGGCFGGGGGGGCGGFGGGGGDDGC:CEGGF?FFE>CCCGGGGGGGF*CGCGGGFEEE7@EGGG6
@M01751:259:000000000-C669V:1:1102:9696:3949 1:N:0:AGAGTC
TAACGAAACAGGATTAGATACCCTGGTAGTCCACGCCGTAAACGATGAATGTTAGCCGTCGGGCAGTTTACTGTTCGGTGGCGCAGCTAACGCATTAAACATTCCGCCTGGGGAGTACGGTCGCAAGATTAAAACTCAAAGGAATTGACGGGGGCCCGCACAAGCGGTGGAGCATGTGGTTTAATTCGAAGCAACGCGCAGAACCTTACCAGCCCTTGACATGTCCGGCTCACCACAGAGATGTGGTTTTCCCTTCGGGGACCGGAGCACAGGTGCTGCATGGCTGTCGTCAGCTCGCGTC
+
CCCCCGGGGGGGFGGGGGGGGGGGGGGGGGFGGGGGGGGGGGGGGGGGGGGGGGGGGGGGGGGGGGGGGGGGGGFFGFGGGGGGGGGGGGGGGEECGGGGGGFGGGGGGGGGGGGGGGGGGGGGGGDGGGGGGGGGGGGGGGGDGGGGGGGGGGGCGGGGGGGFGGGFGGGGGGGFGGDCCFGGGFGGGGGGFFGG7FGGGGGGFFGGGGGG>FGGCFGF?FGGGGGCE88EGGGGGGGGGFGGGGGGGEFGGGGGCEEEEGGGEEEGF*A:C9CGGC9FECCGGGFEGGGGDGCE5*11*
@M01751:259:000000000-C669V:1:1102:11389:3951 1:N:0:AGAGTC
TAACGAAACAGGATTAGATACCCTGGTAGTCCACGCCGTAAACGATGTCGACTTGGAGGTTGTTCCCTTGAGGAGTGGCTTCCGGAGCTAACGCGTTAAGTCGACCGCCTGGGGAGTACGGCCGCAAGGTTAAAACTCAAATGAATTGACGGGGGCCCGCACAAGCGGTGGAGCATGTGGTTTAATTCGATGCAACGCGAAGAACCTTACCTACTCTTGACATCCACGGAATTTGTCAGAGATGCCTTAGTGCCTTCGGGAACCGTGAGACAGGTGCTGCATGGCTGTCGTCTGCTCGTGG
+
CCCCCGGGGCF8CFDFGGGGGD@,6FFE<FF<FFCED@@;,CF;CCEFF<FD:FGF,;C@FFC<CF9A<<<,CAFC<C@CFD8FGGDGG9D6F@F=>FG9CFC7F7F:CGDBDGGG=FF:CCBFF>F:D>FFGGDADC9=FFAFGFGFCFEGCEFEEDCGEGGGCDGGEEGGGGGGGFDC<FFFCAFC:<CFCFFG>>EDCCEF8EGGG6@FFG68CC9AC0:<FF6C>*2;?EF<AE7C0AC:FC7<:FGFCD@CF*:*:CCGDGCE*9+2;*<8CF7ACC968:8*<8E5*;<7A*1**
@M01751:259:000000000-C669V:1:1102:13747:3979 1:N:0:AGAGTC
TAACGAAACCGGATTAGATACCCTGGTAGTCCACGCCGTAAACGATGAATGCCAGCCGTTGGTCTGCTTGCAGGTCAGTGGCGCCGCTAACGCATTAAGCATTCCGCCTGGGGAGTACGGTCGCAAGATTAAAACTCAAAGGAATTGACGGGGGCCCGCACAAGCGGTGGAGCATGTGGTTTAATTCGAAGCAACGCGCAGAACCTTACCATCCCTTGACATGGCATGTTACCTCGAGAGATCGGGGATCCTCTTCGGAGGCGTGCACACAGGTGCTGCATGGCTGTCGTCAGCTCGTGCC
+
CCCCCGGGGGGGGGGGGGGGGGGFGFGGGGGGGGGGGGGGGGGGGGGGGGFGGGGGGGGGGGGGGGGGGFGGGGGFCCFFGG:CFEGGGCFGGGGGGGAFFGGGGGGGGGGFGGGFFGGGGGGGGGGGGGGGGGGDGGGFFGGGGGGGGGGGGFGGGGGCFGGGGGGGGGGGGGGGGGGFGGGGGFGGGGGGGGGGGGGGGGGGGGGGGGGGGGGGGGGG79<:>FGGGGGGGGGGG8FG59+;A858;FGCF?<<CC>>/;CEEG>C?E>FGG?CGGGCCFGGGC86*;FCEG+0;::**
@M01751:259:000000000-C669V:1:1102:14122:3997 1:N:0:AGAGTC
TAACGAAACCGGATTAGATACCCTGGTAGTCCACGCCGTAAACGATGTCAACTAGCCGTTGGGATCCTTGAGCTCTTAGTGGCGCAGCTAACGCATTAAGTTGACCGCCTGGGGAGTACGGCCGCAAGGTTAAAACTCAAATGAATTGACGGGGGCCCGCACAAGCGGTGGAGCATGTGGTTTAATTCGAAGCAACGCGAAGAACCTTACCTGGCCTTGACATCCAGAGAACTTAGCAGAGATGCTTTGGTGCCTTCGGGAACTCTGAGACAGGTGCTGCATGGCTGTCGTAAGCTCGTGT
+
CCCCCGGGGGGEFGGGFGCFGECCFGE9@FC<CFGDFGGD;FGGCDFEEFGGFEFDFG@FC8@8CFFGGGDF,69CFEECEG,CCFGGGFGFGGGGGFFGGGGGCFGG@FGGFCFEEFFGGG@FGCFFFFFGCFDFGDFG9FGGDC9CFGGECEGEC>CFF>FGGFCE<FGGGGCBC<,CCGGF9EG:FFGC7<FGGGGGGGGGGGFGFGCCFG85<F698CC+;?EFFCFFGGCF+9CECFGF+0CFGGGGGDFC+/;88E;FFGGGGF?88@FFC7@9CE7=8CE>C*2*0/9@<7:EA
@M01751:259:000000000-C669V:1:1102:17493:4004 1:N:0:AGAGTC
GCCAGTACGTCATCCCCACCTTCCTCCGAGTTGACCCCGGCAGTATCCCATGAGTTCCCACCATTACGTGCTGGCAACATAGAACGAGGGTTGCGCTCGTTGCGGGACTTAACCCAACATCTCACGACACGAGCTGACGACAACCATGCACCACCTGTTCACCAGTGTCCAAAGAGTTGACCATTTCTGGCCCGTTCTGGTGTATGTCAAGCCTTGGTAAGGTTCTTCGCGTTGCATCGAATTAATCCGCATGCTCCGCCGCTTGTGCGGGTCCCCGTCAATTCCTTTGAGTTTTAGCCTT
+
CCCCCGGGGGGGGGGGGGGGGGGGGGGGGGGGGGGGGGGGGGGGGGGGGGGGGGGGGGGGGGGGGGGGGGGGGGGGGGGGGGGGGGGGEGGGGGGGGGGGGGGGGGDGGGGGGGGGGGDGGFGGGGEGGGG>FGGGGGGGGGGGGEGGGCGGGGGGGGGGGGFGFGGGGGGGGGGGGGGGGGGGGGGGGGGFFEFA<FCFCGFGGGGGFGGGGGGDFGGECDCFGGGG7F7FGGGEFGEG?FFGFFFGDGDGEGGGFEEGGGCGGD<EEEDGEGGGG=EGCGGFGFGG99@FGFFFC+CGG
@M01751:259:000000000-C669V:1:1102:23685:4094 1:N:0:AGAGTC
TAACGAAACAGGATTAGATACCCTGGTAGTCCACGCCGTAAACGATGATAACTAGCTGTCCGGGCACTTGGTGCTTGGGTGGCGCAGCTAACGCATTAAGTTATCCGCCTGGGGAGTACGGCCGCAAGGTTAAAACTCAAAGGAATTGACGGGGGCCTGCACAAGCGGTGGAGCATGTGGTTTAATTCGAAGCAACGCGCAGAACCTTACCAGCGTTTGACATGTCCGGACGATTTCCAGAGATGGATCTCTTCCCTTCGGGGACTGGAACACAGGTGCTGCATGGCTGTCGTCAGCTCGT
+
CCCCCGGGGGG@FGGGGGGGGGGGGDFEGGGGEFGGGGFEGGGGGCGGFGGGGGGGGGFFGGGGGGGGGFGGGGGGGGGGGGGGGGGGGGGGGGGGGG9FEGEGGG:+CGGGGGE=FEGGGDDGD:FGGGFFFGGDFGG<CFFD@FGGGDEE:FGGGGFFGFG8FFGCFEGFFFG?A@FCFFFFGGCFFGGDCGC:FCFGGGGGGGGGGC6+:CC8EEE+<FF6A9CEGD>E*ACGFGGF9F6+0<@CEFGGGG9*<<EF>*/*:EFF6<8EF5CFFFGGGE+<CC>E5*+/8*:;A+0*/
@M01751:259:000000000-C669V:1:1102:8080:4215 1:N:0:AGAGTC
TAACGAAACAGGATTAGATACCCTGGTAGTCCACGCCGTAAACGATGTCGACTTGGAGGCTGTTCCCCTGAGGAGTGGCTTCCGGAGCTAACGCGTTAAGTCGACCGCCTGGGGAGTACGGCCGCAAGGTTAAAACTCAAATGAATTGACGGGGGCCCGCACAAGCGGTGGAGCATGTGGTTTAATTCGATGCAACGCGAAGAACCTTACCTGGCCTTGACATCCAGAGAACTTAGCAGAGATGCTTCGGTGCCTTCGGGAACTCTGAGACAGGTGCTGCATGGCTGTCGTCAGCTCGTGT
+
CCCCCGGGGGGGGGGGGGGGGGGGGFFGGGGGGGGGGGGGGGGGEGGGGGGGGGGGCGGGGFGGGGGGGCFGGGDGGGGGGGGGDFGGGGGGGGGGGGGCGGGGGGGGGGGGFGGGGGGGDDCGGGGGGGGGGFGGGGG@FGGGGDFCGGEDCFEGFEFGBFCGGGGGGGGGGGG9CGCGGGGGGGC:CFGGDGGGEGGG>EGGGGGGGFGGFGFGGGGGGDCFGEF7@FGGGGGGGGGFGF?FGCFCGDEEGGGGFDECEGGGGF9@9:9?FFGFGFCGGGFFC;88<8F*8?FEEE==*
@M01751:259:000000000-C669V:1:1102:20248:4350 1:N:0:AGAGTC
TAACGAAACAGGATTAGATACCCTGGTAGTCCACGCCGTAAACGATGATAACTAGCTGTCCGGGCACTTGGTGCTTGGGTGGCGCAGCTAACGCATTAAGTTATCCGCCTGGGGAGTACGGCCGCAAGGTTAAAACTCAAAGGAATTGACGGGGGCCTGCACAAGCGGTGGAGCATGTGGTTTAATTCGAAGCAACGCGCAGAACCTTACCAGCGTTTGACATGTCCGGACGATTTCCAGAGATGGGTCTCTTCCCTTCGGGGACTGGAACACAGGTGCTGCATGGCTGTCGTCAGCTCGT
+
CCCCCGGGGGGGGGGGGGGGGGGGGFGGGGGGGGGGGGGGGGGGGGGGGGGGGGGGGGGGGGGGGGGGGGGGGGGGGGGGEFGGGGGGGGGGGGGDEGGGGGGGGGGGGGGGGGDGGGGGGGGGGGGGGGGGGGGGGGGDGGGGGGGGGGGGGGGGGGGGGGGCGGGGGGGCFGFFFGGGGGGGGGGGGGGGGGGGGGEGGGGGGGGGGGGGGGGGGGC?@CFFGGGGGGGG>EGGGGGGGGGGGGGGFFFGGGCFGFFGGGGGGGGGDFGGGGGGGC8FCFGGGGGGGGFGGGGEGGGC5
@M01751:259:000000000-C669V:1:1102:18332:4387 1:N:0:AGAGTC
GCCAGTACGTCATCCCCACCTTCCTCCGGTTTGTCACCGGCGGTCTCCTTAGAGTTCCCACCATTACGTGCTGGCAACTAAGGACAAGGGTTGCGCTCGTTGCGGGACTTAACCCAACATCTCACGACACGAGCTGACGACAGCCATGCAGCACCTGTGTTCGAGTTCCCGAAGGCACCAATCCATCTCTGGAAAGTTCTCGACATGTCAAGGCCAGGTAAGGTTCTTCGCGTTGCATCGAATTAAACCACATACTCCACCGCTTGTGCGGGCCCCCGTCAATTCCTTTGAGTTTTAATCT
+
CCCCCGGGGGGGGGGGGGGGGGGGGGGGGGGGGGGGGGGGGGGGGGGGGGGGGGGGGGGGGGGGGGGGGFFGGGGGGGGGGGGGGGGGGGGGGGGDCEGGGGGGGGGGGGGGGGGGGGGGG9FEGGGGDGGGGGGGGCFGGEGGGGGGGGGGGGGGGGDGGGGFGGGGGGGGGGGGGGGGGGGGGGGDGGCFGGC7FCFCEC<E@FFGFCFCGGGGGGFGCFGFFEFCFF88?8?>9E:*8C@8F+<CFGG>FGGC?E+2C*:EGFF8+18CEGGG:CEEG5:?7:9EFFFFCFGGFGF<C
@M01751:259:000000000-C669V:1:1102:5867:4472 1:N:0:AGAGTC
GCCAGTACGTCATCCCCACCTTCCTCCGGTTTATCACCGGCGGTTCCTTTAGAGTACCCAACTAAATGATGGTAACTAAAGGCGAGGGTTGCGCTCGTTGCGGGACTTAACCCAACATCTCACGACACGAGCTGACGACAGCCATGCAGCACCTGTGTTCCAGTCCCCGAAGGGAAGAGATCCATCTCTGGAAATCGTCCGGACATGTCAAACGCTGGTAAGGTTCTGCGCGTTGCTTCGAATTAAACCACATGCTCCACCGCTTGTGCAGGCCACCGTCAATTCCTTTGAGTTTTAATCT
+
CCCCCGGGGGGGGGGGGGGGGGGGGGGGGFCFGFGGGFFGGGEFFEGGGGFGGGGGF<FGGGCFGGGFFDFF<9FCGFGGGGGG7FGDE@EGEDEGGG<,B=7=>FFGDFGA=FFCF?F,D<BD7FE:FFDGGGFGGCGEGG*<,>DFGCFGGFGGGFGFGCCFGFFGGC*FFGFGGGGGGGCCFGGGFFGGGC:FD<*<<B7FC:FC:C7CF55>EGFFCCCGGGGGGGGGGGGGDGGDGGGGFCFC:FGGF?8CFCFGFCED*8;+::C85C*A@CCE/87<?C@C79:CG7E7CFGGF
@M01751:259:000000000-C669V:1:1102:11895:4543 1:N:0:AGAGTC
TAACGAAACAGGATTAGATACCCTGGTAGTCCACGCCGTAAACGATGTCGACTTGGAGGTTGTTCCCTTGAGGAGTGGCTTCCGGAGCTAACGCGTTAAGTCGACCGCCTGGGGAGTACGGCCGCAAGGTTAAAACTCAAATGAATTGACGGGGGCCCGCACAAGCGGTGGAGCATGTGGTTTAATTCGATGCAACGCGAAGAACCTTACCTACTCTTGACATCCACGGAATTTGGCAGAGATGCCTCAGTGCCTTCGGGAACCGTGAGACAGGTGCTGCATGGCTGTCGTCAGCTCGTGT
+
CCCCCGGGGGGGGGGGGGGGGGGGGGGGGGGGGGGGGGGGGGGGGGGGGGGGDGGGGGGGGGGGGGGGGGGGGGGGGGGGGGGGGGGGGGGGGGGEGGGGGGGGGGGGGGGFGGGGGGGDGGGGGGGGGGGGGGGGGGGGGGGGGGGGGGGGGGGGGGGGEGCGGGGGGGDFGGGGGGGGFFGGGGGGGGDFGGGGGGGGGGGGGGGGGGGGGGECGGGGGFGGGGGGGDGFGGGGGDEF5FG77FGGGGF?GFFGGGGGGGGGGGGFDFGGGGGGCFFD?FCGGGCCFD***A+A<C=E:
@M01751:259:000000000-C669V:1:1102:9609:4594 1:N:0:AGAGTC
GCCAGTACGTCATCCCCACCTTCCTCCGGTTTATCACCGGCAGTCTCCTTTGAGTTCCCGACCGAATCGCTGGCAACAAAGGATAAGGGTTGCGCTCGTTGCGGGACTTAACCCAACATCTCACGACACGAGCTGACGACAGCCATGCAGCACCTGTGTGCAGGTCCCCGAAGGGAAGAAAGGCATCTCTGCCAGTCGTCCTGCCATGTCAAACGCTGGTAAGGTTCTGCGCGTTGCTTCGAATTAAACCACATGCTCCACCGCTTGTGCAGGCCCCCGTCAATTCCTTTGAGTTTTAACC
+
CCCCCGGGGGGGGGGGGGGGGGGGGGGGGGGGGGGGGGGGGGGGGGGGGGGGGGGGGGGGGGGGGGGGGGGGGGFGGGGGGGGGGGGGGGGGGGGGGGGGGGGGGGGGGGGGGGGGGGGGGGGCFGGGGGGGGGGGGGGDGEGGGGGGGGGFGGGGFFFFGGGGGGGGGGGGGGGFGGGGGGGGFGGEGGGGGFGGGGGGGGGFGFFGG9FAFGDGGEGFGGGGEGGFFGGGGGGGDFGGEGFFFE7FF*ACEFCGGGF68CC5CCEF6@@FGGGGGG***;CFGGGGGG9<8@CGGFG?9
@M01751:259:000000000-C669V:1:1102:19284:4615 1:N:0:AGAGTC
TAACGAAACAGGATTAGATACCCTGGTAGTCCACGCCGTAAACGATGTCAACTAGCCGTTGGGATCCTTGAGATCTTAGTGGCGCAGCTAACGCATTAAGTTGACCGCCTGGGGAGTACGGCCGCAAGGTTAAAACTCAAATGAATTGACGGGGGCCCGCACAAGCGGTGGAGCATGTGGTTTAATTCGAAGCAACGCGAAGAACCTTACCTGGCCTTGACATGCTGAGAACTTTCCAGAGATGGATTGGTGCCTTCGGGAACTCAGACACAGGTGCTGCATGGCTGTCGTCAGCTCGTGT
+
CCCCCGGGGGGGGGGGGGGGGGGGGGGGGGGGGGGGGGGGGGGGGGGGGGGGGGFGGGGGGGGGGGGGGGGGGGGGGGGGGGGGGGGGGGGGGGGGGGGGGGGGGGGGGGGGGGGGGGGGGGGGGGGGGDFGGGGGGGGGGGGGGGGGGGGGGGGGGGGG:FGGGGGGGGGGGGGGGGGGGGGGGGGGGGFGGGGGGGGGGGGGGFFGGGGGGGGGGGGGGGGGGG?FFGFGGGGGG?FGGGGGGGGGGFFCGCGGGGGGGGGGGGDFF8FGGFGGGGGGGGFCCFDF6@EFGGGFGD577
@M01751:259:000000000-C669V:1:1102:25464:4620 1:N:0:AGAGTC
TAACGAAACAGGATTAGATACCCTGGTAGTCCACGCCGTAAACGATGTCGACTTGGAGGTTGTTCCCTTGAGGCGTGGCTTCCGGAGCTAACGCGTTAAGCATTCCGCCTGGGGAGTACGGTCGCAAGATTAAAACTCAAAGGAATTGACGGGGGCCCGCACAAGCGGTGGAGCATGTGGTTTAATTCGAAGCAACGCGCAGAACCTTACCATCCCTTGACATGGCATGTTACCTCGAGAGATCGGGGATACTCTTAGGAGGCGTGCACACAGGTGCTGCATGGCTGTCGTCAGCTCGTGT
+
CCCCCGGEEC8@FGGGDGGDGGGGGGFGFGFGGFEGGDGGGGGGGDGGGEFEFGGCFEEGGFEDFCF<CAEA@,6CFGGFGGGE>FGFGGGGDGGGGGGGGGGEFFDEFGF7F:C7CFGG7BCFEGGGFGGGGFFFB9BFC9DDDGG9DFE7FEG*>:FEEGGGCFG7*=CGBF:9<FCFF7:FCFGGG?FGGGGFGGGEGGDFCFGFGF6:CFGFGGGGFGC?C>FC>@FG+<@CGDEGGC9:@EG*C>0<<CEF+<99ECEGEEGCFG@858<<CCCC?0<=F6;;E8C**AF7@5E55
@M01751:259:000000000-C669V:1:1102:19460:4634 1:N:0:AGAGTC
GCCAGTACGTCATCCCCACCTTCCTCCGGTTTATCACCGGCAGTCTCCTTTGAGTTCCCGACCGAATCGCTGGCAACAAAGGATAAGGGTTGCGCTCGTTGCGGGACTTAACCCAACATCTCACGACACGAGCTGACGACAGCCATGCAGCACCTGTGTTCCAGTCCCCGAAGGGAAGAGACCCATCTCTGGAAATCGTCCGGACATGTCAAACGCTGGTAAGGTTCTGCGCGTTGCTTCGAATTAAACCACATGCTCCACCGCTTGTGCAGGCCCCCGTCAATTCCTTTGAGTTTTAACC
+
CCCCCGGGGGGGGGFGGFGGGGGGGGGGGGGGGGGGGGGGGGGGGCGGGGGGGGGGGGGGGGGGGGGGGGGDGGGGGGGGGGFGGGGGGGGGGGDBFGGGGGGGGGGGGGFFGGGGGGGGGGGGGGGGGGD7EGGGFGGGG>FGFGGGGGGGGGGGGGGGAGGFGGGGGGGGGGGFF:EFG,=C<EGCCG9CFBFGFCGGGGGDGGGFGG?FGGGDCEGFGGDFFFGGGGGGGGGGGGGGGGGFGGFGGGGFGEEGC?GCCCEGGGGF8@FG>ECCCEG5=88<C?F9:FDC;FFGGGCF9
@M01751:259:000000000-C669V:1:1102:10908:4671 1:N:0:AGAGTC
TAACGAAACAGGATTAGATACCCTGGTAGTCCACGCCGTAAACGATGTCGACTTGGAGGCTGTTCCCCTGAGGAGTGGCTTCCGGAGCTAACGCGTTAAGTCGACCGCCTGGGGAGTACGGCCGCAAGGTTAAAACTCAAATGAATTGACGGGGGCCCGCACAAGCGGTGGAGCATGTGGTTTAATTCGATGCAACGCGAAGAACCTTACCTGGCCTTGACATCCAGAGAACTTAGCAGAGATGCTTTGGTGCCTTCGGGAACTCTGAGACAGGTGCTGCATGGCTGTCGTCAGCTCGTGT
+
CCCCCGGGGGGGGGGGGGGGGGGGGGGGGGGGGGGGGGGGGGGGGGGGGGGGGGGDCGGGGGGGGGGGGGGGGGGGGGGGGGGGGGGGGGGGGCFGGGGGGGGGGGGGGGGGGGFGGGGGGGGGGGEGGGGGGFGGFGGGGGGGGGGGGGGGEGGGGGGGGGGGGGGGGDFFGG:FGGFGGGGGGGGGGGGGGGGGGGGGGGGGGGGGGGFGFGGGGGFGGGGGGGGGGGGGGGGGGGGGFGGGGDGFF6FGGGGGGGGGCCEFGGGGGGGGGGGDFGGGGGGFGGDFEGGGGGF@CE5=/
@M01751:259:000000000-C669V:1:1102:13904:4696 1:N:0:AGAGTC
TAACGAAACAGGATTAGATACCCTGGTAGTCCACGCCGTAAACGATGTCGACTTGGAGGTTGTTCCCTTGAGGAGTGGCTTCCGGAGCTAACGCGTTAAGTCGACCGCCTGGGGAGTACGGCCGCAAGGTTAAAACTCAAATGAATTGACGGGGGCCCGCACAAGCGGTGGAGCATGTGGTTTAATTCGATGCAACGCGAAGAACCTTACCTGGCCTTGACATCCAGAGAACTTAGCAGAGATGCTTTGGTGCCTTCGGGAACTCTGAGACAGGTGCTGCATGGCTGTCGTCAGCTCGTGT
+
CCCCCGGGGGGGGGGGGGGGGGGGGGGGGGGGGGGGGGGGGGGGGGGGGGGGGGGGGGGGGGGGGGGGGGGGGDEGGGGGGGGGGGGGGGGGGGGGGGGGGGGGGGGGGGGGGGGGGGGGGGGGGGGGGGGGGGGGGGGGGGGGGGGGGGGGGGGGGGEFGGGGFGGGGGFGGGGGGGGGGGGGGGGCFGGGEGGGGGGGGGGGGGGGGGGGGGGGGGGGGGGGGGGDFGGGGGGGCCEFFGGGGFGGFGG*@FGGGGGGDGEGGGGD9C:FGGGC8AFF+AFGFGEGGGGGGGCF6AEGC
@M01751:259:000000000-C669V:1:1102:16401:4949 1:N:0:AGAGTC
TAACGAAACAGGATTAGATACCCTGGTAGTCCACGCCGTAAACGATGTCGACTTGGAGGCTGTTTCCTTGAGAAGTGGCTTCCGGAGCTAACGCGTTAAGTCGACCGCCTGGGGAGTACGGCCGCAAGGTTAAAACTCAAATGAATTGACGGGGGCCCGCACAAGCGGTGGAGCATGTGGTTTAATTCGATGCAACGCGAAGAACCTTACCTGGCCTTGACATCCAGAGAACTTAGCAGAGATGCTTCGGTGCCTTCGGGAACTCTGAGACAGGTGCTGCATGGCTGTCGTCAGCTCGTGG
+
CCCCCGCGGGGGGGGGGGGGGFGGFGGGGGFGFFCGGGGGGGGGCGG@FGGGGGGGGFGGGGGGGGFGGGFGFFGGGGFEGCGGGGGGGGGGGGCEGGGG?DEGDGGGEGFGGGCCFGGGGGGGGGGGGFFDGGGGGGGGGGGGGDFGGCFCEGEGDEEGGGCFAFGGGGG7FGGGFGGG:FGGGGGDGGGGGGGGGCE5:EEGGFGGFGGGGGGDGGG<FGG688<E@EEDFEGGFFGGGGGGGGFGGG:8CFGGGGGGGGGGF?FFFGGGGGD6:9C6F7@:FGGFFGGFFEGF@EEC5
@M01751:259:000000000-C669V:1:1102:22674:4969 1:N:0:AGAGTC
TAACGAAACAGGATTAGATACCCTGGTAGTCCACGCCGTAAACGATGTCGACTTGGAGGTTGTTCCCTTGAGGAGTGGCTTCCGGAGCTAACGCGTTAAGTCGACCGCCTGGGGAGTACGGCCGCAAGGTTAAAACTCAAATGAATTGACGGGGGCCCGCACAAGCGGTGGAGCATGTGGTTTAATTCGATGCAACGCGAAGAACCTTACCTACTCTTGACATCCACGGAATTCGGCAGAGATGCCTTAGTGCCTTCGGGAACCGTGAGACAGGTGCTGCATGGCTGTCGTCAGCTCGTGT
+
CCCCCGGGGGGGGGGGGGGGGGGGGGGGGGGGGFGGGFGGGGGDGGGGGGGEGEFFFGGGGGGGFGGGGGGGGGGGGGGGGFGGGGGGGGGGGGGGGGGGGGGGGGGGGDDFGGGGGGGGGGGGGEGDFFFFGGGGGGGGGGGGGGGGGCDGGGGGGGEGEGGGGGGGGGGGGGGGGGGGCCFGFFF9CFGGGGGDCEECCC5EFGG?7:CFFGGGFFFD+0C+:C6EEGCGGFGGGGGGGCE7FGFG?CEFGCCGGGGGGGGGGGGFGGGFFC@FGGFGGGGGGGGGFGEFGGF+0:7C/
@M01751:259:000000000-C669V:1:1102:21341:4987 1:N:0:AGAGTC
TAACGAAACCGGATTAGATACCCTGGTAGTCCACGCCGTAAACGTTGGGCGCTAGATGTAGGGACCTTTCCACGGTTTCTGTGTCGTAGCTAACGCATCAAGCGCCCCGCCTGGGGAGTACGGCCGCAAGGCTAAAACTCACAGGAATTGACGGGGGCCCGCACAAGCGGCGGAGCATGCGGATTAATTCGATGCAACGCGAAGAACCTTACCAAGGCTGGACATACCCCGGAAACGGCCAGAGATGGTCGCCCCCTTGGGGTCGGTGTACAGGTGGTGCATGGTTGTCGTCAGCCCGTGG
+
CCCCCGG7@C@:B@FGDEFDCF@66FCFGGGFFEFC@6@C66C:E98CFAEE@C@,9CFECFGGE@CD@FAAAC+CF=E<F<CFDB<<FG,5<FCB:F+C?,A:FEGGDC48<+FF@GCF,=:@>CCGCFG?BF?DFFDCC,8:>3<C,,=3C:3FGGGGDGDFFC::F::FC>8>C,06:5:CEG7CCGGF+<*++<?EGEG8C6:FFCC8C9F>/*2*//;++<:*<*:*8*:FCECEEG>CFFGGFGGDE>*?C@6+*:18>****+<++:CGGE8CFFF=CCG8+/1/;82*;>:C*
@M01751:259:000000000-C669V:1:1102:21790:5010 1:N:0:AGAGTC
TAACGAAACAGGATTAGATACCCTGGTAGTCCACGCCGTAAACGATGTCGACTTGGAGGTTGTTCCCTTGAGGAGTGGCTTCCGGAGCTAACGCGTTAAGTCGACCGCCTGGGGAGTACGGCCGCAAGGTTAAAACTCAAATGAATTGACGGGGGCCCGCACAAGCGGTGGAGCATGTGGTTTAATTCGATGCAACGCGAAGAACCTTACCTACTCTTGACATCCACGGAATCTGGCAGAGATGCCTCAGTGCCTTCGGGAACCGTGAGACAGGTGCTGCATGGCTGTCGTCAGCTCGTGT
+
CCCCCGGEGGGGGGGE-F<FFGGGGFFGFGGGFFGGGEGGGGGGGDCEAFGGG7FFGFGGGGGGGFG9FFG8FFGGGGGGGDDCGEGGFGFFEGGCGGFDGGGGGGEGGEF<CFGEGGGGFCCEGGFDGDGGGGGGFADFGGGGGGGGGFGG7FGGGEGDGGDGFGGGGGGGGGGGGGF:FEGFFGGGGGGGGGGFEGGG5>C8CGGGFGGC+<FGFFFFGFFF8:FGGEGGFDFGC8E8A8?CCC:8+<@FCCFGGFEDGEGGGGFFDFGGCCCCFFFFGGGFF88EFFFDGCE78EGG7
@M01751:259:000000000-C669V:1:1102:12406:5070 1:N:0:AGAGTC
TAACGAAACCGGATTAGATACCCTGGTAGTCCATGCCGTAAACGTTGGGCGCTAGATGTAGGGACCTTTCCACGGTTTCTGTGTCGTAGCTAACGCATTAAGCGCCCCGCCTGGGGAGTACGGCCGCAAGGCTAAAACTCAAAGGAATTGACGGGGGCCCGCACAAGCGGCGGAGCATGCGGATTAATTCGATGCAACGCGAAGAACCTTACCAAGGCTTGACATACACCGGAAACGGCCAGAGATGGTCGCCCCCTTGTGGTCGGTGTACAGGTGGTGCATGGTTGTCGTCAGCTCGTGT
+
CCCCCGGGGGGGGGGGGGGGGGGGGGGGGGGGGGGGGGGGGGGGGGGGGGGGGDGGGGGGFGGGGGGGGGGGGGGGGGGGGGFEGGGGGGGGGGGGGGGGGEGGGGGEGGGGGGGGGGFGGGGGGDDGFGFFGGGFGCFGGGGGGGGGGGFGGGGGGGGGEFGGGGGGGGGGGGEGGGGCCECEGGGGGGGGFGGGGGGGGCGGGGGGGGGGGGGGGGGGGGGGGGGGGGGGGEGFGGEGGGGGGGCFGF??EEDGDGGFGGDFCEEGGFGCFEGFE=*<@GGGGGGGF>FGGGG7CEC51
@M01751:259:000000000-C669V:1:1102:15253:5287 1:N:0:AGAGTC
GCCAGTACGTCATCCCCACCTTCCTCCGGTTTATCACCGGCAGTCTCCTTTGAGTTCCCGACCGAATCGCTGGCAACAAAGGATAAGGGTTGCGCTCGTTGCGGGACTTAACCCAACATTTCACAACACGAGCTGACGACAGCCATGCAGCACCTGTCTCACGGTTCCCGAAGGCACTAAGGCATCTCTGCCAAATTCCGTGGATGTCAAGAGTAGGTAAGGTTCTTCGCGTTGCATCGAATTAAACCACATGCTCCACCGCTTGTGCGGGCCCCCGTCAATTCATTTGAGTTTTACCCTT
+
@@CCCGGGGGGGGGG<FGCECEFGDEGGGCGEGGGFFC@CGGCF8DCFA<CF98CC@EFF,+@@@@CFFGE@F7FFFEEFEFDCAFCCFGGGCE:@CC44,+++>=:AEGGGADFGC@ADF<F5?DGD7+F:BEGDF>FECBCCGCAFFFGG<F3:FFF=CFF73CCFFC>BFF>E>FGFEFFF7<9<F9CCFF:EF?,>CE@CFGDG,:C9C<,7<:CCFE,,2?:?<FCEGGG9EF;FFGCC<++;8:CFE+<FFF8CGG5CEC<:=>E***:8CCEE5F9+0<9FC7;+<E9?+<FGG
@M01751:259:000000000-C669V:1:1102:20628:5362 1:N:0:AGAGTC
GCCAGTACGTCATCCCCACCTTCCTCCGGTTTATCACCGGCAGTCTCCTTTGAGTTCCCGACCGAATCGCTGGCAACAAAGGATAAGGGTTGCGCTCGTTGCGGGACTTAACCAAACATTTCACAACACGAGCTGACGACAGCCATGCAGCACCTGTCTCAGCGTTCCCGAAGGCACCAAAGCATCTCTGCTAAGTTCGCTGGATGTCAAGAGTAGGTAAGGTTCTTCGCGTTGCATCGAATTAAACCACATGCTCCACCGCTTGTGCGGGCCCCCGTCAATTCATTTGAGTTTTAACCTT
+
CCCCCGGGGGGGGGGGGGGGGGGGGGGGGGGGGGGGGGGGGGGGGGGGGGGGGGGGGGGEGGGGGGGGGGG@EGGGGGGGGGGGFGGGGGGGGGGGGGGFGGGGGGGGGGFGGGGGGGGGGGGGGGGGGGGDGGGGGGGGGGGGGGGGGGGGGGGGGGGGGGGGGGGGGGGGCCGGGGGGGGGGGGGGGGGGGGGGGGGGGGGGGFGGGGGGGGGGGGGGGGGGGGGC@EGGGDE+CFEGFCCFGGEFC**CFGCCG?F6:CCE5;+A=CGGGGGGGGGGGGGGFFGGGFGFGGEFF+<FG
@M01751:259:000000000-C669V:1:1102:9485:5501 1:N:0:AGAGTC
GCCAGTACGTCATCCCCACCTTCCTCCGGTTTATCACCGGCAGTCTCCTTTGAGTTCCCGACCGAATCGCTGGCAACAAAGGATAAGGGTTGCGCTCGTTGCGGGACTTAACCCAACATTTCACAACACGAGCTGACGACAGCCATGCAGCACCTGTCTCACGGTTCCCGAAGGCACTAAGGCATCTCTGCCGAATTCCGTGGATGTCAAGAGTAGGTAAGGTTCTTCGCGTTGCATCGAATTAAACCACATGCTCCACCGCTTGTGCGGGCCCCCGTCAATTCATTTGCGTTTTAACCTT
+
CCCCCGGGGGGCE;FA@CF@FDFFC@EGGGGGGGGGGFGEG:BCAA<FGFGGG<CFCCE7ECFGF@,B@FCGGGGFG@FFGGEFGG?EDGGGGG>@@FGGFCE>==CFGFGGGGCBFGFGGGGF9=B=@EFFEGFGG@FC>CAFCEFGFCCC,FCGCGGGFGGGC@:?F7FFEEGGGFGG8@FDFG3,3?CFDGGGGGDFGGGEF7FCCCFF7C9CFGFFFGGGFGF98EGEEGDEG7*;038E+AECE@@F+<A9C?CGGD8>CCCGGGGGG58**:;CCE7?FC9:++2/*:EACDC?F
@M01751:259:000000000-C669V:1:1102:12518:5530 1:N:0:AGAGTC
TAACGAAACCGGATTAGATACCCTGGTAGTCCACGCCGTAAACGATGTCGACTTGGAGGTTGTTCCCTTGAGGAGTGGCTTCCGGAGCTAACGCGTTAAGTCGACCGCCTGGGGAGTACGGCCGCAAGGTTAAAACTCAAATGAATTGACGGGGGCCCGCACAAGCGGTGGAGCATGTGGTTTAATTCGATGCAACGCGAAGAACCTTACCTACTCTTGACATCCACGGAATTTGGCAGAGATGCCTTAGTGCCTTCGGGAACCGTGAGACAGGTGCTGCATGGCTGTCGTCAGCTCGTGT
+
CCC@CGGGEGGEGGGGGGGGGFGFDGGGGGGDFF;7CFGEEGGGGGFG<C@EEGGG@@FFF@FEFFD<EEC8FGEGFGCFC=CF7C@CC,FFE7FGGGFCFFD@:FG7FGGFGGGGGGGGGGG7FGGGDFDFCDEFGGCCCFGGFGFGGF@EEEGG*<B:<<FFFGGC@11:CEFGFAFF,<FGEF9>F9FGFC@8E58CCECECGGGGEFCC6FFGGCC60CF6:8;E5EFGE:E668CG8@FFC<C<CFGGGGGC58:*CFGGGGCC@9FGEFFCFFG6<EG5E>F@88CC8?CGG5:1
@M01751:259:000000000-C669V:1:1102:17605:5612 1:N:0:AGAGTC
TAACGAAACAGGATTAGATACCCTGGTAGTCCACGCCCTAAACGATGTCTACTAGTTGTCGGGTTTTAATTAACTTGGTAACGCAGCTAACGCGTGAAGTAGACCGCCTGGGGAGTACGGTCGCAAGATTAAAACTCAAAGGAATTGACGGGGACCCGCACAAGCGGTGGATGATGTGGATTAATTCGATGCAACGCGAAAAACCTTACCTACCCTTGACATGTACGGAAGGCCGAAGAGATTTGGCTGTGCTCGAAAGAGAACCGTAACACAGGTGCTGCATGGCTGTCGTCAGCTCGTG
+
CCCCCGGGGGGGGGGGGGGGGGGGGGGGGGGGGGGGGGGGGGGGGGGGGGGGGGGGGGGGGGGGGGGGGGGGGGGGGGGGGGGGGGGGGGGGGGGGGGGGGGFGGGGGGGGGGGGGGGGGGGGGGGGGGGGGGGGGGGGGGGGGGGGGGGGGGGGGGGGGGGGGGGGDCE@FFFGGGGGGGGGGGGGGGFGGGGGGGGGGGGGGGGGGGGGGGGGGGGGGGGGGGGGGGGGGGGGGGGGFGFFFGGGGGGGGGGGGGGGGGGGGGGGGGGFFGGGGFGGGCCFGGGGGGGG5;>C+<?EEC
@M01751:259:000000000-C669V:1:1102:6153:5744 1:N:0:AGAGTC
TAACGAAACCGGATTAGATACCCTGGTAGTCCACGCCGTAAACGATGTCGACTTGGAGGTTGTTCCCTTGAGGAGTGGCTTCCGGAGCTAACGCGTTAAGTCGACCGCCTGGGGAGTACGGCCGCAAGGTTAAAACTCAAATGAATTGACGGGGGCCCGCACAAGCGGTGGAGCATGTGGTTTAATTCGATGCAACGCGAAGAACCTTACCTACTCTTGACATCCACGGAATTCGGCAGAGATGCCTTAGTGCCTTCGGGAACCGTGAGACAGGTGCTGCATGGCTGTCGTCAGCTCGTGT
+
CCCCCGGGGGGGGGGGGGGGGGGGGGGGGGGGGGGGGGGGGGGGGGGGGGGGGGGGFGGGGGGGGGGGGAFFEGGGEGGGGGGGGGGGGGGGGGGGGGGGGGGGGGGGGGGGGGGGGGGGGGGGGGCGGGFGGDFGGGGGGGGGGGGGGGGGGGGGGGGGGFCCFGGDGGEGCFGG?FDFGGGGGGGCGCGEGGGGGGGDEECCGGGFFFDCFFACFF?EDCG@ECGEGCEFFF*CCCEFCEE99EGFFFG7FGGGGGD5EEE:>EFGGGG*8CF6CFGGEFGCG?CGGFFG=?FFFGD*/
@M01751:259:000000000-C669V:1:1102:14308:5887 1:N:0:AGAGTC
GCCAGTACGTCATCCCCACCTTCCTCCGGTTTGTCACCGGCAGTCTCATTAGAGTGCTCAACTGAATGTAGCAACTAATGACAAGGGTTGCGCTCGTTGCGGGACTTAACCCAACATCTCACGACACGAGCTGACGACAGCCATGCAGCACCTGTGTTACGGTTCTCTTTCGAGCACAGCCAAATCTCTTCGGCCTTCCGTACATGTCAAGGGTAGGTAAGGTTTTTCGCGTTGCATCGAATTAATCCACATCATCCACCGCTTGTGCGGGTCCCCGTCAATTCCTTTGAGTTTTAATCTT
+
CCCCCGGGGGGDGGGGGGGGGGGGEGGGGGGGGGFGCFGGGGGGGFFFFGGGGGGGGGGGGGGGGGGGGGGG<CFFGGGGGGGGGGGGGGGGDGGGGGGGGGGGGGGCGGGGGGGGGGCGGGDGGGGGGGEEFFGGGGGEC=D=BFCFDFFCDFGGFGFGGGGEG9FGGGGC*8CEFDFGCG7FFC;FCFGFCFEGGGCFBFCEGGCC,<FFGCCGGGFFFG92<FGGDCGGGD:FF786CEGFGGFGGGGF8<CCF6C>EG*:CG?EEE8EGG88*ACE5:AEFFFGC<EF@CC+3ACEF
@M01751:259:000000000-C669V:1:1102:17839:5969 1:N:0:AGAGTC
TAACGAAACAGGATTAGATACCCTGGTAGTCCACGCCGTAAACGATGTCAACTAGCCGTTGGAATCCTTGAGATTTTAGTGGCGCAGCTAACGCATTAAGTTGACCGCCTGGGGAGTACGGCCGCAAGGTTAAAACTCAAATGAATTGACGGGGGCCCGCACAAGCGGTGGAGCATGTGGTTTAATTCGATGCAACGCGAAGAACCTTACCTACTCTTGACATCCACGGAATTTGGCAGAGATGCCTTAGTGCCTTCGGGAACCGTGAGACAGGTGCTGCATGGCTGTCGTCAGCTCGTGT
+
CCCCCGGGGGGGFGGGGGGGGGGGGGGGGGGGGGGGGGGGGGGGGGGGGGGGGGGGGGGGGGGGGGGFGGGGGGGGFGGGGGGGGGGGGGGGGGGGGGGGGGGGGGGGGGGGGGGGGGGGGGGGGGGGGGGGGGGGGGGGGGGGGGGGGGGGGGGGGGGGGGGGGGGGGGGGGGGGGGGGGGFGGGGGGGGGGGGGGGGGGEDGGGGGGGGGGGGGGGGGGFGCGGGGGGGGGGGGGFGGGGGGGGGGGGGGGFGGGGGGGGGEGGGGGGFFGGGGGGGGGFG6CEGGDEFG=ECGDEEG=
@M01751:259:000000000-C669V:1:1102:9380:5975 1:N:0:AGAGTC
TAACGAAACAGGATTAGATACCCTGGTAGTCCACGCCGTAAACGATGTCGACTTGGAGGCTGTTCCCCTGAGGAGTGGCTTCCGGAGCTAACGCGTTAAGTCGACCGCCTGGGGAGTACGGCCGCAAGGTTAAAACTCAAATGAATTGACGGGGGCCCGCACAAGCGGTGGAGCATGTGGTTTAATTCGAAGCAACGCGAAGAACCTTACCAACTCTTGACATCCCATTGACCGCTTGAGAGATCAAGTTTTCCCTTCGGGGACAATGGTGACAGGTGGTGCATGGTTGTCTTCAGCTCGG
+
CCCCCEFGGGEFFFGFGFGCE8FD<FFGFGGGGGGGGGGGDGGGGGCAEFGEFGFFGGGGFCFGGGF,EEGGG8FFF7DFGGGGGGEG<FEEFGGGGDFCGG:BFGCCEEFGGCCFFGGGDGGEFC@FGGGGGGG@>=,BFCFAEGE<A<<FGDGEEGGD*C:C<:FE<CC77FCECFGCFFGGDGFGD?CFGGGG8EGED8;A8C6AA8+9EEFFGFE?GEGGG8CCF+CFCE58;@FFFGFCFC6A9?CFGD?FGFFEEGGDGGGG6<@+<:@5:FGGGG?:FCFC5E<+<:<797<:*
@M01751:259:000000000-C669V:1:1102:11428:6040 1:N:0:AGAGTC
TAACGAAACAGGATTAGATACCCTGGTAGTCCACGCCGTAAACGATGTCGACTTGGAGGCTGTTCCCCTGAGGAGTGGCTTCCGGAGCTAACGCGTTAAGTCGACCGCCTGGGGAGTACGGCCGCAAGGTTAAAACTCAAATGAATTGACGGGGGCCCGCACAAGCGGTGGAGCATGTGGTTTAATTCGATGCAACGCGAAGAACCTTACCTGGCCTTGACATCCAGAGAACTTAGCAGAGATGCTTCGGTGCCTTCGGGAACTCTGAGACAGGTGCTGCATGGCTGTCGTCAGCTCGTGT
+
CCCCCGGGGGGGGGGGGGGGGGGGGGGGGGGDFGGGGGEGGGGGGGGGGGGGGGGGGGGGGGGGGGGGGGGGGGGGGGGGGGGGGGGGGGFGGGEGGGGGGGGGGGGGGGGGGGGGGDFFEGGDGGGGGEGGGGGGGGGGGGGGGGGGGFGGEGGGGGGGGGGGGGGGGGGGGGGGGGGGCFGGGFGFGFGGGGGGGGGCEEGGGGGGGGGGGGGGGFGGGCG?EEFGFGGGGGGGGGGGFFDDGGGGGGEDCCFFEFGGGGGFFGGGGGCCFFEGGGGFFGGGGFGGGGGGFGFGGGGGF
@M01751:259:000000000-C669V:1:1102:11543:6085 1:N:0:AGAGTC
GCCAGTACGTCATCCCCACCTTCCTCCGGTTTGTCACCGGCAGTCTCCTTAGAGTGCCCACCATAACGTGCTGGTAACTAAGGACAAGGGTTGCGCTCGTTGCGGGACTTAACCCAACATCTCACGACACGAGCTGACGACAACCATGCACCACCTGTACACCGACCACAAGGGGGCGACCATCTCTGGCCGTTTCCGGTGTATGTCAAGCCTTGGTAAGGTTCTTCGCGTTGCATCGAATTAATCCGCATGCTCCGCCGCTTGTGCGGGCCCCCGTCAATTCCTTTGAGTTTTAGCCTTG
+
CCCCCGGGGGGGFGGGGGGGGGGGGGGGGGGGGGFGGGGGGGGGGGGGGGGGGGGGGGGGGGGGGGGGGGGGGGGGGGGGGGGGGGGGGGGGGGGGGGGGGGGGGGGGGGGGGGGGGGGGGEFGGGGGGGGGGGGFGGGGGGGGGGGGGFGFGGGGGGGGGGGGGGGGGGGGGGGEGGGGGGGGGGGGGGGGGGGGGDGCEGFFFGGGGGFGGGGG9FGDGGGGGGGFGGGGEGFGGGFCEGGGGEGGGEGGGGGFGGGEGEGGG+@EEGEGEEGGGGGGFFEFGGGG@8<FFF9CFCCF+
@M01751:259:000000000-C669V:1:1102:5360:6143 1:N:0:AGAGTC
GCCAGTACGTCATCCCCACCTTCCTCCGGTTTATCACCGGCAGTCTCCTTTGAGTTCCCGACCGAATCGCTGGCAACAAAGGATAAGGGTTGCGCTCGTTGCGGGACTTAACCCAACATTTCACAACACGAGCTGACGACAGCCATGCAGCACCTGTCTCACGGTTCCCGAAGGCACTAAGGCATCTCTGCCGAATTCCGTGGATGTCAAGAGTAGGTAAGGTTCTTCGCGTTGCATCGAATTAAACCACATGCTCCACCGCTTGTGCGGGCCCCCGTCAATTCATTTGAGTTTTAACCTT
+
CCCCCGGGGGGGGGGGGGGGGGGGGGGGGGGGGGFGGGGGGGGGGGGGGGGGGGGGFGGGCGGG@@CFFGGGGGGGGGGGGGGGGGGGGGGGGGGGGGGGGGGGGGGGGGGGGGGGGGGGGGGGGGGGGGGGGGGGGGGGGGGGGGGGGFFFGGG?FFGGGGGGGGGGGGGGGGGGGGGGGGGGGGGFFGGDFGGEGGGGGGDGGF7FGG9FFGFCFFGGGGGGFGGCFGGGGEGGGG5CFDFGGGGDCGGGCCFDC:AEEDGEGG8FEGGGGGGGGECEDFGFFFGGF<5<F??9FF?FE
@M01751:259:000000000-C669V:1:1102:14201:6151 1:N:0:AGAGTC
GCCAGTACGTCATCCCCACCTTCCTCCGGTTTATCACCGGCAGTCTCCTTTGAGTTCCCACCATTACGTGCTGGCAACAAAGGATAAGGGTTGCGCTCGTTGCGGGACTTAACCCAACATTTCACAACACGAGCTGACGACAGCCATGCAGCACCTGTCTCAGAGTTCCCGAAGGCACTAAAGCATCTCTGCTAAATTCTCTGGATGTCAAGAGTAGGTAAGGTTCTTCGCGTTGCATCGAATTAAACCACATGCTCCACCGCTTGTGCGGGCCCCCGTCAATTCATTTGAGTTTTAACCT
+
CCBBBFGEGFG7FDGGCEG>FFCF<ED@CCFGGFEFFGGEG:FFFGFGGGFFGDFGFCEFGFEFFGGGGFGGFGGGFF,CCF88EFAAEGGFDCDCC4@FFA:+@=>FFF9EFGG=+?FEDE@CGFD+BFC@@ECC=BF:=+3B<=DFCDFGGGCEFFFFGD<<,@=CFCCFFC>EECFGDCG9:?D,8D@FFFGGC@FGFFGGG;FB<9F<><B;;CFGGGGG:<F<BB::=<CECFF<FF8EEFFCG>FFGGGFG+8@6>CEGGCF78E*:?5EGG=8*;<99FFGC+31CFGG7<F+A
@M01751:259:000000000-C669V:1:1102:26230:6197 1:N:0:AGAGTC
TAACGAAACAGGATTAGATACCCTGGTAGTCCACGCCGTAAACGATGTCGACTTGGAGGTTGTTCCCTTGAGGAGTGGCTTCCGGAGCTAACGCGTTAAGTTCGCCGCCTGGGGAGTACGGTCGCAAGACTGAAACTCAAAGGAATTGACGGGGGCCCGCACAAGCGGTGGAGTATGTGGTTTAATTCGATGCAACGCGAAGAACCTTACCTGGCCTTGACATGTCGAGAACTTTCCAGAGATGGATTGGTGCCTTCGGGAACTCGAACACAGGTGCTGCATGGCTGTCGTCAGCTCGTGT
+
CCCCCGGGFGCFFGGGGGFCFEFGGGGGGGFFFFEGGGGGGGGGGGGGGGGGGC<FGGGEGGGGAFGGGGCEGGGGGGGDFFGGGGGGGGGGGDGGGGFFGFD:FEGGGEGGGCFCFEGGGFFEGGGGGGFCGGFFFFFGGGGCFFFFDFCFFGGGEFFGDGGGCGDGCCEGFFC<F<AF@CGG9FG@@CFFGFGGGGGGC8EGGCFFGGGGGFFFFGGGGF?+CCEDGGGGGGGG77C786CCGGGGFFGGGFGFCFGD5CFCCEGGF5FGGGCFGGGGGGGGG8CFGGGGCEE@67C5/
@M01751:259:000000000-C669V:1:1102:10400:6241 1:N:0:AGAGTC
TAACGAAACAGGATTAGATACCCTGGTAGTCCACGCCGTAAACGATGAATGCCAGCCGTTGGTCTGCTTGCAGGTCAGTGGCGCCGCTAACGCATTAAGCATTCCGCCTGGGGAGTACGGTCGCAAGATTAAAACTCAAAGGAATTGACGGGGGCCCGCACAAGCGGTGGAGCATGTGGTTTAATTCGAAGCAACGCGCAGAACCTTACCATCCCTTGACATGGCAGGATTGTCCGAGAGATCGGTCGTTCCCTTCGGGGACCTGCACACAGGTGCTGCATGGCTGTCGTCAGCTCGTGTC
+
CCCCCGGGGGFFFGGGGGGGGGGGGGGGGGGGGGGGGGGGGGGGGGGGGGGGGGGGGGGGGGGGGGGGGGGGGGGGGGGGGGGGGGGGGGGCGGGGGGGGGGGGGGGGGGGGGGGGGGGGGGGGCFGGGGGGGGGGGGGGGGGGGGGGGGGGGGGGGGGGGGGGGGG7FEGGGGGGGFGGGGGGGGGGGGGGGGGGGGGGGGGGGGGGGGGGGGGGGGGGFGCGGFGGDGGFGC@EGECCFGGGGGGDGGGGGGGGGEGDGGEFC6*<:CEGFGFGGGGGGGGGGGGFGGGFDGCFEGFG6
@M01751:259:000000000-C669V:1:1102:4231:6299 1:N:0:AGAGTC
TAACGAAACCGGATTAGATACCCTGGTAGTCCACGCCGTAAACGATGTCGACTTGGAGGTTGTTCCCTTGAGGAGTGGCTTCCGGAGCTAACGCGTTAAGTCGACCGCCTGGGGAGTACGGCCGCAAGGTTAAAACTCAAATGAATTGACGGGGGCCCGCACAAGCGGTGGAGCATGTGGTTTAATTCGATGCAACGCGAAGAACCTTACCTACTCTTGACATCCAGAGAATTTAGCAGAGATGCTTTAGTGCCTTCGGGAACTCTGAGACAGGTGCTGCATGGCTGTCGTCAGCTCGTGT
+
CCCCCGGGGGGGFGGGGGGGGGGGGGGGGGGGGGGGGGGGGGGGGFGGGGGGGGGGEGDGGGGGGGGGGFGGGCCFGGGGGFGGGDGGGGFGEGGGCEFGGFEFGGGGGGGGGDGGGGGGGDGGEGEEFDFFGGCGGGGGGGGGFGGGGGGGDEGGGGGGEEGGGGGGGGGGGGFCGFG?FFFFGGGGGGGGGGFFGDGGGGEFDFFFCFGFFF?FCFCG?9?9EFFF>CFCFGFGFG7FG*+3<+<CCFGGGFEFCCCE/:FCGGFE?CG6@FG6+09CFF?F5FEF@FC>*AFCFGGG=
@M01751:259:000000000-C669V:1:1102:14622:6377 1:N:0:AGAGTC
TAACGAAACAGGATTAGATACCCTGGTAGTCCACGCCGTAAACGATGATTGCTAGTTGTCGGGATGCATGCATTTCGGTGACGCAGCTAACGCATTAAGCAATCCGCCTGGGGAGTACGGTCGCAAGATTAAAACTCAAAGGAATTGACGGGGGCCCGCACAAGCGGTGGAGCATGTGGTTTAATTCGAAGCAACGCGCAGAACCTTACCACCTTTTGACATGCCTGGACCGCCAGAGAGATCTGGCTTTCCCTTCGGGGACTAGGACACAGGTGCTGCATGGCTGTCGTCAGCTCGTGTC
+
CCCCCGGGGGFEFFGGGGGGGGGGGGGGGGGGGGGGGGGGGGGGGGGGGGGGGGGGGGGGGGGGGGGFGGGFGGGGGGGGGGGGGGGGG9FGDGGGFACEGGGGGGGGGGGGGGGGGGGGGGGGGGGGGGGGGGGGGGGGGGGFGGGGGGGGGGGGGGDFGGGFGGGEEGFGGGGGGGGFGGGGGGFGFGGGGGGGGGGGGGGGGGGGGGGGGGGGGGGGGFGFFGGGGGGGGGGGGGGGGGGFFGGGCGFFCCGGCEED>EGGGG?C:CFGGGGGGGGGGGGGGGG?FGGGGGGFEGGG6
@M01751:259:000000000-C669V:1:1102:27009:6392 1:N:0:AGAGTC
TAACGAAACCGGATTAGATACCCTGGTAGTCCACGCCGTAAACGATGTCGACTTGGAGGTTGTTCCCTTGAGGAGTGGCTTCCGGAGCTAACGCGTTAAGTCGACCGCCTGGGGAGTACGGCCGCAAGGTTAAAACTCAAATGAATTGACGGGGGCCCGCACAAGCGGTGGAGCATGTGGTTTAATTCGATGCAACGTGAAGAACCTTACCTACTCTTGAAATCCAGCGAACTTAGCAGAGATGCTTTGGTGCCTTCGGGAACGCTGAGACAGGTGCTGCATGGCTGGAGTCAGCTCGTGT
+
CCCCCGGGGGGGGGGGGCFGFFGGGGGGGGGGGGGGFEFGGGGGGGGGGGGGGGFGFGDFFDFGGGGGFCCFGCEFGGGGGGGGGDGGGGDGGGGGEGGGGG@FCCFFGDDGGGDEGGGDEC@FG+@FC,FG,EADFFFCFEFGGGGG,FFCEEG7F*<C:FGF:FDE*<@FCAC,CCFCCEC,<FFGGGGFCGCG8***2<EFCFGGGGFFFC0CFCFC++<CCGGFC58CFF<<F+@?:@?GFFFFGGCCCGG7+;E>8**2?EG*A7+**:EFG?9FGFFG8:8**2<<@+3<<C>51
@M01751:259:000000000-C669V:1:1102:19629:6451 1:N:0:AGAGTC
GCCAGTACGTCATCCCCACCTTCCTCCGGCTTATCACCGGCGGTTCCTTTAGAGTACCCAACTAAATGATGGTAACTAAAGGCGAGGGTTGCGCTCGTTGCGGGACTTAACCCAACATCTCACGACACGAGCTGACGACAGCCATGCAGCACCTGTGTTCCAGTCCCCGAAGGGCAGAAATCGATCTCTCGAAGTCGTCCGGACATGTCAAACGCTGGTAAGGTTCTGCGCGTTGCTTCGAATTAAACCACATGCTCCCCCGCTTGTGCAGGCCCCCGTCAATTCCTTTGAGTTTTAATCT
+
CCCCCGGGCGG7FEFGGFEGGFGGCFGE@EGGG<FGGGGGGG@@C@FGGGGGGGGAFCEGGGGGGGGFFCFFGGFDGGGGGC8FGGGGGGGGGG=CFFEDF:++@=FF<<FEECBFDC8<FFCFGGEECFCECFDFDCFCB7FFFGCF=8CCE8FG,,?DCFE3>,FFGD<@@F*<FCF@CCC<*+2C2<<,?<<FCFFG>**:8@FGCFFGGDC?E>FF9EFGF??9@*:5?CE5A+</:;6CFE?:C>G>CG8+9+*2:C88EF>8@+<E>/;:EC*;*29:::CG9<+2<2AF++<CF
@M01751:259:000000000-C669V:1:1102:12985:6467 1:N:0:AGAGTC
GCCAGTACGTCATCCCCACCTTCCTCCGGTTTATCACCGGCAGTCTCCTTTGAGTTCCCGACCGAATCGCTGGCAACAAAGGATAAGGGTTGCGCTCGTTGCGGGACTTAACCCAACATTTCACAACACGAGCTGACGACAGCCATGCAGCACCTGTCTCAGCGTTCCCGAAGGCACCAATCCATCTCTGGAAAGTTCGCTGGATGTCAAGAGTAGGTAAGGTTCTTCGCGTTGCATCGAATTAAACCACATGCTCCACCGCTTGTGCGGGCCCCCGTCAATTCATTTGAGTTTTAACCTT
+
CCCCCGGGGGGGGGGGGGGGGGGGFFGGGGGGGGFGGGGGGGGGGEGGGGGGGGGGGGGGGEGGGGGGGGGGGGGGGGGGGGGGGGCGGGGGGGGEGGGGGGGGGGGGGFGGGGGGGGGGGGGGGGGGGGGGGGGGGGGGGGGGGGGGFGGCGGEFFGGGGGGGGGGGGGGGGGGGGGGGGGGGGG@GGGGGGGGGFGCGGGCEFGGGGGGGGGGGGGGGGGGGGGGGGEGGGEGGFGGGGGGGFGG6CFFGCGGCF8FGGGECFG+<ECEG>>EECCGGGGGG7EGGGGFFGGGFGGDGG
@M01751:259:000000000-C669V:1:1102:21850:6524 1:N:0:AGAGTC
GCCAGTACGTCATCCCCACCTTCCTCCGGTTTATCACCGGCAGTCTCCTTTGAGTTCCCGACCGAATCGCTGGCAACAAAGGATAAGGGTTGCGCTCGTTGCGGGACTTAACCCAACATTTCACAACACGAGCTGACGACAGCCATGCAGCACCTGTCTCCCGGTTCCCGAAGGCACTAAGGCATCTCTGCCGAATTCCGTGGATGTCAAGAGTAGGTAAGGTTCTTCGCGTTGCATCGAATTAAACCACATGCTCCACCGCTTGTGCGGGCCCCCGTCAATTCATTTGAGTTTTAACCTT
+
CCCCCGGGGGGGGGGGGGGGGGGGGGGGGFFFGGGGGGGGGGGGGAFGFGGGGGFGGGGGGGGG@@@CEEGGGGGGGGGGGFGGGGGFGFFGFEGGGC:FEGGGGGFGGGGGGGGGGGFFGGGGGGGGGGGGGGGDFGGGGGGGGGGGGFGDEFFFGG@D,@FGGDGGGFGGDDFGGGGGCECFFGGGCCFGEC@CGFGFG@E7F:FACGGFGC<FFFGGA@FFGGGGG>CEEEE6FDE?FGGGGFGFGGGGGFCFGGGC8CEC@CCFGCE8?:8CEEG8::CF7C<CC7@:FFGGGGG?C
@M01751:259:000000000-C669V:1:1102:6862:6543 1:N:0:AGAGTC
GCCAGTACGTCATCCCCACCTTCCTCCGGTTTATCACCGGCAGTCTCCTTTGAGTTCCCGACCGAATCGCTGGCAACAAAGGATAAGGGTTGCGCTCGTTGCGGGACTTAACCCAACATTTCACAACACGAGCTGACGACAGCCATGCAGCACCTGTCTCAGCGTTCCCGAAGGCACCTAAGCATCTCTGCTAAGTTCGCTGGATGTCAAGAGTAGGTAAGGTTCTTCGCGTTGCATCGAATTAAACCACATGCTCCACCGCTTGTGCGGGCCCCCGTCAATTCATTTGAGTTTTAACCTT
+
CCCCCGGGGGGGGGGGGGGGGGGGGGGGGGGGGGGGGGGGGGGGGGGGGGGGGGGGGGGEGGGGGFGGGGGGGGFGGGGGGGGGGGGGGGGGGGGGGGGGGGGGGGGGGGGGGGGGGGGGGGGGGGGGGEGGGGGGGGGGGGGGGGGGGGGGGGGGGGGGGGGGGGGGGGGGGGGGGGGGGGGGGGGGGGGGGGGGGGGGGGGGGGGGGGGGGGGGGGGGGGGGGGGGGGGGEEGGGGGGFGGGGGGGGGGGCFGGGFGGGGGGGG:CEEGGGEGGDGG=5CGG:EGGGCFGGFGFGFGGG
@M01751:259:000000000-C669V:1:1102:26940:6564 1:N:0:AGAGTC
TAACGAAACAGGATTAGATACCCTGGTAGTCCACGCCGTAAACGATGTCGACTTGGAGGTTGTTCCCTTGAGGAGTGGCTTCCGGAGCTAACGCGTTAAGTCGACCGCCTGGGGAGTACGGCCGCAAGGTTAAAACTCAAATGAATTGACGGGGGCCCGCACAAGCGGTGGAGCATGTGGTTTAATTCGATGCAACGCGAAGAACCTTACCTACTCTTGACATCCAGCGAACTTAGCAGAGATGCTTTGGTGCCTTCGGGAACGCTGAGACAGGTGCTGCATGGCTGTCGTCAGCTCGTGT
+
CCCCCGGGGGGGGFGGGGGGGGGGGGGGGGGGGGDCFGEGGGGGGGGGGGGGGCFGFGGGGGGGGFGGGDFGGEC,,CEGGFGGDGGGFFGGGDEEEEGCFCGDG7CEGGGGGEGEGFDGGGGGG@FEG9FGGGGGGFGGGFGGACGGGAFEDFGGGGDCFGGCEFGEFEGGGGGFGGGGF7FFG9FFCFGGGFGGGGGGGGG6E*AEGGC<EC9AFFFGGGGGCFGFG*?ECFGGGGGGF89C?9<@7?FGGF@7CFEDG>CCEGECCFGGGGGCFFFGFGGGGGGGGG8*8;@@FE=F5
@M01751:259:000000000-C669V:1:1102:8641:6624 1:N:0:AGAGTC
GCCAGTACGTCATCCCCACCTTCCTCCGGTTTGTCACCGGCAGTCTCCTTTGAGTTCCCGACCGAATCGCTGGCAACAAAGGATAAGGGTTGCGCTCGTTGCGGGACTTAACCCAACATTTCACAACACGAGCTGACGACAGCCATGCAGCACCTGTCTCACGGTTCCCGAAGGCACTAAGGCATCTCTGCCGAATTCCGTGGATGTCAAGAGTAGGTAAGGTTCTTCGCGTTGCATCGAATTAAACCACATGCTCCACCGCTTGTGCGGGCCCCCGTCAATTCATTTGAGTTTTAACCTT
+
CCCCCGGGGGGGGGGGGGGGGGGGGGGGGGGGGGGGGGGGGGGGGGGGGGGGGGGGGGGGGGGG@8BBFFGGGGGGGGGGGGGGGGGGGGGGGGGGGGGGGGGDGGGGGFGGGGGGGGFGGGGGGGDGGGGGGGGGGGGGGGGGGGGGGGGGGGGGGGGGGGGGGGGGGGCGGGGGGGGGGGGGFGFFGGFGGEDEGGGGGFGGGGGGFGGGGGGGGGGGGGGGGCFF8CEGGGGGGGGGGGFGGGGGGGGGGGFGFFGG8CCGCF+78:EGGGEGGEC58CGGCGGGDFGGFGGDFGGGG
@M01751:259:000000000-C669V:1:1102:10372:6641 1:N:0:AGAGTC
TAACGAAACCGGATTAGATACCCTGGTAGTCCACGCCGTAAACGATGTCGACTTGGAGGTTGTTCCCTTGAGGAGTGGCTTCCGGAGCTAACGCGTTAAGTCGACCGCCTGGGGAGTACGGCCGCAAGGTTAAAACTCAAATGAATTGACGGGGGCCCGCACAAGCGGTGGAGCATGTGGTTTAATTCGATGCAACGCGAAGAACCTTACCTACTCTTGACATCCACGGAATTTGGCAGAGATGCCTTAGTGCCTTCGGGAACCGTGAGACAGGTGCTGCATGGCTGTCGTCAGCTCGTGT
+
CCCCCGGGGGGGGGGGGGGGGGFFFGGGGGGGFGGGGGGGGGGGGGGGGGGGGGGGFFGGGGGGGGGGGGGGG@FFGGGGGFGFDGGGGGGGDGGGGGGFGFGGGGGGGGGGGGGEGGGGGDGGGGGGGGGCFGGGGFGGGGGGGGGGGGGGGGGDEGGG7FCGGGGGGGGGGGGGGGGGFGGGGGFFGGGGGGGGGGGGDCCGGGGGGGGGGFGCEFC+AFGGEFFGGDGGGGGGGGGGGGFFCGGGGGGGGGFGCFECEGGGGGGGGFFDGFG6+<CF8CGCFFDGGGGG=EFGGG=FF
@M01751:259:000000000-C669V:1:1102:7241:6648 1:N:0:AGAGTC
GCCAGTACGTCATCCCCACCTTCCTCCGGTTTATCACCGGCAGTCTCCTTTGAGTTCCCGACCGAATCGCTGGCAACAAAGGATAAGGGTTGCGCTCGTTGCGGGACTTAACCCAACATTTCACAACACGAGCTGACGACAGCCATGCAGCACCTGTCTCACGGTTCCCGAAGGCACTAAGGCATCTCTGCCAAATTCCGTGGATGTCAAGAGTAGGTAAGGTTCTTCGCGTTGCATCGAATTAAACCACATGCTCCACCGCTTGTGCGGGCCCCCGTCAATTCATTTGAGTTTTAACCTT
+
CCCCCGGGGGGGGGGGGGGGGGGGEFGGGGGGGGGGGGBFGGGFGFGGGGGGGGGFGGGFGGDFF@BFGGFFGGGGGGGGFGGGFFGGGGGGGGGGGGGGFGGGGGGGGFGGGGGGGFFGGGGFGGE,BF@:FGFGCEGECEGGGGGGGGGFFFGGGGCGFGGC7CFGGGGGGGGGGFFFFFGGGG;FGGGG7FFGGGGGFFE:FGGGGGGGGGGGGGGGGGFGGGFGFEGE585+<F5C8CFFCCGCGGGGFGFFGGGGGD8:CC++8C**?G=CEEC8C9<?+2<90ACF9CF9<FCGG
@M01751:259:000000000-C669V:1:1102:14124:6756 1:N:0:AGAGTC
GCCAGTACGTCATCCCCACCTTCCTCCGGTTTGTCACCGGCAGTCTCCTTAGAGTGCCCACCATAACGTGCTGGTAACTAAGGACAAGGGTTGCGCTCGTTACGGGACTTAACCCAACATCTCACGACACGAGCTGACGACAGCCATGCAGCACCTGTGTCTGAGTTCCCGAAGGCACCAATCCATCTCTGGAAAGTTCTCAGCATGTCAAGGCCAGGTAAGGTTCTTCGCGTTGCTTCGAATTAAACCACATGCTCCACCGCTTGTGCGGGCCCCCGTCAATTCATTTGAGTTTTAACCT
+
CCCCCGGGGGGGGGFGGGGDGGGGGGGGGGGGGGGGGGGGGGGGGGGGGGGGFGGGGGGGGGGGGGGGGGGGFGGGGGGGGGGGFGGGGGGGDGGGGGGGGGGGGGDGGGGGGGGGGGGGGFGGGGGGGGGGGGGGGGGGGDFGGGGGGFFGCFGFGGGGGGGGGGGGGGGGC*@FGGGGGGGFGCG;;FGGFFGGFFGGGGGFGGGGFEGFDCFGGGGF9FGFGGGGGGGGGGGDGFFFG:CFFGGGGGGGGCFE?FFFGGDCEEG+0888>E5EGGGGECFFFFGGFC<;FGGGGGG9?
@M01751:259:000000000-C669V:1:1102:26302:6761 1:N:0:AGAGTC
GCCAGTACGTCATCCCCACCTTCCTCTCGGCTTATCACCGGCAGTCCCCTTAGAGTGCCCAACTAACTGCTGGCAACTAAGGGCGAGGGTTGCGCTCGTTGCGGGACTTAACCCAACATCTCACGACACGAGCTGACGACAGCCATGCAGCACCTGTTCTAGGGCCAGCCGAACTGAAGGTCATCGTCTCCAATGACCATACCCCGAATGTCAAGAGCTGGTAAGGTTCTTCGCGTTGCTTCGAATTATACCACATGCTCCACCGCTTGTGCGGGCCCCCGTCAATTCCTTTGAGTTTTAA
+
CCCCCGGGGEF7EGCFFGGGGGGGGGGGGGEGFFFE@EGFDCGCFGGGGFGGGCDFGGGFGGG8FC,CEF9CEFGFDFGGFGFGGGGGGGF7FFC:+CFGG:CDE7CFGCFGDECGDFGGCFDFG7C+>F:CEGFGGC::C+@+<>@CGF8FC3DFGCFCCCF7DEEFFGEDGGGC9FFF,7,;@:=<@FFF@=@EFCBFC2CCFC@FGG9FFGG?7<<F:+,<<CGC:<+<CECGGGGFFCEFFGGF+<@9:+*CAFGF:<8E5ED>**+3AC8*2*::*88587<7@?FGC+;+ACF+2
@M01751:259:000000000-C669V:1:1102:24899:6836 1:N:0:AGAGTC
TAACGAAACAGGATTAGATACCCTGGTAGTCCACGCCGTAAACGATGTCGACTTGGAGGTTGTTCCCTTGAGGAGTGGCTTCCGGAGCTAACGCGTTAAGTCGACCGCCTGGGGAGTACGGCCGCAAGGTTAAAACTCAAATGAATTGACGGGGGCCCGCACAAGCGGTGGCGCATGTGGTTTAATTCGATGCAACGCGAAGAACCTTACCTGGCCTTGACATCCAGAGAACTTAGCAGAGATGCTTTGGTGCCTTCGGGAACTCTGAGACAGGTGCTGCATGGCTGTCGTCAGCTCGTGT
+
CCCCCGGGGGGGGGGGGGGGGGGGGGGFEFGGGGGGGGGGGGGGDFGGGGGEGGGG<EGGGGGGGGGGGGFGGEFGGGECC<FEGGGGGGFGEGGGGGGGGGEEGFGGGGGGGGGGGGGGEFGGGDEEG9>EADGGGGGGFGGEFGGFGGGGDGEEEGGGGGGGGG7FF7*,<FCEGGFG8<CEFGGFGCFG@FGGGGGG>EEG6CFDGFGGGGGGGGG9+@FGGFGFFDGGGGGGGGCFGGGFGFFGGGGGGGGFG5E>:EFFGGCFCFGCFCEGFGGGFDFGF6CA@5;@FGFFGCCF5
@M01751:259:000000000-C669V:1:1102:22267:6879 1:N:0:AGAGTC
GCCAGTACGTCATCCCCACCTTCCTCCGGTTTGTCACCGGCAGTCTCCCTAGAGTGCCCAACCAAATGCTGGCAACTAAGGATAGGGGTTGCGCTCGTTGCGGGACTTAACCCAACATCTCACGACACGAGCTGACGACAACCATGCACCACCTGTCACCATTGTCCCCGAAGGGAAAACTTGATCTCTCAAGCGGTCAATGGGATGTCAAGAGTTGGTAAGGTTCTTCGCGTTGCTTCGAATTAAACCACATGCTCCACCGCTTGTGCGGGTCCCCGTCAATTCCTTTGAGTTTCAGCCT
+
CCCCCGGGGGGGGGGGGGGGGGGGGGGGGGGGGGGGGGGGGGGGGGGGGGGGGGGGGGGGGGGGGGGGGGGFGGGGGGGGGGGGFGGGGGGGGGGGGGGGGGGGGGGGGGGGGGGGGGGCDGGGGGGDGGGGGGDGGGGGGGGDCGGGGGGGEG8FGA9FGFGGGGGGGGDFGEFGGGGGGGGGGGGGGGFGGGFEFGGGGGGDFGGFFEGGDFGGFGGFFGGGGFGGGGDDEGGGGGG8CCEFGGCGGGGFGG6CCFGG6EGGGGGGGGGDEGFCFGGGDEGGGGGGGCFCFGGGGFFFG
@M01751:259:000000000-C669V:1:1102:12695:6936 1:N:0:AGAGTC
TAACGAAACAGGATTAGATACCCTGGTAGTCCACGCCGTAAACGATGTCGACTTGGAGGTTGTTCCCTTGAGGAGTGGCTTCCGGAGCTAACGCGTTAAGTCGACCGCCTGGGGAGTACGGCCGCAAGGTTAAAACTCAAATGAATTGACGGGGGCCCGCACAAGCGGTGGAGCATGTGGTTTAATTCGATGCAACGCGAAGAACCTTACCTACTCTTGACATCCACGGAATTCGGCAGAGATGCCTTAGTGCCTTCGGGAACCGTGAGACAGGTGCTGCATGGCTGTCGTCAGCTCGTGT
+
CCCCCGGGGGGGGGGGGGGGGGGGGGGGGGGGGGGGGGGGGGGGGGGGGGGGGGGGGGGGGGGGGGGGGGGGGFFGGGGGGGGGGGGGGGGGGGGGGGGGGGGGGGGGGGGGGGGGGGGGGGGDGGGGGGGGGGGGGGGFGGGGGGGGGGGGGGGGGGGGEGEGGCGGGGGGGGFGGCFFCFFGGGGFGGGGGGGGGGGGGGGGGGGGGGGGGGGGGGFGGGGCGFGEEEGFGFFGGGGGFFGGGGGG?EGFGGGGFGGGGEGGGGGGEGF6@CFFGGGGGGGGCCCGF5=CFE<++:5:/
@M01751:259:000000000-C669V:1:1102:3509:6977 1:N:0:AGAGTC
GCCAGTACGTCATCCCCACCTTCCTCCGGTTTATCACCGGCAGTCTCCTTTGAGTTCCCGACCGAATCGCTGGCAACAAAGGATAAGGGTTGCGCTCGTTGCGGGACTTAACCCAACATTTCACAACACGAGCTGACGACAGCCATGCAGCACCTGTCTCAACGTTCCCGAAGGGACCAAAGCATCACTGCTAAGTTCGCTGGATGTAAAGAGGAGGTAAGGTTCTTCGCGTTGCATCGAATTAAACCACATGCTCCACCGCTTTCGCGTGCACCCGTCAATTCAATTGAGTTTTAACCTT
+
<CCC<FFFDEFEGGGGCDFGGGGGFAF>GGGGFFCFG86@F@FEFEFD<DFGGFG<CFFC,+@@@F,BCFC7CGEFC<=FGDDFFGCCFGEFGCCBCFEFFECEC+>AFGDFFGGFD7FAFEF95BC@F+@++@DD,3>::+@FFGFFF3BFEFFEC,,;3,8*@,@FGGDGF@*8D:CC:CECEC,?F,C,?CFCFG7BF**<9CB9<FFC+*+1=CFF,<,7CFC:**2:8**++0*2*2CCF7+8A@C6+++++30;8*C8*+*2**2:/<EEC::=*+300++++33+3+<ACGF7?
@M01751:259:000000000-C669V:1:1102:6118:7012 1:N:0:AGAGTC
GCCAGTACGTCATCCCCACCTTCCTCCGGTTTGTCACCGGCAGTCTCCCTAGAGTGCCCAACTAAATGCTGGCAACTAAGGATAGGGGTTGCGCTCGTTGCGGGACTTAACCCAACATCTCACGACACGAGCTGACGACAACCATGCACCACCTGTCACCATTGTCCCCGAAGGGAAAACTTGATCTCTCAAGCCGTCAATGGGATGTCAAGAGTTGGTAAGGTTCTTCGCGTTGCTTCGAATTAAACCACATGCTCCACCGCTTGTGCGGGTCCCCGTCAATTCCTTTGTGTTTCTGCCT
+
CCCCCGEFGGD;FEGGG9CFGFGGCGFEGGGGEEF,CCFDG7CFFGGACF@<,CEEFGF<FEGC<8C<CEG<CCGCFC8FFDFGF<AE@CF==77?FFF,F++@FCBGGCFDEEGEFF8E?EAECDEG+>>CBFGDECGG@FGGEA<3E<,B:<3@F,DF9F>FGGGGEF::FGG>FCFA>F9>,7;3,@,@,F*=<FFFG9C7:C7C::,?CFGF9CBEGFF@F2CC7<BCE>8*<C9*;CFECGF7@F:8E6F?CF8C>:C*A82<<***2**8AE8/**<EGFFFF7+*0:;9+++20
@M01751:259:000000000-C669V:1:1102:20384:7102 1:N:0:AGAGTC
GCCAGTACGTCATCCCCACCTTCCTCGCGGCTTATCACCGGCAGTCTCCCTAGAGTGCCCAACTGAATGATGGCAACTAAGGACGTGGGTTGCGCTCGTTGCGGGACTTAACCCAACATCTCACGACACGAGCTGACGACAGCCATGCAGCACCTGTGTGCACGCCTCCGAAGAGGATCCCCGATCTCTCGAGGTAACATGCCATGTCAAGGGATGGTAAGGTTCTGCGCGTTGCTTCGAATTAAACCACATGCTCCACCGCTTGTGCAGGCCCCCGTCAATTCCTTTGAGTTTTACTCTT
+
CCCCCGGGGGGGGGGGGGGGGGGGGGGGGGGGGGGGGGGGGGGGFGFGGGGGGGGGFGGGGGGGGGGGGGGGGGGEGGGFCFGGGEGGGGGEGGGEGGGGDGGGGGGGGGGGGGGGDGEFGGGGFGGGGGGGGGFFGGGGGGGGGGGGGFGGGGGGGGGGGCGCEFGGGGFGGGGGFGGFGGEGEGC:2?FGGGGDFGCFFFGGGGGGGGGGGGGDFCGFGG9E?FCGDGGGGEEGGG>E>FFFFFCCFG5FFGGGGGGGGGEGGGFGGD**;CGGGGGC59CEGGGF7+/++CFG+CFGG
@M01751:259:000000000-C669V:1:1102:16376:7158 1:N:0:AGAGTC
TAACGAAACAGGATTAGATACCCTGGTAGTCCACGCCGTAAACGATGTCGACTTGGAGGTTGTTCCCTTGAGGAGTGGCTTCCGGAGCTAACGCGTTAAGTCGACCGCCTGGGGAGTACGGCCGCAAGGTTAAAACTCAAATGAATTGACGGGGGCCCGCACAAGCGGTGGAGCATGTGGTTTAATTCGATGCAACGCGAAGAACCTTACCTACTCTTGACATCCACGGAATTCGGCAGAGATGCCTTAGTGCCTTCGGGAACCGTGAGACAGGTGCTGCATGGCTGTCGTCAGCTCGTGT
+
CCCCCGGGGGGFGGGGGGGGGGGGGGGGGGGGGGGGGGGGGGGGGGGGGGGGGGGGFGGGGGGGGGGGGGGGG8FGGGGGGDGGGGCGGGGGGGGGGGFGGGGGGGGGGGGGGGGGGGGGGGGGGDGGGFGGGGGGGGGFGGGGGGGGGGGGDGGGDGGE@FGGGGGGGGGGGGFGGGGGGGGGGGGGGGGGGGDGGGGGGGDGGGGGGGFGGGGGGGGFGGGGGGGGC85CC:FFGEGGGCFGGGFC@EGGGGGGGGGGG5FFGGGGGGGGGGG6CCFFGGGF;CECCFGGFCC7<EGG*
@M01751:259:000000000-C669V:1:1102:5177:7209 1:N:0:AGAGTC
TAACGAAACAGGATTAGATACCCTGGTAGTCCACGCCGTAAACGATGTCGACTTGGAGGTTGTTCCCTTGAGGAGTGGCTTCCGGAGCTAACGCGTTAAGTCGACCGCCTGGGGAGTACGGCCGCAAGGTTAAAACTCAAATGAATTGACGGGGGCCCGCACAAGCGGTGGAGCATGTGGTTTAATTCGATGCAACGCGAAGAACCTTACCTACTCTTGACATCCACGGAATTCGGCAGAGATGCCTTAGTGCCTTCGGGAACCGTGAGACAGGTGCTGCCTGGCTGTCGTCAGCTCGTGT
+
CCCCCGDGGGGGGGGGGGGGGGGGGGGGGGGGGGGGGGGGGGGGGGGFDGGGGGGGGFGDFGEFGGGGFGGGGGGGGGGGGGGGGGGGGGGGEGGEFGGGGGDGDGGGGGGGGGGGGGGGDGGGGEGEF>FFGAFGGGFFGGGGGGG?FGDEEGEGEFGGCFGG7CE<BFEGGCGFCG:FFGFFGGGGGGECFEGGCGGEGG>EGGGGFG6FFF68C??CE?FF*:C>8CEFGGFGGGEFFGC7<GGG6+3+AFGGFCGGGG*;*;C*/ACFFC<CCFFD*<+C86*0<CFGGC+3+:>*2
@M01751:259:000000000-C669V:1:1102:14364:7228 1:N:0:AGAGTC
GCCAGTACGTCATCCCCACCTTCCTCCGGTTTGTCACCGGCAGTCTCCTTAGAGTGCCCACCATAACGTGCTGGTAACTAAGGACAAGGGTTGCGCTCGTTACGGGACTTAACCCAACATCTCAAGACACGAGCTGACGACAGCCATGCAGCACCTGTGTCTGAGTTCCCGAAGGCACCAATCCATCTCTGGAAAGTTCTCAGCATGTCAAGGCCTGGTAAGGTACTTCGCGTTGCTTCGAATTAAACCACATGCTCCACCGCTTGTGCGGGCCCCCGTCAATTCATTTGAGTTTTAACCT
+
CCCCCGGGGGGGGGGGGGGGGGGGGGGGGGGGGGGGGGGGGGGGGGGGGGGGGGGGGGGGGGGGGGGGGGGGGGGGGGGGGGGGGGGGGGGGGGGGGGGGGGGCGGGGGGGGGGGGGGGGGGGGGGGGGGGGGGGGGGGGGGGGGGGGGGGGGGGGGGGGGGGGGGGGGGGGGGGGGGGGGGGGGGGFGGGGGGGGGGFGGGGGGGGGGGGCGGGGGGGGFGGGGFFGGGD@FGGGGGFEFDGGGCFGGGGGGGGGGGGGGCGGGGG+CEGEGGGDGCCGCGGE:+CGG7CFGGFGCGF?9
@M01751:259:000000000-C669V:1:1102:16375:7247 1:N:0:AGAGTC
GCCAGTACGTCATCCCCACCTTCCTCGCGGCTTATCACCGGCAGTCTCCCTAGAGTGCCCAACTAAATGATGGCAACTAAGGACGTGGGTTGCGCTCGTTGCGGGACTTAACCCAACATCTCACGACACGAGCTGACGACAGCCATGCAGCACCTGTGTTCGCGTCCCCGAAGGGAACCCCGGATCTCTCCGGATGGCACGACATGTCAAGGGATGGTAAGGTTCTGCGCGTTGCTTCGAATTAAACCACATGCTCCACCGCTTGTGCGGGCCCCCGTCAATTCCTTTGAGTTTTAATCTT
+
CCCCCGGGGGGGGGGGGGGGGGGGGGGGGGGGGGGGGGGGGGGGGGGGGGGGGGGGGGGGGGGGGGGGGGGGGGGGGGGGGGGGGGGGGGGGGGGGGGGGGGGGGGGGGCCFGGGGGGGGFFFGCFGGGGGGGGGGGGGGGGGGGGGGGFGFGGGGGGGGGCGGGGGGGG:FGGGGGGGGGGGGGGGGGGGGGGGGGGGGECCEEG?CFGGGGGEGGCCGGGGGGGGGGCGEGGGGGGEGCGG7CGGGGFGGGCFGGGGGCEGGEF6CEGGGGGGGGGG5?FFGGGGG?FG?FGGCFGEEG
@M01751:259:000000000-C669V:1:1102:18907:7290 1:N:0:AGAGTC
GCCAGTACGTCATCCCCACCTTCCTCCGGTTTATCACCGGCAGTCTCCTTTGAGTTCCCGACCGAATCGCTGGCAACAAAGGATAAGGGTTGCGCTCGTTGCGGGACTTAACCCAACATTTCACAACACGAGCTGACGACAGCCATGCAGCACCTGTCTCAGCGTTCCCGAAGGCACCAATCCATCTCTGGAAAGTTCGCTGGATGTCAAGAGTAGGTAAGGTTCTTCGCGTTGCATCGAATTAAACCACATGCTCCACCGCTTGTGCGGGCCCCCGTCAATTCATTTGAGTTTTAACCTT
+
CCCCCGGGGGGGGGGGGGGGGGGGFGGGGGGGGGGGGGGGGGGGGFFGGGGFFGGGGGGGGGGGC:CFFGGGGGGGGGGGGGGGGGGGGGGGGGGGGGGGGGGGGGGGGEGGGGGGGGGGGGGGGGGGGGGEGGGGGGGGGGGGGGFGGFGGFCEGGGDFGDGGGGGGGGGGGGGGGGGGGGG:CECFFGGGGGGGGFGGGGGDFGGGGFDDGGGGGGGGGGGGGGGGGGGGGGGGGGGGGGGGGGGGGGGGGGGFFGGGDGGGGGCFDEGGGGGGGGGG5F?C?FGGCEGGGGGGGGFFG
@M01751:259:000000000-C669V:1:1102:7308:7352 1:N:0:AGAGTC
GCCAGTACGTCATCCCCACCTTCCTCCGAGTTGACCCCGGCAGTATCCCATGAGTTCCCACCATTACGTGCTGGCAACATAGAACGAGGGTTGCGCTCGTTGCGGGACTTAACCCAACATCTCACGACACGAGCTGACGACAACCATGCACCACCTGTTCACCAGTGTCCAAAGAGTTGACCATTTCTGGCCCGTTCTGGTGTATGTCAAGCCTTGGTAAGGTTCTTCGCGTTGCATCGAATTAATCCGCATGCTCCGCCGCTTGTGCGGGTCCCCGTCACTTCCTTTGAGTTTTAGCCTT
+
CCCCCEGGEFFGGGGGGGGGGFGF@FFEGGGGFGF@EGGDGGGGGGGGGGGCGDFFGGGGGGGGEFGCF8DFFGG8FFGGGAEEEEGEG@FFGGGG+=BFFA?CFG7>FFGAFGGGDGGGGGEEEEC73CG@7=C,>F::>:CF>B>,@,><3>FDCGFGEGFCBFDAFGG9C<<>DFG9>:7DDFFFG:>E=FF7C<FGE:<,CFFGG7?FG7F:FFFGGGGGGGGG@F:1C<*<FEC@6AFC<?7<8CCE5<+@C/CE5>EE*;:?EG52?58ACACE*0<FGC9C?C=EEC7:C73<C
@M01751:259:000000000-C669V:1:1102:14717:7352 1:N:0:AGAGTC
TAACGAAACAGGATTAGATACCCTGGTAGTCCACGCCGTAAACGATGTCGACTTGGAGGCTGTTCCCTTGAGGAGTGGCTTCCGGAGCTAACGCGTTAAGTCGACCGCCTGGGGAGTACGGCCGCAAGGTTAAAACTCAAATGAATTGACGGGGGCCCGCACAAGCGGTGGAGCATGTGGTTTAATTCGATGCAACGCGAAGAACCTTACCTACTCTTGACATCCAGAGAATTTAGCAGAGATGCTTTAGTGCCTTCGGGAACTCTGAGACAGGTGCTGCATGGCTGTCGTCAGCTCGTGT
+
CCCCCGGGGGGGFGGGGGGGGGGGGGGGGGGGGGGGGGGGGGGGGGGGGGGGGGGGGGGGGGGGGGGGGGGGGGGGGGGGGGGGGGGGGGGGGGGGGGGGGGGGGGGGGGGGGGGGGGGGGGGGGGGEGFFGGGGGGGGGGGGGGGGGGGGGGGGGGGGGCFGGGGDEFGGGGGGGGGFFGGGGGGGGGGGFGGGGGGGGGCEGGGGGGGGGGGGGGG7@FFGGGGGE@FGGFFFGCCCGFGGGGGGGCEGFFFGGDFEC*?FGGGGGGFGGGGG86CFGGGGGGGGGDGGE=EF9CECF5
@M01751:259:000000000-C669V:1:1102:15438:7544 1:N:0:AGAGTC
TAACGAAACAGGATTAGATACCCTGGTAGTCCACGCCGTAAACGATGTCGACTTGGAGGTTGTTCCCTTGAGTAGTGGCTTCCGGAGCTAACGCGTTAAGTCGACCGCCTGGGGAGTACGGCCGCAAGGTTAAAACTCAAATGAATTGACGGGGGCCCGCACAAGCGGTGGAGCATGTGGTTTAATTCGATGCAACGCGAAGAACCTTACCTACTCTTGACATCCAGCGAACTTAGCAGAGATGCTTTGGTGCCTTCGGGAACGCTGAGACAGGTGCTGCATGGCTGTCGTCAGCTCGTGT
+
CCCCCGGGGGFFFGGGGGGGGGGGGGGGGGGGGGGGGGGGGGGGGGGGGGGGGGGGFGGGGGGGGGGFGGGGGGGGGGGGGGGGGGGGGGGGGGGGGGGGGGGGGGGGGGGGGGGGGGFGDGGGGGGGGGGGGGGGGGGGGGFGGGGGGGGGGGGGGFGGGGGGGGGGGGGGGGGGGGGGGGGGGGGGGFFGGGGGGGGGGGGGGGGGGGGGGGGGGGCCFGGGGGGCGEEGGGGGD7CGGGGGGGGGFGGGGGGGGGGGGGGGGGGGGGGEGGFGFCGFGGGFGGGGGGGGGGGGCCGG*
@M01751:259:000000000-C669V:1:1102:9603:7611 1:N:0:AGAGTC
TAACGAAACAGGATTAGATACCCTGGTAGTCCACGCCGTAAACGATGTGCGCTGGATGTTGGGTGACCTAGTCACTCAGTGTCGTAGCTAACGCGGTAAGCGCACCGCCTGGGGAGTACGGCCGCAAGGTTGAAACTCAAAGGAATTGACGGGGGCCCGCACAAGCGGCGGAGCATGCGGATTAATTCGATGCAACGCGAAGAACCTTACCAAGGCTTGACATACACCGGAAACGGCCAGAGATGGTCGCCCCCTTGTGGTCGGTGTACAGGTGGTGCATGGTTGTCGTCAGCTCGTGTCG
+
CCCCCGCGGGFFCFDGGGGGGGGGGGGGGGGGFGEGGGGGGGGGGGGGGGGGGGGGGGGGGGGGGGGGGGGGGCGGEFDFGGGGGFGGFGFGGEGGGGGGGGGGGGGGGEFCFGGEGGGGGGGGGG7FF><DFFGGGGDFFGF8FGGGGGGDGGEEGGGG>FGGGGGGGEE7CEF?EGGG5CEDEFGGGGGGGGGGGG5EGGDGFFFFEGGGGFCGG*:FDEGGGGGGGDGDGGFGGGGG>C*CFFGGGGGDEGGGGGGDGGEECEGGGGFGGCFGGGGDFGFFEGGGGGGGGFFEEGGF*
@M01751:259:000000000-C669V:1:1102:14703:7648 1:N:0:AGAGTC
GCCAGTACGTCATCCCCACCTTCCTCCGGCTTATCACCGGCGGTTCCTTTAGAGTACCCAACTAAATGATGGTAACTAAAGGCGAGGGTTGCGCTCGTTGCGGGACTTAACCCAACATCTCACGACACGAGCTGACGACAGCCATGCAGCACCTGTGTTCCAGTCCCCGAAGGGAAGAGACCCATCTCTGGGAATCGTCCGGACATGTCAAACGCTGGTAAGGTTCTGCGCGTTGCTTCGAATTAAACCACATGCTCCACCGCTTGTGCAGGCCCCCGTCAATTCCTTTGAGTTTTAACCT
+
CCCCCGGGGGGGGGGGGGGGGGGGGGGGGGGGGGGGGGGGGGGGGGGGGGGGGGGGGGGGFGGGGGGFFGGGGFGGGGGGGGGGGGGGGGGGGGGGGGGGGGGGGGGGGGFGGGGGGGGGGGFFGGGGGGGGGGGGGGGGGGGGGGGGGGGGGGGGDGEFGFGGGGGGDGGEFGGGGGGGGGGGGGGGGGGDFFFGGGGGGGGGGGGGGGG?FGGGGGGCFGGGGGGGGGCEEGGGGGGGDEFFG9AFGCFGGCFFGGFGGDGEEFGFFCF>GGGGGGEEG5EFCFFGG7CFGGGGF?F7:
@M01751:259:000000000-C669V:1:1102:18080:7674 1:N:0:AGAGTC
TAACGAAACAGGATTAGATACCCTGGTAGTCCACGCCGTAAACGATGTCGACTTGGAGGTTGTTCCCTTGAGGAGTGGCTTCCGGAGCTAACGCGTTAAGTCGACCGCCTGGGGAGTACGGCCGCAAGGTTAAAACTCAAATGAATTGACGGGGGCCCGCACAAGCGGTGGAGCATATGGTTTAATTCGATGCAACGCGAAGAACCTTACCTACTCTTGACATCCAGCGAACTTAGCAGAGATGCTTTGGTGCCTTCGGGAGCGCTGAGACAGGTGCTGCATGGCTGTCGTCAGCTCGTGT
+
CCCCCGGGGGCEFFCFGFGGGGGFGGGGGGGGFGGGGGGGGGGGGGGGGGGGGGGGGGGGGGGGFGGGGCGGGFGGGGGFFFGGGGGGGGGGGGGGGGGGGGGGGGDDGGGGGGGGG@CFGGGGDGDEGGGGGGGGGGGGGGGGGGGGGGEDGDCFCGEDCGEFGGGGEGGGGGGG9FFCGGDFGGGGGG9C>@FGEGDEDE5FGGGGGGGGGGGGGGGGGGGCFFGFGGDEGFFF+3CDFGGGCFGGGGGGGGGFEFEC5>EE?ED*8<C6EFG6@GFGCCGGFGDCCD:;5?FG8CEG7
@M01751:259:000000000-C669V:1:1102:6121:7678 1:N:0:AGAGTC
TAACGAAACAGGATTAGATACCCTGGTAGTCCACGCCGTAAACGATGTCGACTTGGAGGTTGTTCCCTTGAGGAGTGGCTTCCGGAGCTAACGCGTTAAGTCGACCGCCTGGGGAGTACGGCCGCAAGGTTAAAACTCAAATGAATTGACGGGGGCCCGCACAAGCGGTGGAGCATGTGGTTTAATTCGATGCAACGCGAAGAACCTTACCTACTCTTGACATCCACGGAATTTGGCAGAGATGCCTTAGTGCCTTCGGGAACCGTGAGACAGGTGCTGCATGGCTGTCGTCAGCTCGTGT
+
CCCCCGGGGGGGGGGFFGGGGGGGGGGFEGGGGGGGGGGGEGGGGGGGGGGGGGGGGGGGGCGGGGGGGGFFGGGGGGGGGGGGGGGGGGAFGGGGGGGFGGDCGGGGGGGGGD?FFGGGGGGGGGDGGGGGGGFGGGGFGGGGGGG9CFGGGGGGGGGGGFGGFGGGEEDGGGGCCFFGGGGGGGGGGGGGCFGGFEEEGG*<6CGGGGGGGGGGGGGGGGGGGGGGGGGFGFCGGGGGGGGGGGFGDFGGGFGG65EG5CEFGGGCEFGG6:CFGGGG8CC6AF*;C8CE*?FFGGCC:
@M01751:259:000000000-C669V:1:1102:6925:7700 1:N:0:AGAGTC
GCCAGTACGTCATCCCCACCTTCCTCCGGTTTATCACCGGCAGTCTCCTTTGAGTTCCCGACCGAATCGCTGGCAACAAAGGATAAGGGTTGCGCTCGTTGCGGGACTTAACCCAACATTTCACAACACGAGCTGACGACAGCCATGCAGCACCTGTCTCACGGTTCCCGAAGGCACTAAGGCATCTCTGCCAAATTCCGTGGATGTCAAGAGTAGGTAAGGTTCTTCGCGTTGCATCGAATTAAACCACATGCTCCACCGCTTGTGCGGGCCCCCGTCAATTCATTTGAGTTTTAACCTT
+
CCCCCGGGGGGGGGGGGGGGGGGGGGGGGGGGGGGGGGGGGGGGGGGGGGGGGGGGGGGGGGGGC@CFFGGGGGGGGGGGGGGGGGGGGGGGGGGGGGGGGGGGGGGGGGGGGGGGGGGGGFGGGGGGGGF@FGGGGGGGGGGGGGGGGFFFFGGGGGGGGGGGGGGGGGGEGGGGGGGGFFGGGGGGGGGGGGCGGGGGGGGGGFGGGGGGGGGFCGGGGGGFGGFGFGGGEEGGGGGGCCFGGGGGGGGGCGFGF8@@CGGD>E+CCEGGGGGGGEE8CFGGGGGGGGGFFGGGGF7<E
@M01751:259:000000000-C669V:1:1102:12162:7794 1:N:0:AGAGTC
TAACGAAACAGGATTAGATACCCTGGTAGTCCACGCCGTAAACGATGTCAACTAGCCGTTGGGATCCTTGAGATCTTAGTGGCGCAGCTAACGCATTAAGTTATCCGCCTGGGGAGTACGGTCGCAAGATTAAAACTCAAAGGAATTGACGGGGGCCTGCACAAGCGGTGGAGCATGTGGTTTAATTCGAAGCAACGCGCAGAACCTTACCAGCGTTTGACATGTCCGGACGATTTCCAGAGATGGATGGGTGCCTTCGGGAACTCTGACACAGGTGCTGCATGGCTGTCGTCAGCTCGTG
+
CCCCCGGGGGE@DEF<FEEFFGGGDFGFFGFAFE7F@:FB@89@C@FFGGGDFGFGCFFGGGGCE@@6C<6CAC@EFGGFF<FEECFGD<<FG@:FGF9<CCFG<FEFDGF+B>:FFGDCBECFEECEDGFGGEFFD<A3F?@F,=F9<CFGCFGEEG:@FGFCFFGG:CFFAG7BFGGGGFFFFFDG:FCEGG<FEGGFBFEGGGGGGFF<FC?ECCGGGGG9CFGECG8CGGGG?CGG7FGEFGFGGGG8>C87@FCEE**;89CC+2<8CGCGFCFCGGGDDEFGGFGGGGDFF65>5
@M01751:259:000000000-C669V:1:1102:6858:7932 1:N:0:AGAGTC
TAACGAAACAGGATTAGATACCCTGGTAGTCCACGCCCTAAACGATGCGAACTGGATGTTGGGTGCACTTTGGCACGCAGTATCGAAGCTAACGCGTTAAGTTCGCCGCCTGGGGAGTACGGTCGCAAGACTGAAACTCAAAGGAATTGACGGGGGCCCGCACAAGCGGTGGAGTATGTGGTTTAATTCGATGCAACGCGAAGAACCTTACCTGGCCTTGACATGTCGAGAACTTTCCAGAGATGGATTGGTGCCTTCGGGAACTCGAACACAGGTGCTGCATGGCTGTCGTCAGCTCGTG
+
CCCCCGGGGGGGGGGGGGGGGGGGGGGGGGGGGGGGGGGGGGGGGGGGGGGGGGGGGGGGGGGGGGGGGGGGFGGGGGGGGGGGGGGGGGGGGGGGGGGGGGGGGGGGGGGGGGGGGEGGGGGGEGGGGGGDGGGGGGGGGGGGGGGGGGGGGGGGGGGGGGGGGGGGGEFGFGGFGGGGGFFFGFGGFGGGGGGCGGGGGGGGGGGGGGGGGGGGGGGGGGGG?FGGGGGGGGGGGFGGGGGGGGGGFFGG>EGGCCCDD:EGGFGFGGGG5FCFGGGGGGGGGGGGGCECFGGGGGGG=
@M01751:259:000000000-C669V:1:1102:10219:7975 1:N:0:AGAGTC
TAACGAAACAGGATTAGATACCCTGGTAGTCCACGCCGTAAACGATGTCGACTTGGAGGTTGTTCCCTTGAGGCGTGGCTTCCGGAGCTAACGCGTTAAGTCGACCGCCTGGGGAGTACGGCCGCAAGGTTAAAACTCAAATGAATTGACGGGGGCCCGCACAAGCGGTGGAGCATGTGGTTTAATTCGATGCAACGCGAAGAACCTTACCTACTCTTGACATCCACGGAATTCGGCAGAGATGCCTTAGTGCCTTCGGGAACCGTGAGACAGGTGCTGCATGGCTGTCGTCAGCTCGTGT
+
CCCCCGCFGGFDEECAFGGGGG?@FFGGGFFGGFGGGGGGGFGGCF@F9ECFEDF8<@FGGGGGG<FFGGGGG,@FDGFFGEFEGCEEFGGGEGCFEGFGGFGGGGGGGGGGGGCGGGGGGEEGG@@FGFFGCFCFFGCGGGFCFGFGGF<FDEG:FEGGGGEGGGGEFGGDFFG@FFGGFGGDCC,<FCCFEG?FE*:CEGEGGGGGGGFGGGFGGGCFGGGG?FF5EEEFGDFGEDGFFCGGEGGG+<CFD:@E?FGGCEF8C?*8=EGGGGG?8?ECGGDCFGCC68CFFGGFGG775
@M01751:259:000000000-C669V:1:1102:8567:7978 1:N:0:AGAGTC
GCCAGTACGTCATCCCCACCTTCCTCCGGTTTGTCACCGGCAGTCTCCCTAGAGTGCCCAACTAAATGCTGGCAACTAAGGATAGGGGTTGCGCTCGTTGCGGGACTTAACCCAACATCTCACGACACGAGCTGACGACAACCATGCACCACCTGTCACCATTGTCCCCGAAGGGAAAACTTGATCTCTCAAGCGGTCAATGGGATGTCAAGAGTTGGTAAGGTTCTTCGCGTTGCTTCGAATTAAACCACATGCTCCACCGCTTGTGCGGGTCCCCGTCAATTCCTTTGAGTTTCAGCCT
+
CCCCCGGGGGGGGGGGGGGCFGGGGGGGGGGGGGGGGGGGGGGGGGGGGGGGGGGGGGGGGGGGGGGGGGGGGGGGGGGGGGGGGGGGGGGGGGGGGGGFGGGGGGGGGCEGGGGGGGGGGGGGGGGGGGGGGFFGGGGGGGGGGGGGGGFGGGFGGGGGGGGAFFGGGGEGGGGGGGGGGGGGGGFGGGGGGGGGCEFGGGGGGFEGGGGGGGGGGFEFFFFFFFGGGGGGGGGGFGGGGGGGGGGGDGFGFECC?F6CGEGEEFG@FGGGE8@CFDGGG5??@?EGGG78@GGGGGFCC
@M01751:259:000000000-C669V:1:1102:6205:8095 1:N:0:AGAGTC
GCCAGTACGTCATCCCCACCTTCCTCCGGTTTGTCACCGGCGGTCTCCTTAGAGTTCCCACCATTACGTGCTGGCAACTAAGGACAAGGGTTGCGCTCGTTGCGGGACTTAACCCAACATCTCACGACACGAGCTGACGACAGCCATGCAGCACCTGTGTTCGAGTTCCCGAAGGCACCAATCCATCTCTGGAAAGTTCTCGACATGTCAAGGCCAGGTAAGGTTCTTCGCGTTGCATCGAATTAAACCACATACTCCACCGCTTGTGCGGGCCCCCGTCAATTCCTTTGAGTTTCAGTCT
+
CCCCCGGGGGGGGGGGGGGGGGGGGGGGGGGGGGGGGGGGGGGGGGGGGGGGGGGGGGGGGGGGGGGGGCGGGGGGGGGGGGGGGGGGGGGGGGGGGGGGGGGEGGGGGGGGGGGGGGGGGFGGGGGGGGGGGGGGGGGGGGGGGGGGGGGGGGGFGGGGGGGGGG7DEGGG:CFGGGGGGGGGGGG;FDFGGGDCGFGGGGGGDGGGG9FGGGGGGGGG9FFCFGGGGGGGGGCGGGGGGGGGGGGGFGGGGGGG6F+AFC588CG0<:EEGGEECE*?5CFGFCGGFEEGGGGGGFG7F
@M01751:259:000000000-C669V:1:1102:13462:8096 1:N:0:AGAGTC
TAACGAAACAGGATTAGATACCCTGGTAGTCCACGCCGTAAACGATGTCGACTTGGAGGTTGTTCCCTTGAGGAGTGGCTTCCGGAGCTAACGCGTTAAGTCGACCGCCTGGGGAGTACGGCCGCAAGGTTAAAACTCAAATGAATTGACGGGGGCCCGCACAAGCGGTGGAGCATGTGGTTTAATTCGATGCAACGCGAAGAACCTTACCTACTCTTGACATCCACGGAATTCGGCAGAGATGCCTTAGTGCCTTCGGGAACCGTGAGACAGGTGCTGCATGGCTGTCGTCAGCTCGTGT
+
CCCCCGGGGGGGGGGGGGGGGGGGGGGGGGGGGGGGGGGGGGGGGGGGGGGGGGGGGGGGGGGGGGGGGGGGG8FFGGGGGGGGGGGGGGGGGGGGGGGGGGGGGGGGGGGGGGGGGGGGGGGGGGGGGFGGGGGGGGGGGGGGGFGGGGDGGGGGGGGGDEFGGGGDEGGFGGGGGFGGGGGGGGGGGGGGGG:,=CGGGGGGGGGGFGFGGGGGGGGFGGGGGGGGGGGGFFGGGGGGFGGGGGGGGGGGFGGG@FEEEGGGEGGGGGG8EGCG?FGGGGGGGGEGGCFGGGGGGGGGE
@M01751:259:000000000-C669V:1:1102:16440:8234 1:N:0:AGAGTC
GCCAGTACGTCATCCCCACCTTCCTCCGGCTTAGCACCGGCAGTCCCATTAGAGTTCCCAACTAAATGATGGCAACTAATGGCGAGGGTTGCGCTCGTTGCGGGACTTAACCCAACATCTCACGACACGAGCTGACGACAGCCATGCAGCACCTGTGTCCTAGTCCCCGAAGCGAAAGCCAGATCTCTCTGGCGGTCCAGGCATGTCAAAAGGTGGTAAGGTTCTGCGCGTTGCTTCGAATTAAACCACATGTTCCACCGCTTGTGCGGGCCCCCGTCAATCCCTTTGAGTTTTAATCTTT
+
-AABCFEFGGDE<EGGFCCFGEGC<FFGEGCCFCAFFG:FD@C66-6,CEDFGGCAC<FGACGG<CE@CE6CF<ADGGCEFCGGGGGGGGE,@CCFC:F,++7>CCCGA?,BA@+?FFCFG?AFCF:CE+:@FC9D7FFGEG?>FG8,3>,3<DFGGG;,@FA>CFCFGCGG75**4=F8FC3CFCGC@,?,<CGEGGF,?C*<:C,<F<FFEFFGECEC?2<9C9FE5EC>>*CE7:5*+*3<E9CGGFEE+++<E?;E88CC@698**:C>>ECCECG7+*3CF89+;33C@+8CC?F7
@M01751:259:000000000-C669V:1:1102:19914:8250 1:N:0:AGAGTC
GCCAGTACGTCATCCCCACCTTCCTCCGGTTTATCACCGGCAGTCTCCTTTGAGTTCCCGACCGAATCGCTGGCAACAAAGGATAAGGGTTGCGCTCGTTGCGGGACTTAACCCAACATTTCACAACACGAGCTGACGACAGCCATGCAGCCCCTGTCTCAGCGTTCCCGAAGGCACCAAAGCATCTCTGCTAAGTTCGCTGGATGTCAAGAGTAGGTAAGGTTCTTCGCGTTGCATACAATTAAACCACATGCTCCACCGCTTGTGCGGGCCCCCGTCCATTCATTTGAGTTTTAACCTT
+
CCCCCGGGEFGG@@EEFGE@@@FGG<FC+7@FGGFGGGGDEFCCFC,<C@FEFGEGGGGGGGGDCBFGGCFGGGEFFG8E<CEGGGGD?FCGGGGEE:8BFF+=@:C<F,EFGGGGGGGGFFEAFC+BF7>7CBFGDCGEEGFGGFGGCCG,@@BFFGCF;,@@FDG?EGGC77FD7<,F,<FFGF,9;CFGGF<F9F@::**<<,?FGGCGFGCGDGEFGG<AFCAFFGEC8:C::++<C99<CF+*28A8<FC<6CFG>E8ECC87?5C5C:8?ECC*;+<?+9<79:=AFG<@FEC9A
@M01751:259:000000000-C669V:1:1102:23010:8255 1:N:0:AGAGTC
TAACGAAACAGGATTAGATACCCTGGTAGTCCACGCCCTAAACGATGCGAACTGGATGTTGGGTTCAACTAGGAACTCAGTATCGAAGCTAACGCGTTAAGTTCGCCGCCTGGGGAGTACGGTCGCAAGACTGAAACTCAAAGGAATTGACGGGGGCCCGCACAAGCGGTGGAGTATGTGGTTTAATTCGATGCAACGCGAAGAACCTTACCTGGCCTTGACATGCACGGAACTTTCCAGAGATGGATTGGTGCCTTCGGGAACCGTGACACAGGTGCTGCATGGCTGTCGTCAGCTCGTG
+
CCCCCGGGGGGGGFGGGGGGGGGGGGFGGGGGGGGGGGGGGGGGGGGGGGGGGGGGGGGGGGGGGGGGGGGGGGGGGGGGGGFFGGGGEGGGGGGDFGGGGGGGGGGGGGDFCFGDEBFFEGGGGGGGGGGGGGGGGGGAGGGGGFGGGGGGGGGGGGEGC*7C:CGGGCFGCFFGGGGGGCFGGGGGFGGGGGGGGGDGGGGGGGGGGGFGGGGGFGGGFFGGDFGGFGEGGGGFG?CEGGGG7@EFGG6<8CFGDCE5CCGFCEC5FFF6;CFG?GGGGGGGGGGCGEFF=FGGFFGG5
@M01751:259:000000000-C669V:1:1102:8369:8314 1:N:0:AGAGTC
TAACGAAACCGGATTAGATACCCTGGTAGTCCACGCCGTAAACGATGAATGTTAGCCGTCGGGCAGTTGACTGTTCGGTGGCGCAGCTAACGCATTAAACATTCCGCCTGGGGAGTACGGTCGCAAGATTAAAACTCAAAGGAATTGACGGGGGCCCGCACAAGCGGTGGAGCATGTGGTTTAATTCGAAGCAACGCGCAGAACCTTACCATCCCTTGACATGGCATGTTACCTCGAGAGATCGGGGATCCTCTTCGGAGGCGTGCACACAGGTGCTGCATGGCTGTCGTCAGCTCGTGTC
+
CCCCCGGGGFCFFGGGGGGGGGGCGGGGGGGGGGGGGGGGGGGGFFFFGGGGGGGGGGGGGGGGGGGGFGGGGGGGGDGGGGGGGGGGGGGGGGGGGGGGGGGFGCFGGGGGGGGGGGGGGGGGGGGGGGGGGGGGGGGGGGGGGGGGGGGGGGGGGGGGGGGGGGGFEGGGGGGGGGGFFFGGGGGGGGGGGGGGGGGGGGFCGGG?CFFGCFGGGGFCCFFGG6CFGGG7@FGGEGGECFDFGEEGGGGFGGCCG>:?EGGGGGCF+*1;CGGCFFGC?F=FGGC68EFCCFGF87EG*
@M01751:259:000000000-C669V:1:1102:21429:8364 1:N:0:AGAGTC
GCCAGTACGTCATCCCCACCTTCCTCCGGTTTATCACCGGCAGTCTCCTTTGAGTTCCCGACCGAATCGCTGGCAACAAAGGATAAGGGTTGCGCTCGTTGCGGGACTTAACCCAACATTTCACAACACGAGCTGACGACAGCCATGCAGCACCTGTCTCACGGTTCCCAACGGCACTAAGGCATCTCTGCCGAATTCCGTGGATGTCAAGAGTAGGTAAGGTTCTTCGCGTTGCATCGAATTAAACCACATGCTCCACCGCTTGTGCGGGCCCCCGTCACTTCATTTGAGTTTTAACCTT
+
CCCCCGDDEGGDFGFGGFBCGGFGFFG>FED;EAEFGGGGG7CFG<EFDFDGGGG@FGEFGEFE@8,8<FFFCEFGFGCFGGGGGGGGGCF7FCE78BGE,+444=>=FFCGGABD?@GAAFFFGFGGGGGFGDGG@FGGDGGGGFGGBB8,@FGGEGGCFCDEF:CFF,>*1>CFFGGGG7F@A:AFGGGGGGE7CF?FC:<:>F<?<@C,FF@CFGGFGGGGCF97@>EEGG>CGCEF88FGG70:/88FGGC7:CCGGGGGEG?EC*1CGDGEGCEG5EGGCECFG7/AEFFG6A?7C
@M01751:259:000000000-C669V:1:1102:21177:8373 1:N:0:AGAGTC
GCCAGTACGTCATCCCCACCTTCCTCCGGTTTATCACCGGCAGTCTCCTTTGAGTTCCCGGCATCACCCGCTGGCAACAAAGGATAAGGGTTGCGCTCGTTGCGGGACTTAACCCAACATCTCACGACACGAGCTGACGACAGCCATGCAGCACCTGTTCTGGGGCCAGCCTAACTGAAGGACAATGTCTCCACTGCCCATACCCCGAATGTCAAGAGCTGGTAAGGTTCTGCGCGTTGCTTCGAATTAAACCACATGCTCCACCGCTTGTGCGGGCCCCCGTCAATTCCTTTGAGTTTTT
+
CCCCCFFFDFFGGGGGGGGEFGGG<FGGGFEGGFCFFGGGGGGCFAAFGFGGGGFGFGGDEGGGGDFFGGE+FCFEEDFGGGGG@ECCD<FFBACECCFGGGGCGEEFGC<BEFFGGGGFCAFGGGGGEGF>C:B@9FEGEC7@FGGFC<FFGDGEFGGGGGGGGDEGGGGCF<F?;DFGFFCFCF9;F@FCFFFFGGGFGGFFFFGGCGFCC9<FDFGGGDCFGGGFGGGFCGGGGGGGGGGDGGGGGC79:FECCCF+2CFGFGEE**2+9?EE*CEE5ECE8899EA9CFF02<99F*
@M01751:259:000000000-C669V:1:1102:13986:8375 1:N:0:AGAGTC
TAACGAAACAGGATTAGATACCCTGGTAGTCCACGCCGTAAACGATGTCGACTTGGAGGTTGTTCCCTTGAGGAGTGGCTTCCGGAGCTAACGCGTTAAGTCGACCGCCTGGGGAGTACGGCCGCAAGGTTAAAACTCAAATGAATTGACGGGGGCCCGCACAAGCGGTGGAGCATGTGGTTTAATTCGATGCAACGCGAAGAACCTTACCTACTCTTGACATCCACGGAATTTGGCAGAGATGCCTTAGTGCCTTCGGGAACCGTGAGCCAGGTGCTGCATGGCTGTCGTCAGCTCGTGT
+
CCCCCGGGGGFFGGGGGGFGGGGGGGGGFGGGGGGGGGGGGGGGGGGGGGGGGGGGGGGGGFGGGGGGGGGGGGGGGGGFGGGGGGGGGGGGGGGGGGGGGGEGGGGGGGGGGGGGGGGGGGEGGGGGGGFGFGGGGGGGGGGGGGGGGGGGGGGDGGGGG@EGGGGGGGGGGGGFGGGGFEGFFGGGGGGFEGGGDGGGG>>FGGGGGGGGGGGFGGGGFFF:FGC5CEGFFG7EG6EFC8?+:CGGGGGGGGGD@5EEGGGG5EFGG+26EFGGGGGGGGDGGFCGCF8C5CC:8EEF*
@M01751:259:000000000-C669V:1:1102:8283:8471 1:N:0:AGAGTC
GCCAGTACGTCATCCCCACCTTCCTCCGGCTTATCACCGGCGGTTCCTTTAGAGTACCCAACTAAATGATGGTAACTAAAGGCGAGGGTTGCGCTCGTTGCGGGACTTAACCCAACATCTCACGACACGAGCTGACGACAGCCATGCAGCACCTGTGTGTAGGTCCCCGAAGGGAAGGAATCCATCTCTGGAAGCCGTCCTACCATGTCAAACGCTGGTAAGGTTCTGCGCGTTGCTTCGAATTAAACCACATGCTCCACCGCTTGTGCAGGCCCCCGTCAATTCATTTGAGTTTTAACCT
+
CCCCCGGGGGGGGGGGGGGGGGGGGGGGGGGGGGGGGGGGGGGGGGGGGGGGGGGGGGGGGGGGGGGGGGGGGGGGGGGGGGGGGGGGGGGGGGCGGGGGDGGGGGGGGFFGGGGGGGGADGGGGGGGGGGGGGGGDFGGGGGGGGGGGGGGGCGGGGGGGGGGGGGGGEGGGGFGGGGGGGGGGGFGCEFGEGFFGGGGGGGGGGGGFGGFFEGGGGGFGGGGGGGGGGGGGEGGGGGEFGFGFGEGGFC;EDGCEGGFGEG>EGDCGGGGG8C5?=EECCFFC?FGGF7*<FGGCFGFF
@M01751:259:000000000-C669V:1:1102:16632:8500 1:N:0:AGAGTC
GCCAGTACGTCATCCCCACCTTCCTCCGGTTTATCACCGGCAGTCTCCTTTGAGTTCCCGACCGAATCGCTGGCAACAAAGGATAAGGGTTGCGCTCGTTGCGGGACTTAACCCAACATTTCACAACACGAGCTGACGACAGCCATGCAGCACCTGTCTCACGGTTCCCGAAGGCACTAAGGCATCTCTGCCAAATTCCGTGGATGTCAAGAGTAGGTAAGGTTCTTCGCGTTGCATCGAATTAAACCACATGCTCCACCGCTTGTGCGGGCCCCCGTCAATTCATTTGAGTTTTAACCTT
+
CCCCCGGGGGGGGGGGGGGGGGGGGGGGGGGGGGGGGGGGGGGGGEFGGGGGGGGGGGGGGGGG@@CFGGGFCGGGGGGGGGGGGGGGGGGGGGGEEGGGGGGGGGGGGGGGGGGGGGGGGGGGGGGGGGGGGGGGGGGGGGGGGGGGGFGCFGGGGGAFGGGDGGGGGGDEGGGGGGGGGGGGGGGGGGGGGGGGGGFGGFGGGGGGGGGGGGGGGGGDGGGGGGGGGGGGGGD6CCGFFGGCCGGFGGGG9DCFGGGGEGEGDG+<*:EGEGGGGGGGCFEFFFGG?<8EGGGFGGCGG
@M01751:259:000000000-C669V:1:1102:11386:8551 1:N:0:AGAGTC
TAACGAAACAGGATTAGATACCCTGGTAGTCCACGCCGTAAACGGTGGGCGCTAGATGTGGGGACCATTCCACGGTTTCCGTGTCGCAGCTAACGCATTAAGCGCCCCGCCTGGGGAGTACGGCCGCAAGGCTAAAACTCAAAGGTATTGACGGGGGCCCGCACAAGCGGCGGAGCATGCGGATTAATTCGATGCAACGCGAAGAACCTTACCAAGGCTTGACATACACGCGAACGGGCCAGAAATGGTCAACTCTTTGCACACTCGTGAACAGGTGGTGCATGGTTGTCGTCAGCTCGTG
+
CCCCCGGB@F<<FCECGGE@FC,C6DF<C<CCF@FC@CBF;F,,CBD+F<:F7+7<@@CE9@F,@CCAEFAEC@E,:=<C:CCE=FG:FDD,CF@FEFEFG9FEG7@:CG7CFGGGGDEFFGFCCFG+3>EF<8<B,,>AF,EAF,@E@FFGEC:**1C:***=F8*<F:FG81CEG:9?8E>*8+A?7CFG:98+<8:CE>58:+2/;C+<++288@FF58CCFGDGCE*:*:?*?C5:>F6C+9CF9C96<::+CGG70++:8**2;+;+@FF<8F=8FC9<*0AEE9C@:CECGGE5:
@M01751:259:000000000-C669V:1:1102:2619:8560 1:N:0:AGAGTC
TAACGAAACCGGATTAGATACCCTGGTAGTCCACGCCCTAAACGATGTCGACTAGTTGTCGGGTTTTAATTAACTTGGTAACGAAGCTAACGCGTGAAGTAGAACGCCTGGGGAGTACGGTCGCAGGATTAAATCTCAAATGACTTGACGGGGACCCGCAGACGCGGTGGATGATGTGGATTAATACGATGCAACGCGAAAAACCTTACCTACCCTTGACATGTTCGGAAGGACGAAGAGATTTGGCTGTTCGCGAAAGAGAACCGTAACTCATGTGCTGCATGGCTGTCGTCAGCTCGTG
+
CCCCCGCC+CC@C7,CDE-F@@C<66C<FFF9F,,@,@@C@FCE7-FF,6,@F:@F;CEE::F,6,CEGF,<@@C@<ACE,,B,,?F,,,6BC=FFGE9C5,,C<++4E+<F:+==45?+44846+@BFGGGF,,<C5F,,<C,C5,,3BFC7F++>3+<**,*5@C11C*8>,@@F;>FE3:39,@<:C1*:,3B1<<*C:2**+,?F:F7@C@6*2+<:<+3++;18***;AEE88EC6C:@99C+;20</8?E8*:2;C6+*:81;:+++0<+2++22+3<F80/2:8A;5CE+7>**
@M01751:259:000000000-C669V:1:1102:20951:8660 1:N:0:AGAGTC
TAACGAAACAGGATTAGATACCCTGGTAGTCCACGCCGTAAACGATGCTAACTCGTTTTTGGGTCTTCGGATTCAGAGACTAAGCGAAAGTGATAAGTTAGCCACCTGGGGAGTACGTTCGCAAGAATGAAACTCAAAGGAATTGACGGGGGCCCGCACAAGCGGTGGATTATGTGGTTTAATTCGATGATACGCGAGGAACCTTACCAAGGCTTAAATGGGAATTGACCGGTTTAGAAATAGACCTTCCTTCGGGCAATTTTCAAGGTGCTGCATGGTTGTCGTCAGCTCGTGCCGTGCG
+
CCCCCGGGGGC,,FGAFGGDFGGGGGGGFGGGGGGGGDGGGGGDGFFDGFGCGFG<FFGGDGDCEFGGGGGGGCGGGGGCEFFGGGEG>CFG9CFGDGGAGACDGGGCCGFEEGGGGFGGGEFGGGGGGGFGGEFGFFGGDCFFGGGEEGEEFGDGGGGGGGGGGEEEEC@FFEGC?DFCFGFGGGGGGFGGGGGCCFGGGFFFFFGG9FF>E@FFF:FFF68EFGGGGGDCEGGGG6C?<+:EFGGGGGFF?ECEG5CFGGFE?C78@6EGGGG?@6CFC>C7AC@5<+3?ECEFC5**/
@M01751:259:000000000-C669V:1:1102:7396:8736 1:N:0:AGAGTC
TAACGAAACAGGATTAGATACCCTGGTAGTCCACGCCGTAAACGATGGAAGCTAGCCGTTGGGGGATTTATCTCTCGGTGGCGCAGTTAACGCATTAAGCTTCCCGCCTGGGGAGTACGGTCGCAAGATTAAAACTCAAAGGAATTGACGGGGGCCCGCACAAGCGGTGGAGCATGTGGTTTAATTCGAAGCAACGCGCAGAACCTTACCAGCCCTTGACATGCCCTGACGGCTTCAGAGATGAAGTCATTCCTTCGGGACAGGTGCACAGGTGCTGCATGGCTGTCGTCAGCTCGTGTCG
+
CCCCCGGGGGGGGGGGGGGGGGGGGGGGGGGGGGGGGGGGGGGGGGGGGGGGGGGGGGFEGGGGGGGGGGGGFGGGGGGGGGGGGGGGGGGGGGGGGGGGGGGGGGGGGGGGGGGGGGGGGGGGGGGGGGGGGGGGGGGGGGGGGGGGGGGGGGGGGDGGGGGGGGGFGGGGGGGGGFCEFGGGGGGGGGGGGGGGGGGGGEFGGGGGGGGGGGGGGGGGGGGGFGGGGGGGGGGCFGGGEGGGGGGGGGGGGGGGGGGEGGGGGGFGGGGGGGGGGGECCFGGGG@FFE8CFCG:EFF=E
@M01751:259:000000000-C669V:1:1102:13061:8751 1:N:0:AGAGTC
GCCAGTACGTCATCCCCACCTTCCTCCGAGTTGACCCCGGCAGTCTCCTATGAGTCCCCACCATCACGTGCTGGCAACATAGAACGAGGGTTGCGCTCGTTGCGGGACTTAACCCAACATCTCACGACACGAGCTGACGACAACCATGCACCACCTGTCCACCAGCCCCGAAGGGAAACCCCATCTCTGAGGCGGTCCGGTGAATGTCAAGCCTTGGTAAGGTTCTTCGCGTTGCATCGAATTAATCCGCATGCTCCGCCGCTTGTGCGGGCCCCCGTCAATTCCTTTGAGTTTTAACCTT
+
CCCCCGGGGGGGGGGGGGGGGGGGGGGGGGGGGGGGGGGGGGGGGFFGGGGGGGGGGGGGGGGGGGGGGGGGGGGGGGGGGGGGGGGGGGGGGGGGGGGGGGGGGGGGGGGGGGGGGGGGGGGGGGGGGGGGGGGGGGGGGGGGGGGGGGGGGGGGGGGGGGGGGGGGGGGGGGGGGFGGGGGGGGGGGGGGGGGGDGGGGGGGGGGGGGDGGGGGGGGGGGGGGGGFCGGGGEGGGGDFFGFGGGGGGGGGGGGFGC5?CGGGFGCGEGGGGGGGGGGDGGGGGGGGC:=CFGGG8<CGF
@M01751:259:000000000-C669V:1:1102:4481:8756 1:N:0:AGAGTC
GCCAGTACGTCATCCCCACCTTCCTCCGGTTTGTCACCGGCAGTCTCCTTAGAGTGCCCACCATAACGTGCTGGTAACTAAGGACAAGGGTTGCGCTCGTTACGGGACTTAACCCAACATCTCACGACACGAGCTGACGACAGCCATGCAGCACCTGTGTCTGAGTTCCCGAAGGCACCAATCCATCTCTGGAAAGTTCTCAGCATGTCAAGGCCAGGTAAGGTTCTTCGCGTTGCTTCGAATTAAACCACATGCTCCACCGCTTGTGCGGGCCCCCGTCAATTCATTTGAGTTTTAACCT
+
CCCCCGGGGGGGGGGGGGGGGFGGGGGGGGGGGGGGGGGGGGGGGGGGGGGGGGGGGGGGGGGGGGGGGFGGGGGGGGGGGGFGGGGGFGGGGGGGGGGGGGGGGGGGGGGEGGFGGGGGGGEFGFEDEGGGGGGGGGGGGGGGGGGGGGGGGGGGFFGEFFGGGGGGGGGGEGGGGGGGGGGGGGGGFFGDFGCCFGGGGGGGGGGFGGGFACFGGGGGGGGGGGGG@BFEGG7FGGGGFGFDEFFGFGFGGCGC?CGGGGGEGGGGGGG5EGGGGGGG5EGGGGGGGGC8EE7CFFFG:
@M01751:259:000000000-C669V:1:1102:21548:8850 1:N:0:AGAGTC
TAACGAAACAGGATTAGATACCCTGGTAGTCCACGCCGTAAACGATGTCGACTTGGAGGTTGTTCCCTTGAGGAGTGGCTTCCGGAGCTAACGCGTTAAGTCGACCGCCTGGGGAGTACGGCCGCAAGGTTAAAACTCAAAGGAATTGACGGGGGCCCGCACAAGCGGTGGAGCATGTGGTTTAATTCGAAGCAACGCGCAGAACCTTACCAGCCCTTGACATGCCACGACGTCCTCAGAGATGAGGTCATTCCTTCGGGACGTGGACACAGGTGCTGCATGGCTGTCGTCAGCTCGTGTC
+
CCCC9FGGGGGGGGGGGGGGGGGGGGGGGGGCFGGGGGGGGGGGGGGGGGGGGGGGGFGG?EG?D@<FFGFGCCFFGGGEFGGGGGGGGGGGGGDGGGGGGGCGGGEGGDGFGGGGGGGGGGEGGGGGGGGGGGGGGGGGGGGGGGGGGGGGGGGGGDGGGGGFFGGG<CFGG8:<CFFGFCCFFFGEFGFGGGDGGG>C>EGGDGGGFGFDFF5EFGFCGGFFFEGGGGC5CE8>79E7CFGFGGGGGGGGGGGGGGDD5CEGGGGGGFFGGGGGGFGGGGCFCCCEEFC>=?+<E77F*
@M01751:259:000000000-C669V:1:1102:10784:8852 1:N:0:AGAGTC
TAACGAAACAGGATTAGATACCCTGGTAGTCCACGCCGTAAACGATGTCGACTTGGAGGCTGTTTCCTTGAGAAGTGGCTTCCGGAGCTAACGCGTTAAGTCGACCGCCTGGGGAGTACGGCCGCAAGGTTAAAACTCAAATGAATTGACGGGGGCCCGCACAAGCGGTGGAGCATGTGGTTTAATTCGATGCAACGCGAAGAACCTTACCTGGCCTTGACATCCACGGAATTTGGCAGAGATGCCTTAGTGCCTTCGGGAACCGTGAGACAGGTGCTGCATGGCTGTCGTCAGCTCGTGT
+
CCCCCGGGGGGCFFGGGGGGGGGGGGGGGGGGGGGGGGGGGGGGGGGGGGGGGGGG8FGGGGGGGGGGGGGGGGGGGGGGGGGGGDFGGGCGGGGGGGGGGGGGGGGGGGGGGGGGGGGGGGGGGCGDGGGGGGGGGGGCFGGGFGGGGGGGGGGGFGGGDEEFGGGGGDEFGGGGGGGGEGGGGGGGGFGFGGGGGDEGGGGGGGGGGGFGGGFFGGFECGGGGGGGGGGGGGGGGGGGGGFFGFGGGGGGGG?CFFDEEE5CEGGGGFG66EE68EGFFGFGGGGGGGGFGGGFEG=C/
@M01751:259:000000000-C669V:1:1102:23450:8964 1:N:0:AGAGTC
GCCAGTACGTCATCCCCACCTTCCTCCGAGTTGACCCCGGCAGTCTCCTATGAGTCCCCACCATCACGTGCTGGCAACATAGGACGAGGGTTGCGCTCGTTGCGGGACTTAACCCAACATTTCACAACACGAGCTGACGACAGCCATGCAGCACCTGTCTCACGGTTCCCGAAGGCACTAAGGCATCTCTGCCAAATTCCGTGGATGTCAAGAGTAGGTAAGGTTCTTCGCGTTGCATCGAATTAAACCACATGCTCCACCGCTTGTGCGGGCCCCCGTCAACTCATTTGAGTTTTAACCT
+
CCCCCGGGGGGGGGGGGGGGGGGGGGGGGGGGAFGGGGGGGGGGGGGGGFGGGGGGGGGGGGGGGGGGGGGGGGGFFGGGGGGGGGGGGGGGDGGGGGGGGCGGDGGGGGG9FFGGGGGGGGGGGGGGGGGCCFGGGGGGGGGGGGGGGGGGGGGGGGGFGGGGGGGGGGGEGEGCGGGGFGGGGG8,CF9FGGF,CFGGGGGGGGF:B:ECCFGGGGGGGGGDFGGGGGGDEG>8CFCEFGGG?GGG**8CFCGCFFF8CCGGE*8<?*:*:5:CECGCE8<FFGFGG7+80<EGFEGG?
@M01751:259:000000000-C669V:1:1102:24649:8986 1:N:0:AGAGTC
GCCAGTACGTCATCCCCACCTTCCTCCGGTTTGTCACCGGCGGTCTCCTTAGAGTTCCCACCATTACGTGCTGGCAACTAAGGACAAGGGTTGCGCTCGTTACGGGACTTAACCCAACATCTCACGACACGAGCTGACGACAGCCATGCAGCACCTGTGTCTGAGTTCCCGAAGGCACCAATCCATCTCTGGAAAGTTCTCAGCATGTCAAGGCCAGGTAAGGTTCTTCGCGTTGCTTCGAATTAAACCACATGCTCCACCGCTTGTGCGGGCCCCCGTCAATTCATTTGAGTTTTAACCT
+
CCCCCGGGGGGGGGGGGGGGGGGGGFGGDGGGGGGGGGGEDGGGGGGGGGGGGFFFGGGGGGGGGGFFGFGGGGGGGGGGGCE@CDGGCFGGGGGGGGGGGGCCCCBFGGFGGGGGGGGGGGGFGGDGGGGGEGC=AFE:FGGGGGGCGFFGFGCCFGGFGGG9CGGFFGGGGGGGFCFGC:FGGFGGGEFGGGGGFGGGF,FEGF:FC9A9:7FFFCFFGGGGGGGGGGGGGGGG9F98FGD5?CFGGG>8@FGFGFFGGGGCEGGFGDC5CEGEEGCGE;C<F9CFG?9CEFFCGGG7C
@M01751:259:000000000-C669V:1:1102:2524:9004 1:N:0:AGAGTC
GCCAGTACGTCATCCCCACCTTCCTCCGGTTTATCACCGGCAGTCTCCTTTGAGTTCCCGACCGAATCGCTGGCAACAAAGGATAAGGGTTGCGCTCGTTGCGGGACTTAACCCAACATTTCACAACACGAGCTGACGACAGCCATGCAGCACCTGTCTCACGGTTCCCGAAGGCACTAAGGCATCTCTGCCGAATTCCGTGGATGTCAAGAGTAGGTAAGGTTCTTCGCGTTGCATCGAATTAAACCACATGCTCCACCGCTTGTGCGGGCCCCCGTCAATTCATTTGAGTTTTAACCTT
+
CCCCCGF9BEFCFGGGGGFCFGGGGGFGGEFGGFEGFCG@FEDFGDFFFFGFFFGGGGGGEGGG@88BE@EEEGFGFGFGGGGAFGFGEFGDGEGGEGGG?FCEGGGGGGF,AFGGC<EFGGFGGGGG7>ECFGGGGE=CFFFGGGGGGCFGGG@GGGGG@FG**@FFGGG@F7FGGGFFCBCFFGDFC9CCCFCC*FFFGDCFCGFFF:FBF:CFFGGEFGGGFFFGGGG:C*:ECFGD86C9CFFFGGGFCGGG?FEGE888AE6FEGGCE/::EEGGGGDEC:E9EE*+++3C@E++<
@M01751:259:000000000-C669V:1:1102:27687:9025 1:N:0:AGAGTC
TAACGAAACAGGATTAGATACCCTGGTAGTCCACGCCGTAAACGATGTCGACTTGGAGGCTGTTTCCTTGAGCAGTGGCTTCCGGAGCTAACGCGTTAAGTCGACCGCCTGGGGAGTACGGCCGCAAGGTTAAAACTCAAATGAATTGACGGGGGCCCGCACAAGCGGTGGAGCATGTGGTTTAATTCGATGCAACGCGAAGAACCTTACCTGGCCTTGACATCCAGAGAACTTAGCAGAGATGCTTTGGTGCCTTCGGGAACTCTGAGACAGGTGCTGCATGGCTGTCGTCAGCTCGTGT
+
<CCCCGFBF<CCFEFFGFECGC8FF<FGCFEFGFGCC:FEFGEEDF@GGGF7BFA<,CFCCEFFFGGGFCEF8@CE@CGFGFGG7@=@FCG,?=CFE@FCFFBFGGGGFFGGFGGE=EFGGG@FGGCCFGDGG@9FGGGGFCFCCGFFB<BFGGGE>7<FFEGEFGGGCFGFCCFF922<,1<C<<FC*889*?E,<*:CCEGCGCFCGGE<CGGC68CFDCC<C<CFGGGFGG<7:@CFFE:+0:0+08CFG?CEFG>5:C8C++<<CFFCC5EG0<+++<7>58EGFFC*/8<++:CF*
@M01751:259:000000000-C669V:1:1102:18394:9045 1:N:0:AGAGTC
TAACGAAACAGGATTAGATACCCTGGTAGTCCACGCCGTAAACGATGAATGCCAGCCGTTGGCCTGCTTGCAGGTCAGTGGCGCCGCTAACGCATTAAGCATTCCGCCTGGGGAGTACGGTCGCAAGATTAAAACTCAAAGGAATTGACGGGGGCCCGCACAAGCGGTGGAGCATGTGGTTTAATTCGAAGCAACGCGCAGAACCTTACCATCCCTTGACATGGCATGTTACCTCGAGAGATCGGGGATCCTCTTCGGAGGCGTGCACACAGGTGCTGCATGGCTGTCGTTAGCCCGTGTC
+
C@CCCEC;+C<,,,CFEA<E<6CEFGGGGGE<FF;+C@FFCCEFFFCC6FCEFFEDFCGE,6FFCFG<<F7@<EEEEFCFGC@F:CC::CFEG7,=??FDEBB,FEFGGGGGD7FCEDEB?7=CCCEFFGCGCC<FD?BEFG<BFDGGAFEGDEC<FBEFGGGD,>F14:1:8*3<3;F:F7FFGGF>FCF:F@CGGGG>:EE6CFD78+<:+@CF9FFFGFGD@C?2<@:<?F+*/A*:;20@CEGDGGG7E:E?CEGCCGDCEEG:+CGEC<889<6CC<EGG5;:8C*;8++22//**
@M01751:259:000000000-C669V:1:1102:16191:9062 1:N:0:AGAGTC
GCCAGTACGTCATCCCCACCTTCCTCCGGTTTGTGACCGGCAGTCTCCCTAGAGTGCCCAACTGAATGCTGGCAACTAAGGATAGGGGTTGCGCTCGTTGCGGGACTTAACCCAACATCTCACGACACGAGCTGACGACAACCATGCACCACCTGTATACCGACCTTGCGGGGCGACCATCTCTGGACGTTTCCGGTATATGTCAAGCCTTGGTAAGGTTCTTCGCGTTGCATCGAATTAATCCGCATGCTCCGCCGCTTGTGCGGGCCCCCGTCAATTCCTTTGAGTTTTAATCTTGCGA
+
CCCCCGGGGGGGGGGGGGGGGGGGGGGGGGGGGGGGGGGGGGGGGCFGGGGGGGGGGGGGGGGGGGGGGGGGGGGGGGGGGGGGGGGGGGGGGGEGGGGGGGGGGGGGGFGGGGGGGDGGGGGGGGGGGGGGGGGGGGGGGGGGGGGFGGGGGGGGGGGGGEEGGGGGGGGGGGGGGGGGGGGGGGGGGGGGGGGGGGGGGGGGGGGGGGGGGGGGGGGGGGGGGGDEG>EGGGECFGGGGGGGGGGGGGFGGGGGGGGGGGGGGG>>EEEECEEEGGGGGDGGFGFGGGGFCGGGGCG5/
@M01751:259:000000000-C669V:1:1102:20803:9160 1:N:0:AGAGTC
GCCAGTACGTCATCCCCACCTTCCTCCGGTTTGTCACCGGCAGTCTCATTAGAGTGCTCAACTGAATGTAGCAACTAATGACAAGGGTTGCGCTCGTTGCGGGACTTAACCCAACATCTCACGACACGAGCTGACGACAGCCATGCAGCACCTGTGTTACGGTTCTCTTTCGAGCACAACCAAATCTCTTCGGTCTTCCGTACATGTCAAGGGTAGGTAAGGTTTTTCGCGTTGCATCGAATTAATCCACATCATCCACCGCTTGTGCGGGTCCCCGTCAATTCCTTTGAGTTTTAATCTT
+
CCCCCGGGGGGGGGGGGGGGGGGGGGGGGGGGGGGGGGGGGGGGGDGGGGGGGGGGGGGGGGGGGGGGGGGGGGGGGGGGGGGGGGGGGGGGGGGGGGGGGGGGGGGFGGGGGGGGGGFGGGGGGGGGGGGGGFGGGGGGGGGGGGGGGGGGGGGGGFFGGGGGGGGGGGGGGGGGGGGGGGCFGGFGGGGGGGGGGGGGGGGGGGGGGGGGGGGGGFGGFGGGGGGGGGGGGGGGCEC@@FGFFGGFFGGGGGGGGCFGEGGGGF8FGEGCEFGGGEGGGGGGGGGG+<8FGFGFFGFGG
@M01751:259:000000000-C669V:1:1102:11885:9198 1:N:0:AGAGTC
GCCAGTACGTCATCCCCACCTTCCTCCGGTTTATCACCGGCAGTCTCCTTTGAGTTCCCGACCGAATCGCTGGCAACAAAGGATAAGGGTTGCGCTCGTTGCGGGACTTAACCCAACATTTCACAACACGAGCTGACGACAGCCATGCAGCACCTGTCTCACGGTTCCCGAAGGCACTAAGGCATCTCTGCCGAATTCCGTGGATGTCAAGAGTAGGTAAGGTTCTTCGCGTTGCATCGAATTAAACCACATGCTCCACCGCTTGTGCGGGCCCCCGTCAATTCATTTGAGTTTTAACCTT
+
CCCCCGGGGGGGGGGGGGGGGGGGGGGGGGGGGGGGGGGGGGGGGGGGGGGGGGGGGGGGGGGGFCFGGGGGGGGGGGGGGGGGGGGGGGGGGGGGGGGGGGGGGGGGGGGGGGGGGGGGGGGGGGGGGGGGGGGGGGGGGGGGGGGGGGGGGGGGGGGGGGGGGGGGGGGGGGGGGGGGGGGGGGGGGGGFFEGGGGGGGDGGGGGGGGGGGGGGGGGGGGGFGGGGGDGGGGGGGGGGGGGGGGGFGGGFGGGGGFFGGGCEEG6CEGGGGGGGEGGGGGGGGGGGFCCFFGGGGGF?F
@M01751:259:000000000-C669V:1:1102:12064:9200 1:N:0:AGAGTC
GCCAGTACGTCATCCCCACCTTCCTCCGGTTTGTCACCGGCAGTCTCCTTAGAGTGCCCACCATAATGTGCTGGTAACTAAGGACAAGGGTTGCGCTCGTTACGGGACTTAACCCAACATCTCACGACACGAGCTGACGACAGCCATGCAGCACCTGTGTCAGAGTTCCCGAAGGCACCAATCCATCTCTGGAAAGTTCTCTGCATGTCAAGGCCTGGTAAGGTTCTTCGCGTTGCTTCGAATTAAACCACATGCTCCACCGCTTGTGCGGGCCCCCGTCAATTCCTTTGAGTTTTAACCT
+
CCCCCGGGGGGEGGGGGGGGGGGGGGGGGGGGGGGGGGGGGGGGGGGGGGGGGGGGGGGGGGGGGGGGGGGGGGGGGGGGGGGGGGCGEFGGGGGGGGGGGGGGGGGGGGGGGGGGGGGGG<EGGGGGGGDGGGGFCEEEFEGGGGGGGGGGGGGGFGGGGGGGGGGGGGGGGGGGGGGGGGGGGGGFGCGG9DFGFFGGCFFGGGGGGCGGGGGGGGCFCFGEFGFGFC7FFGCFGGGFG@FGFFGG6BFGGGGGGCFGGEEEEGGFF>>>EGGEEEGGG8CCF7@FGCFGGG@FGFFGG
@M01751:259:000000000-C669V:1:1102:4712:9242 1:N:0:AGAGTC
GCCAGTACGTCATCCCCACCTTCCTCCGGTTTGTCACCGGCAGTCTCCTTAGAGTGCCCACCATAACGTGCTGGTAACTAAGGACAAGGGTTGCGCTCGTTACGGGACTTAACCCAACATCTCACGACACGAGCTGACGACAGCCATGCAGCCCCTGTGTCTGAGTTCACGAAGGCACCAATCCATCTCTGGAAAGGTCTCAGCATGTCAAGGCCAGGTAAGGTTCTTCGCGTTGCTTCGAATTAAACCACATGCCCCACCGCTTGTGCGGGCCCCCGTCAATTCCTTTGAGTTTTAACCT
+
CCCCCF<DCFGEFGGGGGDCGGGG<FFGDGCCEE<EEF7@F+@E<FCCAA,6EEEEFCCGGG<@EC8:FFGGGFFFEFFEFF8ECFFFG@FG+CFEGEGGFG:FD::>EFCFEGGCF:FE?,:A,<7FCFG+CFFGGC+:F>+3C<>BFFG,3+>F7@@==FC<,:,E,@>:F*FFCF7D3FFFEFG,?;F<:,DC,?<FAF@CFCGF;9FFGFFFFDGFFEF@<FFG:=*4=F7CCFA@:<+;<7<EFF>*+0++0;8*8:?>C8;6:8C>558:CC:***+0<+<<C+C8<<+<:7CF9
@M01751:259:000000000-C669V:1:1102:3455:9252 1:N:0:AGAGTC
GCCAGTACGTCATCCCCACCTTCCTCCGGTTTGTCACCGGCAGTCTCATTAGAGTGCTCAACTAAATGTAGCAACTAATGACAAGGGTTGCGCTCGTTGCGGGACTTAACCCAACATCTCACGACACGAGCTGACGACAGCCATGCAGCACCTGTGTTCAGGTTCCCTTTCGGGCACAACCAGATCTCTCCGGTCTTCCTGACATGTCAAGGGTAGGTAAGGTTTTTCGCGTTGCATCGAATTAATCCACATCATCCACCGCTTGTGCGGGTCCCCGTCAATTCCTTTGAGTTTTAATCTT
+
CCCCCGGGGGGGGGGGGGGGGGGGGGGGGGGGGGGGGGGGGGGGGGGGGGGGGGGGGGGGGGGGGGGGGGGGGGGGGGGGGGGGGGGGGGGGGGEGGGGGGDECFGGEAFGGGGGGGGEGGGFGGGGGGGGGGGGGGGGGGGCFFGFGGFGGGGGGGGGGGGFGGGGGGGGGDGFGGGGGGGGGGG9FCFGGGGGFGGGGGFGCCCCFE9?FCFGGGGGGGGFGGGGFGGGGGCGFEF5ECCFF7:FCGG?<<7@?ECFC5>CEC><EEECGEFF8CGG=EGGGGEGF97CCAFGG8?CFG
@M01751:259:000000000-C669V:1:1102:15582:9256 1:N:0:AGAGTC
GCCAGTACGTCATCCCCACCTTCCTCCGAGTTGACCCCGGCAGTCTCCTATGAGTCCCCGGCATAACCCGCTGGCAACATAGAACGAGGGTTGCGCTCGTTGCGGGACTTAACCCAACATCTCACGACACGAGCTGACGACAACCATGCACCACCTGTACACCGACCACAAGGGGGCGACCATCTCTGGCCGTTTCCGGTGTATGTCAAGCCTTGGTAAGGTTCTTCGCGTTGCATCGAATTAATCCGCATGCTCCGCCGCTTGTGCGGGCCCCCGTCAATTCCTTTGAGTTTTAGCCTTT
+
CCCCCGGGGGGGGGGGGGGGGGGGGGGGGGFGGGGGGGGGGGGGG@EGGGGGGGGGGGGGGGGGGGGGGGGCGGGGGGGFGGGGGGGGGGGGGGGGGGGGGGGGGGGGGFGGGGGGGGGGGFGFGGGGGGGEGGGGDGGGDGGGGGFFGFGGCFGGGGGGGFGGGGGGGGDFFEEGGGGGGGGGGGGGGFGGCEGGGGGGGGGGGGGGGGGGFGGGFGGGCFGGGGGGGGGGEEGCGGGGGGGGGGGGGGGDFGGGGGGGGGGFGDGEG5EECEEEGGG=CF?CGGD9CFGGGGD6ECFF9
@M01751:259:000000000-C669V:1:1102:25408:9259 1:N:0:AGAGTC
TAACGAAACCGGATTAGATACCCTGGTAGTCCACGCCGTAAACGATGCGAACTGGATGTTGGGTGCACTTTGGCACGCAGTATCGAAGCTAACGCGTTAAGTTCGCCGCCTGGGGAGTAGGGTCGCAAGACTGAAACTCAAAGGAATTGACGGGGGCCCGCACAAGCGGCGGAGTATGTGGTTTAATTCGATGCAACGCGAAGAACCTTACCTGGCCTTGACATGCACGGCACTTTCCATAGATGGATTGGTGACTTCGGGAACCGTGACCCAGGTCCTGCATGGCTGTAGTCAGCCCGTG
+
CCCCCFGGGGGE@F@C<F<<F<E<F@FFGGFGGDEE8:FFECFEGGDE76FFGGGGFCEF9C@B7BFG9C,E,FEGGDEG:EE9BFFCGGFGF@FCFDEGGGGGDEE@@B7+?F>@F+?,E:<87+>F@FFA=,BF<<F>,BFB<FFG9><3<77FC@FGCC@EEF7@C*1C***,<CEFGGD6+<E9:5<9A5:FFGDCEC5>G8F>FG@+<F*@89??+C::<:<+*:**1;6:EF7+++<CC6CFG8*+*+30<2*25*:CF**:**+02;8C+309@?C<C5:;8+<+<7++*/2/*
@M01751:259:000000000-C669V:1:1102:14570:9273 1:N:0:AGAGTC
GCCAGTACGTCATCCCCACCTTCCTCCGGTTTATCACCGGCAGTCTCCTTTGAGTTCCCGACCGAATCGCTGGCAACAAAGGATAAGGGTTGCGCTCGTTGCGGGACTTAACCCAACATTTCACAACACGAGCTGACGACAGCCATGCAGCACCTGTCTCACGGTTCCCGAAGGCACTAAGGCATCTCTGCCGAATTCCGTGGATGTCAAGAGTAGGTAAGGTTCTTCGCGTTGCATCGAATTAAACCACATGCTCCACCGCTTGTGTGGGCCCCCGTCAATTCATTTGAGTTTTAACCTT
+
CCCCCGGGGGGGGGGGGGGGGGGGGGGGGGGGGGGGGGGGGGGGGFGGGGGGGGGGGGGGGGGG@CFFEGGGGGGGEFGGGGGGGGCFGGGGGGG=F=FGGGGGGGGGGDFFGGGGGGGGGCGFFGGGGGGGGGGGGFGGGGGGGFFGGFGFFGGGGG;FCFFGGGGGGGGGGGGGG8AFGCFGGGFGGGGGGGGGGGGCF7CGFGGGGGGGGGGGGGFGGC:FFGGGGGGGGDDFGGGFGGGFFGGCCC>F9CCFFFGGCE5;5;:FF>EGGGGE8CE=EFGG+<EC@9CGGFGGG:FFE
@M01751:259:000000000-C669V:1:1102:7145:9314 1:N:0:AGAGTC
TAACGAAACAGGATTAGATACCCTGGTAGTCCACGCCGTAAACGATGGAAGCTAGCCGTTGGGGGATTTATCCCTCGGTGGCGCAGTTAACGCATTAAGCTTCCCGCCTGGGGAGTACGGTCGCAAGATTAAAACTCAAAGGAATTGACGGGGGCCCGCACAAGCGGTGGAGCATGTGGTTCAATTCGAAGCAACGCGCAGAACCTTACCAGCCCTTGACATGCCACGAAGTCCTCAGAGATGAGGTCGTTCCTTCGGGACGTGGACACAGGTGCTGCATGGCTGTCGTCAGCTCGTGTCG
+
CC<CCEGEGGGGFFFGFGGGGED9EFEGGGG-CE,@CBC7BDFGEFDGDGGFGGGFF:F,@<6@FB7EDEC@,C6C:FFEFC>=:E?CE<FEDED7EFDG?EE?,8@::D77+BFGG9+>4=7:FGGGGGFCCGGFG9F9,F@EE@DGGGGED7**>CD**1,<BF:84*<FFFFGCF9FC,7?9,<<9<F*5<C7<8EG58@FECFG+@FGGF>?EGG879+<:9CCEC*;:CFCC6+2CFGCC6FGGEE*2<:0;*8*:EE*CDGGG6*;CGGFF6++<C=6?CF*C1/*++3;8*::5
@M01751:259:000000000-C669V:1:1102:6883:9386 1:N:0:AGAGTC
GCCAGTACGTCATCCCCACCTTCCTCCGGTTTGTCACCGGCAGTCTCCTTAGAGTGCCCACCATAACGTGCTGGTAACTAAGGACAAGGGTTGCGCTCGTTACGGGACTTAACCCAACATCTCACGACACGAGCTGACGACAGCCATGCAGCACCTGTGTCTGAGTTCCCGAAGGCACCAATCCATCTCTGGAACGTTCTCAGCATGTCAAGGCCAGGTAAGGTTCTTCGCGTTGCTTCGAATTAAACCACATGCCCCACCGCTTGTGCGGGCCCCCGTCAATTCATTTGAGTTTTAACCT
+
ACC<CFFFDGGDFGGFGG@EGGGGFGGGGGGGGGGGFGGGG@6CFFGFGGGFGFEFGFGCFFFEGGGGF7FF9FGFGEGGGGGGEEFGCCF?GGEG7?EGGGGGGDCFFGGGGGFGGGGGGFFFGGGGGGGGGDGAGEFDGGGGGGGGGGFGFFGGFGFGGGGFFFF=CFF+@FECFCFFDFGGGGG;F<FEFG,5>FDC;BCFGGGC3CF9CFG7:FEGGGGFGGGFF7<FFDC:FEGGGGFFC+<C@EEFCF8+:C*:E8EEE>@+C5>EGCE:CEGG*;9EG+9<F+:;FFGGGEFCE
@M01751:259:000000000-C669V:1:1102:18779:9410 1:N:0:AGAGTC
GCCAGTACGTCATCCCCACCTTCCTCCGAGTTGACCCCGGCAGTCTCCTATGAGTCCCCACCATCACGTGCTGGCAACATAGGACGAGGGTTGCGCTCGTTGCGGGACTTAACCCAACATCTCACGACACGAGCTGACGACAACCATGCACCACCTGTGCACGAGTGTCCAAAGAGACCACCATCTCTGGTGGCTTCTCGTGCATGTCAAGCCTTGGTAAGGTTCTTCGCGTTGCATCGAATTAATCCGCATGCTCCGCCGCTTGTGCGGGCCCCCGTCAATTCCTTTGAGTTTTAGCCTT
+
CCCCCGGGGGGGGGGGGGGGGGGGGGGGGGGGGGGGGGGGGGGGGGGGGGGGGGGGGGGGGGGGGDGGGGGGGGGGGGGGGGGGGGGGGGEGGGGGGGGGGGGGGGGGGGGGGGGGGGGGGCFGGGGGGEGGGGGGGGGGGGGGEFGGGGGGGGGFGGGGCGFGGGGGGGGCGGGGGGGGGGGFGGGGGGFGGGGFGFFEFGGFGGGGGGGGGGGGGFFGGCCCCFGGGGGGGCGGGFGGGFFGGGGGGGGGGGDECCEGGGGGGGGGDCGGGGGGDEGGGGGGGGFGC+/ACEGC?ECFG
@M01751:259:000000000-C669V:1:1102:2732:9431 1:N:0:AGAGTC
GCCAGTACGTCATCCCCACCTTCCTCCGGTTTGTCACCGGCAGTCTCCTTAGAGTGCCCACCATAACGTGCTGGTAACTAAGGACAAGGGTTGCGCTCGTTGCGGGACTTAACCCAACATCTCACGACACGAGCTGACGACAGCCATGCAGCACCTGTGTTCAGGTTCCCTTTCGGGCACAACCAAATCTCTTCGGTCTTCCTGACATGTCAAGGGTAGGTAAGGTTTTTCGCGTTGCATCGAATTAATCCACATCATCCACCGCTTGTGCGGGTCCCCGTCAATTCCTTTGAGTTTTAAT
+
CCCCCGGGGGGGGGGGGGGGGGGGGAEGGGGGGGCGGGGGGGGGGFGGGGGGGGGGGGFGGGGGGGGGGGGDGGGGGGGGGGGGGGGFGGGGGGGGGGGGGFGGGGGGGGGGGGFFGGDFG9FFGGGFGGGGGGGGFGGGGGGGGGADGGGGGGGGGGGGGGGGGGGFGGFGGGGEFFDGGGDFGGGGGFGG@CCEGGGGGGGCFGGCFGGGGFFGFFGGGFCGGGFFFF@GECEGGGGGGGGGGGD@?E+AEFFEFGFCEFEEGGGF=8CC>EEEGGGG=>=C7+3+@FE7EGGGFGFG9
@M01751:259:000000000-C669V:1:1102:10412:9448 1:N:0:AGAGTC
GCCAGTACGTCATCCCCACCTTCCTCCGGTTTATCACCGGCAGTCTCCTTTGAGTTCCCGCCATTACGCGCTGGCAACAAAGGATAAGGGTTGCGCTCGTTGCGGGACTTAACCCAACATTTCACAACACGAGCTGACGACAGCCATGCAGCACCTGTCTCAGAGTTCCCGAAGGCACTAAAGCATCTCTGCTAAATTCTCTGGATGTCACGAGTAGGTAAGGTTCTTCGCGTTGCATCGAATTAAACCACATGCTCCACCGCTTGTGCGGGCCCCCGTCAATTCATTTGCGTTTTAACCT
+
CCCCCFFGE,C,CEFGGGEGFGGGGGFGGGDGGGFDGCFCEECFFGFGG<6CF8F@F,C,@@+BEFGGGEGEG7CDFDF<EDFC@DAEF<FF:CFCFEGGCAE:CGGGGGGGGCF@FFGGGA5AFE<+FC@:FGEFCF7FE@<FDFCBFG,3@F7DC8FEGGGAFBFFGCB:F>EGFGDGDA,>CCF<CE9BEFGGGCFFGGB,7CGFGG94FEFGG<FGGFGEFFGF:1C@8>ECF?F5;6F89?:FGCGGGF?@FE8F6CEE*AF67:*:C8EC57**;*0<C<ECFC+::8EECCCF9
@M01751:259:000000000-C669V:1:1102:24442:9514 1:N:0:AGAGTC
TAACGAAACAGGATTAGATACCCTGGTAGTCCACGCCGTAAACGATGTCGACTTGGAGGTTGTTCCCTTGAGGAGTGGCTTCCGGAGCTAACGCGTTAAGTCGACCGCCTGGGGAGTACGGCCGCAAGGTTAAAACTCAAATGAATTGACGGGGGCCCGCACAAGCGGTGGAGCATGTGGTTTAATTCGAAGCAACGCGAAGAACCTTACCAGGCCTTGACATGCAGAGAACTTTCCAGAGATGGATGGGTGCCTTCGGGAACTCTGACACAGGTGCTGCATGGCTGTCGTCAGCTCGTGT
+
CCCCCGGGGGGGGGGGGGGGGGGGGGGGGGGGGGGGGGGGGGGGGGGGGGGGGGGGFGGGGGGGGGGGGGGGGGGGFFGGGGGGGDGGGGGGGDGGGGGGGFGGGGGGGGGGGGGGGGGGGGGGG>FGGGGGDGGGGGGGGGGGGGGGGCGGGGGGGF@CCGGACGGGGGGFGGC:CGFGFFGGGGGGGCFGGGGGDGGGGEEFGGGGGGGECGGGGGFGGGFFFDCEGGGGGGGGGGDFGGGGGGGGGGGDGGGGGGGGG8/<CFGGGG?*AFGGGGGGGFGFGFEGFEGGGGGGGG5>*
@M01751:259:000000000-C669V:1:1102:7090:9561 1:N:0:AGAGTC
GCCAGTACGTCATCCCCACCTTCCTCCGGTTTATCACCGGCAGTCTCCTTTGAGTTCCCGACCGAATCGCTGGCAACAAAGGATAAGGGTTGCGCTCGTTGCGGGACTTAACCCAACATTTCACAACACGAGCTGACGACAGCCATGCAGCACCTGTCTCACGGTTCCCGAAGGCACTGAGGCATCTCTGCCAGATTCCGTGGATGTCAAGAGTAGGTAAGGTTCTTCGCGTTGCATCGAATTAAACCACATGCTCCACCGCTTGTGCGGGCCCCGTCAATTCATTTGAGTTTTAACCTTG
+
CCCCCGGGGGGGGGGGGGGGGGGGGGGGGGGGGGGGGGGGGGDEGGGFGGGFGGGGGGGEGEG>@:BCFGGCGGGGGGGGGGGGGGGFFGFEGEGEGGGGGGGCEGGGFA?FFGGGGGGGGGGGFFGGGGDEFGFGFGGGGGGGGGFGGACFFGFGGGCGGGGCFGGGFCE@@FGCCCCCCFGEGFCGGGGGGG7FEFGGG7FGFGGGGCFGGGGGGGGGGGFGGGGGGGGEGGGGGGGFGGGGFGGFGGGG?FGGCEFFGDG8C8?CEC8EEDEE/>C*+<CGGGGGFFGGFFFFFC?E+
@M01751:259:000000000-C669V:1:1102:6982:9601 1:N:0:AGAGTC
TAACGAAACCGGATTAGATACCCTGGTAGTCCACGCCGTAAACGATGTCGACTTGGAGGTTGTTCCCTTGAGGAGTGGCTTCCGGAGCTAACGCGTTAAGTCGACCGCCTGGGGAGTACGGCCGCAAGGTTAAAACTCAAATGAATTGACGGGGGCCCGCACAAGCGGTGGAGCATGTGGTTTAATTCGATGCAACGCGAAGAACCTTACCTACTCTTGACATCCACGGAATTCGGCAGAGATGCCTTAGTGCCTTCGGGAACCGTGAGACAGGTGCTGCATGGCTGTCGTCAGCTCGTGT
+
CCCCCGGGGGGGGCCFGGFGGGGGGGGGGGGFFGGGGGGGGGGCCGGGGGGGGGGGGGDGFGGGGCGGGGGGGGGGGFGGGDGEGGGGFFFGGGGGGGFCF9CFGGGGGGGDGGGGGGGGGGGGGGGGGFFGGGGGFFFGGGGGGGGGGGDGGGGGGGEGCFDGFGGGGGDFCFFGGAFGEC:FFGGGGGGGGGGGGGC88CGGGCCFGGGGGGGGGGGGGGGGGGGGGGGGGGGG>GEFCFFFFC?FGGGGGCGGGGDCCEFFGEGGGGCFECFGCFGGGGG=FGGDGGFFFEGGFGEG7
@M01751:259:000000000-C669V:1:1102:10587:9628 1:N:0:AGAGTC
TAACGAAACAGGATTAGATACCCTGGTAGTCCACGCCGTAAACGATGTCGACTTGGAGGTTGTTCCCTTGAGGAGTGGCTTCCGGAGCTAACGCGTTAAGTCGACCGCCTGGGGAGTACGGCCGCAAGGTTAAAACTCAAATGAATTGACGGGGGCCCGCACAAGCGGTGGAGCATGTGGTTTAATTCGATGCAACGCGAAGAACCTTACCTACTCTTGACATCCACGGAATTTGGCAGAGATGCCTTAGTGCCTTCGGCAACCGTGAGACAGGTGCTGCCTGGCTGTCGTCAGCTCGTGT
+
CCCCCGGGGGGDCGGGGGGGGGGGGGGGDFD<ECCGFEGGE@<BCGGCFGGG7C,C<FEE@FFDGFFC9FFDCCCEGGGGGFEFDEGGFFFFC:FFGCFGDDGGGGD7BF?GGD:F=AAF@:FGGCGGCDAFGGGGGFFB<=AFF9=CA>F@FGE*>CGGCCF<FAFGFECG7<=,CF:CFFF,:FGDFG,7<BFGGGGE?8A6CFEGGC+C93CCEFGGD7?C8:<EDEGGGFGFGGGF*8C?CFCECFGGGGG9+8A*2/C@E8@@87<FCEFGFFC?5<E58FG83;FGGCF+3:=F*
@M01751:259:000000000-C669V:1:1102:17583:9631 1:N:0:AGAGTC
GCCAGTACGTCATCCCCACCTTCCTCCGGTTTATCACCGGCAGTCTCCCTAGAGTGCCCAACTGAATGATGGCAACTAAGGATAGGGGTTGCGCTCGTTACGGGACTTAACCCAACATCTCACGACACGAGCTGACGACAGCCATGCAGCACCTGTGTCAGAGCTCCCGAAGGCACCAATCCATCTCTGGAAAGTTCTCTGCATGTCAAGGCCTGGTAAGGTTCTTCGCGTTGCTTCGAATTAAACCACATGCTCCACCGCTTGTGCGGGCCCCCGTCAATTCCTTTGAGTTTTAATCTTT
+
CCCCCGGGGGGGGGGGGGGGGGGGGGGGGGGGGGGGGGGGGGGGGGGGGGGGGGGGGGGGGGGGGGGGGGGGG@FGGGGGGGGGGGGGGGGGGGGGGGGGGGGGGGGGGGGGGGGGGGGGGGGGGGGGGGGGGGGGGGGGGGGGGGGGGGGGGGFGGGGGGGGGGGGGGGGGGGGGGGGGGGGGG@EGGGGGGGGGGGGGGGGGGGGGGGGGGGGGGGGGGGGGFGGGGGGGGGGGGDGGGGGGGGFGGGGGGGGGGGGGGGGGGDGGGEGGGG5=GGGEGFGGGGGGGGGGGGGFGFFG+
@M01751:259:000000000-C669V:1:1102:5663:9634 1:N:0:AGAGTC
TAACGAAACAGGATTAGATAACCTGGTAGTCCACGCCGTAAACGTTGGGCGCTAGATGTAGGGACCTTTCCACGGTTTCTGTGTCGTAGCTAACGCATTAAGCGCCCCGCCTGGGGAGTACGGCCGCAAGGCTAAAACTCAAAGGAATTGACGGGGGCCCGCACAAGCGGCGGAGCATGCGGATTAATTCGATGCAACGCGAAGCACATTACCAAGGCTTAACATACACCGGAAACGGCCAGAGATGGTCGCCCCCTTGTGGTCGGTGTACAGGTGGTGCATGGTTGTCGTCAGCTCGTGG
+
CCCCCGGGEGGGGDFECFEG-CCE@EFGGFD6@C,FFFGECF9FF<ECEFE+@FCF<AFDEFEEF7<@C,6,CBFDFCGFFEF<CBFGCGGD,EC:FFCFF9ECCGCFF@BCCG7C@EFFAFGGEE7FFDG<@EGFC<=<>FADCFF<F<9=>+@@*>*>@FFC7FBCCGB*<<5CE?98:*:8EGGC70199CE9FFGCGG8:*<C*0<FEG7CGF:C8+0<:<AF6:;:58:>EGCEDECFFC:C?@7C8;>C>>FF9A>ECEC>E:+<998C@5=*+<A:E<+8C<*2**??+0/***
@M01751:259:000000000-C669V:1:1102:22053:9635 1:N:0:AGAGTC
TAACGAAACAGGATTAGATACCCTGGTAGTCCATGCCGTAAACGTTGGGCGCTAGATGTAGGGACCTTTCCACGGTTTCTGTGTCGTAGCTAACGCATTAAGCGCCCCGCCTGGGGAGTACGGCCGCAAGGCTAAAACTCAAAGGAATTGACGGGGGCCCGCACAAGCGGCGGAGCATGCGGATTAATTCGATGCAACGCGAAGAACCTTACCAAGGCTTGACATACACCGGAAACGGCCAGAGATGGTCGCCCCCTTGTGGTCGGTGTACAGGTGGTGCATGGTTGTCGTCAGCTCGTGT
+
CCCCCGGGGGGGGGGGGGGGGGGGGGGGGGGGGGGGGGGGGGGGGGGGGGGGGGGGGGGGGGGGGGGGGGGGGGGGGGGGGGGGGGGGGGGGFGGGGGGGGGGGGGGGGGGGGGGGGGGGGGGGGGGGGGGGGGGGGGGGGGGGGGGGGGGGGDGGGGGGGGGGGGGGGGGGGGGGGGFGGGDGGGGGGGGGGGGGGGGGGGGGGGGGGGGDFCFGGGGGGGGGGGGGGGGGGGGGGGGGGGGGGGGFGGEGGGGECC6CFGGGGGGGGCGFGG9?FGGGGGGFGGDEFGFGGGGCCC=**
@M01751:259:000000000-C669V:1:1102:6852:9686 1:N:0:AGAGTC
TAACGAAACAGGATTAGATACCCTGGTAGTCCACGCCGTAAACGATGAATGTTAGCCGTCGGGCAGTTGACTGTTCGGTGGCGCAGCTAACGCATTAAACATTCCGCCTGGGGAGTACGGTCGCAAGATTAAAACTCAAAGGAATTGACGGGGGCCCGCACAAGCGGTGGAGCATGTGGTTTAATTCGAAGCAACGCGCAGAACCTTACCAGCTCTTGACATCCGGATCGCGGACAGTGGAGACATTGTCCTTCAGTTAGGCTGGATCCTGGACAGGTGCTGCATGGCTGTCGTCAGCTCG
+
CCCCCGGGGGGGGGGGGGGGGGGGGGGGFFFFGGGGGGGGGGGGGGGGGGGGGGGGGGGGGGGGGGGGGGGGGGGGGGGCFGGGGGGGGGGGGGGGGGGGGGGGGGGGGGGGGGGEGGGGGGGGGGGGGGGGGGGGGGGGGGGGGGGGGGGGGGGGGGGGGGGGGGGGGGGGGFGGGGGGGGGGGGGGGGGGGGGGGGGGGGGGGGGGGGGGGGGGGDFGGGGCEGCCEEEGGGGGGGGFGGGGGGGGGGFGFFGGGGG78FGFCGGGGFGGGGGGGGFGGGGGGGFG?CGGGGGGGGGGE
@M01751:259:000000000-C669V:1:1102:18222:9853 1:N:0:AGAGTC
GCCAGTACGTCATCCCCACCTTCCTCCGGTTTATCACCGGCAGTCTCCTTTGAGTTCCCGACCGAATCGCTGGCAACAAAGGATAAGGGTTGCGCTCGTTGCGGGACTTAACCCAACATTTCACAACACGAGCTGACGACAGCCATGCAGCACCTGTCTCAGCGTTCCCGAAGGCACCAATCCATCTCTGGAAAGTTCGCTGGATGTCAAGAGTAGGTAAGGTTCTTCGCGTTGCATCGAATTAAACCACATGCTCCACCGCTTGTGCGGGCCCCCGTCAATTCATTTGAGTTTTAACCTT
+
CCCCCGGGGGGGGGGGGGDGGGGGFFGGGGGGGGGGGGGGGCGGGGGGGGGG<DGGGGGGDGGGFCFEFGGGGGGGGGGGGFGGGGGDGGGGGGGGGGGGGGGGGGGGGEFGGGGGGGFGGCCFGGEGGGGGGGFDGEGGECGGGGGGGFGFGGGGCFGGGGGGGGGGGGGGGGGGGCAFCCF9F@<FFGGFGCFGCFGDGDGGGGGGGF?FFFGGGGGGCACFGGGGGGDGGDGGC7*;@CF<7EFFDFC:+<?FFFGD**/C8@6CGGEEGGECEGD8?EFGFGGGDCCFGGG?FGGGG
@M01751:259:000000000-C669V:1:1102:17681:9882 1:N:0:AGAGTC
GCCAGTACGTCATCCCCACCTTCCTCGCGGCTTATCACCGGCAGTCTCCCTAGAGTGCCCAACTGAATGATGGCAACTAAGGACGTGGGTTGCGCTCGTTGCGGGACTTAACCCAACATCTCACGACACGAGCTGACGACAGCCATGCAGCACCTGTGTGCACGCCTCCGAAGAGGATCCCCGATCTCTCGAGGTAACATGCCATGTCAAGGGATGGTAAGGTTCTGCGCGTTGCTTCGAATTAAACCACATGCTCCACCGCTTGTGCGGGCCCCCGTCAATTCCTTTGAGTTTTAATCTT
+
CCCCCGGGGGGGGGGGGGGGGGGGGGGGGGGGGGGGGGGGGGGGGGGGGGGGGGGGGGGGGGGGGGGGGGGGGGGGGGGGGGGGGGGGGGGGGGGGGGGGGGGGGGGGGGGGGGGGGGGGGGGGGGGGGGGGGDGGGGGGGGGGGGGGGGGGGGGGGGGGGGGGGGGGGGGGGGGGGGGGGGGGFG@FFGGGGGGGG@FFGGGGGGGGGGFGGGGGGGGFGGGGGGGGGGGGGGGGGGGGCDGGGGGGGG>FFGFFG?CGGGGGGGGGGGGGGGGGGGGGGGGGGGGGG7CFGGGGGGGGG
@M01751:259:000000000-C669V:1:1102:2224:9903 1:N:0:AGAGTC
GCCAGTACGTCATCCCCACCTTCCTCCGGTTTATCACCGGCAGTCTCCTTTGAGTTCCCGACCGAATCGCTGGCAACAAAGGATAAGGGTTGCGCTCGTTGCGGGACTTAACCCAACATTTCACAACACGAGCTGACGACAGCCATGCAGCACCTGTCTCAGCGTTCCCGAAGGCACCAATCCATCTCTGGAAAGTTCGCTGGATGTCAAGAGTAGGTAAGGTTCTTCGCGTTGCATCGAATTAAACCACATGCTCCACCGCTTGTGCGGGCCCCCGTCAATTCATTTGAGTTTTAACCTT
+
CCCCCGGGGGGGGGGFGGGGFCFGFFGFGGGGGGGGGGGGGGGGGEDGFFFGGGGGGGFGGGGGC@FGGGGGGGGGGGGGGGGGEGGGGGGGGGG@FFFGGGGGGGGGEFGGGGGGGGDFCFFGGGGGGGGEGGGGGGGGGGGGGFCAF<FFGGGGGGG9ECFGCGGGGGDFECCFGFGGGGGFCCGGCGDFGF@,<<CFGGGDFGGFF<FFGCCGGGFGGGGCGGGFGGEEGC5<?CEFGGGG?F?FFFGGFGD7CFGGGEGGGGFGG>EG:?CEG=EG8FFGGFGGFF=<FG7CFG?9<
@M01751:259:000000000-C669V:1:1102:7692:9904 1:N:0:AGAGTC
GCCAGTACGTCATCCCCACCTTCCTCCGGTTTATCACCGGCAGTCTCCTTTGAGTTCCCGACCGAATCGCTGGCAACAAAGGATAAGGGTTGCGCTCGTTGCGGGACTTAACCCAACATTTCACAACACGAGCTGACGACAGCCATGCAGCACCTGTCTCACGGTTCCCGAAGGCACTAAGGCATCTCTGCCGAATTCCGTGGATGTCAAGAGTAGGTAAGGTTCTTCGCGTTGCATCGAATTAAACCACATGCTCCACCGCTTGTGCGGGCCCCCGTCAATTCATTTGAGTTTTAACCTT
+
CCCCCGGGGGGGGGGGGGGGGGGGGGGGGGGGGGGGGGGGGGGFGFGGGGGGGGGGGGGGGGGG@8BBFGGGGGGGGGGFFGGGGGGGGGGGGGGGGGGGGGGGGGGGGBFGGGGGGGGFGGGGGGGGGGGGGEDFFFGDFGGGGGGGGGGGGGGGFFGGCGGGGGGGGGDGGGGGGGGGGGGGGGGGGGGGGGGGGGGGGCGGGGGGGGGGGFFGGGGGGGGGGFGFGGGGGGC6FF5C@FGGGGGGGGGGGGGGGGGGGGGGGGGGGC85CGGGGGDECFGGGGGGGGFGGGGGGFGGG
@M01751:259:000000000-C669V:1:1102:27396:9905 1:N:0:AGAGTC
GCCAGTACGTCATACCCACCTTCCTCCGGTTTGTCACCGGCAGTCTCATTAGAGTGCTCAACTAAATGTAGCAACTAATGACAAGGGTTGTGCTCGTTGCGGGCCTTAACCCAACATATCACGACACGAGCTGACGACAGCCATGCAGCACCTGTGCTCAGGTTCCCTTTCGGGCACAACCAGAACTTTCCGGTCTTCCTGACATGTCAAGGGTAGGGAAGGATTTTCGCGTTGCATTGAATTAAACCACATCATCCACCGCTTGTGCGGGTCCCCGTCCCTTCCTTTGAGTTTTAATTTT
+
CC<@@FG-;FC@F,CCE9F;@@<F,@CFGGCE@@EEF<FEEF>,;CCFFC9FEEG9CFCF9FFFDD,9<6,E,,<FGGCFG,<F<8FF<78?E,<:F@F,64:>>CC9,CA,CDF+,,,,C,48@FC?:CED,,:CCB:C<FG9,,3><,3,,,,B,C,C>,<3::,,88@++3>:FFFCBB@,,5,,3,?FF*C:F,>C@>B?,,7,,7<CFG,=:*<FED+>F:FGFC<FFEE9<,<9+<<+0+0*/**++3<CFGFG>EECC88958?:8CFGG=5**+<:8C<F<+2+2+<<FG++0
@M01751:259:000000000-C669V:1:1102:24819:9909 1:N:0:AGAGTC
TAACGAAACCGGATTAGATACCCTGGTAGTCCACGCCGTAAACGATGTCGACTTGGAGGTTGTTCCCTTGAGGAGTGGCTTCCGGAGCTAACGCGTTAAGTCGACCGCCTGGGGAGTACGGCCGCAAGGTTAAAACTCAAATGAATTGACGGGGGCCCGCACAAGCGGTGGAGCATGTGGTTTAATTCGATGCAACGCGAAGAACCTTACCTACTCTTGACATCCAGCGAACTTAGCAGAGATGCTTTGGTGCCTTCGGGAACGCTGAGACAGGTGCTGCATGGCTGTCGTCAGCTCGTGT
+
CCCCCGGGGGGGGGGGGGGGGGGGGGGGGGGGGGFGGGGGGGGGGGGGGGGGDGGGDGGGGGGGGGGGGGGGGDGGGFDFEFGGGGEGGEGGGGGGGGGGFGECCFGGGGGGGGGGCF9FGGGGGGGGGGGGGGGGFGGGGGGGGGGGGFGDGGGG7BFGDGGG@FCGGGG7<E*<A:FFFEGGGGGGGCFFGGGGEGGGGECFFGGGFGFGGGCFGGDEFGGFGEFGGGGGGGFFFGGGGGGGGGGGGGGGGFGGGCCGGCFGGGGGGGGGG5FFGGGGG9FCCFGFCFCCG:F+<:CF:
@M01751:259:000000000-C669V:1:1102:8769:9996 1:N:0:AGAGTC
TAACGAAACAGGATTATATACCCTGGTAGTCCACCCCGTAAACGTTGGGAACTAGTTGTGGGGTCCATTCCACGGATTCCGTGACGCAGCTACCGCATTAAGTTCCCCGCCTGGGGAGTACGGCCGCAAGGCTAAAACTCAAAGGAATTGACGGGGACCCGCACAAGCGGCGGAGCATGCGGATTAATTCGATGCAACGCGAAGAACCTTACCAAGGCTTGACATATACGAGAACGGGCCAGAAATGGTCAACTCTTTGGACACTCGTAAACAGGTGGTGCATGGTTGTCGTCAGCTCGTG
+
CCCCCGGGGGGGGGGGGGGGGGGGGGGGGGGGGGGGGGGGGGGGFFGGGDGGGGGGGGGGGGGGGGG9FGFDGGGGGGGGGGGGGGGGGGFG,FFGGGCEFFGGGGGGGGGGGGGGGG@FGDGGGGGGGGGGEFGCGGGGGDFGFGGGF@FFGEGGGGGEGGGGGGGFEEGGDEGEGGGGGGFGDFFC@FGGGGGGGGGGGGGGGGGFFGGEFF?CCFGFGGGGGGGGGGG>EDGGG5*>>FF6CEFG?GGFGCCECFGFGFGGFC>ECFGFGGGGGGECEFGFGGGCEGGGGGCFFGEE=
@M01751:259:000000000-C669V:1:1102:3367:10080 1:N:0:AGAGTC
GCCAGTACGTCATCCCCACCTTCCTCCGGCTTAGCACCGGCAGTCCCATTAGAGTTCCCAACTAAATGATGGCCACTAATGGCGAGGGTTGCGCTCGTTGCGGGACTTAACCCAACATCTCACGACACGAGCTGACGACAGCCATGCAGCACCTGTGTCCTAGTCCCCGAAGGGAAAGCCACGTCTCCGTGGCGGTCCAGGCATGTCAAAAGGTGGTAAGGTTCTGCGCGTTGCTTCGAATTAAACCACATGCTCCACCCCTTGTGCGGGCCCCCGTCAATTCCTTTTAGTTTTAATCTTG
+
CCCC9F6C@@C;FFDFDFGGFGCFFGGGDEEGC9,EF8:FEC:C,;CEDFF9FC@<E@EFFEGEFFEFAFFA<,<CC@FGEADFGFGGGG=ECCCEDG?F7+C++8EF<5CBFCFGGGF9<9?8FFGG@F:FED9DDEGCGGC<,,D,DFCC@:FA,3@;CF9FGDC<<F*><*>3>,?8<,1*<:AC:B<*<CFBF:,22122B9,7<<<;CCFGC@GF6CE?E7C>5:*:8*C:F58;@8EC+<*;8*CFGDCF8EG5C*2;<0+2*?588EC8*:8;90<:CEF+320ACC7+<ACF+
@M01751:259:000000000-C669V:1:1102:8345:10082 1:N:0:AGAGTC
TAACGAAACAGGATTAGATACCCTGGTAGTCCACGCCGTAAACGATGTCGACTTGGAGGTTGTTCCCTTGAGGAGTGGCTTCCGGAGCTAACGCGTTAAGTCGACCGCCTGGGGAGTACGGCCGCAAGGTTAAAACTCAAATGAATTGACGGGGGCCCGCACAAGCGGTGGAGCATGTGGTTTAATTCGATGCAACGCGAAGAACCTTACCTACTCTTGACATCCACGGAATCTGGCAGAGATGCCTCAGTGCCTTCGGGAACCGTGAGACAGGTGCTGCATGGCTGTCGTCAGCTCGTGT
+
CCCCCGGGGGGGGGGGGGGGGGGGGGGGGGGGGGGGGGGGGGGGGGGGGGGGGGGGGGGGGGGGGGGGGGGGGGDGGGGFGGGGGGGGGGGGGGGGGGGGGGGGGGGGGGGGGGGGGGGGGGGGGGGGGGGGGGGGGGGGGGGGGGGGGGGGDEGGGGGGGGGGGGGGGGGGGGGGGGGGGGGGGGGFGGGGGGGGGGGG8ECGCFGGGGGGGGFGGFEEF9CGGCFEGGGGGGGGGGGGGGGGGGGGGGGGGGGFGGGGCGGGGGFFEFGGFGFGGGGGCDFFC8>:C>C;*CF9<CGGC
@M01751:259:000000000-C669V:1:1102:15861:10088 1:N:0:AGAGTC
GCCAGTACGTCATCCCCACCTTCCTCCGGCTTATCACCGGCGGTTCCTTTAGAGTACCCAACCAAATGATGGTAACTAAAGGCGAGGGTTGCGCTCGTTGCGGGACTTAACCCAACATCTCACGACACGAGCTGACGACAGCCATGCAGCACCTGTGTTCCAGTCCCCGAAGGGAAGAAATCCATCTCTGGAAGTCGTCCGGACATGTCAAACGCTGGTAAGGTTCTGCGCGTTGCTTCGAATTAAACCACATGCTCCACCGCTTGTGCAGGCCCCCGTCAATTCCTTTGAGTTTTAACCT
+
CCCCCGGGGGGGGGGGGGGGGGGGGGGGGGGGGGGGGGGGGGGGGGGGGGGGGGGGGGGGGGGGGGGGGGGGGGGGGGGGGGGGGGGGGGGGGGDGGGGGGGGGGGGGGFGFGGGGGGG9FEGGGGGGGGGGGGGGGGGEGGGGGGGGGGGGGGGGGGFGGCGGGGGGGGGGGGGGGGGGG?FGGGFGGFGGGGGGGGGGGGGGGGCGGGGGGGGGGGFGGGGGGGGGGCCEGGDGGGGGGGGGGGGGGGGGG?EFGGGGGGGGGGGGGGGGGGGGGGGEEGGGGGGGGGGFGGGGGGGGC
@M01751:259:000000000-C669V:1:1102:8908:10217 1:N:0:AGAGTC
GCCAGTACGTCATCCCCACCTTCCTCCGGCTTATCACCGGCGGTTCCTTTAGAGTACCCAACTAAATGATGGTAACTAAAGGCGAGGGTTGCGCTCGTTGCGGGACTTAACCCAACATCTCACGACACGAGCTGACGACAGCCATGCAGCACCTGTGTTCCAGTCCCCGAAGGGAAGAGATCCATCTCTGGAAATCGTCCGGACATGTCAAACGCTGGTAAGGTTCTGCGCGTTGCTTCGAATTAAACCACATGCTCCACCGCTTGTGCAGGCCCCCGTCAATTCCTTTGAGTTTTAATCT
+
CCCCCGGGGGGGGGGGGGGGGGGGGGGGGGGGGGGGGGGGGGGGGGGGGGGGGGGGGGGGGGGGGGGGGGGGGGGGGGGGGGGGGGGGGGGGGGEGGGGGGGGGGGGGGDFEFGGGGGGCFGFFGGGGGGGGGGGGGGGGGGGGGGGGFGGGGGGGGFFFGGGGGGGGGGC@FGGFGGGGGGGGGGGGGFFGGGGGGGGGGGGGGGGGGGGFGGGGGGGGGGGGGGGGGGGGGGGGGGGGGGGGFGGGGGGGGFGFGFCEFEGEGCGFGGFGECGGEDGDE*<EGGGGG79FFGGGG6ECD
@M01751:259:000000000-C669V:1:1102:15390:10241 1:N:0:AGAGTC
GCCAGTACGTCATCCCCACCTTCCTCCGGTTTATCACCGGCAGTCTCCTTTGAGTTCCCGACCGAATCGCTGGCAACAAAGGATAAGGGTTGCGCTCGTTGCGGGACTTAACCCAACATTTCACAACACGAGCTGACGACAGCCATGCAGCACCTGTCTCACGGTTCCCGAAGGCACTAAGGCATCTCTGCCGAATTCCGTGGATGTCAAGAGTAGGTAAGGTTCTTCGCGTTGCATCGAATTAAACCACATACTCCACCGCTTGTGCGGGTCCCCGTCAATTCCTTTGAGTTTTAGCCTT
+
CCCCCGGGGGGGGGGGGGGGGGGGGGGGGGGGGGGGGGGGGGGGGGGGGGGGGGGGGFFGGGGGGGGGGGGGGGGGGGGGGGGGGGGGGGGGGGGGGGGGGGGGGGGGGGGGGGGGGGGGGGGGGGGGGGGGGGGGGGGGGGGGGGGGGFGGGGGGGFGGGGGGGGGGGGGGGGGGGGGGFFFGGGGGGDGGGGGGGGGGGFGGGGGGGGGGGGGGFGGGGCEFFGGGGGGGGGGGGGGGGGGGGGFGGGGGGFFGFGFGEGGGGGGFCGGGGGGGGGGGGGGGFGGGFECGGFGDCFGGG
@M01751:259:000000000-C669V:1:1102:10448:10245 1:N:0:AGAGTC
GCCAGTACGTCATCCCCACCTTCCTCCGGTTTGTCACCGGCAGTCTCCTTTGAGTTCCCGACCGAATCGCTGGCAACAAAGGATAAGGGTTGCGCTCGTTGCGGGACTTAACCCAACATTTCACAACACGAGCTGACGACAGCCATGCAGCACCTGTCTCACGGTTCCCGAAGGCACTAAGGCATCTCTGCCGAATTCCGTGGATGTCAAGAGTAGGTAAGGTTCTTCGCGTTGCATCGAATTAAACCACATGCTCCACCGCTTGTGCGGGCCCCCGTCAATTCATTTGAGTCTTAACCTT
+
CCCCCECFGGG,CFFCGGCFEGFGFFDGGGGGGGEGCF;FGGGGGGGFCEFFGEGFGGGEGGGE@688CFF:FGF@<EFFGGGGGGGGGFGGG7CFCFFFFF:C+@FEEEFFGFGF77FDFFGFFFFFGGDEFEGGGGGEGF7FGAFFGDC<FEG8FGDF@;BECGGGCE:@F:CGG,<CFFG><FAFCCFFF@**:CFFF7**?C:CFCFFGG9FFG9FEFFF<FGGFE8EEGDE?@>FGCFGCEG2*28C+2+3<CF>>>EEFCCG5:C>E8:CE5/*/++<9+CG9+8C+<CF7<9EE
@M01751:259:000000000-C669V:1:1102:12285:10256 1:N:0:AGAGTC
TAACGAAACAGGATTAGATACCCTGGTAGTCCACGCCGTAAACGATGTCGACTTGGAGGTTGTTCCCTTGAGGAGTGGCTTCCGGAGCTAACGCGTTAAGTCGACCGCCTGGGGAGTACGGCCGCAAGGTTAAAACTCAAATGAATTGACGGGGGCCCGCACAAGCGGTGGAGCATGTGGTTTAATTCGATGCAACGCGAAGAACCTTACCTACTCTTGACATCCAGCGAACTTTCCAGAGATGGATTGGTGCCTTCGGGAACGCTGAGACAGGTGCTGCATGGCTGTCGTCAGCTCGTGT
+
CCCCCGGGGGGGGGFGGGGGGGGGGGGGGGGGGGGGGGGGGGGEGGGGGGGGGGGGGGGGGGGGGGGGGGFGG@FFGFGGFGGEEGGGGGGGGGGGGFGGGGGGGGGGGGGGGGGGGGGCGGDGGGGGGGGGGGGGGGGGFCGGGGCCEA:FFG7CGGGGG@FGCDEECFFCFCGFGGGGGGCFGGGGGGFGGGGCEDEEDEEFEFGGE6CGFGFG7<CFFGGFFG9E5?E>/AFGCCC<EGGCF6<AEFGGGFFGCGCDGGGD5EGGGCGGD>+<CFGGCFGGGFGGGGGG5*CGF77F:
@M01751:259:000000000-C669V:1:1102:16024:10345 1:N:0:AGAGTC
TAACGAAACAGGATTAGATACCCTGGTAGTCCACGCCGTAAACGATGTCGACTTGGAGGTTGTTCCCTTGAGGAGTGGCTTCCGGAGCTAACGCGTTAAGTCGACCGCCTGGGGAGTACGGCCGCAAGGTTAAAACTCAAATGAATTGACGGGGGCCCGCACAAGCGGTGGAGCATGTGGTTTAATTCGATGCAACGCGAAGAACCTTACCTACTCTTGACATCCACGGAATTCGGCAGAGATGCCTTAGTGCCTTCGGGAACCGTGAGACAGGTGCTGCATGGCTGTCGTCAGCTCGTGT
+
CCCCCGGGGGGGGGGGGGGGGGGGGGGGFGGGGGGGGGGGGGGGGGGGGGGGGGGGGGGGGGGGGGGGGGGGGGGGGGGGGGGGGGGGGGGGGGGGGGGGGGGGGGGGGGGGGGGGGGGGGGGEFFEGGGGGGGGGGGGGGGGGGGGGGGGGGGGGGGGGGGGGGGEGGGGFFGGGGGGGAFGGGGGGDGGGGGGGGGGGGGGGGGGGFGGGGGGGGG7FGGGFGGGGGGGGGGGGGGGGGFGFGGGCGEGFGGGGGGGGGGGGGGGGGC6*8@G8CGGGGGFGGGGGGFF>5EFF?EC5:
@M01751:259:000000000-C669V:1:1102:14046:10362 1:N:0:AGAGTC
GCCAGTACGTCATCCCCACCTTCCTCCGGCTTATCACCGGCGGTTCCTTTAGAGTACCCAACCAAATGATGGTAACTAAAGGCGAGGGTTGCGCTCGTTGCGGGACTTAACCCAACATCTCACGACACGAGCTGACGACAGCCATGCAGCACCTGTGTTCCAGTCCCCGAAGGGAAGAAATCCATCTCTGGAAGTCGTCCGGACATGTCAAACGCTGGTAAGGTTCTGCGCGTTGCTTCGAATTAAACCACATGCTCCACCGCTTGTGCAGGCCCCCGTCAATTCCTTTGAGTTTTAACCT
+
CCCCCGGGGGGGGGFGGGGGGGGGGGGGGGGGGGGGGGGGGFEGGGCGGGGGGGGGGGGGGGGGGGGGGGGGEGGGGGGGGGGGGGGGGGEGGGGDEGGGGGGDFGFGG9FGGGGGGGEEFGGGGGGGGGGGGCGGGGGGGGGGGGGGC:FGGGGGGGGGGGGGGGGGGGGEGGGGGGGGGGGGGGGGGGGFFGGGDGGGGGGGEGGFGGGGGGGGGGGGFGGGFGGGGGGGGGGGGGFEG>CFFGGGGGG5E+::@GGGGGGGGGGCFFC*:ACGGGGGCCCFFCFGG9<8<<9A+<?CC
@M01751:259:000000000-C669V:1:1102:3646:10440 1:N:0:AGAGTC
GCCAGTACGTCATCCCCACCTTCCTCCGAGTTGACCCCGGCAGTATCCCATGAGTTCCCACCATTACGTGCTGGCAACATAGAACGGGGGTTGCGCTCGTTGCGGGACTTAACCCAACATCTCACGACACGAGCTGACGACAACCATGCACCACCTGTTCACCAGTGTCCAAAGAGTTGACCATTTCTGGCCCGTTCTGGTGTATGTCAAGCCTTGGTAAGGTTCTTCGCGTTGCATCGAATTAATCCGCATGCTCCGCCGCTTGTGCGGGTCCCCGTCACTTCCTTTGAGTTTTAGCCTT
+
CCCCCGGGEGGGGGGFFC@CFCE<<EACFGGGGGFFFE:+FEGGF@FGGCFGFFFFGGGGGG@FGGA,C,CDC@B8,DFFGGCFGGD,C@FGCF@E7F:FFFDE7CCFGGGGGDDGGEGFFADFGF@CFEBFGGC<FGGGDCFFGGFCFFGGFFGGFGFFGGGCFFGGFFGF98<CCEFFCFGF9FG9AFCCG@F7F<CFFGGG?CC<:CCF*,,7CCCG9C@E9<<?FEEEC8C@?FGGGG5ECCC+/CGG*8<F+8CEEEEEEF6FCCE8C>@*:AEG?9CEFGGG?+;ECFGGGGGGF
@M01751:259:000000000-C669V:1:1102:28546:10486 1:N:0:AGAGTC
GCCAGTACGTCATCCCCACCTTCCTCCGGTTTATCACCGGCAGTCTCCTTTGAGTTCCCGGCATTACCCGCTGGCAACAAAGGATAAGGGTTGCGCTCGTTGCGGGACTTAACCCAACATTTCACAACACGAGCTGACGACAGCCATGCAGCACCTGTCTCAGAGTTCCCGAAGGAACCAAAGCATCCCTGCTAAGTTCTCTGGATGTCAAGGCCAGGTAAGGTTCTTCGCGTTCCATCGAATTAAACCACATGCTCCACCGCTTGTGCGGGCCACCGTCAAATCATTTGTGTTTTAACTT
+
9CC9CGGEEFDFGAC8@EE;FEFFFEFFGGFGFDE<C<@ECGEGGGFCFC@CDDGDGAFF7F:CFGG,,@@FECEGGGGFGEGF9FEGGCF<:,+>+,+@DEGGG7F>EF<EDFEGD7D,EEF9FEGE,B7=E7C3F<3+3>:F3<F@DFGDFC>FFE,8;3@FG,8,@BC7:<*,,8:>F:?B,>8,=?F,<<@CCFCC,@CDFFFCFCF9<**<<*<,<B,?2,2;<FCEGG7803C*;;<@:0AEC>FGCF?9FGFE>C5:88FCC8EC5:****;*;*+20+0<EC+;8:8C@<+++
@M01751:259:000000000-C669V:1:1102:23002:10564 1:N:0:AGAGTC
GCCAGTACGTCATCCCCACCTTCCTCCGGTTTATCACCGGCAGTCTCCTTTGAGTTCCCGACCGAATCGCTGGCAACAAAGGATAAGGGTTGCGCTCGTTGCGGGACTTAACCCAACATTTCACAACACGAGCTGACGACAGCCATGCAGCACCTGTCTCACGGTTCCCGAAGGCACTAAGGCATCTCTGCCAAATTCCGTGGATGTCAAGAGTAGGTAAGGTTCTTCGCGTTGCATCGAATTAAACCACATGCTCCACCGCTTGTGCGGGCCCCCGTCAATTCATTTGAGTTTTAACCTT
+
CCCCCGGGGGGGGGGGGGGGGGGGGGGGGGGGGGGGGGGGGEGGGGGGGGGFGGGGGGGFGGGG@88BEEGGGGGGGGGGGGGGGGGGGGGGGGGGGGGGGGGGGGGGGGGGGGGGGGGGGGGGGGGGGGGGGGGGGGGGGEFCFGGGGDGGGGGGGGGGGGGGGGGGGGGGGGGGGGGGGFGGGGFCGGGGGGFGGGGGGGGGGGGFG9CGGGGGGGGGGGGGGFFGGGGGGGGGFGEFGGD?CCC?FGFGGGC<8@EF?EEGFG+CEEGGGGGGGEEEDFGGGGGGGFGF?FD:CFC:C
@M01751:259:000000000-C669V:1:1102:14618:10579 1:N:0:AGAGTC
TAACGAAACAGGATTAGATACCCTGGTAGTCCACGCCGTAAACGATGTCGACTTGGAGGTTGTTCCCTTGAGGAGTGGCTTCCGGAGCTAACGCGTTAAGTCGACCGCCTGGGGAGTACGGCCGCAAGGTTAAAACTCAAATGAATTGACGGGGGCCCGCACAAGCGGTGGAGCATGTGGTTTAATTCGATGCAACGCGAAGAACCTTACCTACTCTTGACATCCACGGAATTTGGCAGAGATGCCTTAGTGCCTTCGGGAACCGTGAGACAGGTGCTGCATGGCTGTCGTCAGCTCGTGT
+
CCCCCGGGGGGGGGGGGGGGGGGGGGGGGGGGGGGGGGGGGGGGGGGGGGGGGGGGGGGGGGGGGGGGGGGGGGGGGGGGGGGGGGGGGGGGGGGGEGGGGGGGGGGGGGGGGGGGDGGGGGGGGEGGG9FGGGGGGGFGEGGGGGGGGGGGGGGGGGGGGGGFFGGGGGGGGGFCGGGGGCGGGFGGGGGFDGGGGGGCE>GGGGGGFFGGGGGGGF7CFGGGGFGGGGGGGGGGGGGC>FG?+<FEGGFCEFGGGGGGEGFGEGCCEE?CCCFGGCFGGD9FGGGGC8E;/;8<EEGD:
@M01751:259:000000000-C669V:1:1102:25864:10581 1:N:0:AGAGTC
TAACGAAACAGGATTAGATACCCTGGTAGTCCACGCCGTAAACGATGATTGCTAGTTGTCGGGTTGTTTACAACTCGGTGACGCAGCTAACGCATTAAGCAATCCGCCTGGGGAGTACGGTCGCAAGATTAAAACTCAAAGGAATTGACGGGGGCCCGCACAAGCGGTGGAGCATGTGGTTTAATTCGATGCAACGCGAAGAACCTTACCTACTCTTGACATGGCATGTTACCTCGAGAGATCGGGGATCCTCTTCGGAGGCGTGCACACAGGTGCTGCATGGCTGTCGTCAGCTCGTGTC
+
CCCCCGGGGGGGGGGGGGGGGGGGGFGGGGGGGGGGGGGGGGGGGGGGGGGGGGGGGGGGGGGGGGGGGGGGGGGGGGGGGGGGGGGGGGGGGGGGGFGGGGGGGGGGGGGGGCEGGGGGGGGGGGGGGGGGCGGGGGGGGFGGGGGGGGGCFEGGGGGGGGGGGGGEGGGGGGGGGGGFGFCGGGDCFGCFCGGGGGGGGDGGGGGGGFGCFGCGGGGGGGGGGGGGGGGC<CEEGEFGGEGGGGDCCGFGCFCFG5:ECGGGGGGC?CEGGFFFCGGGFGCFFGGC8FFECFGGEEGG*
@M01751:259:000000000-C669V:1:1102:12128:10634 1:N:0:AGAGTC
TAACGAAACAGGATTAGATACCCTGGTAGTCCACGCCGTAAACGATGTCGACTTGGAGGTTGTTCCCTTGAGGAGTGGCTTCCGGAGCTAACGCGTTAAGTCGACCGCCTGGGGAGTACGGCCGCAAGGTTAAAACTCAAATGAATTGACGGGGGCCCGCACAAGCGGTGGAGCATGTGGTTTAATTCGATGCAACGCGAAGAACCTTACCTACTCTTGACATCCACGGAATTCGGCAGAGATGCATTAGTGCCTTCGGGAACCGTGAGACAGGTGCTGCATGGCTGTCGTCAGCTCGTGT
+
CCCCCGGDGGGGGGGGGGGGGGGFGGGGGGGGGGGGGGGGGGGGGGGGGGGGGGGGGGDGFGGGGGGGCFGGG@FFGGCFGGGGGEGGGG9EEFECFGGFFGDEGFGGGGGGGGGGGGGGGGCFGGGGGFGGFFGDFGGGGGGGDGFFFGEDEGEGEGGGGGEGGGGGCFGGGFFF9C9CBF7FFGGGGGGFGGGGGGE8EEDFCFFGGGGGGGGGDEG+<9CGGGGG>EGGFGCGEGEFFFDGG+A?:CCCEFCCGFCEGGGGEGF>EGG6E5CGGGGG6@CFGGGD?CGF8:FCF5:F:
@M01751:259:000000000-C669V:1:1102:20365:10703 1:N:0:AGAGTC
GCCAGTACGTCATCCCCACCTTCCTCCGGTTTGTCACCGGCAGTCACCTTAGAGTGCCCAACTGAATGCTGGCAACTAAGATCAAGGGTTGCGCTCGTTGCGGGACTTAACCCAACATCTCACGACACGAGCTGACGACAACCATGCACCACCTGTCACCGCTGTCCCCGAAGGGAAAGCCTAGTCTCCTAGGCGGTCAATGGGATGTCAAGAGTTGGTAAGGTTCTTCGCGTTGCATCGAATTAATCCGCATGCTCCGCCGCTTGTTCGGGCCCCCGTCAATTCCTTTGAGTTTTAGCCT
+
CCCCCGGGEGGEGGGGGGGGGGGGGGGGGGGGGGGGGGGGGGGGGGGGGGGGGGGGGGGGGGGGGGGGGGGGGGGGGGGGGGGGGGFGGG@FGGDGGGGEGEGGGGGGGGGGGGGGGGFEEEFGGGGGGDGGEGEGGGGGGGGGGFGGGGEGGFFGGGGG@FEEECGGGEGG>FGGGGFGGG7FFGCGGGGG?FGGGGGFGGGGDFEGGGGGGGGGGFFGGCGGGGGGC>EEGEEDG?@8@8CFGFEFG5CGGGGCGGDGG5>CEFE+<C5E8:EEEE:AEGFGGEGGG70;:FCGG*CF7
@M01751:259:000000000-C669V:1:1102:13473:10708 1:N:0:AGAGTC
GCCAGTACGTCATCCCCACCTTCCTCCGGTTTATCACCGGCAGTCTCCTTTGAGTTCCCGGCATTACCCGCTGGCAACAAAGGATAAGGGTTGCGCTCGTTGCGGGACTTAACCCAACATTTCACAACACGAGCTGACGACAGCCATGCAGCACCTGTCTCAGAGTTCCCGAAGGCACCAAAGCATCTCTGCCGAATTCCGTGGATGTCAAGAGTAGGTAAGGTTCTTCGCGTTGCATCGAATTAAACCACATGCTCCACCGCTTGTGCGGGCCCCCGTCAATTCATTTGAGTTTTAACCT
+
CCCCCGGGGGGGGGGGGGGGGGGGGGFGGGGGGGGGGGGGGGGGGGGGGGGGGGGGGGGGGGGGGGGGGGGGGGGGGGGGGGGGGGGGGGGGGFGD:F@GGFGGGEEGGGGGGGGGGGGGGGGGGFGGGGGCGGGGFFGEGGGGGGGCFGGCAEGFGEEGGGFFFFGGFGGGGGCFGGGGFGCFFFG@FFFGGGGGGGGGGGGGGGFGGGGGFDGGGGGFFGFFGFGG:7FGGGGECCEEFGGFGGFGGGGGG<FFGFCEGEGEGGF8:>ECGGECE5*AEG9CFEFEG7:ECFFGGCFCC
@M01751:259:000000000-C669V:1:1102:23151:10769 1:N:0:AGAGTC
GCCAGTACGTCATCCCCACCTTCCTCCGGCTTATCACCGGCGGTTCCTTTAGAGTACCCAACTAAATGATGGTAACTAAAGGCGAGGGTTGCGCTCGTTGCGGGACTTAACCCAACATCTCACGACACGAGCTGACGACAGCCATGCAGCACCTGTGTTCCAGTCCCCGAAGGGAAGAAATCCATCTCTGGAAATCGTCCGGACATGTCAAACGCTGGTAAGGTTCTGCGCGTTGCTTCGAATTAAACCACATGCTCCACCGCTTGTGCAGGCCCCCGTCAATTCCTTTGAGTTTTAACCT
+
CCCCCGGGGGGGGGGGGGGGGGGGGGGDGGGGGDGGGGGGGGGGGGGGGGGGGGGGGGGFGGGGGGGGGGGGGGGGGGFGGGGGGGGGEGGGDGDFGGGGGGGGGGGGGGGGGGG=FFGGGFGGGGGGGGGGGGGGGGGGGGGFFGGDGGGCFGGGFEFGGGGGGGGGGGCEEGGGGGGGFFGF<CEGGGGGGGGGGGGGGDEEGGFFFGFGGGGGGGGGFGCCFGGGGGCEGGGGGFGGGFDGGGGGGGGFC6ECFF?FGGGGDEGGG?CGGGGGGECEGGGFGFGGFCFDFFCEFFG9C
@M01751:259:000000000-C669V:1:1102:10796:10831 1:N:0:AGAGTC
TAACGAAACAGGATTAGATACCCTGGTAGTCCACGCCGTAAACGATGTCAACTAGCCGTTGGAATCCTTGAGATTTTAGTGGCGCAGCTAACGCATTAAGTTGACCGCCTGGGGAGTACGGCCGCAAGGTTAAAACTCAAATGAATTGACGGGGGCCCGCACAAGCGGTGGAGCATGTGGTTTAATTCGAAGCAACGCGAAGAACCTTACCAGGCCTTGACATGCAGAGAACTTTCCAGAGATGGATGGGTGCCTTCGGGAGCTCTGACACAGGTGCTGCATGGCTGTCGTCAGCTCGTGT
+
CCCCCGGGGGGGGGGGGGGGGGGGGGGGGGGGGGGGGGFGGGGGGFGGGGGGGGGGGGGGGFGGFGGGGFGG<EGGGGGCCFGGEGGGGGGGGGGGGGGGGGGGFGGGGGGGGGGGGGGGDGGGGGDGDFGGGGGGCGDFGGGGGGCAFFGGEGGG7FGDEF7F@CGG@:CFGGFG38CF@FGGGGGFFFFGGGGGGG@ECCGGGGGGGGGGGCFGGGGGGGGGGGGFC>FFCFGGGGGGF6<CFGCGCCFGGGG?98C>>>CCFFGFGDGF5:C++<E?8E7EGFCC+AECFCF+<755*
@M01751:259:000000000-C669V:1:1102:20001:10840 1:N:0:AGAGTC
TAACGAAACAGGATTAGATACCCTGGTAGTCCACGCCGTAAACGATGTCGACTTGGAGGTTGTTCCCTTGAGGAGTGGCTTCCGGAGCTAACGCGTTAAGTCGACCGCCTGGGGAGTACGGCCGCAAGGTTAAAACTCAAATGAATTGACGGGGGCCCGCACAAGCGGTGGAGCATGTGGTTTAATTCGATGCAACGCGAAGAACCTTACCTACTCTTGACATCCAGCGAACTTAGCAGAGATGCTTTGGTGCCTTCGGGAGCGCTGAGACAGGTGCTGCATGGCTGTCGTCAGCTCGTGT
+
CCCCCGGGGGGGGGGGGGGGGGGGGGGGGGGGGGGGGGGGGGGGGGGFGGGGGGGGGFDGGGGGGGGGGGGGGGGGGGGGGDFGGGGGGGCGGGGGGGGGGGGGGGGGGGGGGGDGEFGGGG7FGDGEGFGFGGGGGGGGGGFGGGFGGGGGGGGGGEGD:FGGFFGDGGGGGGFFFGGGGGGGGGGGGGGGGGGGDGGGGGGGGGGFGFGGGGGGGGGGGDFGGGGG>588FFGGGGGGGGGGGGGGGGGGGGGGGGGGC5CEECEG5FFG6>FGGGGGGGGC5@EGGGFEFEGGCEEC/
@M01751:259:000000000-C669V:1:1102:9797:10870 1:N:0:AGAGTC
TAACGAAACAGGATTAGATACCCTGGTAGTCCACGCCGTAAACGATGTCAACTAGCCGTTGGGATCCTTGAGATCTTAGTGGCGCAGCTAACGCATTAAGTTGACCGCCTGGGGAGTACGGCCGCAAGGTTAAAACTCAAATGAATTGACGGGGGCCCGCACAAGCGGTGGAGCATGTGGTTTAATTCGAAGCAACGCGAAGAACCTTACCTGGCCTTGACATGCTGAGAACTTTCCAGAGATGGATTGGTGCCTTCGGGAACTCAGACACACGTGCTGCATGGCTGTCGTCAGCTGGTCT
+
CCCCCGGGCFFFFFGGGGGGGGGGG,CEGFFFGFF>FGGGGGGDCDFGF<CFFGGGGDFCGFGG@F,ECC<AG<EFGGGGFGG7CFFGG9EC:FEDFFFGGGFFGGGG:+=FFGGGGGGEDDGGGG:FGGGCEGFF<DAFGG9DCDGGC,BF7C>CBFEEGEDGGGGG<FG7EFFEEGGFFFGAFEFFFGFGGGGFGGGEGGD@>FDFGGGGC>FFFGGGGGGF6<9C*+<+<CECEC9<;*A9+8:C@6C*CCGG6/;>CG5:9+3+20;E*/;;E*<<CCG6@C5*3;C8*8@:+**++
@M01751:259:000000000-C669V:1:1102:27899:11018 1:N:0:AGAGTC
GCCAGTACGTCATCCCCACCTTCCTCCGGTTTATCACCGGCAGTCTCCTTTGAGTTCCCGACCGAATCGCTGGCAACAAAGGATAAGGGTTGCGCTCGTTGCGGGACTTAACCCAACATTTCACAACACGAGCTGACGACAGCCATGCAGCACCTGTCTCACGGTTCCCGAAGGCACTAAGGCCTCTCTGCCGAATTCCGTGGATGTCAAGAGTAGGTAAGGTTCTTCGCGTTGCTTCGAATTAAACCACATGCTCCACCGCTTGTGCGGGCCCCCGTCAATTCATTTTAGTTTTAACCTT
+
CCCCCGGGGGGGFAEFGGDFFGGGGGGDGFG@CEFGFGGCFGCFF-EGGGGAFFFFGFEFGGFE@78B@DFD7BFEGFF<CCF=?EDGGEFGF:EFGEFGGGG7++64<<<FFFCB++BFGCGGGGGGGGG+++BFEFFGGE7F<CCC,,@DFGGGGFFG;@AEFCDGCC::<>,>F:F:,6CAGGGGGFFDFG:FCCG7?*=:9<CF9AE9<,,,<C>>2<:AFGGC;?*:C*2+0<:>EF@C?FCEC5CF+<7:++;**:EC*;+<**:5?EEC**//*<0<7AEG7+:A9+:28??<F
@M01751:259:000000000-C669V:1:1102:10882:11067 1:N:0:AGAGTC
TAACGAAACAGGATTAGATACCCTGGTAGTCCACGCCGTAAACGATGTCGACTTGGGGGTTGTTCCCTTGAGGAGTGGCTTCCGGAGCTAACGCGTTAAGTCGACCGCCTGGGGAGTACGGCCGCAAGGTTAAAACTCAAATGAATTGACGGGGGCCCGCACAAGCGGTGGAGCATGTGGTTTAATTCGATGCAACGCGAAGAACCTTACCTACTCTTGACATCCACGGAATTCGGCAGAGATGCCTTAGTGCCTTCGGGAACCGTGAGACAGGTGCTGCATGGCTGTCGTCAGCTCGTGT
+
CCCCCGGGGGGGFGGGGGGGGGGGGGGGGGGGGGGGGGGGGGGGGGGGGGGGGGGGGGGGGGGGGGGGGGGGGGGGGGGGGGGGGGGGGGGGGGGGGGGGGGGGGGGGGGGGGGGGGGGGGGGGGGGGGGGFFGGGGGGGGGGGGGGGEGGGGGGGGGGGGGGGGGGGGGDGGGGGGGGGFGGGGGGGGGGGGGGGGGGGGGGGGGGGGGGGGGGGGGFGGGGG?FGGGGGGGGGGGGGGGGGFGGGGFFFFGGGGGGEGGGGGGEFCEGGGGGGFFGFCGGFGFGGGGGGFGGGGGGEG7
@M01751:259:000000000-C669V:1:1102:4143:11197 1:N:0:AGAGTC
GCCAGTACGTCATCCCCACCTTCCTCCGGTTTATCACCGGCAGTCTCCTTTGAGTTCCCGACCGAATCGCTGGCAACAAAGGATAAGGGTTGCGCTCGTTGCGGGACTTAACCCAACATTTCACAACACGAGCTGACGACAGCCATGCAGCACCTGTCTCAGCGTTCCCGAAGGCACCAAAGCATCCCTGCTAAGTTCGCTGGATGTCAAGAGTAGGTAAGGTTCTTCGCGTTGCATCGAATTAAACCACATGCTCCCCCGCTTGTCCGGGCCTCCGTCAATTCATTTGAGCTTTAACCTT
+
CCCCCGGGGGGGGFGGGGGGGGGFFGGGGFFGGGGGGGGGGDGGG<FGGGGGGGGGGGG@FGGGFFFFFGGGGGGGGGGGGGGGGGGFFGGGGEGGGGGGGGDGGGGGGFGGGGGGGGGGGGGFGGGGGGDGGGGFGGGGGGGGGGFFGGF8DFFDBCEFGF@FGGG?FFGGDGGEFGGGGGGFGF,<B:FFGGCGGGBCECFGGFFGGGGGFF:CFFCE@FFC:FCGEGGEC?EGGG>CEFGFGG?F*/*2<6:CC*/:8*?EFF+<*88*:*2A57CGCFFE+<:C<@C+<CFC??9:?
@M01751:259:000000000-C669V:1:1102:27234:11226 1:N:0:AGAGTC
TAACGAAACAGGATTAGATACCCTGGTAGTCCACGCCGTAAACGATGTCGACTTGGAGGTTGTTCCCTTGAGGAGTGGCTTCCGGAGCTAACGCGTTAAGTCGACCGCCTGGGGAGTACGGCCGCAAGGTTAAAACTCAAATGAATTGACGGGGGCCCGCACAAGCGGTGCAGCATGTGGTTTAATTCGATGCAACGCGAAGAACCTTACCTACTCTTGACATCCACGGAATTCGGCAGAGATGCCTTAGTGCCTTCGGGAACCGTGAGACAGGTGCTGCATGGCTGTCGTCAGCTTGTTT
+
CCCCCGGDGG8@FECFGGGGGFGGF8FDCGGGGGCF8FGCGGGEEGGGG8@EEF98EEGGFDGGGGG,E,C<<@FFC,CCG<FGFG>FGFGGF7+CBCCEGF7FEECE@?+B=:FECFFF+:CFCFEGG<,=FFD=DDF<>BDD@DC,<<F7>B7F@CE7:<FFFEFGG@*,?AF?::?<:*<CG,FC<BC:@FG<7CCEE8CC**;C78CC+<9<CE+<<<::8+3**C8CGG5*::8C58@99FFFFCF7CGGC6*18CEF8CE51*2+2*;A6:?CGCF:*1*/;C@@*;*<++**+*
@M01751:259:000000000-C669V:1:1102:3652:11259 1:N:0:AGAGTC
TAACGAAACCGGATTAGATACCCTGGTAGTCCACGCCGTAAACGATGTCGACTTGGAGGTTGTTCCCTTGAGGAGTGGCTTCCGGAGCTAACGCGTTAAGTCGACCGCCTGGGGAGTACGGCCGCAAGGTTAAAACTCAAATGAATTGACGGGGGCCCGCACAAGCGGTGGAGCATGTGGTTTAATTCGATGCAACGCGAAGAACCTTACCTACTCTTGACATCCAGCGAACTTAGCAGAGATGCTTTGGTGCCTTCGGGAACGCTGAGACAGGTGCTGCATGGCTGTCGTCAGCTCGTGT
+
CCCCCGGGGGGGGGGGGGGGGGGGGGGGGGGGFGGGGGGGGGGGGGGGGGGGGGGGGGGGGGGGGGGGGGGGGGGGGGGGGFFGGGGGGGGGEGGGGGGFGGGGGGGGGGGGGGGGGGGGDGEGGGGGGGGGGGGGGGGGGCFGGGFGGGGGGGGGGGGG7CGGFGDEF7FFCFFCGGFGEDFBFFG<FFCFFGGGGGGGGGEGFGFFGGGGGGGGGGGGGGGGGFGGGDEGGFFGGG?FGGFGG?FFEGGGGG7ACGGGEGGGGGGG=FGGGGDDGGGGGD?F5EGGGGGGDCF<@EGG=
@M01751:259:000000000-C669V:1:1102:21394:11307 1:N:0:AGAGTC
TAACGAAACCGGATTAGATACCCTGGTAGTCCACGCCGTAAACGATGATAACTAGCTGTCCGGGAACTTGGTTTTTGGGTGGCGCAGCTAACGCATTAAGTTATCCGCCTGGGGAGTACGGTCGCAAGATTAAAACTCAAAGGAATTGACGGGGGCCTGCACAAGCGGTGGAGCATGTGGTTTAATTCGAAGCAACGCGCAGAACCTTACCAGCGTTTGACATGTCCGGACGACTTCGAGAGATCGATTTCTTTCCTTCGGGGACTGGAACACAGGTGCTGCATGGCTGTCGTCAGCTCGT
+
CCCCCEGGFFEGGGGGGGGGGCFFFGGGGGGGGFGGGGFEGFGGE<FGGGGGGGGFGGGGGGDGGGDDFEGFGGGGGGGFGGFGGGDD8AGGGF::CE?FGGGGGGEGGGFGGG@FGGFGGGGGGDGGGGCFFGGGGCBDFGFCGGGGG9FCFGEGGCFGGGDGEGGGGDG7FC7FFGGGFGFGGGFGGGFGGFDGGGGGEGCG;EECFGGG:*?EGGGGGFGFGGGGGGC?>EGGGGFCFGGGFCCCF89CCFGFGGGGGGD?E>FGG+8*AFFF<+8CFGCFGGFFGGGECGFGGC?E5
@M01751:259:000000000-C669V:1:1102:23322:11314 1:N:0:AGAGTC
TAACGAAACAGGATTAGATACCCTGGTAGTCCACGCCGTAAACGATGAATGCTAGCTGTTGGGGTGCTTGCACCGCAGTAGCGCAGCTAACGCTTTAAGCATTCCGCCTGGGGAGTACGGTCGCAAGATTAAAACTCAAAGGAATTGACGGGGGCCCGCACAAGCGGTGGAGCATGTGGTTTAATTCGAAGCAACGCGCAGAACCTTACCATCCCTTGACATCCAGAGAACTTAGCAGAGATGCTTTGGTGCCTTCGGGAACTCTGAGACAGGTGCTGCATGGCTGTCGTCAGCTCGTGTT
+
CCCCCGGGGGCFGGGFGGGGGGGGGGGGGGFCFGGGGGGGGFGGGGGGGGGGGFFGFFGGGGGGGGGGGGGGGGGGCGGGGGGGGGGGGGGGGGGGGGGGGGGGGGGGGGGGGDFFGGGGGGGGGGGGGGCDGGGGGFGGGGGGGGFFGGGGGGGGGGGGGGGGFE@CEGGGGGGGGGGFGGGGGGGGGGGGGFGGGDGGGGGGGGGGGGGGGCFGGGGGGCCFFDGC*ACCEG77CFC58FFCFGGEFGGGGFFFGEEGEF@<CG99E9AFF@C6EF6+<CFFGGGGGG5AC6++*2AFF
@M01751:259:000000000-C669V:1:1102:22364:11354 1:N:0:AGAGTC
TAACGAAACCGGATTAGATACCCTGGTAGTCCACGCCGTAAACGATGTCGACTTGGAGGTTGTTCCCTTGAGGAGTGGCTTCCGGAGCTAACGCGTTAAGTCGACCGCCTGGGGAGTACGGTCGCAAGATTAAAACTCAAAGGAATTGACGGGGACCCGCACAAGCGGTGGATGATGTGGATTAATTCGATGCAACGCGAAAAACCTTACCTACCCTTGACATGTACGGAAGACCGAAGAGATTTGGTTGTGCTCGAAAGAGAACCGTAACACAGGTGCTGCATGGCTGTCGTCAGCTCGT
+
CCCCCGGGGG:FGGGGGGGGGGGGGGGGGGFFGGGGGGGGGGGGGGGGGGGGGGGGCFGFGGGGGGGGGGGGGGGGGGGGGGGGGGGGGGCGGGGGGGGGGGEGGGGGGGGGGGGGGGGGGGGGGGDGFGGG9FFGGGGGGGGGGGGGGGGGGGGGGGGGGGGGFGGGGGGGGGGGGGCGGGGGGGGGGGGGGGEGEFGGGGGGGGGGGGGGCGCFGGGFGGGDFGGGG*;CGGGGGGGDGC:EE9E@CEGGGGGGGGGGGGGGGGCCFEGGGGGGGGFCFDFGFGGDGGGC8CCCFGFC:
@M01751:259:000000000-C669V:1:1102:2757:11386 1:N:0:AGAGTC
TAACGAAACAGGATTAGATACCCTGGTAGTCCACGCCGTAAACGATGATAACTAGCTGTCCGGGGACTTGGTCTTTGGGTGGCGCAGCTAACGCATTAAGTTATCCGCCTGGGGAGTACGGTCGCAAGATTAAAACTCAAAGGAATTGACGGGGGCCTGCACAAGAAGTGGAGCATGTGGTTTAATTCGAAGCAACGCGCAGAACCTTACCAGCGTTTGACATGTCCGGACGATTTCCAGAGATGGATCTCTTCCCTTCGGGGACTGGAACACAGGTGCTGCATGGCTGTCGTCAGCTCGG
+
CCCCCGGGGGGGGGGGGGGGGGGFGGGFGGFEFFGCFGEGGGGDGGGGGGGGGFGGGGGGGGGGGGGGGGG<@E9FGFGGGGFGGGGGGGGGGGGGGGGFGGGGGGG?FGGGGGDFEGGGCFG@7BCCFE9FFFGFGGGGGGGGGGGFGGGGGGGDFGGGFFFFG,<FGFCFCC@@CFGGGGFGGGGGGGGGGGGGGGDFE<FGGGCGGFGFDF5CGEEGGCCFFG+;CECEDCFGGGFFC**2:::CF7<9C+:;EGG8CCEEEGGFC8FFEFGGFCGC+<8+<8FCCG<ECF=8?:7C*
@M01751:259:000000000-C669V:1:1102:23802:11393 1:N:0:AGAGTC
GCCAGTACGTCATCCCCACCTTCCTCCGGTTTATCACCGGCAGTCTCCTTTGAGTTCCCGGCATCACCCGCTGGCAACAAAGGATAAGGGTTGCGCTCGTTACGGGACTTAACCCAACATCTCACGACACGAGCTGACGACAGCCATGCAGCACCTGTGTCTGAGTTCCCGAAGGCACCAATCCATCTCTGGAAAGTTCTCAGCATGTCAAGGCCAGGTAAGGTTCTTCGCGTTGCTTCGAATTAAACCACATGCTCCGCCGCTTGTGCGGGCCCCCGTCAATTCCTTTGAGTTTTAGCCT
+
CCCCCGGGGFGGGGGGGGGGFGGGFFGGEFFGGGFFEFGGGGGGGGGGGGFGDGGGDGGGGGGEGGGGFGG>FGGFGGGGGGGGFGGGGGGGGGGE@CEFGFGGEGDGGGGGGGGCFGGGFDFGGGGGGGGEGE@DCC>CEEGGGGGGGGGGGGGGGFFGGGGGGGGCFGGGGCCGGGGGFFCFGGGGFGGG9FCGGGGFFFFFAFGGCFCFFCCFFFFG:FF:FDECGFEDFBE>EFFGEEFGGDGG88CGFGG7CFGDCEGGGGG6@EEDCCGGGGCEE?7?EFFFGG7:CGGGGG+<<
@M01751:259:000000000-C669V:1:1102:11743:11428 1:N:0:AGAGTC
TAACGAAACAGGATTAGATACCCTGGTAGTCCACGCCGTAAACGATGGAAGCTAGCCGTCGGGGGGTTTACCTTTCGGTGGCGCAGCCAACGCATTAAGCTTCCCGCCTGGGGAGTACGGTCGCAAGATTAAAACTCAAAGGAATTGACGGGGGCCCGCACAAGCGGTGGAGCATGTGGTTTAATTCGAAGCAACGCGCAGAACCTTACAACCTTTTGACATGCCTGGACCGCCACGGAGACGTGGCTTTCCCTTCGGGGACTAGGACACAGGTGCTGCATGGCTGTCGTCAGCTCGTGTC
+
CCCCCGGGGGGGGGGGGGGGGGGGGGGGGGGGGGGGGGGGGGGGGGGDFGGGGGGGGGGGGGGGGGGGGGGGGGGGGGGGGGGGGGGGEGGGGGGGGGGGGGFFGGGGGGGGGGEGGFGGGECGEEGGGGGGGGGGGGGGGGGGFFFGGEGGGGGGGEGDGEGCGGGCEGGGGGGGGGGGGGGGGGGGGGGGGGGGDEGCGGGGFEGGGGGGGGGCEFGGGGGGGGGGGGGG>EEGEEEGGGGGGGGG>:@FGGGFGGGECCF6CEGGGGDFGGG6CCCFGGFGFEEF58@>EGECGEC:*
@M01751:259:000000000-C669V:1:1102:14265:11428 1:N:0:AGAGTC
TAACGAAACAGGATTAGATACCCTGGTAGTCCACGCCGTAAACGATGATAACTAGCTGTCCGGGCACTTGGTGCTTGGGTGGCGCAGCTAACGCATTAAGTTATCCGCCTGGGGAGTACGGCCGCAAGGTTAAAACTCAAATGAATTGACGGGGGCCTGCACAAGCGGTGGAGCATGTGGTTTAATTCGAAGCAACGCGCAGAACCTTACCAGCGTTTGACATGGCAGGACGACTTCCAGAGATGGATTTCTTCCCTTCGGGGACCTGCACACAGGTGCTGCATGGCTGTCGTCAGCTCGT
+
CCCCCGGGGGGGDGGGGGGGGGGGGGGGGGGGGGGGGGGGGGGGGGGGGGGGGGGGGGGGGGGGGGGGGGGGGGGCFGGGGGGGGGGGGGGGGGGGGGGGGGGGGGGGGGGGGGGGGGGGGGGGGGGGGFFGGGGGGGGGGGGGGGGGGGGGGGGGGGGGGGGGGGGGGGGGGGGGGGGGFGGGGGGGGGGGGGGGGFFDGGGGGGGGGFGFDGGGGGGGGGGGGGGGGGGGGGGGGGGFFGCGFGAECFGGGFGGGGGGGGGGGGGGGGGGGCF@C6FGGGDGGFGGEGFGGGFGG7FG/
@M01751:259:000000000-C669V:1:1102:12963:11448 1:N:0:AGAGTC
TAACGAAACAGGATTAGATACCCTGGTAGTCCACGCCGTAAACGATGTCGACTTGGAGGTTGTTCCCTTGAGGAGTGGCTTCCGGAGCTAACGCGTTAAGTCGACCGCCTGGGGAGTACGGCCGCAAGGTTAAAACTCAAATGAATTGACGGGGGCCCGCACAAGCGGTGGAGCATGTGGTTTAATTCGATGCAACGCGAAGAACCTTACCTACTCTTGACATCCACGGAATTCGGCAGAGATGCCTTAGTGCCTTCGGGAACCGTGAGACAGGTGCTGCATGGCTGTCGTCAGCTCGTGT
+
CCCCCGGGGGGGGGGGGGGGGGGGGGGGGGGGGGGGGGGGGGGGGGGGGGGGGGGGGGGGGGGGGGGGGGGGGGGGGGGGGGGGGGGGGGGGGGGGGGGGGGGGGGGGGGGGGGGGGGGGGGGGGGGGGGGGGGGGGGGGGGGGGGGFGGGGGGGGGGGGGGCGGGGGGGGGGGGGGGGGGGGGGGGGGGGGGGGGGGGGGGGGGGGGGGGGGGGGFGGGGGFFGGGGGGGGGGGGGGGGGGGGGGGGGGGGFFGGGGGGGGG>CCGGGGGGGGGFFDFFGGGGG?EEFG=AEGGGGGGG7
@M01751:259:000000000-C669V:1:1102:19094:11464 1:N:0:AGAGTC
TAACGAAACAGGATTAGATACCCTGGTAGTCCACGCCGTAAACGATGTCGACTTGGAGGTTGTTCCCTTGAGGAGTGGCTTCCGGAGCTAACGCGTTAAGTCGACCGCCTGGGGAGTACGGCCGCAAGGTTAAAACTCAAATGAATTGACGGGGGCCCGCACAAGCGGTGGAGCATGTGGTTTAATTCGATGCAACGCGAAGAACCTTACCTACTCTTGACATCCACGGAATTCGGCAGAGATGCCTCAGTGCCTTCGGGAACCGTGAGACAGGTGCTGCATGGCTGTCGTCAGCTCGTGT
+
CCCCCGGGGGGGGGGGGGGGGGGGGGGGGGGGGGGGGGGGGGGGGGGGGGGGGGGGGGGGGGGGGGGGGGGGGFEGFGGGGGGGGGGGGGGGGGGGGGGGGGGEGGGGGDGGGGEGGGGGG:FGGGGGGGCFGGGGGGGGGGGGGGGGGGGGGGGGGGEFEGGBCGGGGGGGGGGGGFGGGGFFFGGGGGGGGGGGGGGGGGGGGGGGGGGGGGGGGGGGGGGGGGGGGGGGGGGGGEGDCGGGG?CG?FGGFGFF?CGGEGG8>EFGEGGEFC?8FGFGFGGGGGDFGGFGGGGGGGGG5
@M01751:259:000000000-C669V:1:1102:14797:11468 1:N:0:AGAGTC
TAACGAAACCGGATTAGATACCCTGGTAGTCCACGCCGTAAACGATGTCAACTAGCCGTTGGGAGTCTTGAACTCTTAGTGGCGCAGCTAACGCATTAAGTTGACCGCCTGGGGAGTACGGCCGCAAGGTTAAAACTCAAATGAATTGACGGGGGCCCGCACAAGCGGTGGAGCATGTGGTTTAATTCGAAGCAACGCGAAGAACCTTACCAGGCCTTGACATCCAATGAACTTTCCAGAGATGGATTGGTGCCTTCGGGAACATTGAGACAGGTGCTGCATGGCTGTCGTCAGCTCGTGT
+
CCCCCGGGEF7E:FFGGGGGGDFGGGGGGGFCFFEEDFGGGGGDGGFFGFFGFGDFGGGGGGGFGFFFG9CFG@FGGGGCCFGGDGGGGGGGGGGCGGCFGFFGEFGGG@FGGGDGGGGGGGCFGGGGGDFFFGGGGGGFGGFGFFGCGGEGGCECFEGGGGGGGGGG7<FFFGC9FFFFGFGG9CFFGGGEGG@FGGEGGGGGGCFGGGGDGGFCCC?FGGGFDFD7?FGGGFC9+<C:C@CFGEGGGGGDFFGFF>EGCEGCGG<E9CF8@CEGGGGGFFD=ECEGG>C>C56085CD7
@M01751:259:000000000-C669V:1:1102:13818:11469 1:N:0:AGAGTC
TAACGAAACAGGATTAGATACCCTGGTAGTCCACGCCGTAAACGATGTCAACTAGCCGTTGGGATCCTTGAGATCTTAGTGGCGCAGCTAACGCATTAAGTTGACCGCCTGGGGAGTACGGCCGCAAGGTTAAAACTCAAATGAATTGACGGGGGCCCGCACAAGCGGTGGAGCATGTGGTTTAATTCGATGCAACGCGAAGAACCTTACCTACTCTTGACATCCAGCGAACTTAGCAGAGATGCTTTGGTGCCTTCGGGAACGCTGAGACAGGTGCTGCATGGCTGTCGTCAGCTCGTGT
+
CCCCCGGGGGFFGGGGGGGGGGGGGGGGGGGGGGGGGGGGGGGGGGGGGGGGGGGGGGGGGGGGGGGGGGGGGDGGGGFGGGGGGGGGGGGGGGGGGGGGGGGGGGGCGGFGGGGGG?FGGEFDGGGEGFGGGGGGGGGGGGGGGGGGGGGG>FGGGGGGGGGDGGGGGGGGGGGGGGGGGGGGCFGGFGGGGGGGGGGGGGGGGGGGGGGGGGGGGCFGGGGGGGGGGGEGGGGGGGGGFCFFFCGGGGGFGG7CGCGG>EDCGDGGGGGGGGFGGCFF8CFDFFDFFGGF5CGGGEGF:
@M01751:259:000000000-C669V:1:1102:27817:11490 1:N:0:AGAGTC
GCCAGTACGTCATCCCCACCTTCCTCCGGTTTGTCACCGGCAGTCTCCTTAGAGTGCCCACCATAACGTGTTGGTAACTAAGGACAAGGGTTGCGCTCGTTACGGGACTTAACCCAACATCTCACGACACGAGCTGACGACAGCCATGCAGCACCTGTGTCTGAGTTCCCGAAGGCACCAATCCATCTCTGGAAAGTTCTCAGCATGTCAAGGCCAGGTAAGGTTCTTCGCGTTGCTTCGAATTAAACCACATGCTCCACCGCTTGTGCGGGCCCCCGTCAATTCATTTGAGTTTTAACCT
+
CCCCCGGGGGGGGGFGGGGGGGGGGGGGGGFGGGGGGGGG@FGFGGGGGGGGGGGGGGFGGGGGGGGGGGGGGGGGGGGGGFGGGGGGGEFGCECF>BFGGGGGGGGGGGGGGGGGGGGGGC,CCFGGCEGCFGGGGGGDGFGDGGGGF9EFGGFGGGCFGGGGGGFGGGEGGGGGGDFFFFGGGGGGEGGFGGGGC9DFFFGCGB9FFGFFGGGGG>,,?F7CFGGG<FDFFGGGF:FEGGGFFGGGC8EGGEG@CE:F;?EGG5CCE*:>CEGGGGCCE5AAFFGFF<0CGGGGGCFG?
@M01751:259:000000000-C669V:1:1102:3648:11498 1:N:0:AGAGTC
TAACGAAACAGGATTAGATACCCTGGTAGTCCACGCCGTAAACGATGTCGACTTGGAGGTTGTTCCCTTGAGGAGTGGCTTCCGGAGCTAACGCGTTAAGTCGACCGCCTGGGGAGTACGGCCGCAAGGTTAAAACTCAAATGAATCGACGGGGGCCCGCACAAGCGGTGGAGCATGTGGTTTAATTCGATGCAACGCGAAGAACCTTACCTACTCTTGACACCCACGGAATTCGGCAGAGATGCCTTAGTGCCTTCGGGAACCGTGAGACAGGTGCTGCATGGCTGTCGTCAGCTCGGGT
+
CCCCCGGGGGGGGGGGGGGGGGGFGGGGFGGGGGDGGGGGGGGGGGGGGGGGGGGGGGGGGGGGGGGGGCGGGGGGGGGGGGGGGGGGGGGGDFGGGGGGGGGGGGGGGGGGGGGGGGGGGGEGGGGGGGGGGGGGACFFFGGGGGGGGDEGGGGEGDGCEGGGFGGGGC:FFCGGGGGG@FDGGFGGF?A9ECFFGGGGGGGGGGFGGGGFGC9@:C7@EGGG5888?EE5CCFGGGG5*ACEEGGGGGFGGGFGFFDGGGGGGG>:*+2*;;:CFDGF?7C=8C>F?*;CCC6+<**2/
@M01751:259:000000000-C669V:1:1102:11256:11544 1:N:0:AGAGTC
TAACGAAACAGGATTAGATACCCTGGTAGTCCACGCCGTAAACGATGTCGACTTGGAGGTTGTTCCCTTGAGGAGTGGCTTCCGGAGCTAACGCGTTAAGTCGACCGCCTGGGGAGTACGGCCGCAAGGTTAAAACTCAAATGAATTGACGGGGGCCCGCACAAGCGGTGGAGCATGTGGTTTAATTCGATGCAACGCGAAGAACCTTACCTACTCTTGACATCCACGGAATTCGGCAGAGATGCCTTAGTGCCTTCGGGAACCGTGAGACAGGTGCTGCATGGCTGTCGTCAGCTCGTGT
+
C9CCCFGGGC8ACEGAEGGGFFGGGGGFFGFFFEFGD@F@CFFCCEDEFGGEGGFD8@CCDFEGGGGGGCAEEF@GG?F<CFFEGEGE,<FFGGGGEGGGFAC7CFCEG@FGGGFFGC9:B74CFGGDEB3E,CFG,DBFFFGGGGFGGFFGGGGCEGCCFG@,:F:<<=FFCF*?FFFE2<7<BFDFF:9CGGGGGGG*CE8C8E6CCGFG:8<C7C++<CFC:<CEE8?AEE8FG8?5EC@FGCFCF70+<CEC6/*:8*;FG:8@E7CFCF76<+<C+:+:;CGFE**;*;<CF5=C:
@M01751:259:000000000-C669V:1:1102:10816:11651 1:N:0:AGAGTC
GCCAGTACGTCATCCCCACCTTCCTCCGGTTTATCACCGGCAGTCTCCTTTGAGTTCCCGACCGAATCGCTGGCAACAAAGGATAAGGGTTGCGCTCGTTGCGGGACTTAACCCAACATTTCACAACACGAGCTGACGACAACCATGCACCACCTGTCACCATTGTCCCCGAAGGGAAAACTTGATCTCTCAAGCGGTCAATGGGATGTCAAGAGTTGGTAAGGTTCTTCGCGTTGCATCGAATTAAACCACATGCTCCACCGCTTGTGCGGGCCCCCGTCAATTCATTTGAGTTTTAACC
+
CCCCCGGGGGGGGGGGGGGGGGGGGGGGGGGGGGGGGGDGGGGGGGGGGGGGGGGGGGGGGGGGGFFGDGGGGGGGGGFFGFFFGGGGGGGEGGDFGGGGGGGGGGGGGGGGGGGGGGGGGGGGGGGGGGGGGGGGGGGGGGGGGGGGGGGGGGGGGGGGGDGGFGGGGGEGGGGGGGGGGGGGGGGGGDGGGGGGGGGGGGGGGGGGGGGGGGDGGGGGGGGGGGGGGGGGGGEGGGGGGGGCGGGGGGGGFD?GFCCGF8:EEEGGGGDGGGEG:EECC>CGGGGEFFEFGGECFGGGF
@M01751:259:000000000-C669V:1:1102:11393:11724 1:N:0:AGAGTC
TAACGAAACAGGATTAGATACCCTGGTAGTCCACGCCGTAAACGATGTCGACTTGGAGGTTGTTCCCTTGAGGAGTGGCTTCCGGAGCTAACGCGTTAAGTCGACCGCCTGGGGAGTACGGCCGCAAGGTTAAAACTCAAATGAATTGACGGGGGCCCGCACAAGCGGTGGAGCATGTGGTTTAATTCGATGCAACGCGAAGAACCTTACCTACTCTTGACATCCACGGAATTCGGCAGAGATGCCTTAGTGCCTTCGGGAACCGTGAGACAGGTGCTGCATGGCTGTCGTCAGCTCGTGT
+
CCCCCGGGGGGGGGGGGGGGGGGGGGGGGGFGGGGGGGGGGGGGGGGGGGGGGGGGGGGGGGGGGGGGGGGGGGGGGGGGGGGGGEGGGGGGGGGGGGGGGGGGGGGGGGGGGGGGGGGGGFDGGGGGGGGGGGGGGGGGGGGGGFGGGGGGGGGGGGGGGGGGGGGGGGGGGGGGGGGGGGGGFGGGGGGGGGGGGGGGGGGGGGGGGGFGGGGGGGGGGGGFGGFEDGGGGGGGGGGGGGGGGGGGGGGGGGGGDFEEGGGGGGGGGGFGGGGGGGGGFGGFGGGGFGGGGDEF<C=F7
@M01751:259:000000000-C669V:1:1102:5292:11760 1:N:0:AGAGTC
TAACGAAACAGGATTAGATACCCTGGTAGTCCACGCCGTAAACGATGAGTGCTAGGTGTTGGGGGGTTTCCGCCCCTCAGTGCTGAAGCTAACGCATTAAGCACTCCGCCTGGGGAGTACGGCCGCAAGGCTGAAACTCAAAGGAATTGACGGGGACCCGCACAAGCGGTGGAGCATGTGGTTTAATTCGAAGCAACGCGAAGAACCTTACCAACTCTTGACATCCCATTGACCGCTTGAGAGATCAAGTTTTCCCTTCGGGGACAATGGTGACAGGTGGTGCATGGTTGTCGTCAGCTCG
+
CCCCCGGGGGGGGGFGGGGGGGGGGGGGGGFGGGDGGGGGGGGGGGGDGGGGGGGGGGGGGFGGGGGGGGGGGEGGCEFGGGGGGGGGGGGGGGGGGGGGGGGGGGGGGGGGGGGGGGGGGGGGGGEGGGGGGGGGGFGGGGGGFFGGGGGEGGEEGGEGGGGGGCCCGEGGGGGG6FGGGGGFGDFGGGGFGDGGGGGGGG5CFCFGGFFGGFGGGGGGGGGGGGDFFE9FGFGGGGGGC@6*<FGGDGGGG?FGFGGFGGGGGFGCCCG?FGCGGGGGCCGFGGFGGDEDEGGGGGGGG
@M01751:259:000000000-C669V:1:1102:17552:11773 1:N:0:AGAGTC
TAACGAAACAGGATTAGATACCCTGGTAGTCCACGCCGTAAACGATGTCGACTTGGAGGTTGTTCCCTTGAGGAGTGGCTTCCGGAGCTAACGCGTTAAGTCGACCGCCTGGGGAGTACGGCCGCAAGGTTAAAACTCAAATGAATTGACGGGGGCCCGCACAAGCGGTGGAGCATGTGGTTTAATTCGATGCAACGCGAAGAACCTTACCTACTCTTGACATCCACGGAATTTGGCAGAGATGCCTTAGTGCCTTCGGGAACCGTGAGACAGGTGCTGCATGGCTGTCGTCAGCTCGTGT
+
CCCCCGGGGGGGGFGGGGGGGGGGGGGGGGFGFGGGGGGGGGGEGGGGGGGGGGGGGGGGGGGGGGGGGGGGGGGGGGGGGGGEGGGGGGGGGGGGGGGGGGGGGGGGGGGGGGGGGGGGGGGGGGGGGFGGGGGCFGGGGGGGGGGFGGGGGGGEGEGGGGGGGGGGGDGGGGGFGFECC@FGGGGGGGGGGGGGGGGGGGDFG58EFFGGGGGGGGGCGGGGGDGGGGGGGGGGGGECGGGGGGGGGGGGGGGGGGGGGGGFGGGGEFFFGGD8FFGGGFFEG?CGDCF8CEF:<EEG7
@M01751:259:000000000-C669V:1:1102:13043:11791 1:N:0:AGAGTC
TAACGAAACCGGATTAGATACCCTGGTAGTCCACGCCGTAAACGATGAATGCCAGCCGTTGGCCTGCTTGCAGGTCAGTGGCGCCGCTAACGCATTAAGCATTCCGCCTGGGGAGTACGGTCGCAAGATTAAAACTCAAAGGAATTGACGGGGGCCCGCACAAGCGGTGGAGCATGTGGTTTAATTCGAAGCAACGCGCAGAACCTTACCATCCCTTGACATGGCATGTTACCTCGAGAGATCGGGGATCCTCTTCGGAGGCGTGCACACAGGTGCTGCATGGCTGTCGTCAGCTCGTGTC
+
CCCCCGGGGGGFGGGGGGGGGGGDGGGGGGFFGGGGGGGGDGGGGGGGFGGGGGGGGGGGGGGGDGGGGGGGGFGFGGGGGGGGEEGDGGGGGGGGGGGGGGGGGGGEGGFFGGGGGGGGGGGGGGGGGGGGGGGFGFGGGGGGGGGGGGEGGGGGGGGGGGCFGGG@FGCGGGGGDCFFGGFGGGGGGGGGGGGGGGGGGGGGFFGGGGFFFGGGGGGGGGFGGGGGGGEGDGFGGGGE8<C8>58*8CFGF9FGGDDGEGGED>CGGGEGCC66<FEGCC6=FGGFCFGGGG98EGFG6
@M01751:259:000000000-C669V:1:1102:21308:11895 1:N:0:AGAGTC
TAACGAAACAGGATTAGATACCCTGGTAGTCCACGCCGTAAACGATGAATGCCAGACGTCGGCAAGCATGCTTGTCGGTGTCACACCTAACGGATTAAGCATTCCGCCTGGGGAGTACGGTCGCAAGATTAAAACTCAAAGGAATTGACGGGGGCCCGCACAAGCGGTGGAGCATGTGGTTTAATTCGAAGCAACGCGCAGAACCTTACCAACCCTTGACATGGCAGGACCGCTGGAGAGATTCAGCTTTCTCGTAAGAGACCTGCACACAGGTGCTGCATGGCTGTCGTCAGCTCGTGTC
+
CCCCCGGGGGCGGAFGGFEEFEFF@DFAEFACE,B7D@GDC@FGGGFG,CFFEGGGFEGDECEEFGGGCGGAEFGEFGFGGGG,CC=<,,CF@EG7F?FFGGCCFFECCFG+@EGF<BFG8+@=FGGGGGGGGGGF9DDD<FFFFFFFGGGFCGGDEEEGEGG@7FC*=CEF:FFCFEGGF3<CBFFGFGGGGGGGDGCEGG?*8>F7C6@<*AAC@8E0CFEGFGGDG>FGC>EG>FGGGFGFFFC+<ECFFG882*+02;8<FDGGFC5FEE+<7+9+<FGCFGGGFGCF5@9<=:57*
@M01751:259:000000000-C669V:1:1102:13741:11971 1:N:0:AGAGTC
GCCAGTACGTCATCCCCACCTTCCTCCGAGTTGACCCCGGCAGTATCCCATGAGTTCCCACCATTACGTGCTGGCAACATAGAACGAGGGTTGCGCTCGTTGCGGGACTTAACCCAACATTTCACAACACGAGCTGACGACAGCCATGCAGCACCTGTCTCAGCGTTCCCGAAGGCACCAAAGCATCTCTGCTAAGTTCGCTGGATGTCAAGAGTAGGTAAGGTTCTTCGCGTTGCATCGAATTAAACCACATGCTCCACCGCTTGTGCGGGCCCCCGTCAATTCATTTGAGTTTTAACCT
+
CCCCCGGGGGGEGGGGFGGGGGGGGGGGGGGGGGGFFE7CFEEGGGGGDCFGGGGGGGGGGG<FGGGGGGGGGFGFGGGGGFCFGEDGFG:FGFGGGGGGGGGGGDFFFGEFGCFEGGGGGCEFGGGGGGGDGGGFGGGEECGGGGGGGGFGCGGGGGGFFGFGGGGGGGGCEGFEGGFFGGGGFGGCFFCFFFFGFGGDGFGGG?FEGGGGGGGGFGGGGGGFGFEGGFFGGGGGFF<;CCE>FGGGGFGFFFFF:FGGGCEGG*AEFGGGGCEE>ECG=>E7C7ECCEFECCEGGGGG?
@M01751:259:000000000-C669V:1:1102:14063:12118 1:N:0:AGAGTC
TAACGAAACCGGATTAGATACCCTGGTAGTCCACGCCGTAAACGATGATAACTAGCTGTCCGGGGACTTGGTCTTTGGGTGGCGCAGCTAACGCATTAAGTTATCCGCCTGGGGAGTACGGTCGCAAGATTAAAACTCAAAGGAATTGACGGGGGCCTGCACAAGCGGTGGAGCATGTGGTTTAATTCGAAGCAACGCGCAGAACCTTACCAGCGTTTGACATGTCCGGACGACTTCGAGAGATCGATTTCTTCCCTTCGGGGACTGGAACACAGGTGCTGCATGGCTGTCGTCAGCTCGT
+
CCCCCGGGGGEGGGGGGGGGGGGGGGGGGGGGGGGGGGGGGGGGGGGGGGGGGGGGGGGGGGGGGGGGGGGGGGGGGGGGGGGGGGGGGGFGGGGGGGGGGGGGGGGGGGGGGGDGGGGGGGGGGGGGGGGGGFGGGGGGGGGGFGFGGGGGGGGGGGGGGGGGGGGGGGGGGGGGGFGGGGGGGGGGGGGGGGGGGGGGGDGGGGGGGGGGGGGGGGGGFGGGGGGGG5?CEGGGGGGFCEGFGGGGGGGGGGGGGGGGCEGGGGGG?FGGFGGGGGGGGGFFGGGGGGGFGG*;CFEG:
@M01751:259:000000000-C669V:1:1102:18583:12185 1:N:0:AGAGTC
TAACGAAACCGGATTAGATACCCTGGTAGTCCACGCCGTAAACGATGTCGACTTGGAGGTTGTTCCCTTGAGGAGTGGCTTCCGGAGCTAACGCGTTAAGTCGACCGCCTGGGGAGTACGGCCGCAAGGTTAAAACTCAAATGAATTGACGGGGGCCCGCACAAGCGGTGGAGCATGTGGTTTAATTCGATGCAACGCGAAGAACCTTACCTACTCTTGACATCCAGCGAACTTAGCAGAGATGCTTTGGTGCCTTCGGGAACGCTGAGACCGGTGCTGCATGGCTGTCGTCAGCTCGTGT
+
CCCCCFGGGGDGGGDGGGGGGGFGFGGGGGGGFEFGGGGGGGGGGGGFFGGGGGGGCFGGGGCDFG@DGGGGGGGC@F7,C8FGDGGGGC<,BFEEGGGFGF7=BEEGEFEFGGCGEAGFGF@BFEGGG=FFGGGGDGGGACCGGGFFCEBCGGGECCECGGGFCFFG7B<<CDF9<?CFC<+2?CFGCC::<@:8*/:5E>CC8EG@CCFC?FCCCF9<6:EGG+0<?*:88CGGGGFGC*<+<??978E8?;CFEGGG>CF*;5/?8CC*/***2<EF6CC7E;8@CF:**1A++2:71
@M01751:259:000000000-C669V:1:1102:15841:12270 1:N:0:AGAGTC
GCCAGTACGTCATCCCCACCTTCCTCCGAGTTGACCCCGGCAGTCTCCTATGAGTCCCCGCCATAACGCGCTGGCAACATAGAACGAGGGTTGCGCTCGTTGCGGGACTTAACCCAACATCTCACGACACGAGCTGACGACAACCATGCACCACCTGTACACCGACCACAAGGGGGCGACCATCTCTGGCCGTTTCCGGTGTATGTCAAGCCTTGGTAAGGTTCTTCGCGTTGCATCGAATTAATCCGCATGCTCCGCCGCTTGTGCGGGCCCCCGTCAATTCCTTTGAGTTTTAGCCTTT
+
CCCCCGGGGGGGGGGGGGGGGGGGFGGGGGGGDGGGGGGGGEGGGCFFFFGGGGCFGGGGGGGGGGGGG@FDGGGGFGGGGGGGGGGGGGGGGGFDECGGGGFGEGDFFFGGGGGGGGGF8,EFGFGGGGGGGGGGFFC3*>F>F>D@FGGD@FGECGFGGGGGGDGGFFGFFCFGGGGGGGFGCGGG?@@ECE?FFGGGGGGGFC@FGGGFGDFF+<::@CG?FGGGGGEGEGFGFEFCEFGGGGGG>C>EGFFGGGG*:CEGG+0*:*::ECCG/1C5@0C+<CE+22<9FFCC7?C++
@M01751:259:000000000-C669V:1:1102:4100:12294 1:N:0:AGAGTC
GCCAGTACGTCATCCCCACCTTCCTCCGGTTTATCACCGGCAGTCTCCTTTGAGTTCCCGACCGAATCGCTGGCAACAAAGGATAAGGGTTGCGCTCGTTGCGGGACTTAACCCAACATTTCACAACACGAGCTGACGACAGCCATGCAGCACCTGTCTCACGGTTCCCGAAGGCACCGAAGCATCTCTGCTAAGTTCTCTGGATGTCAAGGCCAGGTAAGGTTCTTCGCGTTGCATCGAATTAAACCACATGCTCCACCGCTTGTGCGGGCCCCCGTCAATTCATTTGAGTTTTAACCTT
+
CCCCCGGFGGGGGGGGGGGGGGGGAGGGGGGGGGGGGGGGGCFGGGGGGGGFDFEFGGGGGGGGFFCGGGFGGGGGGGGGGFFFEFDFGGGGGGGFGGGFGGEFEFFEFGGGG?FGGGGGGGGGGGGGGDGGGGGGGEGGGGG@FGGGGFFGGCCFFC9B=EFGFGEGGGG@CEGGGGGGGEGGGG9FGFGDFGF:FFFC<FFGFDF:FC>CFFECGCGGGGGFGGGG5EGGGEEGFF56@GF:9@E8AFGGFFFGFCCFCEG8CG6+;*?ECCEE:E=E=?+0A+2<@@*:<99+A?CCG
@M01751:259:000000000-C669V:1:1102:20185:12319 1:N:0:AGAGTC
GCCAGTACGTCATCCCCACCTTCCTCCGGTTTATCACCGGCAGTCTCATTAGAGTGCTCAACTAAATGTAGCAACTAATGACAAGGGTTGCGCTCGTTGCGGGACTTAACCCAACATCTCACGACACGAGCTGACGACAGCCATGCAGCACCTGTGTTCAGGTTCCCTTTCGGGCACAGCCAAATCTCTTCGGCCTTCCTGACATGTCAAGGGTAGGTAAGGTTTTTCGCGTTGCATCGAATTAATCCACATCATCCACCGCTTGTGCGGGTCCCCGTCAATTCCTTTGAGTTTTAATCTT
+
CCCCCGGGGGGGGGGGGGGGGGGGGGGGGGGGGGGGGGGGGGGGGGGGGGGGGGGGGGGGGGGGGGDGGGGGGEGGGFGGGGGGGGGGGGGGGGGGFGGGGGGGGGG9EFGFGGGGGGGGGGGGGGGGGGGGGGGGGGGGGGGGCGDFGFGGGGGGGGFGGFGGGGGGDFGGEGE@FGGGGGCGGGGGGGFGGGGGGGGG@CF:FGGFFDFGGGGGGGGFEGFGGGGEGGGGGGDEGGEFGGGG?FCCFGCF??EFGGGGEGGGGGGGGCEGGGGGGGG5CFFGGGGGCFGGGGGGCGFGG
@M01751:259:000000000-C669V:1:1102:18359:12442 1:N:0:AGAGTC
GCCAGTACGTCATCCCCACCTTCCTCCGGTTTGTCACCGGCAGTCTCCTTAGAGTGCCCACCATAACGTGCTGGTAACTAAGGACAAGGGTTGCGCTCGTTACGGGACTTAACCCAACATCTCACGACACGAGCTGACGACAGCCATGCAGCACCTGTGTCTGAGTTCCCGAAGGCACCAATCCATCTCTGGAAAGTTCTCAGCATGTCAAGGCCAGGTAAGGTTCTTCGCGTTGCTTCGAATTAAACCACATGCTCCACCGCTTGTGCGGGCCCCCGTCAATTCATTTGAGTTTTAACCT
+
CCCCCGGGGGGGGGGGGGGGGGGGGGGGGGGGGGGGGGGGGGGGGGGGGGGGGGGGGGGGGGGGGGGGGGGGGGGGGGGGGGGGGGGGGGGGGGGGGGGGGGGGGGGGGGGGGGGGGGGGGGGGGGGGGGGGGGGGGGGGGGGGGGF<FGGFFGGGGGFGGGGGGGGGGGGDEEGGGGGGGGGGGGG@FGGGGGGGGGGGGGGGGGFGGGGCGGGGGGFGFFGGGGGGFFFDGGGGGGGGGFGGGGGGGGGGGGGFGGCEGGG8EFGFGGDGGGGGGGGGGGGGGGGGGFGGGGGGGC?EC
@M01751:259:000000000-C669V:1:1102:17194:12458 1:N:0:AGAGTC
TAACGAAACAGGATTAGATACCCTGGTAGTCCACGCCGTAAACGATGAATGCCAGCCGTTGGCCTGCTTGCAGGTCAGTGGCGCCGCTAACGCATTAAGCATTCCGCCTGGGGAGTACGGTCGCAAGATTAAAACTCAAAGGAATTGACGGGGGCCCGCACAAGCGGTGGAGCATGTGGTTTAATTCGAAGCAACGCGCAGAACCTTACCATCCCTTGACATGGCATGTTACCTCGAGAGATCGGGGATCCTCTTCGGAGGCGTGCACACAGGTGCTGCATGGCTGTCGTCAGCTCGTGTC
+
CCCCCGGGGGFGGGGGGGGGGGGGGGGGGGGGGGGGGGGGGGGGGGGGGGGGGGGGGGGGGGGGGGGGGGGGGGGGGGGGGGGGGGGDGGGGGGGGGGGGGGGGGGGGGGGGGGGGGGGGGGGGGGGGGGGGGGGGGGGGGGGGGGGGGGGGGGGGGGGGGGGGGGGEGGGGGGGG9CGGGGGGGGGFGFGGGGGGGGGGGGGGGGGGGGGGGGGGGFGGGGGGGGGGGGGGGGGGGGGGGGG>EGGGGFGGGFGGGGEGGGGGEEFGGGGGGGGGGFFCGGGGGGGGGGGGGGGGGGGG6
@M01751:259:000000000-C669V:1:1102:11836:12485 1:N:0:AGAGTC
TAACGAAACAGGATTAGATACCCTGGTAGTCCACGCCGTAAACGATGAATGTTAGCCGTCGGCATGCATGCATGTCGGTGGCGCAGCTAACGCATTAAACATTCCGCCTGGGGAGTACGGTCGCAAGATTAAAACTCAAAGGAATTGACGGGGGCCCGCACAAGCGGTGGAGCATGTGGTTTAATTCGAAGCAACGCGCAGAACCTTACCAGCCCTTGACATCCCGATCGCGGTTAGTGGAGACACTTTCCTTCAGTTAGGCTGGATCGGAGACAGGTGCTGCATGGCTGTCGTCAGCTCG
+
CCCCCGGGGGGGGGGGGGGGGGGGGGGGGGGGGGGGGGGGGGGGGGGGGGGGGGGGGGGGGGGGGGGGGGGGGGGGGGGGGGGGGGGGGGGGGGGGGGGGGGGGGDEGGGGGGGGGGGGGGEGGGGGGGGGGGGGGGGGFFFGGGCCFFGEGEGGGGGGGGGGGFGGGGGGGGGGGGGGGGGGGGGGGGGGGGGGGGEGGEGGGGDGGGGGGGGGGGGGGGGGGGGGDGGGGGGGGGGGGGFFFGGGGGGGGGGGG9EDGGGFGGGGFEGGGGGGGGGGGGGGFGGGC6CFGFGFGGFFFC
@M01751:259:000000000-C669V:1:1102:2738:12561 1:N:0:AGAGTC
GCCAGTACGTCATCCCCACCTTCCTCCGGTTTGTCACCGGCAGTCTCCTTAGAGTGCCCACCATAACGTGCTGGTAACTAAGGACAAGGGTTGCGCTCGTTACGGGACTTAACCCAACATTTCACAACACGAGCTGACGACAGCCATGCAGCACCTGTCTCAGAGTTCCCGAAGGCACCAAAGCATCTCTGCTAAGTTCTCTGGATGTCAAGGCCAGGTAAGGTTCTTCGCGTTGCATCGAATTAAACCACATGCTCCACCGCTTGTGCGGGCCCCCGTCAATTCATTTGAGTTTTAACCT
+
CCCCCGGGGGGGGGGGGGGGEFGGGGGGGGGGGGGGGGGGGGGGGCGGGGGGGGGGGGGGGGGGGGGGGGGGGGGGGGGGGGGGGGGGGGGGGGGEFFFGGGGGGGGDGGGGGGGGGGGGFFGGFEFGFGGGCCGGGGDEGGGGGFGGGGFGGGGGG<FFDGGGFFCGGGGGGGGGGGGGFGGGGGGFGGGGGGGGGGGGGGGGDGGGGGGGGG:FCFCFGGGGGGCC:FGGGDCEGGGGFFGGGGCFFFGGD6EFGGGGGGGGGGGF?8CDGGCEEEGCE*+<AFFFGCCECGGGGGGGE
@M01751:259:000000000-C669V:1:1102:6110:12590 1:N:0:AGAGTC
GCCAGTACGTCATCCCCACCTTCCTCCGGTTTGTCACCGGCAGTCCCATTAGAGTGCCCTTTCGTAGCAACTAATGGCAAGGGTTGCGCTCGTTGCGGGACTTAACCCAACATCTCACGACACGAGCTGACGACAGCCATGCAGCACCTGTGTTACGGCTCTCTTTCGAGCACTCCTCTATCTCTAAAGGATTCCGTACATGTCAAAGGTGGGTAAGGTTTTTCGCGTTGCATCGAATTAAACCACATCATCCACCGCTTGTTCGGGTCCCCGTCAATTCCTTTGAGTTTCAACCTTGCGG
+
CCCCCGGGGGGGGGGGCGGGGGGGGGGGGGFG;FFFGGGGGGGGGGGDFGGGGGGGGGGGGGGGGGGGGGGGGGGGFFGGGGGGGGGGGGGGGGGGEGGGGFGFDGDCGFEGGGCG9F<FGGGGCGEGGFGGGGGGGGGC<FCCFGGGGGFFFGCGGGGCGCFGGGFG<FGGGGGGGGGGGGFGG9BFGGFBFGGGGDGCGGGGG9CFFCGGGGGGGGB:FGGCEGGGGGGGCE5CFFGFFFFGGGGD?7<CFFGGCE*CEC+0;EG@*;FGGED=8FCCFFGGG?FGGG79FFFGGCECE
@M01751:259:000000000-C669V:1:1102:18300:12651 1:N:0:AGAGTC
GCCAGTACGTCATCCCCACCTTCCTCCGGTTTATCACCGGCAGTCTCCTTTGAGTTCCCGACCAAATCGCTGGCAACAAAGGATAAGGGTTGCGCTCGTTGCGGGACTTAACCCAACATTTCACAACACGAGCTGACGACAGCCATGCAGCACCTGTCTCACGGTTCCCGAAGGCACTAAGGCATCTCTGCCAAATTCCGTGGATGTCAAGAGTAGGTAAGGTTCTTCGCGTTGCATCGAATTAAACCACATGCTCCACCGCTTGTGCGGGCCCCCGTCAATTCATTTGAGTTTTAACCTT
+
CCCCCGGGGGGDGGGGGGGGGGGGGGGGGGGGGGGGGGGGGGCFGGGGGGGGGGGGFGGGGGGFGFFGGFGGGGGGGGGGGGGGGGGGGGGGGGGGGGGFGGGGGGGGGGGGGGGGGFFGGGGGGGGGDGGGGGGGGGGGGDGFFGFGGGFGGGGGGG=FAFCDFCFGGGGGGDGGGGGFC7FGG7CFCFGGGGGCFGGGGEFDFGGGGGGFGDGFGGGGGCGGDGGGF7FGGDEGFF>FCGGGGGGDF55?+<F?FGGFCGGGFGCECEEGGGGGGEG5=FEGFGFFGGGGCGGGGE7CF
@M01751:259:000000000-C669V:1:1102:10516:12684 1:N:0:AGAGTC
GCCAGTACGTCATCCCCACCTTCCTCCGGTTTATCACCGGCAGTCTCCTTTGAGTTCCCACCATTACGTGCTGGCAACAAAGGATAAGGGTTGCGCTCGTTGCGGGACTTAACCCAACATTTCACAACACGAGCTGACGACAGCCATGCAGCACCTGTCTCAGAGTTCCCGAAGGCACTAAAGCATCTCTGCTAAATTCTCTGGATGTCAAGAGTAGGTAAGGTTCTTCGCGTTGCATCGAATTAAACCACATGCTCCACCGCTTGTGCGGGCCCCCGTCAATTCATTTGAGTTTTAACCT
+
CCCCCGGGGGGGGFGGGGGGGGGGGGGGGGGGGGGGGGGGGGGGGGGGGGGGGGGGGGGFGGGGGGGGGGGGGGGGGGGGGGGGGFGGGGGGGGGGDEGGGFGGGGGGGGGGGGGGGGGGGGGGGGGGGGGGEGGGGGGGGGGGGGG?FGFGGGGGGGGGGGDGGGGGGGGGDFEFGGGGFGGGGGGAFGGGGGDGGGGGGGGGFGCFCGGGGGGGGGGGGGGGGGGGCCGGFGEEFGGGGFFEGGCFGGGGGCGGGGGGGGGGGFG?FCEGGGGGGDECCCFFGGFGGGGCFGGGGGFFC
@M01751:259:000000000-C669V:1:1102:2257:12721 1:N:0:AGAGTC
GCCAGTACGTCATCCCCACCTTCCTCCGGTTTGTCACCGGCAGTCTCCCTAGAGTGCCCAACTGAATGCTGGCAACTAAGGATAGGGGTTGCGCTCGTTGCGGGACTTAACCCAACATCTCACGACACGAGCTGACGACAACCATGCACCACCTGTCACCATTGTCCCCGAAGGGAAAACTTGATCTCTCAAGCGGTCAATGGGATGTCAAGAGTTGGTAAGGTTCTTCGCGTTGCTTCGAATTAAACCACATGCTCCACCGCTTGTGCGGGCCCCCGTCAATTCATTTGAGTTTTAACCT
+
CCCCCFGFGDGGGGFDGGGGFDGGGGGGGGGGGGGGGFEDGGDGGAFGFGGFEC,CFGEFG7@FDFFEEF9FEGGGFGFFGGGGGGGEFEDGGG7?C+CEFGGGGGGGG9,CFGGGG@C9?FEFGGGEGGGEDGF8:FGGGGDGGGGGGGFGGGGFGGGGGGGGGAFGGGCCEEEFGGFFGCFFGGFFCGEGDFEGEGGGGGCCFGGG?FFGGGGGGGFEGGGGCFGFFCB@GEC>EFGGFFEGGGGGGCFGGFCCGFGGG55*8*;E?CGGGCG5CEEGEGF7F?FFFGC>CF??FGF+2
@M01751:259:000000000-C669V:1:1102:6997:12728 1:N:0:AGAGTC
TAACGAAACCGGATTAGATACCCTGGTAGTCCACGCCGTAAACGATGTCAACTAGCCGTTGGGATCCTTGAGATCTTAGTGGCGCAGCTAACGCATTAAGTTGACCGCCTGGGGAGTACGGCCGCAAGGTTAAAACTCAAATGAATTGACGGGGGCCCGCACAAGCGGTGGAGCATGTGGTTTAATTCGAAGCAACGCGAAGAACCTTACCTGGCCTTGACATGCTGAGAACTTTCCAGAGATGGATTGGTGCCTTCGGGAACTCAGACACAGGTGCTGCATGGCTGTCGTCAGCTCGTGT
+
CCCCCGGGGGDGGGGGGGGGGGGGGGGGGGGGGGGGGGGGGGGGGGGGGGGGGGGGGGGGGGGGGGGGGGGGGFGGGGGGGGGGGGGGGGGGGGGGGGGGGGGGGGGGGGGGGGGGGGGGGGGGGGGGGGGGGGGGGGGGGGGGGGGGGGGGGGEGGGGGGGGFFGGGGGGCFGGGGGGGGGGGGGGGGGGGGGGGGGGGGD8CFGGGGGGGGGGGGGGGGGGGGGGGCCFEFGGGGGGGGGGGGFGG8F<@FFGGGGGGDEGGGGGGGGGGGGG8EGGGGGGGGCE@FGGGGGGGGGGC:
@M01751:259:000000000-C669V:1:1102:16434:12732 1:N:0:AGAGTC
TAACGAAACAGGATTAGATACCCTGGTAGTCCACGCCGTAAACGATGTCAACTAGCCGTTGGGATCCTTGAGATCTTAGTGGCGCAGCTAACGCATTAAGTTGACCGCCTGGGGAGTACGGCCGCAAGGTTAAAACTCAAATGAATTGACGGGGGCCCGCACAAGCGGTGGAGCATGTGGTTTAATTCGAAGCAACGCGAAGAACCTTACCTGGCCTTGACATGCTGAGAACTTTCCAGAGATGGATTGGTGCCTTCGGGAACTCAGACACAGGTGCTGCATGGCTGTCGTCAGCTCGTGT
+
CCCCCGGDCGCFFGGGGGGGFDGGGGGGGGFEEFEEGGFCCGGGGGGGGGGFCFFG8FBCGGGCCC<E<FFGGGGG9FGFAFGGGGGGGFEGGCFFEEGCCFCGGGCFEEGGCE+@FFGGGDGGG::BDGFFGGFF8FGGDGGGFGGGGGGC=:CDCGFE77*DGCGGEFECFFDFGC;:8*2CCGGGG,FFGGFFGFFGGGGGFGFGGFFGGGGGGGGGGGGFGGFF8CFGCFFC<CC7C>CFG6ACECGGGGFGGGG>EGFFCC?9CFGGD5<++A<FCFF=FFCCG*;8*;CCCEG::
@M01751:259:000000000-C669V:1:1102:11018:12836 1:N:0:AGAGTC
GCCAGTACGTCATCCCCACCTTCCTCCGGTTTATCACCGGCAGTCTCCTTTGAGTTCCCGACCGAATCGCTGGCAACAAAGGATAAGGGTTGCGCTCGTTGCGGGACTTAACCCAACATTTCACAACACGAGCTGACGACAGCCATGCAGCACCTGTTCTGGGGCCAGCCTAACTGAAGGACAATGTCTCCACTGCCCATACCCCGAATGTCAAGAGCTGGTAAGGTTCTGCGCGTTGCTTCGAATTAAACCACATGCTCCACCGCTTGTGCGGGCCCCCGTCAATTCCTTTGAGTTTTAA
+
CCCCCGGGGGGGGGGGGGGGGGGGGGGGGGGGGGGGGGGGGGGFGFGGGGGGGGGGGGGFGGGGFFGGGGGGGGGGGGGGGGGGGGGGGGGGGGGDGGGGGGGGDGGGGGGGGGGGGGGGGGGGGGGGGGGGGGGGGGGGGEFFGGGGGGGGGGGGGGGGGGGGGGGGGGGGGGGGGGFGGGGGGGGGGGGGGCFGGGGGGGGGGGDGGFGGGGEFFGGGGGGFCFACFGGGGGGGGGGGGECFGGGFGGGGGGFFGGCCFGGG5:CEFGGGGGECGGGECCCCEFGGGDFFC7*0AFGGC
@M01751:259:000000000-C669V:1:1102:27995:12890 1:N:0:AGAGTC
TAACGAAACAGGATTAGATACCCTGGTAGTCCACGCCGTAAACGATGTCGACTTGGAGGCTGTTTCCTTGAGCAGTGGCTTCCGGAGCTAACGCGTTAAGTCGACCGCCTGGGGAGTACGGCCGCAAGGTTAAAACTCAAATGAATTGACGGGGGCCCGCACAAGCGGTGGAGCATGTGGTTTAATTCGATGCAACGCGAAGAACCTTACCTGGCCTTGACATCCAGAGAACTTAGCAGAGATGCTTTGGTGCCTTCGGGAACTCTGAGACAGGTGCTGCATGGCTGTCGTCAGCTCGTGT
+
CCCCCGGGGGD8,CFFFFGFGGGGGFGGGGGAFGGG<@FECFGGFC@FFGCF@EEGCFGC@FGGGCFEG9@C8,CC,F7,C,C@FGC=F<EG>F+7>F@,CFGGEGD@FFFFCG7CFGFGGDCFECF@F>DFFFFDG@FBF9D<F<FGGGCDCC*>*1>7F<FC<=C<<@<FGF*,,8?F<CFGG,<?FCFEGF9FGG>E88AFF@FFGFE9F/*;EGFE+<:+0C+3;F+<7CAFGC7CCCFGF7<@?8GGG*++018>8E8:9<C:7<:@F*2<8E?C+<FFFGE8<*;CC>FC<5*/*
@M01751:259:000000000-C669V:1:1102:25035:12895 1:N:0:AGAGTC
TAACGAAACCGGATTAGATACCCTGGTAGTCCACGCCGTAAACGATGTCGACTTGGAGGTTGTTCCCTTGAGGAGTGGCTTCCGGAGCTAACGCGTTAAGTCGACCGCCTGGGGAGTACGGCCGCAAGGTTAAAACTCAAATGAATTGACGGGGGCCCGCACAAGCGGTGGAGCGTGTGGTTTAATTCGATGCAACGCGAAGAACCTTACCTACTCTTGACATCCACGGAATTCGGCAGAGATGCCTCAGTGCCTTCGGGAACCGTGAGACAGGTGCTGCATGGCTGTCGTTCGCTCGTGT
+
CCCCCCGGGGG:+8@EFDGGGGGEFC<A<DE9CAC+@FFGGGGGGGGFGGGG7FC?CGGDGGEGFGGGF@,FFCFFFFGFC8,CEECFGFFEGGGEGGFDEGDF7C@7>:FF7CGD:E,FCEFCEGGEEG9EFGGC8BFGGGCGFGGGGGGEGGGGGGGGFEGGCGGGFECFFG7*=FCE,*+?FCC?C7@C;CCFG>8>5CCFFFGGG6CCFGFEDFFGFGC?CCC58?EG6CFDEGCCCGG??FGDEGGFGF9CF5E8*/;E885CEC98;C9<EGFGGFGGG68:CFE8**:?FGEF>
@M01751:259:000000000-C669V:1:1102:12840:12960 1:N:0:AGAGTC
TAACGAAACAGGATTAGATACCCTGGTAGTCCACGCCGTAAACGATGTCGACTTGGAGGTTGTTCCCTTGAGGAGTGGCTTCCGGAGCTAACGCGTTAAGTCGACCGCCTGGGGAGTACGGCCGCAAGGTTAAAACTCAAATGAATTGACGGGGGCCCGCACAAGCGGTGGAGCATGTGGTTTAATTCGATGCAACGCGAAGAACCTTACCTGGCCTTGACATCCAGAGAACTTAGCAGAGATGCTTCGGTGCCTTCGGGAACTCTGAGACAGGTGCTGCATGGCTGTCGTCAGCTCGTGT
+
CCCCCGGGGGFGGGGGGGGGGGFGFGGGGGGGGGGGGGGGGGGGGGGGGGGGGGGGGGGGGGGGGGGGGGGGG<@FGGGGGGGGGGCFGGGGEGGGGGFEGG7FFGGGGGFGGGGGGGGCEGGGGGGGGGFGGGGGGFGGGCFFFCAFGGGGGGGGGGDGDGGGGCGCFGGFGG*<<FGFGGGGFGGGGGGGGGGGGGG5EEGGGGGGFC6FFGGGGG?CFFGGGGGFGGGGGDFFDF<*;EDGGCC@CCGDEFFFGGGGG5FGFGDCCFG?EF?G6++6<CCFCFDGF8F*:/69<E=55
@M01751:259:000000000-C669V:1:1102:29523:12967 1:N:0:AGAGTC
TAACGAAACAGGATTAGATACCCTGGTAGTCCACGCCGTAAACGATGATAACTAGCTGTCCGGGCACTTGGTGCTTGGGTGGCGCAGCTAACGCATTAAGTTATACGCCTGGGGAGTACGGCCGCAAGGCTAAAACTCAAATGAATTGACGGGGGCCCGCACAAGCGGTGGAGCATGTGGTTTATTTCGATGCACAGCGAAGAACCTTACCTCCTCTTGACATCAACGGAATTTGGCAGAGATGCCTTAGTGCCTTCGGGACCCGTGAGACAGTTGCTCCATGGCTGTCGTTAGCTCGTGT
+
CCCCCGD7@E<C@@CFCFGCC,,C@@CFEF@@F@@@CCF76DE,@@C,C<C,CF@,CFCEF:F@FEC<FEG,6CCA,B8@FG@C7F@+CFGGGG+=CEC,CEE,9CACFEFGGE46?F,B++@@F7@@F7,D,5CF:,?3,D9,8@=,3>FC@77F<*FCFGGE,,CCFEC:7,=,8?F9<CF:,,?FFEC2*2,,:*11:<<:8:A++<E++;CEEGC+CC7E++*21*2*3<A+0:8*;*<EFCFDCC9<@3<ECC**2*2***//*99802+3+++087+***/2<5@/8*+3</:5/
@M01751:259:000000000-C669V:1:1102:8006:13040 1:N:0:AGAGTC
GCCAGTACGTCATCCCCACCTTCCTCCGGTTTATCACCGGCAGTCTCCTTTGAGTTCCCGGCATCACCCGCTGGCAACAAAGGATAAGGGTTGCGCTCGTTGCGGGACTTAACCCAACATTTCACAACACGAGCTGACGACAGCCATGCAGCACCTGTCTCAGAGTTCCCGAAGGCACCAAAGCATCTCTGCTAAGTTCTCTGGATGTCAAGGCCAGGTAAGGTTCTTCGCGTTGCATCGAATTAAACCACATGCTCCGCCGCTTGTGCGGGCCCCCGTCAATTCCTTTGAGTTTTAGCCT
+
CCCCCGGGGGGGGGGGGGGGGGGGGGGGGGGGGGGGGGGGGGGGGFGGGGGGGGGGGGGGGGGGGGGGGGGGGGGGGGGGGGGDG<FFEGGGGGGGGGGGGGGGGGGGGGGGGGGGGGGGGGGGGGGGGGGGGGGGGGGGGGGGGGGGGGGGCGGGEGFGGGGGGGGGGGGGGGGGGGGGGGGGGGGEGGGGGGGFGGGGGGGGGGGGGGGGGGFGGGGGGGGGGGGGGGGGGGEEGGGGGGGGGGGGGGGGGFGGGGGGGGGGGGG6C>CEGCEEEGGGGDGFGGGGGGFGGGGGDGCGF
@M01751:259:000000000-C669V:1:1102:9137:13081 1:N:0:AGAGTC
GCCAGTACGTCATCCCCACCTTCCTCCGGTTTGTCACCGGCAGTCTCATTAGAGTGCTCAACTAAATGTAGCAACTAATGACAAGGGTTGCGCTCGTTGCGGGACTTAACCCAACATCTCACGTCACGAGCTGACGACAGCCATGCAGCACCTGTGTTACGGTTCTCTTTCGAGCACAACCAAATCTCTTCGGTCTTCCGTACATGTCAAGGGTAGGTAAGGTTTTTCGCGTTGCATCGAATTAATCCCCATCATCCACCGCTTGTGCGGGTCCCCGTCAATTCCTTTGAGTTTTAATCTT
+
CCCCCGGGGGGGGGGGGGGGFFGGGGGGGGGGGGGGGGEGGGGGGFGGGGGGGGGGGGGGGGGGGGGGGGGGGGGGGGGGGGGGCGGGGGGGGGGGGGGGGGGGGGGGGGGGGGGGFGGGGGGGGGGGGDDGGGGGGGGGGGGGGGGGGGGGGGGGGGFFEGGGGGGGGGGGFGGGGGGGEGGEGGGGGGGGGGGGGGGGAB@CGGGFFCFFGGGGFFFGGGGGGGGGGDEFC@@9CC@FDGFFFFGF+;*;EFCCFFGGGG*:8;?98ED8CCCFGGGGGGCF9EGF::@<EFC++:+<C
@M01751:259:000000000-C669V:1:1102:4742:13107 1:N:0:AGAGTC
GCCAGTACGTCATCCCCACCTTCCTCCGGTTTATCACCGGCAGTCTCCTTTGAGTTCCCGGCATTACCCGCTGGCAACAAAGGATAAGGGTTGCGCTCGTTGCGGGACTTAACCCAACATTTCACAACACGAGCTGACGACAGCCATGCAGCACCTGTCTCACGGTTCCCGAAGGCACTAAGGCATCTCTGCCAAATTCCGTGGATGTCAAGAGTAGGTAAGGTTCTTCGCGTTGCATCGAATTAAACCACATGCTCCACCGCTTGTGCGGGCCCCCGTCAATTCATTTGAGTTTTAACCT
+
CCCCCGGGCGGGGGGGGGGGGGGGGGGGGGGGGGGGFGGGGGGGGGGGGGGGGGGFCGGGGGGGGGGGGGGGGGGGGFGGCFGGGGGGGGGGGGDGGGEEGGG>FGGGGFFGGFGGGGGFGGFGGGGGGGGG7FG?FFGGGGDGFDGDGGGGGGGGGFGGGGGGGFGGGGGGGGGGGGGFGGGGGFFA@<FGGGGGGCGGFGFEGGDFGGGFGFGGGGFGFGGFGGGGG7@FGG5>C@C88ECGGGGGCFFGFCGFCF6CF>CE8;F@FGCEGGGEGE1?E5<<<+<CCC7C?CFGG+0<9
@M01751:259:000000000-C669V:1:1102:14570:13132 1:N:0:AGAGTC
GCCAGTACGTCATCCCCACCTTCCTCCGGTTTATCACCGGCAGTCTCCTTTGAGTTCCCGACCGAATCGCTGGCAACAAAGGATAAGGGTTGCGCTCGTTGCGGGACTTAACCCAACATTTCACAACACGAGCTGACAACAGCCATGCAGCACCTGTCTCACGGTTCCCGAAGGCACTGAGGCATCTCTGCCAGATTCCGTGGATGTCAAGAGTAGGTAAGGTTCTTCGCGTTGCATCGAATTAAACCACATGCTCCACCGCTTGTGCGGGCCCCCGTCAATTCATTTGAGTTTTAACCTT
+
CCCCCGGGGGGGGGGGGGGGGGGGGGGGGGGGGGGGGGGGGGGGGGGGGGGGGGGGGGGGGGGGC8BCFGGGGGGGGGGGGGGGGGGGGGF>FGGGGGGGGGGGEGGGGGGFFGDGGGGGGGGGGGGGGGGGGGGGG9FGGGGGGGGGGGGGGGGGGGGGGGGGGGGGGGGCFGGGGGGFECGGGGGGGCDGFGGGGGGGGCFD@FGGGGGGGGGGGGGEGGGGGGGGFFEEGCGGGGDG?CEGGCFGFGDCFCFGDGGGGD8EEGCFGGGGGGGGGCE=CGGGGGGFG78<EGFFEGFGG
@M01751:259:000000000-C669V:1:1102:17493:13188 1:N:0:AGAGTC
TAACGAAACAGGATTAGATACCCTGGTAGTCCACGCCGTAAACGATGTCAACTAGCCGTTGGAATCCTTGAGATTTTAGTGGCGCAGCTAACGCATTAAGTTGACCGCCTGGGGAGTACGGCCGCAAGGTTAAAACTCAAATGAATTGACGGGGGCCCGCACAAGCGGTGGAGCATGTGGTTTAATTCGAAGCAACGCGAAGAACCTTACCAGGCCTTGACATGCAGAGAACTTTCCAGAGATGGATTGGTGCCTTCGGGAACTCTGACACAGGTGCTGCATGGCTGTCGTCAGCTCGTGT
+
CCCCCGGGGGFGFGGGGGGGGGGGGGGGGGGGGGGGGGGGGGGGGGGGGGGGGGGGGGGGGGGGGGGGGGGGGGGGGGGGGGGGGGGGGGGGGGGGGGGGGGGGGFEGGGGGGGGGGGGGGGGGGGGGGFGGGGGGGGGGGGGGGGGGGGGGGGGGGGGGDGGGGGGGFGGGGGGGGGGGGGGGGGGGGGGGGGGGEGGGGGGGGGGGGGGGGGGGGGGGGGGGGGGGGGGGGGGGGGGGGGGGC;C@6CF>FGGCGGGGGEGGGGFGF9EC@CFFGGGGGGGGGFDF?GFFFGG?FDEG5
@M01751:259:000000000-C669V:1:1102:26424:13202 1:N:0:AGAGTC
GCCAGTACGTCATCCCCACCTTCCTCCGGTTTATCACCGGCAGTCTCCTTTGAGTTCCCGACCGAATCGCTGGCAACAAAGGATAAGGGTTGCGCTCGTTGCGGGACTTAACCCAACATTTCACAACACGAGCTGACGACAGCCATGCAGCACCTGTCTCACGGTTCCCGAAGGCACTAAGGCATCTCTGCCGAATTCCGTGGATGTCAAGAGTAGGTAAGGTTCTTCGCGTTGCATCGAATTAAACCACATGCTCCACCGCTTGTGCGGGCCCCCGTCAATTCATTTGAGTTTTAACCTT
+
CCCCCGGGGGGGGGGGGGGGGGGGFGGGGGGGGGGGGGGGGGGGGFGGGGGGGGGGFGGGGGGG@@BFGGGGEGGGGGGGDDGGGGGGGGGGGGGEGGGFFGGGEGFGGGGFGEFGGGGGGGGGGGGGGGGGGGGGGEGGGGGG@EFFCDFGGGCGGGGGCFGG@FGGGGGDFGGGGCF:CFGGGGGGGGGFEGDGFGGGFCFCCCGGGGGGGGGGGFGFGGGGGGF9EDCGC*A+<:5*;CF:EFGFGGG6+::AC@FG5CGEGF6<*:*::CEGEGG*?FGFGGEGEF5<CFFFGGGFG
@M01751:259:000000000-C669V:1:1102:9517:13233 1:N:0:AGAGTC
TAACGAAACAGGATTAGATACCCTGGTAGTCCACGCCGTAAACGATGTCGACTTGGAGGTTGTTCCCTTGAGGAGTGGCTTCCGGAGCTAACGCGTTAAGTCGACCGCCTGGGGAGTACGGCCGCAAGGTTAAAACTCAAATGAATTGACGGGGGCCCGCACAAGCGGTGGAGCATGTGGTTTAATTCGAAGCAACGCGCAGAACCTTACCATCCCTTGACATGGCAGGATTGTCCGAGAGATCGGTCGTTCCCTTCGGGGACCTGCACACAGGTGCTGCATGGCTGTCGTCAGCTCGTGT
+
CCCCCGGGGGGFGGGGGGGGCGGCFGGGGGFGFGGGGDGEDGGGGGGGGGGGGGGGGGGGGGGGGFGCFFGGDEFGGGDGGGGGGGGGGFFGGGGGGGGGFFGGGGGDGGGGGGFGGGGGGGGEGGGGGGGGFGGGGGGGCFGGGGGGGGG>CGG7FGGGGGGGGGGGGGGFGG7CGGGGFFGGGGFGCFFGGGGGGGGGGGGGGGGGCFFGGGGGGGGGGGGFGGGGGEGGFG7@CED8C5AFGGGGGGGGFGGGGGGEGGGGGEFEGGGGGGGGFECGFFGCGF>:CC@@5*<<CGG5*
@M01751:259:000000000-C669V:1:1102:20331:13249 1:N:0:AGAGTC
TAACGAAACAGGATTAGATACCCTGGTAGTCCACGCCGTAAACGATGTCGACTTGGAGGTTGTTCCCTTGAGGAGTGGCTTCCGGAGCTAACGCGTTAAGTCGACCGCCTGGGGAGTACGGCCGCAAGGTTAAAACTCAAATGAATTGACGGGGGCCCGCACAAGCGGTGGAGCATGTGGTTTAATTCGATGCAACGCGAAGAACCTTACCTACTCTTGACATCCACGGAATTCGGCAGAGATGCCTTAGTGCCTTCGGGAACCGTGAGACAAGTGCTGCATGGCTGTCGTCAGCTCGTGT
+
CCCCCGGGGGGGGGGGGGGGGGGGGGGGGGGGGGGGGGGGGGGGGGGGGGGGGGGGGGGGGGGGGGGGGGGGGGGGGGGGGGGGGGGGGGGGGGGGGGGGGGGGGGGGGGGGGGGGGGGDGGGGG7FCFFFGGGGGGGGGGGGGGGGGGGGGGGGGGGGGDGGGGGGGGGGGGGGGGFGGFFGGCGGGFCGGGGGGGGGEGGGGGGGGGGGGGGGGGGGGGGGGGGGGGGGEGGGGGGG@FGGFGGGGGGGGGGGGGFGCEECFDECFDDGG*8CCFGEFFFGGGGGF@E;CFGGGGGEEC
@M01751:259:000000000-C669V:1:1102:9322:13261 1:N:0:AGAGTC
GCCAGTACGTCATCCCCACCTTCCTCCGGTTTATCACCGGCAGTCTCCTTTGAGTTCCCGACCGAATCGCTGGCAACAAAGGATAAGGGTTGCGCTCGTTGCGGGACTTAACCCAACATTTCACAACACGAGCTGACGACGGCCATGCAGCACCTGTCTCAGCGTTCCCGAAGGCACCAATCCATCTCTGGAAAGTTCGCTGGATGTCAAGAGTAGGTAAGGTTCTTCGCGTTGCATCGAATTAAACCACATGCTCCACCGCTTGTGCGGGCCCCCGTCAATTCATTTGAGTTTTAACCTT
+
CCCCCGGGGGGGGGGGGGGGGGGGGGGGGGGGGGGGGGGGGGGGGGGGGGGGGGGGGGGGGGGG@@BCFGGGGGGGGGGGGGGGGGFGGGGGGGGGGGGGGGGGGGGGGGGGGGGGGGGGGGGGGGGGGGGGGGGGGGGGGGGGGGGGGGGGGGGGGGFGGGGGGGGGGGGGGGGGGGGGGGGGGGGGGGGGGGGGGGGDGGGFGGGGGGGGGGGGGGGGGG?FGGGGGGGGGGGDGFEFFGGFFEGFGGFC6CC?CCFGGGGGFGGGGDGGGGGGGCC:CGGGFCGGCC5AFGGGFGDFG
@M01751:259:000000000-C669V:1:1102:7129:13270 1:N:0:AGAGTC
GCCAGTACGTCATCCCCACCTTCCTCGCGGCTTATCACCGGCAGTCTCCCTAGAGTGCCCAACTGAATGATGGCAACTAAGGACGTGGGTTGCGCTCGTTGCGGGACTTAACCCAACATCTCACGACACGAGCTGACGACAGCCATGCAGCACCTGTGTTCGCGTCCCCGAAGGGAACCCCGGATCTCTCCGGATGGCACGACATGTCAAGGGATGGTAAGGTTCTGCGCGTTGCTTCGAATTAAACCACATGCTCCACCGCTTGTGCGGGCCCCCGTCAATTCCTTTGAGTTTTAATCTT
+
CCCCCGGGGGGGGGGGGGGGGGGGGGGGGGGGGGGGGGGGGGGGFGGGGGGGGGGGGGGGEGGGGGFGGGGGGGGGGGGGGGGGGGGGGGGGGGGGGGGGDGGGGGGGGGGGGGGGGGGGGGGGGGGGGGGGGGGGGGGGGGGGGGGGGGGGGGGGGFFGGEGGGGGGG:FGGGGFGGGGGGGGFFDGCEGEC:CFGGGGGEGGGGGGDFGGGGGGGGGFGGFFFGGGG>GGGGGGGGGGGGGGFGCGGGGG?F9CG?FGEGGGGGGGGGGGGD5:ECGE5FGGGGGGG?FGGGGGFFGGG
@M01751:259:000000000-C669V:1:1102:20476:13301 1:N:0:AGAGTC
TAACGAAACAGGATTAGATACCCTGGTAGTCCACGCCGTAAACGATGATAACTAGCTGTCCGGGGACATGGTCTTTGGGTGGCGCAGCTAACGCATTAAGTTATCCGCCTGGGGAGTACGGCCGCAAGGTTAAAACTCAAAGGAATTGACGGGGGCCTGCACAAGCGGTGGAGCATGTGGTTTAATTCGAAGCAACGCGCAGAACCTTACCAGCGTTTGACATGTCCGGACGATTCCCAGAGATGGGTCTCTTCCCTTCGGGGACTGGAACACAGGTGCTCCATGGCTGTCGTCAGCTCGG
+
CCCCCGGGGGGFGFEDGGGGGCFG@FFGGG9DFFECDFEGCFFFC?FCFED6FFFFGCEFGECECGGGAFGAEFFGGFEEFGCF>=:FFCFEFFGG,ED9FF9,AF++?@FCFG7CFFGG+>@FDGDFFGG?F9DD8BFGA=8=<FDDFF@FCFBCCEF7DCFFFFCF=:FFGG7CF<9FCF+?:C@9:FGGGGFCC7FFDEDCFCFFG?+C?FG;8?EFGG:+<:9ED*?CCC59+:A+8@6:?ECC?*<C:9<AFDC8CEEGGCCCCFDFFFG5E?FF+<<AEFC6:89CECCEG+</*
@M01751:259:000000000-C669V:1:1102:10960:13346 1:N:0:AGAGTC
TAACGAAACAGGATTAGATACCCTGGTAGTCCACGCCGTAAACGATGAGTGCTAGGTGTTCGGGGTTTCGATACCCTGGGTGCCGAAGTTCACGCATTAAGCACTCCGCCTGGGGAGTACGGTCGCAAGACTGAAACTCAAAGGAATTGACGGGGACCCGCACAAGCAGTGGAGTATGTGGTTTAATTCGAAGCAACGCGAAGAACCTTACCAAGTCTTGACATCCTTCTGACCGGGCTAGAGATAGTCTTTCCCTTCGGGGCAGAAGTGACAGGTGGTGCATGGTTGTCGTCAGCTCGTG
+
CCCCCGGGGGGGGGGGGGGGGGGGGGGGGGGGGGGGGGGGGGGGGGGGGGGGGGGGFGGGGGGDGGGGGGGGGGGGGGGGGGGGGGGGGGGGGGGGGGGGGGGGGGGGGGGGGGGEGGGGGGGGGGGGDGGGGGGFGGGGGGGGCGGGGGGGGGGGGGGGDGGGDGGGG9CCFGGGGGGGGGFFGGFGGGGGGGGGGGGGGGGGGGGGGGGGGGGGGGGGGGGGGGGGGGGGGFGGECEGGGGGGGGGGGGGGGGFGGGG>EGGGGGGGGGFFFGGGGG=@+AFFGFGGCEFGGDE9AEE5
@M01751:259:000000000-C669V:1:1102:18584:13366 1:N:0:AGAGTC
TAACGAAACAGGATTAGATACCCTGGTAGTCCACGCCGTAAACGATGTCGACTTGGAGGTTGTTCCCTTGAGGAGTGGCTTCCGGAGCTAACGCGTTAAGTCGACCGCCTGGGGAGTACGGCCGCAAGGTTAAAACTCAAATGAATTGACGGGGGCCCGCACAAGCGGTGGAGCATGTGGTTTAATTCGATGCAACGCGAAGAACCTTACCTACTCTTGACATCCACGGAATTTGGCAGAGATGCCTTAGTGCCTTCGGGAACCGTGAGACAGGTGCTGCATGGCTGTCGTCAGCTCGTGT
+
CCCCCGGGGGGGGGGGGGGGGGGGGGGGGGGGGGGGGGGGGGGGGGGGGGGGGGGGGGGGGGGGGGGGGGGGGGGGGGGFFFGGGGGGGGGGGGGGGGGGGGGGGGGGGGGGGGGGGGGGGGGGGGGGGGGGFGGGGGGGGGGGGGGGGGGGGGGGGGGGGGGGGGGGGGEGGGGGGGGGFFGGGGGGGGGGGGGGGGGGGGGGGGGGFGGGGGGGGGGGGGGGGGGGGGGGGGGGGGGGGGGGGGGGGGGGGGGGGGGGGGGGECCFGGGGGGGGGGC@GGGGF6EGGGGGF56CFG5C:
@M01751:259:000000000-C669V:1:1102:18828:13422 1:N:0:AGAGTC
GCCAGTACGTCATCCCCACCTTCCTCCGGTTTATCACCGGCAGTCTCCTTTGAGTTCCCGACCGAATCGCTGGCAACAAAGGATAAGGGTTGCGCTCGTTGCGGGACTTAACCCAACATTTCACAACACGAGCTGACGACAGCCATGCAGCACCTGTCTCACGGTTCCCGAAGGCACTAAGGCATCTCTGCCAAATTCCGTGGATGTCAAGAGTAGGTAAGGTTCTTCGCGTTGCATCGAATTAAACCACATGCTCCACCGCTTGTGCGGGCCCCCGTCAATTCATTTGAGTTTTAACCTT
+
CCCCCGGFGGGGGFGGCFGEFGGGCFFGEGGGGFFGGGGGGEGGFCFGGGGGFGGGGGGEEGG7@868CFDEGGCGGGGGGGGGFFGEEFFGF@EFGGEFD>FC=FGGGGFFGGGGGGFFGFGFFGDGDDEF:FDGGGGCFGFGG9>CFGGGGF>:FGFGGGGEFECCCEGE@GFGGGGCFFF7FB,CCFGGGC,C3CFCFG@FGGCFGEGGGFFFGGGEFEFCGCFFGG>EG58:<9CEGF>CEECFGG58CC9EGGGGEEEGFF+@EGC>:EGGGECEEC7?E7CGFFFFFFGG8<FGG
@M01751:259:000000000-C669V:1:1102:17283:13442 1:N:0:AGAGTC
TAACGAAACCGGATTAGATACCCTGGTAGTCCACGCCGTAAACGATGTCGACTTGGAGGCTGTTCCCTTGAGGAGTGGCTTCCGGAGCTAACGCGTTAAGTCGACCGCCTGGGGAGTACGGCCGCAAGGTTAAAACTCAAATGAATTGACGGGGGCCCGCACAAGCGGTGGAGCATGTGGTTTAATTCGATGCAACGCGAAGAACCTTACCTACTCTTGACATCCAGAGAATTTAGCAGAGATGCTTTAGTGCCTTCGGGAACTCTGCGACAGGTGCTGCATGGCTGTCGTCAGCTCGTGT
+
CCCCCGGGGGEGGGGGGGGGGGGGGGGGGGGGGFGGGGGGGGGGGGGGGGGGGGGGGGGGGGGGGGGGGFGGDFGGGGGGGGGGGGGGGGGGGGGGGGGFGGGGGGGGGGGGGGGGGGGGGGGGGGGGGGGGGGGGGGGGGGGGGGGGGGGGGGGGGGGGGGGGCFGGCFGGGGGGGGGGFGGGGFGGGGGGGG?E:EEGGGGGFGGGGGGG7:<CFFGGGGGGGGGGCEGGGGGGCFGGGFGGGGGGGGGGGCGGGGGDEGGGGG7+8CEEGGGGGGGGGGFGGFGGDFFG=EFGCE5C5
@M01751:259:000000000-C669V:1:1102:21762:13486 1:N:0:AGAGTC
GCCAGTACGTCATCCCCACCTTCCTCCGGTTTATCACCGGCAGTCTCCTTTGAGTTCCCGACCGAATCGCTGGCAACAAAGGATAAGGGTTGCGCTCGTTGCGGGACTTAACCCAACATTTCACAACACGAGCTGACGACAGCCATGCAGCACCTGTCTCACGGTTCCCGAAGGCACTAAGGCATCTCTGCCGAATTCCGTGGATGTCAAGAGTAGGTAAGGTTCTTCGCGTTGCATCGAATTAAACCACATGCTCCACCGCTTGTGCGGGCCCCCGTCAATTCATTTGAGTTTTAACCTT
+
CCCCCGGGGGGGGGGGGGGGGGGGFFGGGGGGGFGGGGGGGGEGGGGGGGGFAGGGGGGGGGGG@88BEFFEFGGGGGGGGGGGGGGGGGGDGGG@FEGGCEEGGGGGFFGGGGGFGGGGGCGGGGGGGGGGGGGGGGGGGGGGGGGGFGGDGGGGGGGGGGGGGGEGGGGGGGGGGFGGF7FFGG@FGGGGDGCEFGGGGGCEFGFGGGGGGG?FCCFGGGGGCFFGGGGGGGE<CFEGGGFGGGGGGGGGGFGGGC8CEGGDCFFGGGGGGCEGGCE8ECFGC9+<7<FEFFGGEFG9C
@M01751:259:000000000-C669V:1:1102:2137:13491 1:N:0:AGAGTC
GCCAGTACGTCATCCCCACCTTCCTCCGGTTTATCACCGGCAGTCTCCTTTGAGTTCCCGACCGAATCGCTGGCAACAAAGGATAAGGGTTGCGCTCGTTGCGGGACTTAACCCAACATCTCACGACACGAGCTGACGACAACCATGCACCACCTGTACACCGACCACAAGGGGGCGACCATCTCTGGCCGTTTCCGGTGTATGTCAAGCCTTGGTAAGGTTCTTCGCGTTGCATCGAATTCATCCGCATGCTCCGCCGCTTGTGCGGGCCCCCGTCAATTCCTTTGAGTTTTAGCCTTGC
+
CCCCCGGCFFC@FGGGGGGDGGGFGGGGGE@FCFFFGGGGGGC;EDFGGFFGGGG<F9FFDGGGE7@FGGG7CG<E,FFGGFGFGGGGGFFGG>FEFGGGGGEDGGGFGGFCBFGECGEB9FGGFDCC7:FECEEFFGEFCGGECF>@,FFF*FCGGGGF,>:@FFFCAFFF7FCEGGGGGFF,?FGGGG5853<3;C8E8FCCCFG7CCCECECGGGGGGC:9AE8;CEC>8C7+20CE5+<<CFCF*/*+++<C>C88CC8F+<85:*:??CEGC5C+<0:<C+<@F9E?C+:+<++++
@M01751:259:000000000-C669V:1:1102:19648:13551 1:N:0:AGAGTC
GCCAGTACGTCATCCCCACCTTCCTCCGGTTTGTCACCGGCAGTCTCCTTAGAGTGCCCACCATAACGTGCTGGTAACTAAGGACAAGGGTTGCGCTCGTTACGGGACTTAACCCAACATCTCACGACACGAGCTGACGACAGCCATGCAGCACCTGTGTCTGAGTTCCCGAAGGCACCAATCCATCTCTGGAAAGTTCTCAGCATGTCAAGGCCAGGTAAGGTTCTTCGCGTTGCTTCGAATTAAACCACATGCTCCACCGCTTGTGCGGGCCCCCGTCAATTCATTTGCGTTTTAACCT
+
CCCCCGGGEFGFGGFGGFEGGGFGGGGGGFGGGGCGFGGGGGGGGGGGGGGGGFGFFGGGGEFGGGGEGCFGGFFCFCFEGFGGGGGGFDGGGGGG7FCCCFG>CGDGGGFGFFFGFGDFEEGGGGEGGGDGGGGGFECEEGE8FGGGGFAFFGGFFGCFGGF9DFGAFCEEECFG8FFF,DFGGGGDGFFG9FGA<CFC;FAFFDGGGGGEFGFFCFGGGFF2?ACF:*<*<F@*?:A<E+:*9CFGGG>G66+<CGGGG>ECGGGG9?CGGECC?5A?5:A:<CE@EC+:CEEE@FGG+
@M01751:259:000000000-C669V:1:1102:7819:13555 1:N:0:AGAGTC
GCCAGTACGTCATCCCCACCTTCCTCCGGTTTATCACCGGCAGTCTCCTTTGAGTTCCCGACCGAATCGCTGGCAACAAAGGATAAGGGTTGCGCTCGTTGCGGGACTTAACCCAACATTTCACAACACGAGCTGACGACAGCCATGCAGCACCTGTCTCACGGTTCCCGAAGGCACTAAGGCATCTCTGCCGAATTCCGTGGATGTCAAGAGTAGGTAAGGTTCTTCGCGTTGCATCGAATTAAACCACATGCTCCACCGCTTGTGCGGGCCCCCGTCAATTCATTTGAGTTTTAACCTT
+
CCCCCGGGGGGGGGGGGGGDGGGGGGGGGGGGGGGGGGGGGGGGGGGGGGGGGGGGGGGGGGGGFCF@FGGGGGGGGGGGGGGGGFFGGGGGGGGGGGGGGGGGGGGGGGGGGDFGGGGGGGGGGGGGGGGGGGGGGGGGGGGGGGGGGCGGGGGGGGCCFGGGFEGGGGDGGGGGGFGGFFFGGGGGGGGGGGGGGGGFGF>EGGGGGGCFFGGGGGGFCFGGDCGGFDGEG8CFG?>EEFGGGGGGFC8FECEGG8EE*:E?CEFGGGDGDGGGCAEGGGGCFGGGDFD9CGGFFGGGG
@M01751:259:000000000-C669V:1:1102:3766:13634 1:N:0:AGAGTC
GCCAGTACGTCATCCCCACCTTCCTCCGGCTTATCACCGGCGGTTCCTTTAGAGTACCCAACTAAATGATGGTAACTAAAGGCGAGGGTTGCGCTCGTTGCGGGACTTAACCCAACATCTCACGAAACGAGCTGACGACAGCCATGCAGCACCTGTGTTCCAGTCCCCGAAGGGGAGAAATCGCTCTCCCGAAGTCGTCCGGACATGTCAAACGCGGGTAAGGTTCTGCGCGTTGCTTCGAATTAAACCACATGCTCCACCGCTTGTTCAGGCCCCCGTCAATTCTTTTGAGTTTTAACTT
+
@CCCCFFGGGG@FGGGGCCFGGGGCFGC:@FGFFAF<F7C@FB+@C,CFGFGCC,CDEG@FE@CFFF<FAEGFE9FCCGFAE<=:C:@B,+ECG:C@:B,+@=7F:EF95C:F+DFFFC9,,:,++BCDGEC+<>F78+8@,@B:,>33>FGC,,@,@D;,,<@3:CFF7<C:C*1=FFG,24*=<*,,,4<1142*<<<C8E:?<6@E@F?EC***?CEGGF+<<?C98CGGEGE9+<:>*2;7CCC8;@CG++29@FGGEE8?5C+3A+<*;*:CG/2**203+<<FC58ECFGG0<+3
@M01751:259:000000000-C669V:1:1102:21260:13683 1:N:0:AGAGTC
GCCAGTACGTCATCCCCACCTTCCTCCGGTTTATCACCGGCAGTCTCCTTTGAGTTCCCGACCGAATCGCTGGCAACAAAGGATAAGGGTTGCGCTCGTTGCGGGACTTAACCCAACATTTCACAACACGAGCTGACGACAGCCATGCAGCACCTGTCTCACGGTTCCCGAAGGCACTAAGGCATCTCTGCCGAATTCCGTGGATGTCAAGAGTAGGTAAGGTTCTTCGCGTTGCATCGAATTAAACCACATGCTCCACCGCTTGTGCGGGCCCCCGTCAATTCATTTGAGTTTTAACCTT
+
CCCCCGGGGGGGGGGFDFEGGGGFFGGGGGGGGFGGGGGGG>FGGFCF<FGGGGGGGGGGE7FFFFFGFGGGGGFGEFEGGGGEFFFGGEFGGEC>:FCGFC7>CEGGGAFGC8FFGGGFGGGGDGFGEGGGGGGGGD7FEFFGGDFGGCCFFFGGFFDG9CFCFCBEFGG7FEGGG?CFACCFGGGGGGGDFGCEGFFFGGGGCFC<FF<FG99:FCFFF7F:CCGE*8CEGG5@EC5CGG>EFGFG>FF?FGGF+:@C8*/*8CCCGGG*:858:EC=EGGGCCF7+<EEGFGDFF7?F
@M01751:259:000000000-C669V:1:1102:7912:13703 1:N:0:AGAGTC
TAACGAAACAGGATTAGATACCCTGGTAGTCCACGCCGTAAACGATGTCGACTTGGAGGTTGTTCCCTTGAGGAGTGGCTTCCGGAGCTAACGCGTTAAGTCGACCGCCTGGGGAGTACGGCCGCAAGGTTAAAACTCAAATGAATTGACGGGGGCCCGCACAAGCGGTGGAGCATGTGGTTTAATTCGATGCAACGCGAAGAACCTTACCTACTCTTGACATCCACGGAATTTGGCAGAGATGCCTTAGTGCCTTCGGGAACCGTGAGACAGGTGCTGCATGGCTGTCGTCAGCTCGTGG
+
CCCCCGGGGGCFGGGGGGGGGGGGGGGGGGF<EFEE@BFGGEFGGFCCCFGGC@DDFGDGG8FDE<FFFCCEFEGFGGGGGGGGGGGEGGGGGGGGGGGGGFEFBFCGEFGCDG:FEEFGDCFDGDDEG,>F<F,EFGF>FDGGGGF@FGGGGGG7CFEG**FFGGCF<FG><::FFC:FFFDDFFFDGFFCFGGGE>CGGGGGCFGGFCFFFGGGFE<FGGG98@FGDGCEGGG7+<EEFGGGF?FGE9<<<CFFC8??EE>@*;CFC??*2C?FD9FFEF?65C>;:@8;C8F7F575*
@M01751:259:000000000-C669V:1:1102:10206:13775 1:N:0:AGAGTC
GCCAGTACGTCATCCCCACCTTCCTCCGGTTTATCACCGGCAGTCTCCTTTGAGTTCCCGACCGAATCGCTGGCAACAAAGGATAAGGGTTGCGCTCGTTGCGGGACTTAACCCAACATTTCACAACACGAGCTGACGACAGCCATGCAGCACCTGTCTCACGGTTCCCGAAGGCACTAAGGCATCTCTGCCAAATTCCGTGGATGTCAAGAGTAGGTAAGGTTCTTCGCGTTGCATCGAATTAAACCACATGCTCCACCGCTTGTGCGGGCCCCCGTCAATTCATTTGATTTTTAACCTT
+
CCCCCGGGGGGGGGGGGGGGGGGGGGGGGGGGGGGGGGGGGGGGG9FGGGGGGGGGGGGGGGGG888BCFGDGGGGGGGGGGGGGGGGGGGGDGGEGGGGGGGGGGGGFGGGGGGGGGGGGGGGGGGGGGGDGGGGGGGGGGGGGGGGGGGFGGGGGGGGGGGGGGGGGGGGEEGGGGGDCFGGGGGGGGGGGGGGGGGGGGEGGCFFGGGFFGGGGGGGGGGFGGGGGGGGGGGFFGCFGGGFGGFGG>FG6++3<28CDECE>FFFGG>ECGEGGCEG*<EGGC<C<++0<EGG6ECFG
@M01751:259:000000000-C669V:1:1102:13159:13804 1:N:0:AGAGTC
GCCAGTACGTCATCCCCACCTTCCTCCGGTTTGTCACCGGCAGTCTCCTTAGAGTGCCCACCTTAACGTGCTGGTAACTAAGGACAAGGGTTGCGCTCGTTACGGGACTTAACCCAACATCTCACGACACGAGCTGACGACAGCCATGCAGCACCTGTCTCAATGTTCCCGAAGGCACCAATCCATCTCTGGAAAGTTCATTGGATGTCAAGGCCTGGTAAGGTTCTTCGCGTTGCTTCGAATTAAACCACATGCTCCACCGCTTGTGCGGGTCCCCGTCAATTCCTTTGAGTTTTAACCT
+
CCCCCGFGDF?;FEEGGGGGGGGGGGFG7FGEFGGGGGGGGGGGGGGGG9EGGGGFGD@FGGGGFCGGGGGGGGGGGFGGGEFFFFFGFEGGGGGG@FGEGGGEDDECFFFFGGGGGGGGF<AEGGEGGGEDEFGGGGGGEGGGFG9DGCFGCGGGGBFGDGGGGGFFCGDGGEFF:>F:CFGGGEG9F@9:FGGGBC<CFEECGGCGFF9C7BFCFGGF@:E<CCFC9<BCFG7CF<FGGFFCF+<<8EFC6++:CFFCECDC5:;0AC>C?EGCCEA88EGFGGGGGFFGGFGEFFFFF
@M01751:259:000000000-C669V:1:1102:21702:13885 1:N:0:AGAGTC
TAACGAAACAGGATTAGATACCCTGGTAGTCCACGCCGTAAACGATGAATGCCAGCCGTTGGCCTGCTTGCAGGTCAGTGGCGCCGCCAACGCATTAAGCATTCCGCCTGGGGAGTACGGTCCCAAGATTAAAACTCAAAGGAATTGACGGGGGCCCGCACAAGCGGTGGAGCATGTGGTTTAATTCGATGCAACGCGAAGAACCTTACCTACTCTTGACATCCACGGAATTCGGCAGAGATGCCTTAGTGCCTTCGGGAACCGTGAGACAGGTGCTGCATGGCTGTCGTCAGCTCGTGTT
+
CCCCCGGGGGCFGGGGGGGGGGGGGGGGGGGGGGGGGGGGGGGGGGGGGGGGGGGGGGGGGGGGGGGGGGGGGGGGGGGGGGGGGGGGGGGGGGGGGGGGGGGGGGGGGGGGGGGGGGGGGGGGGGGGGGGGGGGGGGGGDFGGGGGGGGGGGGGGGGGDGGGGGGGGGGGGGGGGGGGFFGGGGGGGGGDGGGGGGGGGGGGGGFF?E8CFFGGGGGGGGGGGGGGGGGGGGGGGGGCFGGGFFGGGGGG?FFGGGGGGGGGDECFGGGGGGGDGGGGCFGGFGG6AFFGGC@CFGEEGC
@M01751:259:000000000-C669V:1:1102:11828:13920 1:N:0:AGAGTC
GCCAGTACGTCATCCCCACCTTCCTCCGGTTTATCACCGGCAGTCTCCTTTGAGTTCCCGACCGAATCGCTGGCAACAAAGGATAAGGGTTGCGCTCGTTGCGGGACTTAACCCAACATTTCACAACACGAGCTGACGACAGCCATGCAGCACCTGTCTCACGGTTCCCGAAGGCACTAAGGCATCTCTGCCGAATTCCGTGGATGTCAAGAGTAGGTAAGGTTCTTCGCGTTGCATCGAATTAAACCACATGCTCCACCGCTTGTGCGGGCCCCCGTCAATTCATTTGAGTTTTAACCTT
+
CCCCCGGGGGGGGGGGGGGGGGGGGGGGGGGGGGGGGGGGGGGGGGGGGGGGGGGGGGGGGGGG@8BFFGGGGGGGGGGGGGGGGGGGGGGGGGGEFGGGGGGGGGGGG?CBFFGGGGGGGGGGGGGGGGGGGGGGGGGGGGGGGGGGGFGGGGGCFGGGGFGGCFGGGGGGGGGGGGGGGFGCGFGGGGGGGGGDGGGFG>FGGGGCFGGGFCCFGGGGGGGGGGGGGGGGGDGGGFDFGFGGGGFFGFFGCCFDGFCFGGGEFFGGGDGEEEGGGGGGGGGC?EGGF:CGFGGGFFFGG
@M01751:259:000000000-C669V:1:1102:14503:13976 1:N:0:AGAGTC
GCCAGTACGTCATCCCCACCTTCCTCCGGTTTATCACCGGCAGTCTCCTTTGAGTTCCCGACCGAATCGCTGGCAACAAAGGATAAGGGTTGCGCTCGTTGCGGGACTTAACCCAACATTTCACAACACGAGCTGACGACAGCCATGCAGCACCTGTCTCACGGTTCCCGAAGGCACTAAGGCATCTCTGCCGAATTCCGTGGATGTCAAGAGTAGGTAAGGTTCTTCGCGTTGCATCGAATTAAACCACATGCTCCACCGCTTGTGCGGGCCCCCGTCAATTCATTTGAGTTTTAACCTT
+
CCCCCGGGGDGGGGGFGGGGGFGGGGGGGGGGGGGGGGGGGGGGGGGGGGGGGGGGGGGGGGGG@@BCFGGGGGGGGCGGGGGGGGGGGGGGGGGGGGGGGGGGGGGGGGGGGGGGGGGGGGGGGGGGGGGGGGGGGGGGGGGGGGGGGGGGGGGGGGGGGGGGGGGGGGGGCGGGGGGGGGGGGGFGGGGGGGGGGGGGGFGGGGGGGGGGGFGGGGGGGGGGGGGGGGGGGGDFGGGGGGFFGGFGGGGG?F7+AFGGGDGG5C?FGDGGGECGEEGCCFGFFGGGC789CG?FFFCCF
@M01751:259:000000000-C669V:1:1102:9356:13997 1:N:0:AGAGTC
GCCAGTACGTCATCCCCACCTTCCTCCGGTTTGTCACCGGCAGTCTCCCTAGAGTGCCCAACTAAATGCTGGCAACTAAGGATAGGGGTTGCGCTCGTTGCGGGACTTAACCCAACATCTCACGACACGAGCTGACGACAACCATGCACCACCTGTCACCCTTGTCCCCGAAGGGAAGACTTGATCTCTCAAGCGGTCAAGGGGATGTCAAGAGTTGGTAAGGTTCTTCGCGTTGCTTCGAATTAAACCACATGCTCCACCGCTTGTGCGGGTCCCCGTCAATTCCTTTGAGTTTCAGCCT
+
CCCCCGFGGGGGGGGGGGGGGGGGGGGGGGGGGGEFGFGGGDGGGGGGGGGGGGGGGGGGGGGGGGGGGGGGGGGGGFGGGGGGGGGCGGGGGGGGGFFGGGGEGEGGGGGGGGFDGGGFGGGGGGGGGGGGGGGGGGGGGGGGGGGGGGGGGGDGGGGGGGGGGGGGGGGEGGGGGGGGFGGFCGGG9FFC@FFGGGGGGGGGGGGGGGGGGGGGGGGGGGGGGGGG,CE>:EGEGGGGG66CGGC?@EGGGGGGFGGFGEGGGGGFG>8CEEFFGGGGEEGGGGGGGGF5CGGGFFFF6
@M01751:259:000000000-C669V:1:1102:22894:14041 1:N:0:AGAGTC
GCCAGTACGTCATCCCCACCTTCCTCCGGCTTATCACCGGCGGTTCCTTTAGAGTACCCAACTAAATGATGGTAACTAAAGGCGAGGGTTGCGCTCGTTGCGGGACTTAACCCAACATCTCACGACACGAGCTGACGACAGCCATGCAGCACCTGTGTTCCAGTCCCCGAAGGGAAGAGATCCATCTCTGGAAATCGTCCGGACATGTCAAACGCTGGTAAGGTTCTGCGCGTTGCTTCGAATTAAACCACATGTTCCACCGCTTGTGCAGGCCCCCGTCAATTCCTTTGAGTTTTAACCT
+
CCCCCGGGGGGGGGGGGGGGGGGGGGGGGGGGGGGGFGGGGGGGGGGGGFGGGGGGGGFFGDGGGGGFGGGFGGGGGGGGGFGDEEFDFFCGEFDGGGGFDEG@EFFGGGGGGGFGGGGFGGGGG@CGGGGDEGGFEEGGGGG>EGGGFGGGGGGGGGGGFGGGGGGGGCFGGGGGCFGGGGGFGGCGGGGGG9FCFFGEEG7=FFFCFGGGCEGGG8FCFC?EEG7<C>EEC5**AFGGC>FGFFFGGGC5::+<EFGGGG>>ECGFGGGGDGCGEE88E*@FCCFFF9F50CGGGGG??
@M01751:259:000000000-C669V:1:1102:25115:14135 1:N:0:AGAGTC
TAACGAAACAGGATTAGATACCCTGGTAGTCCACGCCGTAAACGATGTCGACTTGGAGGTTGTTCCCTTGAGGAGTGGCTTCCGGAGCTAACGCGTTAAGTCGACCGCCTGGGGAGTACGGCCGCAAGGTTAAAACTCAAATGAATTGACGGGGGCCCGCACAAGCGGTGGAGCATGTGGTTTAATTCGATGCAACGCGAAGAACCTTACCTACTCTTGACATCCACGGAATTCGGCAGAGATGCCTTAGTGCCTTCGGGAACCGTGAGACAGGTGCTGCATGGCTGTCGTCAGCTCGTGT
+
CCCCCGGGGGGFGGGGGGGGGGGCFGGGGGFFGGGFGGEFGGGCGFGFFGGG7FGGGGGGGFEGGGGCF@FEGAFGGGDGGGGGGCGGGGGGGGGGGGGGFDCCGGD7@7FGGD:FFCEEGDGE@FGGGGGGGGC,8,=FGGGGG<C<CBBEG7C>CCCFGGGGFGDGFFC*CEGFFFGGFFGGCF<FFGFGGGGGGGGDGEEFGGGGCCGFGGFCF0208CFGGF?>EEEFGG56:EG*;@+<:EGGCFG9+AAF::C5CECCEEFG5++*;ECFD?9@8<CF88;E+*;5@CFEFCCC:
@M01751:259:000000000-C669V:1:1102:11447:14148 1:N:0:AGAGTC
GCCAGTACGTCATCCCCACCTTCCTCGCGGCTTATCACCGGCAGTCTCCCTAGAGTGCCCAACTGAATGATGGCAACTAAGGACGTGGGTTGCGCTCGTTGCGGGACTTAACCCAACATCTCACGACACGAGCTGACGACAGCCATGCAGCACCTGTGTGCGCGCCTCCGAAGAGGACTGGGAATCTCTACCCATAACACGCCATGTCAAAGGATGGTAAGGTTCTGCGCGTTGCTTCGAATTAAACCACATGCTCCACCGCCTGTGCGGGCCCCCGTCAATTCCTTTGTGTTTTAATCTT
+
CCCC9FGCCFG@FFGGCECEGCFFGGGGGDGGGEGGFDEGDGDCFD,EAECFC@CCE,CE8<CFCFGGGGGGGGFGGGG8E@AGGGGE:FFC8F@F@FFF=FG@E+>BF?,5BF@F7?=D9DCFF@CCCF+:FEFGGDEGGGF78>,<>F<FGF8@FF=C9>CGGDCFGG*FCFGGGGF<:@AC:FGG,,8<<,<+7?CF7FCFCA:72?:FGGCGGCFGFGC?+2<<>8>E>EG7CC/;CCGFFGG6CF5<0:9CC@*8CD*;;<<+*::?C>:*1C=E*+0CFFF@E72;;6C+2CC?C
@M01751:259:000000000-C669V:1:1102:5301:14342 1:N:0:AGAGTC
TAACGAAACAGGATTAGATACCCTGGTAGTCCACGCCGTAAACGATGTCGACTTGGAGGTTGTTCCCTTGAGGAGTGGCTTCCGGAGCTAACGCGTTAAGTCGACCGCCTGGGGAGTACGGCCGCAAGGCTAAAACTCAAAGGAATTGACGGGGGCCCGCACAAGCGGCGGAGCATGCGGATTAATTCGATGCAACGCGAAGAACCTTACCTGGGTTTGACATACACCCTGCCGCCTCAGAGATGGGGCTTCTTTTGGGGGTGTACAGGTGGTGCATGGCTGTCGTCAGCTCGTGTCGTGA
+
CCCCCGGGGGFGGGGGGGGGGGGGGGGGGGGGGGGGGGGGGGGGGGGGGGGGGGGGGGGGGGGGGGGGGGGGGGGGGGGGGGGGGGGGGGGGGGGGGGGGGGGGGGGGGGGGGGGGGGGGGGGGGGEGGGGGGGGGGGGFGGGGGFGDFGGDGGGFGGGGDGGGFGEFGGEGGGFFD?EGGGGGGGGGGFGGGGGGGGGGGEEFCGGGGGGGFGG;8EGGGGGGGGGGGGGGGDGGC5FD7AFGFGGGGGCGCCGFFGGGGGDGGGGGGGGGGGGGGFGFFGGGGGGGCC:<?EEGF575+
@M01751:259:000000000-C669V:1:1102:28185:14438 1:N:0:AGAGTC
TAACGAAACAGGATTAGATACCCTGGTAGTCCACGCCGTAAACGATGTCGACTTGGAGGTTGTTCCCTTGAGGAGTGGCTTCCGGAGCTAACGCGTTAAGTCGACCGCCTGGGGAGTACGGCCGCAAGGTTAAAACTCAAATGAATTGAAGGGGGCCCGCACAAGCGGTGGAGCATGTGGTTTAATTCGATGCAACGCGAAGAACCTTACCTACTCTTGACATCCACGGAATTTGGCAGAGATGCATCAGTGCCTTCGGGAACCGTGAGACAGGTGCTGCATGGCTGTCGTCAGCTCGTGT
+
CCCCCDGGGGGGGGGGGGGGGGGGGGGGGGGGGGGGGGGGGGG7FGGGGGFGGGGGGGGGGGGGGGGGGGGGGGGGGGEFGDGGGECFGG,FFDGGGGGGGGEBFGGGGGGGFFFEEGGGEEGEGDGEFFCFFGGGGGGGGGGGGCFEC3@<FEGGGGGG>FECDFG7CEE7CCGDGGGCCFGGF?:FFCFGGG?FGDFGGECGFFGD<ECFGC2CFGFFC+3<C?+;CEG8CGGGGFE>C>FGG+9<@EF7@:99@FGDEGGFGGGFGGGCFCECGG7CCCECGGCFFDGGGEG?C=**/
@M01751:259:000000000-C669V:1:1102:5130:14461 1:N:0:AGAGTC
GCCAGTACGTCATCCCCACCTTCCTCCGGTTTATCACCGGCAGTCTCCTTTGAGTTCCCGGCATCACCCGCTGGCAACAAAGGATAAGGGTTGCGCTCGTTGCGGGACTTAACCCAACATTTCACAACACGAGCTGACGACAGCCATGCAGCACCTGTCTCAGAGTTCCCGAAGGCACCGAAGCATCTCTGCTAAGTTCTCTGGATGTCAAGGCCAGGTAAGGTTCTTCGCGTTGCATCGAATTAAACCACATGCTCCACCGCTTGTGCGGGCCCCCGTCAATTCATTTGAGTTTTAACCT
+
CCCCCGGGGGGGGGGGGGGGGGGGGGGGGGGGGGGGGGGGGGDGGGGGGGGGGGGGGGGGGGDGGGGGGGGGGDEGGGGGGGGGFGGFGGGGGGGGGGGGGGGGGGGGGGGGGFGGGGGGGGGGGGFEGGGGGGGGGGGGGGGGGGGGGFGGFFGGFGGGGG9DGGGGGGGGGGEDFGCGGGGGGFGE@FGGGCGGGGFGGGGGGFGGGGGGCFFGGGGGGGGGGGDCFCF7CGDDGGGEFGGGGGFGGGGGGGGGGGGGG5?>5ECCCGGDGGGGGGEG8CFFCCGGC7<FFDEGGGG9:
@M01751:259:000000000-C669V:1:1102:22919:14463 1:N:0:AGAGTC
TAACGAAACATGATTAGATACCCTGGTAGTCCACGCCGTAAACGATGTCGACTTGGAGGTTGTTCCCTTGAGGAGTGGCTTCCGGAGCTAACGCGTTAATTCGACCGCCTGGGGAGTACGGCCGCAAGGTTCAAACTCAAATGAATTGCCGGGGGCCCGCACAAGCGGTGGAGCATGTGGTTTAATTCGATGCAACGCGAAGAACCTTACCTACTCTTGATATCCACGGAATTCGGCAGAGATGCCTTAGTGCCTTCGGTAACCGTGAGACAGGTGCTGCCTGGCTGTCGTCAGCTCGTGT
+
CCCBCGGDEG,,6CEGEA<EFADFFDEFGGA<@E;CF@FD,CC;CCDFCE8:,@6C,C,CFC69<CECCE9,<,@6@FD<@@EFEGGC=<FF@C=7@7@,,,,<4@C7>EGC@EE:CA<F+>@C::F+DFF,>=<,BCFGAD9FCDGF,8@:+:*>FGD:FCCC7:FGFE**<F*28C,8,<FGFCF2<F,2F,2<F5:C5*2+;A8<@@FDFCFD+<9@+0:9CCCE5C*AFCF*2*28;:CFFC+<+002A90@:;5*1CE+**1212+*;EECF<99:+<EGGG86@@C/8++0:7E:
@M01751:259:000000000-C669V:1:1102:27869:14514 1:N:0:AGAGTC
GCCAGTACGTCATCCCCACCTTCCTCCGGTTTATCACCGGCAGTCTCCTTTGAGTTCCCGACCGAATCGCTGGCAACAAAGGATAAGGGTTGCGCTCGTTGCGGGACTTAACCCAACATTTCACAACACGCGCTGACGACAGCCATGCAGCACCTGTCTCAGCGTTCCCGAAGGCACCAATCCATCTCTGGAAAGTTCGCTGGATGTCAAGAGTAGGTAAGGTTCTTCGCGTTGCATCGAATTAAACCACATGCTCCACCGCTTGTGCGGGCCCCCGTCAATTCATTTGAGTTTTAACCTT
+
CCCCCGFGGFGGGGGGGGGGGCGFFGGGGGGGGGGGGGGGDGGGGGGGGGGGGGGGGGGGEGFGGFFCEDFEFG<FGGGGGGG@E<CEEGGCFGGEGFGFFEECGEGGGGGGG8FF:DFFGFFFGGGFG7+@CEGGGGGGGEGGGFGGGFGGFGFGGGGGF;FFCFGGGCCGG>CFGGGGGGFFF9<CCFGFGG*2>BFGFGEGGGFFC,<CCE?FGGG76CGGGGGGGD5CC8ECCFEFFFGGFGGCFGGGGG?@FGGGGGGGFF6@88CEEEGGGEGGGCCG@FFCA?8C+@7EGFGGG
@M01751:259:000000000-C669V:1:1102:6842:14561 1:N:0:AGAGTC
TAACGAAACAGGATTAGATACCCTGGTAGTCCACGCCGTAAACGTTGGGCGCTAGATGTAGGGACCTTTCCACGGTTTCTGTGTCGTAGCTAACGCATTAAGCGCCCCGCCTGGGGAGTACGGCCGCAAGGCTAAAACTCAAAGGAATTGACGGGGGCCCGCACAAGCGGCGGAGCATGCGGATTAATTCGATGCAACGCGAAGAACCTTACCAAGGCTTGACATACACCGGAAACGGCCAGAGATGGTCGCCCCCTTGTGGTCGGTGTACAGGTGGTGCATGGTTGTCGTCAGCTCGTGT
+
CCCCCGGGGGFFGGGGGGGGGFGGGGGGGGGGGGGGGGGGGGGGGGGGGGGGGGGGGGGGGGGGGGGGGGGGGGGGECFCGGGGGGGGGGGFCFGGGEFGGFGGGGGGGGGDGGGGGGGGGGGGGGGGGGGGGFGFGGFGGCGGEFGGGGGCFGGCFEGGGGGGEGEFGGGGGGGGGGGGGEGC>FGF7CGGGGGGGGGGGGGGG8FGGG7CFCFFFGGGDGGGFCFGGFGGGE88EGGGGFGGGG?8E?8?EGGDGG6CGGGGGD88CCFGGGGGGC*:CFGGGCEGGGCC88<?</:C5
@M01751:259:000000000-C669V:1:1102:7693:14580 1:N:0:AGAGTC
GCCAGTACGTCATCCCCACCTTCCTCCGGTTTGTCACCGGCAGTCTCCCTAGAGTGCCCAACTGAATGCTGGCAACTAAGGATAGGGGTTGCGCTCGTTGCGGGACTTAACCCAACATCTCACGACACGAGCTGACGACAACCATGCACCACCTGTCACCATTGTCCCCGAAGGGAAAACTTGATCTCTCAAGCGGTCAATGGGATGTCAAGAGTTGGTAAGGTTCTTCGCGTTGCTTCGAATTAAACCACATGCTCCACCGCTTGTGCGGGTCCCCGTCAATTCCTTTGAGTTTCAGCCT
+
CCCCCGGGGGGGGGGGGGGGGGGGGGGGGGGGGGGGGGGGGGGGGGGGGGGGGGGGGGGGGGGGGGGGGGGGGGGGGGGGGGGGGGGGGGGGGGGGGGGGGGGGGGGGGGGGGGGGGGGGGGGGGGGGGGGGGGGGGGGGGGGGGGGGGGGGGGGGGGGGGGGGGGGGGGGEGGGGGFFGGGFFGGGGEFGGGGGEEGGGFGGGGFEGGGGGGGGGGGGGGGGGGGGGGGECGGGGGGGGE;FGGGGGGGGGGGGGGGGGGCGEGFGCF5EEGGCEGGGGGDGGGGGGGGCGGGGG7EGGE
@M01751:259:000000000-C669V:1:1102:19208:14702 1:N:0:AGAGTC
GCCAGTACGTCATCCCCACCTTCCTCCGGTTTGTCACCGGCAGTCTCCTTAGAGTGCCCACCATAACGTGCTGGTAACTAAGGACAAGGGTTGCGCTCGTTACGGGACTTAACCCAACATCTCACGACACGAGCTGACGACAGCCATGCAGCACCTGTGTCTGAGTTCCCGAAGGCACCAATCCATCTCTGGAAAGTTCTCAGCATGTCAAGGCCAGGTAAGGTTCTTCGCGTTGCTTCGAATTAAACCACATGCTCCACCGCTTGTGCGGGCCCCCGTCAATTCATTTGAGTTTTAACCT
+
CCCCCGGGGGGGGGGGGGGGGGGGGGGGGGGGGGGGGGGGGGGGGGGGGGGGGGGGGGGGGGGGGGGGGFGGGGGGFGGGGGGGGGGGGGGGGGGGEEGGGGGGGGGGGGGGGGGGGGGGGFFGGGGGGGGGGGGGGGGGGGGGGGGGGGGGGGGGGGGGDGGGGGGGFGGGCFGGGGGGBCFGGGGGGGGGGGFGGGGFD,;FGGFGGGGGGGGGGGGGGGGGGGGGGGGGGGG<FGGE@FGFGGGGGGGGG6CCFG8CEGGCEFG6<?CEEDEGGGGGGGGCGFGGGC?E<CEFFFGGG
@M01751:259:000000000-C669V:1:1102:27655:14727 1:N:0:AGAGTC
TAACGAAACAGGATTAGATACCCTGGTAGTCCACGCCGTAAACGATGTCGACTTGGAGGTTGTTCCCTTGAGGAGTGGCTTCCGGAGCTAACGCGTTAAGTCGACCGCCTGGGGAGTACGGCCGCAAGGTTAAAACTCAAATGAATTGACGGGGGCCCGCACAAGCGGTGGAGCATGTGGTTTAATTCGATGCAACGCGAAGAACCTTACCTACTCTTGACATCCACGGAATTCGGCAGAGATGCCTTAGGTCCTTCGGGAACCGTGAGACAGGTGCTGCATGGCTGTTGTATGCTCGTGT
+
CCCCCFCGGGGGGGGGEEFFGGGAC@EFAFFEFFDDFGCFGG9BFGFDFF8F7CFFFGGGFC:AFFFFGCCFD8@F@C@CEFGEGC:FCFCG7FC=@CG<<<BF@C@EGCGGGGG7FGGF7>FCD7FFBF9FDEFGF@AF,,33EGFEGG>FC+*>***=FCFF7,FCG7@7:,<9<,?,8*FCFG:C7F9FCFGFC5*:*//8:@FFF6A@FF9:99+3A<++;08>C58C<C86C>***0<7<@@+<<+2<FF9C@EEE**2:/8EECC8*/<ED?76C9+**;**+0*:+20+<C*:7
@M01751:259:000000000-C669V:1:1102:5606:14745 1:N:0:AGAGTC
GCCAGTACGTCATCCCCACCTTCCTCCGGTTTATCACCGGCAGTCTCCTTTGAGTTCCCGACCGAATCGCTGGCAACAAAGGATAAGGGTTGCGCTCGTTGCGGGACTTAACCCAACATTTCACAACACGAGCTGACGACAGCCATGCAGCACCTGTCTCACGGTTCCCGAAGGCACTGAGGCATCTCTGCCAGATTCCGTGGATGTCAAGAGTAGGTAAGGTTCTTCGCGTTGCATCGAATTAAACCACATGCTCCACCGCTTGTGCGGGCCCCCGTCAATTCATTTGAGTTTTAACCTT
+
CCCCCGGGGGGGGGGGGGGGGGGGGGGGGGGGGGGGGGGGGGGGGGGGGGGGGGGGGGGGGGGGFC@BFGGEGGGGGGGGGGGGGGGGGGGGGGGGGGGGGGGDGGGGGGGGGGGGGGGGGGGGGGGGGCGFGDGGGGGGEGGGGGGGGGGFGGGFFGGGGGGGGGGGGGGGFGGCGGGFGGF:FFECGGFGGGGG9CGFGFEGGGGGGGG,+CFGGGGGGG:FFGGGGGGGGGGEEF5C8EGGGGGCFGGG+:0<@FEFGGGGGG?+88ECEGGDEEC*;CGGGGGGFGGF@EFGDC7<C
@M01751:259:000000000-C669V:1:1102:13574:14754 1:N:0:AGAGTC
TAACGAAACAGGATTAGATACCCTGGTAGTCCACGCCGTAAACGATGAATGCCAGCCGTTGGCCTGCTTGCAGGTCAGTGGCGCCGCTAACGCATTAAGCATTCCGCCTGGGGAGTACGGTCGCAAGATTAAAACTCAAAGGAATTGACGGGGGCCCGCACAAGCGGTGGAGCATGTGGTTTAATTCGAAGCAACGCGAAGAACCTTACCAGGCCTTGACATCCAATGAACTTTCCAGAGATGGCTTAGTCCTTCGGGACAGGAAACTAGGTGCTGCATGGCTGTCGTCAGCTCGTGCCGT
+
CCCCCGGGGGGGGGGGGGGGGGGGGGGGGGGGGGGGGGGGGGGGGGGGGGGGGGGGGGGGGGGGGGGGGGGGGGGGGGGGGGGGGGGGGGGGGGGGGGGGGGGGGGGGGGGGGGGGGGGGGGGGGGGGGGGGGGGGGGGGGGGGGGGGGGGGGGGGGGGGGGGGGGGGGGGGGGGGGGGGGGGGGGGGGGGGGGGGGGGGGGGGGGGGGGGGDGGGGGCEGGGGGGGGGGGGGGGGGGFFGGGFGGGGGGGGGGGFGGEGGGGGGGGGGFGGCGGGGGGGGGGEEGGGGGGGGFEGGEGG5
@M01751:259:000000000-C669V:1:1102:13287:14765 1:N:0:AGAGTC
GCCAGTACGTCATCCCCACCTTCCTCCGGTTTGTCACCGGCAGTCTCCTTAGAGTGCCCACCATAACGTGCTGGTAACTAAGGACAAGGGTTGCGCTCGTTACGGGACTTAACCCAACATCTCACGACACGAGCTGACGACAGCCATGCAGCACCTGTGTCAGAGTTCCCGAAGGCACCAATCCATCTCTGGAAAGTTCTCTGCATGTCAAGGCCTGGTAAGGTTCTTCGCGTTGCTTCGAATTAAACCACATGCTCCACCGCTTGTGCGGGCCCCCGTCAATTCATTTGAGTTTTAACCT
+
CCCCCGGGGGGGGGGGGGGGGGGGGGGGGGGGGGGGGGGGGGGGGFGGGGGGGGGGGGGGGGGGGGGGGGGGGGGGFGGGGGGGGGGGGGGGGGGGGGGGGGGGGGGGGGGGGGGGGGGGGFGGGGGGGGGGGGGGGGEGGGGGGGGGGGGGGGGGGG?GGGGGGGGGGGGGGGGGGGGGFGGGGGG;FGGGGGGGGGGGGGGFGGGGFGGEGGGGFGGFGFFFCCFGGGGGGGDFFFGGGFGGGGGGGGGGGGFFFGGGGGGGGDG6CE5>EEGGGG==EGFFG7CGGC?FGGGGGGGG7
@M01751:259:000000000-C669V:1:1102:12018:14845 1:N:0:AGAGTC
TAACGAAACAGGATTAGATACCCTGGTAGTCCACGCCGTAAACGATGTCGACTTGGAGGTTGTTCCCTTGAGGAGTGGCTTCCGGAGCTAACGCGTTAAGTCGACCGCCTGGGGAGTACGGCCGCAAGGTTAAAACTCAAATGAATTGACGGGGGCCCGCACAAGCGGTGGAGCATGTGGTTTAATTCGATGCAACGCGAAGAACCTTACCTACTCTTGACATCCACGGAATTTGGCAGAGATGCCTTAGTGCCTTCGGGAACCGTGAGACAGGTGCTGCATGGCTGTCGTCAGCTCGTGT
+
CCCCCGGGGGGGGGGGGGGGGGGGGGGGGGGGGGGGGGGGGGGGGGGGGGGGGGGGGGGGGGGGGGGGGGGGGAFGGGGCGFGGGGGGGGGGGGGGGGGGGGGGGGGGGGGGGGGGGGGGEGDGGGGGGGGGGGGGGGGGGGGGGGGGGGGFGGGGGGGGGGGGGGDGGGGGGGGGGFGGGGGGGGGGGGGGGGGGGGGGGGGGGGGGGGGGGGGGGGGGGGGGGGGGD>EGGGGGGGGGGGFFGFGG9FGGGGGGGGDGGGGGGGGGGGGGGGG?GGGFGGGGGFGGGGGGGGGGFGEG5
@M01751:259:000000000-C669V:1:1102:27663:14936 1:N:0:AGAGTC
GCCAGTACGTCATCCCCACCTTCCTCCGGTTTATCACCGGCAGTCTCCTTTGAGTTCCCGACCGAATCGCTGGCAACAAAGGATAAGGGTTGCGCTCGTTGCGGGACTTAACCCAACATCTCACGACACGAGCTGACGACAGCCATGCAGCACCTGTGTGCACGCCTCCGAAGAGGATCCCCGATCTCTCGAGGTAACATGCCATGTCAAGGGATGGTAAGGTTCTGCGCGTTGCTTCGAATTAAACCACATGCTCCCCCGCTTGTGCGGGCCCCCGTCAATTCCTTTGAGTTTTAATCTT
+
CCCCCGGGDGGDGCF8FFGFGGCGGGG>EFGGGGGGFGGGEDCFEGGGGGGFFCGGGGGGGGGGGGGGFGGGGGGGDGGFGGGEGGGGGGGGFG7BECCFFGGEBCEGGGCGGFEGGGGGDDFG?CFGFEGGDCEF8C+FCGGGGGGG9DA,@<F@FCCGFGGGGGGFGGGCC7CFGGGGG7BCC@<,22C:FFG@FGGGG,?<FFFCCCG7CECC@@EGGC099C7FC5*:ECC+<E*A@FGFGFGG55CF+A?G+**:CGEEC;++;8EEGC5*8:EE*::ACGGG778<<CE?0CFEG
@M01751:259:000000000-C669V:1:1102:17699:14937 1:N:0:AGAGTC
TAACGAAACAGGATTAGATACCCTGGTAGTCCACGCCGTAAACGATGTCAACTAGCCGTTGGGAGTCTTGAACTCTTAGTGGCGCAGCTAACGCATTAAGTTGACCGCCTGGGGAGTACGGCCGCAAGGTTAAAACTCAAATGAATTGACGGGGGCCCGCACAAGCGGTGGAGCATGTGGTTTAATTCGAAGCAACGCGAAGAACCTTACCAGGCCTTGACATCCAATGAACTTTCCAGAGATGGATTGGTGCCTTCGGGAACATTGAGACAGGTGCTGCATGGCTGTCGTCAGCTCGTGT
+
CCCCCGGGGGGGGGGGGGGGGGGGGGGGGGGGGGGGGGGGGGGGGGGGGGGGGGGGGGGGGGGEEGGGGGGGGGGGGGGGGGGGGGGGGGGGGGGGGGGGGGGGGGGGGGGGGGGGGGGGGGGGGGGGGGGGGGGGGGGGGGGGGGGGGGGGGGGGGGGGGGGGGGGGGEGGGGGGGGCGGGGGGGGGGGGGGGFGGGGGGGGGGGGGFGGGGGGGGGGGGGGGFGGGGGGGGGGGGGGGGGGFFGGGGGGGGGGGGGGGDGGGGGGFFFFGGGGGGGGGGGGGGD>CFGGGGGGGGGEG:
@M01751:259:000000000-C669V:1:1102:16543:14946 1:N:0:AGAGTC
GCCAGTACGTCATCCCCACCTTCCTCCGGTTTGTCACCGGCAGTCTCCTTAGAGTGCCCACCATAACGTGCTGGTAACTAAGGACAAGGGTTGCGCTCGTTACGGGACTTAACCCAACATCTCACGACACGAGCTGACGACAGCCATGCAGCACCTGTGTCTGAGTTCCCGAAGGCACCAATCCATCTCTGGAAAGTTCTCAGCATGTCAAGGCCAGGTAAGGTTCTTCGCGTTGCTTCGAATTAAACCACATGCTCCACCGCTTGTGCGGGCCCCCGTCAATTCATTTGAGTTTTAACCT
+
CCCCCGGGGGGGGGGGFFFGGFGGGGGGGGGGGGGGGGGGGGGGGAFGGGGGGGEFGGGGGGGGGGGGGFGGGGGGGGGG@FGGGFGGGEGFEGGCFGGGCFGGDCFGFFGDGGGGGGFGF9<FGGDGCGGFEGGGGGGFFFGGGGFGFGFGCGGGGECGGGGGGGGGGGGC@GGFGFCGGGGGGGG9FGGGFGGGFGGGFGFFGGGGGFG:CF,<C7FCGGGGDFEEE<CCCFFECCCFCGGFGGGGGFFF?:CEFGFFFEECCEC+<EE*:CCGGDEGGGG7EEF7CFFFGGGFGCCF?
@M01751:259:000000000-C669V:1:1102:8868:15009 1:N:0:AGAGTC
TAACGAAACAGGATTAGATACCCTGGTAGTCCACGCCGTAAACGATGTCGACTTGGAGGTTGTTCCATTGAGGAGTGGCTTCCGGAGCTAACGCGTTAAGTCGACCGCCTGGGGAGTACGGCCGCAAGGTTAAAACTCAAATGAATTGACGGGGGCCCGCACAAGCGGTGGAGCATGTGGTTTAATTCGATGCAACGCGAAGAACCTTACCTACTCTTGACATCCACGGAATTCGGCAGAGATGCCTTAGTGCCTTCGGGAACCGTGAGACAGGTGCTGCATGGCTGTCGTCAGCTCGTGT
+
CCCCCGGGGGG<@FAEFGGGGGGD@8CFFGEAFEGEGEEEEGFCF9FFDFGGCCFGGGGFGCGGGG,EEGGGGGGGGFEFFCAFFDE>DGGFGGCGGGGCFGG7:C@7+CF?DECFGFDGE:+>C::BFFFFGDFBDDF@FFGGFEFGFD@GGDDECBEGEC:B7CCFGFGCGF:<C,><FCCF9F?:<FFGGFGGE7EEEEGGFFGGG6C9C69CCCAEFCE@C++2>8ECFC*;C5CFDCF7?CEGE9A++:7+32*?:EFGE8CFE9@CFF9AFCEGGG?C>CC;:FCC8EGG8CEF*
@M01751:259:000000000-C669V:1:1102:5350:15074 1:N:0:AGAGTC
GCCAGTACGTCATCCCCACCTTCCTCCGGTTTGTCACCGGCAGTCTCCTTAGAGTGCCCACCATAACGTGCTGGTAACTAAGGACAAGGGTTGCGCTCGTTACGGGACTTAACCCAACATCTCACGACACGAGCTGACGACAGCCATGCAGCACCTGTGTCTGAGTTCCCGAAGGCACCAATCCATCTCTGGAAAGTTCTCAGCATGTCAAGGCCAGGTAAGGTTCTTCGCGTTGCTTCGAATTAAACCACATGCTCCACCGCTTGTGCGGGCCCCCGTCAATTCATTTGAGTTTTAACCT
+
CCCCCGGGGGGGGGGGGGGGGGGGGGGGGGGGGGGFGGGGGGGGGGGGGGGGGGGGGGGGGGGGGGGGGGGGGFFGGGGGGGFGGGGGGCGGDGGGGGGGGGGG@@FGGGGGGGGGGGGGG<FGGGGGGGGGGGGGGGGCE3BEGGDFE9CFFFGGGGGGGGGGGGGGFFFGFGGGGGGGGFFBF@FCFGGGGFFGGGGGGGFDF?CFGGGFFGGGG@FFDCCFGCFGGGFGGGGGGGGGFEDGGFG?FGGGGC6<9?CGFGGGGFGFGGG58EGEGD=EGCFFGCFGGGGGGFGGGGGFF
@M01751:259:000000000-C669V:1:1102:11351:15082 1:N:0:AGAGTC
GCCAGTACGTCATCCCCACCTTCCTCCGGCTTATCACCGGCGGTTCCTTTAGAGTACCCAACTAAATGATGGTAACTAAAGGCGAGGGTTGCGCTCGTTGCGGGACTTAACCCAACATCTCACGACACGAGCTGACGACAGCCATGCAGCACCTGTGTTCCAGTCCCCGAAGGGAAGAGATCCATCTCTGGAAATCGTCCGGACATGTCAAACGCTGGTAAGGTTCTGCGCGTTGCTTCGAATTAAACCACATCATCCACCGCTTGTGCGGGTCCCCGTCAATTCCTTTGAGTTTCAACCT
+
CCCCCGGGGGGGGGGGGGGGGGGGGGGGGGGGGGGGGGGGGGGGGGGGGGGGGGGGFGGFEGGGGGGGGGGCF?FGGG?DGGGGGGGGGGGGDGGGGGGFGGGGGGGGGFDFGEGGGCFGGGGGGCFGGGGGGGGGEGGEFGGGGGGGFFEFGGGGGGGGFF<F:FGGCEGGEG:FEGGGF9FEGBCGGFGGGGGGCGGGCFGGGGDCF?FGCEGDDGFGGFGGGEGGGEC>:CEGGGG5C;EFGGFFDFGFDF790ACFGGGGD58+<AED8:/;;EGGGGFG9FGGFDCCFGG7+:AFC
@M01751:259:000000000-C669V:1:1102:20153:15098 1:N:0:AGAGTC
GCCAGTACGTCATCCCCACCTTCCTCCGGTTTATCACCGGCAGTCTCCTTTGAGTTCCCGACCGAATCGCTGGCAACAAAGGATAAGGGTTGCGCTCGTTGCGGGACTTAACCCAACATTTCACAACACGAGCTGACGACAGCCATGCAGCACCTGTCTCAGCGTTCCCGAAGGCACCAAAGCATCTCTGCTAAGTTCGCTGGATGTCAAGAGTAGGTAAGGTTCTTCGCGTTGCATCGAATTAAACCACATGCTCCACCGCTTGTGCGGGCCCCCGTCAATTCATTTGAGTTTTAACCTT
+
CCCCCGGGGGGGGGGGGGGGGGGGFGGGGGGGGGDGGGGGGGGGGGFGGGGGGGGGGGFGGGGGFFFGGGGGGGGGGGGGGGGGFGGG8FFGFGGGGGGG?CGGGGGGFGGFGGEGCGFGGGGGGGGGGGGGGGFCFEGGGGGGGG<FGFGGGGGGGGGGGF:FCFGGGGGGGGGGGFFGGGDGCCCGGCGFGGGGGFCFGGGGCFF9FGFFGGGGG9CB@@FGCGGE@E?EGGCCGFGGGGGG7<CC8FC<+<@CGGGGGGGDGGGGDEEGGE=55CEGGFE?CCFC7AC@<CF7CCCGG
@M01751:259:000000000-C669V:1:1102:14418:15105 1:N:0:AGAGTC
GCCAGTACGTCATCCCCACCTTCCTCCGGTTTATCACCGGCAGTCTCCTTTGAGTTCCCGACCGAATCGCTGGCAACAAAGGATAAGGGTTGCGCTCGTTGCGGGACTTAACCCAACATTTCACAACACGAGCTGACGACAGCCATGCAGCACCTGTCTCACGGTTCCCGAAGGCACTAAGGCATCTCTGCCAAATTCCGTGGATGTCAAGAGTAGGTAAGGTTCTTCGCGTTGCATCGAATTAAACCACATGCTCCACCGCTTGTGCGGGCCCCCGTCAATTCATTTGCGTTTTAACCTT
+
CCCCCGGGEGGEGGGGGGGGGGFGGGGGGGGGGGGGFGDGGGGGGGGGGGGGGGGGGGGGGGGG@888C@FGGGGGGGGGGGGGGGGGGGGCFGGGGGGGCCEDEGGGGEECGCFFGGGGGGGGGGGGGGDEGGGFGDGGGGGGGGFGGFGGGGG?FFEFGGGGGGGGGEDGDCFGGGGCFGGGGGGGGGGGGGFGCGFGFGGE:FFGGFCCGGGGGGGGFCGGCFGEGCCEGGGG@ACGFCCFCFCFGGG@:A@CFF6ECEDECF6CE5>ECEGGCEGEEEGF?@FFG7*?CCDEA7<CF
@M01751:259:000000000-C669V:1:1102:4321:15137 1:N:0:AGAGTC
TAACGAAACAGGATTAGATACCCTGGTAGTCCAAGCCGTAAACGATGTCGACATGGAGGTTGTTCCCTTGAGGAGGGGCGTCCGGAGCTAACGCGTTAAGTCGACCGCCTTGGGAGTACGGCCGCAAGGGTAAAACTCCAATGAATTGACGGGGGCCCGCAAAAGCAGCGGAGCATGTGGTGTAATTCGAAGCAACGGGAAGAACCATACCTGGCCTTTACATGCTGAGAACTTTCCAGAGATGGATTGGTGGCTGCGGGAACTCAGAGACAGGTGCTGCATGGCTGTCGTCCGCTCGTGT
+
<CB@BFCFEF,,6@C,F<@9EEE@C@FGGG9-;,,,6@@@CCF,@DF6FG8+,,;66EC8,C@@FFF:,6CF,,8,6F++++7++BFEE<,B++>4>7<,,,+4@>++:F+BBC=F+A,B=@:>+35<FCFC<<,,@@,<,BA9=,@>C;CC@C@1<*=*=*=E8:,?,CEC:*;?C,,<E*2C77,<;,;EC+0;E**;8C8F8**3+*;<EGCFG++0<+70<+2<;+<@7+++0<9FFFF7?*<+260:/***28**://<<+6A+;882/<++<?<8++*1*2:C***/2*2*::7*
@M01751:259:000000000-C669V:1:1102:17699:15218 1:N:0:AGAGTC
GCCAGTACGTCACTCCACCTTCCTCCGGTTTATCACCGGCAGTCTCCTTTGAGTTCCCGACCGAATCGCTGGCAACAAAGGATAAGGGTTGCGCTCGTTGCGGGACTTAACCCAACATTTCACAACACGAGCTGACGACAGCCATGCAGCACCTGTCTCACGGTTCCCGAAGGCACTAAGGCATCTCTGCCGAATTCCGTGGATGTCAAGAGTAGGTAAGGTTCTTCGCGTTGCATCGAATTAAACCACATGCTCCACCGCTTGTGCGGGCCCCCGTCAATTCATTTGAGTTTTAACCTTG
+
CCCCCGGGGGGGGGGGGGGGGGGGGGGGGGGGGGGGGGGGGGGGGGGGGGGGGGGGGGGGGGGC6BFGGGGGGGGGGGGGGGGGDGGGGGGGGGGGGGGCEGGGGGFGGGGGGGGGGGGGGGGGGGGGGGGGGGGGGGCGGGGGGGGGGGFGGGFGGAFGGGGCGG8FGGGGGGGGGGGGGGGGGGGGCFGGGGGGGGGDGGGGGG<BCFGGGGGGGGGGGGFGGGFFGGGGEGF?EECF?CCGGGGGGGGGGGFGGGG5CCCEF+<CEEEEGEGEGGGGGGG7EGGD?FGFGGFFGGGG7
@M01751:259:000000000-C669V:1:1102:10679:15223 1:N:0:AGAGTC
GCCAGTACGTCATCCCCACCTTCCTCCGGCTTATCACCGGCGGTTCCTTTAGAGTACCCAACTGAATGATGGTAACTAAAGGCGAGGGTTGCGCTCGTTGCGGGACTTAACCCAACATCTCACGACACGAGCTGACGACAGCCATGCAGCACCTGTGTTCCAGTCCCCGAAGGGAAGAGATCCATCTCTGGAAATCGTCCGGACATGTCAAACGCTGGTAAGGTTCTGCGCGTTGCTTCGAATTAAACCACATGCTCCACCGCTTGTGCAGGCCCCCGTCCATTCCTTTGAGTTTTAATCT
+
CCCCCFGGEGGGGGCCEFGGFCEFGGGGGCFGGGAF<@FEGGEGGCGD<9EFEGEEEFE,FF?EEF<F<CFFGCCCFFEGG9===FGGFGG@EF@FBFGFEE7FEGFGCF9EFFDCF@A,:F?=BFCGGGGGGGGG@CEFGF@F:FFFFACGGFECFF:EGGFFFAFFCC7*<<3FCCG:AFC@,<CF<FF9C:?,*=F<FGECEGGGCEGGGGD58C097C6@CEGFCECEEGEGGFGGGGFCEGCFGCCFG+<FFGGGG5:C/A8FGFCCDG558C8**/0<+A<C9<FGGGGE:6F+<
@M01751:259:000000000-C669V:1:1102:22908:15293 1:N:0:AGAGTC
GCCAGTACGTCATCCCCACCTTCCTCCGGCTTATCACCGGCGGTTCCTTTAGAGTCCCCAACTGAATGATGGTAACTAAAGGCGAGGGTTGCGCTCGTTGCGGGACTTAACCCAACATCTCACGACACGAGCTGACGACAGCCATGCAGCACCTGTGTGCAGGTCCCCGAAGGGAAGAAATCCATCTCTGGAAGTCGTCCTGCCATGTCAAACGCTGGTAAGGTTCTGCGCGTTGCTTCGAATTAAACCACATGCTCCACCGCTTGTGCAGGCCCCCGTCAATTCATTTGAGTTTTAACCT
+
CCCCCGGGGGGGGGGGGGGGGGGGGGGGGGGGGGGGGGGGGGGEGGGFGGGGGAFGGGGGGGGGGGGFCEDGGFGGGGGGGGGGDGGGGGGGGGGGGGGGGGGGGGFGGGGGGDGGGGGGFGGF7FGGGGGGGGGGG7FFD>FGFGGGGF,DGDGGFCFGGGGGFGGGGGDCFE@FEGFFGCGGGGGGGGGGG7FFGGFFGGGGGGFGGGGGGGGGG5@:FFGFGDCGGECEGGEGGFD8CFFGGG7+CFGGGDF9CC+CFEGE>EGFGGGGEE=EGGEGDDGFDCGGF7:8:CGG?EG+<
@M01751:259:000000000-C669V:1:1102:19995:15311 1:N:0:AGAGTC
GCCAGTACGTCATCCCCACCTTCCTCCGGTTTATCACCGGCAGTCTCCTTTGAGTTCCCGACCGAATCGCTGGCAACAAAGGATAAGGGTTGCGCTCGTTGCGGGACTTAACCCAACATTTCACAACACGAGCTGACGACAGCCATGCAGCACCTGTCTCAGAGTTCCCGAAGGCACCAAAGCATCTCTGCTAAGTTCTCTGGATGTCAAGGCCAGGTAAGGTTCTTCGCGTTGCATCGAATTAAACCACATGCTCCACCGCTTGTGCGGGCCCCCGTCAATTCCTTTGAGTTTTAATCTT
+
CCCCCGGGGGGGGGEGGGGGGGGGGGGGGGGGGGGGGGGGGGDFGEGGGGGGGGGGGGGGGGGGCFFGGGGGGGGGGGGGGGGGGGGGGGGGGGGGGGGGGGGGGGGGGGGGGGGGEGGGGGFGGGGGGGFGDGGGFGGGCCGGGGFGGGGGGGGGFGEFCCGGGFGGGGGGGGGGGGGGGGGGGCBCC<FG,C@<FFGGFFF,CFGGGGGCGGF*<FGGFGCFGGGFEGGGECGGGGGFFFFGGG7:FFGGCF99CGGCECEGGG6CEDGEGGGGGC8CEFGGFFGG97EE7CGE8?+:E
@M01751:259:000000000-C669V:1:1102:20424:15356 1:N:0:AGAGTC
GCCAGTACGTCATCCCCACCTTCCTCCGAGTTGACCCCGGCAGTCTCCTGCGAGTCCCCACCATAACGTGCTGGCAACACAGGACAAGGGTTGCGCTCGTTGCGGGACTTAACCCAACATCTCACGACACGAGCTGACGACAGCCATGCACCACCTGTACACCGACCACAAGGGGGGCCGTGTCTCCACGGCTTTCCGGTGTATGTCAAACCCAGGTAAGGTTCTTCGCGTTGCATCGAATTAATCCACATGCTCCGCCGCTTGTGCGGGCCCCCGTCAATTCCTTTGAGTTTTAGCCTTG
+
CCCCCGGGGGGGGGGGGGGGGGGGFGGGGEGGGGGGGGGGGGGGGGGGGGGGGGGGGGGGGGGGGGGGGGGGGFGGGGGGGGGGGGGGGGGGGGGGGCFFGGGGGGGGGFGGGGGGGGGGGCFGGGGGGGGGGGGGGGGGGGGGFGGGGGGGGGGGCFGGGGGGDGGGGGGGGGGGGGGGGGGGFGGGGGGG5CEFGGG8EGGGGFGGGGGGGCGGGGGGGGCG?FGGEGGEGGGFGCCGGGGGGGGGGGGFFCFGGGGGGDEGGFGGGGGGGEEGEEEEFFGGGGGCCCCGGGGGGEDF+
@M01751:259:000000000-C669V:1:1102:6491:15442 1:N:0:AGAGTC
GCCAGTACGTCATCCCCACCTTCCTCGCGGCTTATCACCGGCAGTCTCCCTAGAGTGCCCAACTCAATGATGGCAACTAAGGACGTGGGTTGCGCTCGTTGCGGGACTTAACCCAACATCTCACGACACGAGCTGACGACAGCCATGCAGCACCTGTGTTCGCGTCCCCGAAGGGAACCCCGGATCTCTCCGGATGGCACGACATGTCAAGGGATGGTAAGGTTCTGCGCGTTGCTTCGAATTAAACCACATGCTCCACCGCTTGTGCGGGCCCCCGTCAATTCCTTTGAGTTTTAATCTT
+
C@CCCFGGGFGGGGGGGGEGGFGGEFFGEEDGDFGGGFGGGGGGGGFGGGGGGGGGAFGGGGEDFGGGGGGGGGGGGGGGGGGGGGD:FGGGGEGGGGGGGGGGE:FFGGGGGGGGGGGFFBFGGGDGGGGGGGGGGG>GEGGGGG?FGGGGGGGGGGGGGGGGGDGFGE7<CEG@BFGGGGGGGGGGGGGGCEGGGGFGEGCEEGGG?FFGCCCGG?7EGGF?FFFFCCEEGDCGCCEGGGGGGGGGGGGFFFFC@+@GEEE8@FGF5::E>CEGC5CCC:EFGE@CFGG?CEFGEC?FG
@M01751:259:000000000-C669V:1:1102:2811:15523 1:N:0:AGAGTC
TAACGAAACAGGATTAGATACCCTGGTAGTCCACGCCGTAAACGATGATAACTAGCTGTCCGGGGACCTGGTCTTTGGGTGGCGCAGCTAACGCATTAAGTTATCCGCCTGGGGAGTACGGCCGCAAGGTTAAAACTCAAAGGAATTGACGGGGGCCTGCACAAGCGGTGGGGCATGTGGTTTAATTCGAAGCAACGCGCAGAACCTTACCAGCGTTTGACATGTCCGGACGATTTCCAGAGACGGATTTCTTCCCTTCGGGGACTGGAACACAGGTGCTGCATGGCTTGCGTCAGCTCGG
+
C@@CCCECGGE8<AFCECDF@<FC@,CF<@-6CECCGCCGC@FBFGGGGGE,,CEFE<E<C,8@CE:FEEDEFFFA,EF:@FC7@CEFE<D8BEE@FFGGFGGDGF@BBEDFF7+CFFCGG7+@7FC@GA?8??FF=><B<F=:DFDGDEE+<F@*><<,?FCCGGG7*44*4C7FC<<,2=BCCFB:F9CE7FF+*4<*CGG+0;8<FC?C+;:1?58:@FGG?7<;>CCEE*/*<99F@EF:*:*8:+<+<398::*:*:/8*0***<C@88CEC?++<C@F78>2***/*28CF+0**
@M01751:259:000000000-C669V:1:1102:22909:15545 1:N:0:AGAGTC
TAACGAAACAGGATTAGATACCCTGGTAGTCCACGCCGTAAACGATGTCGACTTGGAGGTTGTTCCCTTGAGGAGTGGCTTCCGGAGCTAACGCGTTAAGTCGACCGCCTGGGGAGTACGGCCGCAAGGTTAAAACTCAAATGAATTGACGGGGGCCCGCACAAGCGGTGGAGCATGTGGTTTAATTCGATGCAACGCGAAGAACCTTACCTACTCTTGACATCCACGGAATTCGGCAGAGATGCCTTAGTGCCTTCGGGAACCGTGAGACAGGTGCTGCATGGCTGTCGTCAGCTCGTGT
+
CCCCCGGGGG8FGGGGGGGGGEGFGGGGGGGGGGGGGDGGGGGCFGGGGGGGDGGGFFGGGGGGFFGGGGGGGGEGGGDGGEFEGGGGGFFGGGGGGGGFDFCEEFDGGGGGG>EGEGGGGGGGGGGGG<FFGGF=FFGGGGFGGFGFFFGGGGEDGGGGGGGFFGGGGGGGGG7ECCGGFGFGC@FG<:CECFGCEGGGEGGGGGG7<EGGG?EFGGGGGGGGGGFDGGCC6<@CEGGC58CGGGF:EGGG?77E<*CECGGFGEGGEDD:CCGGGGGFGGGC*;EG68@55;8:2:>C:
@M01751:259:000000000-C669V:1:1102:8961:15604 1:N:0:AGAGTC
GCCAGTACGTCATCCCCACCTTCCTCCGGTTTATCACCGGCAGTCTCCTTTGAGTTCCCGGCATCACCCGCTGGCAACAAAGGATAAGGGTTGCGCTCGTTGCGGGACTTAACCCAACATTTCACAACACGAGCTGACGACAGCCATGCAGCACCTGTCTCAGAGTTCCCGAAGGCACCAAAGCATCTCTGCTAAGTTCTCTGGATGTCAAGGCCAGGTAAGGTTCTTCGCGTTGCATCGAATTAAACCACATGCTCCACCGCTTGTGCGGGCCCCCGTCAATTCATTTGAGTTTTAACCT
+
CCCCCGGGGGGGGGGGGGGGGGGGGGGGGGGGGGGGGGGGGGGGGGGGGGGGGGGGGGGGGGGGGGGFGGGGGGGGGGGGGGGGGGFFEGGGGGGGGGGGGGGGGGGGGGGGGGGGGGGGGGGGGGGGGGGGGGGGGGGGGDGGGGGGGGGGFGGGGGGGGGGFGGGGGGGGGGGGFGGGGGGGGGGFGGGGGG?FGGGGGGGGGGGGGGGGFGGGGGGGGGGGGGGGGGGGGGGGGGGDGGFGCFFGGGGGGGGGGGGGGGGGGGGCGGGGGGGEGDGGGDGGGGGGGGGCCGFGFGFGG
@M01751:259:000000000-C669V:1:1102:17707:15731 1:N:0:AGAGTC
TAACGAAACAGGATTAGATACCCTGGTAGTCCACGCCGTAAACGATGTCGACTTGGAGGTTGTTCCCTTGAGGAGTGGCTTCCGGAGCTAACGCGTTAAGTCGACCGCCTGGGGAGTACGGCCGCAAGGTTAAAACTCAAATGAATTGACGGGGGCCCGCACAAGCGGTGGAGCATGTGGTTTAATTCGATGCAACGCGAAGAACCTTACCTACTCTTGACATCCACGGAATTCGGCAGAGATGCCTTAGTGCCTTCGGGAACCGTGAGACAGGTGCTGCATGGCTGTCGTCAGCTCGTGT
+
CCCCCGGGGGFGDGGGGGGGGGGGGFGGFFGGFFGE8CGGGGGGGGGEEFGGCFGGGGGGGGGGGGGGG8FFGGGGGGGGGGGGCEGGGGGGCFGGEGGGGGGGGEFG>FFGGGGGGGGGGGEFFEGGGFGGGGGGFGGFGGGF<AFGFGDGGEEEGGG7BFFFGGGDEGGCFFCAFGFGEFGGGFGGGGFGGG:CG5:CEDGFGFGGGGGGGGGDGGGGGGGFGC858?C:@AGF5>>;E6<9@FF79:CF7CGCCCC*:EFDEGGDCFGCCFFFG9CF67<FF*;8CE@AFC69@=:C>
@M01751:259:000000000-C669V:1:1102:12186:15792 1:N:0:AGAGTC
TAACGAAACAGGATTAGATACCCTGGTAGTCCACGCCGTAAACGTTGGGCGCTAGATGTAGGGACCTTTCCACGGTTTCTGTGTCGTAGCTAACGCATTAAGCGCCCCGCCTGGGGAGTACGGCCGCAAGGCTAAAACTCAAAGGAATTGACGGGGGCCCGCACAAGCGGCGGAGCATGCGGATTAATTCGATGCAACGCGAAGAACCTTACCAAGGCTTGACATACACCGGAAACGGCCAGAGATGGTCGCCCCCTTGTGGTCGGTGTACAGGTGGTGCATGGTTGTCGCCAGCTCGTGT
+
CCCCCGGGGGGGGGGGGGGGGFGFFGGGGGGGGGGGGGGGDF9FCFEFGFGGGGEFGGGGGGGGGGGFFGGGGCEGGGGGGGAFGGGGGGGFGFEGEDEGGGGEGFGGGGGGFD=FGGGGGGC@=>FEC>=DDFGGGGGGGGDGGFFEGCGGGGGGDEEEGDFGG8FCEGGCEGGGGGGGGGDE8CGGGCF9F9EGGGGCCGDGE@GCFFGGFCCFG>FGGG6FG?GGGGE5?CEG8E>EEC888CCFEC?C/ACCEGFEF88EEGEEE+CCCF7<EEGGGCFCFGEEGG*:CE8FFE=**
@M01751:259:000000000-C669V:1:1102:17841:15841 1:N:0:AGAGTC
TAACGAAACAGGATTAGATACCCTGGTAGTCCACGCCGTAAACGATGTCGACTTGGAGGCTGTTTCCTTGAGAAGTGGCTTCCGGAGCTAACGCGTTAAGTCGACCGCCTGGGGAGTACGGCCGCAAGGTTAAAACTCAAATGAATTGACGGGGGCCCGCACAAGCGGTGGAGCATGTGGTTTAATTCGATGCAACGCGAAGAACCTTACCTGGCCTTGACATCCAGCGAACTTAGCAGAGATGCTTTGGTGCCTTCGGGAACGCTGAGACAGGTGCTGCATGGCTGTCGTCAGCTCGTGT
+
CCCCCGGGGGGGGGGGGGGGGGGGGGGGGGGGGGGGGGGGGGGGGGGGGGGGGGGGGGGGGGGGGGGGGGGGGGGGGGGGGGGGGGGGGGGGGGGGGGGGGGGGGGGGGGGGGGGGGGGGGGGGGGGGGGGGGGGGGGGGGGGGGGGGGGGGGGGGGGGGGGGFCFGGFFGGGGGGGGGGBCFGGGGFFGGGCGGCCFGGGGGGGGGGFEFGGGGGGGGFFGGGGGGGGGGGGGGGFGFGGGGGGGGFGGGGGGGGCGGGGGCCDGGGGGGGFGGGGGGG6FGCGGGGGG=888ECE=GG7
@M01751:259:000000000-C669V:1:1102:13808:15843 1:N:0:AGAGTC
TAACGAAACAGGATTAGATACCCTGGTAGTCCACGCCGTAAACGATGATAACTAGCTGTCCGGGCACTTGGTGCTTGGGTGGCGCAGCTAACGCATTAAGTTATCCGCCTGGGGAGTACGGCCGCAAGGCTAAAACTCAAAGGAATTGACGGGGACCCGCACAAGCGGTGGAGCATGTGGTTTAATTCGAAGCAACGCGCAGAACCTTACCATCCCTTGACATGGCATGTTACCTCGAGAGATCGGGGATCCTCTTCGGAGGCGTGCACACAGGTGCTGCATGGCTGTCGTCAGCTCGTGT
+
CCCCCGGGGGCGGGGGGGGGGGGGGGGGGGGGGGGGGGGGGGGGGGGGGGGGGGGGGGGGGGGGGGGGGGGGGGGGGGGGGGGGGGGGGGGGGGGGGGGGGGGGGGGGDEGGGCFCGGGGGGGEGEGGGGGGGGGGFGGGGGGGGGGGGGGGGGGGGGGGGGGFDFGGGGGGGGGGFFGGGGGGGFGGGGGGEGGGEGGDGGGGGGGGFGDGGGGGGGGGGGGG6EGGGGGGGGGGEECCEFCEFGGEGGGGEEGGGGGGGGGGGGGGGDFECGGFGGFGFGFCFCEGGC@58*<:C57*:
@M01751:259:000000000-C669V:1:1102:5160:15869 1:N:0:AGAGTC
GCCAGTACGTCATCCCCACCTTCCTCCGGTTTGTCACCGGCGGTCTCCTTAGAGTTCCCACCATTACGTGCTGGCAACTAAGGACAAGGGTTGCGCTCGTTGCGGGACTTAACCCAACATCTCACGACACGAGCTGACGACAGCCATGCAGCACCTGTGTTCGAGTTCCTGAAGGCACCCATCCATCTCTGGAAAGTTCTCGACATGTCAAGGCCAGGTAAGGTTCTTCGCGTTGCATCGAATTAAACCACATACTCCACCGCTTGTGCGGGCCCCCGTCAATTCATTTGAGTTTTAACCT
+
CCCCCGGGGGGGGGGGGGGGGGGFGGGGGGGGGGGGGGGGGGGGGGGGGGGGGGGGGGGGGGGGGGGGGGGGGGGGGGGGGGGGGGGGGGGGGGGGGGGGGGGGGGGGGGGGGGGGGDFGGGGGGGGGGGGGGEGGGGGGGGGGGGGGGGGG@FGGGGFFGGDFDGGGGGGFGGCFGGGGGGGGGGGDFFGGDFFEGGG:CCFGGGGGGGGGGFFCEFGGGGGGGGFGECECGG5EFFC*:;CGGGGGGGGGGFGGGGGGG>EGGGG+:CGC>CCGEEC=GCFGGGFFGGGCFGGGCGGCC
@M01751:259:000000000-C669V:1:1102:4814:15953 1:N:0:AGAGTC
GCCAGTACGTCATCCCCACCTTCCTCCGGTTTGTCACCGGCAGTCTCCCTAGAGTGCCCAACTGAATGCTGGCAACTAAGGATAGGGGTTGCGCTCGTTGCGGGACTTAACCCAACATCTCACGACACGAGCTGACGACAGCCATGCAGCACCTGTGTCTGAGTTCCCGAAGGCACCAATCCATCTCTGGAAAGCTCTCAGCATGTCAAGGCCAGGTAAGGTTCTTCGCGTTGCTTCGAATTAAACCACATGCTCCACCGCTTGTGCGGGCCCCCGTCAATTCATTTGAGTTTTAACCTTG
+
CCCCCGGGGGGGGGGGGGGGGGGGGGGGGGGGGGGGGGGGGGGGGGGGGGGGGGGGGGGGGGGGGFGGFFEFFGGGGGGGGGGGGGGGGGGGGGGGGGGGGGEDGGFGGGGGGGGGGGGFGGGGE:CFFDGGGGGGGGDFGFFDGGGGFGGGGGGGFGGGGGGGGGFGGGGC@FGGGGGGGGGGGGGGGGGGGFFGGGGGGGGGGGGGGFFGGGGFGGGGGGFGGGGGGGGGGGGG@/CFGGGFFGGGGGGGEGGGGGGGGDGGGGCCDGGGGGDGGG=EFGGGGGGGGGGGGGFGGGGG:
@M01751:259:000000000-C669V:1:1102:5373:15977 1:N:0:AGAGTC
TAACGAAACCGGATTAGATACCCTGGTAGTCCACGCCGTAAACGATGTCGACTTGGAGGCTGTTCCCCTGAGGAGTGGCTTCCGGAGCTAACGCGTTAAGTCGACCGCCTGGGGAGTACGGCCGCAAGGTTAAAACTCAAATGAATTGACGGGGGCCCGCACAAGCGGTGGAGCATGTGGTTTAATTCGATGCAACGCGAAGAACCTTACCTGGCCTTGACATCCAGAGAACTTAGCAGAGATGCTTTGGTGCCTTCGGGAACTCCGAGACAGGTGCTGCCTGGCTGTCGTCAGCTCGTGT
+
CCCCCCGGG@EGCFFGFEEEFCFFG<FGCFFGFGGGFGBEGGGEGGGGGFGGGGCCGGGGFCFGGGGGCFGGFGGGFD@FFC8B>CCCFDFA:FFGGGGG9EFGGGDGGDFGGGGGGFFGGGGEGGD7FF>FCFGFBC=DFGCF,8D>C=FCFDGEGGEG*<<<*CFG<C<<FGDEFGGGEF<FGGGGFFGFGGFCEGGCC8>EGFEEEFCF7:8F66+:EGGGGGFFG6EDGF7+09<8F8?<C<<++3CEGGCF@F58*:@@<+*/228:CD@8+3+3*<CCCGGGGCF/@??+85**2
@M01751:259:000000000-C669V:1:1102:19025:15983 1:N:0:AGAGTC
GCCAGTACGTCATCCCCACCTTCCTCCGGTTTATCACCGGCAGTCTCCTTTGAGTTCCCGACCGAATCGCTGGCAACAAAGGATAAGGGTTGCGCTCGTTGCGGGACTTAACCCAACATTTCACAACACGAGCTGACGACAGCCATGCAGCACCTGTCTCAGCGTTCCCGAAGGCACCAAAGCATCTCTGCTAAGTTCGCTGGATGTCAAGAGTAGGTAAGGTTCTTCGCGTTGCATCGAATTAAACCACATGCTCCACCGCTTGTGCGGGCCCCCGTCAATTCATTTGAGTTTTAACCTT
+
CCCCCGGGGGGGGGGGGGGGGGGGGGGGGGGGGGGGGGGGGGGGGFGGGGGGGGGGGGGDGGGGFGFGGGGGGGGGGGGGGGGGGGGGGGGCFGGGGGGGGGCFGGGGGGGGGGGGGGGGGFGGGGGGGGGEEGGGGGGGGGGGGGGGGGGGGGFGGGFGGGFEFFGGGGGGGGGFGGGGGGGGFGFGFFGGGGGGFGEGGGGFFGGGGGGGGGGGGGGGGGFGGGGGCEGGGCGFFGGEGFFGF?EGGGGG?FGFFFFCGGGEGF@FCGGGGGGGGEECC9@FGGGF9EEGGGGCFGFFF
@M01751:259:000000000-C669V:1:1102:12841:15994 1:N:0:AGAGTC
GCCAGTACGTCATCCCCACCTTCCTCCGGCTTATCACCGGCAGTCTCCCTAGAGTGCCCAACCAAATGATGGCAACTAGGAACGAGGGTTGCGCTCGTTGCGGGACTTAACCCAACATCTCACGACACGAGCTGACGACAGCCATGCAGCACCTGTGTTCAGGTCCCCGAAGGGAAAAAATCCATCTCTGGAAGTCGTCCTGACATGTCAAGGGCTGGTAAGGTTCTTCGCGTTGCTTCGAATTAAACCACATGCTCCACCGCTTGTGCGGGCCCCCGTCAATTCCTTTGAGTTTTAATCT
+
CCCCCGGGGGGGGGGGGGGGGGGGGGGGGGGGGGGGGGGGGGGGGGGGGGGGGGGGFGGGGGGGGGGGGGGGGFFGGGGGGGGGGGGGGGGGGGGGGGGGGGGGGGGGGEFFGGGGGGGGGGGGGGGGGGGGGGGGGGGGGGGGGGGGDGGGGGGGGGGGGGGGGGGGGGGGGGGGGGGGGGGGGG9FCFGGGGGGGGGGGGGGGGGGGGGGGGGGGG:<FFGGFGGGGGGGGEGCEG?8CFG>E@FFGGGGGGGFFGGGGGECCFC+<8EEGGGGG=CEEG?ECFFGGC?GGCGGGGFFG
@M01751:259:000000000-C669V:1:1102:16401:16145 1:N:0:AGAGTC
GCCAGTACGTCATCCCCACCTTCCTCCGGTTTATCACCGGCAGTCTCCTTTGAGTTCCCGACCGAATCGCTGGCAACAAAGGATAAGGGTTGCGCTCGTTGCGGGACTTAACCCAACATTTCACAACACGAGCTGACGACAGCCATGCAGCACCTGTCTCACGGTTCCCGAAGGCACTAAGGCATCTCTGCCGAATTCCGTGGATGTCAAGAGTAGGTAAGGTTCTTCGCGTTGCATCGAATTAAACCACATGCTCCACCGCTTGTGCGGGCCCCCGTCAATTCATTTGAGTTTTAACCTT
+
CCCCCGGGGGGGGGGGGGGGGGGGGGGGGGGGGGGGGGGGGGGGGGGGGGGGGGGGGGGGGGGGCFCFFGGGGGGGGGGGGGGGGGGGGGGGGGGGGGGGGGCGGGGGGGGGGGGGGGGGGGGGGGGGGGGGGDGGGGGGGGGGGGGGGGGGGGGGGGGGGGGGGGGGGGGGGGGGGGGGGGGGGGGGFCFEDGGDFFGGGGGGGGGGGGGGGCFGFGGGGGGGGGGGGGGGG8EGGGGGGGGGDGGFGGGGCDFGGGGGEG5EFGGGGGGGGDGGGGGGGG7CFGGGD<FGGGGGGE0CG
@M01751:259:000000000-C669V:1:1102:27526:16197 1:N:0:AGAGTC
GCCAGTACGTCATCCCCACCTTCCTCCGGTTTATCACCGGCAGTCTCCTTTGAGTTCCCGACCGAATCGCTGGCAACAAAGGATAAGGGTTGCGCTCGTTGCGGGACTTAACCCAACATTTCACAACACGAGCTGACGACAGCCATGCAGCACCTGTCTCACGGTTCCCGAAGGCACTAAGGCATCTCTGCCGAATTCCGTGGATGTCAAGAGTAGGTAAGGTTCTTCGCGTTGCATCGAATTAAACCACATGCTCCACCGCTTGTGCGGGCCCCCGTCAATTCATTTGAGTTTTAACCTT
+
CCCCCGGGGGCGGGG8FEGGGGGGGGGGCEFFGGGGGGEFGGGGGFGGCFG<@FGGGGGFGGGDC@FFCF<F>FGGGGGC,FGFGGFF8FGGG+=FFCGGEEGGDGCCFFGGGEGGDDFFFFGFGGGGECEGGGC,BCFGEEGGGGDFFFFCFFFGF8@CFGGEGCFCF7FGC7FCF?<C:<FCGGFC;9C9CCGGGGGFGCFDCCA<CB<CFCFF:CBFFFGGGGFC5C8:**2<C@?;@FGGC?F*CGGF6<+A+:EF>EGEGG6C8*/82:/:*1:CC?9+0C7C@CGG+<9CC?<FG
@M01751:259:000000000-C669V:1:1102:24070:16211 1:N:0:AGAGTC
GCCAGTACGTCATCCCCACATTCCTCCGGTTTGTCACCGGCAGTCACCTTAGAGTGCCCAACTGAATGCTGGCAACTAAGATCAAGGGTTGCGCTCGTTGCGGGACTTAACCCAACATCTCACGACACGAGCTGACGACAACCATGCACCACCTGTCACCGCTGTCCCCGAAGGGAAAGCCTAGTCTCCTAGGCGGTCAGGGGGATGTCAAGACCTGGTAAGGTTCTTCGCGTTGCTTCGAATTAAACCACATGCTCCACCGCTTGTGCGGGCCCCCGTCAATTCCTTTGAGTTTCAGCCT
+
CCCCCGGGGGGGGGGGGFC-CFGG9FFFDGEGGGGGGFEGGEFGGGGGGGGGGGGGGGGGGGGGFGGGGGGGGGFFGGGGGCFGGGGGGGGGGGGEGFGGCEGGGGGFFGFGGGGGGGGAFFGGGGGGGGE:FEGGGCCGGC:FG9CFF<D<FGGGGGGGGGGEGGFAFGGGEFGGGGGFFCFGG@FGGGGGC7CE**CFGGGE*CFC<CFGGCFFFGFF@FFCFGGGCGEGEEGEGCF8CFGGGGGF6CFG69?EGGGFEGGEDGGGGGGGGG*::C*;CG?FFGGGGG?CCC?79C+*:
@M01751:259:000000000-C669V:1:1102:16927:16237 1:N:0:AGAGTC
TAACGAAACAGGATTAGATACCCTGGTAGTCCACGCCGTAAACGATGTCGACTTGGAGGCTGTTTCCTTGAGAAGTGGCTTCCGGAGCTAACGCGTTAAGTCGACCGCCTGGGGAGTACGGCCGCAAGGTTAAAACTCAAATGAATTGACGGGGGCCCGCACAAGCGGTGGAGCATGTGGTTTAATTCGATGCAACGCGAAGAACCTTACCTACTCTTGACATCCAGCGAACTTAGCAGAGATGCTTTGGTGCCTTCGGGAACTCTGAGACAGGTGCTGCATGGCTGTCGTCAGCTCGTGT
+
CCCCCGGGGGGGGGGGGGGGGGGGGGGGGGGGGGGGGGGGGGGGGGGGGGGGGGGGFGGGGGGGGGGGGGGGGGGGGGG@CFGGGGGGGGGGGGGGGGGGGGGGGGGGGGGGGGGGGGGGGGGGGGGGGFGGGGGGGGGGGGGGGGGGGGGGGGGGGGGEGGGGGGGGGEEGGGGGGGGGFGGGGGGFGGFGGFGGGGGGGGGGGGGGGGGGGGGGGGGGGGGGGGGGGGGDGGGF?FF888EGGGGGGGGGGGGGGGGGGGGGFGGFGGGGGFGGGC9EGFE*CCEFFGGFGGGCFGEFC
@M01751:259:000000000-C669V:1:1102:19282:16247 1:N:0:AGAGTC
GCCAGTACGTCATCCCCACCTTCCTCCGAGTTGACCCCGGCAGTCTCCTATGAGTCCCCACCATCACGTGCTGGCAACATAGGACGAGGGTTGCGCTCGTTGCGGGACTTAACCCAACATCTCACGACACGAGCTGACGACAACCATGCACCACCTGTGCACCAGTGTCCAAAGAGACCACCATCTCTGGTGGCTTCTCGTGCATGTCAAGCCTTGGTAAGGTTCTTCGCGTTGCATCGAATTAATCCGCATGCTCCGCCGCTTGTGCGGGCCCCCGTCAATTCCTTTGAGTTTTAGCCTT
+
CCCCCGGGGGGGGGGGGGGGGGGGGGGGGGGGFGGGGGGGGGGGGGGGGGGGGGGGGGGGGGGGGGGGGGGGGGGGGGGGGDGGGGGGGGGGGGGGGGGGGGGGGGGGGGGGGGGGGGGGGGGGGGGGGGGGGGGGGGGGGGGGGGGGGGGGCFGGGGFGGGGGGGGGGGGGGGGGGGFFGGGGGGGGFGGGGGGGG9FFGFGGGGGGGGGGGGGGGGGGGGGFEGGGGGGEGCEGGGGGGGGGGGCE>FGG>FCFGEEGGGGGFF+C=EGGGGGGGGGGGGGGGGGGECCFFGGGFGGGG
@M01751:259:000000000-C669V:1:1102:18189:16319 1:N:0:AGAGTC
TAACGAAACAGGATTAGATACCCTGGTAGTCCACGCCGTAAACGATGATTGCTAGTTGTCGGGCTGCATGCAGTTCGGTGACGCAGCTAACGCATTAAGCAATCCGCCTGGGGAGTACGGTCGCAAGATTAAAACTCAAAGGAATTGACGGGGGCCCGCACAAGCGGTGGAGCATGTGGTTTAATTCGAAGCAACGCGCAGAACCTTACCACCTTTTGACATGCCTGGACCGCCAGAGAGATCTGGCTTTCCCTTCGGGGACTAGGACACAGGTGCTGCATGGCTGTCGTCAGCTCGTGTC
+
CCCCCGGGGGGGGGGGGGGGGGGGGGGGGGGGGGGGGGGGGGGGGGGGGGGGGGGGGGGGGGGGGGGGGGGGGGGGGGGGGGGGGGGGGGGGGGGGGGGGGGGGGGGGGGGGGGGGGGGGGGGGGGGGGGGGGGGGGGGGGGGGGGGGGGGGGGGGGGGGGGGGGGGFGGFGGGFGGGGGGGGGGGGGGGGGGGGGGGGGGGGGGGGGGGGGGGGGGGGGGG?FGGGGGGGGDGGGCCFGGGGFFGGGGGFGGGGFDGGGGGFGGGGGCGGGGGGGGGGGGGGGGGGGGFGCGGGGEGF=6
@M01751:259:000000000-C669V:1:1102:13423:16335 1:N:0:AGAGTC
TAACGAAACAGGATTAGATACCCTGGTAGTCCACGCCGTAAACGTTGGGCGCTAGATGTAGGGACCTTTCCACGGTTTCTGTGTCGTAGCTAACGCATTAAGCGCCCCGCCTGGGGAGTACGGCCGCAAGGCTAAAACTCAAAGGAATTGACGGGGGCCCGCACAAGCGGCGGAGCATGCGGATTAATTCGATGCAACGCGAAGAACCTTACCAAGGCTTGACATACACCGGAAACGGCCAGCGATGGTCGCCCCCTTGTGGTCGGTGTACAGGTGGTGCATGGTTGTCGTCAGCTCGTGT
+
CCCCCGGGGGGGFGGGGGGGGGGGGGGGGGGGGGGGGGFGGGGGGGGGGGGGFGGGGGGGGGGGGGGGGGGGGGGGGGGGGGGGGGGGF?EGGGGGGGGGGGGGGGGGGGGGGGGGGGGGGGGGGGGGGGGGGGGGGGGGGGGGGGGGGGGGGGGGGGGGGGGGGGGGGGGGGGGGGGGGGGGGGGGGGGGGGGGGGGGGGGGGGGGGGGGGGGGGGGGGGGGGGGGGGGGEEEDFGGGDDFFEGGGGGGGGGGGGGGGGGGGGGGGGGGCFGGGGGGGGGFFGGDCEGGCCGG6<CE5C=
@M01751:259:000000000-C669V:1:1102:17493:16374 1:N:0:AGAGTC
GCCAGTACGTCATCCCCACCTTCCTCCGGTTTGTCACCGGCAGTCACCTTAGAGTGCCCAACTAAATGCTGGCAACTAAGGTCAAGGGTTGCGCTCGTTGCGGGACTTAACCCAACATCTCACGACACGAGCTGACGACAACCATGCACCACCTGTCACTTTGCCCCCGAAGGGGAAGCTCTGTCTCCAGAGTGGTCAAAGGATGTCAAGACCTGGTAAGGTTCTTCGCGTTGCTTCGAATTAAACCACATGCTCCACTGCTTGTTCGGGCCCCCGTCAATTCCTTTGAGTTTCAGCCTTT
+
CCCCCGGGGGGGGGGGGGGGGGGGGGGGGGGGGGGGGGGGGGGGGGGGGGGGGGGGGGGGGGGGGGGGGGGGGGGGGGGGGGGGGGGGGGGGGGGGGGGGGGGGGGGGGGGGGEGGGGGDGGGGGGGGGGGDCGGGGGGGGGGGFFGGGGGGGGGGGGGGGGGGGGGGGGGGGGGGGGGFFFFGGCGGGGFGACFFGGGGGGGGGGGGGGGGGGGGGGGGGGGGGGGGGGGGGGGGGGFFGGGGGGGGGGGFGGGGGGGGGCFEF+<ECEGGGGGDEEEGGGGGGGGFFFFGGDGCGCFF+
@M01751:259:000000000-C669V:1:1102:17155:16408 1:N:0:AGAGTC
GCCAGTACGTCATCCCCACCTTCCTCGCGGCTTATCACCGGCGGTTCCTTTAGAGTACCCAACTAAATGATGGTAACTAAAGGCGAGGGTTGCGCTCGTTGCGGGACTTAACCCAACATCTCACGACACGAGCTGACGACAGCCATGCAGCACCTGTGTTCCAGTCCCCGAAGGGAAGAAATCGATCTCTCGAAGTCGTCCGGACATGTCAAACGCTGGTAAGGTTCTGCGCGTTGCTTCGAATTAAACCACATGCTCCACCGCTTGTGCAGGCCCCCGTCAATTCATTTGAGTTTTAACC
+
CCCCCGGGGGGGGGGGGG@FGGGGGGGGFEEGGGGGGGGGGGGEGGGGGGGGGGGGGGGFEGGGFGGGGCAFGGGGGFAEGFGGGGGDEFFDFGGGFGGGFCEEGGGGGGFAFFGGCGFF,3FFG+:>FEEECGF@>FGG7@FFAGGGGG?F@F:DFGGGGG;FFGFGGE:CGC:*=FG8FFGEGDABFAFDFGEGFGGF*15CEEGE:FFGFECCECGEGGG@CFFGGFG5EGE5*<<CCF>?C7CECFFDFGGGFCFGG>5:?>8@<CF:68ECG*:;*;*0+AF+29++;@FFGGG99
@M01751:259:000000000-C669V:1:1102:8688:16425 1:N:0:AGAGTC
GCCAGTACGTCATCCCCACCTTCCTCCGGCTTATCACCGGCGGTTCCTTTAGAGTACCCAACTAAATGATGGTAACTAAAGGCGAGGGTTGCGCTCGTTGCGGGACTTAACCCAACATCTCACGACACGAGCTGACGACAGCCATGCAGCACCTGTGTTCCAGTCCCCGAAGGGAAGAAATCGATCTCTCGAAGTCGTCCGGACATGTCAAACGCTGGTAAGGTTCTGCGCGTTGCTTCGAATTAAACCACATGCTCCACCGCTTGTGCAGGCCCCCGTCAATTCCTTTGAGTTTTAATCT
+
CCCCCGGGGDFCFFF<F@FCFGFGFFFDFEGGGGGGGGGGGGGGGGGGGGGFGGGGGGGGFGDCGGGGGGGFFG9CFGGGGGDEGGGGG8FF>EEE@FGCGCE7>CFF?EGFGGGDFGGGFFFFDGGGGGGGGGGGGGGGEFCFFFG@FFFGGGGGGGGGGFFGGGGG7FEGGEF,<=FGGGGF:F:FFFD@CGGGGGGEEGGDCFGGGGGFGGGGGEFF:CC?7@FGGGGGGGCEGGGGGGGG7F?FGGF58<@EGFCGGC>EEFG+3:08CEGE>EGGGGGGFGGGGGCFFGGGFGGCF
@M01751:259:000000000-C669V:1:1102:15884:16443 1:N:0:AGAGTC
GCCAGTACGTCATCCCCACCTTCCTCGCGGCTTATCACCGGCAGTCTCCCTAGAGTGCCCAACTAAATGATGGCAACTAAGGACGTGGGTTGCGCTCGTTGCGGGACTTAACCCAACATCTCACGACACGAGCTGACGACAGCCATGCAGCACCTGTGTGCACGCCTCCGAAGAGGATCCCCGATCTCTCGAGGTAACATGCCATGTCAAGGGATGGTAAGGTTCTGCGCGTTGCTTCGAATTAAACCACATGCTCCACCGCTTGTGCGGGCCCCCGTCAATTCATTTGAGTTTTAACCTT
+
CCCCCGGGGGGGGGGGGGGGGGGGGGGGGDGGGGGFFGGGGGGGGGFFGGGGGGDGGGGGGGGGGGGGGGGFGGGFGGGGGGGEFGGFFGGGGDE7FFFGEC>>FGGGGFFFFGGGGG<FFGGFGEGGGGDEFCFFGCFGGGGGGGGGGGGGGGGCFDBCGFGFGG>FGGDEE<CGGGDFDCE:FFCFFGGGGGGGGGGGFGFGGGGGGGGGGFGGGGGDFGFGFCC?C5?EEGGGGFEGFGGGFGGECEFG6CEF6FGGEEEEECEFEGDGGGGD51C:EGGF7EEFFGGGGFFGFC9CF
@M01751:259:000000000-C669V:1:1102:14464:16477 1:N:0:AGAGTC
TAACGAAACAGGATTAGATACCCTGGTAGTCCACGCCGTAAACGATGAATGTTAGCCGTCGGGCAGTATACTGTTCGGTGGCGCAGCTAACGCATTAAACATTCCGCCTGGGGAGTACGGTCGCAAGATTAAAACTCAAAGGAATTGACGGGGGCCCGCACAAGCGGTGGAGCATGTGGTTTAATTCGAAGCAACGCGCAGAACCTTACCAGCTCTTGACATTCGGGGTATGGTCATTGGAGACGATGACCTTCAGTTCGGCTGGCCCTAGAACAGGTGCTGCATGGCTGTTGTCAGCTCG
+
CCCCCGGC7EE,,CFFDFDF<CE9C<CEFFFFGGGCCC@BCFGGCCFC9FEECGFCGG77FFEGCFFCFGG<<FCFGDCEFCFGGGDGGDFCCBFCEEG?FFGFAFGCEFFFCCF=FDFGDGFCGCC<E?<FCF,BF9DFGDFGG?,CD=FGGD@EGGGGFF8FFFFG<E=CGG9CFCGGGGGGFCFCBFGGFF<@CEFGEGGGG>CFF60@EGFFGGGGGGFGGD>E:CCE><C?99+A+*<CECE5C96CCF:CFF@EDD>GD*;AFGGG7@FCC?66EGGGGGCFFC=9C>90A?++*
@M01751:259:000000000-C669V:1:1102:13246:16553 1:N:0:AGAGTC
GCCAGTACGTCATCCCCACCTTCCTCCGGTTTATCACCGGCAGTCTCCTTTGAGTTCCCGACCGAATCGCTGGCAACAAAGGATAAGGGTTGCGCTCGTTGCGGGACTTAACCCAACATTTCACAACACGAGCTGACGACAGCCATGCAGCACCTGTCTCAGCGTTCCCGAAGGCACCAAAGCATCTCTGCTAAGTTCGCTGGATGTCAAGAGTAGGTAAGGTTCTTCGCGTTGCATCGAATTAAACCACATGCTCCACCGCTTGTGCGGGCCCCCGTCAATTCATTTGAGTTTTAACCTT
+
CCCCCGGEECF,EFFGCFG7FGGGFGGGGGGGGFGGGDFGGCGGGGFFFEFGGGGGGFGGFGGGF@C@FGFFGGGGGGFFGFGGGGGGGGGDFGGGECEGGGGGGEFGG9FEFGGFGGFGFFGGGFDFGGGFGGGGGGGCGGGGFF<FAFGGGE:FFCEA;CFF@BFFF7>FEEFDCF:FGGGGGGCFECGGGGGGGGGGGGGFCEFGGFEFGGGGFFFFGFGGGGGGG>CGEEGDGFGFCEGGGGFFCFGFGGGG+0;C5CEECE6CE58C:8***/;E=F9FCGDF:+;C?C9<??7CF
@M01751:259:000000000-C669V:1:1102:15698:16608 1:N:0:AGAGTC
TAACGAAACAGGATTAGATACCCTGGTAGTCCACGCCGTAAACGATGTCGACTTGGAGGTTGTTCCCTTGAGGAGTGGCTTCCGGAGCTAACGCGTTAAGTCGACCGCCTGGGGAGTACGGCCGCAAGGTTAAAACTCAAATGAATTGACGGGGGCCCGCACAAGCGGTGGAGCATGTGGTTTAATTCGATGCAACGCGAAGAACCTTACCTACTCTTGACATCCACGGAATTTGGCAGAGATGCCTTAGTGCCTTCGGGAACCGTGAGACAGGTGCTGCATGGCTGTCGTCAGCTCGTGT
+
CCCCCGGGGGGGGGGGGGGGGGGGGGGGGGGGGGGGGGGGGGGGGGGGGGGGGGGGGGGGGGGGGGGGGGGGGGGGGGGGGGGGGGGGGGGGGGGGGGGGGGGGGGGGGGGGGGGGGGGGGGGGGGGGGGGGGGGGGGGGGGGGGGGGGGGCFGGGGGGGCFGGGGGGGGGGGGGFGGGGCGGGGGGGGGGGDFGGGGGGGGGGGGGGGGGGGGGGFGGGGGGGGGGGECGGGGGGGGGGGGGFGGGGGGGGGGGGGGGGGGGGGGFGGGGGGGGGGGGGGGGFGGGGGGGFFGGFCCGGE
@M01751:259:000000000-C669V:1:1102:23669:16657 1:N:0:AGAGTC
GCCAGTACGTCATCCCCACCTTCCTCCGGCTTATCACCGGCGGTTCCTTTAGAGTACCCAACTAAATGATGGTAACTAAAGGCGAGGGTTGCGCTCGTTGCGGGACTTAACCCAACATCTCACGACACGAGCTGACGACAGCCATGCAGCACCTGTGTTCCAGTCCCCGAAGGGAAGAAATCGATCTCTCGAAGTCGTCCGGACATGTCAAACGCTGGTAAGGTTCTGCGCGTTGCTTCGAATTAAACCACATGCTCCACCGCTTGTGCAGGCCCCCGTCAATTCCTTTGAGTTTTAATCT
+
CCCCCGFGGGGGGGGGGGGGGGGGGGGGGGGGGGGGGGGGGGGGGGGGGGGGGGGGDGGGGGGGGGGGGGGGGGFGGGGGGGCGGGGGGGGGGGGFEGGFGGGGGGGDGFGGFGGGGGGFGGGGGGGGGDGGGGGGCEGEEFFGGGGGGGGGGGGFGFGGGFGGFGGGG:FEGGGGGGGFGGGG>F<CFGGGGCFEGGGGGGGGEGGGGGGFFGGGGGGF?CGFFGGGGGGGGGGGGFC5@GGGGGGGGGGGGCGFCF:FGGGGGGGGGGGGDCEGGGC85*AFFGGGGF@CGGGGGCFEG
@M01751:259:000000000-C669V:1:1102:16021:16703 1:N:0:AGAGTC
TAACGAAACAGGATTAGATACCCTGGTAGTCCACGCCGTAAACGGTGGGCGCTAGGTGTGGGTTTCCTTCCACGGGATCCGTGCCGTAGCTAACGCATTAAGCGCCCCGCCTGGGGAGTACGGCCGCAAGGCTAAAACTCAAAGGAATTGACGGGGGCCCACACAAGCGGCGGAGCATGTGGATTAATTCGATGCAACGCGAAGAACCTTACCTGGGTTTGACATACACCGGAAAGCCGTGGAGACACGGCCCCCCTTGTGGTCGGTGTACAGGTGGTGCATGGCTGTCGTCAGCTCGTGT
+
CCCCCGGGGGGGGGGGGGGGGGGGGGGGGGGCGGGGGGGEGGGGGGGGGGGGGGGGGGGGGGGGGGGGGGGGGGGGGGGGGGGGGGGGEGGEFFGE@FFGCFFGGGGGGGGGGFGEGGGGGGGGGGG:FGGGF@FGCFGGGGGGGEGGGFGGGGGGGGGGGGGGEGGGGGGGGEEECFGGGC<FF+AFGGGGGGGGFGGGE>EGDGGG@FGGFEFFFGGGGGGGGGCCCDGG>EGFFF5CGG5>8FGGCCEGGGEGEF?C8EFG>GGCECFF7E@GFE5<6@?EG?58+2/:CED9CGG5/
@M01751:259:000000000-C669V:1:1102:15016:16726 1:N:0:AGAGTC
GCCAGTACGTCATCCCCACCTTCCTCCGGTTTATCACCGGCAGTCTCCTTTGAGTTCCCGACCGAATCGCTGGCAACAAAGGATAAGGGTTGCGCTCGTTGCGGGACTTAACCCAACATTTCACAACACGAGCTGACGACAGCCATGCAGCACCTGTCTCAGCGTTCCCGAAGGCACCAAAGCATCTCTGCTAAGTTCGCTGGATGTCAAGAGTAGGTAAGGTTCTTCGCGTTGCATCGAATTAAACCACATGCTCCACCGCTTGTGCGGGCCCCCGTCAATTCATTTGAGTTTTAACCTT
+
CCCCCGGGGGGGGGGGGGGGGGGGGGGGGGGGGGGGGGGGGGGGGGGGGGGGGGGGGGGGGGGGF@FGGGGGGGGGGGGGGGGGGGGGGGGGGGGGGGGGGGGGGGGGGGFGGGGGGGGGGGGGGGGGGGGGGGGGGGGGGGGGGGGGGGGGGGGGGGGGGGGDGGGGGGGGDEGGGGGGGGFCEGFGGFGGGAFGFGEGGGGGGG@EGGFFGGGGGGGGGGGFGGGGFGGGGCED?:CFGGGGGGGFGGGGCGGGGGGGCE>8CF89CECECGGGDGGGGGGFEGFGGCGGFGFFGGGGG
@M01751:259:000000000-C669V:1:1102:27200:16779 1:N:0:AGAGTC
GCCAGTACGTCATCCCCACCTTCCTCCGGTTTATCACCGGCAGTCTCCTTTGAGTTCCCGACCGAATCGCTGGCAACAAAGGATAAGGGTTGCGCTCGTTGCGGGACTTAACCCAACATTTCACAACACGAGCTGACGACAGCCATGCAGCACCTGTCTCACGGTTCCCGAAGGCACTAAGGCATCTCTGCCGAATTCCGTGGATGTCAAGAGTAGGTAAGGTTCTTCGCGTTGCATCGAATTAAACCACATGCTCCACCGCTTGTGCGGGCCCCCGTCAATTCATTTGAGTTTTCACCTT
+
CCCCCGGGGGGGGGGGGGGGGGGGGGGEGGGFGFFECG7B7:CGGG<EGGGAFGGGFGGCF>EG@@BFE@FGCGGDGGGGGFGGCGCCEEF7A>FCGGGGGGGGDDGGFFGGCFEGGFGGFGGFGGGGGEGFGGFGGDG:FGFG,@<FGCFGGGGGGGEGEFCFFGG8D:FEGCDFDF8FFFCGGGFCGFFFE<:E7FF7FGGGGGG9C9,>BFFGGGCCCEAFGGGGGGGD585<CFEGFGGGF?92CFFFCCC9808CE>188F+AE5:>E:CE**;=ECCFGGGGG78E7+0+<FGGG
@M01751:259:000000000-C669V:1:1102:7827:16792 1:N:0:AGAGTC
TAACGAAACAGGATTAGATACCCTGGTAGTCCACCCCGTAAACGTTGGGAACTAGTTGTGGGGACCATTCCACGGTTTCCGTGACGCAGCTAACGCATTAAGTTCCCCGCCTGGGGAGTACGGCCGCAAGGCTAAAACTCAAAGGAATTGACGGGGACCCGCACAAGCGGCGGAGCATGCGGATTAATTCGATGCAACGCGAAGAACCTTACCAAGGCTTGACATACACCAGAACGGGCCAGAAATGGTCAACTCTTTGGACACTGGTGAACAGGTGGTGCATGGTTGTCGTCAGCTCGTG
+
CCCCCGGGFGFGGGGGFGGGGGGGDFGGFFCFGGFGGGGGGGFGFDDDCCFGDGGFCCEFECFGGGFGGGGGGGGFGGGGGGGG<FE@7FDFGGGDGGGGGCFFCFGGGCGCFGCEG7FFGGGCECEG7FC?@BEGCCDFCFFGGGGGGGGAFEECEGGEGGGGGGFCFDGDGGGEFGGGGGGGEGFFGGGGGGDGGGGGGEGCGDCFGGGGCFFGFGG8EGFFGG6EFCFGGGGGE>GGGFFGFG7@FGGGGGCEGG:CGG6>EGGGFGGGGGGGGGEGGGGGG7??ECEGGFGFC?CCA
@M01751:259:000000000-C669V:1:1102:16864:16834 1:N:0:AGAGTC
GCCAGTACGTCATCCCCACCTTCCTCCGGTTTATCACCGGCAGTCTCCTTTGAGTTCCCGACCGAATCGCTGGCAACAAAGGATAAGGGTTGCGCTCGTTGCGGGACTTAACCCAACATTTCACAACACGAGCTGACGACAGCCATGCAGCACCTGTCTCACGGTTCCCGAAGGCACTAAGGCATCTCTGCCGAATTCCGTGGATGTCAAGAGTAGGTAAGGTTCTTCGCGTTGCATCGAATTAAACCACATGCTCCACCGCTTGTGCGGGCCCCCGTCAATTCATTTGAGTTTTAACCTT
+
CCCCCGGGGGGGGGGGGGGGGGGGGGGGGGGGGGGGGGGGGGGGGGGGGGGGGGGGGGGGGGGGFFFEGGGGGGGGGGGGGGGGGGGGGGGGGGGGGGGGGGGGGGGGGGGGGGGGGGGGGGGGGGGGGGGGGGGGGGGGGGGGGGGGGGGGGGGGGGGGGGGGGGGGGGGGGGGGGGGGGGGGGGGGGGGGGGGGGGGGGGGGGGGFGGGGGGGGGGGGGGGGGGGGGGGGGGGGGGGGGGGGGGGFFGGGGGGGGGGGGGGGGGCGGG8:EGGGGGGGGGGGGGGGCGGGGGGGGGGGG
@M01751:259:000000000-C669V:1:1102:26586:16834 1:N:0:AGAGTC
GCCAGTACGTCATCCCCACCTTCCTCCGGTTTGTCACCGGCAGTCTCATTAGAGTGCTCAACTAAATGTAGCAACTAATAACAAGGGTTGCGCTCGTTGCGGGACTTAACCCAACATCTCACGACACGAGCTGACGACAACCATGCACCACCTGTACACCGACCACAAGGGGGCGACCATCTCTGGCCGTTTCCGGTGTATGTCAAGCCTTGGTAAGGTTCTTCGCGTTGCATCGAATTAATCCGCATGCTCCGCCGCTTGTGCGGGCCCCCGTCAATTCCTTTGAGTTTTAGCCTTGCGG
+
CCCCCGGGGEFCDGGFGGGGGGGGGGGGGGGGGGGGGGGGGGGFGGCFGGGGGGCEFFGGGGGGGGGGGGGG9FGGGGGGGFGGGGGGGGGGGCFGGCFGGGG@FFGFGGGGGGGGGGFGGGGGGGGGGGGEGFFEGGGGG7F@BFGGFGGGGGFGGGGGGGGGGFCCGGGGEGFGGGGGGGGEGGGFGGGDGGGGEGFGGGGG9EFGFGGGGGG?ECGGGGG788>EGGGGGGGGFDFGGGF7CFEEGF9CCEGCEGGDGGGGGGGGGDEEEE8E8FGGG?FGGGF:E?CECG67F++:E
@M01751:259:000000000-C669V:1:1102:13081:16840 1:N:0:AGAGTC
GCCAGTACGTCATCCCCACCTTCCTCCGGCTTATCACCGGCGGTTCCTTTAGAGTACCCAACTAAATGATGGTAACTAAAGGCGAGGGTTGCGCTCGTTGCGGGACTTAACCCAACATCTCACGACACGAGCTGACGACAGCCATGCAGCACCTGTGTTCCAGTCCCCGAAGGGAAGAGATCCATCTCTGGAAATCGTCCGGACATGTCAAACGCTGGTAAGGTTCTGCGCGTTGCTTCGAATTAAACCACATGCTCCACCGCTTGTGCAGGCCCCCGTCAATTCATTTGAGTTTTAACCT
+
CCCCCGGGGGGGGGGGGGGGGGGGGGGGGGGGGGGGGGGGGGGGGGGGGGGGGGGGGGGGGGGGGGGGGGGGGGEFCFGGEFGGGGGGGGGGGGGGGGGGGGGGGEGFGAFDGGGGGGGDFFFDGGGGGGGGGGGGGGGGGGGGGGGGGGGGGGGGGGFGGGGGGGGGGGGGGGFFGGGGDGGGGGFFGGGGGGGGGGGGGGGE7<6CFGGGFEGGGGGGGECEGFGGGGGGGEEGGFGGGGFGFGGEFGF5E<C?EFGFFCE:88FGGFFFGGGGG5CG5?CFGGGGGC?F?EFGC?CE<
@M01751:259:000000000-C669V:1:1102:16851:16874 1:N:0:AGAGTC
TAACGAAACAGGATTAGATACCCTGGTAGTCCACGCCGTAAACGATGTCAACTAGCCGTTGGGAGTCTTGAACTCTTAGTGGCGCAGCTAACGCATTAAGTTGACCGCCTGGGGAGTACGGCCGCAAGGTTAAAACTCAAATGAATTGACGGGGGCCCGCACAAGCGGTGGAGCATGTGGTTTAATTCGAAGCAACGCGAAGAACCTTACCAGGCCTTGACATCCACGGAATTCGGCAGAGATGCCTTAGTGCCTTCGGGAACCGTGAGACAGGTGCTGCATGGCTGTCGTCAGCTCGTGT
+
CCCCCGGGGGGGGGGGGGGGGGGGGGGGGGGGGGGGGGGGGGGGGGGGGGGGGGGGGGGGGGGGGEGGGGGGGGGGGGGGGGGGGGGGGGGGGGGGGGGGGGGGGGGGGGGGGGGGGGGGGGGGGGGGGFGGGGGGGGGGGGGGGGGGGGGGGGGGGGGGGGGGGGGGEGGGFGGGGFFGGGGGGFGGGGGGGGGGGGGGGGGGGGGGFGGGDGFGGGGGGGGGGGGGGGGGGFGGCGGEFGGGGGGGGGGGGGGGGFCEGGGGGGFEGGG8FGGFEFFGGC<FGGGCCGGGFGG98CCG7
@M01751:259:000000000-C669V:1:1102:27905:16884 1:N:0:AGAGTC
GCCAGTACGTCATCCCCACCTTCCTCCGGTTTATCACCGGCAGTCTCCTTTGAGTTCCCGACCGAATCGCTGGCAACAAAGGATAAGGGTTGCGCTCGTTGCGGGACTTAACCCAACATTTCACAACACGAGCTGACGACAGCCATGCAGCACCTGTCTCACGGTTCCCGAAGGCACTAAGGCATCTCTGCCGAATTCCGTGGATGTCAAGAGTAGGTAAGGTTCTTCGCGTTGCATCGAATTAAACCACATGCTCCACCGCTTGTGCGGGCCCCCGTCAATTCATTTGAGTTTTAACCTT
+
CCCCCGGGGGGGGGGGGGGGGGGGGGGGGGGGGGGGGGGGGEGGF9EGFGGGGGEGGGGGGGGC@@FGGGGGGGGGGGGGGGGGGGGGGGGGGCE7BFFGG7FEGGGFGGGGGGECFFFFGFAFGF@FFGCFFEFGGGGGD<FDFFGGG9CE<:FCGGGGFGG7@FFGGGGGEGGGGGGCDGGGGGGGGGGGCG7FEGGGGGGG@FGGGGGGEGFFGGFGFGGGGGFGCDEEEGE?FDEGGGGGGGGGFFFFEFGCFFGFGCE>88<<8EGC8:8CEGGGE?FGGGG?9@EFGGGGFFFFE
@M01751:259:000000000-C669V:1:1102:25363:16889 1:N:0:AGAGTC
TAACGAAACAGGATTAGATACCCTGGTAGTCCACGCCGTAAACGATGAGTGCTAGGTGTTGGGGGGTTTCCGCCCCTCAGTGCTGAAGCTAACGCATTAAGCACTCCGCCTGGGGAGTACGGCCGCAAGGCTGAAACTCAAAGGAATTGACGGGGACCCGCACAAGCGGTGGAGCATGTGGTTTAATTCGATGCAACGCGAAGAACCTTACCAAGGCTTGACATACACCGGAAACGGCCAGAGATGGTCGCCCCCTTGTGGTCGGTGTACAGGTGGTGCATGGTTGTCGTCAGCTCGTGTC
+
CCCCCGGGGGGGGGGGGGGGGGGGGGGGGGGGGGGGGGGGDGFEGFGAFGGGGGGGAFGGGGGGGGGGGGGGGGGGGGG?FGGGGGGGGGGFGGEGGGGGGGGGGGGGGGGGGGGGGGGGGGGGGDGGGGGGGFGA<<C@FGFCFGGDFGGGGGGGGG8?*8EGGGGGD8ECEGGGGGGGGGGGGGGGGGGGFGCGFGGGGGGGGGGGGG6CGGGDDGGG6:<AFGGGGGGDGEF>CE8?CEGGGGGGGGGGEGGGGGGG5;@>5*;EFFGGGGFFEGFCCFFGGGGFDF=88CEGE=F=6
@M01751:259:000000000-C669V:1:1102:4199:16970 1:N:0:AGAGTC
GCCAGTACGTCATCCCCACCTTCCTCCGGTTTATCACCGGCAGTCTCCTTTGAGTTCCCGACCGAATCGCTGGCAACAAAGGATAAGGGTTGCGCTCGTTGCGGGACTTAACCCAACATTTCACAACACGAGCTGACGACAGCCATGCAGCACCTGTCTCAGCGCTCCCGAAGGCACCAAAGCATCTCTGCTAAGTTCGCTGGATGTCAAGAGTAGGTAAGGTTCTTCGCGTTGCATCGAATTAAACCACATGCTCCACCGCTTGTTCGGGCCCCCGTCAATTCATTTGAGTTTTAACCTT
+
CCCCCGGGGDFGGGGGGGGGGGGGGF8FFEFGGGGGGDFGEG>EFAFFGGEGGGGGGGGGGGGGF@@6CDGDGGGGGGGGDFGGGF?9FAC:ECFGGDGGGD7EGGGGGGGFFEFGGGGGGGFGCGGGGGE@FCFGGGGGEGGG7DCFF=FG?DF8FFFGGFGED7FGGGGGCFGGGGGGG:BGCF,?CGFC@C:C,CF7<7F:<<FGGGCFCGGGGGGG,<CCFG99FECECGGG?C;??CFGGGGGGCFGF6ECFFCE5>CE88+AEDEGGGGEE**1*<CF:FGGGG8C+CFGFGACF
@M01751:259:000000000-C669V:1:1102:15485:17108 1:N:0:AGAGTC
TAACGAAACAGGCTTAGATACCCTGGTAGTCCACGCCGTAAACGATGTCAACTAGCCGTTGGGAGTCTTGAACTCTTAGTGGCGCAGCTAACGCATTAAGTTGACCGCCTGGGGAGTACGGCCGCAAGGTTAAAACTCAAATGAATTGACGGGGGCCCGCACAAGCGGTGGAGCATGTGGTTTAATTCGAAGCAACGCGAAGAACCTTACCAGGCCTTGACATCCAATGAACTTTCCAGAGATGGATTGGTGCCTTCGGGAACATTGAGACAGGTGCTGCATGGCTGTCGTCAGCTCGTGT
+
CCCCCE;CCFCC,CEFEFGFC8FGGGGGGGGGF<C@F6FFFGGEGDFGFCFDGFA8C:CCFFEFG:@EFFG8FGGCFCFFGGDEGGGGGCFFEGE7ECEGGDCFFCFGDEFGG7?CCGEGGE>FDEGGGGGGGGGGDGGF9FFGGGDFF9CECCFFEB<FGCGDGFGGGGDGGGGDFFGGF*=CFGGGGGGGCFFGFGBEGGG8FFGFFGGGGCGGGGGGGGGDGGCDFGGGGGGGGGG7CCGGF6CFCFFCFG?735?:8E5EFGFDCEGDF>96EF+9@+<*;A88+;1AEEFCCE7F:
@M01751:259:000000000-C669V:1:1102:25295:17118 1:N:0:AGAGTC
GCCAGTACGTCATCCCCACCTTCCTCGCGGCTTATCACCGGCAGTCTCCCTAGAGTGCCCAACTGAATGATGGCAACTAAGGACGTGGGTTGCGCTCGTTGCGGGACTTAACCCAACATCTCACGACACGAGCTGACGACAGCCATGCAGCACCTGTGTGCACGCCTCCGAAGAGGATCCCCGATCTCTCGAGGTAACATGCCATGTCAAGGGATGGTAAGGTTCTGCGCGTTGCTTCGAATTAAACCACATGCTCCACCGCTTGTGCGGGCCCCCGTCAATTCCTTTGAGTTTTAATCTT
+
CCCCCGGGGGGGGGGGGGGGGGGGGGGGGGGGGGGGGGGGGGGGFGCGGGGGFGGGGGGGGGGGGGGGGGGGGGGGGGGGGFGGEGGGGGGGGGGFGGGGFGGGGGGGGGGGGGGGGGGGGGGGGGGGGGGGDGGGGGGGGGGGGGGGGGGGGGGGGGGGGGGGGGGGGGGGCEGGGGGGFGGCBFDGGG@EGDGGGGGFCFGCGGGGGGGGGGGGGGGFGGGCFGGGGGGGGGGGGGGGEGGGGFGGGGGGFGFCGCGGGGGGGGGFGEDGGGGEGGGGGGGGGGGGGCFGGGGFCGGGF
@M01751:259:000000000-C669V:1:1102:3884:17168 1:N:0:AGAGTC
GCCAGTACGTCATCCCCACCTTCCTCTCGGCTTATCACCGGCAGTCCCCTTAGAGTGCCCAACTAAATGCTGGCAACTAAGGGCGAGGGTTGCGCTCGTTGCGGGACTTAACCCAACATCTCACGACACGAGCTGACGACAGCCATGCAGCACCTGTTCTGGGGCCAGCCTAACTGAAGGACAATGTCTCCACTGCCCATACCCCGAATGTCAAGAGCTGGTAAGGTTCTGCGCGTTGCTTCGAATTAAACCACATGCTCCACCGCTTGTGCGGGCCCCCGTCAATTCCTTTGAGTTTTAA
+
CCCCCGGGGGGGGGGGGGGGGGGGGGGGGGGGGGGGGGGGGGGGGGGGGGGGGGGFGGGGGGGGGGGGGGGGGGGGFGGGGGGGGGGGGGGGGGGGGGGGGGGGGGGGFGGGAFGFGGGGFGGGGGGGGGGGGGGGGGGGGGGGGGGGGDGFGGGGGGGGGGGGGGGGGGGGGFFFGGGFFGGGFFGGGGGGGGGGGGGGGGGGGGGCEDCFGGCCFGFGGGGGGGCFFFGGCCEGGGGFGGG58CGGGGF6CGGDCECF6:FE8>C;*C+08:EGGCCGDEDCE9CFGFGGGGFCCFGFE
@M01751:259:000000000-C669V:1:1102:20912:17248 1:N:0:AGAGTC
GCCAGTACGTCATCCCCACCTTCCTCCGTGTTGACCACGGCAGTATCCCATGAGTTCCCACCATAACGTGCTGGCAACATAGGACGAGGGTTGCGCTCGTTGCCGGACTTAACCGAACATCTCACGACACGAGCTGACGACAACCATGCACCACCTGTTTACGAGTGTCCAAAGAGTTGACGATCTCTCGCCCGTTCTCGTATATGTCAAGCCTTGGTAAGGTTCTTCGCGTTGCATCGAATTAATCCGCATGCTCCGCCGCTTGTGCGGGCCCCCGTCAATTCCTTTGAGTTTTAGCCTT
+
CC<CCEFGFGGGGGGGGGGGGFGEDGAEFGGG9FECC@@FG@:CFFFFFFECFGEECAFGGGGGGGGCFDFGFGGFGFCFFCFGFD@CFCFGGFGDGGDC<BFFC=::BFFFGGB=FCFC,,C???=F7FGF777DFC7BFGFDE@F98>FA>EGFF>FGF>F7F7@=;B@,?:>FFC,@F*F7DFG<F@CEEG<,<*7FFGECG@:,27CC<7:FF<C9<:C?C<9>=@CCE5CCGC8;FEGGGFCCCCCEECFGCCGGGD?EEGDFG*?C>:::C=EDDC9:::CF7:;C:CGE@77CF
@M01751:259:000000000-C669V:1:1102:21969:17303 1:N:0:AGAGTC
GCCAGTACGTCATCCCCACCTTCCTCCGGTTTATCACCGGCAGTCTCCTTTGAGTTCCCGACCGAATCGCTGGCAACAAAGGATAAGGGTTGCGCTCGTTGCGGGACTTAACCCAACATTTCACAACACGAGCTGACGACAGCCATGCAGCCCCTGTCTCAGCGCTCCCGAAGGCACTAAAGCATCTCTGCTAAATTCTTTGGATGTCAAGAGTAGGTAAGGTTCTTCGCGTTGCATCGAATTAAACCACATGCTCCACCTCTTGTGCGGGCCCCCGTCAATTCATTTGAGTTTTAATCTT
+
CCCC-C<F;FFFGCEF<FCCGGGFFGGG>CFGGE,EGGGFDFF;FEFFFFDGGGGFFGFCBF@@FFF7FFF7FGFFGGGGFDGGGGGF<CFEGEEGFC:FEECCCGEGGGC9F<FFGCGGG9FG,ECFC:F:7C<>,+BCCGGGGF8FGGG,8C@EGG;F,;B7@CCCF:>7CFFFFGFFG9FFFGG@@9:CG,?C<CFCE:CCFEFFGFF9FC?CFFGCB7FC9CC9FFEGE:*+<+160@FFGGFAECE6+893C:EF*;+A7<0AE5>C8CE8CCE5::CC?FG70+*<AF?78C9<F
@M01751:259:000000000-C669V:1:1102:8292:17339 1:N:0:AGAGTC
TAACGAAACAGGATTAGATACCCTGGTAGTCCACGCCGTAAACGATGAATGCTAGCTGTTGGGGTGCTTGCACCTCAGTAGCGCAGCTAACGCTTTAAGCATTCCGCCTGGGGAGTACGGTCGCAAGATTAAAACTCAAAGGAATTGACGGGGGCCCGCACAAGCGGTGGAGCATGTGGTTTAATTCGAAGCAACGCGCAGAACCTTACCATCCCTTGACATGGCATGTTACCCGGAGAGATCCGGGGTCCTCTTCGGAGGCGTGCACACAGGTGCTGCATGGCTGTCGTCAGCTCGTGTC
+
CCCCCGGGGGGGGGGGFGGGGFGGGGGGGGGAFGFGGGGGGGGGGGGFGGGGGGGGGGGGGGGGGGGGGGGGGGGFFGGGGGGGGCFGGGGGGGGGGGGCCFGGFFGGGGGFDGGGGGGGGGGGGGGGGGGCFGGGGGGGGGE@FCED9FEEGGGGGGGGGDFE>EF>FEFGGGGGFFFFFFGGGGGGFGGGGGGGGGGG:FGGGGG+<CFGGGGFFCFCFFGGGGGFGGGFGGG58EDEGGEFFC>EC>CF:FG9@C8EGEEGGGCGG58CGGGDGGGGFFFGGEGGGGGFEGGGG=FC*
@M01751:259:000000000-C669V:1:1102:12461:17372 1:N:0:AGAGTC
TAACGAAACAGGATTAGATACCCTGGTAGTCCACGCCCTAAACGATGCGAACTGGATGTTGGGTTCAACTAGGAACTCAGTATCGAAGCTAACGCGTTAAGTTCGCCGCCTGGGGAGTACGGTCGCAAGATTAAAACTCAAAGGAATTGACGGGGACCCGCACAAGCGGTGGATGATGTGGATTAATTCGATGCAACGCGAAAAACCTTACCTACCCTTGACATGTACGGAAGACCGAAGAGATTTGGTTGTGCTCGAAAGAGAGCCGTAACACAGGTGCTGCATGGCTGTCGTCAGCTCG
+
CCCCCGGGGGFGGGGGGGGGGGGGGGGGGGGGGGGGGGGGGGGGGGGGGGGGGGGGGGGGGGGGGGGGGGGGGFGGGGGGGGGGGGGGGGGGGGGGGGGGGGGGGGGGGGGGGGGGGGGGGGGGGGGGGGGGGGGGGGGGGGGGGGGGGGGGGGGGGGGGGGGGGGGGGGGGGGGGGGGGGGGGGGGGGGGGGGGGGGDGGGGGGGGGGGGGGGGGGGGGGGGGGGGFFEEGGGFFCGGGGGGGGG?FGGGGDCCFGGGGGGFFGGGGGGGGGGGGCC?FGGFGCCFGGGGGGG58EF+3:
@M01751:259:000000000-C669V:1:1102:17277:17417 1:N:0:AGAGTC
TAACGAAACAGGATTAGATACCCTGGTAGTCCACGCCGTAAACGATGTCGACTTGGAGGTTGTTCCCTTGAGGAGTGGCTTCCGGAGCTAACGCGTTAAGTCGACCGCCTGGGGAGTACGGCCGCAAGGTTAAAACTCAAATGAATTGACGGGGGCCCGCACAAGCGGTGGAGCATGTGGTTTAATTCGATGCAACGCGAAGAACCTTACCTACTCTTGACATCCACGGAATTCGGCAGAGATGCCTTAGTGCCTTCGGGAACCGTGAGACAGGTGCTGCATGGCTGTCGTCAGCTCGTGT
+
CCCCCGGGGGGGGGCGGGGGGGGGGGGGGGGFGGGGGGGGGGGGGGGGGGGGGGGGFGGGGCFGGGGGGGGGGGGGGGGGGGGGEGGGGGGGDGGGGGGGGFFGGGGGGGGGGG:CEFGGDFEGGGDGGGGGGGGGGGGGGGGGGGGGFGGGGGGGGGGGGGGGFGGGEC<FFGGFCFCGGGGGGGGGGGGGGGGGGGGGGEGGGGGGFFGFGFGGFGGGGGFGGF?CEGGGGGFCDEGGGGGGFFECFF?FGGGGGFE*:CFGDGG5/<C?FFG+A?FGG7:CCGGGFGG888A@@=:*/
@M01751:259:000000000-C669V:1:1102:24174:17475 1:N:0:AGAGTC
TAACGAAACAGGATTAGATACCCTGGTAGTCCACGCCGTAAACGTTGGGCGCTAGGTGTGGGCCGCATTCCACGTGGTCCGTGCCGCAGCTAACGCATTAAGCGCCCCGCCTGGGGAGTACGGCCGCAAGGCTAAAACTCAAAGGAATTGACGGGGCCCCGCACAAGCGGCGGAGCATGCGGATTAATTCGATGCAACGCGAAGAACCTTACCAAGGCTTGACATGCAGGGAAATCCTCCAGAGATGGTGGGTCCGCAAGGGTCCTGCGCAGGTGGTGCATGGTTGTCGTCAGCTCGTGTC
+
CCCCCGGGGGGGGGGGGGGGGGGGGGGGGGGGGGGGGGGGGGGGGGGGGGGGGGGGGGGGGGGGGGGGGGFGGGGGGGGGGGGGGGGGGGGFGGGGGGGGGGGGGGGGGGGGGGGGEGGGGGGGGGGGGGGGFGGGGGGGGGGGGGGGG9FGGGDGGFEGEECFCFGGGGGGGGGGGGGGGGGGGGGGGGGGGGGGGGGGGGGDGFGGGGGGGGGGGCFG>>C?FEGGGGEGGGGGFGGGGGGGGGGGGGGCGFGDCEGGGGGGGDCGGGGGGGGGGGGGFGGGGGGCGFFFGGGGGC=F*
@M01751:259:000000000-C669V:1:1102:15060:17495 1:N:0:AGAGTC
GCCAGTACGTCATCCCCACCTTCCTCCGGTTTATCACCGGCAGTCTCCTTTGAGTTCCCGACCGAATCGCTGGCAACAAAGGATAAGGGTTGCGCTCGTTGCGGGACTTAACCCAACATTTCACAACACGAGCTGACGACAGCCATGCAGCACCTGTCTCACGGTTCCCGAAGGCACTAAGGCATCTCTGCCAAATTCCGTGGATGTCAAGAGTAGGTAAGGTTCTTCGCGTTGCATCGAATTAAACCACATGCTCCACCGCTTGTGCGGGCCCCCGTCAATTCATTTGAGTTTTAACCTT
+
CCCCCGGGGGGGGGGGGGGGGGGGGGGGGGGGGGGGGGGGGGGGGGGGGGGGGGGGGGGGGGGG@88BFGGGGGGGGGGGGGGFFGGFGGGGGGGGGGGGDGGGGGGGGGFGGGGGGGGGGGGGGGGGGGGGGGGGGGGGGGGGGGGGGGGGGGGGGGGGGGGGGGGGGGGGGGGGGGGGGFGGGGGGGGGGGGFFGGGFGCGGGFGFFGCFGGGGGGGGGGGGGFFFFGGGDECGGGGGFGGGGGGGGGGGGGGGGGGFGGDECFGG*?5EG5EEEEG5?GCGEGGGGFGGGGGFFG7CF
@M01751:259:000000000-C669V:1:1102:9751:17500 1:N:0:AGAGTC
TAACGAAACAGGATTAGATACCCTGGTAGTCCACGCCGTAAACGATGAGTGCTAGGTGTTGGGGGGTTTCCGCCCCTCAGTGCTGAAGCTAACGCATTAAGCACTCCGCCTGGGGAGTACGGCCGCAAGGCTGAAACTCAAAGGAATTGACGGGGACCCGCACAAGCGGTGGAGCATGTGGTTTAATTCGATGCAACGCGAAGAACCTTACCTACTCTTGACATCCACGGAATCTGGCAGAGATGCCTGAGTGCCTTCGGGAACCGTGAGACAGGTGCTGCATGGCTGTCGTCAGCTCGTG
+
CCCCCGGGGGGGGFGGGGGGGGGGGGGGGGGFFGGGGGGGGGGGGGGGGGGGGGGGGGGGGGGEGGGGGGGGGGGGGGGGGGGGGGGFGGGGGGGGGGGGFGGGGGGGGGGGGGDDGGGGDGGGGGGGGGGGGGGGGGG@FGGGGGGGGGGGGGGGGGGGGGGGGGGGGGGGGGGFFFGGGGGFECCGGGFGGGGGGEGGCC>EFFGGGGGGGGGGGGGGGGGGGGGGECCGFFGGGGGGGFGFFF+@FFGG?FGGGGGGGGGFGGGGGGFGGGGG+<:EFGGGGGG5EC@C;CE?:CGC*
@M01751:259:000000000-C669V:1:1102:3468:17543 1:N:0:AGAGTC
TAACGAAACAGGATTAGATACCCTGGTAGTCCACGCCGTAAACGATGTCGACTTGGAGGTTGTTCCCTTGAGGAGTGGCTTCCGGAGCTAACGCGTTAAGTCGACCGCCTGGGGAGTACGGCCGCAAGGTTAAAACTCAAATGAATTGACGGGGGCCCGCACAAGCGGTGGAGCATGTGGTTTAATTCGATGCACCGCGAAGAACCTTACCTACTCTTGACATCCACGGAATTTGGCAGAGATGCCTTAGTGCCTTCGGGAACCGTGAGACAGGTGCTGCATGGCTGTCGTCAGCTCGTGT
+
CCCCCGGGGGGCGGCFGGGGGGGGGDGGCF--CFCCFFCFFFACGGGGGGGGGGGGEFGGGGGGFGGGGFGGG,BFFFFFGGGGGGGDFGFGEGGD>CFGGECE+FGGCBFC7@CFFFFFEECGC@FEDGFGGGGGGGGFGFGGGGF,:FFGC@EB7FCFC@CG>FDG@7<FFGGFGCCEBC:FFGGFCEE9C?,5<5CEGEGFGCFG7CEGDFEFEFFGGFGGGFGDDGE*+AEF628;>8<+<CECFFGEC:CDG**:88CF8:8F*+<:C>F+CC79+A9EFFCFFG@;C86+<5:**
@M01751:259:000000000-C669V:1:1102:18310:17547 1:N:0:AGAGTC
TAACGAAACAGGATTAGATACCCTGGTAGTCCACGCCGTAAACGATGTCAACTAGCCGTTGGAATCCTTGAGATTTTAGTGGCGCAGCTAACGCATTAAGTTGACCGCCTGGGGAGTACGGCCGCAAGGTTAAAACTCAAATGAATTGACGGGGGCCCGCACAAGCGGTGGAGCATGTGGTTTAATTCGAAGCAACGCGAAGAACCTTACCAGGCCTTGACATGCAGAGAACTTTCCAGAGATGGATGGGTGCCTTCGGGAACTCTGACACAGGTGCTGCATGGCTGTCGTCAGCTCGTGT
+
CCCCCGGGGGGGGGGGGGGGGGGGGGGGGGGGGGGGGGGGGGGGGGGGGGGGGGGGGGGGGGGGFGGGGGGGFGGGGGGGGGDEDGGGGGGGGGGGGGGGGGGGGGGGGGGGGGFGGGGGGGGGGGGGGGGGGGGGGGGGGGGGGGGGGGGGDGGGGGGGGGDGFGGGGGGFGGGDCGGGGGGGGGGGGGGGGGFGGGGGGGGGGGGGGGGGGGGGGGGGCFGGGGGGFGGGGGG?FGGGGGGGGGGFGGGGDFFGCFGGGGGGGGFGGGGGGF9<ECGGGGGFGGC@FFGFGGFEFEG5*
@M01751:259:000000000-C669V:1:1102:17667:17581 1:N:0:AGAGTC
GCCAGTACGTCATCCCCACCTTCCTCCGGTTTATCACCGGCAGTCTCCTTTGAGTTCCCGACCGAATCGCTGGCAACAAAGGATAAGGGTTGCGCTCGTTGCGGGACTTAACCCAACATTTCACAACACGAGCTGACGACAGCCATGCAGCACCTGTCTCAGAGTTCCCGAAGGCACCAAAGCATCTCTGCTAAGTTCTCTGGATGTCAAGGCCAGGTAAGGTTCTTCGCGTTGCATCGAATTAAACCACATGCTCCACCGCTTGTGCGGGCCCCCGTCAATTCATTTGAGTTTTAACCTT
+
CCCCCGGGGGGGGGGGGGGGFGGGGGGGGGGGGGGGGGGGGGGGGCGFFGGGGGGGGGGGGGGGC8BFFGGEGGGGGGGGFGGGGGGGGGFEGGGGGGGGGGDDCGGGGAFGGGGGGGGGGGGGGGGGGGGGGGGEGGGGGGGGGGGGGGGGGGGGFFGGGGGGGGGGGGGGGGGGGGGGCGGGGFCFFGGGGGGFGGGGCFFGGCFGGGCFDGGGGCGGGGCFGGGGGG>FDGGEGGGDFGGCCFEGC8CEFGGCFGGGGG>EFGFGGG5CEEDGGC=G5EGGGG:C@CGFGGGDF?FGF
@M01751:259:000000000-C669V:1:1102:3674:17635 1:N:0:AGAGTC
TAACGAAACAGGATTAGATACCCTGGTAGTCCACACCGTAAACGATGTCGACCTGGAGGTTGTTCCCTTGAGGAGTGGCTTCCGGAGCTAACGCGTTAAGTCGACCGCCTGGGGAGTACGGCCGCAAGGTTAAAACTCAAATGAATTGACGGGGGCCCGCACAAGCGGTGGAGCATGTGGTTTAATTCGATGCAACGCGAAGAACCTTACCTACTCTTGACATCCACGGAATTCGGAAGAGATGCCTTAGTGCCTTCGGGAACCGTGAGACAGGTGCTGCATGGCTGTCGTCAGCTCGTGT
+
C@CCCGGGCFF,F8FCGEFGG<CFFGGGEGGCGGG;@@C@;F<CGGGFEFF:+7CA@8CFFGGFGAFFFFFFEGGGGG@F,CEFGGG:F,66C7@:FC,EC,=:FC:FE=F+BF:FE8FFD+>>+BCEF5>FFFGGFFGG9FECFFGFGFDFDC@:*1>>FCG@,<<E:FFGGGGGG2:9<<FGCF9<FC,<4CC<@*:C*:E6**;7<?+<++3AEECFCFGG8<68?C*;C?C>**?>EG?EAC<+020<+399+AE5:8C5C;;C*0+;CF9<<EFGDGF6EGE>E828@CCGE5*:*
@M01751:259:000000000-C669V:1:1102:23489:17657 1:N:0:AGAGTC
TAACGAAACAGGATTAGATACCCTGGTAGTCCACGCCGTAAACGATGTCGACTTGGAGGTTGTTCCCTTGAGGAGTGGCTTCCGGAGCTAACGCGTTAAGTCGACCGCCTGGGGAGTACGGCCGCAAGGTTAAAACTCAAATGAATTGACGGGGGCCCGCACAAGCGGTGGAGCATGTGGTTTAATTCGATGCAACGCGAAGAACCTTACCTACTCTTGACATCCACGGAATTCGGCAGAGATGCCTTAGTGCCTTCGGGAACCGTGAGACAGGTGCTGCATGGCTGTCGTCAGCTCGTGT
+
CCCCCGGGGGGGGGGGGGGGGGGGGGGGGGGGGGGGGGGGGGGGGGGGGGFGGGGGGGGGGGGGGGGGGGGGGGGGGGGGGGGGGGGGGGGGGGGGGGGGGEFGGGGGGGGGGGDGGGGGGGEGGGGGGGGGGGGGGGGGGGGGGGGGGGGGGGGGGGGGGGGFGGGGGGGGGGGGGGGGFFGGGGGGFGGGGGCCFGG>EGGGGGGGGCGGGGGGGGGFFGGGGGGDGGGGGGGFDGGGGGGGGFGGGGGGGGF?FGGG>GFGGGGGGGGGGFGGGGGGGGGGGCEGGGGFGGGFEE5E/
@M01751:259:000000000-C669V:1:1102:2842:17658 1:N:0:AGAGTC
TAACGAAACAGGATTAGATACCCTGGTAGTCCACGCCGTAAACGATGTCGACTTGGAGGTTGTTCCCTTGAGGAGTGGCTTCCGGAGCTAACGCGTTAAGTCGACCGCCTGGGGAGTACGGCCGCAAGGTTAAAACTCAAATGAATTGACGGGGGCCCGCACAAGCGGTGGAGCATGTGGTTTAATTCGATGCAACGCGAAGAACCTTACCAAGGCTTGACATGCAGGGAAATCCTCCAGAGATGGTGGGTCCGCAAGGGTCCTGCGCAGGTGGTGCATGGTTGTCGTCAGCTCGTGTCGT
+
CCCCCGGGGGGCGGGGGGGGGGGGGGGFGGGGGGGGGGGGGGFCCCFFFGGGGGFGFGDGGGGGGFGGGGFGGEEGGG>EF<EFGGGGGFGGGGGGGGGGGGDGGGGGGGGGGGGGGGGEFGGGGGGGGGGGGGGGCGGGGGGGGGGGFFGGGGGGEGGGGGGGGGGGCEGGGGGGGGGG8B+<<EGGGGGGGGGGGGGGGGGGGGGGGFGE88FGGFCFGGGGG9@FEFFC?FFGGFFFGFG?FCFFEGGGGG58?EGEG8;FC8>EE>>CCF=@C7@CFGGG8<ECC52:<FGC=FCC*
@M01751:259:000000000-C669V:1:1102:17265:17701 1:N:0:AGAGTC
TAACGAAACAGGATTAGATACCCTGGTAGTCCACGCCGTAAACGATGTCAACTAGCCGTTGGAATCCTTGAGATTTTAGTGGCGCAGCTAACGCATTAAGTTGACCGCCTGGGGAGTACGGCCGCAAGGTTAAAACTCAAATGAATTGACGGGGGCCCGCACAAGCGGTGGAGCATGTGGTTTAATTCGAAGCAACGCGAAGAACCTTACCAGGCCTTGACATGCAGAGAACTTTCCAGAGATGGATTGGTGCCTTCGGGAACTCAGACACAGGTGCTGCATGGCTGTCGTCAGCTCGTGT
+
CCCCCGGGGGGGGGGGGGGGGGGGGGGGGGGGGGGGGGGGGGGGGGGGGGGGGGGGGGGGGGGGGGGGGGGGGGGGGGGGGGGGGGGGGGGGGGGGGGGGGGGGGGGGGGGGGGGGGGGGGGGGGGGGGGGGGGGGGGGGGGGFGGGFDGGGGGGGGGGGGGGGGGGGGGGGGGGGGGGGGGGGGGGGGGGGGGFFGGGGGGGGGGGGGGGGGGGEGFFGGGGFGGGGGGGGGGGGGGFCFGFGGGGGGGGGGGGGGGGGGGGGFGGGGGGGGGGFGGFFCFGFGGGG6FGGGEGGGG5=7
@M01751:259:000000000-C669V:1:1102:13393:17732 1:N:0:AGAGTC
TAACGAAACAGGATTAGATACCCTGGTAGTCCACGCCGTAAACGATGTCGACTTGGAGGTTGTTCCCTTGAGGAGTGGCTTCCGGAGCTAACGCGTTAAGTCGACCGCCTGGGGAGTACGGCCGCAAGGTTAAAACTCAAATGAATTGACGGGGGCCCGCACAAGCGGTGGAGCATGTGGTTTAATTCGATGCAACGCGAAGAACCTTACCTACTCTTGACATCCACGGAATCTGGCAGAGATGCCTCAGTGCCTTCGGGAACCGTGAGACAGGTGCTGCATGGCTGTCGTCAGCTCGTGT
+
CCCCCGGGGGGGGGGGGGGGGGGGGGGGGGGGGGGGGGGGCGGGGGGGGGGGGGGGGGGGGGGGGGGGGGGGG<FGEGGGGGGGGGGGGGGGGGGGGGFGGGGEGGGGGGGGGGGGGGGGGGGGGGGGGFEGFFFGGGGGGGGGGGFGGGGGGGGGGGGGDGGGGGGGFCEGGGGGGGGGGGGGGGGGGDC9CFGGGGGGGGGGGGGGGGGGGGGGFFCGGGGGGGGG>EGGGGFGGGGGGFGCFFGGDGGGGFFFFGGGGGGGGGGE=?GGFEG6CCFGCCGGGGGCEF*1/;6CGGCGC
@M01751:259:000000000-C669V:1:1102:12974:17820 1:N:0:AGAGTC
TAACGAAACAGGATTAGATACCCTGGTAGTCCACGCCGTAAACGATGATAACTAGCTGTCCGGGGACTTGGTCTTTGGGTGGCGCAGCTAACGCATTAAGTTATCCGCCTGGGGAGTACGGTCGCAAGATTAAAACTCAAAGGAATTGACGGGGGCCTGCACAAGCGGTGGAGCATGTGGTTTAATTCGAAGCAACGCGCAGAACCTTACCAGCGTTTGACATGTCCGGACGACTTCGAGAGATCGATTTCTTCCCTTCGGGGACTGGAACACAGGTGCTGCATGGCTGTCGTCAGCTCGT
+
CCCCCGGGGG?FGGGGGGGGGGGGGGGGGGGGGGGGGGGGGGGGGGGGAFGGGGGGGGGGGGGGGGGGGGGGGGGFGGGGGGGGGGGGGFGGGGGGGGGGGGGGGGGGGGGGGGGGGGGGGGGGGGGGGGGCGGGGFGGFGGGGGGGGGGGGGGGGGGGGGGGGGGG7FGGGGGGFGGGGCGCGGGGGGGGGGGGFGGGGGGGGGGGCFG?FGGGGGGGGGGGCGGGGGCEGGGGGFGGFECFFGGGGGFGFGGGGGGGGGGGGGC88FF6*0*CCC6CGGGFFFGGCECFC;FFGFCC5:
@M01751:259:000000000-C669V:1:1102:19801:17863 1:N:0:AGAGTC
TAACGAAACAGGATTAGATACCCTGGTAGTCCACGCCGTAAACGATGTCGACTTGGAGGTTGTTCCCTTGAGGAGTGGCTTCCGGAGCTAACGCGTTAAGTCGACCGCCTGGGGAGTACGGCCGCAAGGTTAAAACTCAAATGAATTGACGGGGGCCCGCACAAGCGGTGGAGCATGTGGTTTAATTCGATGCAACGCGAAGAACCTTACCTACTCTTGACATCCACGGAATTCGGCAGAGATGCCTTAGTGCCTTCGGGAACCGTGAGACAGGTGCTGCATGGCTGTCGTCAGCTCGTGT
+
CCCCCGGGGGGGGGGGGGGGGGGGGGGGGGGGFGGGGGGGGGGGGGGGGGGGGGGGGGGGGGGGGGGGGFGGFGDGGGGFGGGGGGGGGGGGGGGGGGGGGGGGGGGGGGGGGGGEGGGGGGGGGGGGGDGGGFFGGGGDFGGFGGGGGGGGGGGGGGGGDEGGGGGGGGGGGGGGGGFGGGGGGGGGGGCFGGGGGGG?ECEFFFGGGGGGGG?FFGGGGGGGGGGGGCGGGGGFGGDFGGGGGGGFGCFGGGGGGGGGGGGGGGCFGGGGGGGFGCFGGGGGGFEGGGGGGGGECEEF7
@M01751:259:000000000-C669V:1:1102:19269:17866 1:N:0:AGAGTC
GCCAGTACGTCATCCCCACCTTCCTCCGGTTTATCACCGGCAGTCTCCTTTGAGTTCCCGACCGAATCGCTGGCAACAAAGGATAAGGGTTGCGCTCGTTGCGGGACTTAACCCAACATTTCACAACACGAGCTGACGACAGCCATGCAGCACCTGTCTCAGCGTTCCCGAAGGCACCAAAGCATCTCTGCTAAGTTCGCTGGATGTCAAGAGTAGGTAAGGTTCTTCGCGTTGCATCGAATTAAACCACATGCTCCACCGCTTGTGCGGGCCCCCGTCAATTCATTTGAGTTTTAACCTT
+
CCCCCGGGGGGGGGGGGGGGGGGGGGGGGGGGGGGGGGGGGGGGGFGGGGGCEGGGGGGGGGGGFFFGGGGGGGGGGGGGGGGGGGGGGGGGGGGGGGGGGGGGGGGGGGGGGGGGGGGGGGGGGGGGGGGGGGGGGGGGGGGGGGGGGGGGGGGGGCFGGDGEGGGGGDEGGGGGGGGGGGGGGGFGGGGGGGGGGGGGGGGGGGGFGGGGGGGGGGGGGGGGFGFGGGGGEEDGGG5FGGGGGGGGGGGGGGF?FFGEGGEGGGGGGGGGGGGGDEDC=<CEFGGG:CGCFCG?FGFFG
@M01751:259:000000000-C669V:1:1102:24776:17878 1:N:0:AGAGTC
GCCAGTACGTCATCCCCACCTTCCTCTCGGCTTATCACCGGCAGTCCCCTTAGAGTGCCCAACTGAATGCTGGCAACTAAGGGCGAGGGTTGCGCTCGTTGCGGGACTCAACCCAACATCTCACGACACGAGCTGACGACAGCCATGCAGCACCTGTGCTCCGGTCCCCGAAGGGAAAACCACATCTCTGTGGTGAGCCGGACATGTCAAGGGCTGGTAAGGTTCTGCGCGTTGCTTCGAATTAAACCACATGCTCCACCGCTTGTGCGGGCCCCCGTCAATTCCTTTGAGTTTTAATCTT
+
CCCCCGGGGGGGGGGGGGGGGGGGGGGGGGGGGGGGGGGGGGGGGGGGGGGGGGGGGGGGGGGGGGGGGGGGGGGGGGGGGGGGGGGGGGGDGGGGGGGGGGGGGGGGGGGGGGGGGGGGGGGGGGGGGGGGGGGGGGGGGGGGGGGGGGGFGFGGGFGGGGDDFGGGGGGGGGGCFGCGDCCC:BB<:<CF7:*:BC<FEBE:<CFF?FGGGEFGG:EEGGG?CCE?C8>CE88FCC5*2CFGGCFFG>58<C9CCFGFCGEEFGCCEE>>EGGEE:?=EGEGCFGGF+8EGFFC8A:CF
@M01751:259:000000000-C669V:1:1102:17639:17888 1:N:0:AGAGTC
GCCAGTACGTCATCCCCACCTTCCTCCGGTTTGTCACCGGCAGTCTCCTTAGAGTGCCCACCATAACGTGCTGGTAACTAAGGACAAGGGTTGCGCTCGTTACGGGACTTAACCCAACATCTCACGACACGAGCTGACGACAGCCATGCAGCACCTGTGTCTGAGTTCCCGAAGGCACCAATCCATCTCTGGAAAGTTCTCAGCATGTCAAGGCCAGGTAAGGTTCTTCGCGTTGCTTCGAATTAAACCACATGCTCCACCGCTTGTGCGGGCCCCCGTCAATTCATTTGAGTTTTAACCT
+
CCCCCGGGGGGGGGGGGGGGGGGGGGGGGGGGGGGGFFGGGGGGGGGGGGGGGGGGGGGGGGGGGGGGGGGGGGGGGGGGGFGGGGGGGGFFGGGGGGGEGGGGGGGGGGGGGGGGGGFGGGGGGGGGGGGEGGGGGGGGGGGFGGGCDFGGFGGGGGFGGCGGGGGGGGGGGGEDGGGGGGGGGGG;FGGFFGGGGGGGGG?CGFFGGGGFGGFGGGGGGGGGGGGGGGGDFG7FFFFFGGGGGGGGFFF*<EF7CG:CFEGD5*;+CG>EGGEECE;?8/A+00CFG99@C7<FGFGCC
@M01751:259:000000000-C669V:1:1102:12245:17900 1:N:0:AGAGTC
TAACGAAACAGGATTAGATACCCTGGTAGTCCACGCCGTAAACGATGTCGACTTGGAGGCTGTTCCCTTGAGGAGTGGCTTCCGGAGCTAACGCGTTAAGTCGACCGCCTGGGGAGTACGGCCGCAAGGTTAAAACTCAAATGAATTGACGGGGGCCCGCACAAGCGGTGGAGCATGTGGTTTAATTCGATGCAACGCGAAGAACCTTACCTACTCTTGACATCCAGAGAATTTAGCAGAGATGCTTTAGTGCCTTCGGGAACTCTGAGACAGGTGCTGCATGGCTGTCGTCAGCTCGTGT
+
CCCCCGGGGGFGGGGGGGGGGGGGGGGGGGGGFGGGGGGGGGGGGGGGGGGGGGGGGCGGGGGGGGGGGGGGGFEGGGGGGGGGGGGGGGGGGGGGGGGGEGGGGGGDGGGGGGGGGGGGEDGEGGEGDGGGGGGGGGGGGGGFGGGGFGGGGGGGGGDGGGGFCFGGGGGGGGGFGGGGGGGGGGGGGGGGGGGGG8CEGGGG>FGGGGGGGGGGGGGGGGCCGEGFGGGGGGGGFF<C8EGEGGCEECGFGGGGFCEED*;@FGGF7CFFGGFF6FFGFGFEGFGGEEGGDG6CC5CG5
@M01751:259:000000000-C669V:1:1102:3793:17911 1:N:0:AGAGTC
TAACGAAACAGGATTAGATACCCTGGTAGTCCACGCCGTAAACGTTGGGCGCTAGATGTAGGGACCTTTCCACGGTTTCTGTGTCGTAGCTAACGCATTAAGCGCCCCGCCTGGGGAGTACGGCCGCAAGGCTAAAACTCAAAGGAATTGACGGGGGCCCGCACAAGCGGTGGAGCATGTGGTTTAATTCGAAGCAACGCGAAGAACCTTACCTGGCCTTGACATGCTGAGAACTTTCCAGAGATGGATTGGTGCCTTCGGGAACTCAGACACAGGTGCTGCATGGCTGTCGTCAGCTCGT
+
CCCCCGGGGFFGGFGGGGGGGGGGGGGGGGGGGGGGGGGGGGGGGGGGGGGGECGGGGGGGGGGGGGGGGGGGGGGGGGEFFGFFGGGGGGGGGGDGGGGGGGGGGGGGGGGGCGGGGGGGGGGGGGGGGGGGGGFGGGDGGGGGGGGFGAFGGEGDGEFEGGGGGGGGDCFGGGGGGGGGGFGGFBFFGGGGGGGGGGGGGGGGGGDGGGGGGGCFGGGGGGGFFF7<CGCGDGGGG+9EFDGGGF*@EGGFGGGGFFFDGG8@?CFGFGDGGG=<6?<7:CFFFF?/8CC;@CDG7CG5
@M01751:259:000000000-C669V:1:1102:27283:17977 1:N:0:AGAGTC
GCCAGTACGTCATCCCCACCTTCCTCCGGTTTGTCACCGGCAGTCTCCTTAGAGTGCCCACCATAACGTGCTGGTAACTAAGGACAAGGGTTGCGCTCGTTACGGGACTTAACCCAACATTTCACAACACGAGCTGACGACAGCCATGCAGCACCTGTGTCAGAGCTCCCGAAGGCACCGATCCATCTCTGGAAAGTTCTCTGCATGTCAAGGCCTGGTAAGGTGCTTCGCGTTGCTTCGAATTAAACCACATGCTCCACCGCTTGTGCGGGCACCCGTCAATTCATTTGCGTTTTAACCT
+
CCCCCGGGGGGGF9@EFEDFFCFE<CF:FFEGG8EFCF@FCFCC@<EE,,CFFFFFFG,,FFFGGDG:,,:D@FCEDEECFG8AEEF@F:F8+CFC:::F,C7,+4C=<B?ADAFCF7DB5,CE,,C=<=C@+@FGDC>@E@:D=FGFGD9D8FCEFFGGGEDF,@,DFFG7C@*>CFFE<*>7,@DFF<>,7:FF=<9,,,,7@CFF9;<3C*:7F7FGFD,2,,,22=<:**4*CCF<C288CF7C*:CC+<<EFFGC*/:EG5CC98?188C:8CG**2++<97+29:C:1*;E?99<
@M01751:259:000000000-C669V:1:1102:21269:17978 1:N:0:AGAGTC
TAACGAAACAGGATTAGATACCCTGGTAGTCCACGCCCTAAACGATGCGAACTGGATGTTGGGTGCACTTTGGCACGCAGTATCGAAGCTAACGCGTTAAGTTCGCCGCCTGGGGAGTACGGTCGCAAGGTTAAAACTCAAAGGAATTGACGGGGACCCGCACAAGCGGTGGATGATGTGGATTAATTCGATGCAACGCGAAAATCCTTACCTACCCTTGACATGTACGGAAGACCGAAGAGATTTGGTTGTGCTCGAAAGAGAACCGTAACACAGGTGCTGCATGGCTGTCGTCAGCTCG
+
CCCCCGGGGGGGGGGGGGGGGGGGGGGGGGGGGGGGGGGGGGGGGGGGGDGGGGGGGGGGGGGGGGGGGGGGGGGGGGGGFGGGGGGGGGGGGGGGGGGGGGGGGGGGGGGGGGGGGGGGGGGGGGGGGGGAFGGGGGGGGGGGGGGGGGGGGGGGGGGGGGGGGGGGGGGGGGGGGGGGGGGGGGGGGGGGGGGGGGGGGGGGGGGGFGGGGGGGGGFFGGFGGGGGGGGGGGFGGGGGGGGGGGGGGGGGEFFGGGGGGFFFFFGGGGGGGGGGGGGGGGF6EGGGGGFFGGGGGGGFC
@M01751:259:000000000-C669V:1:1102:16090:17993 1:N:0:AGAGTC
GCCAGTACGTCATCCCCACCTTCCTCCGAGTTGACCCCGGCAGTCTCCTGCGAGTCCCCACCATTACGTGCTGGCAACACAGGACAAGGGTTGCGCTCGTTGCGGGACTTAACCCAACATCTCACGACACGAGCTGACGACAGCCATGCACCACCTGTACACCGACCACAAGGGGGGCCGTGTCTCCACGGCTTTCCGGTGTATGTCAAACCCAGGTAAGGTTCTTCGCGTTGCATCGAATTAATCCACATGCTCCGCCGCTTGTGCGGGCCCCCGTCAATTCCTTTGAGTTTTAGCCTTT
+
CCCCCGGGGGGGGGGGGGGGGGGGGGGGGEFGGGGGGGGGGGGGGGGGGGGGGGGGGGGGGGGGGGGGGGGFFGGGGGGGGGGGGGGGGGGGGGGGGGGGGGGGGGGGGGGGGGGGGGGGGGGGGGGGGGGGGGGGGFGGGGGGGGGGGEGGGGGGGGGGGGGGGGGGGGGGGGDFGGGGDEFGCFFFGGGGGGFGGGGGDGGGGGGGGDGGGGGGFGGGGDGGGGGGGGGGDEGGFCC8FFGFFCECFFGGFFCGCGG5?CEEEGGEEEGGGGGGGGC5CFFGGFG9CC9EGGGGFGGG+
@M01751:259:000000000-C669V:1:1102:21375:17994 1:N:0:AGAGTC
GCCAGTACGTCATCCCCACCTTCCTCCGGTTTATCACCGGCAGTCTCCTTTGAGTTCCCGACCGAATCGCTGGCAACAAAGGATAAGGGTTGCGCTCGTTGCGGGACTTAACCCAACATTTCACAACACGAGCTGACGACAGCCATGCAGCACCTGTCTCACGGTTCCCGAAGGCACTAAGGCATCTCTGCCGAATTCCGTGGATGTCAAGAGTAGGTAAGGTTCTTCGCGTTGCATCGAATTAAACCACATGCTCCACCGCTTGTGCGGGCCCCCGTCAATTCATTTGAGTTTTAACCTT
+
CCCCCGGGGGGGGGGGGGGGGGGGGGGGGGGDGGGGGGGGGGGGGDGGGGGGGGGGGGGGGGGG@886CFFGGGGGGGGGGGGGGGFG8FGGFFGGEGGGCGGGGDGGGFGGAAFFEFGGGGGGGGGGGGGGGGFGGGGGGEGGGAFGFB>FFFGGA8@FGGGCFEGGGGGGGG7FGFGFFGFGGGGGGCGGGG7CCDGGGGGGGGC:FGA?F:,CFFGGG@FF9FGGGGGGGG5:7E>FDFGGGGGGGFGGGGGGC?CFCGGG>CC9EEGGGG5CEEGGGGGGGGGGGGGGGFFFGF9EG
@M01751:259:000000000-C669V:1:1102:4718:18060 1:N:0:AGAGTC
TAACGAAACAGGATTAGATACCCTGGTAGTCCACGCCGTAAACGATGTCAACTAGCCGTTGGAATCCTTGAGATTTTAGTGGCGCAGCTCACGCATTAAGTTGACCGCCTGGGGAGTACGGCCGCAAGGTTAAAACTCAAATGAATTGACGGGGGCCCGCACAAGCGGTGGAGCATGTGGTTTAATTCGAAGTAACGCGAAGAACCTTACCAGGCCTTGACATGCAGAGAACTTTCCAGAGATGGATTGGTGCCTTCGGGAACTCTGACACAGGTGCTGCATGGCTGTCGTCAGCTCGTGT
+
CCCCCGGGGGGGGGGGCFGGGGGFGGGFGGGFFFGGGGEGGFFGGGGGCFGGGGGGFEGGGGGGAFGGGGGGGGGGGEGFGGGDGGGG=,FGGGGGGGFDGGGGG<CEEGGCFGGDGCEGGGGGGGGGGEFEFFGEFGFGGGGFGFGGGCEEEGGGGGEF:FGGGGGGGGGGGGG?FGGFFGGGFEGGGFGGGGGGGGGG7<CFFGFGGGCG6::5EFEFEFGGGG?EGFGGGFFECFC9CEEG+*<EGGCCCGGFGFGGDEGG77+<FDF?CGGGFFFD8F9FF?>CEFFGGGF<CEE*2
@M01751:259:000000000-C669V:1:1102:18682:18092 1:N:0:AGAGTC
GCCAGTACGTCATCCCCACCTTCCTCCGGTTTATCACCGGCAGTCTCCTTTGAGTTCCCGACCGAATCGCTGGCAACAAAGGATAAGGGTTGCGCTCGTTGCGGGACTTAACCCAACATTTCACAACACGAGCTGACGACAGCCATGCAGCACCTGTCTCACGGTTCCCGAAGGCACTAAGGCATCTCTGCCAAATTCCGTGGATGTCAAGAGTAGGTAAGGTTCTTCGCGTTGCATCGAATTAAACCACATGCTCCACCGCTTGTGCGGGCCCCCGTCAATTCCTTTGAGTTTCAGCCTT
+
CCCCCGGGGGGGGGGGGGGGGGGGGGGGGGGGGGGGGGGGGGGGGEGGGGGGGGGFGGGGGGGGFCBFEGFGGGGGGGGGGGGFGGGGFGGGGCFGGGGGGGGGGEGGGGGGGGGGGGGGGGGGGGGGGCFFGECGGGGGGGGGGGGGGGGGGGFFGGFFAFGGGGGGGGGGFGGGGFGGGGGGGGCGGGGGGFGGFGGGGG7FFDGGGGF9FGGGFGGGGGGGDFGG7CEGGGGGGGDGGFFFFFGGEFGF?FGGGGGGDGGEFF6E5::EGGGGG=CEEGGGCGGGGG5CFGFFDGGGG
@M01751:259:000000000-C669V:1:1102:16153:18106 1:N:0:AGAGTC
GCCAGTACGTCATCCCCACCTTCCTCCGGTTTATCACCGGCAGTCTCCTTTGAGTTCCCGACCGAATCGCTGGCAACAAAGGATAAGGGTTGCGCTCGTTGCGGGACTTAACCCAACATTTCACAACACGAGCTGACGACAGCCATGCAGCACCTGTCTCACGGTTCCCGAAGGCACTAAGGCATCTCTGCCAAATTCCGTGGATGTCAAGAGTAGGTAAGGTTCTTCGCGTTGCATCGAATTAAACCACCTGCTCCACCGCTTGTGCGGGCCACCGTCAATTCATTTGAGTTTTAACCTT
+
CCCCCGGGGGGGGGGFGGGGGGGGGGGGGGGGGGGGGGGGGGGGGDGFGGGFGGGGGGGGDGGGFCBFGGFGGGGFGGG8FGGGGGGGGFFDGDGGDGGGFG+>FGGGGGGGGGGGGGGCFDFFGGDFGGGGGGFFGGGGD7F+FFEGGGGGGGGGGGG;BFGGFCFGGGDDGEGFFGFG@FD>F<3=9CFFGGGGGGFGGGGGGGGGGG,?FGGGGGGGGGG:<BFCFCGGGCCGFGGGGFGGCGGFGG*:CCEFGGGGGEGE586CEG5EE*;**:CEDGGGCFGG9+@@+<:C6A79F
@M01751:259:000000000-C669V:1:1102:9060:18143 1:N:0:AGAGTC
TAACGAAACAGGATTAGATACCCTGGTAGTCCACGCCGTAAACGATGTCAACTAGCCGTTGGAATCCTTGAGCTTTTAGTGGCGCAGCTAACGCATTAAGTTGACCGCCTGGGGAGTACGGCCGCAAGGTTAAAACTCAAATGAATTGACGGGGGCCCGCACAAGCGGTGGAGCATGTGGTTTAATTCGAAGCAACGCGAAGAACCTTACCAGGCCTTGACATGCAGCGAACTTTCCAGAGATGGATTGGTGCCTTCGGGAACTCTGCCACAGGTGCTGCATGGCTGTCGTCAGCTCGTGT
+
CCCCCGGGGGGD,F<C<FGFG@FFGCFFDFC@FGGG8BFGGGGEGF@FFGGGGDF<DGEECGG9CDCGCFGG,CCFFCEF9EFGGGGDFGGGDCBBF<FGGGFG<FGGEEFGGGE7BFGGGEGGGGDGFFCFCFFGGGFFGBF<FGGFFF:7F7FDGGEDEEGGGFFC1<FFFFFFBFGGCGDEFGGF72:FGGGFGD<CFECFCGF7FFGFFGGCFFF?CFFC?FG68/?>@FGFF?FGC6:9+*<@6C7CFGGGGGG*:CGFEF++3+0A*8<68+0<@++7::*;CGCFG>6<85C5:
@M01751:259:000000000-C669V:1:1102:3493:18173 1:N:0:AGAGTC
GCCAGTACGTCATCCCCACCTTCCTCCGGTTTATCACCGGCAGTCTCCTTTGAGTTCCCGACCGAATCGCTGGCAACAAAGGATAAGGGTTGCGCTCGTTGCGGGACTTAACCCAACATTTCACAACACGAGCTGACGACAGCCATGCAGCACCTGTCTCACGGTTCCCGAAGGCACTAAGGCATCTCTGCCGAATTCCGTGGATGTCAAGAGTAGGTAAGGTTCTTCGCGTTGCATCGAATTAAACCACATGCTCCACCGCTTGTGCGGGCCCCCGTCAATTCATTTGAGTTTTAACCTT
+
CCCCCGGGGGGGGEFGGFGGGGGGDFDFGEEGGGGGGGEGGGGGGEGGGGGGGGFFGGFGGGGG@@BFCGFGGGCGFGGGDFGGGGGFGFCFG7CFFEGGGGGGGGGGG9<EGCGGGGGGGGGGGGGGGGGGGGGGCECFGGGGDGGGGGGGGGGGGGGGGGGGGGGGGGGGDGGGGGGFG@CCFGGGGGGGGGGFGGGFFGGEGGFGGFCGG7<FFFGGDCBCCFGDFEEGG5CGFGEGGGGGGGGGGGGGGGCFGGGG>CEE>F+AEGGGG5?88:;CEGF7F9CFG?5CGGGGGC+<C
@M01751:259:000000000-C669V:1:1102:22414:18178 1:N:0:AGAGTC
TAACGAAACAGGATTAGATACCCTGGTAGTCCACCCCGTAAACGTTGGGAACTAGTTGTGGGGACCATTCCACGGTTTCCGTGACGCAGCTAACGCATTAAGTTCCCCGCCTGGGGAGTACGGCCGCAAGGCTAAAACTCAAAGGAATTGACGGGGACCCGCACAAGCGGCGGAGCATGCGGATTAATTCGATGCAACGCGAAGAACCTTACCAAGGCTTGACATATACGAGAACGGGCCAGAAATGGTCAACTCTTTGGACACTCGTAAACAGGTGGTGCATGGTTGTCGTCAGCTCGTG
+
CCCCCGGGGGGGGGGGGGGGGGGGGGGGFGGGGGGGGGGGGGGGGGGGGGGGGGGGGGGGGGGGGGGGGGGGGGGGGGGGGGGGGGGGGGGGGGGGGGGGGGGGGGGGGGGGGGGGGGGGGGGGGGG>FGGGGGGGGGGGGCFGGGGGGGGGGGGGGGGGGGDGGGGGGGGGGGGGGGGGGGGFEFGGGGGGGGGGGGGCGGGGGGGGGGGFGGGGFGGEEGGGGGGGGGGGGGGG>EGGDGGGGGGDGC?FGGGGGGGFGGGGCFGGGGGGGGGEFEGCFGGGGGGEGFCGGFGGGGDG5
@M01751:259:000000000-C669V:1:1102:10271:18444 1:N:0:AGAGTC
GCCAGTACGTCATCCCCACCTTCCTCCGGTTTGTCACCGGCAGTCTCCCTAGAGTGCCCAACTGAATGCTGGCAACTAAGGATAGGGGTTGCGCTCGTTGCGGGACTTAACCCAACATCTCACGACACGAGCTGACGACAACCATGCACCACCTGTCACCATTGTCCCCGAAGGGAAAACTTGATCTCTCAAGCGGTCAATGGGATGTCAAGAGTTGGTAAGGTTCTTCGCGTTGCTTCGAATTAAACCACATGCTCCACCGCTTGTGCGGGTCCCCGTCAATTCCTTTGAGTTTCAGCCT
+
CCCCCGGGGGGGGGGGGGGGGGGGFGGGGGGGCGGGGGEGDGGGGDGGGGCGGGGGGGGGGGGGGGGGGGGFDGGGGGGGGGGGGGFGGGGFEGGGGGGGGECFGGGGGGGEGGGGGGGGGGGGGGGCGGGGGDGGGGGDGGGGGGGGGGGGGGGGGGGGGGGGGGGGGGCFDGGCGCFGGG,F9;@F;<FGGGGGGGGGGGGGGGGFGGCFGGGCCGGGGGFGGGGGFGEGCCCECGGD>FFGGFGCFFGFFFGCFCGGGGD*;5AFCC>CEG1@FCC?E8+<<CGE@<+*<FGGF+7::
@M01751:259:000000000-C669V:1:1102:12738:18510 1:N:0:AGAGTC
TAACGAAACAGGATTAGATACCCTGGTAGTCCACGCCGTAAACGATGTCGACTTGGAGGCTGTTCCCCTGAGGAGTGGCTTCCGGAGCTAACGCGTTAAGTCGACCGCCTGGGGAGTACGGCCGCAAGGTTAAAACTCAAATGAATTGACGGGGGCCCGCACAAGCGGTGGAGCATGTGGTTTAATTCGAAGCAACGCGCAGAACCTTACCAGCGTTTGACATGTCCGGACGACTTCGAGAGATCGATTTCTTCCCTTCGGGGACTGGAACACAGGTGCTGCATGGCTGTCGTCAGCTCGT
+
CCCCCGGGGGFGGFGGGGGGGGGGGGGGGGGGFFGGGGGGGGGGGGGGGGGGGGGGGGGGFGGGGGGGGGGGGDGGGGGGGGGGGGGGGFGGGGGGGGGFGGGGGGGGGGGGGGGGGGGGGGGGGGGGGDFFGFGGGGGGGGGGGGGGGGGGGGGGGGGGEGGGGGGGGGGGGGGG?F@FCGGGGGGGGGGGGGGGGGGGGGGGGGGGGGGGGGGGGGGGGGGGGGGCEGGEGDEDGGGFFGGFFFGGGGGGF?FGGFF*8EEEGFEFGGC>FCGGG6?FGFFGGFGGCFGF8CCGGCCC*
@M01751:259:000000000-C669V:1:1102:4504:18523 1:N:0:AGAGTC
GCCAGTACGTCATCCCCACCTTCCTCCGGTTTATCACCGGCAGTCTCCTTTGAGTTCCCGACCGAATCGCTGGCAACAAAGGATAAGGGTTGCGCTCGTTGCGGGACTTAACCCAACATTTCACAACACGAGCTGACGACAGCCATGCAGCACCTGTCTCACGGTTCCCGAAGGCACTAAGGCATCTCTGCCGAATTCCGTGGATGTCAAGAGTAGGTAAGGTTCTTCGCGTTGCATCGAATTAAACCACATGCTCCACCGCTTGTGCGGGCCCCCGTCAATTCATTTGAGTTTTAACCTT
+
CCCCCGGGGGGGGGGGGGGDGGGCGGGGGGGGGGGGGGGGGDGGGFGGGGGGCGGEGGGGGGGGFFFEGGGGGGGGGGGGGGGGGDFG8CEEFGGGGGEGGGGGGGGGGFFFGGGGGGFGGGFFGGGCGGGGGGGGFDGC+><EFFEFGGGG@FFGFEGGGGGGGEE@FFGGGGGGGGG,:<FFGGGGGFFFGGGGGGGGGGGGGDGGGGFG7F9<AFCFGCFC:CCGGGDGED>FCFGGDGEGGC?FGGGG+<CEAGGGEGGC*:6@C55*:CGEEGG5CFGFCCFCCCFCFEGGG:++C
@M01751:259:000000000-C669V:1:1102:22240:18559 1:N:0:AGAGTC
TAACGAAACAGGATTAGATACCCTGGTAGTCCACGCCGTAAACGATGTCGACTTGGAGGTTGTTCCCTTGAGGAGTGGCTTCCGGAGCTAACGCGTTAAGTCGACCGCCTGGGGAGTACGGCCGCAAGGTTAAAACTCAAATGAATTGACGGGGGCCCGCACAAGCGGTGGAGCATGTGGTTTAATTCGATGCAACGCGAAGAACCTTACCTACTCTTGACATCCACGGAATTCGGCAGAGATGCCTTAGTGCCTTCGGGAACCGTGAGACAGGTGCTGCATGGCTGTCGTCAGCTCGTGT
+
CCCCCGGGGGGGFGGGGGGGGGGGGGGGGGGFFGGGGGGGGGGGGGGGGGGGGDGGGGGGGGGGGGGGGFFFGAFGGGGGGGGGGGGGGGGGGGGGGGGGGGGGGGGGGGGGGGGGGGGGGGGEGGGGGGGGGGGGGGGGGGGGGGGGGGGGGGGGGGEG>FGCCGGGEGGGGGGGGGGC<CGGGFGGGGGGGGGGGGCEGGDGGGGGGGGGFGDFGGDGDGFGGGDE>EEFGGGGGGGGGGGDFFGGGGGGGGGGGFEGGGGFGGG8AGGGGGFFGFGGGGDFGGGG@CF8*;8+<E5EC
@M01751:259:000000000-C669V:1:1102:6119:18638 1:N:0:AGAGTC
TAACGAAACAGGATTAGATACCCTGGTAGTCCACGCCGTAAACGATGTCGACTTGGAGGCTGTTTCCTTGAGACGTGGCTTCCGGAGCTAACGCGTTAAGTCGACCGCCTGGGGAGTACGGCCGCAAGGTTAAAACTCAAATGAATTGACGGGGGCCCGCACAAGCGGTGGATTATGTGGTTTAATTCGATGATACGCGAGGAACCTTACCAAGACTTAAATGGGAAATGACAGATTTAGAAATAGATCCTTCTTCGGACATTTTTCAAGGTGCTGCATGGTTGTCGTCAGCTCGTGCAGT
+
CCCCCGEDGGGGGGGEFGGGGGGGFGGGCFGGFGGGGGGDGGGGCGGGGGGGGGFG<FGGGGGGGGGGGGGGE,BFD7FCEFGG+6FGGGGGGGCGGGCFFFEEGDFGGGGG@FGDGGGGGGGGG>FGGGGGDGGGGGGFFFFCGGF9=FFGGGGCGGGGGG:CCFGG<FG<F@FGFFGFFGGGGGGGGGGFGGGGGDEC*8CCCCEF9FFDFFGGGGGGGGGGGFG5C7FFC?C:EGFGFFGGGGGGGGGGGGGCG58??FFGGGGGC?CFCGCEGCFF*<CECF5C>8*CGF=CFE*<0
@M01751:259:000000000-C669V:1:1102:19352:18639 1:N:0:AGAGTC
TAACGAAACAGGATTAGATACCCTGGTAGTCCACGCCGTAAACGATGTCGACTTGGAGGTTGTTCCCTTGAGGAGTGGCTTCCGGAGCTAACGCGTTAAGTCGACCGCCTGGGGAGTACGGCCGCAAGGTTAAAACTCAAATGAATTGACGGGGGCCCGCACAAGCGGTGGAGCATGTGGTTTAATTCGATGCAACGCGAAGAACCTTACCTACTCTTGACATCCACGGAATTCGGCAGAGATGCCTTAGTGCCTTCGGGAACCGTGAGACAGGTGCTGCATGGCTGTCGTCAGCTCGTGT
+
CCCCCGGGGGGGGGGGGGGGGGGGGGGGGGFGGGGGGGGGGGGGGGGGGGGGGGGGGGGGGFGGGGGGGGGGGGGGGGGGGGGGGGGGGGGGGDGGGGGFGGGGGGGGGGGGGGGGGGGGGGGDECGFGGGGGGGGFGGFFGGGGGGFGGGGGGGGGGGGGGEG7BFGEGGGGGGFGGGGFDEFFGGGGGGGGGGGGGGGGEE6CFFGGGGGGGGGGGGGGGGGGGGGG5EGGGGFEGEGGGCF?@EFGGGGFGGGDGGDGDCFEGGA5CFC:CCF+??FGG7CEGGFGGGGF58:C5CG7
@M01751:259:000000000-C669V:1:1102:13118:18769 1:N:0:AGAGTC
GCCAGTACGTCATCCCCACCTTCCTCCGGTTTGTCACCGGCAGTCTCCTTAGAGTGCCCACCATAACGTGCTGGTAACTAAGGACAAGGGTTGCGCTCGTTACGGGACTTAACCCAACATCTCACGACACGAGCTGACGACAGCCATGCAGCACCTGTCTCACGGTTCCCGAAGGCACTAAGGCATCTCTGCCGAATTCCGTGGATGTCAAGAGTAGGTAAGGTTCTTCGCGTTGCATCGAATTAAACCACATGCTCCACCGCTTGTGCGGGCCCCCGTCAATTCATTTGAGTTTTAACCT
+
CCCCCGGGGGGGGGGGGGGGGGGGGGGGGGGGGGGGGGGGGGGGGGGGGGGGGGGGGGGGGGGGGGGGGGGGGGGGGGGGGGGGGGGGGGGGGGGGGGGGGGGGGGGGGGGGGGGGGGGGGGGGGGGGGGGGGGGGGGGGGGGGGGGGGGGGGGGGGGGGGFGGGGGGGGGGGGGGGGGGGGGGGGGGGGGGGGGEGFGGGGGGGGGGGGGGGGGGGGGGGGGGGGGGGFGGGG7FGGGGGDFEGGGGCGGGGGGGGFFGGGGGGGGGGGGGGGGGGGGG5CGGGDGGGGGFGGFGGFCGC
@M01751:259:000000000-C669V:1:1102:10437:18777 1:N:0:AGAGTC
GCCAGTACGTCATCCCCACCTTCCTCCGGTTTATCACCGGCAGTCTCCTTTGAGTTCCCGACCGAATCGCTGGCAACAAAGGATAAGGGTTGCGCTCGTTGCGGGACTTAACCCAACATTTCACAACACGAGCTGACGACAGCCATGCAGCACCTGTCTCACGGTTCCCGAAGGCACTAAGGCATCTCTGCCAAATTCCGTGGATGTCAAGAGTAGGTAAGGTTCTTCGCGTTGCATCGAATTAAACCACATGCTCCACCGCTTGTGCGGGCCCCCGTCAATTCATTTGAGTTTTAACCTT
+
@<CCCGGEFFEEGGGGFFGEFF8EEFGGEGGGGGGFGFGGGGGGGGGGGGGGGGFFFDFF7FCE@@FEFGGGCEGEFGGGFGF9FGFFGGD@F7FGCFFGAEC:>FGGGDFFGFFGGGGGGFFFGFCGEEGGGGFFG7BFGGGGGG8CF9FEDFCFGCFFGGGDG>CEG*FFGGGGDFGGGCFGGG@F;F9:<FGFGGGGG7@<::FF9<B<<FFGGGGGGGCFEFG9FF8:EEEFG+8CF68<FGGFCCFGGF79<C>FEC:8CE8EGGGGEEGE>288C+<+C@EC9@5:0<C@F7FGG
@M01751:259:000000000-C669V:1:1102:25008:18777 1:N:0:AGAGTC
TAACGAAACAGGATTAGATACCCTGGTAGTCCACGCCCTAAACGATGCGAACTGGATGTTGGGTGCACTTTGGCACGCAGTATCGAAGCTAACGCGTTAAGTTCGCCGCCTGGGGAGTACGGTCGCAAGACTGAAACTCAAAGGAATTGACGGGGGCCCGCACAAGCGGTGGAGTATGTGGTTTAATTCGATGCAACGCGAAGAACCTTACCTGGCCTTGACATGTCGAGAACTTTCCAGAGATGGATTGGTGCCTTCGGGAACTCGAACACAGGTGCTGCATGGCTGTCGTCAGCTCGTG
+
CCCCCGGGGGGGEFGFGGGGGFGGGFFGGGGGGDGGGG+,EFFGGGGGGGGGGGGGGGGGGGGGGGGGGGGGGGGGGGGGGGGG=DCFGFFFFFGCFFGEGGGGDGGGGGGFGGG7@FGG@CFGGGGGGGGGGGGGGCFGFFFGFGGGGGGGGGGGGGGDGCFGCGGGGFGD<F,,CFFGGGGGGGGGG@FGFF@FFFGGGEGGGGGGGGGCEGGGGGF?DGFG+AC8@?CCC<FFDFGGFFCCFG6CFFGGGGF7<CCEEGCC?FGGDFGC>FGGCCGGGF+<FGG8*+/;8FCGGGGG5
@M01751:259:000000000-C669V:1:1102:6037:18851 1:N:0:AGAGTC
TAACGAAACAGGATTAGATACCCTGGTAGTCCACGCCGTAAACGATGTCGACTTGGAGGTTGTTCCCTTGAGGAGTGGCTTCCGGAGCTAACGCGTTAAGTCGACCGCCTGGGGAGTACGGCCGCAAGGTTAAAACTCAAATGAATTGACGGGGGCCCGCACAAGCGGTGGAGCATGTGGTTTAATTCGATGCAACGCGAAGAACCTTACCTACTCTTGACATCCACGGAATTTGGCAGAGATGCCTTAGTGCCTTCGGGAACCGTGAGACAGGTGCTGCATGGCTGTCGTCAGCTCGTGT
+
CCCCCGGGGGGGGGGGGGGGGGGGGGGGGGGGGFGGGGGGGGGGGGGGGGGGGGEFGGGGGGGGGGGGGGGGGGGGGGGFGGGDGFCGGGGGGGEGGGGGGGDE7FFFGGGGGGEGGCGGGGGCFECGGFFGGGGGGGDDGGGGGGGGGFFCGGGGGGGGDDGGGGGGGGGCCDFFFGGGCFGGGGFGFCEFGGGGCEEEGGGFGGGGCFGGGC6@FG+CFGGDGF?8EEGGGGGFGGGGGGGGGGGGGFGGFGGGEGGGECGFGEFFGGFFE:E?@FGGFF96@?EG?*1:CEF7AE5:5
@M01751:259:000000000-C669V:1:1102:5442:18870 1:N:0:AGAGTC
TAACGAAACAGGATTAGATACCCTGGTAGTCCACGCCGTAAACGATGTCGACTTGGAGGTTGTTCCCTTGAGGAGTGGCTTCCGGAGCTAACGCGTTAAGTCGACCGCCTGGGGAGTACGGCCGCAAGGTTAAAACTCAAATGAATTGACGGGGGCCCGCACAAGCGGTGGAGCATGTGGTTTAATTCGATGCAACGCGAAGAACCTTACCTACTCTTGACATCCAGCGAACTTTCCAGAGATGGATTGGTGCCTTCGGGAACGCCGAGACAGGTGCTGCATGGCTGTCGTCAGCTCGTGT
+
CCCCCGGGGGGGGGGGGGGGGGGGGGGGGGGGGGGGGGGGGGGGGGGGGGGGGGGGFGGGGGGGFGGGGGGGGGEGGGGGGGGGGGGGGGGGGGGGGGGGGGGGGGGGGGGGGGGGEGGEFGGGGGGDGGGGGGGGFGGGCGGFGGGGGGGGGGGGDFGGFFCGGFGGECEGGFGGGGFGGGGGGDGGGGGGGGDFGGGGEGGFGGGGGGGGGGFGGGGGGFGFFGGG5?EEGGFGGGGFGGCFFGFFGFGGGF7CFFEGGGGCGEED5:CFFGFFDFFGGFGGGGGGG>FF*;E9@EGG*
@M01751:259:000000000-C669V:1:1102:18510:18940 1:N:0:AGAGTC
GCCAGTACGTCATCCCCACCTTCCTCCGGCTTATCACCGGCGGTTCCTTTAGAGTACCCAACTAAATGATGGTAACTAAAGGCGAGGGTTGCGCTCGTTGCGGGACTTAACCCAACATCTCACGACACGAGCTGACGACAGCCATGCAGCACCTGTGTTCCAGTCCCCGAAGGGAAGAGATCCATCTCTGGAAATCGTCCGGACATGTCAAACGCTGGTAAGGTTCTGCGCGTTGCTTCGAATTAAACCACATGCTCCACCGCTTGTGCAGGCCCCCGTCAATTCCTTTGAGTTTTAACCT
+
CCCCCGGGGGGGGGGGGGGGGGGGGGGGGGGGGGGGGGGGGGGGGGGGGGGGGGGGGGGGGGGGGGGGGGGGGFGGGGGGGGGGGGGDGGGGGGDGGGGGGGGGGGGGGGGGGGGGGFFADGGGGGGGGGGGGGGGGGGGGGGGGGGGGGGGGGGGGGGGGFGGGGGGDGGGDGFGGGGGGGG9FGCCFGGGFFGCEF<FDGGGGGGGGGGGGGGGGGGG?CG9CFCFGEGGGEGGGGGGGGGGGGGGGGGGGGGFFG86E>EGGGGGGFFGGGGGG5CEEEDCGCFGEFC5<@FEGCFGC
@M01751:259:000000000-C669V:1:1102:13412:18998 1:N:0:AGAGTC
TAACGAAACCGGATTAGATACCCTGGTAGTCCACGCCGTAAACGATGGAAGCTAGCCGTCGGGGGGTTTACCTTTCGGTGGCGCAGCCAACGCATTAAGCTTCCCGCCTGGGGAGTACGGTCGCAAGATTAAAACTCAAAGGAATTGACGGGGGCCCGCACAAGCGGTGGAGCATGTGGTTTAATTCGAAGCAACGCGCAGAACCTTACCATCCCTTGACATGGCATGTTACCTCGAGAGATCGGGGATCCTCTTCGGAGGCGTGCACACAGGTGCTGCATGGCTGTCGTCAGCTCGTGTC
+
CCCCCGGGGGGGGGGGGGGGGGGGGGGGGGGGGGGGGGGGGGGGGGGGGGGGGGGGGGGGGGGGGGGGGGGGGGGGGGGGGGGGGGGGGGGGGGGGGGGGGGGGGGGGGGGGGGGGGGGGGGGGGEGGGGGGGGGGGGGGGGGGGGGGGGGGGGGG>EGGGGGGGGGEGGGGGGGGGGG>EGGGGGGGGGGGGGGGGGGGGGGGGFGGGGGGGGGGGFFGFGGGGGGGFGGGGGGGGGGGFFGGGGDEGGGGGGGGGGEGGGGGGGGGGG>FFGFFGGGGGGEFGGFG58FGGGCEGGGG6
@M01751:259:000000000-C669V:1:1102:17559:18999 1:N:0:AGAGTC
TAACGAAACAGGATTAGATACCCTGGTAGTCCACGCCCTAAACGATGTCAACTGGTTGTTGGGTCTTCACTGACTCAGTAACGAAGCTAACGCGTGAAGTTGACCGCCTGGGGAGTACGGCCGCAAGGTTGAAACTCAAAGGAATTGACGGGGACCCGCACAAGCGGTGGATGATGTGGTTTAATTCGATGCAACGCGAAAAACCTTACCCACCTTTGACATTTACGGAATCCTTTAGAGATAGAGGAGTGCTCGAAAGAGAGCCGTAACACAGGTGCTGCATGGCTGTCGTAAGCTCGTT
+
CCCCCGGGGGGGGGGGGGGGGGGGGGGGGGFGGGGGGGGGGGGGGGGGGGGGGGGFFEGGGGGGGGGGGGGGGGGGGGGGGDEGG>FGGGGGGGFGGFFGGGGGGGGGGGGGGGGGGGGGGGGGGGGFF9FGGGFGFFGCFCCB@EFGCGGGGGG77:FFGGF:FGG*CEFCFFCFDGGGGGGGGGGGG,@CGGGE<EFCFEC*:CDGGFGGGGGFGC:9EG+<+<?*:E*<+<CFG++<9@EE<FC*;EFGE71:CEECEC8C6?8?ED?@CC80A?FFFFFG;88**0/****0<+:**
@M01751:259:000000000-C669V:1:1102:5072:19010 1:N:0:AGAGTC
GCCAGTACGTCATCCCCACCTTCCTCCGGTTTATCACCGGCAGTCTCCTTTGAGTTCCCGACCGACTCGCTGGCAACAAAGGATAAGGGTTGCGCTCGTTGCGGGACTTAACCCAACATTTCACAACACGAGCTGACGACAGCCATGCAGCACCTGTCTCACGGTTCCCGAAGGCACTAAGGCATCTCTGCCGAATTCCGTGGATGTCAAGAGTAGGTAAGGTTCTTCGCGTTGCATCGAATTAAACCACATGCTCCACCGCTTGTGCGGGCCCCCGTCAATTCATTTGAGTTTTAACCTT
+
CCCCCGGGGGGGGGFFGGEDGGGGGGGGGGGGGGGGGGGGGEGFGFGGGGGGGGGGGGGGEEGGF+8BFEFGGEFGGGGGGGGGGGGGGGGGGGGEGGGGGGGGGGGGGGGGFGGGDGGGGGGGGGGFGGGGGGGGGGGGDGGGGGFFGGCFGGGFFF,@EFAFGGGGGGGGGGGGGGGGGGGD?FFGGFGGGGFGFFGGGGGGGGGFFFGGGG9?FFGGFGFGFFFFGGGGGGGGGFGGGGGGGGG6C8EFF6CGGGGGGGGE5@6CC>EEEECE5CGEGFFG?CFF?<F9CGGFF:<CC
@M01751:259:000000000-C669V:1:1102:14559:19032 1:N:0:AGAGTC
GCCAGTACGTCATCCCCACCTTCCTCCGGTTTGTCACCGGCAGTCTCCTTAGAGTGCCCACCATAACGTGCTGGTAACTAAGGACAAGGGTTGCGCTCGTTACGGGACTTAACCCAACATCTCACGACACGAGCTGACGACAGCCATGCAGCACCTGTCTCAATGTTCCCGAAGGCACCAATCCATCTCTGGAAAGTTCATTGGATGTCAAGGCCTGGTAAGGTTCTTCGCGTTGCTTCGAATTAAACCACATGCTCCACCGCTTGTGCGGGCCCCCGTCAATTCATTTGAGTTTTAACCT
+
CCCCCGGGGGGGGGGGGGGGGGGGGGGGGGGGGGGGGGGGGGGGGGGGGGGGGGGGGGGGGGGGGGGGGGGGGGGGGGGGGGGGGGGGGGGGGGGGGGGGGGGGGGGGGGGGGGGGGGGGGDGGGGGGGGGGGGGGGGGGGGGGCEGGGGGGGGGGGGGGGGGGFGGGGGGGGGGGGGGGGGGGGGGGGGGGGGGGGGGGGGGGGGGGGGGGGGGGGGGGGGGGGFFGGGGGGGGGGGGGGGGGGGGGGGGGF6CFGGGGGGGGGGGGGGGGGGGGGGGGGGGECCGGGGFFCEGGGGFCE
@M01751:259:000000000-C669V:1:1102:13108:19087 1:N:0:AGAGTC
GCCAGTACGTCATCCCCACCTTCCTCCGGTTTATCACCGGCAGTCTCCTTTGAGTTCCCGGCACGACCCGCTGGCAACAAAGGATAAGGGTTGCGCTCGTTGCGGGACTTAACCCAACATTTCACAACACGAGCTGACGACAGCCATGCAGCACCTGTCTCAGAGTTCCCGAAGGCACCGAAGCATCTCTGCTAAGTTCGCTGGATGTCAAGAGTAGGTAAGGTTCTTCGCGTTGCATCGAATTAAACCACATGCTCCACCGCTTGTGCGGGCCCCCGTCAATTCATTTGAGTTTTAACCT
+
CCCCCGGGGGGGGGGGGGGGGGGGGGGGGGGGGGGGGGGGGGGGGGGGGGGGGGGGGGGGGGGGGGGGGGGGFGGGGGGGGGGGGGGGGGGGGGGGGGGGGGGGGGGGGGGGGGGGGEGGGGGGGGGGGGGGEGGGGGGGGGGGGGGGGGGGGGGGGGGFGGGFCFGGGGGGEEGGGGGGGGGGGGGCFGCCFGFGGGGGGGGGGGGGGGGGGGGGGGGGGGGGGGGGGGGGGGGGGGGGGGGGGGGGGGGGGFGFG6CGGGGGGGG+<EG>EECEGGEEGEDGGGGGGGGGCEFFGGGGG
@M01751:259:000000000-C669V:1:1102:14881:19092 1:N:0:AGAGTC
GCCAGTACGTCATCCCCACCTTCCTCGCGGCTTATCACCGGCAGTCTCCCTAGAGTGCCCAACTGAATGATGGCAACTAAGGACGTGGGTTGCGCTCGTTGCGGGACTTAACCCAACATCTCACGACACGAGCTGACGACAGCCATGCAGCACCTGTGTGCAGGTCCCCGAAGGGAACGACCGATCTCTCGGACAATCCTGCCATGTCAAGGGATGGTAAGGTTCTGCGCGTTGCTTCGAATTAAACCACATGCTCCACCGCTTGTGCGGGCCCCCGTCAATTCCTTTGAGTTTTAATCTT
+
CCCCCGGGGGGGGGDGGGGGGF8E9C7C@C:CF<C<FCFCCECFGC9E<E@EGGFGGFFFGFGGGGGGGF6CEF,F<F8=FGGFFFE7@F>@FGC@@FGGD:::C=FFGD9FBFGGGGCFF9AC8BECFCF:>BFG8FGGEC7DCF<C:CFCGGGGGCFGGG9FFFFB:C7:CFGGGGGGG>FC*4*?,?EG7C:FECFG?FF6C:FF9FCFE**;FGGGFGCFC?++**?5C/*<FCECCCCCFGGGGGF896:9FEFGGCEGGGG+;E5*?*1CCECEGGGGGFGGG<E:<CE:E?FGG
@M01751:259:000000000-C669V:1:1102:18220:19101 1:N:0:AGAGTC
TAACGAAACCGGATTAGATACCCTGGTAGTCCACGCCGTAAACGATGATAACTAGCTGTCCGGGGACTTGGTCTTTGGGTGGCGCAGCTAACGCATTAAGTTATCCGCCTGGGGAGTACGGTCGCAAGATTAAAACTCAAAGGAATTGACGGGGGCCTGCACAAGCGGTGGAGCATGTGGTTTAATTCGAAGCAACGCGCAGAACCTTACCAGCGTTTGACATGCCAAGTTTGGTTTCCAGAGATGGATTCCTTCAGTTCGGCTGGCTTGGACACAGGTGCTGCATGGCTGTCGTCAGCTC
+
CCCCCGGGGGGGDGGGGGGGFGGGGGGGGGGGFFGGGFGGGGGGGGGGGGGGGGGGFGGGGGGGEFGGGGGGGGGFGGGEGGGGFGGGGGGGGGGGGFGGGGGG<FGGGGGGGGGGGGGGGFEGGGGGGGGGGGGGGGGGFGGGGGGGGGGGGGGGGGGFGGGGGGGGBEGGGGCEDGDGGGGGGGFGGGGGGGGGFGGGGGGGGGGGGGEFGFEEGGG7?CG6FFC8>FGGGEGGGG9EFGGGGGGGFGGFFGGGGGGCE55*:8ECF>CCFGGGFGGGGGFFCFGDFG*;<AFFEGGF6
@M01751:259:000000000-C669V:1:1102:14761:19115 1:N:0:AGAGTC
TAACGAAACAGGATTAGATACCCTGGTAGTCCACGCCGTAAACGATGTCGACTTGGAGGTTGTTCCCTTGAGGAGTGGCTTCCGGAGCTAACGCGTTAAGTCGACCGCCTGGGGAGTACGGCCGCAAGGTTAAAACTCAAATGAATTGACGGGGGCCCGCACAAGCGGTGGAGCATGTGGTTTAATTCGATGCAACGCGAAGAACCTTACCTACTCTTGACATCCACGGAATTCGGCAGAGATGCCTCAGTGCCTTCGGGAACCGTGAGACAGGTGCTGCATGGCTGTCGTCAGCTCGTGT
+
CCCCCGGGEFGG<FG,FGGGGGGGGGGGGGGGGGGGGGGGGGGGGGGGGGGGGGGGGGGGGGGGGGGGGGGGGFGGGGGGGGGFGGGGGEFFCGGGGGGGGGGGGGGGGGGGGGGGGGGGGGGGGGGGGGGGGGGGGGGGGGFGGFCFGGDGGGGCFFGGGDEGGGGGGGGGGGF9FGGC=FGGC@FA<CFGGGGGGGGGGGGGGGGGGGGGGGGGGGGGGGGGGGGGGGGGG7CCEGEGGGGGGGFGGGGGGGGGGFEGE>FGGGGGGGGGCCF6<FGGFGCDGGGGGGGGG>FFGGGG*
@M01751:259:000000000-C669V:1:1102:5682:19147 1:N:0:AGAGTC
TAACGAAACAGGATTAGATACCCTGGTAGTCCACGCCGTAAACGGTGGGCGCTAGGTGTGGGTTTCCTTCCACGGGATCCGTGCCGTAGCTAACGCATTAAGCGCCCCGCCTGGGGAGTACGGCAGCAAGGCTAAAACTCAAAGGAATTGACGGGGGCCCGCACAAGCGGCGGAGCATGTGGATTAATTCGATGCAACGCGAAGAACCTTACCTGGGTTTGACATACACCGGAAAGCCGTGGAGACACGGCCCACCTTGTGGTCGGTGTACAGGTGGTGCATGGCTGTCGTCAGCTCGTTT
+
CBCCCCGEFFGG?DCFG9C-;F@@E,CEECEE-CCFFG:CC@9CC@FGG?FGFEEGGGC7CE@@,FGFF9F@ECFGGD@C8FDCFG7,=DF<C,CEE@CDD9E=F>@CEC++?+::?F@DFFBE+@F,D<FF,=<DGGFG9F<FCF8D8@AFGFGGG7>FFGGGGGDFCEGG>8*8C?CCF?9+<CFGGGF7C<*+<+:EGGGGCE6CEFG?FGGFGCEEEC9@C<FGGGGGCDCC;C*;EE51A@80C?C8:*;*;@:A<;A<?E**89<E?@++::EFF7+:AE8C+;8C*;6+077**
@M01751:259:000000000-C669V:1:1102:8854:19207 1:N:0:AGAGTC
TAACGAAACCGGATTAGATACCCTGGTAGTCCACGCCGTAAACGATGTCAACTAGCCGTTGGGAGTCTTGAACTCTTAGTGGCGCAGCTAACGCATTAAGTTGACCGCCTGGGGAGTACGGCCGCAAGGTTAAAACTCAAATGAATTGACGGGGGCCCGCACAAGCGGTGGAGCATGTGGTTTAATTCGAAGCAACGCGAAGAACCTTACCAGGCCTTGACATCCAATGAACTTTCCAGAGATGGATTGGTGCCTTCGGGAACATTGAGACAGGTGCTGCATGGCTGTCGTCAGCTCGTGT
+
CCCCCGGGGGGGGGGGGGGGGGGGGGGGGGGGGGGGGGGGGGGGGGGGGGGGGGGGGGGGGGGGDCGGGGGGGGGGGGGFFGGGFCFGGGGGGGGGGGGGGGGGGGGGGGGGGGGGGFFGGGGGGGGGGGGGGGGGGGGGGGGGGGGGGGGGGGGGGGGG@FDGGGGGFGGGGGGGGGGGGGGGGGGGGGGGGGGGGGGGGGGGGGGGGGGGGGGGGGGGGGGGGGGGGGGGGGGGGGGGGGFFGGGGFGGGGGFGGGGGGGGGGGEFCCC?F>EEFGGGGGGGG8C8CCFGGEFGGC:=:
@M01751:259:000000000-C669V:1:1102:27784:19285 1:N:0:AGAGTC
GCCAGTACGTCATCCCCACCTTCCTCCGAGTTGACCCCGGCAGTCTCCGATGAGTCCCCGGCATCACCCGCTGGCAACATCGAACGAGGGTTGCGCTCGTTGCGGGACTTAACCCAACATCTCACGACACGAGCTGACGACAACCATGCACCACCTGCGCAGGACCCTTGCGGACCCACCATCTCTGGAGGATTTCCCTGCATGTCAAGCCTTGGTAAGGTTCTTCGCGTTGCATCGAATTAATACGCATGCTCCGCCGCTTGTGCGGGCCCCCGTCAATTCCTTTGAGTTTTAGCCTTGC
+
CCCCCFGGGGGGGGGGGGGGGGGGGGFGGGGGGFG<FEEGCFGGFFGGGGGGAFFFFFGGDGGGFGGGFEGGEGGGGGGGDGFFFGGGGGGGGGGGGDGGGGGGGGGGGGGGCD=FGGGGGFGCFGGG@FFCGGGGGGGGGEEGGCFCF,<DEGGFG8C7FCDGGFGGC8A<B7BFFGGGFFGGGFGGGGGGCG?@CC<FGGGDFGDF?ECE9CGGFGGGDFGDAC8CEGGDCCFGGG@FGGGGGGGCGGDGC+<EGECEGGGG++*8:*CGGCGGC58CCFCFGGG?*+<FF+20<99++
@M01751:259:000000000-C669V:1:1102:4864:19340 1:N:0:AGAGTC
GCCAGTACGTCATCCCCACCTTCCTCCGGTTTATCACCGGCAGTCTCCTTTGAGTTCCCGACCGAATCGCTGGCAACAAAGGATAAGGGTTGCGCTCGTTGCGGGACTTAACCCAACATTTCACAACACGAGCTGACGACAGCCATGCAGCACCTGTCTCACGGTTCCAGAAGGCACTAAGGCATCTCTGCCGAATTCCGTGGATGTCAAGAGTAGGTAAGGTTCTTCGCGTTGCATCGAATTAAACCACATGCTACACCGCTTGTGCGGGCCCCCGTTAATTCATTTGAGTTTTAACCTT
+
CCCCCFGGDFGGFGGGGGGCCFDFCA8F>CFGCGFFA@@@+:@F<CEFGGGGFGGGGFGDGG@F@@:B<FFCGFFFF8F<FEGGGGG9CF8@FEGFGGGGGDCC7>:AFF9AAFGGGDDFFFFGFFDF>EG7CC<ACG7FEGCFFGGGGGGGGGG:,>,=CFGGEBC<,8?EGFCEFFG,?>FGG<;C@CCFE*FC7FCCFCE>FFC9FFCFGDFCC,2<FDFGGGGGF*??E88CFGG6C?C7:9+;C@*+<E++39868CCE*;:9CEC8C8EC55*;/<CCEFAC+:E<F@7:6?C7C
@M01751:259:000000000-C669V:1:1102:8655:19345 1:N:0:AGAGTC
GCCAGTACGTCATCCCCACCTTCCTCCGGTTTGTCACCGGCAGTCTCCTTAGAGTGCCCACCATAACGTGCTGGTAACTAAGGACAAGGGTTGCGCTCGTTACGGGACTTAACCCAACATCTCACGACACGAGCTGACGACAGCCATGCAGCACCTGTGTCTGAGTTCCCGAAGGCACCAATCCATCTCTGGAAAGTTCTCAGCATGTCAAGGCCAGGTAAGGTTCTTCGCGTTGCTTCGAATTAAACCACATGCTCCACCGCTTGTGCGGGCCCCCGTCAATTCATTTGAGTTTTAACCT
+
CCCCCGGGGGGGGGGGGGFGGGGGGGGGGGGGGGGGGGGGGGGGGGGGGGGGGGGGGGGGGGGGGGGGGGGGGGGGGGGGGGGGGGGGGGGGFGGGGGGGGGGGGGGGGGGGGGGGGGGGGGGGGGGGGGDGGGGGGGGGGGGGGGGGGGGGGGGGGGGGGGGGGGGGGGGGGGGGGGGGGGGGGGGGGGGGGGGGGGGGGFGGGGGGGGGGGGGGGGGGGGGFGGGGCEGGGGGGGGGEGGGGGGGGGGGGGGGGGGGGGGGGGGGFGGGGGGGEECCEGDGGGGGGGFGGGGCFGGGFC
@M01751:259:000000000-C669V:1:1102:27066:19395 1:N:0:AGAGTC
TAACGAAACAGGATTAGATACCCTGGTAGTCCACGCCGTAAACGTTGGGCGCTAGATGTAGGGACCTTTCCACGGTTTCTGTGTCGTAGCTAACGCATTAAGCGCCCCGCCTGGGGAGTACGGCCGCAAGGCTAAAACTCAAAGGAATTGACGGGGGCCCGCACAAGCGGCGGAGCATGCGGATTAATTCGATGCAACGCGAAGAACATTACCAAGGCTTGACATACACCGGAAACGGCCAGAGATGGTCGCCCCCTTGTGGTCGGTGTAAAGGTGGTGCCTGGTTGTCGTCAGCTGGTGT
+
CCCCCFFGGGC8FF9EFGGGG8<FFGGGGGGGGGG:FGEGGGGEEGGGGD7FFEG,C<FFFDFEGDGGGCAEFGCFCGGEFFCE<=FGGFG<<FECFFFF9<FEGGG7C+4CFFDFF+BDGGGGGEGGCGFG?ED>CFF,BAFGFFFGGGGEGGGGDEG*4*=FFE,=CE7C*:CCF,<?EECEE?C?9AFF7CGFGFGGGG5:CGG8CFF:CGGFCE6:CC6AFGGF<F58?8?*CCCCE8CFG?FC0:*:?8:8EGGGFGA9E8:?*++3<+<F5/*<*0<=F7*20ACC*:@++2227
@M01751:259:000000000-C669V:1:1102:24534:19457 1:N:0:AGAGTC
TAACGAAACAGGATTAGATACCCTGGTAGTCCACGCCGTAAACGATGTCGACTTGGAGGTTGTTCCCTTGAGGAGTGGCTTCCGGAGCTAACGCGTTAAGTCGACCGCCTGGGGAGTACGGCCGCAAGGTTAAAACTCAAATGAATTGACGGGGGCCCGCACAAGCGGTGGAGCATGTGGTTTAATTCGATGCAACGCGAAGAACCTTACCTACTCTTGACATCCACGGAATTCGGCAGAGATGCCTTAGTGCCTTCGGGAACCGTGAGACAGGTGCTGCATGGCTGTCGTCAGCTCGTGT
+
CCCCCGGGGGGGGGGFGGGGGFGGGGGGGGGFGFGGGGGGGGGGEGGGGGGGGEGGGGGGGGGGGGGGGGGGGGGGGGGF@CFGGGGGGFGGGGGGGGGCEECFGGGGGGFGG@EGG?FGGGGGGDGGFFDDGGFFDFDDAEGDFGFGGGGGGDGGGGGGG7C<BFEGFGGGGGCCFFGGGFGFGGGGGBFGGGGF<EECGGEG8CFG7FGG7ECF9CCGGEFG?CGG>>?EFFGCGGEGGGG7FGGCGGGGGGGGGGDEGCCFE8888CFFGFF+<CGF8EC:FGCGEEFGG5CCFD/:1
@M01751:259:000000000-C669V:1:1102:5451:19538 1:N:0:AGAGTC
GCCAGTACGTCATCCCCACCTTCCTCCGGTTTATCACCGGCAGTCTCCTTTGAGTTCCCGGCATCACCCGCTGGCAACAAAGGATAAGGGTTGCGCTCGTTGCGGGACTTAACCCAACATTTCACAACACGAGCTGACGACAGCCATGCAGCACCTGTCTCAGAGTTCCCGAGGGCACCAAAGCATCTCTGCTAAGTTCTCTGGATGTCAAGGCCAGGTAAGGTTCTTCGCGTTGCATCGAATTAAACCACATGCTCCACCGCTTGTGCGGGCCCCCGTCAATTCATTTGAGTTTTAACCT
+
CCCCCGGGGGGGGGGGGGGGGGGGGGGGGGGGGGGGGGGGDGGGGGGGGGGGGGGGGGGGGGGGGGGGGGGGGGGGGGGGGGGGGGGGGFGGGGGGGGGGGGGCGCFGGGGGGGGGGEFCFGGGGGFEGGGGGGGGGGGGGGGGGGGGGGGGGFGGGGGGGGFDBFGGGGDGEEGCGEGGGGCGFFFEGBCFFGGFGFGFFGCGGGGGGGGFGFFGGFGGGGGFFGGGGGGGGGEGGGFEFFFGGDGGGCFGGFGFGFFGGGGGGGC6CCGG>EGGGGCGGGGGFGGGGCGFFGFGFDCFF
@M01751:259:000000000-C669V:1:1102:25761:19566 1:N:0:AGAGTC
TAACGAAACCGGATTAGATACCCTGGTAGTCCACGCCGTAAACGATGATAACTAGCTGTCCGGGGACTTGGTCTTTGGGTGGCGCAGCTAACGCATTAAGTTATCCGCCTGGGGAGTACGGTCGCAAGATTAAAACTCAAAGGAATTGACGGGGGCCTGCACAAGCGGTGGAGCATGTGGTTTAATTCGAAGCAACGCGCAGAACCTTACCAGCGTTTGACATGTCCGGACGATTTCCAGAGATGGATCTCTTCCCTTCGGGGACTGGAACACAGGTGCTGCATGGCTGTCGTCAGCTCGT
+
CCCCCGG7@E@+@;CCFGEFDDGGGGGGGEECEFFDEEGGGGGDGGEECFGFG9FFGGGGGGGGGGGEGFFC<F9FFGGCEFGGEGGGFFFF7FEGGFF<CFCFFFFGBCGGGGCGGFG@:FFC@=EEGCE9DGGGGC<=,C>=FGGCFF=<CCEGGBFGDGG8F:FEGG>CGG7@FCGFFF7<FCFD*F<FCGE+<:BFEGGGG58EFF:<<FEGCCGF:ECEF@785CEECA8C:C7+<5*<CEFGFCG9FC<C:9*2CDEEEGGGFFDFGGFF+<<FGGFGGGG6*29E*1*?E++1/
@M01751:259:000000000-C669V:1:1102:18032:19580 1:N:0:AGAGTC
GCCAGTACGTCATCCCCACCTTCCTCCGGTTTATCACCGGCAGTCTCCTTTAGTTCCCGACCGAATCGCTGGCAACAAAGGATAAGGGTTGCGCTCGTTGCGGGACTTAACCCAACATTTCACAACACGAGCTGACGACAGCCATGCAGCACCTGTCTCACGGTTCCCGAAGGCACTAAGGCATCTCTGCCGAATTCCGTGGATGTCAAGAGTAGGTAAGGTTCTTCGCGTTGCATCGAATTAAACCACATGCTCCACCGCTTGTTCGGGCCCCCGTCAATTTATTTGAGTTTTAACCTTT
+
CCCCCGGGGFGGEGFGGGGGGFGGGGGGGGGGGCFGEDGGGGGGGFGGGGGGGGGGGGGGGGGC@@FFGCF@FDGGGGGGGGFGFFFGGGGFFGGGGGGGGGGFGGGGDFFGFCGGGGGGGGGGGGGGGGGGGCDGG7FCC7FGGCFGCFFGG,8DF,@FFEGGGGGGGGGGDGFGGGGGCFFFGFFGGGFGGGGGF9FCCEGGFGGGGCE@BFGGGGGFFGGGGGGG*2?E*;EFGGFGGFGGGG68CGF6C?7+<CFEGCEDF72*:*:?E8*?CCEEE7+++<C9CEFGGG7+<<CE+
@M01751:259:000000000-C669V:1:1102:20951:19672 1:N:0:AGAGTC
GCCAGTACGTCATCCCCACCTTCCTCCGGTTTATCACCGGCAGTCTCCTTTGAGTTCCCGACCGAATCGCTGGCAACAAAGGATAAGGGTTGCGCTCGTTGCGGGACTTAACCCAACATTTCACAACACGAGCTGACGACAGCCATGCAGCACCTGTCTCAGCGTTCCCGAAGGCACCAAAGCATCTCTGCTAAGTTCGCTGGATGTCAAGAGTAGGTAAGGTTCTTCGCGTTGCATCGAATTAAACCACATGCTCCACCGCTTGTGCGGGCCCCCGTCAATTCATTTGAGTTTTAACCTT
+
CCCCCGGGGGGEGGGGGGGGGGGGGGGGGGGGGGGGGGGGGGGGGFGGFGGGGGGGGGGGGGGGF7BFFFGDFGGGGGGCFGGGGGG@GGGGGGGGGGGGGGGGGGGGGGGGGGGEEGGGGGGGGGGGGGGGGGGGGGGGGGGGGGGGGGGGGGGGGGGGGGGGGEGGGCFGGGGCFFGGFGGFFGAFGGGFFCFFEBFBFGGGGGGGGGGGGGGGGGGGGGGGBFFGGGGGGGG6FCCG6EFFGGGGGGGF6+<FFFGG55?CC@?FGGDGGGGGGC=85CCCFGGGGD=0<EG?EGGFG
@M01751:259:000000000-C669V:1:1102:22375:19731 1:N:0:AGAGTC
TAACGAAACAGGATTAGATACCCTGGTAGTCCACGCCGTAAACGATGTCGACTTGGAGGTTGTTCCCTTGAGGAGTGGCTTCCGGAGCTAACGCGTTAAGTCGACCGCCTGGGGAGTACGGCCGCAAGGTTAAAACTCAAATGAATTGACGGGGGCCCGCACAAGCGGTGGAGCATGTGGTTTAATTCGATGCAACGCGAAGAACCTTACCTACTCTTGACATCCAGAGAACTTAGCAGAGATGCTTTGGTGCCTTCGGGAACTCTGAGACAGGTGCTGCATGGCTGTCGTCAGCTCGTGT
+
CCCCCGGGGGGGGGGGGGGGGGGFFGGGGGGGGGGGGGGGGGGGGGGGGGGGGGGGFFGGFCGGGGGGGGGGG@FGFGGDGGGGGGGGGGGGGDEFGGGCEFCEGGGGGD+FFG7FEGFGDGGGGGG><FCFGGGGGG9FGGGGGGGGGGDEGGG7F@CEGGGGCGEGGGCCFGGGFGGGFGGGGGGGGGFGGGFGGGGGGGGGGGGC+<EFGFCFFGGF?C?CFEGGGGGGGFGGGGFC8:CFGGFFG6CEDGGG?>?ECE5:FGCGG+<8F>FGGGGG?EGGFGCCCFGGF5C@+CC*/
@M01751:259:000000000-C669V:1:1102:19211:19796 1:N:0:AGAGTC
GCCAGTACGTCATCCCCACCTTCCTCGCGGCTTATCACCGGCAGTCTCCCTAGAGTGCCCAACTGAATGATGGCAACTAAGGACGTGGGTTGCGCTCGTTGCGGGACTTAACCCAACATCTCACGACACGAGCTGACGACAGCCATGCAGCACCTGTGTGCACGCCTCCGAAGAGGATCCCCGATCTCTCGAGGTAACATGCCATGTCAAGGGATGGTAAGGTTCTGCGCGTTGCTTCGAATTAAACCACATGCTCCACCGCTTGTGCGGGCCCCCGTCAATTCCTTTGAGTTTTAATCTT
+
CCCCCGFGGFGGGGGGGGD;FFEGFACGGGECCF<EFGF@EGGGGFFFEC<FEFFDAFGGGGE8FFGFGG9DEF8EDCEFGGGGGFEGGGGDFCF=?FFC,B+>C+FF<,ABFG+FFCGGFGGGGDFGGGDGCGDGEFFF+@<<FFGCFC8FGG@C3@=FAFFFGGFGF@@CC7FGBC8F:<FFFGAF9FGFGGC9:<FFGGFCF7FF9CFGGGFC5EF+<F<EFGGGGGG8E:CFGGDF6@E+0+<C8A8CCF@78EEGCEG>/A6:?C5:5CEEEGG*;C7A?FF722;:++<7<?ECE
@M01751:259:000000000-C669V:1:1102:16622:19821 1:N:0:AGAGTC
GCCAGTACGTCATCCCCACCTTCCTCCGGTTTGTCACCGGCAGTCTCCCTAGAGTGCCCAACTGAATGCTGGCAACTAAGGATAGGGGTTGCGCTCGTTGCGGGACTTAACCCAACATCTCACGACACGAGCTGACGACAACCATGCACCACCTGTCACCATTGTCCCCGAAGGGAAAACTTGATCTCTCAAGCGGTCAATGGGATGTCAAGAGTTGGTAAGGTTCTTCGCGTTGCTTCGAATTAAACCACATGCTCCACCGCTTGTGCGGGTCCCCGTCAATTCCTTTGAGTTTCAGCCT
+
CCCCCGGGGGGGGGGGGGGGGGGGGGGGGGGGGGGGGGGGGGGGGGGGGGGGGGGGGGGDGGGGGGGGGGGGGGGGGGGGGGGGGGGDGGGGGGGGGGGFGGGGGGGGCGGGGDGGGGGGGGGGGGDEFEGGGGGGGEGGGGGGGGGFGGGGDGGGGGDGFGGFGGGGFGGGGGG7EFCGGGFGGGGGGGCFCGGDFFGGG@FCGGEGGGFDCFGGGGGGGGFGGCFFGG7FGGEGGGGGGGGGGGGG@FFGGEFCF?+;;:5CE8@CA8C8EGCFGG:=EC<CFGGGGCFCCC7@FGCC6
@M01751:259:000000000-C669V:1:1102:10586:19831 1:N:0:AGAGTC
GCCAGTACGTCATCCCCACCTTCCTCCGGCTTATCACCGGCGGTTCCTTTAGAGTACCCAACTAAATGATGGTAACTAAAGGCGAGGGTTGCGCTCGTTGCGGGACTTAACCCAACATCTCACGACACGAGCTGACGACAGCCATGCAGCACCTGTGTTCCAGTCCCCGAAGGGAAGAAATCGATCTCTCGAAGTCGTCCGGACATGTCAAACGCTGGTAAGGTTCTGCGCGTTGCTTCGAATTAAACCACATGCTCCACCGCTTGTGCAGGCCCCCGTCAATTCCTTTGAGTTTTAATCT
+
CCCCCGGGGGGGGGGGGGGGGGGGGGGGGGGGGGGGGGGGGGGGGGGGGGGGGGGGGGGGGGGGGGGGGGGGFGGGGGGGGFGGGGGGGGGGGGGGGGGGGGGGGGGGGGGGGGGGGGGGGGGG@FGGGGGGGGGGGGGGGGGGGGGGGFFFFFGGGGGGGGGGGGGGEGGGGGGGDGGGGCGGGGGGGGGGGDFGGCGFGFDEGGGGGGFGGEGEGGGCGFGGGGFFGGGGGGGGGGFGGFGGGGGGGGGGGGFGGGGGGGGGGGGGGGGGGGGDCGGGD8CFGGGGGF<FGGGGDFFGG
@M01751:259:000000000-C669V:1:1102:10728:19866 1:N:0:AGAGTC
GCCAGTACGTCATCCCCACCTTCCTCCGGTTTGTCACCGGCAGTCACCTTAGAGTGCCCAACTAAATGCTGGCAACTAAGGTCAAGGGTTGCGCTCGTTGCGGGACTTAACCCAACATCTCACGACACGAGCTGACGACAACCATGCACCACCTGTCACTTTGCCCCCGAAGGGGAAGCTCTGTCTCCAGAGTGGTCAAAGGATGTCAAGACCTGGTAAGGTTCTTCGCGTTGCTTCGAATTAAACCACATGCTCCACTGCTTGTGCGGGCCCCCGTCAATTCCTTTGAGTTTTAACCTTT
+
CCCCCGGGGGGGGGGGGGGGGGGGGGGGGGGGGGGGGGGGGGGGGGGGGGGGGGGGGGGGGGGGGGGFGGFGGGGGGGGGGGGGGGGGGGGGGGGGGGGGGGGGGGGGGGGGGGGGGGGGGGGGGGGGGGGGGGGGGGGGGGGGGGGGGGGGGGGGGGGGGGGGGGGGGGGGGGGGGGGGGGGGGGGGGGDGGGGFGGGGGGGGGGGGGGGGGGGGCGFGGGGGGGG>CGGEEEGGEGGGFGFGGGGGGGGGGGGGGGFGGGGGGGGGGGGGGGGGGGGEGGGGGGGG?FGGGGGGGGGG+
@M01751:259:000000000-C669V:1:1102:16967:19870 1:N:0:AGAGTC
GCCAGTACGTCATCCCCACCTTCCTCCGGTTTGTCACCGGCAGTCACTCTAGAGTGCCCACCCGAGGTGCTGGCAACTAAAGTCAAGGGTTGCGCTCGTTGCGGGACTTAACCCAACATCTCACGACACGAGCTGACGACAACCATGCACCACCTGTCACTTCTGCCCCGAAGGGAAAGACTATCTCTAGTCCGGTCAGAAGGATGTCAAGACTTGGTAAGGTTTTTCGCGTTGCTTCGAATTAAACCACATACTCCACTTCTTGTTCGGGTCCCCGTCAATTCCTTTGAGTTTCAGTCTT
+
CCCCCGGG7CE,CC@FCD@;CF@EFG8FCCEEGFGGGCFCEE@EEECCFCFGGGG<FCFFGGG@:CE6,C@FFGCDGFGGGGDEGGGDGGGDGGGG7>=F@FC=+>CFGFGGGGGGGGGG9?AE@ECFEC:FGGFFG@EFFG=+@<ECCGC<F:A<F,,,<,8ECFCEF*>::FFF7FCFGGG9?ACF9FG<C:FFE*2:<7FC:FFC<,7>FG<CGGGGFG<F,4<+<ECCCGEC7+:8;C:EC?E6A;8CFF93++;<+02<CC@FCE*;:8@EE***2+3+<FEE9C5CFC+2+<CGG
@M01751:259:000000000-C669V:1:1102:24070:19875 1:N:0:AGAGTC
TAACGAAACAGGATTAGATACCCTGGTAGTCCACGCCGTAAACGTTGGGCGCTAGATGTAGGGACCTTTCCACGGTTTCTGTGTCGTAGCTAACGCATTAAGCGCCCCGCCTGGGGAGTACGGCCGCAAGGCTAAAACTCAAAGGAATTGACGGGGGCCCGCACAAGCGGCGGAGCATGCGGATTAATTCGATGCAACGCGAAGAACCTTACCAAGGCTCGACATACACCGGAAACGGCCAGAGATGGTCGCCACCTTGTGGTCGGGGTACAGGTGGTGAATGGTTGTCGTCAGCGCGTGT
+
CCCCCGGGGFFGDFDGC<ECFFF9F?ECFE<<FFEGGGFEGGGGGGGGGCGF@CGF,EFFGGGFGGF9@FGGGGGF>CD9C<EF<FGGGGGGGGGGCEEGGDDC@FGE>FFG<FEGGGFGFEEG7C@FGGGF,FF9FF@CD83>FFGGCFFGEGGGGCED:<FFGEF7F7*FC7:EFF968CE**AC930ACFC8CFFECCE:?EFCEFGF0<@CF/;C*2:CCG7CGG6EGGGDFFGE5CCF5;@E:09?>E*8EGDC+ACC::5*::AC7CE9@FE/7<9@6001;9CF88E6*8:::/
@M01751:259:000000000-C669V:1:1102:17997:19905 1:N:0:AGAGTC
TAACGAAACCGGATTAGATACCCTGGTAGTCCACGCCGTAAACGATGTCGACTTGGAGGCTGTTCCCTTGAGGAGTGGCTTCCGGAGCTAACGCGTTAAGTCGACCGCCTGGGGAGTACGGCCGCAAGGTTAAAACTCAAAGGAATTGACGGGGGCCTGCACAAGCGGTGGAGCATGTGGTTTAATTCGAAGCAACGCGCAGAACCTTACCAGCGTTTGACATGTCCGGACGATTCCCAGAGATGGGTCTCTTCCCTTCGGGGACTGGAACACAGGTGCTGCATGGCTGTCGTCAGCTCGT
+
CCCCCGGGGGGGDGGGFEFGGFGGGGGGGGGGGGGDGGGGGGGGGGGGGGGGGGGGFGGGGGGGGFGGGGGGGGFFDFGEGGGGGGGGGGGGGGGCGGGGGGGGGGGGGGGGGGGGGGGGGGGGGGGGGGGC<FGGGGGFFFGGGGGGGGGGGGGGGDGGCCFC7FFGGGGGGGGGGGGGGGGCCDGGGFGGGGGGGGGGGGDGGGGGGGFGGGG>CEGGGCGFGGGECGGGGGGCCGGFEFGGGGGGFGGGFFECFFGGGGGEGFGGGGGCF8FG?6CFG?8E?**A?*AFFGGGGCFG=
@M01751:259:000000000-C669V:1:1102:18321:19971 1:N:0:AGAGTC
TAACGAAACAGGATTAGATACCCTGGTAGTCCACGCCGTAAACGTTGGGCGCTAGATGTAGGGACCTTTCCACGGTTTCTGTGTCGTAGCTAACGCATTAAGCGCCCCGCCTGGGGAGTACGGCCGCAAGGTTAAAACTCAAATGAATTGACGGGGGCCCGCACAAGCGGTGGAGCATGTGGTTTAATTCGATGCAACGCGAAGAACCTTACCTACTCTTGACATCCAGCGAACTTAGCAGAGATGCTTTGGTGCCTTCGGGAACGCTGAGACAGGTGCTGCATGGCTGTCGTCAGCTCGT
+
CCCCCGGGGGGGGGGGGGGGGGGGGGGGGGGGGGGGGGGGGGGGGGGGGGGGGGGGGGGGGGGGGGGGGGGGGGGGGGGGGGGGGGGGGGGGGGGGGGGGGGGGGGGGGGGGGGGGGGGGGGGGGGGGGGGGGGGGGGGGGGGGGGGGGGGGGGGGGGGGGGGGGGGGGGGGGGGGGGGGGGGGGGGGGGGGGGGGGGGGGGGGGGGGGGGGGGGGGGGGGGGGGGFFGGGDEGGGGGGFGGGGGGG<<CCFGGGGGGGGGGGGGGGGGGGGGFGGG68FGGGCCGGGCGGGFFFEC+<E*
@M01751:259:000000000-C669V:1:1102:6272:19981 1:N:0:AGAGTC
TAACGAAACCGGATTAGATACCCGGGTAGTCCACCCCGTAAACGTTGGGAACTAGTTGTGGGGTCCATTCCACGGATTCCGTGACGCAGCTAACGCATTAAGTTCCCCGCCTGGGGAGTACGGCCGCAAGGCTAAAACTCAAAGGAATTGACGGGGACCCGCACAAGCGGCGGAGCATGCGGATTAATTCGATGCAACGCGAAGAACCTTACCAAGGCTTGACATATAGAGGAAACGTCTGGAAACAGTCGCCCCGCAAGGTCTCTATACAGGTGGTGCATGGTTGTCGTCAGCTCGTGGT
+
CCCCCGGGGDGEGDCGFGGGGEGFEEGGGGEFGCCCCGEFEFGGF@CFGGGGEFGD9FFGG@@CFCDGGGF,ECGGCC<9FDDFF@:@CFEFFFGGEGFGGGGFCEGG@CFEDGDGGG+E?:@FCEGGGGGGGGGGFGGFBEFFF<F8<,3FFEGEGGG@7FFGGGFCFEGEFEE>C<FGGCE5AFGFF7:?:CEGGEEGC:CEGCC8CGFGFFGGGGCGGFCCCGG9:79FF68AFGGFGGF8:8AFCFCCE8>>8**:CF?FDCCCA++:C908;CGGD@EFF>CC>8*2;+2<A55**
@M01751:259:000000000-C669V:1:1102:20230:20166 1:N:0:AGAGTC
TAACGAAACAGGATTAGATACCCTGGTAGTCCACGCCGTAAACGATGATAACTAGCTGTCCGGGGACATGGTCTTTGGGTGGCGCAACTAACGCATTAAGTTATCCGCCTGGGGAGTACGGTCGCAAGATTAAAACTCAAAGGAATTGACGGGGGCCTGCACAAGCGGTGGAGCATGTGGTTTAATTCGAAGCAACGCGCAGAACCTTACCAGCGTTTGACATGTCCGGACGACTTCGAGAGATCGATTTCTTCCCTTCGGGGACTGGAACACAGGTGCTGCATGGCTGTCGTCAGCTCGT
+
CCCCCGGGGGGGGGGGGGGGGGGGGGGGGGFGGGGGGGGGGGGGGGGCGGGGGCGGGGGGGGGGGEGGGGG@EGFGGGGGDGGD>E:FGGGGGGCGGGGFGGGGGGGGGDGGGGGGGGGGGGGGGGGGGGGGGGFGGGGGGCGFGGGGGGEDGGCGGGGGFGGGGGGDGGGGGGGGGGGGGGGGGGGGGGGGGGGGGGGGGGFGGGGGGCFFGGGCEGGFGGGGGGGGGGCEGGE8EEFGGGGGGGGFFFFDFGGGGGGG>EDGGGGGGEFGGGG*<CFFFGGFG*;CC*A8@CFC697C:
@M01751:259:000000000-C669V:1:1102:19685:20171 1:N:0:AGAGTC
GCCAGTACGTCATCCCCACCTTCCTCCGGTTTGTCACCGGCAGTCTCCTTAGAGTGCCCACCATAACGTGCTGGTAACTAAGGACAAGGGTTGCGCTCGTTACGGGACTTAACCCAACATCTCACGACACGAGCTGACGACAGCCATGCAGCACCTGTGTCAGAGTTCCCGAAGGCACCAATCCATCTCTGGAAAGTTCTCTGCATGTCAAGGCCGGGTAAGGTTCTTCGCGTTGCTTCGAATTAAACCACATGCTCCACCGCTTGTGCGGGCCCCCGTCAATTCATTTGCGTTTTAACCT
+
CCCCCGGGGGGGGGGGGGGGEFGGGGGGGGGGGGGGGGGGGGGGGGGGGFGCGGGGGGGGGGGGGGGGG,CDG@EGGGGGGGGGGGFFGGFGGGGGGDGGGGGGCE:@FGGGGGFGGGGGGGGDGGGGEGGDGGEDGF:>C@FGGGD8FEAFCGFG8DEBFGGGEGFBFGGGDEEFGGGG@CFGGGG9<,?<CFC>FEFF9F<<C@3<CFCFCFGEG:BCCFGGGGGFF@7CCCFGGGGG5EFDGGGGFGGG?CFFGFGGGEG>5;A+:*2:/8=8CCCG*??F+0+<A<+2/2:8<F?C<
@M01751:259:000000000-C669V:1:1102:18400:20313 1:N:0:AGAGTC
TAACGAAACAGGATTAGATACCCTGGTAGTCCACGCCGTAAACGATGAGTGCTAGGTGTTGGGGGGTTTCCGCCCCTCAGTGCTGAAGCTAACGCATTAAGCACTCCGCCTGGGGAGTACGGCCGCAAGGCTGAAACTCAAAGGAATTGACGGGGACCCGCACAAGCGGTGGAGCATGTGGTTTAATTCGAAGCAACGCGAAGAACCTTACCAACTCTTGACATCCCATTGACCGCTTGAGAGATCAAGTTTTCCCTTCGGGGACAATGGTGACAGGTGGTGCATGGTTGTCGTCAGCTCG
+
CCCCCGGGGGGGGGGGGGGGGGGGGGGGGGGGGGGGGGGGGGGGGGGGGGGGGGGGGGGGGGGGGGGGGGGGGGGGGGGGGGGGGGGGGGGGGGGGGGGGGGGGGGGGGGGGGGGFGGGGGGGGGGGGGFGGGGGFGEFGGGGGGGGGEGGGDGGGGGGGGDGGGGGGGEGGGGGGGGGGGGGGGGGGGCFGGGGGGGDGGGEGGGGGGGGFGFGGGGGGGGGGDGGGGG7<CGEGGGGGFCEE9CFGGGGGGGGGGGGGGGGGGGGGFEG7CFEC89CF:CF6:FFEC*2:?F5FGF<C5
@M01751:259:000000000-C669V:1:1102:14440:20547 1:N:0:AGAGTC
GCCAGTACGTCATCCCCACCTTCCTCCGGTTTGTCACCGGCAGTCTCCTTAGAGTGCCCACCATAATGTGCTGGTAACTAAGGACAAGGGTTGCGCTCGTTACGGGACTTAACCCAACATCTCACGACACGAGCTGACGACAGCCATGCAGCACCTGTGTCTGAGTTCCCGAAGGCACCAATCCATCTCTGGAAAGTTCTCAGCATGTCAAGGCCAGGTAAGGTTCTTCGCGTTGCTTCGAATTAAACCACATGCTCCACCGCTTGTGCGGGCCCCCGTCAATTCATTTGAGTTTTAACCT
+
CCCCCGGGGGGGGGGGGGGGGGGGGGGGGGGGGGGGGGGGGGGGGFGGGGGGGGGGGGGGGGGGGGGGGGGGGGGGGGGGGGGGGGGGGGGGGGGGGGGGGGGGGGGGGGGGGGGGGGGGGGGGGGGGGGGGGGGGGGG+FGGGGGGGGGDGGGGGGGGGGGGGGGGGGGGGGGGGGGGGGGGGGFGFFFGFGGGGGGGGGGGGGGGGGGGGGGGGGGGGGGGGGGGGGEFGGGGGGGGGGGGGGGGGGGGGGGGGGGGGGGGGGGGFFGGEGGGGGGGGGGGFGGGGGGDF79C?E6CFF
@M01751:259:000000000-C669V:1:1102:19284:20626 1:N:0:AGAGTC
GCCAGTACGTCATCCCCACCTTCCTCCGGTTTGTCACCGGCAGTCTCCTTAGAGTGCCCACCATAACGTGCTGGTAACTAAGGACAAGGGTTGCGCTCGTTACGGGACTTAACCCAACATCTCACGACACGAGCTGACGACAGCCATGCAGCACCTGTGTCAGAGCTCCCGAAGGCACCCATCCATCTCTGGAAAGTTCTCTGCATGTCAAGGCCTGGTAAGGTTCTTCGCGTTGCTTCGAATTAAACCACATGCTCCACCGCTTGTGCGGGCCCCCGTCAATTCATTTGAGTTTTAACCT
+
CCCCCGGGGGGGGGGGGGGGGGGGGGGGGGGGDGGGGGGGGGGGGCGGGGGGGGGGGGGGGGGGGGGGGGGGGGGGFGGGGFGGFGGGGGFGGGGGCGGGGGGGCGGGGGGGGGGGGGGGGGFFGGGGGGGGGGGGGGEGGFEGGGGGGGGGGGGGGGGGGFGGFGGGGGGGGGGGGGFGGFGGGGGGGGGGGGGCFFGGGGGGGGGGGGGGGGGFGGGGGGGFGGGGGCGGGGGGGGG7FFGGFGGGGGGGGGGFGGGGGGGGGCFCC5EEGGGGGGGGCEGGGFGGGFFCGGGFGGGFG
@M01751:259:000000000-C669V:1:1102:4042:20702 1:N:0:AGAGTC
TAACGAAACAGGATTAGATACCCTGGTAGTCCACGCCGTAAACGATGATAACTAGCTGTCCGGGGACTTGGTCTTTGGGTGGCGCAGCTAACGCATTAAGTTATCCGCCTGGGGAGTACGGTCGCAAGACTAAAACTCAAAGGAATTGACGGGGGCCTGAACAAGCGGTGGAGCATGTGGTTTAATTCGAAGCAACGCGCAGAACCTTACCAGCGTTTGACATGTCCGGACGATTTCCAGAGATGGATCTCTTCCCTTCGGGGACTGGAACACAGGTGCTGCATGGCTGTCGTCAGCTCGT
+
CCCCCGG7FEFFFGCCEG9EECFFF@FFFGEEFFGGD@CEDCFCECCC9EFFFFE8@@@FGGGGGGGFFF8CCCFGFFG:FDFGGE=FDCF8FDE7FFFEFGGGFEEFBFDDGGD@CF<FGF@F7FCFF,,BB=F,BFD3CFG@FFGCC,B>B@<@*3@,<3<?<CFG>>:BFEGD:?FG:=FGFGD,888<F:2==*<CCC7<*2;CF++<@EE?5*;C++<?C9C>EDEEDGGGC:C?CCGGGCCF6+9+A@FG?7*:;*?586886<?C>CEF++<@C6@CCE*;EECG5*;EDECC*
@M01751:259:000000000-C669V:1:1102:9066:20739 1:N:0:AGAGTC
GCCAGTACGTCATCCCCACCTTCCTCCGGTTTATCACCGGCAGTCTCCTTTGAGTTCCCGACCGAATCGCTGGCAACAAAGGATAAGGGTTGCGCTCGTTGCGGGACTTAACCCAACATTTCACAACACGAGCTGACGACAGCCATGCAGCACCTGTCTCACGGTTCCCGAAGGCACTAAGGCATCTCTGCCAAATTCCGTGGATGTCAAGAGTAGGTAAGGTTCTTCGCGTTGCATCGAATTAAACCACATGCTCCACCGCTTGTGCGGGCCCCCGTCAATTCATTTGAGTTTTACCCTT
+
CCCCCGGGGGGGGDEFCFGGGGGGGGGGGGGGGGGGGDC@FGGGDAEFGGGGFFGGGGGGDFGFCFBFCFCGGGGGGGDGGGGGGGGFFFGGGGGEEGGGGGGDEFGGGGGGG<CFGGGGGGFGGGFFGGCFGDCGGDFGDGCFGFCGFDFFGGGCFGGGGGGF:@CEGGG@ECEBF8<FCFGGFGFG@CGGCGFGEGGGCFGGGFFFGGGAFGGGFGGGGGGGGGGFFGGGG*>FFGGGDFECFGGGDGFGFFFCFD68EGGGCGFG5>8EEGGEC>EEG?0<?@<E7<8<FGGF+3<FC
@M01751:259:000000000-C669V:1:1102:13668:20798 1:N:0:AGAGTC
GCCAGTACGTCATCCCCACCTTCCTCCGGTTTATCACCGGCAGTCTCCTTTGAGTTCCCGACCGAATCGCTGGCAACAAAGGATAAGGGTTGCGCTCGTTGCGGGACTTAACCCAACATTTCACAACACGAGCTGACGACAGCCATGCAGCACCTGTCTCAGCGTTCCCGAAGGCACCAATCCATCTCTGGAAAGTTCGCTGGATGTCAAGAGTAGGTAAGGTTCTTCGCGTTGCATCGAATTAAACCACATGCTCCACCGCTTGTGCGGGCCCCCGTCAATTCATTTGAGTTTTAACCTT
+
CCCCCGGGGGGGGGGGGGGGGGGGGGGGGGGGGGGGGGGGGGGGGGGGGGGGGGGGGGGGGGGGGFGGGGGGGGGGGGGGGGGGGGGGGGGGGGGGGGGGGGGGGGGGGDGGGGGGGGGGGGGGGFGGGGGGGGGGGGGGGGGGGGGGGGGGGGGGGGGGGGGGGGGGGGGGGGGGGGGGGGGGGGAFGGGEGGGGGGGGGGGGGGGGGGGGGGGGGGGGGGGGGGGGGGGGGGGGCCGGGGGGGGGGGGGGGGGGGGGGGGGEFGGGGGEEEEEGGGDCGGGGGGGGFFGGGGGGGGGGG
@M01751:259:000000000-C669V:1:1102:9919:20801 1:N:0:AGAGTC
TAACGAAACAGGATTAGATACCCTGGTAGTCCACGCCGTAAACGATGTCGACTTGGAGGCTGTTCCCCTGAGGAGTGGCTTCCGGAGCTAACGCGTTAAGTCGACCGCCTGGGGAGTACGGCCGCAAGGTTAAAACTCAAATGAATTGACGGGGGCCCGCACAAGCGGTGGAGCATGTGGTTTAATTCGATGCAACGCGAAGAACCTTACCTGGCCTTGACATCCAGAGAACTTAGCAGAGATGCTTTGGTGACTTCGGGAACTCTGAGACAGGTGCTGCATGGCTGTCGTCAGCTCGTGT
+
CCCCCGGGGGGGGGGGGGFGGFGFFFFFGGGGGGGGGGGGGFGGGGGGGFGGGGGGGGGGGGGGGGGGGGGGGGGGGGGGGGGGGECEGGGEEGGGGGGGGGGGGGGGGGGGGDEGGGGGGDEGGGGGGFFGFFGGGGGGGGGGGGGGFF7FFEGCGGGGGGGDFFGEGC:FCFC9FCFGGGGCGGGGGGF@FGGGGGDGGGGGGGGGGGGGGGGGGCCEFFFCGGGGC@CFFCGGFGGFFGGGGFFGGGF*+<CEGGGGEGGFGFFFFCFGGGG?CFFGGGGGGGD6:5@CE5F+01:A*
@M01751:259:000000000-C669V:1:1102:9036:20839 1:N:0:AGAGTC
GCCAGTACGTCATCCCCACCTTCCTCCGGTTTGTCACCGGCAGTCTCATTAGAGTGCCCTTTCGTAGCAACTAATGACAAGGGTTGCGCTCGTTACGGGACTTAACCCAACATCTCACGACACGAGCTGACGACAGCCATGCAGCACCTGTGTCTGAGTTCCCGAAGGCACCAATCCATCTCTGGAAAGTTCTCAGCATGTCAAGGCCAGGTAAGGTTCTTCGCGTTGCTTCGAATTAAACCACATTCTCCACCGCTTGTGCGGGCCCCCGTCAATTCATTTGAGTTTTAACCTTGCGGCC
+
CCCCCGGC@<FFGGGGGGGFGGGGGGGGGGGGGGGGGFGGGCGGFFGGGGGGGFFGGGGGGGGGGGGGGGGGGGGGGGGGGGEGGGGGGGGGGGGGGGEFGGGGGGGGG@FGFGGGGGGFGGGGGGGGGGGGGGGGGGGGGGGFFGGGGGGGGG9>C>FFGGGCGGGGGGGFGGGGGGGGGGGGGGGGGGFGGGGGGGGCDGG@>>7<FGGGGGGF,:CCFFFEFEEGFGFF7FFGFGFGCFGGGG+BBFGGGGDEEGF8+<*?GDCEEEG:?*;EFFG79@C+:CEGGGEGCEGGGEEGG
@M01751:259:000000000-C669V:1:1102:8773:20878 1:N:0:AGAGTC
TAACGAAACCGGATTAGATACCCTGGTAGTCCACGCCGTAAACGATGTCGACCTGGAGGTTGTTCCCTTGAGGAGTGGCTTCCGGAGCTAACGCGTTAAGTCGACCGCCTGGGGAGTACGGCCGCAAGGTTAAAACTCAAATGAATTGACGGGGGCCCGCACAAGCGGTGGAGCATGTGGTTTAATTCGATGCAACGCGAAGAACCTTACCTACTCTTGACATCCACGGAATTCGGCAGAGATGCCTTAGTGCCTTCGGGAACCGTGAGACAGGTGCTGCATGGCTGTCGTCAGCTCGTGT
+
CCCCCGGGGGGGGGGGGGGGGFGGGGGGGGGGGGGGGGGGGGGGGGGGGGGGGGGGGGGGGGGGGGGGGGGGGGGGGGGGCFGGGGGGGGGGGGGGGGGGGGGGGGGGGGGGGGGGGGGGGGGEGGGGGDFGGGGGGGGGGGGGGGGGGGGGGGGGGGGGGGEGFGGGGGGGGFGGFCFGFGFGFGGGGGG9EGGGGDGGGGGGGGGGGGGGGGGGGGCGGGGGGGGGDGGECFEGEGGGGGGDFGGDGGGGGGGGGGGGGGGGGEGGGGGG?FGGGGGGGFGGGCEGGGGGGGGFGGEGG
@M01751:259:000000000-C669V:1:1102:18372:20881 1:N:0:AGAGTC
TAACGAAACAGGATTAGATACCCTGGTAGTCCACGCCGTAAACGATGTCGACTTGGAGGTTGTTCCCTTGAGGAGTGGCTTCCGGAGCTAACGCGTTAAGTCGACCGCCTGGGGAGTACGGCCGCAAGGTTAAAACTCAAATGAATTGACGGGGGCCCGCACAAGCGGTGGAGCATGTGGTTTAATTCGATGCAACGCGAAGAACCTTACCTACTCTTGACATCCACGGAATTCGGCAGAGATGCCTTAGTGCCTTCGGGAACCGTGAGACAGGTGCTGCATGGCTGTCGTCAGCTCGTGT
+
CCCCCGGGGGGGGGGGGGGGGGGGGGGGGGGGGGGGGGGGGGGGGGGGGGGGGGGGGGEGGGGGGGGGGGGGGGGGGGGGGGGGGGGGGGGGDGGGGGGGGFFCFGGGGGGGGDGGGGGGGGGGGGEGGEFGGGGGGGGCGGGGGGGGGGGGGGGGGGDCCCGGGGGGGGGGGGGGG9AFFGGGGGGGGGGGGGGGGGGGGGGGGGGGGGGGGGGGGGCGGGGGGGGGGGGGGGGGGGGGGFGGGGGGFGGGGGGGGGGGGEGGDGGGGGGGGGGG?:<CFGGGGCAGGGGGEDGCFGCC5
@M01751:259:000000000-C669V:1:1102:15862:20919 1:N:0:AGAGTC
GCCAGTACGTCATCCCCACCTTCCTCCGGTTTGTCACCGGCAGTCTCCTTAGAGTGCCCACCATAACGTGCTGGTAACTAAGGACAAGGGTTGCGCTCGTTACGGGACTTAACCCAACATCTCACGACACGAGCTGACGACAGCCATGCAGCACCTGTGTCTGAGTTCCCGAAGGCACCAATCCATCTCTGGAAAGTTCTCAGCATGTCAAGGCCAGGTAAGGTTCTTCGCGTTGCTTCGAATTAAACCACATGCTCCACCGCTTGTGCGGGCCCCCGTCAATTCATTTGAGTTTTAACCT
+
CCCCCGGGGGGGGGGGGGGGGGGGGGGGGGGGGGFGGGGGGGGGGGGGGGGGCFGGGGGGGGGGGGGGGGGGGFGGGGFFGGGGGGFGGGGGGGGGGGGGGGGGGGGGGG?FGGGGGGGGGGGGGGGGGGGGGGGGGGGGGDEGGGGGGGGGGGGGGGGGGGGGGGGGGG7FGGGGFFFFGGGGGGGCGGGGFFGG;FFGGGGGGGFCFDGFFGFCFGGGGFFFGGDFBFFCFGDGFFGDFFFGCCGFGGGGGDGGG6+AFEGGGGGGGCCEEGGEE:;EGEFFFGDEFC?*<<FGCGGGF
@M01751:259:000000000-C669V:1:1102:14154:20949 1:N:0:AGAGTC
GCCAGTACGTCATCCCCACCTTCCTCCGGTTTGTCACCGGCAGTCTCCTTAGAGTGCCCACCATAACGTGCTGGTAACTAAGGACAAGGGTTGCGCTCGTTACGGGACTTAACCCAACATCTCACGACACGAGCTGACGACAGCCATGCAGCACCTGTGTCTGAGTTCCCGAAGGCACCAATCCATCTCTGGAAAGTTCTCAGCATGTCAAGGCCAGGTAAGGTTCTTCGCGTTGCTTCGAATTAAACCACATGCTCCACCGCTTGTGCGGGCCCCCGTCAATTCATTTGAGTTTTAACCT
+
CCCCCGGGGGGGGGGGGGGGGGGGGGGGGGGGGGGGGGGGGGGGGFGGGGGGGGGGGGGGGGGGGGGGGGGGGGGGGGGGGGGGGGGGGGGGGGGGGGGGGGGGGGGGGGGGGGGGGGGGGFGGGGGGGGGGGGGGGGGGGGGGGGGGGGGGGGGGGGGGFGFGGGGGGGGGGGGGGGGGGGGGGGGGGGGGGGGGGGGGGGGGGGGGG9FFGGGFGFGFGFGGGGGGF7FGGGGGFGGGGGGGGGGFCFGGGGGGGGFGCEGEEEG8CCGGDGGGGC;C8EGGFFGGGFFFCCCFGGGGC
@M01751:259:000000000-C669V:1:1102:26601:20989 1:N:0:AGAGTC
GCCAGTACGTCATCCCCACCTTCCTCCGGTTTATCACCGGCAGTCTCCTTTGAGTTCCCGACCGAATCGCTGGCAACAAAGGATAAGGGTTGCGCTCGTTGCGGGACTTAACCCAAAATTTCACAACACGAGCTGACGACAGCCATGCAGCACCTGTCTCAGCGTTCCCGAAGGCACCAAAGCATCTCTGCTAAGTTCGCTGGATGTCAAGAGTAGGGAAGGTTCTTCGCGTTGCATCGAATTAAACCACATGCCCCACCGCTTGTGCGGGCCCCCGTCAATTCATTTGAGTTTTAACCTT
+
CCCCCGGGGGFGGG,CFFF;9<FFAG<CFCFCE<<C@FFGEGGFGGGFCFCGGGFEFGGEGDCFCCCB@DEGGGGGFGGGEEG,CFFGGFDEFGD7CF:DGG+CF>:,CEF<FFGG,B<DD,C,CF+BFEGEGGCGGGGGGGGEECCFGFGGFGCFA:EGFFFG:CE8CBFFGEFFGGFFFCBF,?,3@C,,@@F;9,=BFGEE9CFB<CCFG<EFG*?FBF7,?C7<;*:EGG5@9+1;8<C<EFACFCGF?++2ACGGGCED8:CFG>CEG88:8*:ECC+<CGFC?98<@CC@+<+<E
@M01751:259:000000000-C669V:1:1102:20932:21066 1:N:0:AGAGTC
GCCAGTACGTCATCCCCACCTTCCTCCGGTTTGTCACCGGCAGTCTCCTTAGAGTGCCCACCATAACGTGCTGGTAACTAAGGACAAGGGTTGCGCTCGTTACGGGACTTAACCCAACATCTCACGACACGAGCTGACGACAGCCATGCAGCACCTGTGCAGGAGGTCCCTTGCGGGAAATACCCATCTCTGGATACAGCCTCCCCATGTCAAGCCCTGGTAAGGTTCTGCGCGTTGCTTCGAATTAAACCACATGCTCCACCGCTTGTGCGGGCCCCCGTCAATTCCTTTGAGTTTCAAC
+
CCCCCGGDGGGEGFGGFDFGGGGGGGGGGGGGDGFGGGGGGGEGGECGCDEFGDCGADFGEFDGFGGGGGGGFGGGGGGGGGGGGGGGGEGEEGGGGGG=CDGGGDGGGGGGGCFGGGGGGFGAFGGGGGGGGGGGGGGGGEEGGGGFDG9FFGG<FFGCGGGFE>>CEGGFGFGGGDGFFGGGCGGG@F@,FCFGFFF7CFFGDGGGGFCCGGGGGGG><,?A@FFGGFGGGDGGGGFGF?ECGFFGGGFGG*+0<7@E?FFEG/AEC+A>EGGE?E8C/;:EFCF9CECC78@FE7CC+
@M01751:259:000000000-C669V:1:1102:13492:21084 1:N:0:AGAGTC
GCCAGTACGTCATCCCCACCTTCCTCCGGTTTATCACCGGCAGTCTCCTTTGAGTTCCCGGCATCACCCGCTGGCAACAAAGGATAAGGGTTGCGCTCGTTGCGGGACTTAACCCAACATTTCACAACACGAGCTGACGACAGCCATGCAGCACCTGTCTCAGAGTTCCCGAAGGCACCAAAGCATCTCTGCTAAGTTCTCTGGATGTCAAGGCCAGGTAAGGTTCTTCGCGTTGCATCGAATTAAACCACATGCTCCACCGCTTGTGCGGGCCGCCGTCAATTCATTTGAGTTTTAACCT
+
CCCCCEGFCFFBEAFGGGGDGGFGGGFGCFCEGFGGFGGGGGCEGAEFGGGGGGFEFFFD+F@@F@@FEFGFGCEFGGGFFGGGFFCGC8FGCEGGEGGG=BF>CFEGGGFGCGGGF7DCFAGG9EFDAFGGGGGGGGEGEGGCFFGCF,EFGGFGCFC,EFG9FFGGDDE:C<FGGGGGGGCEFGFFGG9<;FFGGCFGGGGGGGFFGG:FGCGCCFFGGGG,?CCFCGGEGGCEEEF?CFE8CGGFGF58FF80@F6CCEGDCFFFA>*22:*:CC?=CEG+AFGFFGC;<0<?CCFGF
@M01751:259:000000000-C669V:1:1102:19947:21089 1:N:0:AGAGTC
GCCAGTACGTCATCCCCACCTTCCTCCGGCTTATCACCGGCGGTTCCTTTAGAGTACCCAACCAAATGATGGTAACTAAAGGCGAGGGTTGCGCTCGTTGCGGGACTTAACCCAACATCTCACGACACGAGCTGACGACAGCCATGCAGCACCTGTGTTCCAGTCCCCGCAGGGAAGAGACCCATCTCTGGAGCGGCAGGGTGTATGTCAAACCCAGGTAAGGTTCTTCGCGTTGCATCGAATTAATCCGCATGCTCCGCCGCTTGTGCGGCCCCCCGTCAATTCCTTTGAGTTTTAACCT
+
CCCCCGGGGGGEGGGGGGDGGGGGGGFGGGGGGGGGGGGGGGGGGGGGGGGGGGGGGGFGFGGGGGGGGFGFGDGGGGGGGFGGGGGGGGGGGGGGGGGGGGGEGGGGGGGGGGGGGGGFDGGGGGGGGGGGGFGGGGGGGGGFGGFGGGGGFGFEBCFFGGGGGFGGG7FGGGGGGFGGGGGGGGAFF9CFGGGDFEGGGFEG7F?CGGGGGGGGGGGGGCDFE++<@FEEEECEGFG>EFGGFGGG?*;8CEG+3ACGGE5:C5C69*?*:CEEG=*;ACEG7+3AC99@+<F@3CCFC
@M01751:259:000000000-C669V:1:1102:13309:21120 1:N:0:AGAGTC
GCCAGTACGTCATCCCCACCTTCCTCGCGGCTTATCACCGGCAGTCTCCCTAGAGTGCCCAACTGAATGATGGCAACTAAGGACGTGGGTTGCGCTCGTTGCGGGACTTAACCCAACATCTCACGACACGAGCTGACGACAGCCATGCAGCACCTGTGTTCGCGTCCCCGAAGGGAACCCCGGATCTCTCCGGATGGCACGACATGTCAAGGGATGGTAAGGTTCTGCGCGTTGCTTCGAATTAAACCACATGCTCCACCGCTTGTGCGGGCCCCCGTCAATTCCTTTGAGTTTTAATCTT
+
CCCCCGGGGGGGGGGGGGGGGGGGGGGGGGGGGGGFGGGGGGGGGGGGGGGGGGGGGGGGGGGGGGGGGGGGGGGGGGGGGGGGGGGGGGGGGGGGGGGGGGGGGGGGGFFEGGGGGGGGGGGGGGGGGGGGGGGCGGGGGGGGGGGGGGGGGGGGGGGGGGGGGGGGGGGGGGGGGGGGGGCCEGFGEGG@FFGGGG6CCGGEGGGGFGGC>FFGGGGGFFFFGFFGGGCGGGGGGGDGGGGGGFG6FGGGGGGGGGGGGGEGGG+@EEGGCECGEDGEGEGFFEGGCEFGGGGFGGGGF
@M01751:259:000000000-C669V:1:1102:10684:21246 1:N:0:AGAGTC
TAACGAAACCGGATTAGATACCCTGGTAGTCCACGCCGTAAACGATGATTGCTAGTTGTCGGGATGCATGCATTTCGGTGACGCAGCTAACGCATTAAGCAATCCGCCTGGGGAGTACGGTCGCAAGATTAAAACTCAAAGGAATTGACGGGGGCCCGCACAAGCGGTGGAGCATGTGGTTTAATTCGAAGCAACGCGCAGAACCTTACCACCTTTTGACATGCCTGGACCGCCACGGAGACGTGGCTTTCCCTTCGGGGACTAGGACACAGGTGCTGCATGGCTGTCGTCAGCTCGTGTC
+
CCCCCGGGGGGGGGGFGGCFGGGGFDFGGGGGGGGGGGGGGGGGGGGGGGGGGGFGGGGGGGGGGGGGGGGGGFFGGGGDFGGGGGGGGFFDGGGGGGGGGGCFGGGGGGGGGFCFGGGDGGGGGGGGGGGGGGGGGGGGGGGGGGGFGGGCGEFGGGGGGGGGGGGCFGGGGGGGEGGFG@FGGGGGFGG><FGGGGDEEGGGGGDFGC?CEGGEGGGGGG6FFGG>FFGDGGGGGGGGGFEGEDGFGFGGGGGGFEGGGGGGGGFGGFGGG+@@C9??FEFGGGFGGGGFE6EFGC7**
@M01751:259:000000000-C669V:1:1102:21843:21301 1:N:0:AGAGTC
TAACGAAACAGGATTAGATACCCTGGTAGTCCACGCCGTAAACGATGTCAACTAGCCGTTGGAATCCTTGAGATTTTAGTGGCGCAGCTAACGCATTAAGTTGACCGCCTGGGGAGTACGGCCGCAAGGTTAAAACTCAAATGAATTGACGGGGGCCCGCACAAGCGGTGGAGCATGTGGTTTAATTCGAAGCAACGCGAAGAACCTTACCAGGCCTTGACATGCAGAGAACTTTCCAGAGATGGATCGGTGCCTTCGGGAACTCTGACACAGGTGCTGCATGGCTGTCGTCAGCTCGTGT
+
CCCCCGGGGGFGFGGGGGGGGGGGGGGGFGGGGGGGGGGGGGGGGGGGGGGGGGGGGGGGGGGGFGGGGFGGCGGGGGGGGGGGGGGGGGGGGGGGGGGGGGGGGGGGGGGGGGGGGGGGGGGGGGGGFFGGGGGGGGGGGGGGGGGGGFFGGGGGGGGGCFGFFGGDBEEFGGGGGFGGGFGGGGGGFGGEGGGGDEEGDDCFGGGGGGGGFGGGFCFGGGG6FGGGGGGGGGGFGGGGGGGGCGFCEGGGGFGGGGGGGGFGGGGGGFGCFGGGCC7FG7:FEFCFC>FGGGGCCGCCC
@M01751:259:000000000-C669V:1:1102:23980:21309 1:N:0:AGAGTC
TAACGAAACAGGATTAGATACCCTGGTAGTCCACGCCGTAAACGATGTCGACTTGGAGGTTGTTCCCTTGAGGAGTGGCTTCCGGAGCTAACGCGTTAAGTCGACCGCCTGGGGAGTACGGCCGCAAGGTTCAAACTCAAATGAATTGACGGGGGCCCGCACAAGCGGTGGAGCATGTGGTTTAATTAGAAGCAACGCGAAGAACCTTACCTGGCCTTGACATGCTGAGAACTTTCCAGAGATGGATTGGTGCCTTCGGGAACTCAGACACCGGTGCTGCATGGCTGTCGTCAGCTCGTGT
+
CCCCCGDGGGGGGGGGGGGGGGGGGGGGGGGGGFEGGGGGGGGGGGGGGGGCFGFGGGGGGGGGGFGDGGFFGFCEFFGGFGGGGGEGGGGGCCEFGEGGFGGGGGGGFEGGGGGGGGGGGGDCG:FEFEG,BFFGF9F<DFFGEFG9D,>>FFEE1>EG7<CABFGG<@CGGGF9CGGGCFGFGG@2>FECGGGFDGGGGGGFG>FCFE8FGGG5EFC9EEFC+0+0*+ACFFCAC9CFC8CFFGFC@6A*+C7CFFGGGGGGGC6:C@**2:8:*ACFCFFEECEGDFF@E>8CFGEE=
@M01751:259:000000000-C669V:1:1102:22174:21325 1:N:0:AGAGTC
TAACGAAACAGGATTAGATACCCTGGTAGTCCACGCCGTAAACGTTGGGCGCTAGATGTAGGGACCTTTCCACGGTTTCTGTGTCGTAGCTAACGCATTAAGCGCCCCGCCTGGGGAGTACGGCCGCAAGGCTAAAACTCAAAGGAATTGACGGGGGCCCGCACAAGCGGCGGAGCATGCGGATTAATTCGATGCAACGCGAAGAACCTTACCAAGGCTTGACATACACCGGAAACGGCCAGAGATGGTCGCCCCCTTGTGGTCGGTGTACAGGTGGTGCATGGTTGTCGTCAGCTCGTGT
+
CCCCCGGGGGGGGGGGFGFGGGGGGGGGGGGCDFGGGGFFGGGGGGGGGGGGDGGGDGGGGGGGGGGGFEGGGGGFEGFFDFFGFGGGGGGGGGGGGGGGGGGGGGGGGGDGDFGDCGGGEGEGGDEEGCCFDFGGGGF<EFGFCDFGGGGGGGGGGGGGCCFGGGGGGGGE<CGGGGGGGGGGCEFGFGGG7CEGGF58:EEG5EGFFGGGGGGGFGGGGD?C9CCFGFGGGGGGGGGGGGGGGGGGG98ECEGGEFF78CFGGDEGECEFGG78;*;C+++:CFDC9*;8;CF+0AEF*
@M01751:259:000000000-C669V:1:1102:21580:21353 1:N:0:AGAGTC
GCCAGTACGTCATCCCCACCTTCCTCCGGTTTATCACCGGCAGTCTCCTTAGAGTGCCCACCATAACGTGCTGGTAACTAAGGACAAGGGTTGCGCTCGTTACGGGACTTAACCCAACATCTCACGACACGAGCTGACGACAGCCATGCAGCACCTGTGTCTGAGTTCCCGAAGGCACCAATCCATCTCTGGAAAGTTCTCAGCATGTCAAGGCCAGGTAAGGTTCTTCGCGTTGCATCGAATTAAACCACATACTCCACCGCTTGTGCGGGCCCCCGTCAATTCCTTTGAGTTTCAGTCT
+
CCCCCGGGGGGGGGGGGGGGGGGGGGGGGGGGGGGGGGGFGGGGGGGGGGGGGFGGGGGGGG8FGGGGGGGGFFGGGGGGGGGGGGGGGGGGGGGGGGGGGGGGGGGGGGGGGGGGGGGGGFGGGGGGGGGGGGGGGGGGGGGGGGGGGGGGGGGGFFGGGGGGFGFGGGGGC@EGGGGGGGGGGGGBFGGGGGGFGGGGGGGGGGGGC@FGGGGGGGGFGGGGGGGGCC7FFGGGC:FCFGGGGGGGGCFFGGGGGGGFGGG8ECG?FCEGGGGGGGCEG*<FCEFGG72:CCCFG9?C<
@M01751:259:000000000-C669V:1:1102:24774:21494 1:N:0:AGAGTC
GCCAGTACGTCATCCCCACCTTCCTCCGGTTTGTCACCGGCGGTCTCCTTAGAGTTCCCACCATTACGTGCTGGCAACTAAGGACAAGGGTTGCGCTCGTTGCGGGACTTAACCCAACATCTCACGACACGAGCTGACGACAGCCATGCAGCACCTGTGTCACGGTTCCCGAAGGCACCAATCCATCTCTGGAAAGTTCCGTGCATGTCAAGGCCAGGTAAGGTTCTTCGCGTTGCATCGAATTAAACCACATACTCCACCGCTTGTGCGGGCCCCCGTCAATTCCTTTGAGATTCAGTCT
+
CCCCCGGGGGGGF@FGGGGGGGGGGFFEEEEE;FFEFGGGGGGGGEGGFFEGGGGGGGGGF@FGGFGGFEGD<EFCFGFFGGGG<CFDACFGGGGCFEGGGGGDC=FFBF<FAFGGGGGGE<<FGEFGF@CEBCGGGGGGGGGGGGFDGGFFFFFCEG?=B9D7F*>FFGCFFDEGGGGGGFFGGDFGG<FCBFGGCFGGCFFGGGGGGG9FCC2FCGGGCFFCGGGGCFEEGGG5FGGC66+;@?99EGGFCFF7@AFGD>5*A80+<CC>E:=EGEGCEDGGFF9@FG?5*0<?9FFFF
@M01751:259:000000000-C669V:1:1102:14291:21502 1:N:0:AGAGTC
GCCAGTACGTCATCCCCACCTTCCTCCGGTTTGTCACCGGCAGTCTCCTTAGAGTGCCCACCATAACGTGCTGGTAACTAAGGACAAGGGTTGCGCTCGTTACGGGACTTAACCCAACATCTCACGACACGAGCTGACGACAGCCATGCAGCACCTGTGTCTGAGTTCCCGAAGGCACCAATCCATCTCTGGAAAGTTCTCAGCATGTCAAGGCCAGGTAAGGTTCTTCGCGTTGCTTCGAATTAAACCACATGCTCCACCGCTTGTGCGGGCCCCCGTCAATTCATTTGAGTTTTAACCT
+
CCCCCGGGGGGGGGGGGGGGGGGGGGGGGGGGGGGGGGGGGGGGGFGGGGGGGGGGGGGGGGGGGGGGGGGGGGGGGGGGGGGGFFGGGGGGGGGGFGGEFGGGGGGGGGGFFFGGGGGGGDGGFGGGGGGGGGGGGGGGGGGGFGGGGGFGFGFGGGGGGGGGGGGGGGGGGGGGGG:FGFGGGGGGGGGGGGGGGGGGGGGGGGGGGGG:FG:FGGGFFDFG?:FGGGGGEGGGGGECFGGGGGG@FGGGGFGFGGGGGCEGGGGGGGDDG5CEGGC88EG?GD:<CFFGFGGFCGG+3
@M01751:259:000000000-C669V:1:1102:16538:21510 1:N:0:AGAGTC
GCCAGTACGTCATCCCCACCTTCCTCCGGTTTATCACCGGCAGTCTCCTTTGAGTTCCCGACCGAATCGCTGGCAACAAAGGATAAGGGTTGCGCTCGTTGCGGGACTTAACCCAACATTTCACAACACGAGCTGACGACAGCCATGCAGCACCTGTCTCACGGTTCCCGAAGGCACTGAGGCATCTCTGCCAGATTCCGTGGATGTCAAGAGTAGGTAAGGTTCTTCGCGTTGCATCGAATTAAACCAAATGCCCCACCGCTTGTGCGGGCCCCCGCCAATTCATTTGAGTTTTAACCTT
+
CCCCCGGEEGGGGGGGGGGGGGGDGGGGGGGGGGGGGFGDGGGGGFFGGGGGGGGGGGGECEGG@@BFFEFGGGFGGGGGGGG?FGGGGGGGFEEG@FGGGGGGECGGGFFDEFGGEF@FFFFDGGFDGGGDEGGGGCGD7FF7FGGGF<<FGFGGGGGGGGGD7C@FCE7FE7CFFG8,?CF7,,<<CFFGCE,<CEGFFF:*?F:9,F9,+?FC9CE@CF<FFA,+1C>CE>EC7+;CFG>:FCE8**;0+0+015*;?CCEF*+3/?>8*?EEE****+3<00:++3/+<9:0C+<CG
@M01751:259:000000000-C669V:1:1102:19786:21813 1:N:0:AGAGTC
GCCAGTACGTCATCCCCACCTTCCTCTCGGCTTATCACCGGCAGTCTCCTTTGAGTTCCCGACCGAATCGCTGGCAACAAAGGATAAGGGTTGCGCTCGTTGCGGGACTTAACCCAACATTTCACAACACGAGCTGACGACAGCCATGCAGCACCTGTCTCACGGTTCCCGAAGGCACTAAGGCATCTCTGCCGAATTCCGTGGATGTCAAGAGTAGGTAAGGTTCTTCGCGTTGCATCGAATTAAACCACATGCTCCACCGCTTGTGCGGGCCCCCGTCAATTCATTTGAGTTTTAACCT
+
CCCCCGGGGGGGGGGGGGGGGGGGGGGGGGGGGGGGGGGGGGGDGGFGGGGGGGGGGGGGGGGGGCCBFFGGGGGGGGGGGGGGGGGGFFFGGGGGGGGGGGGGGGGGGGGGGGGGGGGGGGGGGGGGGGGGEDGGGGGGGGGGGGCFGGGGGGGFGGGGGGGGGGDGGGGGGGEGGGDGGGGFGGGFGGDFGGGGGGGGGG7FCFFCGGCEEFFFGGGGGGGFFGGGGFEGGD>EGGFEFGGGGF@CFFGGCCFFGGGGGGGGG>F@ECCCGGGGGGCEEEFFCGGGGGGFCFGGGGGGF
@M01751:259:000000000-C669V:1:1102:4922:21824 1:N:0:AGAGTC
GCCAGTACGTCATCCCCACCTTCCTCCGGCTTATCACCGGCGGTTCCTTTAGAGTACCCAACTAAATGATGGTAACTAAAGGCGAGGGTTGCGCTCGTTGCGGGACTTAACCCAACATCTCACGACACGAGCTGACGACAGCCATGCAGCACCTGTGTTCCAGTCCCCGAAGGGAAGAGACCCATCTCTGGGAATCGTCCGGACATGTCAAACGCTGGTAAGGTTCTGCGCGTTGCTTCGAATTAATCCACATAATCCACCGCTTGTGCGGGTCCCCGTCAATTCCTTTGAGTTTCAGCCT
+
CCCCCGGGGGGGGGGGGGGGGGGGGFGGGGGGGGGGGGGGGGGGGGGGGGGGGGGGAEGGGGGGGGGGGGGGGGGFGGGGGFGGGGGGGGGGGGGGGCFFGGGGG>8FFFGBFGGGGGGDCGGGGGGGGGG7BFGEE7C:CGGGGGGGGGGGGGGGGGGGGGGGGGGGGGGEGGG@CEGGGGGGCGBEGGGCFFG9FFFGGGGGEGGGGGGGF>88CEGGGGGGGGGGCCGD>EC>CCGGGGGCFCCGGGGGG++<F7:EFGD5EGF6+;CECEFGG5/;;;CCC9FGG9C8CCCF+<:A6
@M01751:259:000000000-C669V:1:1102:10487:22032 1:N:0:AGAGTC
TAACGAAACCGGATTAGATACCCTGGTAGTCCACGCCGTAAACGATGTCAACTAGCCGTTGGGATCCTTGAGATCTTAGTGGCGCAGCTAACGCATTAAGTTGACCGCCTGGGGAGTACGGCCGCAAGGTTAAAACTCAAATGAATTGACGGGGGCCCGCACAAGCGGTGGAGCATGTGGTTTAATTCGACGCAACGCGAAGAACCTTACCAGGCCTTGACATGCAGAGAACTTTCCAGAGATGGATCGGTGCCTTCCGGAACTCTGACACAGGTGCTGCATGGCTGTCGTCAGCCCGTGT
+
BCCCCGGGGCE77@CDFGCFFFDF@CFAAFEFFEFEFEGGGF<@EFGFFFFCDG@FAFC@:@:@<FCF@@FF8<<CE,CFFCD:CBFGE<CFGEEGEF9<FGG9CFEE@+BFF::FFF<FBCCFDGGGEDFFFFFG@FGGFCF,B9DFFG7CEB::*>:B<CC<CGEF*4CCFCBFGFFF<BFGFG9<F9*4=<FF7EE>CECEF880<<CECEGGG<FFGFGG6<:9CGGGGCCGCFFFDGG?+AFFGEGEC8?7<*2:8*:+:A7@?6@6;5+8:FG6CC?6EFGE:;F8C*<*;:/*2
@M01751:259:000000000-C669V:1:1102:15097:22067 1:N:0:AGAGTC
GCCAGTACGTCATCCCCACCTTCCTCCGGTTTATCACCGGCAGTCTCCTTTGAGTTCCCGACCGAATCGCTGGCAACAAAGGATAAGGGTTGCGCTCGTTGCGGGACTTAACCCAACATTTCACAACACGAGCTGACGACAGCCATGCAGCACCTGTCTCACGGTTCCCGAAGGCACTAAGGCATCTCTGCCGAATTCCGTGGATGTCAAGAGTAGGTAAGGTTCTTCGCGTTGCATCGAATTAAACCACATGCTCCACCGCTTGTGCGGGCCCCCGTCAATTCATTTGAGTTTTAACCTT
+
CCCCCGGGDGGGGGFGGGGGGGGGG9FGGGGGGGGGFFFGGGGFCFGGGFFCFFGGGGGGGGGD@@BCFFGCGGGGGFGGFEGGGFGGGGGCGGGE@:FGGEFEGGGFFDGGEGDGFDF,AFFDFGGGCFGGGGGGC:FG:FCCFGG?<,@FGGAFFGGGGGF7@C*D::FEGGFGGGF8C7FDGFFGGEGGEGEGGGGGG7FD<:<FGGFFAFGGFGGFFFCFCFF7>5:EE5CFFFEGCCFEFG7;CFFF6C09CCFC?E5C8F6CEC*2:**CE**;?CCFFCE<+98FGGGGGCCCF
@M01751:259:000000000-C669V:1:1102:5367:22097 1:N:0:AGAGTC
TAACGAAACCGGATTAGATACCCTGGTAGTCCACGCCCTAAACGATGTCTACTAGTTGTCGGGTTTTAATTAACTTGGTAACGCAGCTAACGCGTGAAGTAGACCGCCTGGGGAGTACGGTCGCAAGATTAAAACTCAAAGGAATTGACGGGGACCCGCACAAGCGGTGGATGATGTGGATTAATTCGATGCAACGCGAAAAACCTTACCTACCCTTGACATGTACGGAAGACCGAAGAGATTTGGTTGTGCTCGAAAGAGAACCGTAACACAGGTGCTGCATGGCTGTCGTCAGCTCGTG
+
CCCCCGGGGGGGCGGGGGGGGGGGCFGGFGGGGAFDGGGFGGGGFFG@FGGGDG@FGGGGGGGFCCFFGGGG<CEFGFFGG@FGGEGCFGCGGGFDGFFFGGGGGG7FFFGGCFEGGGGGGGGGGFGGFAFFGGGGGGGGFFGGFGGGGGGGGGGCGGGGGGGFGECGC:FBFGGGGGGF@FGGGG9BFGGGGGGGEEG*C*=FEGF9:BFG7FFCFFFG+CFGGGCC5CEEFGCECCC68EFG?7EGGGGGG98CF:**;@CF5?EGEGGGGGFGGGFEF?C?@GGCFF8AC*;FCEEGF
@M01751:259:000000000-C669V:1:1102:7642:22101 1:N:0:AGAGTC
GCCAGTACGTCATCCCCACCTTCCTCTCGGCTTATCACCGGCAGTCCCCTTAGAGTGCCCAACTAAATGCTGGCAACTAAGGGCGAGGGTTGCGCTCGTTGCGGGACTTAACCCAACATTTAACAACACGAGCTGACGACAGCCATGCAGCACCTGTCTCAGCGTTACCGAAGGCACCAAAGCATCTCTGCTAAGTTCGCTGGATGTCAAGAGTAGGTAAGGTTCTTCGCGTTGCCTCGAATTAAACCACCTGCTCCACCGCTTGTGCGGGCCCCCGTAAACTTCTTTGAGTTTTAGCCTT
+
CCCCCGG-BFGCF9FE@C:FFCAAE<9CCFEDEFGGFCFC@FG@GA,CFFGGDCGA,,C@EEG<6FFGGGGG@CED7@EFG<F7:FGGDGG@8FGGGGGDA@BCC7>FGFDF,BFFCF=FF,?FEGFDEGGG7==DD7>+>:F<><<,<<BFGG8<8>C,@,<CE**>,@:**>B>F>FFFG,,=B,F9337@@:,@FECF>C7,,52?2CCC,,?22C,:<2?FC,+<*/:E8*+<<*10+/29:+;F>**32<9++0;8C:E;;?78CE5*/*:8=**A+<+AF7@+<CCE:EG*3<+<
@M01751:259:000000000-C669V:1:1102:19025:22145 1:N:0:AGAGTC
TAACGAAACAGGATTAGATACCCTGGTAGTCCACGCCGTAAACGATGTCGACTTGGAGGTTGTTCCCTTGAGGAGTGGCTTCCGGAGCTAACGCGTTAAGTCGACCGCCTGGGGAGTACGGCCGCAAGGTTAAAACTCAAATGAATTGACGGGGGCCCGCACAAGCGGTGGAGCATGTGGTTTAATTCGATGCAACGCGAAGAACCTTACCTACTCTTGACATCCAGCGAACTTAGCAGAGATGCTTTGGTGCCTTCGGGAACGCTGAGACAGGTGCTGCATGGCTGTCGTCAGCTCGTGT
+
CCCCCGGGGGGGGFFGFGFGGGGGGGFGGGGGGGGGGGGGGGGGEFGGGGGFGGFGGGGGGFGGGGGGGGGGGGGGGGGGGGGGGGGGGGGGGGGGGGGGGGGGGGGGGGGFGGGGGGGGGGGDGDGGGGFGGGGGGGGGGGGGGGGGGGGGGGDGGGGDGGGGGGGGGGEGGGGGGGGDEGGFFGGGGGCFGGFGDGCEGGGGGGGGGGGGGGGGGGGGFGGGGGF?GGGGGGGGGGGGGGGGFFEFCFGGGGGGG>EEGGGGGGGEF7CEFFF6CFGGGGGGGGGGGFGGFGCGGEEC:
@M01751:259:000000000-C669V:1:1102:16238:22215 1:N:0:AGAGTC
TAACGAAACAGGATTAGATACCCTGGTAGTCCACGCCGTAAACGATGTCGACTTGGAGGTTGTTCCCTTGAGGAGTGGCTTCCGGAGCTAACGCGTTAAGTCGACCGCCTGGGGAGTACGGCCGCAAGGTTAAAACTCAAATGAATTGACGGGGGCCCGCACAAGCGGTGGAGCATGTGGTTTAATTCGATGCAACGCGAAGAACCTTACCTACTCTTGACATCCAGCGAACTTTCCAGAGATGGATTGGTGCCTTCGGGAACGCTGAGACAGGTGCTGCATGGCTGTCGTCAGCTCGTGT
+
CCCCCGGGGGGGGGGGGGGGGGGGGGGGGGFGGGGGGGGGGGGGGGGGGGGGGGGGGGGGGFGGGGGGGGGGGFGGGGGGGFGGGGGGGGGGGGGGGGGGGGGGGGGGGGGGGGGGGGGGGGGGGGGGGFGGGGGGGGGGGGGGGFFGGGGGGGDGGGGGGGGGGGGGGDGGGGGGFGGGFFGFFGGGGG?FDGGFGGGGGGGGGGGGGGCGGGGGGG7EFGGFFGGGGGGGGGGGEEFEC8EFF:CFGFG89CFGGF5EEGGGECGGGFFG8CE8CCFGGGGGGGGGGFF>EEFFEC==*
@M01751:259:000000000-C669V:1:1102:10567:22246 1:N:0:AGAGTC
TAACGAAACAGGATTAGATACCCTGGTAGTCCACGCCGTAAACGATGTCGACTTGGAGGTTGTTCCCTTGAGGAGTGGCTTCCGGAGCTAACGCGTTAAGTCGACCGCCTGGGGAGTACGGCCGCAAGGTTAAAACTCAAATGAATTGACGGGGGCCCGCACAAGCGGTGGAGCATGTGGTTTAATTCGATGCAACGCGAAGAACCTTACCTACTCTTGACATCCACGGAATCTGGCAGAGATGCCTCAGTGCCTTCGGGAACCGTGAGACAGGTGCTGCATGGCTGTCGTCAGCTCGTGG
+
CCCCCGGGGGGGGGGGGGGGGFGGGGGGGGEGFGGEGGGGGGGGGGGGGGGG7CFGFFGGGGGGGGGGGGFGGFDGCGGGGGFGDGDEGGGGE:FFGEFGGGGGGEGGGGGGGDGEGGGGGGGDCGGGGADFFGGGFFGGAFGGGGFGGGGGGEFCEGGGGGGGGGGGEEGGG,FFGGFFFEFFFF@FGGGGGEFFGGGCEEGFFFGGGGGGGG6FFGFFGGGCFFGGGDGCC@CG?8C5:89E:6<+0:C?FGGG6CEDGGGGGGGFCGFCF5<6@7<+0<@*A**:CC1;*86<+2>5*
@M01751:259:000000000-C669V:1:1102:17830:22342 1:N:0:AGAGTC
TAACGAAACAGGATTAGATACCCTGGTAGTCCACGTCGTAAACGATGTCGACTTGGAGGTTGTTCCCTTGAGGAGTGGCTTCCGGAGCTAACGCGTTAAGTCGACCGCCTGGGGAGTACGGCCGCAAGGTTAAAACTCAAATGAATTGACGGGGGCCCGCACAAGCGGTGGAGCATGTGGTTTAATTCGATGCAACGCGAAGAACCTTACCTACTCTTGACATCCACGGAATTCGGCAGAGATGCCTTAGTGCCTTCGGGAACCGTGAGACAGGTGCTGCATGGCTGTCGTCAGCTCGTGT
+
CCCCCGGGGGGGGGGGGGGGGGGGGGGGGGGGGGGGGGGGGGGGGGGGGGGGGGGGGDGGGGGGGGGGGGGGGGGGGGGGGGGGGGEGGGGGGGGGGGGGGGGGGGGGGGGGGGGGGGGDGGGGGGGGGGGGGGGGGGGGGGGGGGGGGGGGDGGGGGGGGGGGGGGGGGGGGGDCFGGGGFGGGGGGFG?EFF9<FGGGGEEGCEGCFGGGF@EGGGGGGF9CFGGGGGGGGGGGGGGGGGGGGGGGGGGGGGGGGGDGGGDCGGGGGGGGGGGGFGGG67AE8FGGGFC8FEGFGGEGE
@M01751:259:000000000-C669V:1:1102:9259:22491 1:N:0:AGAGTC
TAACGAAACAGGATTAGATACCCTGGTAGTCCACGCCGTAAACGATGTCGACTTGGAGGTTGTTCCCTTGAGGAGTGGCTTCCGGAGCTAACGCGTTAAGTCGACCGCCTGGGGAGTACGGTCGCAAGGTTAAAACTCAAATGAATTGACGGGGGCCCGCAGAAGCGGTGTAGCATGTGGTTTAATTCGATGCAACGCGAAGAACCTTACCTACTCTTGACATCCACGGAATTTGGCAGAGATGCCTTATTGCCTTCGGGAACCGTGAGACAGGTGCTGAATGGCTGTCGTCAGTTCGGTT
+
CCCCCGGGGDAF8FCE@<9E9C<EEGGGCGGAF<,+6FF@;<FF+9CC9@6+C@,C,6BF8E:C<CCFGG9DC,@F@@FGGG<CCFGGGE<6,+=C=:<FF9BGD7:=+BF7C+?FF<<B7,BF:+C3<CFCGGFDGF<BFBEGDFAFF9:F7+*<*5>FC*4,?<B7<:*2?C<FGB:AF:+,?F:,1>C9@<:7F7:C8?GG*:FG?E:FF86+<C++++2<*28//C>*<CACG6E5CFGG7+<CF++3<@FG6C***1*;*2A@*9<CE;++00++32A7**2;9C=AE5++3/*/*
@M01751:259:000000000-C669V:1:1102:15864:22493 1:N:0:AGAGTC
TAACGAAACAGGATTAGATACCCTGGTAGTCCACGCCGTAAACGATGAGTGCTAGGTGTTGGGGGGTTTCCGCCCCTCAGTGCTGAAGCTAACGCATTAAGCACTCCGCCTGGGGAGTACGGCCGCAAGGCTGAAACTCAAAGGAATTGACGGGGACCCGCACAAGCGGTGGAGCATGTGGTTTAATTCGAAGCAACGCGAAGAACCTTACCAACTCTTGACATCCCATTGACCGCTTGAGAGATCAAGTTTTCCCTTCGGGGACAATGGTGACAGGTGGTGCATGGTTGTCGTCAGCTCG
+
CCCCCGGGGGGGGGGGGGGGGGGGGGGGGGGFGFGGGGGGGGGDGGGGGGGGGGGGFGGGGGGGGGGGGGGGGG@FGGGGGGGGGGGGGGGGGGGGGGGGGGGGGGGGGGGGGGGGGGGGGGGGGGGDGGGGGGF<FFGGGGFGGFGGFGGGGGGGGGGGGGGGFGGGGEGGFFGGGGGGGGGGGGGGGG7CGGFFFGGGCEGGGGGGGGGDGGGGGGGFGGGGFFFGGGCGGGG>E5F8EFGGGGGGGGDFFG?FGGGFGGGGGGGGGFGGGGFFGGGC?EDGGGGFGEG9CFGFEFCFE
@M01751:259:000000000-C669V:1:1102:16439:22547 1:N:0:AGAGTC
TAACGAAACAGGATTAGATACCCTGGTAGTCCACGCCGTAAACGATGTCGACTTGGAGGTTGTTCCCTTGAGGAGTGGCTTCCGGAGCTAACGCGTTAAGTCGACCGCCTGGGGAGTACGGCCGCAAGGTTAAAACTCAAATGAATTGACGGGGGCCCGCACAAGCGGTGGAGCATGTGGTTTAATTCGATGCAACGCGAAGAACCTTACCTACTCTTGACATCCAGCGAACTTAGCAGAGATGCTTTGGTGCCTTCGGGAGCGCTGAGACAGGTGCTGCATGGCTGTCGTCAGCTCGTGT
+
CCCCCGGGGGGGGGGGGGGGGGGGGGGGGGGGGGGGGGGGGGGGGGGGGGGGGGGGGGGGGGGGGGGGGFGGGGGGGGGGGGGGGGGGGGGGGGGGGGGGGGGGGGGGGGGGGGGGGGGGGGGGGGDFGGGGGGGGGGGGGGGGGGGGGGGEFGGGEGGGGGGGGGGGGGGGGGG9CFGGFCECFAFGGFGGGGGGGGGGGGGGGGGGGGGGGGGCGFFGGGGGGGGGGGGGGGGGGGGFFGCGGGGGGDFGGGFFGGGCCEGGGG>EG?CFCE9CCFGG?CGG8FGGGGCGGGGG85CG/
@M01751:259:000000000-C669V:1:1102:6798:22687 1:N:0:AGAGTC
TAACGAAACAGGATTAGATACCCTGGTAGTCCACGCCGTAAACGATGAATGCCAGCCGTTGGCCTGCTTGCAGGTCAGTGGCGCCGCTAACGCATTAAGCATTCCGCCTGGGGAGTACGGTCGCAAGATTAAAACTCAAAGGAATTGACGGGGGCCCGCACAAGCGGTGGAGCATGTGGTTTAATTCGAAGCAACGCGCAGAACCTTACCATCCCTTGACATGGCATGTTACCTCGAGAGATCGGGGATCCTCTTCGGAGGCGTGCACACAGGTGCTGCATGGCTGTCCTCAACTCGTGTT
+
CCCCCFEGG8FDF@ECFGGFGFGGGFCGGFFGF<,@@CCEFGGGEFGEGFFG,CFDFEEGGGGGGGGGGGFAFCF<FGGGG7EGGGGGEFEEGGGEFGAFGEFEGFC7FEFGGGGCF,8FEGDC7:FFA,<FGDF8BAFF<F<>B8,>CFCCFGGGGG77@FB>,C7CFG@<FFGFF;@F7:,>C<FFCE:7<AGCE@FG>>CC5FFCGGGG?FF6@*ACCC6CGCF6+9:CFFGCEC5?F?FFCEEGCFCGGGGF*;?5:E5**/;F7CECF9AFE7C<+:*782;6+2+++23CEFCG*
@M01751:259:000000000-C669V:1:1102:19795:22730 1:N:0:AGAGTC
TAACGAAACAGGATTAGATACCCTGGTAGTCCACGCCGTAAACGATGTCGACTTGGAGGTTGTTCCCTTGAGGAGTGGCTTCCGGAGCTAACGCGTTAAGTCGATCGCCTGGGGAGTACGGCCGCAAGGTTAAAACTCAAATGAATTGACGGGGGCCCGCACAAGCGGTGGAGCATGTGGTTTAATTCGATGCAACGCGAAGAACCTTACCTACTCTTGACATCCACGGAATTCGGCAGAGATGCCTTAGTGCCTTCGGGAACCGTGAGACAGGTGCTGCATGGCTGTCGTCAGCTCGTGT
+
CCCCCGDGGGGGGGGGGGGGGFGGGGGGGGGGGGGGGGGGGGGGGGGGGGGGGGGGGGGGGGGGGGGGGFGGGGGFGGGFGGGGGGGGGGGGDGGGGGGGGGGG@FFGGGGGGGGGGGCCFGGGGGGGGGGGGGGCFCFFD9FFGFGCFFDE7FDEGEGGGGGGGGEGGDGGF>1CC:EFFFDFGC:CGFCGGGGGGGGGGGGF*AGFEFCFFGGGGGGCFGGGGGGECD5CFGGGCGGGCF++<3<F6FFGGGGGGGD>5CFDGC*289:@@5CFFFF++<FGGFGF+*2*/*2<CEE*1
@M01751:259:000000000-C669V:1:1102:10140:22738 1:N:0:AGAGTC
TAACGAAACAGGATTAGATACCCTGGTAGTCCACGCCGTAAACGATGAATGCTAGCTGTTGGGGTGCTTGCACCGCAGTAGCGCAGCTAACGCTTTAAGCATTCCGCCTGGGGAGTACGGTCGCAAGATTAAAACTCAAAGGAATTGACGGGGGCCCGCACAAGCGGTGGAGCATGTGGTTTAATTCGAAGCAACGCGCAGAACCTTACCATCCCTTGACATGTCGTGCCATCCGGAGAGATCCGGGGTTCCCTTCGGGGACGCGAACACAGGTGCTGCATGGCTGTCGTCAGCTCGTGTC
+
CCCCCGGGDFGGGGGGGGGGFGG9@CEFAFGGGGGEFGGGGGGGGGGG9FGGGGGGGGGGGGGGGGGGGGGGGGGGGGGGGGGGGGDGGGGGGGCGFGGGGGGGGGGGGGGGGGGEGGGGGGGCGGDGGGGGEGGDGGGGGGGGGGGGGGGGGGGGCF>FGG:>FGGCGG>CGGFGFFGGFCFGGGGGGGGGGGFG***CE>FGGGGFG+AF+;AEGFFFGGFGGGGDEGGC8EEGG*2CF+<C>>CCEGFF+<<;EEGGGCEDC88EGCFGGG8CC7@FCEGFFCECG5*;C+3+22C7*
@M01751:259:000000000-C669V:1:1102:18337:22875 1:N:0:AGAGTC
TAACGAAACAGGATTAGATACCCTGGTAGTCCACGCCGTAAACGATGTCGACTTGGAGGTTGTTCCCTTGAGGAGTGGCTTCCGGAGCTAACGCGTTAAGTCGACCGCCTGGGGAGTACGGCCGCAAGGTTAAAACTCAAATGAATTGACGGGGGCCCGCACAAGCGGTGGAGCATGTGGTTTAATTCGATGCAACGCGAAGAACCTTACCTACTCTTGACATCCACGGAATCTGGCAGAGATGCCTCAGTGCCTTCGGGAACCGTGAGACAGGTGCTGCATGGCTGTCGTCAGCTCGTGT
+
CCCCCEGEGGGGGGGGGGFGF,EFGGFGFGGGFGGGGGEEGGGGGGGGGGGGGGGGGGGGGG@<FGGGGGGGGGGGGCFFGGGGGGDGGGGGGGCCCFGFFGGGGCGCE7EC<FEGGD9EGGGGGB@FGFFFGFF<FGGGFEGFGGGFGGDEE>FDGFEEGGGGFGEGGGGGGGDGGGGGGGGGFGGFE@,<@F?@EEGCGGGFCC8FGFFGGGGCCF7@CCC<*+8;5CGG+A?+C*/;CG7CFC?EGFGG?FFFGGDEEEFGGGF5CEFGEC9+<9FFCFF6C?CGFCCFGD69CEEF/
@M01751:259:000000000-C669V:1:1102:24480:22883 1:N:0:AGAGTC
GCCAGTACGTCATCCCCACCTTCCTCCGGTTTGTCACCGGCAGTCTCCTTAGAGTGCCCACCATAATGTGCTGGTAACTAAGGACAAGGGTTGCGCTCGTTACGGGACTTAACCCAACATCTCACGACACGAGCTGACGACAGCCATGCAGCACCTGTGTCTGAGTTCCCGAAGGCACCAATCCATCTCTGGAAAGTTCTCAGCATGTCAAGGCCAGGTAAGGTTCTTCGCGTTGCTTCGAATTAAACCACATGCTCCACCGCTTGTGCGGGCCCCCGTCAATTCATTTGAGTTTTAACCT
+
CCCCCGGGGGGGGGGGFGGGGGGGGFGGGGGGGGGGGGGGGGGGGFEFGGGGDGGGGGGGGECFGGGFD<FGGGGGGGGGCEFGGFGGFCGGGGGCGCGGGCEGGFGGGGFFGGGEGF7AF,CEFCFEGGGGGGGGGGECGGGGGGGGGGGGGGGFFGGGGGGGGGGGGGGGGCECGGGGFGGG@EFA@BFGGGGDFGGGGG?DGE9FFDG@AFGG7CFGEGGFCGFGGG7FFEDGFFGGFFGGCCF+BFGGCGGFC+<>E8>E5CC+<?CGG*:C>CCGGGFFGFGGFG7:F?CCGGFGF
@M01751:259:000000000-C669V:1:1102:8041:22926 1:N:0:AGAGTC
GCCAGTACGTCATCCCCACCTTCCTCCGGTTTTTCACCGGCAGTCTCCTTTGAGTTCCCGACCGAATCGCTGGCAACAAAGGATAAGGGTTGCGCTCGTTGCGGGACTTAACCCAACATTTCACAACACGAGCTGACGACAGCCATGCAGCACCTGTCTCAGAGTTCCCGAAGGCACCAAAGCATCTCTGCTAAGTTCTCTGGATGTCAAGGCCAGGTAAGGTTCTTCGCGTTGCATCGAATTAAACCACATGCTCCACCGCTTGTGCGGGCCCCCGTCAATTCCTTTGAGTTTTAGCCTT
+
CCCCCGGGGGGGG9AFDFFGCCGGGGGGGG+CGFEE,CFC7@EFGGGGGFF<D@FGGGG7FFGDFC@CGFGGDGGGGGFGGFGGGGGFG8FC<FGEC==FFEGGGGGGGFGGGEEGGGGG9FGGGFGFEGGGGGGGGCG=:CEFGGGCFGGGGFFFFFEFGGGFFFGGGGGGGGGGF:FFGGGFGC9,,?CGFGFCCGFGGGGG@F<>C:FGG*CE7?FEGA9,?FGC*<FEECEGGG5CFFFC7CFFECGEG6<9<CF65CECFF6+*:C?EGGCE*C=E?FGCEFE@C*<C7+:CCFGG
@M01751:259:000000000-C669V:1:1102:15320:23094 1:N:0:AGAGTC
GCCAGTACGTCATCCCCACCTTCCTCCGGCTTATCACCGGCGGTTCCTTTAGAGTACCCAACTAAATGATGGTAACTAAAGGCGAGGGTTGCGCTCGTTGCGGGACTTAACCCAACATCTCACGACACGAGCTGACGACAGCCATGCAGCACCTGTGTTCCAGTCCCCGAAGGCACCAATCCATCTCTGGAAAGTTCATTGGATGTCAAGGCCTGGTAAGGTTCTTCGCGTTGCTTCGAATTAAACCACATGCTCCACCGCTTGTGCGGGCCCCCGTCAATTCCTTTGAGTTTTAATCTTT
+
CCCCCGGGGGGGGGGGGGGGGGGGGGGGGGGGGGGGGGGGGGGGGGGGGGGGGGGGGGGCGGGGGGGGGDFCFFGFGGGGGGGGGGGGGGCFB@CFGGGGGGGGGGGGGGGGGGGGGGFDGGGGGGGGGGGGGGGGGEGGGG7:DFGGFFGGGFGGGGGGGGGGGGGGGEGCFGFFGGGGGGGGGGGGGCCFGGFGFCFGFGGGGDCGGGFFGGDFFGG?@<?FGGG>CEGGGGGGFCFFFGGGGGDGGGGE6CE?FFGEGG>FF?+*?:ECEECE8EGG9@CGGGCFF5:C9FE<@?FF7
@M01751:259:000000000-C669V:1:1102:16987:23133 1:N:0:AGAGTC
TAACGAAACAGGATTAGATACCCTGGTAGTCCACGCCGTAAACGATGTCAACTAGCCGTTGGAATCCTTGAGATTTTAGTGGCGCAGCTAACGCATTAAGTTGACCGCCTGGGGAGTACGGCCGCAAGGTTAAAACTCAAATGAATTGACGGGGGCCCGCACAAGCGGTGGAGCATGTGGTTTAATTCGAAGCAACGCGAAGAACCTTACCATCCCTTGACATGGCATGTTACCTCGAGAGATCGGGGATCCTCTTCGGAGGCGTGCACACAGGTGCTGCATGGCTGTCGTCAGCTCGTGT
+
CCCCCGEGG?CEDFGGGGGGEFGGFFFDCFAFFFGGGEFGFFGGGGFCF@EGGA9FGGCFDGGFAF8EEFGG8FG9FGGAFG@FCGGDGFDF@FCFEDGGGFCFFGGGGGGCFDCFEGGGG+@FGGECF?D<F?C5<FEFGGFGGGDGGGG7CFDG:FGGG7CCFGE7<B7CFGGGGGGGGGGGFCC9F9FEG@FGGGGGGGG@@CEEGFGGE6CEGC8?FFF+A8EGGGFCFC:+;C8>EFC9EEGGGD8CCC<EF5>?558?>CC>FGGDCFFF+<7C6<:EFGG89FFG*:8C<555*
@M01751:259:000000000-C669V:1:1102:15058:23157 1:N:0:AGAGTC
TAACGAAACAGGATTAGATACCCTGGTAGTCCACGCCGTAAACGATGTCGACTTGGAGGCTGTTCCCCTGAGGAGTGGCTTCCGGAGCTAACGCGTTAAGTCGACCGCCTGGGGAGTACGGCCGCAAGGTTAAAACTCAAATGAATTGACGGGGGCCCGCACAAGCGGTGGAGCATGTGGTTTAATTCGATGCAACGCGAAGAACCTTACCTACTCTTGACATCCAGCGAACTTTCCAGAGATGGATTGGTGCCTTCGGGAACGCTGAGACAGGTGCTGCATGGCTGTCGTCAGCTCGTGT
+
CCCCCGGEGGF?GGGGGGGGGGGGGGGGFFGGGGGGGGGGGGGGGGGGGGGGGGGGGCGGGGGGGGGGGGGGGFGGGGGGFFGGGGGGGGGFEGGGGGGGGGGDGGGGGGGGGGGGGGGGDGGGGCGGFFGGAFFGCFGGFGDFGGCFGGGGGGGCFGGGGGGGGGGGDGGGGGG9FGGG@FGGGGGGGGGCFGGGDEGGG58FGGGFFCCECC6@FGGCG:CGGGGGGGGGGGGFGGGFF>?FGAE?@6+8<8CFFCE58E5*1*;EDFGC88:8+<CGE796;**;3*@FD*+3+*/:*
@M01751:259:000000000-C669V:1:1102:14746:23163 1:N:0:AGAGTC
TAACGAAACAGGATTAGATACCCTGGTAGTCCACGCCGTAAACGATGTCGACTTGGAGGCTGTTTCCTTGAGAAGTGGCTTCCGGAGCTAACGCGTTAAGTCGACCGCCTGGGGAGTACGGCCGCAAGGTTAAAACTCAAATGAATTGACGGGGGCCCGCACAAGCGGTGGAGCATGTGGTTTATTTCGATGCAACGCGAAGAACCTTACCTGGCCTTGACATCCAGAGAACTTAGCAGAGATGCTTCGGTGCCTTCGGGAACTCTGAGACAGGTGCTGCATGGCTGTCGTCAGCTCGTGT
+
CCCCCGGGGGGGGGGGGGGGGGGGGGGGGGGGGFGGGGGGGGGGGGDGGGGGGGGGGFGGGGGGGGGGGGGGDCGGGGGGGGFGDFGGGGGGGGGGGGGGFFGGGGGGGGGGGGGGGGDFGCFFG7FGGDEGGGGGGGGGGGGGGGGGGGGGGGDD*>CFGDECFGGG<FEFGGGGG:EFCEFGGGGGGGGFGGGDGDEGEGGGFEFGGGGCCA;FFFGG@FFFFGGGFFGC9CGFGGFGFEE7E?FFCGGGGGGGGFGGCC5:CF7C?CEC88A+<:??CGFGFCEFGC8@C58CEE5**
@M01751:259:000000000-C669V:1:1102:9136:23202 1:N:0:AGAGTC
TAACGAAACAGGATTAGATACCCTGGTAGTCCACGCCGTAAACGATGTCGACTTGGAGGTTGTTCCCTTGAGGAGTGGCTTCCGGAGCTAACGCGTTAAGTCGACCGCCTGGGGAGTACGGCCGCAAGGTTAAAACTCAAATGAATTGACGGGGGCCCGCACAAGCGGTGGAGCATGTGGTTTAATTCGATGCAACGCGAAGAACCTTACCTACTCTTGACATCCACGGAATTCGGCAGAGATGCCTTAGTGCCTTCGGGAACCGTTAGCCAGGTGCTGCATGGCTGTCGTCAGCCCGCGG
+
CC@CC>C@@FF8FE@FGGGGFCFGFFGGCG<<FFFEF@FEEFFEFEGGC@@FG:<FE8:FGGGGFEFCFGGGGFGGGGEE@@CBCGEC<E6EFGE>:FCAF<FCGEEECGGCGC@+CFGGDG++C:FGFDEFFFG@>FFFGGDF,CGC9CF@<@@F>FCEFFG@F:E<:*4<=EC:FCGEGF@C9,<::<CFGDGCGGGGGECF*C@?:<++<<?<FD7F8@9+8FF8**8;F78@5*2;A8C79?ECGFCGC+<C@F**8*;2*2*:C+00;*82:CC+A9FFFFG23;F8**3*1/*1*
@M01751:259:000000000-C669V:1:1102:14113:23312 1:N:0:AGAGTC
TAACGAAACCGGATTAGATACCCTGGTAGTCCACGCCGTAAACGATGTCGACTTGGAGGTTGTTCCCTTGAGGAGTGGCTTCCGGAGCTAACGCGTTAAGTCGACCGCCTGGGGAGTACGGCCGCAAGGTTAAAACTCAAATGAATTGACGGGGGCCCGCACAAGCGGTGGAGCATGTGGTTTAATTCGATGCAACGCGAAGAACCTTACCTACTCTTGACATCCACGGAATTCGGCAGAGATGCCTCAGTGCCTTCGGGAACCGTGAGACAGGTGCTGCATGGCTGTCGTCAGCTCGTGT
+
CCCCCGGGGGGDEGGGGGGGFGGFGGGGEGGGGGGGGGGGGGGGGGGGGGGGGGGGGGGGGGGGGGGGGGGGFGGGGGDFGGGGGGGGGGGGEGGGGGGGFGGGGEEFGGGGGGGGGGGGGGGGGGGGGGGGF9=>FFG3FFGGGGGGCCFG7FEGDGGGGGGFGGGGGGGGGGGGGGGFFDFGGGGGGGGGGGGGGGGGGDGGFGGGGGGG7FFGGCFGGGGGFCGGDGGGCFGGGGG*;@@FGGGG6<EFGGGGGGG*::EFEG5CCEGGGGGGGGGGGCC68:*;CF88*A<+<EC7:
@M01751:259:000000000-C669V:1:1102:15774:23343 1:N:0:AGAGTC
TAACGAAACAGGATTAGATACCCTGGTAGTCCACGCCGTAAACGATGTCGACTTGGAGGTTGTTCCCTTGAGGAGTGGCTTCCGGAGCTAACGCGTTAAGTCGACCGCCTGGGGAGTACGGCCGCAAGGTTAAAACTCAAATGAATTGACGGGGGCCCGCACAAGCGGTGGAGCAGGTGGTTTAATTCGGTGCAACGCGAAGAACCTTACCTACTCTTGACATCCAGCGAACTTAGCAGAGATGCTTTGGTGCCTTCGGTAACGCTGAACCAGGTGCTGCCTTGCTGTCGTCAGCTCGTTG
+
CCCCCCGCGGF,;CFGGDCEFCE@FDEFGGDCE@CEDCGGEDA@@D@6<FCFCEFGGGG@@6,CCFF<<<<CC@@EDF@8<CC,@FEGGGDE@:BCC:,FGAF?C+:F+FFFFGGGCFCG:7B+>CDFD3B>BFEGFCD<B<FAFC9<@,+@FG>C*>:FF:<<:7<F7*C*=2*,8<A:<*=C7>:<C,8<1C3:EC8*/1?C85AF+0+@<C6<<F7FFC9+88<8/::C*0+0+2<*/E7<C00++3**+;<96;C*;/9CGGCC++1*2/<++0+0*++3C@+23*/:*1+++2//*
@M01751:259:000000000-C669V:1:1102:16679:23346 1:N:0:AGAGTC
GCCAGTACGTCATCCCCACCTTCCTCCGGTTTATCACCGGCAGTCTCCTTTGAGTTCCCGACCGAATCGCTGGCAACAAAGGATAAGGGTTGCGCTCGTTGCGGGACTTAACCCAACATTTCACAACACGAGCTGACGACAGCCATGCAGCACCTGTCTCACGGTTCCCGAAGGCACTGAGGCATCTCTGCCGAATTCCGTGGATGTCAAGAGTAGGTAAGGTTCTTCGCGTTGCATCGAATTAAACCACATGCTCCACCGCTTGTGCGGGCCCCCGTCAATTCATTTGAGTTTTAACCTT
+
CCCCCGGGGGGGGGGGGGGGGGGGGGGGGGGGGGGGGGGGGGGGGGGGGGGGGGGGGGGGGGGGC@BFFGGGGGGGGGGGGGGGGGGGGGGGGGGGGGGGGGGGGGGGGCFFAFGGGGGGGGGGGGGGGGGGGGGGGGGGGGGGGGGGGGGGGGGGGGGGGGGGFGGGGGGGGGGGGGGGGGFGGGFGGGFGGGGGGGGGGGGDGFEFGGGGDEGGFGGGGGFGGGGGGGEGGGEGFGGGGGCCCGGFGGFGFGGGGGGFGGGGFE@EC8>EEGGGECE88CGGGGGF7<:CGFGGGGGGG
@M01751:259:000000000-C669V:1:1102:8116:23539 1:N:0:AGAGTC
TAACGAAACAGGATTAGATACCCTGGTAGTCCACGCCGTAAACGATGTCGACTTGGAGGTTGTTCCCTTGAGGAGTGGCTTCCGGAGCTAACGCGTTAAGTCGACCGCCTGGGGAGTACGGCCGCAAGGTTAAAACTCAAATGAATTGACGGGGGCCCGCACAAGCGGTGGAGCATGTGGTTTAATTCGATGCAACGCGAAGAACCTTACCTACTCTTGACATCCAGCGAACTTTCCAGAGATGGATTGGTGCCTTCGGGAACGCTGAGACAGGTGCTGCATGGCTGTCGTCAGCTCGTGT
+
CCCCCGGGGGGGGGGGGGFGGGGGGGGGGGGGGGGGGGGGGFGGGGGGGGGCFEGGGGGGGGGGGGGGGGGGGF>FFGGGGGGGGGGGGGGGGGGGGGGGGGGGGGGGGGGGGGGGGGGEGGGGGGGGGFGFFGGFGGGGGGGGGGGCGGGDGGGGGGEG<EEGFGGGCGC*:FEGGGGFCEGGGGFGGFGGGCFGDEEEGGGGGGGGGGGGGG96CFGGGGGFGF6CGEGGGCCECFGFFCFGGCFFGGG>CGFFGFGG*:@>ECE*;FGGGGF+CGEF++AFCA>F?@;FGGGCFECC*
@M01751:259:000000000-C669V:1:1102:18766:23548 1:N:0:AGAGTC
GCCAGTACGTCATCCCCACCTTCCTCCGAGTTGACCCCGGCAGTATCCCATGAGTTCCCACCATTACGTGCTGGCAACATAGAACGAGGGTTGCGCTCGTTGCGGGACTTAACCCAACATCTCACGACACGAGCTGACGACAACCATGCACCACCTGTTCACCAGTGTCCAAAGAGTTGACCATTTCTGGCCCGTTCTGGTGTATGTCAAGCCTTGGTAAGGTTCTTCGCGTTGCATCGAATTAATCCGCATGCTCCGCCGCTTGTGCGGGTCCCCGTCAATTCCTTTGAGTTTTTGCCTT
+
CCCCCGGGGGGGGGGEGGGGGGGGGGGGGGGGGGGGGGGGGGGGGGGGGGGGGGGGGGGGGGGGGGGGGGGGGGGGGGGFGGGGGEGGGGGGGGGGGGGGGGGGGGGGGGGGGGGGG@FFGFGFGGGGGGGGGGDCFGGGGGGGGGGCFGGGGGGGFFF9,@FBFAC@DGGGGGGGGGGGGCGFGFFGGGGDFCFFFBC9,@FGGGG9FF<CGGCGC:>FGC<F@FFFGEFGGGEGFF5EGGGCE9@EGGGGEFGGG*8;*:EEFF6:C8*:8;CFGGEG*:FFGGGG738AFFG**<?FG
@M01751:259:000000000-C669V:1:1102:13732:23726 1:N:0:AGAGTC
TAACGAAACAGGATTAGATACCCTGGTAGTCCACGCCGTAAACGATGTCGACTTGGAGGTTGTTCCCTTGAGGAGTGGCTTCCGGAGCTAACGCGTTAAGTCGACCGCCTGGGGAGTACGGCCGCAAGGTTAAAACTCAAATGAATTGACGGGGGCCCGCACAAGCGGTGGAGCATGTGGTTTAATTCGAAGCAACGCGAAGAACCTTACCAGGCCTTGACATGCAGAGAACTTTCCAGAGATGGATCGGTGCCTTCGGGAACTCTGACACAGGTGCTGCATGGCTGTCGTCAGCTCGTGT
+
CCCCCGGGGGGGGGGGGGGGGGGGGGGGGGGCFFGGGGGGGGGGGGGGGGGGGGGGGGGGGGGGGGGGGFGGGGGGGGGFGGGGGGGGGFGGGGGGGGGGGGGGGGGGGGGGGGGGGGGEGGGGGGGGGGGGGGGGGGGGGGGGGGGGGFECFEGGEFGFGCGGGGGGGGEGGGGGGGGGEGGG@FGGGGFEGGGGGGGGGGGFCGGFFGGFFGGGEFGF?CC6C?CFFGG8EGG:C9@:;EGGGGGGGD*:8EGCFGGEGG86C99@CF?FE5+<@CFFGGGGGC8;2;;:*:@78C55/
@M01751:259:000000000-C669V:1:1102:11745:23748 1:N:0:AGAGTC
GCCAGTACGTCATCCCCACCTTCCTCCGAGTTGACCCCGGCAGTCTCCTATGAGTCCCCGGCATAACCCGCTGGCAACATAGAACGAGGGTTGCGCTCGTTGCGGGACTTAACCCAACATCTCACGACACGAGCTGACGACAACCATGCACCACCTGTACACCGACCACAAGGGGGCGCCCATCTCTGGCCGTTTCCGGTGTATGTCAAGCCTTGGTAAGGTTCTTCGCGTTGCATCGAATTAATTCGCATGCTCCGCCGCTTGTGCCGGCCCCCGTCAATTCCTTTGAGTTTTAGCCTTT
+
CCCCCGGGGGGGGGGGGGGGGCFGAFFGGEFGGGGGGGGGGGGGGGGGGGGGGGGFGGGGGEGGGGGGGGGGGGGGGGGGGGGGGDGGGGFGFGDFFGGEGGGGEEGGGGGGGGGGGGGFFFGGGGEFGEGGCGGGFGGGGGGGGGGGGGGGGGGGGGGFAFCCGEFEGFGFCFGDGG*<FD6ECFG?C@FE:ACGFGGGG>EGGGGGGGGGGF66<7CC@<9:FGCCEC8C5C@FC*@;:*3<C+<:CEG5?CEF>>:8:?;*;+++12?CEGE88EEGGDE7@FF9+*<CFC+*<6CC+
@M01751:259:000000000-C669V:1:1102:13043:23852 1:N:0:AGAGTC
TAACGAAACAGGATTAGATACCCTGGTAGTCCACGCCGTAAACGATGAGTGCTAGGTGTTGGGGGGTTTCCGCCCCTCAGTGCTGAAGCTAACGCATTAAGCACTCCGCCTGGGGAGTACGGCCGCAAGGCTGAAACTCAAAGGAATTGACGGGGACCCGCACAAGCGGTGGAGCATGTGGTTTAATTCGAAGCAACGCGAAGAACCTTACCAACTCTTGACATCCCATTGACCGCTTGAGAGATCAAGTTTTCCCTTCGGGGACAATGGTGACAGGTGGTGCATGGTTGTCGTCAGCTCG
+
CCCCCGGGGGGGGGGGGGGGGGGGGGGGFGGGGGGGGGGGGGGGGGGGGGGGGGGGGGGGGGGGGGGGGGGGGGGGGGGGGGGGGGGGGGGGGGGGGGGGGGGGGGGGGGGGGGGGGGGGGGGGGGGGGGGGFFGGGGGGGGGFGGGFGGGGGGGGGGDGGGGGGGGGG8EGGGGG@CEGGCGFFFGGGGGGGGGGGGG5EG>EGGGGGGFGGG>@FCFCGGGGGFGGGGGCFFGGGGGGGGGGGGGGGGF7@?FCGGFGGC>*?FGGGGGFCFEGFFFGG8CFFGCGG*20?@EEE6CGE
@M01751:259:000000000-C669V:1:1102:18150:23852 1:N:0:AGAGTC
TAACGAAACCGGATTAGATACCCTGGTAGTCCACGCCGTAAACGATGTCAACTAGCCGTTGGGAGTCTTGAACTCTTAGTGGCGCAGCTAACGCATTAAGTTGACCGCCTGGGGAGTACGGCCGCAAGGTTAAAACTCAAATGAATTGACGGGGGCCCGCACAAGCGGTGGAGCATGTGGTTTAATTCGAAGCAACGCGAAGAACCTTACCAGGCCTTGACATCCAATGAACTTTCCAGAGATGGATTGGTGCCTTCGGGAACATTGAGACAGGTGCTGCATGGCTGTCGTCAGCTCGTGG
+
CCCCCGGGGGGGGGGGGGGGGGGGGGGGGGGGGGGGGGEGGGGGGGGGGGGGGGGGGGGGGGGGGGGGGGGGGGGGGGGGAFGGGGGGGGGGGGCFGGGGGGGGGGGGGGGGGGGGGGGGGGGGGGGGGFGDFFFGGFGGGFGGGGGGFGGGGGGGGGGGGGGGGGGGGGGGGGGFGGGGF<FGGGGGGFGGGGGCGGGGGEGF>GGGGGGGGGGGGGGFFGGGGGGCFCGGFFG9ECG@FGGGGGGGGFG5CCFGGGEE>CFCFFGGGGGFCE:CCCFG?FGGGF*0<F@CFC8FGGC=*
@M01751:259:000000000-C669V:1:1102:9282:23872 1:N:0:AGAGTC
TAACGAAACAGGATTAGATACCCTGGTAGTCCACGCCGTAAACGATGTCGACTTGGAGGTTGTTCCCTTGAGGAGTGGCTTCCGGAGCTAACGCGTTAAGTCGACCGCCTGGGGAGTACGGCCGCAAGGTTAAAACTCAAATGAATTGACGGGGGCCCGCACAAGCGGTGGAGCATGTGGTTTAATTCGATGCAACGCGAAGAACCTTACCTACTCTTGACATCCACGGAATTCGGCAGAGATGCCTTAGTGCCTTCGGGAACCGTGAGACCGGTGCTGCATGGCTGTCGTCCACTAGTGT
+
CCCCCGGGEFFFGGGGGGGGGGGFGGGGGGGGGFEGGGG>FGGFGCFGGGGGGGG,EFGGGGCGGGGGGGGGGGGGGGGFFGFGGGDEFEFGGGGGGGGDGGEEGD=BFFGFGDEEFCG7CF7CFEDEFCBGFGCEGGF<D9>FEFCGFGE7CECDGGGG@FFGGGCF*<:FGGC<,,,?<@7FFGC:C<?CGEEGGGGGGGEGGAEFCCFGGCEGGFGGCFGGFFFE5*:EEFECCC8EFG9CCC9AFCFEFGGDF5CGC/;@CGG>:C+1*::8CGGC++<=@FC*<;C/**+0+3<C9
@M01751:259:000000000-C669V:1:1102:21359:23899 1:N:0:AGAGTC
TAACGAAACCGGATTAGATACCCTGGTAGTCCACGCCGTAAACGATGATAACTAGCTGTCCGGGGACTTGGTCTTTGGGTGGCGCAGCTAACGCATTAAGTTATCCGCCTGGGGAGTACGGCCGCAAGGTTAAAACTCAAAGGAATTGACGGGGGCCTGCACAAGCGGTGGAGCATGTGGTTTAATTCGAAGCAACGCGCAGAACCTTACCAGCGTTTGACATGTCCGGACGATTTCCAGAGATGGATTTCTTCCCTTCGGGGACTGGAACCCAGGTGCTGCATGGCTGTCGTCAGCTCGT
+
CCCCCGGGGGGGEGGGGGGGGFGGGGGGGGGGGGGGGGGGGGGGG?FGGGGGGGGGGGGGGGGGGEGGGGGEFGGGGGGGGGGGGGGGFGGGGGGGGGGGGGGGGGGGGGFGGGGGGGGGGGGGDDFCGGGGGGGGGGGCGGGGC@FFGGGGGGG7FGGGGGGGGGGGDGGGCEFGAFFGG:CFFGGGGGGGGGGGG7<EGGGGGGGFGGGGGFEEGEEGFFGGGGGGGG>EGGGFEFFC9FF9CFGGGF<CGFEGGDDF>EEGGFEGGGG**8C=CC?FF6CFDCFFGDFFG5/CEF6C*
@M01751:259:000000000-C669V:1:1102:13590:23947 1:N:0:AGAGTC
TAACGAAACAGGATTAGATACCCTGGTAGTCCACGCCGTAAACGATGAATGCCAGCCGTTGGCCTGCTTGCAGGTCAGTGGCGCCGCTAACGCATTAAGCATTCCGCCTGGGGAGTACGGTCGCAAGATTAAAACTCAAAGGAATTGACGGGGACCCGCACAAGCGGTGGAGCATGTGGTTTAATTCGAAGCAACGCGCAGAACCTTACCATCCCTTGACATGGCATGTTACCTCGAGAGATCGGGGATCCTCTTCGGAGGCGTGCACACAGGTGCTGCATGGCTGTCGTCAGCTCGGGTC
+
CCCCCGGGGG?FFFGGGGGGFGGGGGGGGGGGGGGGGGGGGGGGGGGGGFGCFGGGFGGGGGGGGGGGGGGGGGGGGGGGGGGGGFGGGGGGGGGGGGGF9FEFGGGGGGGGGGGGGGGGGGGGGGGGGGFGDFDGGGFGFFGGGGGGGDE>@+C>@>FDEGGGGGE<FGGGGGGCDFG<F7>CFGFFGFGGGGFGD<CEFGGGFGGGFFGG,=FF??CCGGGGGCCFFGFGFG7C*:EC8<+;58CEEGFFGGGGGDEGGDCGCE599CECE?++0<F8+:AF68E0;*;;C8<@=*5**
@M01751:259:000000000-C669V:1:1102:18876:24072 1:N:0:AGAGTC
TAACGAAACAGGATTAGATACCCTGGTAGTCCACGCCGTAAACGATGTCGACTTGGAGGTTGTTCCCTTGAGGAGTGGCTTCCGGAGCTAACGCGTTAAGTCGACCGCCTGGGGAGTACGGCCGCAAGGTTAAAACTCAAATGAATTGACGGGGGCCCGCACAAGCGGTGGAGCATGTGGTTTAATTCGATGCAACGCGAAGAACCTTACCTACTCTTGACATCCACGGAATTTGGCAGAGATGCCTTAGTGCCTTCGGGAACCGTGAGACCGGTGCTGCATGGCTGTCGTCCGCTCGTGT
+
CCCCCGGGGGGGGGGGGGGGGGGFGGGGGGGGGGGGGGGGGGGGGGGGGGGGGEAFGFGGGGGGGGGGGGGGGFGGGGGGGGGGGGGGGGGGGGGGGGG9FCGGGGGGGGGGGG7FGGGGGGGGGGGGGGGGGFGGFGFGAFGGGGG98DEEGDGGGCFEFGEGGGGGGDGG7BFCFCFF<FFFGGGGGFGGGGGGDECCEE>FGGGGGGGGGG<69<CFGGFCF6+AC>CFFGGGCFGF58FGGGGFCF:FCGCF?EGG*::CEEF*52+*2*2??:<E8CF6**/;<**2*:*1C7*:1
@M01751:259:000000000-C669V:1:1102:13809:24150 1:N:0:AGAGTC
TAACGAAACAGGATTAGATACCCTGGTAGTCCACGCCGTAAACGATGTCGACTTGGAGGTTGTTCCCTTGAGGAGTGGCTTCCGGAGCTAACGCGTTAAGTCGACCGCCTGGGGAGTACGGCCGCAAGGTTAAAACTCAAATGAATTGACGGGGGCCCGCACAAGCGGTGGAGCATGTGGTTTAATTCGATGCAACGCGAAGAACCTTACCTACTCTTGACATCAACGGAATTTGGCAGAGATGCCTTAGTGCCTTCGGGAACCGTGAGACAGGTGCTGCATGGCTGTCGTCAGCTCGTGT
+
CCCCCGGGDG8CFEFGFGCGFGFFF8@E<FGCFGDGGDGGGGGGGGGGGGGEGGGGGFEGGGGFGGGDGFGGGGGGGGGGGGGGGGGGFGFFGEGGGGGGGGGGGGGGGGGGGGGECFFGGECCCGGDF<FDFFGGGGG8FFDGGGGGGGGGGEEGEGGD7:FGDFEGEGFCFGFCGGGFFFFFCFFG7FBEGGFGGGGGGGGF>CFG?8C7C+<FEG9C8EC?+00A*8:8CGG?E@8E;CGGGG7<FFFGEFGGG>CE*:CGGEC**<CGGG7+<?CF+:+:EC8;C8F5;8<?+:>C/
@M01751:259:000000000-C669V:1:1102:8407:24180 1:N:0:AGAGTC
TAACGAAACAGGATTAGATACCCTGGTAGTCCACGCCCTAAACGATGTCTACTAGTTGTCGGGTTTTAATTACCTTGGTAACGCAGCTAACGCGTGAAGTAGACCGCCTGGGGAGTACGGTCGCAAGATTAAAACTCAAAGGAATTGACGGGGACCCGCACAAGCGGTGGATGATGTGGATTAATTCGATGCAACGCGAAAAACCTTACCTACCCTTGACATGTACGGAAAACCGAGAAGATTTGGTTGTGCTCGAAAGAGAGCCGTACCACAGATGCTGCATGGCTGTCGTCAGCTCGTG
+
CCCCCFFGGFFFGGCFFGFGGGE9@FFGGFGGGFB@F:@FGGGEEE8CE,C<<@,C9CFC6@:EFGGG?FFF,@C<FCFGFG>CEEGFGGGG++688C?EF9,EA7>:7?F@>=:BF?::B=CFGDCCCEFGFGFGFCC9F8FCFC,,,8BF:CEGC@E+FFFBDGEFEDG,>F,DBAG9F9F3D@@<CFGFG:<:CCFE@FGC*C2FG,?<ECFGGCFG9<A<,7;/A5*2@C*?***2<FGGF7ECEE8@+@88;C8F8?8CC*;E**<8@C+<9++22:CC*8**;<8*/;8@+<722
@M01751:259:000000000-C669V:1:1102:22033:24235 1:N:0:AGAGTC
TAACGAAACAGGATTAGATACCCTGGTAGTCCACGCCGTAAACGATGTCGACTTGGAGGTTGTTCCCTTGAGGAGTGGCTTCCGGAGCTAACGCGTTAAGTCGACCGCCTGGGGAGTACGGCCGCAAGGTTAAAACTCAAATGAATTGACGGGGGCCCGCACAAGCGGTGGAGCATGTGGTTTAATTCGATGCAACGCGAAGAACCTTACCTACTCTTGACATCCACGGAATTCGGCAGAGATGCCTTAGTGCCTTCGGGAACCGTGACACAGGTGCTGCATGGCTGTCGTCAGCTCGTGT
+
CCCCCGGGGGEFFGGGGGGGGGGGGGGGGGGFFFGGFGGGGGG,+CFGGGGGDGGGGGDFGDFGGGGGGCGGG8@<EFGGGGGGCEFG@FGGGGCFGDGGGGGGGEGGDCGGGGGGGGGCGGFEDGG7DA>F,FF=>DG8FFCGFGF<FFCGGGGGGG@@:CF,<F@CFEEF@EG9FFFFA7CFFGGGGF:A@FGGEGGG5:86*;:<<C<CFGFFEFFFGGGCG+CEG>58<:C6?EEE5@7<CC7CC@F??9CF?5*8C**;***2*<C8**0+0<9C8@+:;***3:;E5CF+<EEC*
@M01751:259:000000000-C669V:1:1102:15441:24240 1:N:0:AGAGTC
TAACGAAACAGGATTAGATACCCTGGTAGTCCACGCCGTAAACGATGTCGACTTGGAGGCTGTTTCCTTGAGAAGTGGCTTCCGGAGCTAACGCGTTAAGTCGACCGCCTGGGGAGTACGGCCGCAAGGTTAAAACTCAAATGAATTGTCGGGGGCCCGCACAAGCGGTGGAGCATGTGGTTTAATTCGATGCAACGCGAAGAACCTTACCTGGCCTTGACATCCAGAGAACTTAGCAGAGATGCTTTGGTGCCTTCGGGAACTCTGAGACAGGTGCTGCATGGCTGTCGTCCGCTCGTGT
+
CCCCCGGGGGGGGGGGGGGGGCGGGGGGFGFGGGGGGGGGGGGGGFGFCGGGGGGGDEGGGGGGGGGGGGGGGGGFGGGGGGGGGGGEGGGGEGGGGGFG,EFDDGG7CFGGGGGGD8F@FFGGDGGGEGDFDFGGCGGGCF9FGGGG,<CGGGEDGEGGDCGGFGGGGGGGGGC:C,<B<7FCFGFFGF,?FGGCCE??8EEG6;>FCGFEFG5>CFCF+0++;<CF>>ECEGGGGGFGCCC:?F+@?CC8E8@FFFDGGGC@FCE?F7+:8CE6+<<CFCCF*A5CCFC;*2*2:5*75
@M01751:259:000000000-C669V:1:1102:10960:24298 1:N:0:AGAGTC
TAACGAAACAGGATTAGATACCCTGGTAGTCCACGCCGTAAACGATGATAACTAGCTGTCCGGGGACTTGGTCCTTGGGTGGCGCAGCTAACGCATTAAGTTATCCGCCTGGGGAGTACGGCCGCAAGGGTAAAACTCAAATGAATTGACGGGGGCCTGCACAAGCGGTGGAGCATGTGGTTTAATTCGAAGCAACGCGCAGAACCTTACCAGCGTTTGACATGCCCTGACGGCTCCAGAGATGTATTGGTGCCTTCGGGAACTCAGACACAGGTGCTGCATGGCTGTCGTCAGCTCGTGG
+
CCC<ACEGGFCC8CCCFE-<-CFAF,;6CEA<FE7:FCFCFC<CF<DFCD9FCCEGGGG,EFBFEEGGCFG@FFF<FFFBB7,7C=FFG,F8=+44=C,,<CAEGDCE+BFGFGGGG=EF+:@CE7@FF+BFF?DBDD<><<,CF,3DB<>C7FE:CFGGD<FCFGGC1CF*88C<A<FGGCGCC9FFCFFGEC4<<**<<?*<E**<<FF7@FGCE887C@9<?+;CCF88EC*;EG:+;*<C<:<:C<9*+*300/8>E*:8C+3+2*;F**+<8?96++02@*;0<E8**26<+1*1*
@M01751:259:000000000-C669V:1:1102:21534:24478 1:N:0:AGAGTC
TAACGAAACCGGATTAGATACCCTGGTAGTCCACGCCGTAAACGATGTCGACTTGGAGGTTGTTCCCTTGAGGAGTGGCTTCCGGAGCTAACGCGTTAAGTCGACCGCCTGGGGAGTACGGCCGCAAGGTTAAAACTCAAATGAATTGACGGGGGACCGCACAAGCGGTGGAGCATGAGGTTTAATTCGATGCAACGCGAAGAACCTTACCTACTCTTGAAATCCACGGAATTCGGCAGAGATGCCTTAGTGCCTTCGGGAACCGTGAGACAGGTGCTGCATGGCTGTCGTCAGCTCGTGT
+
CCCCCBFGFGGG@7;FCFFG<<E<FFFFCDF<CEFDGGGGGGGBF@EEGFFE7CGGDFEG8@FCGACE<FGCFC@FFGDDFCFGGDC:E<?EGDGGGDGGF@FEGGEGFEEGGGFECFF:FBCECF@CFFCFFGG,BCC>CFGGGFGGFDEGEC:**><**<FGFGGE<FFGGGC8F,?F<+,:<:EBFC:FEG:F5*8:?8>F6CCCC+++32<00<<7+3A+<FFECECFFD@>EGEGGG77C6<?9EAFEFCEGG5:ECF*:?F5CE?8@E@6@F@ACGFCC8C*3*28A88+3**:*
@M01751:259:000000000-C669V:1:1102:10233:24563 1:N:0:AGAGTC
TAACGAAACAGGATTAGATACCCTGGTAGTCCACGCCGTAAACGATGATAACTAGCTGTCCGGGGACATGGTCTTTGGGTGGCGCAGCTAACGCATTAAGTTATCTGCCTGGGGAGTACGGCCGCAAGGTTAAAACTCAAAGGAATTGACGGGGGCCTGCACAAGCGGAGGAGCATGTGGTTTAATTCGAAGCAACGCGCAGAACATTACCAGCGTTTGACATGCCCGGACGCTTCCCAGAGAAGGGTCTCTTCCCTTCGGGGCCTGGACCACAGGTGCTGGACGCATGGCGTCAGCTAGG
+
CCCCCGGGGGG8EFFGGGGGG8DFFFFG9E-EEFECGFGDDGGCCFFFGGGFGGCGGGGGGGGGEGGFGFFFGF9EFFGFEGGGGE@>F9E<=>FG@FFC,C@,@,CB=EE7<++CFGGCE>FCCCCF7FFFCED,BFFE=A@<3>FCF,B:FCG@*CF@,3DF7FFF*=<**8<9<3C<<7+,7282CFFFEGD=C*4*?**+223<:+3<+2?;:88E?CF?+20/**1***;;<8++2*;+**22;*2303<8:<CF*/:*28EC8**2***8+<69:+2*2****2*2*128<3++*
@M01751:259:000000000-C669V:1:1102:12058:24600 1:N:0:AGAGTC
GCCAGTACGTCATCCCCACCTTCCTCGCGGCTTATCACCGGCAGTCTCCCTAGAGTGCCCAACTGAATGATGGCAACTAAGGACGTGGGTTGCGCTCGTTGCGGGACTTAACCCAACATCTCACGACACGAGCTGACGACAGCCATGCAGCACCTGTGTGCACGCCTCCGAAGAGGATCCCCGATCTCTCGAGGTAACATGCCATGTCACGGGATGGTAAGGTTCTGCGCGTTGCTTCGAATTAAACCACATGCTCCACCGCTTGTGCGGGCCCCCGTCCATCCATTTGAGTTTTACCCTT
+
CCCCCGGGGGGGGGGGGGGGGGGGGGGGG@FEDGGGGGFGGGGGGGFGGGGGGGGGGGGGGGGGGGGGGGGGGGGGGGFGDGGGEGGGDFCFGGGGGDGGFGGEEDGDCCGFGGG+CEGF9FFFGGDGEEECGEFGGCDBFE7BFF8FGFGFDGFDECCCFGGGEGF@FF7CBCFGF,@AC<*C<B7F:FFGGGCACG:FCCCGC:2FF,1<CCCGF@CG6@:C+<7<:?GG5:CF<78FF?@CF9+;8C88CFE?FGGEG5C>C@6CE8>EGEECGC5*;C+2<:F?7+/0A+CC+2+<C
@M01751:259:000000000-C669V:1:1102:9323:24754 1:N:0:AGAGTC
GCCAGTACGTCATCCCCACCTTCCTCCGGTTTATCACCGGCAGTCTCCTTTGAGTTCCCGACCGAATCGCTGGCAACAAAGGATAAGGGTTGCGCTCGTTGCGGGACTTAACCCAACATTTCACAACACGAGCTGACGACAGCCATGCAGCACCTGTCTCACGGTTCCCGAAGGCACTAAGGCATCTCTGCCAAATTCCGTGGATGTCAAGAGTAGGTAAGGTTCTTCGCGTTGCATCGAATTAAACCACATGCTCCACCGCTTGTGCGGGCCCCCGTCAATTCATTTGAGTTTTATCCTT
+
CCCCCGGGGGGGGGGGGGGGGFGGGGGGDGGGFGGGGGGGGEGGFFGGGGGGGGGGGCFGGGGGC@:FEGGGGGGGGGGGGGGFGA,,CFFGGGG@EGGGGGCGGDEGGFGCGGGCGGGGGGGGGGDFEGEGG7,DFFFEEGGGFGFGGGCECFGFC8CFFGG>FECGGGEGGGCFGDGGGGGGGGFFCFGGGFGGFGGGGCFGGGECEEG@<FFFGGFGF7?<ACFFEFC:E5*<9CC@8EFFGGGGGGF8<6+<<0;68>CE*C+<EE8EEEC?85;**<0C+<C79CGFCGFG+<<?C
@M01751:259:000000000-C669V:1:1102:11066:24772 1:N:0:AGAGTC
GCCAGTACGTCATCCCCACCTTCCTCCGGTTTATCACCGGCAGTCTCCTTTGAGTTCCCGACCGAATCGCTGGCAACAAAGGATAAGGGTTGCGCTCGTTGCGGGACTTAACCCAACATTTCACAACACGAGCTGACGACAGCCATGCAGCACCTGTCTCAGCGTTCCCGAAGGCACCAATCCATCTCTGGAAAGTTCGCTGGATGTCAAGAGTAGGTAAGGTTCTTCGCGTTGCATCGAATTAAACCACATGCTCCACCGCTTGTGCGGGCCCCCGTCAATTCATTTGAGTTTTAACCTT
+
CCCCCGGGCFGGGGF,DFFEGFGGGGFCFEGEGFGFFGGGGG@FGFGGGGGGGGGGGGGFGGGGF@BFFGF7CEFGGGDF8EGFGGG9E:CFDEGGGGE+ECGGGEFFGGGGG8FGEFGFEEGGGGGGGGB:=C,:FFEG7<DFCDA<FFGFGGGGGG9,33FE3CFFGGGGGGFFGGG7FG7<;CFGGFG<7BFFEGGGD:CFGGFCFGGGGFFF,,,>F7C<?AAC7A:EGGGGFFGFEC8CCEF?EGG6+<A@6EFF***2:@CGD5CG>>5:8C8*A79:9:CC+3*AFFGCCF9+3
@M01751:259:000000000-C669V:1:1102:10906:24780 1:N:0:AGAGTC
GCCAGTACGTCATCCCCACCTTCCTCCGGTTTGTCACCGGCAGTCTCCTTAGAGTGCCCACCATAACGTGCTGGTAACTAAGGACAAGGGTTGCGCTCGTTACGGGACTTAACCCAACATCTCACGACACGAGCTGACGACAGCCATGCAGCACCTGTGTCTGAGTTCCCGAAGGCACCAATCCATCTCTGGAAAGTTCTCAGCATGTCAAGGCCAGGTAAGGTTCTTCGCGTTGCTTCGAATTAAACCACATGCTCCACCGCTTGTGCGGGCCCCCGTCAATTCATTTGAGTTTTAACCT
+
CCCCCGGGGFGGGGGFGFFFGGGGGGCGEEFGGGGGGGGGGGGGGFFGGFFFGFFGGGGGGGGGGGGGFFFFGG8FFFFGGGGGGGGFGGGGGGGGGGGGGGGGG7@FFGGGGGGGEEG<FBFFGGGCG@EGGGGGGGGGGGGGFFF,D><CGGGGGFGFGGGGGG<DFG>FGD7>FFGFFCGD9FFFFF9FGGGFAFFGGFCF<BFAFGFGGGG>FCGFGFGFGCFBCFDGGGDFFFGGDFGEGGGGGGGGC6++<CFGE58CGF>6CC>:EE=EEEEE58<CFC+<C7+/0A+A<6C+3
@M01751:259:000000000-C669V:1:1102:18189:25049 1:N:0:AGAGTC
GCCAGTACGTCATCCCCACCTTCCTCCGGTTTATCACCGGCAGTCTCCTTTGAGTTCCCGACCGAATTGCTGGCAACAAAGGATAAGGGTTGCGCTCGTTGCGGGACTTAACCCAACATTTCACAACACGAGCTGACGACAGCCATGCAGCACCTGTCTCACGGTTCCCGAAGGCACTGAGGCATCTCTGCCAGATCCCGTGGATGTCAAGAGTAGGTAAGGTTCTTCGCATTGCATCCAATTAAACCACATCCTCCACCGCTTGTGCGGGCCCCCGCCAATTCATTTGAGTTTTAACCTT
+
CCCCCGGGBFGGFFG8DD:;-@@6CFC+@@FDG,6,CFBCFG@C<FE<@,@<FGFGEFFCFCGGGG7C9F9FEFGFFDFFFGGGGEFGEEGGFEGGGGG<E:CE>FG,C,CEF,+B+B=FEA9FDDE8C7C+CBBF@FGGGGG7FCFG93<D<FFGG,,E@FFF>*88D*>:>:D<F8F@,6<<7,C8<<C:<<CF,?FF**<CGDFF,CFCFG99,,,,?:F,CEGGGG*;?<<:<++33++@99C6E5:C+2<<8**;:::5C;<CEEDGE*:=E**:*<+0<+<+++8<F+3<C9+<<
@M01751:259:000000000-C669V:1:1102:17268:25067 1:N:0:AGAGTC
TAACGAAACAGGATTAGATACCCTGGTAGTCCACGCCGTAAACGATGTCGACTTGGAGGTTGTTCCCTTGAGGAGTGGCTTCCGGAGCTAACGCGTTAAGTCGACCGCCTGGGGAGTACGGCCGCAAGGTTAAAACTCAAATGAATTGACGGGGGCCCGCACAAGCGGTGGAGCATGTGGTTTGATTCGATGCAACGCGAAGAACCTTACCTACTCTTGACATCCACGGAATTCGGCAGAGATGCCTTAGTGCCTTCGGGAACCGTGAGACAGGTGCTGCATGGCTGTCGTCCGCTCGTGT
+
CCCCCGGGGGFCFFGGGGGGGEFGGGGGGGGGGGGGGGGGGGGGGGGGGGGGGGGGGGGGGGGGGGGGGGGGGGDGGCEFGGGGGGGGGGGGGGGGGGGAEGGGGGGGGGGGFGGGEGGEEGGGG7FFGGCGFGGGGGGGGFGGGFGGGGGGGCEGGGEG>GGGGFGCFFFEFFGFECCGCGGGFGGFGFFCDFGGBEGGGGGGGGGCCGGGFFGCGFCFGFCC?8F>EEC8CFGGGDECCF9?FF+<<C7+CCFGCC*/:?CC88*;*+3;6;++<<@<<7@6:C?*+2//2?*/*1/A*
@M01751:259:000000000-C669V:1:1101:22185:1069 1:N:0:AGAGTC
GCCAGTACGTCATCCCCACCTTCCTCCGGTTTATCACCGGCAGTCTCCTTTGAGTTCCCGACCGAATCGCTGGCAACAAAGGATAAGGGTTGCGCTCGTTGCGGGACTTAACCCAACATTTCAAAACACGAGCTGACGACAGCCATGCAGCACCTGTCTCAGCGTTCCCGAAGGCACCAATCCATCTCTGGAAAGTTCGCTGGATGTCAAGAGTAGGTAAGGTTCTTCGCGTTGCATCGAATTAAACCACATGCTCTACCGCTTGTGCGGGCCCCCGTCAATTCATTTGAGTTTTAACCTT
+
CCCCCGGGGFGGGFGGGGGGGGGGGGGGGGGGGGFGGGGGGGGGGFGFGGGFFGGGGGGGGGGGFCFFFGGGGGCGGGGFGGGGGG9=FFGGGGGGGGGGGGDGGDEGGGGGGGGGEGGGG9F,DFGGGDG7EGFGGEGGGGGGGCCBGFGGGGG8FGC@FFFDGC7FFDGE*>FCG*@FEFFGG97B;;7FEF<FFFEGGGGCGGGGFGDGCFGFCFGGF7FCBCG@8CE?C58+<:>88:F7CFGGGGGGFC0<++3<**2:=G+<CE=CEGEGEGC*5<99@FGGGCFFFGGG++:FD
@M01751:259:000000000-C669V:1:1101:12518:1306 1:N:0:AGAGTC
GCCAGTACGTCATCCCCACCTTCCTCCGGCTTATCACCGGCGGTTCCTTTAGAGTACCCAACTAAATGATGGTAACTAAAGGCGAGGGTTGCGCTCGTTGCGGGACTTAACCCAACATCTCACGACACGAGCTGACGACAGCCATGCAGCACCTGTGTTCCAGTCCCGAAGGACGTACCCATCTCTGGATACTTCAGTAACTTTCAAGCCCGGGTAAGGTTCCTCGCGTATCATCGAATTAAACCACATGCTCCTCCGCTTGTGCGGGCCCCCGTCAATTCCTTTGAGTTTTAATCTTGCG
+
CCCCCGGGGGGGGGGGGGGGGGGGGGGGGGGGGGGGGGGGGGGGCGGGGGGGGGGGGGGGGGGGGGGGGGGGGGGGGGGGGGGGGGGGGGGGGGGGGGGGGGGGGGGGGGGGGGGGGFG<FFGGGGGGGGDGGGGGGGGGGGGGGFFFFGGGGGFGCGGFGGFGGGGGECEGGFGGGFGGGGGGGGGGGGGGGGGGGGGGFGGGCCEGGGGGGDGEFCECGGGFFGEEGC>CFGGGFGFGG7FGGGGGGCF9CFFG6?EGECF+:CEEEGGGGGGGGGE:CEG:E:C>GCCGDFGCCF7F)
@M01751:259:000000000-C669V:1:1101:16996:1343 1:N:0:AGAGTC
GCCAGTACGTCATCCCCACCTTCCTCCGGCTTATCACCGGCGGTTCCTTTAGAGTACCCAACTAAATGATGGTAACTAAAGGCGAGGGTTGCGCTCGTTGCGGGACTTAACCCAACATCTCACGACACGAGCTGACGACAGCCATGCAGCACCTGTGTTCCAGTCCCCGAAGGGAAGAGATCCATCTCTGGAAATCGTCCGGACATGTCAAACGCTGGTAAGGTTCTGCGCGTTGCTTCGAATTAAACCACATGCTCCACCGCTTGTGCAGGCCCCCGTCAATTCCTTTGAGTTTTAACCT
+
CCCCCGGGGGGGGGGGGGGGGGGGGGGGGGGGGGGGGGGGGGGGGGGGGGGFGGGGGGGGGGGGGGGFGGGGFFGGGGGGGGGGGGDFGGGGGGGGGGGFG7FGFGGGGGGFGGFEGGG<FEGGGFDFEGGGGGGGCEGGGGGGGGGGGDAGGFGGFGGGGGG@CEFGG7FEG7FG*=FGFGGGFG<,2>CGGGGGGGGGGGDGGGGGGFEFGGGGGCFFGGGFGGGFCEGEGGGGFGGGGCFGGGFCGFFGGEDEGCEFGGD8CGGEFF9*:EGGCG5E5EEEGGGGGFCC3<<<+<C70
@M01751:259:000000000-C669V:1:1101:19225:1392 1:N:0:AGAGTC
TAACGAAACAGGATTAGATACCCTGGTAGTCCACGCCGTAAACGATGTCAACTAGCCGTTGGGATCCTTGAGATCTTAGTGGCGCAGCTAACGCATTAAGTTGACCGCCTGGGGAGTACGGCCGCAAGGTTAAAACTCAAATGAATTGACGGGGGCCCGCACAAGCGGTGGAGCATGTGGTTTAATTCGAAGCAACGCGAAGAACCTTACCTGGCCTTGACATGCTGAGAACTTTCCAGAGATGGATTGGTGCCTTCGGGAACTCAGACACAGGTGCTGCATGGCTGTCGTCAGCTCGGGT
+
CCCCCGGGGGGGGGGGGGGGGGGGGGGGFGGGGGGGGGGGGGGGGGGGGGGGGGGGGGGEGGGGGGGFGGGGGGGGGGGGGGGEGGGGGGGGGGGGGGGGGGGGGGGGGGGGGGGGGGGGGGGGGCFEDFGGGGGGGGGGFGGGGGGGGFGGGGGGFGGGGGGGFGGGFGGCCGFFGGGGGGFFFGGGCFGGGGCGDGGGGGGGGGGF?FGGGGGGGGGGGFCEGGGGGGGGGGFGFGGGFFF7CFFFGGG5CFGGFGG>CGGDFGGGGFEGGFFFGFCFFG?68CCA<EC@FEF7EC))/
@M01751:259:000000000-C669V:1:1101:19947:1472 1:N:0:AGAGTC
GCCAGTACGTCATCCCCACCTTCCTCCGGTTTATCACCGGCAGTCTCCTTTGAGTTCCCGACCGAATCGCTGGCAACAAAGGATAAGGGTTGCGCTCGTTGCGGGACTTAACCCAACATTTCACAACACGAGCTGACGACAGCCATGCAGCACCTGTCTCACGGTTCCCGAAGGCACTAAGGCATCTCTGCCAAATTCCGTGGATGTCAAGAGTAGGTAAGGTTCTTCGCGTTGCATCGAATTAAACCACATGCTCCACCGCTTGTGCGGGCCCCCGTCCATTCATTTGAGTTTTAACCTT
+
CCCCCGGGGGGGGGGEFGGCCFGGFGGGGGDCFFFGGFGGGGGGGAF<FGGEFGAFFGGECEGG@CBF<FFCFGGFGGGGGGFCFF?ECFGGGGD@FGGG8B@FGGGFFC<EGF@FGGGGGCDFGGGGG@+:F7CCDECCC@E?EEGGCFFGFGCGGGGGFFGDCEGGGGGDGCF<FFFG,BCCG@;CFGCFFG73@FFGGFG<F,?FFFF<CCCFF<C<<A<A9FEGCEEGGGGGGG5FCA;9C7+:8C/@FG+<8F8C?EG8=C+9:CEEGGCE=EE5:9+A7:CFFG5<?AF9C0>FD
@M01751:259:000000000-C669V:1:1101:15011:1562 1:N:0:AGAGTC
GCCAGTACGTCATCCCCACCTTCCTCCGGTTTGTCACCGGCAGTCTCCTTAGAGTGCCCACCATAACGTGCTGGTAACTAAGGACAAGGGTTGCGCTCGTTACGGGACTTAACCCAACATCTCGCGACACGAGCTGACGACAGCCATGCAGCACCTGTGTCAGAGTTCCCGAAGGCACCAATCCATCTCTGGAAAGTTCTCTGCATGTCAAGGCCTGGTAAGGTTCTTCGCGTTGCTTCGAATTAAACCACATGCTCCACCGCTTGTGCGGGCCCCCGTCAATTCATTTGAGTTTTAACCT
+
CCCCCGGGGGGDFGGGGGGGGGGGGGGGGGGGDGGGGGGGGGGGG<FGGGGGGGGCFGGGGGGGGGGGGGGGGGGGGGGGGGGGGGGFFGGGGGGGGGGGGGGGGGGGGGGGGGGGGGGGG9F,BFGGGGGGGGGDFGDGGGDFGGGGCFFGGGGGCGGGGGGGGFGGGGGGG7FGGGGGGFGGFGGGGGGGGFGFGGGGGGCGGG9FGGGGGGGCGGGGGG7FFGGGGG7CGF<FCFG8EGGGGGGG6CGFGGGF?CFGGGGDGFCEFEGGGGGGCE5ECE+<<:EGFF+;CEFGCFGC7
@M01751:259:000000000-C669V:1:1101:16192:1643 1:N:0:AGAGTC
GCCAGTACGTCATCCCCACCTTCCTCCGAGTTGACCCCGGCAGTATCCCATGAGTTCCCACCATTACGTGCTGGCAACATAGAACGAGGGTTGCGCTCGTTGCGGGACTTAACCCAACATCTCACGACACGAGCTGACGACAACCATGCACCACCTGTTTACGAGAGTCCAAAGAGTTGACCATTTCTGGCCCGTTCTCGTATATGTCAAGCCTTGGTAAGGTTCTTCGCGTTGCATCGAATTAATCCGCATGCTCCGCCGCTTGTGCGGGTCCCCGTCCATTCCTTTGAGTTTTATTCTT
+
CCCCCGGGDEFEGGGFFGGGFGFGFDEGGGGGGGGFC@CGGGDGGDGGGGFCGGGGGCGDFGGGGGGGD8FGGFGGGGGGFGGGEFGDC@FGGGG>+B7FGC@+>>FBGGAFGGGGGGGFF9?,CEEG7BFFCFEFGGCCCFGFGEEFCCFDFFGGGGGGGG@BFG7>FGGFFFGGGGG,@ABF;;FGCFGGGGGGFFGCFFC@FC<FFFGCFGGCFGG,2FFCFFCEEECEECDCFFECGFF<@?7CEFGED?FF?5?EEDG55;+<8*2:E*;5?:**/+<CCFGF?+;C:CCE+<FGF
@M01751:259:000000000-C669V:1:1101:14298:1685 1:N:0:AGAGTC
GCCAGTACGTCATCCCCACCTTCCTCCGGTTTGTCACCGGCAGTCTCCTTAGAGTGCCCACCATAACGTGCTGGTAACTAAGGACAAGGGTTGCGCTCGTTACGGGACTTAACCCAACATCTCACGACACGAGCTGACGACAGCCATGCAGCACCTGTGTCTGAGTTCCCGAAGGCACCAATCCATCTCTGGAAAGTTCTCAGCATGTCAAGGCCAGGTAAGGTTCTTCGCGTTGCTTCGAATTAAACCACATGCTCCACCGCTTGTGCGGGCCCCCGTCCATTCATTTGAGTTTTAACCT
+
CCCCCGGGGGGGGGGGGGGGGGGGGGGGGGGGGGGGGGGGGGGGGGGGGGGGGGGGGGGGGGGGGGGEGGGGGGGGGGGGGCCEGGGGGGGGGGGGCGGGGGGGGGGGGGGGGGFGFEFFGGGGGGGGGGGGGGGFGGGFGGGGGGGGGGGGGGGGGGGGGGGGGGGGFGGGGGEGGGGGGGGGGFGCFGGFGFGGGGGGGGGGGG9FGCGGCFGGGGGGGFGGFGFGGFGGGD@GGGG78CGGGGGGGGGGGGGGGGFGGGGGGGGCE=EEGGEGGGEG*2C7EGGGGF7*AEGGGGGC*
@M01751:259:000000000-C669V:1:1101:10375:1837 1:N:0:AGAGTC
GCCAGTACGTCATCCCCACCTTCCTCCGAGTTGACCCCGGCAGTCTCCTATGAGTCCCCACCATCACGTGCTGGCAACATAGGACGAGGGTTGCGCTCGTTGCGGGACTTAACCCAACATCTCACGACACGAGCTGACGACAACCATGCACCACCTGTGCACCAGTGTCCAAAGAGACCACCATCTCTGGTGGCTTCTCGTGCATGTCAAGCCTTGGTAAGGTTCTTCGCGTTGCATCGAATTAATCCGCATGCTCCGCCGCTTGTGCGGGCCCCCGTCAATTCCTTTGAGTTTTAGCCTT
+
CCCCCGGGGGGGGGGGGGGGGGGGGGGGEGGGGGGGGGGGGGGGGGGGGGGGGGGGGGGGGGGGGGGGGGGGGGGGGGFGGFGGGGGDGGGGGGGGEGGGGDGGGEGGGGGGGGGGFGGFGAFGGFDGFGDGFGGCGGGGGCGG<FCCFCGGGGGGGGEGFFG:CC9DGGGGACC>BCFFGGGGG9FGGGFFGGGGGGGGGGGFGGFGGGGGGGGGFFFGFGFFCGGEEEEGGE5:FGDCF?FG79CFC=EGCEC+A8EGGGCC*;+<8CCECEEGGCGGGG?9CFGG?9FGGGGGDG4DG
@M01751:259:000000000-C669V:1:1101:22560:1842 1:N:0:AGAGTC
TAACGAAACCGGATTAGATACCCTGGTAGTCCACGCCGTAAACGATGATAACTAGCTGTCCGGGCACTTGGTGCTTGGGTGGCGCAGCTAACGCATTAAGTTATCCGCCGGGGGAGTACGGCCGCAAGGATAAAACTCAAAGGAATTGACGGGGGCCTGCACAAGCGGTGGAGCATGTGGTTTAATTCGAAGCAACGCGCAGAACCTTACCAGCGTTTGACATGTCCGGACGATTTCCAGAGATGGATCTCTTCCCTTCGGGGACTGGAACACAGGTGCTGCATGGCTGTCGTACGCTCGT
+
CCCCCGGGG8@F@FFFGGFGG<,,C<FDC<CF9ECFGGEGCGGD@DCEA<EEC<<<,CCFD76:FGGGGE@FG<@FCB8@CGECGGGC8<EFGFECEAFFFGGF@A7<C+@FGE@EFGGGGG7CEGECF8CFCA>FGC::D9,F,:<,>3>FGGF7BBFCFGGGFBEGB*<*<B*2CC<FFGG6CGG+;C*;CF?858CECED66;8<FFFG858CEGGGEFGFGG+AEEG58C8;:@F++:FGC6C70<FFGG::+AFF*882:2**2+A:*:**3<CGDG6<+2*2*2<82****293)
@M01751:259:000000000-C669V:1:1101:12980:1930 1:N:0:AGAGTC
TAACGAAACAGGATTAGATACCCTGGTAGTCCACGCCGTAAACGATGTCGACTTGGAGGCTGTTCCCCTGAGGAGTGGCTTCCGGAGCTAACGCGTTAAGTCGACCGCCTGGGGAGTACGGCCGCAAGGTTAAAACTCAAATGAATTGACGGGGGCCCGCCCAAGCGGTGGAGCATGTGGTTTAATTCGATGCAACGCGAAGAACCTTACCTGGCCTTGACATCCAGAGAACTTAGCAGAGATGCTTTGGTGCCTTCGGGAACTCTGAGACAGGTGCTGCATGGCTGTCGTCAGCTCGTGT
+
CCCCCGGGGGFFGGGGGGGGGGGFGGGGGGGFFGGGGGGGGGGGGGCEFGFEEECF@FEGGCFGGDFGGGGGGGGFCGGFFGGGGGGGGGGGGGGDGCFGFBCFGGGGGGDFGGGGGGGGD@E@FG:CCGGGGGGGGGGCGFGFFFGFGGDCEGGGGGGG*<FFFFG@C:F<:<FFDCAFFFF:FFGGD9,<<CGGDEGDGGCFFGGFGFGFFGGGFGC7<<::CECFFFCGGGF?FGGG>FFFGD+<+<FGGFGEFEEE8CDE+<CG976@CCC+<CEFFFGCFDEG?CG55=+++*/95
@M01751:259:000000000-C669V:1:1101:15466:1941 1:N:0:AGAGTC
TAACGAAACAGGATTAGATACCCTGGTAGTCCACGCCGTAAACGATGTCGACTTGGAGGTTGTTCCCTTGAGGAGTGGCTTCCGGAGCTAACGCGTTAAGTCGACCGCCTGGGGAGTACGGCCGCAAGGTTAAAACTCAAATGAATTGACGGGGGCCCGCACAAGCGGTGGAGCATGTGGTTTAATTCGATGCAACGCGAAGAACCTTACCTACTCTTGACATCCACGGAATTTGGCAGAGATGCCTTAGTGCCTTCGGGAACCGTGAGACAGGTGCTGCATGGCTTTCGTCAGCTCGGGT
+
CCCCCGGGGGGGGGGGGGGGGGGGFGGGGGGGGGGGGGGGGGGGGGGGGGGGGGGGGGGGGGGGGGGGGGGGGEFGGGGGGGGEGGGGGGGGGGGGGGGGGGGDGGGGGGGGGGGGGGECFGGGGGGGGFFGGGGGGGGGGGGGGGCFGGGGGGEEGGGGGGGGGGGGGGGGFGGGGGDDCCAFGGGGGFBCGDGGGGGGGGG68>8FGGGGGGCFGGFGFGGFGDGGGGGGFDCFGGGDGGG?G?FGFEEEF+AC<FGGGCGGGGGG5+<EC5:6CGGGGGGGGG*++/1?FGCFCE))1
@M01751:259:000000000-C669V:1:1101:7371:1968 1:N:0:AGAGTC
TAACGAAACAGGATTAGATACCCTGGTAGTCCACGCCGTAAACGATGTCGACTTGGAGGTTGTTCCCTTGAGGAGTGGCTTCCGGAGCTAACGCGTTAAGTCGACCGCCTGGGGAGTACGGCCGCAAGGTTAAAACTCAAATGAATTGACGGGGGCCCGCACAAGCGGTGGAGCATGTGGTTTAATTCGATGCAACGCGAAGAACCTTACCTAATCTTGACATTCAAGGAATTCGGCAGAGATGCCTTAGTGCCTTCGGGAACCGTGAGACAGGTGCTGCATGGATGTCGTCAGCTCGCGT
+
CCCCCGGEEGGGGGGGGGGGFFGGGGGGCFGGF@FGGGGGFGGGGGGGGGGGDC9FGFGGGDCGGGGGGCGGGF7FFGGGG8FFEGGE8FE,BFFGEEGFEF@CGGGGECFCF>E:FFC7+CCFGGGEFEFFFFGGFGGGFGCAC9FGGG@@FG7FEGEGEGDF:=C**=FGGFGFFG,,2<FFDFGG::7FEGC7BEC>CGEEGGF:0:FGGF90+<C7+0<+3++030:<0A88C8/**2+++:00A99<??9F<C***2;A*2:8*++*8CC+89+9+99*+++<7*2@5*2<A5))1
@M01751:259:000000000-C669V:1:1101:11706:1971 1:N:0:AGAGTC
GCCAGTACGTCATCCCCACCTTCCTCCGGCTTATCACCGGCGGTTCCTTTAGAGTACCCAACTAAATGATGGTAACTAAAGGCGAGGGTTGCGCTCGTTGCGGGACTTAACCCAACATCTCACGACACGAGCTGACGACAGCCATGCAGCACCTGTGTTCCAGTCCCCGACGGGAAGAGATCCATCTCTGGAAATCGTCCGGACCTGTCAAACGCTGGTAAGGTTCTGCGCGTTGCTTCGAATTAAACCACATGCTCCACCGCTTGTCCAGGCCCCCGTCAATTCCTTTGAGTTTTAACCT
+
CCCCCGGGGGGGGGCFGGGGGFGGEGGGGDGDGGGGGFGGGGGGGGGGGGGGDGGGGGGGGGGGDFG9FGGGGFGGGGGGFAFEGGCEGGGGGGGGGEFCDEG7+FGGGGFG3>CFGGG9DCFCGFGGEGGDEGGGGCFFGDG@FDEGCFCGF8FGGGGGFFFCFGGGCE*1F@FG@<<+?<FF:@CFGGGFC@FF@CGFBEEG*A:FFGGGG>EE?CED9+<<@FECFDEE?C:52<C>5GFCFC7<888CF9<+CFGFCDE5=5;++00*AECEGEGGE5:EGGGGG??*<<CE7CGF:
@M01751:259:000000000-C669V:1:1101:21830:2000 1:N:0:AGAGTC
TAACGAAACAGGATTAGATACCCTGGTAGTCCACGCCGTAAACGATGTCGACTTGGAGGTTGTTCCCTTGAGGAGTGGCTTCCGGAGCTAACGCGTTAAGTCGACCGCCTGGGGAGTACGGCCGCAAGGTTAAAACTCAAATGAATTGACGGGGGCCCGCACAAGCGGTGGAGCATGTGGTTTAATTCGATGCAACGCGAAGAACCTTACCTCCTCTTGACATCCCCGGAATTCGGCAGAGATGCCTTAGTGCCTTCGGGAACCGTGAGACAGGTGCTGCATGGCTGTCGTCAGCTCGTGT
+
CCCCCGEGDGGGFGGGFGGGGGGGGGGG9EFCFGGEFDGGGGGEGGGGGFDEGGFF@@CFGGGCAF9EEGAFGDEEFFGGGGGGCFGGGFE<:CFFEGFGFF@CEEEDCFGEFD+FFGGGGGEC@CGGGFFCFGD=FDF<>B<FBFFA9,CFGGGD>@FD7:FG:7<@FFD@<8CFF<<F<7FFFFG:<CFF7B:B*:*22:*<AFGGFE?@+10:<7+0@9C+0**:8EEGFE56CEG>C>:9EFG?E9<7CGFFGGGCCEF8*/*;E7@CF53+03+<0+<6A8CCE*/*ACC73/1*/
@M01751:259:000000000-C669V:1:1101:19156:2034 1:N:0:AGAGTC
TAACGAAACAGGATTAGATACCCTGGTAGTCCACGCCGTAAACGATGATAACTAGCTGTCCGGGGACTTGGTCTTTGGGTGGCGCAGCTAACGCATTAAGTTATCCGCCTGGGGAGTACGGTCGCAAGATTAAAACTCAAAGGAATTGACGGGGGCCCGCACAAGCGGTGGAGTATGTGGTCTAATTCGATGCAACGCGAAGAAACTTACCTGGCCTTGACATGTCGAGAACTTTCCAGAGATGGATTGGTGCCTTCGGGAACTCGAACACAGGTGCTGCATGGCTGTCGTCAGCTCGTGT
+
CCCCCFCE+<C8FGGG9A9FEDF9FGEFG@DFF9,+C:CFGGGEGGG9@9<FEGGGFGCCFEGDEFE<EGG,CC,CEDCFGEGE,@C=F99<,@ECEG<,EFD<,B?+BFD7@>=C7B<=F=:+@C8+:5D?D<AFGGGGG9<<=,B<EFGDB+5F<FEB::FC:,=*==EC@<,@C37:<,?CC,>7=<:,C9:C*1CF7CGG6CFFG9+C?@FDFF<CC:?+0<*;CC;897@7+++0*2++<*2+;@<5+0<@<;8***;+2;5E****;:C++0:C6C+08**;@C5C**0++*151
@M01751:259:000000000-C669V:1:1101:18735:2140 1:N:0:AGAGTC
GCCAGTACGTCATCCCCACCTTCCTCCGGTTTATCACCGACAGTCTCATTAGAGTGCTCAACTAAATGTAGCAACTAATGACAAGGGTTGCGCTCGTTGCGGGACTTAACCCAACATCTCACGACACGAGCTGACGACAGCCATGCAGCACCTGTGTTACGGTTCTCTTTCGAGCACAGCCAAATCTCTTCGGCCTTCCGTACATGTCAAGGGTAGGTAAGGTTTTTCGCGTTGCATCGAATTAATCCACATCATCCACCGCTTGTGCGGGTCCCCGTCAATTCCTTTGCGTTTTAATCTT
+
CCCCCGGGGGGDFGGGGGGGGGGGEDEGGGGGGGGGGAFGGGGGGGGGGGGGGGGGGGGFGGGGGGGGGGFGGGGGGGGGGGGGGGGGGGGCFDCGGGGGGGGGGGGGGGGGGGGFFFAFFFFGGGGGGDGGFGGGGGGGDFFFGGGGGGGG8F<=FFFGC@>FGGG9DGGGGFEFFGC@F:FF9>,>@FEEFGGGGGFDCAEEG9F,@FFGD,CFG2,7FF,?<FCCEEGGG7F9;+1<;EG9<<:ACFFFGC?C@CFGGD=E=88C*:EEEGFGEGGGDGGFEGGG++2:EGE2<F:CF
@M01751:259:000000000-C669V:1:1101:19123:2284 1:N:0:AGAGTC
TAACGAAACAGGATTAGATACCCTGGTAGTCCACGCCGTAAACGATGTCAACTAGCCGTTGGGAGTCTTGAACTCTTAGTGGCGCAGCTAACGCATTAAGTTCCCCGCCTGGGGAGTACGGCCGCAAGGCTAAAACTCAAAGGAATTGACGGGGGCCCGCACACGCGGCGGAGCATGCGGATTAATTCGATGCAACGCGAAGAACCTTACCAAGGCTTGACATACACCGGAAACGGCCAGAGATGGTCGCCCCCTTGTGGTCGGTGTACAGGTGGTGCATGGTTGTCGTCAGCTCGTGTCG
+
CCCCCGGGGGG8FDGFFEFGGGGGGFAEFGFGGGGGGGFEGFGGGGGGGAFFAFEEGGGGGCGGGGFGGCFGGGGGGF9FFGGGGGFGGGGGGGGDEGFGFGGGGGEGGEDFFGGGEFFECEFGDGD7FGGFGGFGGGGG9FGDGGGF,>@CFGGG@>FEGGG,=CFEGEGECGFECFGGCEEFGG9FGEF7*A9+?>85C8>CGFCFCGC7<*8ECF*;F9CFGF?CEC*:EGC8/CEF65E+<EGCGGGGGGDGC<<E8@C*2;;?FFFFC+;=C<++9CCG>>7*88;*+3<EG5779
@M01751:259:000000000-C669V:1:1101:15964:2474 1:N:0:AGAGTC
TAACGAAACAGGATTAGATACCCTGGTAGTCCACGCCGTAAACGATGTCGACTTGGAGGTTGTTCCCTTGAGGAGTGGCTTCCGGAGCTAACGCGTTAAGTCGACCGCCTGGGGAGTACGGCCGCAAGGTTAAAACTCAAATGAATTGACGGGGGCCCGCACAAGCGGTGGAGCATGTGGTTTAATTCGATGCAACGCGAAGAACCTTACCTACTCTTGACATCCACGGAATTCGGCAGAGATGCCTTAGTGCCTTCGGGAACCGTGAGACAGGTGCTGCATGGCTGTCGTCAGCTCGTGT
+
CCCCCGGGGGGGGGGGGGGGGGGGGGGGGGGGGGGGGGGGGGGGGGGGGGGGGGGGGGGGGGGGGGGGGGAFFFGGGGGGGGGGGGGGGGGGGGGGGGGGGGGGGGGGGGGGGGGGGGGGGGGGGGGGGGGGGGGGFGGGGGGGGFGGGGGGGGGGGGGD:@:FFGGGGCEEGGGGGFGGFFFGGGGFFGGGGGGGGGGGGGGGGGFFGFGGGG?EGG?EGCEEC6@EG8CFGGGGC*85CCGF+AFDCFC?FFFGGGGGCGGGGGGGCFGGFFG?FGGD6:FGCCECEFGGDEFFGGDC/
@M01751:259:000000000-C669V:1:1101:13481:2505 1:N:0:AGAGTC
TAACGAAACAGGATTAGATACCCTGGTAGTCCACGCCGTAAACGATGATAACTAGCTGTCCGGGGACATGGTCTTTGGGTGGCGCAGCTAACGCATTAAGTTATCCGCCTGGGGAGTACGGTCGCAAGATTAAAACTCAAAGGAATTGACGGGGGCCTGCACAAGCGGTGGAGCATGTTGTTTAATTCGAAGCAACGCGCAGAACCTTACCAGCGTTTGACATGTCCGGACGACTTCGAGAGATCGATTTCTTCCCTTCGGGGACTGGAACACAGGTGCTGCATGGCTGTCGTCAGCTCGT
+
CCCCCGGGGGGGGGGGGGGGGGGGGGGGGGGGGGGGGGGGGGGGGFGGGGGGGGGGGGGGGGGGGGGGGGGGGGGGGGGGGGGGGGGGGGGGGGGGGGGGGGGGGGGGGGFGGGEGGGGGDGGGGGGGGGFGGGGGGGGGGGGGGGGGDGGGGGGGGGGGGGGGGGGGGGGGGGGGGGGGGGGGGGGGGGGGGGGGGGGGGGGGGGGGGGFFGGGEEGGGGFGEGGGGGGGGGD;EGGGFFGGFGG58CGEGGFEGGGGGDDGGEGFFFFCFFGGFCCGDFFGGDFCCCEGGFGG5?FCG/
@M01751:259:000000000-C669V:1:1101:18355:2511 1:N:0:AGAGTC
TAACGAAACAGGATTAGATACCCTGGTAGTCCACGCCGTAAACGATGATTGCTAGTTGTCGGGATGCATGCATTTCGGTGACGCAGCTAACGCATTAAGCAATCCGCCTGGGGAGTACGGTCGCAAGATTAAAACTCAAAGGAATTGACGGGGGCCCGCACAAGCGGTGGAGCATGTGGTTTAATTCGAAGCAACGCGCAGAACCTTACCACCTTTTGACATGCCTGGACCGCCAGAGAGATCTGGCTTTCCCTTCGGGGACTAGGACACAGGTGCTGCATGGCTGTCGTCAGCTCGTGTC
+
CCCCCGGGGGGGGGGGGGGGGGGGGGGGGGGGGGGGGGGGGGGGGGGFGGGGGGGGGGGGGGGGGGGGGGGGGGGGGGGGGGGGGGGGGGGGGGGGGGGGGGGGGGGGGGGGGGGGGGGGGGGGGGGGGGGGFGGFGGEGGGGGGGGGGGGGGGGGGGGGGGFGGGGGGGGGGFGGGGGGGGGGGGGGCFGGGFGGGGGGGGGGGEGFGGGGGGGGGGGGGGCGGFGGGGGGGGGGGGGCGGGGGGGGGGGGGGGGGGGD58CCCCFFFFFCEG+CEGGCGGGGGGGGGGE55F+CGEFG4
@M01751:259:000000000-C669V:1:1101:23311:2633 1:N:0:AGAGTC
GCCAGTACGTCATCCCCACCTTCCTCCGGTTTATCACCGGCAGTCTCCTTTGAGTTCCCGACCGAATCGCTGGCAACAAAGGATAAGGGTTGCGCTCGTTGCGGGACTTAACCCAACATTTCACAACACGAGCTGACGACAGCCATGCAGCACCTGTCTCACGGTTCCCGAAGGCACTAAGGCATCTCTGCCAAATTCCGTGGATGTCAAGAGTAGGTAAGGTTCTTCGCGTTGCATCGAATTAAACCACAAGCTCCACCGCTTGTGCAGGCCCCCGTCAATTCCTTTGAGTTTTAACCTT
+
CCCCCGDFGGGGGGFGGGGGEGGFEGGGGGGGCGGGGFEDEGGFFAFGGGGFGGGGGGGCEGGEF:8FFDGC@GGGGFGGGDEGGGECCGGGGDEGGGGGGDFEGGCFECFGFGGGGGG9<FEDF,>DFCCBCCFEFCFGG+@FCGGFC<BFGF:FGGGG9=FE::>FFGG7*:,FF7B7FFFGGGGGGCDDFCFG@:B<FE*=FE,,?CGCGGFC,22CFAC@FF?E78:EGGCF+3:AGFFFGGGFCC5**2<@+<@>*?C**;EG+2;C*AE58CC5CG7+<FEGGCEF+9F?ECDF>
@M01751:259:000000000-C669V:1:1101:13030:2636 1:N:0:AGAGTC
GCCAGTACGTCATCCCCACCTTCCTCCGGTTTATCACCGGCAGTCTCCTATGAGTCCCCGCCATAACGCGCTGGCAACAAAGGATAAGGGTTGCGCTCGTTGCGGGACTTAACCCAACATTTCACAACACGAGCTGACGACAACCATGCACCACCTGTCACCATTGTCCCCGAAGGGAAAACTTGATCTCTCAAGCGGTCAATGGGATGTCAAGAGTTGGTAAGGTTCTTCGCGTTGCTTCGAATTAAACCACATGCTCCACCGCTTGTGCGGGTCCCCGTCAATTCCTTTGAGTTTCAGC
+
CCCCCGGGGGGGGGGGGGGGGGGGGGGGGGGGGGGGGGGGEGGEGGGGGGGGGFEGGGGGGGGFGGGGGGGEGGGGGGGGGGGGGGGGGGGG>FFGEGDGGFGGGGGEGGGGGGFGGGGGGGGGGGGGGGGGGGGGGGGGGGGGGGGGGFGGGGGGGGGFGGGFGGGGGGGGGGGGEGGCCFGGFGGGGGGCGGCFGEGEGGGGC7<:C:F:FF@FGGGGEGG98<:FFGF5EG>CEEGCFC>CFFGFFGGGGGGGGFCGFCF5C8EC:CC?=C8:EFFEEGCEFGGCGGGG+AGGFE7?>
@M01751:259:000000000-C669V:1:1101:24937:2695 1:N:0:AGAGTC
TAACGAAACAGGATTAGATACCCTGGTAGTCCACGCCGTAAACGATGATAACTAGCTGTCCGGGGACTTGGTCTTTGGGTGGCGCAGCTAACGCATTAAGTTATCCGCCTGGGGAGTACGGTCGCAAGATTAAAACTCAAAGGAATTGACGGGGGCCTGCACAAGCGGTGGAGCATGTGGTTTAATTCGAAGCAACGCGCAGAACCTTACCAGCGTTTGACATGTCCGGACGACTTCGCGCGATCGATTTCTTCCTTTCGGGGACTGGAAACCAGGTGCTGCATGCCTGTCGTCAGATCGT
+
CCCCCGDGEGDF,CC<EGFEG8FFFGEFGGGGGDGGCFGGGGGFCCFGFGGGGFEFGGFF?CFEGE@CFC8FF9ED6C@:C:EGD7CFF,ECC>F:?FF,F?EFGF:DFE?C?CFCGGCF+A:@FGF:,CF<DFBFFFBFFAD8FF8FFEFGGGGGGD7>>EG8BFB:FE7<:F:@C3@CFF@F;FEGGDCE:<C7F@7FCEEFGFG9@80<CGEC888FC7@6C+<*:*?>E>8EGE***21?C5C*2;@CA:9+++<8C5*88CCFGE+**2*70009?EC?C++C9<CC5C**++*1*
@M01751:259:000000000-C669V:1:1101:24673:2727 1:N:0:AGAGTC
TAACGAAACAGGATTAGATACCCTGGTAGTCCACGCCCTAAACGATGCGAACTGGATGTTGGGTTCAACTAGGAACTCAGTATCGAAGCTAACGCGTTAAGTTCGCCGCCTGGGGAGTACGGTCGCAAGACTGAAACTCAAAGGAATTGACGGGGGCCCGCACAAGCGGTGGAGTATGTGGTTTAATTCGATGCAACGCGAAGAACCTTACCTGGCCTTGACATGCACGGAACTTTCCCGAGATGGATTGGTGCCTTCGGGAACCGTTACACAGGTCCTGCATGGCTGTCGTCAGGTCGTG
+
CCCCCGGGGGDFC,CEFGGGGAFGG8EEFF,CEFGGGGGCCFGGD<D,@FGGGCFDGGGFGFFFGGGGGGGF8FGGFFGGG9CF@DGCFFAFGCE7FFEFGGGGE7FFG7BFFFECF+4F:EGF>FCCCGFFGGFGF9FFG,?AB=FGGCGGGGGEGGGGGGGGC:CFGBCG:,??C9,,:=FGDCFGGFCDCFFEC:F7<C8>F>F*<E:CC+CCFCG6CEGGGF6FGCECE?CA<++*:***2CF@<26<AC8+<C*;*?CG88;*;;7CC*;+++<<CAF?>FF>FGFGC=C*0+)1*
@M01751:259:000000000-C669V:1:1101:14645:2770 1:N:0:AGAGTC
GCCAGTACGTCATCCCCACCTTCCTCCAGTTTATCACCGGCAGTCTCCTTTGAGTTCCCGACCGAATCGCTGGCAACAAAGGATAAGGGTTGCGCTCGTTGCGGGACTTAACCCAACATTTCACAACACGAGCTGACGACAGCCATGCAGCACCTGTCTCACGGTTCCCGAAGGCACTAAGGCATCTCTGCCGAATTCCGTGGATGTCAAGAGTAGGTAAGGTTCTTCGCGTTGCATCGAATTAAACCACATGCTCCACCGCTTGTGCGGGCCCCCGTCAATTCATTTGAGTTTTAACCTT
+
CCCCCGGGGGGGGGGGGGGGGGGGGGGGGGGGGGGGGGGGGGGGGGGGGGGGGGGGGGGGGGGGFCFGGGGGGGGGGGGGFGGGGGGGGGGGGGGEGGGGGGGGGGGGGGGGGGGGGFGGGFGGGGGGGGGGGGGGGGGGGGGGGGGGGGGGGGGGGGGGGGGGGGGGGCFGGGGGFFGGGGGGGGGGGGGGDGGGGGGGGGEGGGGGGGGGGGGGGGGGGFGGDGFFFGGGGEGGFF>6CGGGGGGGGFEG6?CCGGGGG>?EGG6CEGGGGGGGG7ECECC??FGFF@FGFGGCFCCFF
@M01751:259:000000000-C669V:1:1101:21646:2834 1:N:0:AGAGTC
TAACGAAACAGGATTAGATACCCTGGTAGTCCACGCCGTAAACGTTGGGCGCTAGATGTAGGGACCTTTCCACGGTTTCTGTGTCGTAGCTACCGCATTAAGCGCCCCGCCTGGGGAGTACGGCCGCAAGGCTAAAACTCAAAGGAATTGACGGGGGCCCGCACAAGCGGCGGAGCATGCGGATTAATTCGATGCAACGCGAAGAACCTTACCAAGGCTTGACATACACCGGAAACGGCCAGAGATGGTCGCCCCCTTTTGGTCGGTGTACAGGTGGTGCATGGTTGCCGTCAGCTCGTGT
+
CCCCCDGGGGGGGGGGGGGGGGFGGGGGGGGFGGGGGDGEGGFEGEFFGGGGGGCGFEGGGGD<FFGGGDFFGFGGGGG<FEGFCF=<DFFG<EGGGGGGGGGEGGFFCE>GGGFGGGGGGGGGEDGGGDFGGDFGGG8CADF,BCBFFGECFC:*CF:F<CFGGDDCECECCFECFC@ECGECCEFGFGG7:AECGF>ED5*:8C8:;EDC?CE5;>FGEC?CFGG9<:C>8E508*:EECFD*<+<<CEGE=CEGD++0?GGDGCC80+++*<F/C5<67<FGGC*+?EG*1+0A=7C*
@M01751:259:000000000-C669V:1:1101:11047:2851 1:N:0:AGAGTC
GCCAGTACGTCATCCCCACCTTCCTCCGAGTTGACCCCGGCAGTCTCCTATGAGTCCCCGCCATAACGCGCTGGCAACATAGAACGAGGGTTGCGCTCGTTGCGGGACTTAACCCAACATCTCACGACACGAGCTGACGACAACCATGCACCACCTGTACACCGACCACAAGGGGGCGACCATCTCTGGCCGTTTCCGGTGTATGTCAAGCCTTGGTAAGGTTCTTCGCGTTGCATCGAATTAATCCGCATGCTCCGCCGCTTGTGCGGGCCCCCGTCAATTCCTTTGAGTTTTAGCCTTT
+
CCCCCGGGGGGGFFGGGFGGGGGGGGGGEBEFGGGFGGGGGGGFFEGGGGGGGDEGGGGGGGGGGGGGGGGGGGGGGGGGGEGGGGC@FGGGFFCF7FFFGFGGGGGGDFAFGGGGGGGCF?DFFGGGGEDGGGGFFFGGGD<FGGFFF@EFGGDEGGFGGGGGGCGG:,<CFEFGGGGGGGD?CFGGG+;EE*<8CEEE8C79CGCFG?+;CC+CCFFF60+2+2CA>EEE5;::F*;EFD@<C:FEGG5:@<E8*;C8?E=CF?9*?8:ECEGG;CCEEG?E909<+8<@C<?:<C:C*
@M01751:259:000000000-C669V:1:1101:8165:2956 1:N:0:AGAGTC
GCCAGTACGTCATCCCCACCTTCCTCTCGGCTTATCACCGGCAGTCCCCTTAGAGTGCCCAACTGAATGCTGGCAACTAAGGGCGAGGGTTGCGCTCGTTGCGGGACTTAACCCAACATCTCACGACACGAGCTGACGACAGCCATGCAGCACCTGTTCTGGGGCCAGCCTAACTGAAGGACAATGTCTCCACTGCCCATACCCCGAATGTCAAGAGCTGGTAAGGTTCTGCGCGTTGCTTCGAATTAAACCACATGCTCCACCGCTTGTGCGGGCCCCCGTCAATTCCTTTGAGTTTTAA
+
CCCCCGGGGGGGGGGGGGGGGGGGGGGGGGGGGGGGGGGGGGGGGGDFGGGGGGGGGGGGGGGGGGGGGGGFGGGGGGFGGFDGGGGGGGGGGGGEGGGGGCFGGGGGGBGGGGGGGGFGGFGDGGGCEGGGGGCFGGGGGGGGGGDFGGGGGGGGGGGCCGCCGGDFFGFF@FGGGFF?FFGGFFFG9CEGG@:FFGGGFGGGF*<:FFGGGF:CEFCGGFGGFGGGGG7+:8::>?CGGGDFGG*@??CFCFGG6AFF++;C?EED80+<8*:E5=CGEEGG5:EC9CCGFFFGFFGD*
@M01751:259:000000000-C669V:1:1101:20363:3111 1:N:0:AGAGTC
GCCAGTACGTCATCCCCACCTTCCTCCGGTTTGTCACCGGCAGTCTCCTTAGAGTGCCCACCATAACGTGCTGGTAACTAAGGACAAGGGTTGCGCTCGTTACGGGACTTAACCCAACATCTCACGACACGAGCTGACGACAGCCATGCAGCACCTGTGTCTGAGTTCCCGAAGGCACCAATCCATCTCTGGAAAGTTCTCAGCATGTCAAGGCCAGGTAAGGTTCTTCGCGTTGCTTCGAATTAAACCACATGCTCCACCGCTTGTGCGGGCCCCCGTCAATTCATTTGAGTTTTAACCT
+
CCCCCGGGGGGGGGGGGGGGGGGGGGGGGGGGGGGGGGGGGGGGGGGGGGGGGGGGGGGGGGGGGGGGGGGGGGGGGGGGGGGGGGGGGGGGGGGGGGGGGFGGGGGGGGGGGGGGGGGGGAFGGGGGGGGGGGGGGGGGG7CGGGFFGDDGGGGGGGGGGGGGGGGGGGGGGGGF,@CFGGGG?CF>FCCFGGCFFGGGGGGGGGGGGGFCFGGGGC:F@BFFFGGGGCE@F7FFCFGGGGGFFG?98=FFG6F?7CGGGGGG5*C6@==C=8=EGGEGGGGGGGGGG7<@GGGGFGGGF
@M01751:259:000000000-C669V:1:1101:10683:3138 1:N:0:AGAGTC
TAACGAAACAGGATTAGATACCCTGGTAGTCCATGCCGTAAACGTTGGGCGCTAGATGTAGGGACCTTTCCACGGTTTCTGTGTCGTAGCTAACGCATTAAGCGCCCCGCCTGGGGAGTACGGCCGCAAGGCTAAAACTCAAAGGAATTGACGGGGGCCCGCCCAAGCGGCGGAGCATGCGGATTAATTCGATGCAACGCGAAGAACCTTACCAAGGCTTGACATACACCGGAAACAGCCAGAGATGGTCGGCCCATTGTGGTCGGGGGACAGGTGGCTCATGGTTGTGTGCAGTCTGTGT
+
CCCCCGGG7<DC8FFFGGGGFDCFGGGGGGGGGGGG<FB,@DGGGCFFGG@F>F:FFFFCFC,CFF?,C6EAFGGF7CAFGGFCFEGGGGGCDFGGGGGA<,CF+CF::@FC+??+4@=EACEGECCF7BDFGF?FF@FG9,,CF>B@EGCC@7FC@>F*>>*1C1,<*<<=CE@FF9<68*1*/0+<F?FGGG8FGG>E**:?EC@FFG?6CF+*/8CE58+<@?FGGFC8/12C*2*2:8*229+2++/*:CC;*<+ACEGC*?*/**:8EF9+***+<+<+:+::***3+++++0:::
@M01751:259:000000000-C669V:1:1101:15351:3140 1:N:0:AGAGTC
GCCAGTACGTCATCCCCACCTTCCTCCGAGTTGACCCCGGCAGTCTCCTATGAGTTCCCACCATAACGTGCTGGCAACATAGAACGAGGGTTGCGCTCGTTGCGGGACTTAACCCAACATCTCACGACACGAGCTGACGACAACCATGCACCACCTGTATACCGACCTTGCGGGGCGACCATCTCTGGCCGTTTCCGGTATATGTCAAGCCTTGGTAAGGTTCTTCGCGTTGCATCGAATTAATCCGCATGCTCCGCCGCTTGTGCGGGCCCCCGTCAATTCCTTTGAGTTTTAGCCTTGC
+
CCCCCGGGGGGGGGGGGGGGGGGGGGGGGGGGGGGGGGGGGGGGGAFFGGGGGGGGGGGGGGGGGGGGGGGGGGGGGGGGGGGGGGGGGGGGEGDGGGGGGFGGGGGGGGGGGGGGGGGGGDFGGGGGDGGGGG@FFGGGGGGGGGGGGGGFGGGGGGGGGGGDFGGGGGGGGGGGGEGGGGG:FGGGGGGGEGGGGGGDGGGGGGGGGGDGFGGE@FDGGGCFGGGGEGG8EGGC8CFGGGCFGG>8*AEGCFGGEEGG5CFFFFGGDE*?EGGGEEE+<:FGGG798<C?FGFFFGC4*
@M01751:259:000000000-C669V:1:1101:21230:3247 1:N:0:AGAGTC
GCCAGTACGTCATCCCCACCTTCCTCCGGTTTATCACCGGCAGTCTCCTTTGAGTTCCCGACCGACTCGCTGGCAACAAAGGATAAGGGTTGCGCTCGTTGCGGGACTTAACCCAACATTTCACAACACGAGCTGACGACAGCCATGCAGCACCTGTCTCACGGTTCCCGAAGGCACTAAGGCATCTCTGCCCAATTCCGTGGATGTCAAGAGTAGGTAAGGCTCTTCGCGTTGCATCGAATTAAACCACATGCCCCACCGCTTGTTCGGGCCCCCGGCAATTCATTTGAGTTTTAACCTT
+
CCCCCFGGGCGGG<FFGE7FGGGGGGGGCFCCFGFGGGECGFFFCECEFGGGGFGGGC@E>7FC@+68,@FGEEGGGF8FCDGFFGGFFCC7FECF?FGGAFC+4FCDGG<B?8B7FFFGGGGGGGGG7=FDGGGCFCGGG7<DCGC@CGGGGGCFFFBF,>BFGGCCF>FC@GGGG:FAC7:CCG;9@FFC,?@@CCCCGG><,?FF?CGF7C,<CC9E9,+2<<FGGGDED8*<CFGGFFGE+<CE*CFG6C+***2;*18=E:+2;8:8ECCE5*2*1<<0+++<<@EGGFC+<+2:D
@M01751:259:000000000-C669V:1:1101:10264:3257 1:N:0:AGAGTC
GCCAGTACGTCATCCCCACCTTCCTCGCGGCTTATCACCGGCAGTCTCCCTAGAGTGCCCAACTCAATGATGGCAACTAAGGACGTGGGTTGCGCTCGTTGCGGGACTTAACCCAACATCTCACGACACGAGCTGACGACAGCCATGCAGCACCTGTGTTCGCGTCCCCGAAGGGAACCCCGGATCTCTCCGGATGGCACGACATGTCAAGGGATGGTAAGGTTCTGCGCGTTGCATCGAATTAATCCGCATGCTCCGCCGCTTGTTCGGGTCCCCGTCAATTCCTTTGAGTTTTAGCCTT
+
CCCCCGGGGGGGGGGGGGGGGGGGGGGGGGGGGGGGGGGGGGGGGGGGGGGGGGGGGGGGGGGGGGGGGGGGGGGGGGGGGGGGGGEGGGGGGGGGGGGGGGGEGGGFGGGGGGGGGGGGCFGGGGGGGGGGGGGGGGGF:CFGGDEGGFGFFGGGGGGGG7CC::FGGCGGGGGGGGGGGGE@<<<F9FFGGFCGFFGGGGGGGGGC+<CGGGGGGCCFGGGFFGF7>?EEGC8C9CEGGFC@CF+CGG5C86<@GGGGGD5CFC+<CGGFEGGF5A5*:FGCGCGG:?CGGGGC6C4?F
@M01751:259:000000000-C669V:1:1101:9866:3276 1:N:0:AGAGTC
TAACGAAACAGGATTAGATACCCTGGTAGTCCACGCCGTAAACGATGTCAACTAGCCGTTGGGAGTCTTGAACTCTTAGTGGCGCAGCTAACGCATTAAGTTGACCGCCTGGGGAGTACGGCCGCAAGGTTAAAACTCAAATGAATTGACGGGGGCCCGCACAAGCGGTGGAGCATGTGGTTTAATTCGAAGCAACGCGAAGAACCTTACAAGGCCTTGACATCCAATGAACTTTCCAGAGACGGATTGGTGCCTTCGGGAACATTGAGACAGGTGCTGCATGGCTGTCGTCAGCCCGTGT
+
CCCCCGGGGGGGGGGGGGGGGFGGGGGGGGGGGGGGGGGGGGGGGGGGGGGGGGGGGGGGGGGGGGGGGFGGGGGGGGGGGGGGGEGGGGGGGGGGGFEGGGGGGGGGFGGGGGGGGGGGGGGGGGGGGGGGGGGGGGGG,EFGGGGGGGGGGGGGGFGGGGGGFGGGCCFGGGGGGCGFFFFGGGGGGFFGGGGGGGGGGGGGFFFGFF++<EGGGDC@EGCFGGGCEFFGFFF?9CCC5:>EGGGGCGFGCF7+<8E>C:FGGGFGGDFC@CFF+<FG?77=@FEF6AC*::6**><32
@M01751:259:000000000-C669V:1:1101:6148:3382 1:N:0:AGAGTC
TAACGAAACAGGATTAGATACCCTGGTAGTCCACGCCGTAAACGATGAATGCTAGCTGTTGGGGTGCTTGCACCGCAGTAGCGCAGCTAACGCTTTAAGCATTCCGCCTGGGGAGTACGGTCGCAAGATTAAAACTCAAAGGAATTGACGGGGGCCCGCACAAGCGGTGGAGCATGTGGTTTAATTCGAAGCAACGCGCAGAACCTTACCATCCCTTGACATGTCGTTCCATCCGGAGAGATCCGGGGTTCCCTTCGGGGACGCGAACACAGGTGCTGCATGGCTGTCGTCAGCTCGTGTC
+
CCCCCGGGGGGFGGGGGGGGGGGGGGGGGGFFFGGGGGGGGGGDGGGGGGGGGGGGFGGGGGGGGEEGGGGGGGGGDEGGGGGGGCGGGDGEGGGGGGCFFGGGGGDGEGFFGEGGGGGGGGDGGGGGGGGFDGGGGFFGGFFGGGGGGGGGGDDGGGG:F>FEFCF=FFGGFGGGGCFFGFG@CDG7EFEGGGGGGGGGG*AFFFGGGGGCGEGGGCCCGF?FC5858AFCGGDE88CCF7CC>5CEGGGGFFGGGGGGGGGGGGGG5F*;=F8EC9CF9<65C>895;*;AFFFEC4<4
@M01751:259:000000000-C669V:1:1101:17786:3386 1:N:0:AGAGTC
TAACGAAACAGGATTAGATACCCTGGTAGTCCACGCCGTAAACGATGATAACTAGCTGTCCGGGGACCTGGTCTTTGGGTGGCGCAGCTAACGCATTAAGTTATCCGCCTGGGGAGTACGGCCGCAAGGTTAAAACTCAAAGGAATTGACGGGGGCCTGCACAAGCGGTGGAGCATGTGGTTTAATTCGAAGCAACGCGCAGAACCTTACCAGCGTTTGACATGTCCGGACGATTTCCAGAGATGGATTTCTTCCCTTCGGGGACTGGAACACAGGTGCTGCATGGCTGTCGTCAGTTCGT
+
CCCCCGGGGGFGGFFGGGGGG8EGGGGGGGGGGGGGGGGGGGGGCFGGGGGGGGFGGGGCGFGGGGGGGGGFGGGGDGGE,CCCG@CGGGGGGGGGGFFFGGGGGGGGGGFFGGGGGGGCFGGGGGGGGGGGGGGGFGCFCDGGGGGDFFGGGGGGGGGGGGGGCGGGFGGFGFGGGC;C<FFFGGGGGFFCFFEGGGGGGGCCFEFGEFCGGG:EC>*+<EF+3<:88EGG?EGFFGGGF8*0<C8C+ACCCFC*3<FG55?:5EFFF6C8*8**2+7CFGFFC8*:*2<*7CG52+0/*
@M01751:259:000000000-C669V:1:1101:7263:3550 1:N:0:AGAGTC
GCCAGTACGTCATCCCCACCTTCCTCCGGTTTATCACCGGCAGTCTCCTTTGAGTTCCCGACCGAATCGCTGGCAACAAAGGATAAGGGTTGCGCTCGTTGCGGGACTTAACCCAACATTTCACAACACGAGCTGACGACAGCCATGCAGCACCTGTCTCAGCGTTCCCGAAGGCACCAAAGCATCTCTGCTAAGTTCGCTGGATGTCAAGAGTAGGTAAGGTTCTTCGCGTTGCATCGAATTAAACCACATGCTCCACCGCTTGTGCGGGCCCCCGTCAATTCATTTGCGTTTTAACCTT
+
CCCCCGGGGGGGGGGGGGGGGGGGGGFGGGGGGFGGGGEGGGGGGGGGGGGGEDFFGGGGGGGGF@BF<FGEGGGGGGGCGGGGGGGGGEFCFGG@FGGGGGDDGEGFGGGGGFEF7CFGFGGGGGGGGGGGGGGGGGGGGGGGGGFGGFFCFGGGGGGGGGGGGGFGGGGGGGGGGGGGGFFGGGFFGGGGGGGGFGGGFGDGGGGGGGGGGGGGGGGGGGGFFGGCCEGGGGGGGGEFGGGFGFGCFFGGFGCGCCFGGEEEFG6EC=CECDCGE:C*:9:9FGEC@+/*:E57C9CFG
@M01751:259:000000000-C669V:1:1101:10843:3553 1:N:0:AGAGTC
GCCAGTACGTCATCCCCACCTTCCTCCGGTTTGTCACCGGCAGTCTCCTTAGAGTGCCCACCATAACGTGCTGGTAACTAAGGACAAGGGTTGCGCTCGTTACGGGACTTAACCCAACATCTCACGACACGAGCTGACGACAGCCATGCAGCACCTGTGTCAGAGTTCCCGAAGGCACCTATCCATCTCTGGAAAGTTCTCTGCATGTCAAGGCCTGGTAAGGTTCTTCGCGTTGCTTCGAATTATACCACATGCTCCACCGCTTGTGCGGGCCCCCGTCAATTCATTTGAGTTTTAACCT
+
CCCCCGGGGGGGGGGGGGGGGGGGGGGGGGGGGGGGGGGGGGGGGFGGGGGGGGGGGGGGGGGGGGGGGGGGGGGGGGGGGGGGGGFFFGGGGFED=CGGGGGGGGGGGG<FFGGGGGGGGGGGGGGGGGGGGGGGGFEGGGGGGGGGFGEGGGGGGGGGGFACGGGGFGGGDGGGGGGGGFGGGGGGGGGGGGGGGGGGGGF?CFGGGGGGGGGGGGG;CCGFGFFGFGD@FFCCFCCFFGGGFGF?+CGFGGGGGFEGGGEGGCC8@=8=5*?CGGGGGDGFC9FGGGDFFFGGCFF77
@M01751:259:000000000-C669V:1:1101:15260:3576 1:N:0:AGAGTC
GCCAGTACGTCATCCCCACCTTCCTCCGGTTTATCACCGGCAGTCTCCTTTGAGTTCCCGACCGAATCGCTGGCAACAAAGGATAAGGGTTGCGCTCGTTGCGGGACTTAACCCAACATTTCACAACACGAGCTGACGACAGCCATGCAGCACCTGTCTCACGGTTCCCGAAGGCACTAAGGCATCTCTGCCGAATTCCGTGGATGTCAAGAGTAGGTAAGGTTCTTCCCGTTGCATCGAATTAAACCACATGCTCCACCGCTTGTGCGGGCCCCCGTCAATTCATTTGAGTTTTAACCTT
+
CCCCCGGGGGGCFG@FGGGDFFFFEDFEGGGGGGGGGGCGGGGGDCDFEFGGGGGGGGGGGGGE@@@BEFF:FEGDFGGGFFGGEGFGGGF7,4@FCFGGGGDEGGGGCGGG9F@DGFFFFEFFGDC=FFGCFG?FGEGC7CCGFGGFGFGGGGGCGFCGGFDEGDGGGGDCEFGGGFF7:B@:CF,@F,CCEGGCFFCGGCDGGGGGG9,CFGGGCGGGGFFF<CG++0;FGDCC?<C*CE8EFF<ECCF8CGFGFGG*CC8C5@+<E=EDGE878:A*1+9<+:C920/0<?C?6<2::
@M01751:259:000000000-C669V:1:1101:19507:3605 1:N:0:AGAGTC
GCCAGTACGTCATCCCCACCTTCCTCCGGCTTATCACCGGCAGTCTCCCTAGAGTGCCCAACTGAATGATGGCAACTAAGAACGTGGGTTGCGCTCGTTGCGGGACTTAACCCAACATCTCACGACACGAGCTGACGACAACCATGCACCACCTGTACGCGACCAACTAAATGACACCCCATCTCTGGGATTCCACCGCGCATGTCAAGCCTTGGTAAGGTTCTTCGCGTTGCATCGAATTAATCCGCATGCTCCGCCGCTTGTGCGGGCCCCCGTCACTTCCTTTGTGTTTTAATCTTGC
+
CCCCCGGGGGGGGGGGDGGGGGGGGGGGGGGGGGFGGGE@FE@FFEGGGGGGGGGGGGGACBFCGGFFFFGGGCFGGFEGGGGGGGGEFFGGGGGGGGGGGGGGGGGGDGFGGEDC<FC,EGGGGECGGGGGGGGDFGD7FEGB<,DFE@<FGGFGCGGGGGGGDGEGFGGGFGGGGCFGDCG@;E;<ECCBCFGGGGEGGGEGFG9FFFCGGGCF7:CCECFGGGGGGGGDEFF?582::EFF7<CECED6@GGGGG5ECEEC6CEEEGECC?EGGG5@7EEGGFF+2;;8F7FDCEGF*
@M01751:259:000000000-C669V:1:1101:18664:3624 1:N:0:AGAGTC
GCCAGTACGTCATCCCCACCTTCCTCGCGGCTTATCACCGGCAGTCCCCTTAGAGTGCCCAACCAAATGATGGCAACTAAGGGCGAGGGTTGCGCTCGTTGCGGGACTTAACCCAACATCTCACGACACGAGCTGACGACAGCCATGCAGCACCTGTTCTGGGGCCAGCCTAACTGAAGGACAATGTCTCCACTGCCCATACCCCGAATGTCAAGAGCTGGTAAGGTTCTGCGCGTTGCTTCGAATTAAACCACATGCTCCACCGCTTGTGCGGGCCCCCGTCAATTCCTTTGCGTTTTAA
+
CCCCCGGFDGGEFGGGGGGGGGGF<AFGFGGGGGFGGFGEGGGGGGGGGGGGGGGFEGGGGG@FGGGFGGGCEFFGGGFGFGGGEGGDDEGGGCGECEGGGGDGCFFFGGGGFGDGDGGGAFGGGGGGGFCFGGGGGDGGGGFGGGGDEFGFFFG8F<@F@BCEEFFFFGGGGGGGGGCEGFFCCCFFF9FGGGFFGFCFAFGGGG:FGCFG?FDG>CFFGCC@FD9C7CCG>8CEG5/CFG5CFGGG<:CF:FF@+<++<CFGDCE*;:+<5CCEEEEGG::AC<9++<CGG+:=ECD:*
@M01751:259:000000000-C669V:1:1101:21756:3792 1:N:0:AGAGTC
GCCAGTACGTCATCCCCACCTTCCTCCGGTTTATCACCGGCAGTCTCCTTTGAGTTCCCGACCGAATCGCTGGCAACAAAGGATAAGGGTTGCGCTCGTTGCGGGACTTAACCCAACATTTCACAACACGAGCTGACGACAGCCATGCAGCACCTGTCTCACGGTTCCCGAAGGCACTAAGGCATCTCTGCCGAATTCCGTGGATGTCAAGAGTAGGTAAGGTTCTTCGCGTTTCATAGAATTAAACAACATGCTCCACCGCTTATGCGGGCCCCCGTCCATTCATTTCAGTTTTAACCTT
+
CCCCCFGGEGE7EEFAFG>FGGFGGGFGDCFGGF<FDEEGDFGF<CEFCFAFFGC<9E9C,@CG@66BCCE,6,6CFGFECFGGF,,5:CFCCGGEEEGGF+6+>FCFGFFFC,FEEGF<,BEFG?7,CCG@FCFC8:>EF:@CEGDFFG?FCF8<D<CGAECEG<7?@FCF7BCFGFGG7<FG<<,=,>CG<<:F@FF,,*<F@F<BCCC:<C92,?F@227?,?B98ECGD>8+0+07<CFCCFG+8EG?<8+A<8E**/:8*230*:8*CC:7E:**10+332AC++3<E?:+33:C>
@M01751:259:000000000-C669V:1:1101:19720:3884 1:N:0:AGAGTC
GCCAGTACGTCATCCCCACCTTCCTCCGGTTTATCACCGGCAGTCTCCTTTGAGTTCCCGGCATTACCCGCTGGCAACAAAGGATAAGGGTTGCGCTCGTTGCGGGACTTAACCCAACATTTCACAACACGAGCTGACGACAGCCATGCAGCACCTGTCTCAGAGTTCCCGAAGGCACCAAAGCATCTCTGCTAAGTTCTCTGGATGTCAAGGCCAGGTAAGGTTCTTCGCGTTGCATCGAATTAAACCACATGCTCCACCGCTTGTGCGGGCCCCCGTTAATTCATTTGAGTTTTAACCT
+
CCCCCGGGGGGGGGGGGGGGGGGGGGGGGCFGGGGGGGGGGGGGGFGGGGGGGGGGGGGGGGGGGFCFFGGGGGGCGGGGGGGGGGGDGGGGGGGGEGGGGGGEGC:FFGEGGGGGGGGGGFGGGGGGGGGGFFGCGGGGGGGGGGGGGCCGGGGGFFCFGGFG@CFGGGCDGGGGGGGG7>AFFFGFGGGGGGGGG;@@F9;FGG7FGFFFCFFG7CCFG9CFGCGGGGGGGE@EGGCCCC:CCEDGEGFFGG6@@GGGD5=E**;6EC=?*:CGGD=*7A+<CEGGGC+*2AFG9FG7:
@M01751:259:000000000-C669V:1:1101:10339:3899 1:N:0:AGAGTC
GCCAGTACGTCATCCCCACCTTCCTCCGGTTTATCACCGGCAGTCTCCTTTGAGTTCCCGACCGAATCGCTGGCAACAAAGGATAAGGGTTGCGCTCGTTGCGGGACTTAACCCAACATTTCACAACACGAGCTGACGACAGCCATGCAGCACCTGTCTCACGGTTCCCGAAGGCACTGAGGCATCTCTGCCGAATTCCGTGGATGTCAAGAGTAGGTAAGGTTCTTCGCGTTGCATCGAATTAAACCACATGCTCCACCGCTTGTGCGGGCCCCCGTCAATTCATTTGAGTTTTAACCTT
+
CCCCCGGGGGGGGGGGGGGGGGGGGGGGGGGGGGGGGGGGGGGGGGGGGGGGGDGGGGGGGGGG@@BBFGGGGGGGGGGGGGGGGGGGGGGGGGGGGGGGGGGGGDGGGGGGGGGGGGGGGGGGGGGGGGGGGGFGGGGGGGGGGGGGGGGGGGGGGGDFFGGGGGGGGGGGGGG@FGGGGFFEGDFGFFFFGGD7C@FGGGGGGGGGGGCGGGGFGGGGFGBFFGGGGGGGGGGGGG5CGFGGFGGGGGGG?FGGF?FC8EEGGC6CEG5?5CEGGCEC5<CE+<EGF<=EFGGGFGGGG
@M01751:259:000000000-C669V:1:1101:6190:3906 1:N:0:AGAGTC
TAACGAAACAGGATTAGATACCCTGGTAGTCCACGCCGTAAACGATGTCGACTTGGAGGTTGTTCCCTTGAGGAGTGGCTTCCGGAGCTAACGCGTTAAGTCGACCGCCTGGGGAGTACGGCCGCAAGGTTAAAACTCAAATGAATTGACGGGGGCCCGCACAAGCGGTGGAGCATGTGGTTTAATTCGATGCAACGCGAAGAACCTTACCTACTCTTGACATCCAGCGAACTTAGCAGAGATGCTTTGGTGCCTTCGGGAACGCTGAGACAGGTGCTGCATGGCTGTCGTCAGCTCGTGT
+
CCCCCGGGGFFFFFGGGGGGGGGGGGGGGGFFGFGGGGGGGGGGGGGGGGGGGGGGGGGGGGGGGGGGGGGGGGGGDEFFGGGFGGGGGGGGGGGGGGGGFGGGGGGGGFGGGGGGGGGGGGGGGEGGGGGGGGGGCFFGGGGGGCFFGGGEGGGGDGFGC<CGEGGGGGGFGGGFGFGGGFGGGGEGDCCCGGGDGGG>ECEFCGGFFCFFGGGGCFDDFFCEGGGGGD**;@C9?CGGFGGGG7CEGGC5CGF?FGGDGDGCGE=ECFGGGFE+A9<6AFFGGCCGCEGF*:?F65D<5
@M01751:259:000000000-C669V:1:1101:21434:4234 1:N:0:AGAGTC
GCCAGTACGTCATCCCCACCTTCCTCCGGTTTGTCACCGGCAGTCTCCCTAGAGTGCCCAACTAAATGCTGGCAACTAAGGATAGGGGTTGCGCTCGTTGCGGGACTTAACCCAACATCTCACGACACGAGCTGACGACAACCATGCACCACCTGTCACCATTGTCCCCGAAGGGAAAACTTGATCTCTCAAGCGGTCAATGGGATGTCAAGAGTTGGTAAGGTTCTTCGCGTTGCTTCGAATTAAACCACATGCTCCACCGCTTGTGCGGGTCCCCGTCAATTCCTTTGAGTTTTAATCT
+
CCCCCGGGGGGGGGG?DFGGGGGGGGGGGGGGGGGGFGGDEGGGG9E@FGGGGGGGGGGF@FFGGGGGGGCFGCEGDFGGGGGGFGGGGEGGEGGGGGG8?:CGGGGGGFGGGGFGGFGFGGGGGGGGCGEGGCFEGCFFGGGGGGGGGGGGGEFFFFGGGGGCCGFFG7EFGFFGGCFGCFGGEFGGGGGF@BFD<FGGGFFFGGGGFCGC,<FCFFGGGFGFGCFGFGEGGG889:CCCFFGGDG+;*8@C?C7<C@CC8=8CEG+<EECEECGG5:CEEFF9CCE9CFG?79<<CF7>
@M01751:259:000000000-C669V:1:1101:23229:4391 1:N:0:AGAGTC
TAACGAAACAGGATTAGATACCCTGGTAGTCCACGCCGTAAACGATGTCGACTTGGAGGTTGTTCCCTTGAGGAGTGGCTTCCGGAGCTAACGCGTTAAGTCGACCGCCTGGGGAGTACGGCCGCAAGGTTAAAACTCAAATGAATTGACGGGGGCCCGCACAAGCGGTGGAGCATGTGGTTTAATTCGATGCAACGCGAAGAACCTTACCTACTCTTGAAATCCACGGAATTTGGCAGAGATGCCTTAGTGCCTTCGGGAACCGTGAGCCAGGTGCTGCATGGCTGTTGTCAGCTCGTGT
+
CCCCCGGGGGGGGGGGGGGGGGGGGGGGGGGGGGGGGGGGGGGGGGCFGGGGGGGGFGGGGGGGGGGGGCFFGGGDFGGGGFGGGGGGGGGGGGGGGGGGGGEDGGGGGGGGGG:FGGFGGGF:FDGFGGFGGFFGGGFEFGGGGGGGGGEGGGCGDCECFGGGDFCE:::EFFGCC::FBFFGFGECFGGGDC<F7CEGD>>CF>FFFGGFGGFGGGFE+9CCFFC?CE>FFFGGEGDFGGFFC<CGF?F79+<9<;EG8>ECEGCFG+:CCCFCCFCF6<?0*;E:+<CG?<6C?C)*/
@M01751:259:000000000-C669V:1:1101:7122:4395 1:N:0:AGAGTC
GCCAGTACGTCATCCCCACCTTCCTCCGGCTTATCACCGGCGGTTCCTTTAGAGTACCCAACCAAATGATGGTAACTAAAGGCGAGGGTTGCGCTCGTTGCGGGACTTAACCCAACATCTCACGACACGAGCTGACGACAGCCATGCAGCACCTGTGTGCAGGTCCCCGAAGGGAAGAAATCCATCTCTGGAAGTCGTCCTGCCATGTCAAACGCTGGTAAGGTTCTGCGCGTTGCTTCGAATTAAACCACATGCTCCACCGCTTGTGCAGGCCCCCGTCAATTCCTTTCAGTTTTAACCT
+
CCCCCGGGGGGGGFGGGGGDGGGGGG8FEGGGGGGGGGECGEGGGGGGGFFGEGGFEF@EFGGDGGGGFFFCFFGGGGFFGGGGGGCDCE7D@FFEGGGGGGGGGDGGGGGFGGGGGGG?FGGGGCGGGGGGEGGGGGGGGGFGGGGC:CC:FCGFFFGGGGGGGGFCFGEGGGFGGGC7FGGGGGGF,,7?7CCFDFFE:CEGGGGGGGGGC;8>EGG?FGGCFGGGCC*//:CEG:ACF8<>C9E@FFGGF+++008C**88=FG+<+<8CG==EG=855::@CFGF+3<FGGC+3700
@M01751:259:000000000-C669V:1:1101:17760:4452 1:N:0:AGAGTC
GCCAGTACGTCATCCCCACCTTCCTCCGAGTTGACCCCGGCAGTCTCCTATGAGTCCCCGGCATAACCCGCTGGCAACATAGAACGAGGGTTGCGCTCGTTGCGGGACTTAACCCAACATCTCACGACACGAGCTGACGACAACCATGCACCACCTGTACACCGACCACAAGGGGGCGACCATCTCTGGCCGTTTCCGGTGTATGTCAAGCCTTGGTAAGGTTCTTCGCGTTGCATCGAATTAATCCGCATGCTCCGCCGCTTGTGCGGGCCCCCGTCAATTCCTTTGAGTTTTAGCCTTT
+
CCCCCGGGGGGGGGGGGGGGGGGGGGGGGGGGGGGGGGGGGGGGGGGGGGGGGGGGGGGGGGGGGGGGFGGGGGFGGGGGGGGGGGGGGGGGEGGGGGGGGGGGG@CEGGGGGGGGGGGGGCGGGGGGGGGGCFEGFGGGGGGGGGGGGFGGGGGFGGGGGGGGGGGGGGGFGGGDEGGGGGGGGGGGGGGGGECFGCGGGGGGGFFGGGGGGGGGFGGD6FGGFFFF>GGGGGGGGGGFGGGGGGGGGGGGG:FFE>EGG8ECG+:E5ECCCCEGGGG522A<FGGGCFGGGGGEFGGG7
@M01751:259:000000000-C669V:1:1101:15200:4493 1:N:0:AGAGTC
GCCAGTACGTCATCCCCACCTTCCTCCGGTTTGTCACCGGCAGTCTCCTTAGAGTGCCCACCATAATGTGCTGGTAACTAAGGACAAGGGTTGCGCTCGTTACGGGACTTAACCCAACATCTCACGACACGAGCTGACGACAGCAATGCAGCACCTGTGTCTGAGTTCCCGAAGGCACCAATCCATCTCTGGAAAGTTCTCAGCATGTCAAGGCCAGGTAAGGTTCTTCGCGTTGCTTCGAATTAAACCACATGCTCCACCGCTTGTGCGGGCCCCAGTCAATTCATTTGAGTTTTAATCT
+
CCCCCGGGGGGGGGGGGGGGGGGGGGGGGGGGGGGGGGGGGGGGGGGGGGGGGGGGGFGGGGGGGGGGGGGGGGGGGGGGGGGGGGGGGGGGGGGG@FGGGGGGGCGGGGGGGGGGGCGGGGGGGGGGGGGGGGGGGGGGGGGG,DF9BFFGGGGGGGFGGFGGGGGGGFGDEEGGGFCFFGGGGGGEFFFGGGFFGF;DFGCFFGCF,@FF<@GGGGGGGGGGGEFFGFEEGE7CCEFCGFGFF+?FE=GFGC?9CC@CCDCE8*AC7*:8ECEE**0<C+CCF7CGF+28?CFGCE**0
@M01751:259:000000000-C669V:1:1101:15816:4625 1:N:0:AGAGTC
TAACGAAACAGGATTAGATACCCTGGTAGTCCACGCCGTAAACGATGTCGACTTGGAGGCTGTTCTCCTGAGGAGTGGCTTCCGGAGCTAACGCGTTAAGTCGACCGCCTGGGGAGTACGGCCGCAAGGTTAAAACTCAAATGAATTGACGGGGGCCCGCACAAGCGGTGGAGCATGTGGTTTAATTCGATGCAACGCGAAGAACCTTACCTACTCTTGACATCCAGTGAACTTATCAGACATGCCTCAGTGCCTTCGGGAACCGTGAGACAGGTGCTGCATGGCTGTCGTCAGCTCGTGT
+
CCCCCGDGCEGF@FFGCFGGFF<EFCGGFGCCFFGGG+@B@C<7@F8<FF8@@:CCFG7:<<,:,,CF<FAFC,@C,<@6@,C@FGED=FG8,:4@FC,CE,B+@CEFE+ADD>@+8EE=C7=C+@FEGF9>FFFFGGCD9,CDEFCF,3+><<*:F1:F*=FC:7F7F7F:C8<C2<FF2*42,:,24C,2<CFEC:C::5*20CC9E:2<:6CFC@+9++0:*+:++2+AEFF++0<:+*<C8+++32<++3<CF@5?8?=C=88@E++20;@+++<EF+<68F8C0**;**+327>C*
@M01751:259:000000000-C669V:1:1101:24622:4645 1:N:0:AGAGTC
TAACGAAACAGGATTAGATACCCTGGTAGTCCACGCCCTAAACGATGTCTACTAGTTGTCGGGTTTTAATTAACTTGGTAACGCAGCTAACGCGTGAAGTAGACCGCCTGGGGAGTACGGTCGCAAGATTAAAACTCAAAGGAATTGACGGGGACCCGCACAAGCGGTGGATGATGTGGATTAATTCGATGCAACGCGAAAAACCTTACCTACCCTTGACATGTACGGAAGACCGAAGAGATTTGGTTGTGCTCGAAAGAGAACCGTAACACAGGTGCTGCATGGCTGTCGTCAGCTCGTG
+
CCCCCGGGGGGGGGGG?FGGGGGGGGGGGGGFFF7@DFFGGEGGGGGFGGGFGGGGGGGGGG7;CFDGEFG<CGFGGGFGGGCF7FGGGGGGGGFEG<9?FEFGGDGCGGFGGGGGGGGE<@7F@BFFCDFFCFGGGG?FFGFGGF<<FGDCDGDE<FF+CC8DFGGDGGGGFGCFEFFE99FFFDFF9@FG<<C**<FDE:C7:FACGGGFGGGGG7C7FA,?CG55CC*;885EC>5@ECCE:9EF8CEG7+;8:>:0*A?FCECF5*<FD88A8FC++0AC>;AEGGC8*:EC++775
@M01751:259:000000000-C669V:1:1101:18009:4756 1:N:0:AGAGTC
TAACGAAACAGGATTAGATACCCTGGTAGTCCACGCCGTAAACGATGTCGACTTGGAGGTTGTTCCCTTGAGGAGTGGCTTCCGGAGCTAACGCGTTAAGTCGACCGCCTGGGGAGTACGGCCGCAAGGTTAAAACTCAAATGAATTGACGGGGGCCCGCACAAGCGGTGGAGCATGTGGTTTAATTCGATGCAACGCGAAGAACCTTACCACCTTTTGACATGCCTGGACCGCCAGAGAGATCTGGCTTTCCCTTCGGGGACTAGGACACAGGTGCTGCATGGCTGTCGTCAGCTCGTGT
+
CCCCCGGGGGGGGGGGGGGGGGGGGGGGFGGGGGGGGGGGGGGGGGGGGGGGGGGGGGGGGGGGGGGGGGGGGGGGGGGGGGGGGGGGGGF=FGGGGGGDFGGGGGGGGGGCGGGGGGGGGGGGGDGGGGFGGGGGGGGGGGGG9FC<EGGGGGGG:FGGEFEGFFCEBFEG>F7<FEFFFFFGGGGGGGGFGGGGGGG5CE5@EGGGGGGGGGGGGGGGG++<8FGGGGGGDGG*/*88*CGGG+7:FFG?CFGGF5CEE8EDCFF8CGGFFGFFFGF6CFGEFF58@ECFGGC7?ECC5
@M01751:259:000000000-C669V:1:1101:13212:4826 1:N:0:AGAGTC
GCCAGTACGTCATCCCCACCTTCCTCGCGGCTTATCACCGGCAGTCTCCCTAGAGTGCCCAACTGAATGATGGCAACTAAGGACGTGGGTTGCGCTCGTTGCGGGACTTAACCCAACATCTCACGACACGAGCTGACGACAGCCATGCAGCACCTGTGTTCGCGTCCCCGAAGGGAACCCCGGATCTCTCCGGATGGCACGACATGTCAAGGGATGGTAAGGTTCTGCGCGTTGCTTCGAATTAAACCACATGCTCCACCGCTTGTGCGGGCCCCCGTCAATTCATTTGAGTTTTAACCTT
+
CCCCCGGGGGGGGAGGGGGGGGGGGGGGGGGGGGGGGGGGGGGDGFFGGGGGGGGGGGGGGGGGGGGGGGFGGGGGGGGGGGFCFGGGGGGGGGGEGGGGGGGGDFGGGGGGGGDGGGGGCGGGGGGGGGGDGGGGGCFGGGGGGGGGEFGGGGGFGGGGGGGGGGGGFGDC@CGFFCFGGGDCCCCFCGFGGG@@FFFGGGGGGCFFGFGGDCGGGFGGFGFCGFGGGGGGEGDGGGGGFDFGFGG*ACEC6E9FGGGGGGDEEG8C==CEEGGEGGD55CGGFGGG79CGFGGDA+:CD
@M01751:259:000000000-C669V:1:1101:12322:4861 1:N:0:AGAGTC
TAACGAAACAGGATTAGATACCCTGGTAGTCCACGCCCTAAACGATGCGAACTGGATGTTGGGTTCAACTAGGAACTCAGTATCGAAGCTAACGCGTTAAGTTCGCCGCCTGGGGAGTACGGTCGCAAGACTGAAACTCAAAGGAATTGACGGGGGCCCGCACAAGCGGTGGAGTATGTGGTTTAATTCGATGCAACGCGAAGAACCTTACCTGGCCTTGACATGCACGGAACTTTCCAGAGATGGATTGGTGCCTTCGGGAACCGTGACACAGGTGCTGCATGGCTGTCGTCAGCTCGTG
+
CCCCCGGGGGGGGGGGGGGGGGGGGGGGEFGGGGGGGGGGGGGGGGGGGGGGGGGGGGGGGGGGGGGGGGGGGGGGGFGFGGGGGGGGDFGGGGGGGEE7EGGGGGGGFGEFGGGGGGGGGGGGGGGGGGGGGGGGGG<EGGGGG8,3CDGGGGGGGDEEGGGEGGGGGC:FFGFFGFGFCEFGFFGGGGGGGGGGGGGGGEGGGGFFFCF+C9CFGGGGCEEF??F@CEGGGGGGFFCC9CCCEGFGGGGC=78FGGCE:*/;EE5*88<8*;CFCG?FF+<?8;0/@CCF*/7??6C7*
@M01751:259:000000000-C669V:1:1101:22588:4873 1:N:0:AGAGTC
GCCAGTACGTCATCCCCACCTTCCTCCGGTTTATCACCGGCAGTCTCCTTTGAGTTCCCGACCGAATCGCTGGCAACAAAGGATAAGGGTTGCGCTCGTTGCGGGACTTAACCCAACATTTCACAACACGAGCTGACGACAGCCATGCAGCACCTGTCTCACGGTTCCCGAAGGCACTGAGGCATCTCTGCCAGATTCCGTGGATGTCAAGAGTAGGTAAGGTTCTTCGCGTTGCATCGAATTAAACCACATTCTCCACCGCTTGTGCGGGCCCCCGTCAATTCATTTGCGTTTTAACCTT
+
CCCCCGGGFGGGGCFGGGGGCGGGCGGGGGGGGGFDGGGGGGEGGFGGGGD9FFFGGGGCCFGG@8BB<DFEGGGGGGFD<AFGGGGGGGGGGGEE=FEFEFGGGGDGGGGGFGGG7FFCFFGGGGGGC:BFG@DFCBFGGGGGGGGGGFFGGGGFGC,@FCB*DCFFDGGGG7FFGGDG,=<FBFFGGGFGCF:FGGGGGG>=<FGFFGCCFFGGGCFF@GCC:F+BCDCEG>EF@958CE@CF?C6;CF?+29CFD>F>EG:/A8<;8:EGGGCC5/2*+:C@9C99+:C5E=97+*?0
@M01751:259:000000000-C669V:1:1101:14563:4900 1:N:0:AGAGTC
GCCAGTACGTCATCCCCACCTTCCTCCGGTTTATCACCGGCAGTCTCCTTTGAGTTCCCGACCGAATCGCTGGCAACAAAGGATAAGGGTTGCGCTCGTTGCGGGACTTAACCCAACATTTCACAACACGAGCTGACGACAGCCATGCAGCACCTGTCTCACGGTTCCCGAAGGCACTAAGGCATCTCTGCCGAATTCCGTGGATGTCAAGAGTAGGTAAGGTTCTTCGCGTTGCATCGAATTAAACCACATGCTCCACCGCTTGTGCGGGCCCCCGTCAATTCATTTGAGTTTTAACCTT
+
CCCCCGGGGFGGGGFGGGGGGGGGGGGGGGGGGGGGGGGGGEGGGGFGGGGGGGFGGGGGGGGG@@:FFGGGGGGGGG8FFGGGGGGGGGGGGGGEGGGG8FGGGGGGGGFFFGGGDGFFGGGGGGGGGGGGDGFGGGGGGGGGGGGGGGGGGGGFGGGGCGFGGGGGGGGGEEGFGGGGGGGGGGGGGGCGGGGDFFGGGGGGGGGGGGGFFGDCFGGGGGFGGGGGG5CGE?E6EFEFGGGGGGGF=FGFFG?F8CGGDGEGGGFGGG5=EGGGGE5?EEGG7CFF?CGGGGGGF+>FG
@M01751:259:000000000-C669V:1:1101:9852:4952 1:N:0:AGAGTC
GCCAGTACGTCATCCCCACCTTCCTCCGGTTTGTCACCGGCAGTCTCATTAGAGTGCCCAACTAAATGTAGCAACTAATGACAAGGGTTGCGCTCGTTGCGGGACTTAACCCAACATCTCACGACACGAGCTGACGACAGCCATGCAGCACCTGTGTTCAGGTTCCCTTTCGGGCACAGCCAAATCTCTTCGGCCTTCCTGACATGTCAAGGGTAGGTAAGGTTCTTCGCGTTGCTTCGAATTAAACCACATGCTCCCCCGCTTGTGCGGGCCCCCGTCAATTCATTTGAGTTTTAACCTT
+
CCCCCGGGGGGGGGGGGGGGGGGGGGGGGGGGGGGGGGGGGGGGGFFGGGGGGGGGGGGGGGGGFGFGGGFG<FGGGGGGGGGGGGGGGGFEGFEGGGCEGGGGGGFGGGGGDGGGGGCFGGGGG:CCECDEGGGGGGGCCFGGGGDFFFEFGFGGGGGGGGGGGGGFCFGGGGGGGGGGFGGCCGGGGGGCGGGDF<FGFGGFGFGFCCBFE+2FFGGG,<?FFGFC88C*<**7B<CFFFGCGGG?@5:<++<C<*;EEC?E*;<F*:=8=:8E?>**/AFF77@G++8@CGFGGE>7C
@M01751:259:000000000-C669V:1:1101:24556:4977 1:N:0:AGAGTC
GCCAGTACGTCATCCCCACCTTCCTCCGGTTTGTCACCGGCAGTCTCCCATGAGTCCCCGCCATAACGCGCTGGCAACATGGAACGAGGGTTGCGCTCGTTGCGGGACTTAACCCAACATCTCACGACACGAGCTGACGACAACCATGCACCACCTGTGTGCGACCCTTACGGACCCACCATCTCTGGAGGATTTCCGCACATGTCAAGCCTAGGTAAGGTTCTTCGCGTTGCATCGAATTAAGCAACATGCTCCGCCGCTTGTGCGGGCCCCCGTCAATTCCTTTGAGTTTTAGCCTTGC
+
CCCCCGGGGGGGGGGGGGGGGGGGGGGGGGGGGGGGGGGGGDGFFDFFGGGGGFGGGGGGGGDGGGGGGGGGGGGGGGGGGGGGGGGGGGGG@EBC:FGGGGGCFGEGCFFFFGFGGGGGGGGGGGGGDGGGGCFGGFGGEGGGEDAFGFGGFGCDGF@FGFCDGGGDGGGG>FGGGGGF@@FCGGCFCFGEGGGGFGFEGGC@<CCGGGG@@CCGGGGGGGGGGF>GGGGD/CCE88:FGCFFGFGGFE0AF:8C5C8EGEEGCCC*:5?E5?8:C5*<CCFG9C<7@9ECF<67++*0*
@M01751:259:000000000-C669V:1:1101:10801:5172 1:N:0:AGAGTC
TAACGAAACAGGATTAGATACCCTGGTAGTCCACGCCGTAAACGATGAATGCTAGCTGTTGGGGTGCTTGCACCGCAGTAGCGCAGCTAACGCTTTAAGCATTCCGCCTGGGGAGTACGGTCGCAAGATTAAAACTCAAAGGAATTGACGGGGGCCCGCACAAGCGGTGGAGCATGTGGTTTAATTCGAAGCAACGCGCAGAACCTTACCATCCCTTGACATGTCGTGCCATCCGGAGAGATCCGGGGTTCCCTTCGGGGACGCGAACACAGGTGCTGCATGGCTGTCGTCAGCTCGTGTC
+
CCCCCGGGGGGGGGGGGGGGGGGGGGGGGGGGGGGGGGGGGGGGGGGGGGGGGGGGGGGGGGGGGGGGGGGGGGGGGGGGGGGCFGGGGGGGGGGGGGGGGGGGGGGDGGGGGGGGGGGGGGGGGGGGDGGGGGGGC9DBFGGGGGGGGGGGGGDF@FGGDEFGGGGGGGFGFFGGFGGGGGGFGGGGGGGGGGGGEGGGGGGGGGGGGGFGGGGGGGGGGGGGGGGGGCEFDFGGGGDGGGGGGGGGGC8@FCGGGGGDECCEGEEGGGGGFGFGGGG6C76CCEFFGG=FGFFFEGCF*
@M01751:259:000000000-C669V:1:1101:13873:5261 1:N:0:AGAGTC
GCCAGTACGTCATCCCCACCTTCCTCCGGTTTATCACCGGCAGTCTCCTTTGAGTTCCCGACCGAATCGCTGGCAACAAAGGATAAGGGTTGCGCTCGTTGCGGGACTTAACCCAACATTTCACAACACGAGCTGACGACAGCCATGCAGCACCTGTCTCAGAGTTCCCGAAGGCACCAAAGCATCTCTGCTAAGTTCTCTGGATGTCAAGGCCAGGTAAGGTTCTTCGCGTTGCATCGAATTAAACCACATGCTCCACCGCTTGTGCGGGCCCCCGTCAATTCATTTGAGTTTTAACCTT
+
CCCCCGGGGGGGGGGG9FGGGGGGGFGGGGGGGGGGGGGGGGGGGFGGGGGGGGFGGGGGEGGG@@CFFFGEGGGGGGGGGGGGGGGGGGGFFFG:CGGGGGGGGGGFGGGGGGGGGGGGGFGGGGEGFEEGGGGGGGGGGGGGGGGGGGGGGGFGCFFGGGGGGGGGGGEGGGGGGGGGGDFGGGC@FGG@FCFC@,<CFGGGG:FFGGGGGGGFGGGGGGGGFEGGGCEGGCC6CGGGGGGGGFGGGFGGGGGGDGGG5>C:8E++CEECEGGGEECCGCFC?EGGG78+<CEE60:CF
@M01751:259:000000000-C669V:1:1101:23526:5309 1:N:0:AGAGTC
GCCAGTACGTCATCCCCACCTTCCTCCGGTTTATCACCGGCAGTCTACTTTGAGTTCCCGACCGAATCGCTGGCAACAAAGGATAAGGGTTGCGCTCGTTGCGGGACTTAACCCAACATTTCACAACACGAGCTGACGACAGCCATGCAGCACCTGTCTCACGGTTCCCGAAGGCACTAAGGCATCTCTGGCGAATTCCGTGGATGTCAAGAGTAGGTAAGGTTCTTCGCTTTGCATCGAATTAAACCACATGCTCCAACCCTTGTGCGGGCCCCCGTCAATTCATTTGAGTTTTAATCTT
+
CCCCCGCFGGDGGGGFFGGCDGGGFGGECFGGGG9EFGGGGGGGGD,CFCGGGFFFFGGGCFFF@+88CFFGCGFGGGCGG,CCFGG9=EFC8=>7?=@=DEB4>7CFFD<<F8:<=FGFF?F9AFFGGEDF+@BFGBFFG7F<CAB@F,@<FCFDFC,,3,8*F7:F:FG>FEFFFF@C:<F<,,3<FC,?CC***7<CF*CCFG7,<C:FCC,2,>FC97,7:C7<;8*2*<:9F9**8C*0<<CCGFGG6+<<+0+<*;=EEC++*:*:*8**22CC5+<<<@E3+0*3<?F+3+:FF
@M01751:259:000000000-C669V:1:1101:10576:5312 1:N:0:AGAGTC
GCCAGTACGTCATCCCCACCTTCCTCCGGTTTATCACCGGCAGTCTCCTTTGAGTTCCCGACCGAATCGCTGGCAACAAAGGATAAGGGTTGCGCTCGTTGCGGGACTTAACCCAACATTTCACAACACGAGCTGACGACAGCCATGCAGCACCTGTCTCAGCGTTCCCGAAGGCACCAAAGCATCTCTGCTAAGTTCGCTGGATGTCAAGAGTAGGTAAGGTTCTTCGCGTTGCATCGAATTAAACCACATGCTCCACCGCTTGTGCGGGCCCCCGTCAATTCCTTTGAGTTTTAACCTT
+
CCCCCGGGGGGGGFGEFDEEGGGGFEFGGGGGFCFGFFEFEGFFFFGGGCGGGGGFEFGCFGGGFFFEGGCF@GFGGGGGGGFGGFDGFGGCFBFEGFEFGCGGEEGGGGGFFGGGGGG9A<DEFGECGFGG>FDFFGGGGDAF@CFGFFGCF7<,=FFGFEEFFEGFFFFGGDGGGCFCGF,3<CBFGGGGGDFGFFEFECCCGGGFGCGGGCFGGGGFGDFFGFBECGEGGGD9:+*A?88CG7:8C8CCCFCFGGGGDCEE5C69AEECC8CCE==55?9+0:A++0AFGCFFG7CFG
@M01751:259:000000000-C669V:1:1101:16769:5350 1:N:0:AGAGTC
GCCAGTACGTCATCCCCACCTTCCTCCGGTTTATCACCGGCAGTCTCCTTTGAGTTCCCGACCGAATCGCTGGCAACAAAGGATAAGGGTTGCGCTCGTTGCGGGACTTAACCCAACATTTCACAACACGAGCTGACGACAGCCATGCAGCACCTGTCTCACGGTTCCCGAAGGCACTAAGGCATCTCTGCCAAATTCCGTGGATGTAAAGAGTAGGTAAGGTTTTTCGCGTTGCTTCGAATTACACCACATGCTCCACCGCTTGTTCGGGCCCCCGTCAATTAATTTGATTTTTAACCTT
+
CCCCCFGFCFF;CFFG9@FFFCFGGGGGCGGFGEGGGGGGGG7FFGGDFGGGG<FFGFGC>GGGF+@FEE?FGGEFGGGGGGCGFGG9CGGGGG7@CFGFCGGGG7FFF?A?<E?FFGGGF9FEGGCFGG7:FF8BDF7BCFGCGEGFF9FF<>FCEFGGFGGCCGGFFC7<7:,DFFFFC7@,CF<>F;@:F,<?@FFGF*<FGGG,<?FF:FC,C<9CCFC,,<;818?EEECC9EE5CF89+<3;ECF?+CCCEFD>EEGGF8+<8*:E58/58CEGGG7++<C7+<<:?A9/0A>7D
@M01751:259:000000000-C669V:1:1101:4805:5382 1:N:0:AGAGTC
TAACGAAACAGGATTAGATACCCTGGTAGTCCACGCCGTAAACGATGAATGCTAGCTGTTGGGGTGCTTGCACCGCAGTAGCGCAGCTAACGCTTTAAGCATTCCGCCTGGGGAGTACGGTCGCAAGATTAAAACTCAAAGGAATTGACGGGGGCTCGCACAAGCGGTGGAGCATGTGGTTTAATTCGAAGCAACGCGAAGAACCTTACCTGGCCTTGACATGCTGAGAACTTTCCAGAGATGGATTGGTGACTTCGGGAACTCATACACAGGTGCTGCATGGCTGTCGTCAGCTCGATTC
+
CCCCCFGGGGGFFFFGGFGGGF<EFFFFFFF<EFDGFG7@CFGCEF8C@CECF<@FCFFFGGGGG7CGCFDFFGEG7+BFECFGC:7FFGGECEGGFFCDFGCF98F:FFGFGCFGFDDGGGGGGGGGDFFFFCBFGA=<FE8AFGFFFCFG@ED*@CCC>FFG@7CFDC1,,<FC<;C<FEFGGFG77+4=CGG7BFGGGGF8*;+:CCFF5AEGG6CF97+<7EFFCCEGFF?@?F7:8<C?0+<*2CC+<CGCGG*:C;+0:+3:98+**3<FCCF6C9***/A<;FFGGF+0***22
@M01751:259:000000000-C669V:1:1101:19338:5420 1:N:0:AGAGTC
GCCAGTACGTCATCCCCACCTTCCTCCGGTTTGTCACCGGCAGTCTCCTTAGAGTGCCCACCATAACGTGCTGGTAACTAAGGACAAGGGTTGCGCTCGTTACGGGACTTAACCCAACATCTCACGACACGAGCTGACGACAGCCATGCAGCACCTGTGTCAGAGTTCCCGAAGGCACCAATCCATCTCTGGAAAGTTCTCTGCATGTCAAGGCCTGGTAAGGTTCTTCGCGTTGCTTCGAATTAAACCACATGCTCCACCGCTTGTGCGGGCCCCCGTCAATTCATTTGAGTTTTAACCC
+
CCCCCGGGGGGGGGGGGGGGGGGGGGGGGGGGGGGGGGGGGGGGGGGGGGGGGGGGGGGGGGGGGGFGFEFGGGGGFGGGGGGGGGGGGGGGGGGGCGGGGGGGGGGGGGGGGGGDGGGGE?FFGGGGDFGGGGGCFGCFGGGGGGFGGCEFFGGFGGG=FGFGGGGGGGGGGGGGGGGGGFGFDFGFFFGGGGGGGGGFGGGFGCGGGGGC7FFDDGFFECCFFFGECCCGGGGD9CG7F7B8?FFG*8CFG+<CF8<CFEGEG=F6CEDEDCEGGDEE*:+<:FGGG+<5<CFG:CFD5
@M01751:259:000000000-C669V:1:1101:12427:5428 1:N:0:AGAGTC
GCCAGTACGTCATCCCCACCTTCCTCCGGTTTATCACCGGCAGTCTCCTTTGAGTTCCCACCATTACGTGCTGGCAACAAAGGATAAGGGTTGCGCTCGTTGCGGGACTTAACCCAACATTTCACAACACGAGCTGACGACAGCCATGCAGCACCTGTCTCAGAGTTCCCGAAGGCACTAAAGCATCTCTGCTAAATTCTCTGGATGTCAAGAGTAGGTAAGGTTCTTCGCGTTGCATCGAATTAAACCACATGCTCCACCGCTTGTGCGGGCCCCCGTCAATTCCTTTGAGTTTCAGTCT
+
C<CCCFEGGGFGFGEG9F@-@FGFFDCFFGGGGGFFEFGGEGGGF9EFFGG9ECFGFDFGG7FGCFGGEFFCFGG8F@EFGG8EFGFFG?EFGFGG:FFGGFGDGGCFFGGGFGGCF>@EGG,E<FGCFEGDF@CGGGDGGGGGGCEF,,3B<>ECFGGF,@C<FFGGGFGGGGG>FGGGGE<FF9<CF@;ECGGGGGFFFGGGGFGGGGCGGF@CFGGFGGFFFGGCCGCEFFBCG@FG+<CGF9CBCGFFGCG79@CFF>E:AEG+9EG8*/CE57:=EEGGF++<CF+:EGC?ECFFD
@M01751:259:000000000-C669V:1:1101:15543:5438 1:N:0:AGAGTC
TAACGAAACCGGATTAGATACCCTGGTAGTCCACGCCGTAAACGATGTCGACTTGGAGGTTGTTCCCTTGAGGAGTGGCTTCCGGAGCTAACGCGTTAAGTCGACCGCCTGGGGAGTACGGCCGCAAGGTTAAAACTCAAATGAATTGACGGGGGCCCGCACAAGCGGTGGAGCATGTGGTTTAATTCGATGCAACGCGAAGAACCTTACCTACTCTTGACATCCACGGGATCTGGCAGAGATGCCTGAGTGCCTTCGGGAACCGTAAGCCAGGTGCTCCATGGCTGTCGTCAGCTCGTGT
+
CCCCCGGG7FFGCFEGFGGGG<<FF<FFAEFEFCEGGGGGGFGGGGGGD8FGGGGGGGGGGGGDFGGGGGGGG,7<FCGFFGFGGGC+CEEFGGGCGGGFGGGGGGGGGEGGGGF@FFGGCGC@CFEEF,=FD9FD,,8BCFG,=FGFD9FGEGGGG777**=F77FCFFGGBFC:<BGC<BEFFCFF:CCFF<CFD5CEG5EFG8EC<CCFCC6+<EFGC7@E@8+88*:8;CCFDG58*AF+++3<6?F<@7+3<ECGG**;*/*1*++0/A@689+++<C?*;82+1AG**7+<7)**
@M01751:259:000000000-C669V:1:1101:7475:5537 1:N:0:AGAGTC
TAACGAAACAGGATTAGATACCCTGGTAGTCCACGCCGTAAACGATGTCGACTTGGAGGTTGTTCCCTTGAGGAGTGGCTTCCGGAGCTAACGCGTTAAGTCGACCGCCTGGGGAGTACGGCCGCAAGGTTAAAACTCAAATGAATTGACGGGGGCCCGCACAAGCGGTGGAGCATGTGGTTTAATTCGATGCAACGCGAAGAACCTTACCTACTCTTGACATCCAGCGAACTTTCCAGAGATGGATTGGTGCCTTCGGGAACGCTGAGACAGGTGCTGCATGGCTGTCGTCAGCTCGTGT
+
CCCCCGGGGFGGGGGFGGGGGGGFFGGGGGGGGGGGGGGGGGGGGGGGGGGGGGGGGGGGGGGGGGGGGFFGF,BFCF>FEFGGECFGGGGGGCGCFGGA<FDGGEGGGGGGGGD:CFGGGGGGDGDGF>FFFF9EEFGFGGGGGGGGGGGGGGGD@FGFEGGGGGGDCGGEFFCBFGGG::AFGFGGFEGGGGGGFGGGGEGGFFEF?FGGFGC?AF7A@CFFF?FGGEGGEGGFFGGFGGGGD8:<CCCG?FGCCGEE8>CC8CC=5<@FGFEFGGGF6ECC;F*;<:@5757CF57FF
@M01751:259:000000000-C669V:1:1101:11326:5559 1:N:0:AGAGTC
GCCAGTACGTCATCCCCACCTTCCTCCGGTTTGTCACCGGCAGTCTCCTTAGAGTGCCCACCATAACGTGCTGGTAACTAAGGACAAGGGTTGCGCTCGTTGCGGGACTTAACCCAACATCTCACGACACGAGCTGACGACAGCCATGCAGCACCTGTCTCACGGTTCCCGAAGGCACTAAGGCATCTCTGCCAAATTCCGTGGATGTCAAGAGTAGGTAAGGTTCTTCGCGTTGCATCGAATTAAACCACATGCTCCACCCCTTGTTCGGGCCCCCGTCAATTCATTTGAGTTTTAACCT
+
CCCCCGGGGGFGGCGGGGGGGGGGFGGGGGGGGGGGGFGGGGGGGGGGGGGGGGGGGFGGGGGGGGGGFFGGGGGDGGGGFGGGGGGGGGGCEGGGGGGGGFGGGC@CGFGGGGGGGDGGGCGGGGGGGGGGGGGGGGGGGCEDEGGDGGGGGFGGGGGGGFGGGGEFFGFG:FGGGGGGFGFGGGGGGGGGFFFGGFCE7FCG<FFCFGGGGGGGGGGCCGFFGGGFFGGDGEGG9FG8FFFGFGGGGFFGDC?9?CFG8*2@C?C+<EEEEEEGGD:ECEFF?FGFE++2<EFGFF77:
@M01751:259:000000000-C669V:1:1101:12551:5589 1:N:0:AGAGTC
TAACGAAACCGGATTAGATACCCTGGTAGTCCACGCCGTAAACGATGATAACTAGCTGTCCGGGGACATGGTCTTTGGGTGGCGCAGCTAACGCATTAAGTTATCCGCCTGGGGAGTACGGCCGCAAGGTTAAAACTCAAAGGAATTGACGGGGGCCTGCACAAGCGGTGGAGCATGTGGTTTAATTCGAAGCAACGCGCAGAACCTTACCAGCGTTTGACATGTCCGGACGACTTCTGGAGACAGATTTCTTCCCTTCGGGGACTGTAACACAGGTGCTGCATGGCTGTCGTCAGCTCGT
+
CCCCCGGGGGGGGCGGGGGGGGGGGGGGGGGGFGGFFGFGGGGGGGGGGGGGGGGGGFGGGGGFGGGGAFGFGGGGGGGGGGFECFGGGGGGGGGGGGGGGGGGGGGGFGGGGGCFGGGGGGGGGGGGGFGGFFGGGFGGFGGGGGGEGGGGGGGDGFFGGGGGGGGE<F@<CFCGFFFFCFGGGGGFGEGEGDGFDGCGGDEC;8CGGFFFCGGEEGDGGGFCF+AEG5CEECGGGG7F9*:**08AE<AAE<<CFGGGGCC*:EF+<AEC?FC*CEGGFCCG+;5;*2<*:=EC6CD*)
@M01751:259:000000000-C669V:1:1101:17376:5603 1:N:0:AGAGTC
TAACGAAACAGGATTAGATACCCTGGTAGTCCACGCCGTAAACGATGTCGACTTGGAGGTTGTTCCCTTGAGGCGTGGCTTCCGGAGCTAACGCGTTAAGTCGACCGCCTGGGGAGTACGGCCGCAAGGTTAAAACTCAAATGAATTGACGGGGGCCCGCACAAGCGGTGGAGCATGTGGTTTAATTCGATGCAACGCGAAGAACCTTACCTACTCTTGACATCCACGGAATTTGGCAGAGATGCCTTAGTGCCTTCGGGAACCGTGAGACAGGTGCTGCATGGCTGTCGTCAGCTCGTGT
+
CCCCCGGGCEGEFCFFGGGGFFEFCDFFGGFDFFG@FGCGGGGGDGGFGDC+BFFFGCCFCGGGCAFFGGACF,FGEG=,:C8::CF@FGGFCEGGGCFDEG:=FFCEECGFG7CC=FEFGGGGGFEGEFGECGG93<B8FCFFFFGCC<F*:FE71<BCCFEFDCEEC<<F7=:<CC:<21C<BEGE7FFFGGGFGGDGG>EC;FGFGEGFGGCFFGFG?FG+:?GGGE88FF?78FGGGGGG78<@F?FGGGFGG5E>5?CFDE@FG7+2CFFEFFFGGG?FGCGFGF=*:=+<+:59/
@M01751:259:000000000-C669V:1:1101:20413:5680 1:N:0:AGAGTC
TAACGAAACCGGATTAGATACCCTGGTAGTCCACGCCGTAAACGATGTCGACTTGGAGGTTGTTCCCTTGAGGAGTGGCTTCCGGAGCTAACGCGTTAAGTCGACCGCCTGGGGAGTACGGCCGCAAGGTTAAAACTCAAATGAATTGACGGGGGCCCGCACAAGCGGTGGAGCATGTGGTTTAATTCGATGCAACGCGAAGAACCTTACCCACTCTTGACATCCAGCGAACTTTCCAGAGATGGATTGGTGCCTTCGGGAACGCTGAGACAGGTGCTGCATGGCTGTCGTCAGCTCGTGT
+
CCCCCGGGGGGGGGGGGGGGGGGGGGGGGGGFFFGGGGGFGGGGGGGGGGGGGGGGGDGGGGGGGGGGGGGGGFGGGFGGGGGGGDGGGGGGGGGGGGGFFGGGGGGGGGGGGGEEGGGGGGGECGGGGGGFFGGGFGGGGGGFGGEFFGCFGGGGGCEGGGGGGCGGGG7CCGGGGGGC<CFEGFF<FCCGGGGCEGGGGGG68FGGGFG+AEGGGGFGF7F?FGGGGGGGGGGEGDGC**<+@?AEFGGG?EEC6E588EGGGEE58CGGFCFCFGCF6EE=FFEGGFECFE6?6C7F<
@M01751:259:000000000-C669V:1:1101:22084:5769 1:N:0:AGAGTC
GCCAGTACGTCATCCCCACCTTCCTCCGGTTTATCACCGGCAGTCTCCTTTGAGTTCCCGACCGAATCGCTGGCAACAAAGGATAAGGGTTGCGCTCGTTGCGGGACTTAACCCAACATTTCACAACACGAGCTGACGACAGCCATGCAGCACCTGTCTCACGGTTCCCGAAGGCACTAAGGCATCTCTGGAAAGTTCTCAGCATGTCAAGGCCAGGTAAGGTTCTTCGCGTTGCTTCGAATTAAACCACATGCTCCACCGCTTGTGCGGGCCCCCGTCAATTCATTTGAGTTTTAACCTT
+
CCCCCGGGGGGGGGGGGGGGGGGGGGGGGGGGGGGGGGGGGGGGGGGGGGGGGFGFFGGGEEGGC@CFFGGGGGGGGGGGGGGGGGDGFGGGGGGGGGGGGGGDGGGGGGGGGFGFGGGFFGGGGGGGGCGGGGGGGGDGG7DGGGGGGGGGGGGGGGGGGGGGGGGGG7:FGGGGGGGGFFGFGGFGGC7FFFGFGGGGGGGGGCFGGCFGGGGGGGGGGFGGF9B9BEEG>EEGGG8@8FC+AFF8:CGG@F<CFGG>8EGECFC:EE*/:*8>EGGDCFFFFFGG?FEGCFF+<+:FG
@M01751:259:000000000-C669V:1:1101:17363:5913 1:N:0:AGAGTC
TAACGAAACAGGATTAGATACCCTGGTAGTCCACGCCGTAAACGATGTCGACTTGGAGGTTGTTCCCTTGAGGAGTGGCTTCCGGAGCTAACGCGTTAAGTCGACCGCCTGGGGAGTACGGCCGCAAGGTTAAAACTCAAATGAATTGACGGGGGCCCGCACAAGCGGTGGAGCATGTGGTTTAATTCGATGCAACGCGAAGAACCTTACCTACTCTTGACATCCACGGAATTCGGCAGAGATGCCTTAGTGCCTTCGGGAACCGTGAGACAGGTGCTGCATGGCTGTCGTCAGCTCGTGT
+
CCCCCGGGGGGGGGGGGGGGGGGGGGGGGGGGGGGGGGGGGGGGGGGGGGGGGGGFFGGGGCGGGGDGGEGGGGGGGGGGGGGGGGGGGFGGGGGGGGGGGGGGGEGDGGGGGGGGGGGGGGGGGGDGGGFGGGGGGGCGGGFFGGGGGGGGGGGCEGGGDGGGEGGEGGGCGGGGGFCGGGGGFFGGGGGGGGGGGGGGGDGGGGGGFF?9C?EGFD9FFGG6ECGGGG>CEFGFGGGGGGCCDGFFECG?FEFF+:CEED8FEE;;:7CC8E9+2<9<+<9F;@5EEG8;**<E0/)*1
@M01751:259:000000000-C669V:1:1101:23557:5954 1:N:0:AGAGTC
GCCAGTACGTCATCCCCACCTTCCTCCGGTTTATCATCGGCAGTCTCCTTTGAGTTCCCGACCGAATCGCTGGCAACAAAGGATAAGGGTTGCGCTCGTTGCGGGACTTAACCCAACATTTCACAACACGAGCTGACGACAGCCATGCAGCACCTGTCTCACGGTTCCCGAAGGCACTAAGGCATCTCTGCCGAATTCCGTGGATGTCAAGAGTAGGTAAGGTTCTTCGCGTTGCATCGAATTAAACCAAATGCTCCACCGCTTGTGCGGGCCCCCGTCAATTCCTTTGAGTTTTAACCTT
+
CCCCCGGGGGGGGEGGGGGGGGGFFFGDGGGGGGGGGGGGGGGFFFGGGGGGGGGFCEF:FGGGGFGGD<@@C@FGFGGFEFEGGFCF<FGCFF:FEEGGG+BGGGGEFGGGGGGGGGGEF@FGGGGGGDGGGG8<D=FFFEGGGGGFF<F<<FCFGGGGCGFFGG>DFEGEGC@FG?FF:FFGFF9;CCFGGDFGGGGGG*<:CC2?FC,>FC@:FCCF9F<,?B;?**?>E:EG72;8EFGGECEC@*:0+2<CFGGGC58CEF+9*:CCE*?E**2*1+<++3CFF7FG?9+<CF>CC
@M01751:259:000000000-C669V:1:1101:14865:5961 1:N:0:AGAGTC
GCCAGTACGTCATCCCCACCTTCCTCCGGTTTGTCACCGGCAGTCTCCCTAGAGTGCCCAACTGAATGCTGGCAACTAAGGATAGGGGTTGCGCTCGTTGCGGGACTTAACCCAACATCTCACGACACGAGCTGACGACAACCATGCACCACCTGTCACCATTGTCCCCGAAGGGAAAACTTGATCTCTCAAGCGGTCAATGGGATGTCAAGAGTTGGTAAGGTTCTTCGCGTTGCTTCGAATTAAACCACATGCTCCACCGCTTGTGCGGGTCCCCGTCAATTCCTTTGAGTTTCAGCCT
+
CCCCCGGGGGGGGGGGGGGGGGGGGGGGGGGGGGGGGGGGGGGGGFGGGGGGGGGGGGGGGGGGGGGGGGGGGFGGGGGGFGGGGGGGGGGGGGGGGGGFGEGGGGGGGGGGGGGGGGFFFGGGGGGGGGGGGGGGEGGGGGGGGGGGGGGGGCFGGGFG?FGGGGGGFCGCGGECGFGGGGGGG9FGDGGGFGGG:<CCFFCC7CGGGGGGFGGGGGGGGGGGGGGFGGGGGC>;:CF8EGGGEFGGGGGGGGGF+<CGCEGEGGGC@E=5EEFFGDGG5/CEEDF??+<CCGG+<+:5*
@M01751:259:000000000-C669V:1:1101:14932:5983 1:N:0:AGAGTC
TAACGAAACAGGATTAGATACCCTGGTAGTCCACGCCGTAAACGATGTCGACTTGGAGGTTGTTCCCTTGAGGAGTGGCTTCCGGAGCTAACGCGTTAAGTCGACCGCCTGGGGAGTACGGCCGCAAGGTTAAAACTCAAATGAATTGACGGGGGCCCGCACAAGCGGTGGAGCATGTGGTTTAATTCGATGCAACGCGAAGAACCTTACCTACTCTTGACATCCACGGAATCTGGCAGAGATGCCTCAGTGCCTTCGGGAACCGTGAGACAGGTGCTGCATGGCTGTCGTCAGCTCGTGT
+
CCCCCGGGGGGGGGGGGGGGGGGGFGGGGGGGGEGGGGEGGGGGGGGGGGGGGGGGGGGGGGGGGGGGGGGGG,FFFGGGGGGGGGGGGGGGGGGGGGGGGGDGGGGGGGGGGG7FFCEDGGGCCCGGGGGGGGGGGGGGGFGGGGGGGGGGGGGGGGGGGCFGFFGGGGGFFGGFGGGGFGFGGGGGGGGGGGGGGDGGGCGGDGGGGGCECCFFFGGGGCEF;CFGDGEGFGGGGGDEGGGGFE+8CF@FGGGGEFECEGG=CGCFE++288<?FGGG6<9FF@EGG5*@7=6?6EDG5
@M01751:259:000000000-C669V:1:1101:13653:6002 1:N:0:AGAGTC
TAACGAAACAGGATTAGATACACTGGTAGTCCACGCCGTAAACGATGAATGCTAGGTGTTAGGGGTTTCGATACCCTTGGTGCCGAAGTTAACACATTAAGCATTCCGCCTGGGGAGTACGGTCGCAAGACTGAAACTCAAAGGAATTGACGGGGACCCGCACAAGCAGTGGAGTATGTGGTTTAATTCGAAGCAACGCGCAGAACCTTACCATCCCTTGACATGGCATGTTACCTCGAGAGATCGGGGATCCTCTTCGGAGGCGTGCACACAGGTGCTGCATGGCTGTCGTCAGCCCGTG
+
CCCCCGGGGGGGGGGGGGGGG,CCFFGGGGGGGGFEEEFGGGFEGGFGGGGGCFGD,CFGFFG@FGGEGECEFFGEFGFCFGGFGGECFEFAFGG<FGGGFEDFGFEDF@BCGGG+=BFGGGGDGEE:FFGGG@EFGG?FEGGGGGGG@BFEGGGGDGGEGEGGGGGCFFED:FDFCCFCF,6>:=F<EGFGGGGGGGGCGGCFFFFCGG:<AFC<CFCFDDCFFF*8BFG@,2C@E8:EGG8<<@>85?5**+<77<5CEECGEG*85CC8**@<6C?F66CEGGGDC@=;*:7+*21>/
@M01751:259:000000000-C669V:1:1101:14187:6005 1:N:0:AGAGTC
TAACGAAACAGGATTAGATACCCTGGTAGTCCACGCCGTAAACGATGTCGACTTGGAGGTTGTTCCCTTGAGGAGTGGCTTCCGGAGCTAACGCGTTAAGTCGACCGCCTGGGGAGTACGGCCGCAAGGTTAAAACTCAAATGAATTGACGGGGGCCCGCACAAGCGGTGGAGCATGTGGTTTAATTCGATGCAACGCGAAGAACCTTACCTACTCTTGACATCCACGGAATTCGGCAGAGATGCCTTAGTGCCTTCGGGAACCGTGAGACAGGTGCTGCATGGCTGTCGTCAGCTCGTGT
+
CCCCCGGGGGGGGGGGGGGGGGGGGGGGGGGGGGGGGGGGGGGGGGGGGGGGGGGGGGGGGGGGGGGGGGFGGFGFFGGGGGGEGGGGGGGGDGGGGGGGGGGGGEGGGGGGGGGGGGGGGGGGGGGGGGDGGGGGGGGGGGGGGCFGGGGGGGGGGGGGGGGGGGGGGGGFFGFGGGGGGFFFGGGGGGFGGGGGGECGCEGGGCGF:8FCCECCFGFGGGGFFFGDGGGGG7EFEGDCFEC?FGGFGC?+CEGG6C8EGEGCEGFF5EGG@=@6CFGFEGFFFC>FCC@FFGGGFEDG7
@M01751:259:000000000-C669V:1:1101:15614:6010 1:N:0:AGAGTC
GCCAGTACGTCATCCCCACCTTCCTCTCGGCTTATCACCGGCAGTCCCCCTAGAGTGCCCAACTGAATGATGGCAACTAGGGGCGAGGGTTGCGCTCGTTGCGGGACTTAACCCAACATCTCACGACACGAGCTGACGACAGCCATGCAGCACCTGTATCCGGTCCAGCCGAACTGAGGGAAACCATCTCTGGTAACCGCGACCGGTATGTCAAGGGCTGGTAAGGTTCTGCGCGTTGCTTCGAATTAAACCACATGCCCCACCGCTTGTGCGGGCCCCCGTCAATTCCTTTGAGTTTTAA
+
CCCCCGGGGGGGGGFGGGGGGGGGGGGFGGGGGGGGGGGGGGGGGGGGGGGGGGGGGGGGGGGGGGGGGGGFGGGGFFGGGGGEGGGGGGGGGGGGGGGGFGGGGGGGGGGGCGGGGGGGGGGGGGGGGEGGDGGFGGGGGGGGGGGGGGGGGGGGGFGGGGGC:FGGFGGGGGGFGGGGGGGGFGGG>FCGFGCCF9:FEGGGG>ECGGGG7FGF>>FEG8C9:CCF9<<<C?C85?EG79:CFGFFGG+;CFE@@C+;CGGGCEC8*C<9?8E=:EGED*27CCF<CCFFG7*3<CG*2
@M01751:259:000000000-C669V:1:1101:14435:6091 1:N:0:AGAGTC
GCCAGTACGTCATCCCCACCTTCCTCCGGCTTATCACCGGCAGTCCCCCTAGAGTGCCCAACTCAATGCTGGCAACTAGGGGCGAGGGTTGCGCTCGTTGCGGGACTTAACCCAACATCTCACGACACGAGCTGACGACAGCCATGCAGCACCTGTGTCCACGTCCCGAAGGAACGACCTCATCTCTGAGGACTTCGTGGCATGTCAAGGGCTGGTAAGGTTCTGCGCGTTGCTTCGAATTAAACCACATGCTCCACCGCTTGTGCGGGCCCCCGTCAATTCCTTTGAGTTTTAATCTTTC
+
CCCCCGGGGFGGGGGGGGGGGGGGGGGGGGGGGGGGGGGGGGGGGGGGGGGGGGGGGGGGGGGGGGGGGGGFGEFGGGGGGGGGGGDGGGGGGGGGGGGGGGGGGGGGGGGFGGGGGGGGGGGGGGGGGGGGGGGGGGGGGGGGGGGGGGGGGGGGFGGGGGGGFGEGEGGGGGGGGCGGGGGG:FGGFFCFGFGGGFCCGAF6<E@FC6CEGGGGFGFE9:CC7FGGGEGGGGCCEFCGGCGGEGGGG6CGFCFGGGGGEEFFCGGDGG8EEE5:CEGGFEGGGF++:EG7<:?9+<F**
@M01751:259:000000000-C669V:1:1101:6725:6112 1:N:0:AGAGTC
GCCAGTACGTCATCCCCACCTTCCTCCGGCTTATCACCGGCGGTTCCTTTAGAGTACCCAACCAAATGATGGTAACTAAAGGCGAGGGTTGCGCTCGTTGCGGGACTTAACCCAACATCTCACGACACGAGCTGACGACAGCCATGCAGCACCTGTGTTCCAGTCCCCGAAGGGAAGAGATCCATCTCTGGCAATCGTCCGGACATGTCAAACGCTGGTAAGGTTCTGCGCGTTGCTTCGAATTAAACCACATGCTCCACCGCTTGTGCAGGCCCCCGTCAATTCCTTTGAGTTTTAACCT
+
CCCCCGGGGGGGGGGGGGGGGGGGGGGGGGGGGGGGGGGGGGGGGGGGGGGGGGGGGGGGGGGGGGGGGGGGFAFGGGGGGGGGGDGGEGCFFGGGGGGGGGGGGGGGGGGFGGGGGFGA<DFDFGGGGGCGEFGDEGGEFGGFGCGFCGGGGGGF?FGGGGGGFGGGEGEGFFFFGGFFGGFGGFFFGGG@FCFGGGFGGGC:EGFGGGG7+;CC>>CGGGFEFFF+9>8>ECECFFFEGGFGGFGCFF5EE?8<<?86FEGEE*;?C7?6?8CG5*:?E*<0<AFGG7AFGGCGF7*::
@M01751:259:000000000-C669V:1:1101:7859:6153 1:N:0:AGAGTC
TAACGAAACAGGATTAGATACCCTGGTAGTCCACGCCGTAAACGATGTCGACTTGGAGGTTGTTCCCTTGAGGAGTGGCTTCCGGAGCTAACGCGTTAAGTCGACCGCCTGGGGAGTACGGCCGCAAGGTTAAAACTCAAATGAATTGACGGGGGCCCGCACAAGCGGTGGAGCATGTGGTTTAATTCGATGCAACGCGAAGAACCTTACCTACTCTTGACATCCACGGAATTTGGCAGAGATGCCTTAGTGCCTTCGGGAACCGTGAGACAGGTGCTGCATGGCTGTCGTCAGCTCGTGT
+
CCCCCGGGGGGGGGGGGGGGGGGGGGGGGGGGGGGGGGGGGGGGGGGGGGGGGGGGGGGGGGGGGGGGGGGGGFFFGGGGGGGGGGGGGGGGGGGGGGGGGGGEGGGGGGGGGGGGGGGGGGGGGGGGGGGGGGGGGGGGGGGGGGGGGGGGGGGGGGGGGGGFGGGGGGGGGGGGGFGGFGGGGGGGGGFGGGGGGGGGGG>F6CGGGGGGGGGGGFFFCFFGFGGGGGGGGGCFGFG88CFFDEGGGGGGGCGFFGGCGGGG5/;=EGGGGGGGGGGGGGGG>CCC9@;5>GGGGG5*1
@M01751:259:000000000-C669V:1:1101:3959:6230 1:N:0:AGAGTC
TAACGAAACAGGATTAGATACCCTGGTAGTCCACGCCGTAAACGATGATAACTAGCTGTCCGGGAACTTGGTTTTTGGGTGGCGCAGCTAACGCATTAAGTTATCCGCCTGGGGAGTACGGTCGCAAGATTAAAACTCAAAGGAATTGACGGGGGCCCGCACAAGCGGTGGAGCATGTGGTTTAATTCGATGCAACGCGAAGAACCTTACCAGCGTTTGACATGTCCGGACGATTTCCAGAGATGGATCTCTTCCCTTCGGGGACTGGAACACAGGTGCTGCATGGCTGTCGTCAGCTCGT
+
CCCCCGGGGGGGGGGGGGGGGGGGGGGGGGGGGGEGGGGGGGGGGFFGGGGGGGGGGGGGGGGGGGGCGGGGCF7E+FGGGGG>EGGGGFGGGGGGGGGGGFGGGGGGGGGGG7?FEGGECFEEGGGGGGGGGGGGGGGGGGGGGGGGGGGGGGGGCEGGGGGCDFG:1C<FGGCCC<@CGGC7FE9CFCF:FGFFEGG78CGCCFGGFC+<68E5;EEFGFEGF:+;EGECECEFFFGGGGGGFG6+20<:CCC6ECF*//:*2**;;@FF6*1:<+79?+++:CFGDF+8*1*>E9771
@M01751:259:000000000-C669V:1:1101:19492:6410 1:N:0:AGAGTC
GCCAGTACGTCATCCCCACCTTCCTCCGAGTTGACCCCGGCAGTCTCCTATGAGTCCCCGCCATAACGCGCTGGCAACATAGAACGAGGGTTGCGCTCGTTGCGGGACTTAACCCAACATCTCACGACACGAGCTGACGACAACCATGCACCACCTGTACACCGACCACAAGGGGGCGACCATCTCTGGCCGTTTCCGGTGTATGTCAAGCCTTGGTAAGGTTCTTCGCGTTGCATCGAATTAATCCGCATGCTCCGCCGCTTGTGCGGGCCCCCGTCAATTCATTTGAGTTTTAACCTTT
+
CCCCCGGGGGGGGGGGGGGGGGGGGGGGGGGGGGGGGGGGGGGGGGGGGGGFGGGGGGGGGGGGGGGGGGGGGGGGGGGGGGGGGGGGGGGGGGGGGGGGGGGGGGGGGGGGGGGGGGGGG<DFGGGGGGGDGGGGGGGGGGGGGGGGGGGGFGGGFGCGFGGGGGGGGG>FGGGGGGGGGGGGCFGGGGGGGGGGGDG>8EFGGGGGGGGGGGGGGGGGGGGGGGGDEGGGC8EFECFGGGGGFFGGGGG=FEFGGGGGGGEFFCCGGEEGGGGGGGGGGDDC@FGEEFFGGGGFGGGG7
@M01751:259:000000000-C669V:1:1101:18518:6422 1:N:0:AGAGTC
GCCAGTACGTCATCCCCACCTTCCTCCGGTTTATCACCGGCAGTCTCCTTTGAGTTCCCGACCGAATCGCTGGCAACAAAGGATAAGGGTTGCGCTCGTTGCGGGACTTAACCCAACATTTCACAACACGAGCTGACGACAGCCATGCAGCACCTGTCTCACGGTTCCCGAAGGCACTAAGGCATCTCTGCCGAATTCCGTGGATGTCAAGAGTAGGTAAGGTTCTTCGCGTTGCATCGAATTAAACCACATGCTCCACCGCTTGTCCGGGCCCCCGTCAATTCATTTGAGTTTTAACCTT
+
CCCCCGGGGEGGGGGGGGGGGGGGGGGGGGGGGGGGFEGGGGGEEFFGFGGGGFGFGGGGGGGGF@BFFGGGDGAEFDDGGGFGGGCGGGGGGGG7FFFGGDEGGGFGFGGGGG7DGFGGFFFFGG@>CEGGGEDBF@7CCDGGGFGGGFGGGGGGFFF=;FFG:FEFGEEGGGGFGGGGGGG7<CC<<FGDEEEECFCGF<FFGFFFGGFG@::<FFFGFFFBAFC?55/:::C6<CEFFGFGG7+*;5@?CF9:@0@EC5EG*:+3==88CEGGE::*1<?7AFGGG@8C?<F+<CCDF
@M01751:259:000000000-C669V:1:1101:12086:6526 1:N:0:AGAGTC
TAACGAAACAGGATTAGATACCCTGGTAGTCCACGCCGTAAACGATGTCGACTTGGAGGTTGTTCCCTTGAGGAGTGGCTTCCGGAGCTAACGCGTTAAGTCGACCGCCTGGGGAGTACGGCCGCAAGGTTAAAACTCAAATGAATTGACGGGGGCCCGCACAAGCGGTGGAGCATGTGGTTTAATTCGATGCAACGCGAAGAACCTTACCTACTCTTGACATCCACGGAATTTGGCAGAGATGCCTTAGTGCCTTCGGGAACCGTGAGACAGGTGCTGCATGGCTGTCGTCAGCTCGTGG
+
CCCCCGGGGGGGGGGGGGGGGGGGGGGGGGGGGGGGGGGGGGGGGGGGGGGGGGGGGGGGGGGGGGGGGGGGGGGGGGGGGGGGGGGGFGGGGGGGGGGGGGGGGGGGGGGFFGEGGGGGGGGGGCEGGGGGGGGCFFGGGGGGGGGGGGGGGGGGGGGGGGGGGGGGGGGGGGFDGFFGGGGGGGGGGGFFFFFGGGGDGGEFFGGFGFGGGGGGGG9EFGFGGFGDECEFGGGGGCEFGGGGFFEECCCEGGGECEGGDEGGEGGGGGGDFEGECGFGGFCG/;5ACF=FFGGGGGGF*
@M01751:259:000000000-C669V:1:1101:16537:6566 1:N:0:AGAGTC
GCCAGTACGTCATCCCCACCTTCCTCCGGTTTATCACCGGCAGTCTCCTTTGAGTTCCCGACCGAATCGCTGGCAACAAAGGATAAGGGTTGCGCTCGTTGCGGGACTTAACCCAACATTTCACAACACGAGCTGACGACAGCCATGCAGCACCTGTCTCACGGTTCCCGAAGGCACTAAGGCATCTCTGCCGAATTCCGTGGATGTCAAGAGTAGGTAAGGTTCTTCGCGTTGCATCGAATTAAACCACATGCTCCACCGCTTGTGCGGGCCCCCGTCAATTCATTTGAGTTTTAACCTT
+
CCCCCGGGGGGGGGGGGGGGGGGGGGGGGGGGGGGGGGGGGGGGGFGGGGGGGGGGGGGGGGGGC@BFFGGGGGGGGGGGGGGGGGGFGGGGGGGEGGGGGGGGGGGGGGGGGGGGGGGGGGGGGGGGGGGGGGGGGGGGGGGGFGGGGGGGGGGGGGGGGGGGGGGGGGGGGGGGGGGGGGFFGGCEFFFGGGEGGFGGFFGGGGGGGGGGGGGGGGGGGGGGGGGDFGEGGGGGGGDGGGGGGGGGGGFC?GFE88CF58=EF=@?:CGGGEGGGGG=AFEGF?CFFG59CCFGC?>FF
@M01751:259:000000000-C669V:1:1101:10085:6711 1:N:0:AGAGTC
GCCAGTACGTCATCCCCACCTTCCTCCGGTTTATCACCGGCAGTCTCCTTTGAGTTCCCGACCGAATCGCTGGCAACAAAGGATAAGGGTTGCGCTCGTTGCGGGACTTAACCCAACATTTCACAACACGAGCTGACGACAGCCATGCAGCACCTGTCTCAGCGTTCCCGAAGGCACCAAAGCATCTCTGCTAAGTTCGCTGGATGTCAAGAGTAGGTAAGGTTCTTCGCGTTGCATCGAATTAAACCACATGCTCCACCGCTTGTGCGGGCCCCCGTCAATTCATTTGAGTTTTAACCTT
+
CCCCCGGGGGFGGGGGGGGGGGGGGGGGGGGGGGGGGGGGGGGGGGGGGGGFGGGGGGGGGGGGC@@FEFGGGGGGGGGGGGGGGGGGGGGGGGGGGGGGGGGGGEGGGGGGGGGGGGG9<FGGGGGGGGGGGGGGGGDGEGGGGGGGGGGGGGGGGGGGGGGGGGGGGGGGCGGGGGGGGGFFFFCFGFGGGGGGGGGGGGGGGGGGGFFGFFGGGGGGGGFFFGGGGGGGGGGDFGGEGGFGGDG6=CFGFF7:FGGGGGGGGG++8ECEGC=EE5==EGFE+<FF79CGGDCCCC7FG
@M01751:259:000000000-C669V:1:1101:14474:6833 1:N:0:AGAGTC
TAACGAAACAGGATTAGATACCCTGGTAGTCCACGCCGTAAACGATGTCGACTTGGAGGTTGTTCCCTTGAGGAGTGGCTTCCGGAGCTAACGCGTTAAGTCGACCGCCTGGGGAGTACGGTCGCAAGACTGAAACTCAAAGGAATTGACGGGGGCCCGCACAAGCGGTGGAGTATGTGGTTTAATTCGATGCAACGCGAAGAACCTTACCTGGCCTTGACATGTCGAGAACTTTCCAGAGATGGATTGGTGCCTTCGGGAACTCGAAAACAGGTGCTGCATGGCTGTCGTCAGCTCGTGT
+
CCCCCGGGGGGGGFGGGGGGGGGGGGGFFGGFGGGGGGGGGGGGGGGGGGGGGGGGGGGGGGGGGGGGGGGGGGGGGGGGGGGGGGGGGGGGGGGGGGGGGGGGGGGGGGGGGGEGGGGGGGGGGEGGGGGGGGGGGGGGCFGGGGGGGGGGGGGGGGGGGGGGCGGGFGECFCFEGGGGGGGGGGGGGFGGCEGFGGGGGGGGCGGFGEFGCGFGGGGFGGGCGGGCEGDGGFGFFFGFECCF:0AEFGFDFFGGGGGG>CFFGGG*/*0;*;@+<:ECFGGGGGDC?5:;**0++2>C*
@M01751:259:000000000-C669V:1:1101:11884:7025 1:N:0:AGAGTC
TAACGAAACAGGATTAGATACCCTGGTAGTCCACGCCGTAAACGATGTCGACTTGGAGGTTGTTCCCTTGAGGAGTGGCTTCCGGAGCTAACGCGTTAAGTCGACCGCCTGGGGAGTACGGCCGCAAGGTTAAAACTCAAATGAATTGACGGGGGCCCGCACAAGCGGTGGAGCATGTGGTTTAATTCGATGCAACGCGAAGAACCTTACCTACTCTTGACATCCAGAGAACTTAGCAGAGATGCTTTGGTGCCTTCGGGAACTCTGAGACAGGTGCTGCATGGCTGTCGTCAGCTCGTGT
+
CCCCCGGGGGGGGGGGGGGGGFGGGGGFGGGGGGGEGGGGGC9FFFGGFGGGGGGGGGGGGGGGGGGGGGGGGGEGFGGGGFGGGGGGFGGGGGGGGGGGGGGGGGGGGEFGGDC@FGGGGGGGGFGFGGGFGGGGGFGGGGGGGGGGGGGGGGDCGGGDEGGGGGGGGGGGGFGGFC:CFDGGGGGGGFCEFFGGGGEGDEGGGC8CFGGGF@CGFGGEGGGFFGGGGGGGGGGCECF8C>FGGGGGGGFGGGGGG>EGGCEGGGEGGGFGFGC?D<FEFGFGGG>EFDCC5*<:<=DF9
@M01751:259:000000000-C669V:1:1101:5255:7052 1:N:0:AGAGTC
GCCAGTACGTCATCCCCACCTTCCTCCGGTTTGTCACCGGCAGTCTCCCTAGAGTGCCCAACTGAATGCTGGCAACTAAGGATAGGGGTTGCGCTCGTTGCGGGACTTAACCCAACATCTCACGACACGAGCTGACGACAACCATGCACCACCTGTCACCATTGTCCCCGAAGGGAAAACTTGATCTCTCAAGCGGTCAATGGGATGTCAAGAGTTGGTAAGGTTCTTCGCGTTGCTTCGAATTAATCCGCATGCTCCGCCGCTTGTGCGGGGCCCCGTCAATTCCTTTGAGTTTTAGCCT
+
CCCCCGGGGGGGGGGGGGGGGGGGGGGGGGGGGGGGGGGGGGGGGFGGGGGG<FGGGGGGGGGGGGGGGGGGGGGGGGGGGGGGG?GGGGGGGGEGGGGGGGGGGGGGGFGGGGGGGGGFGGGGGGGGGGGGGGGGGGGGDGGGGGGDGGGGGGGGGGGGGGFCCCGGFGFGGGGGGGGGGGGGGGGGDGGGFGGGGGGGGGGGGGEFFGGGGGGGGF::FGGGGGGFFBEGGGGGGGGGGGGGEFGGGGGGDEFFGGGGGGEGGGG@C5CEGDEEEEGGGDGGGGGFG72;?9CE+*:4>
@M01751:259:000000000-C669V:1:1101:6492:7124 1:N:0:AGAGTC
GCCAGTACGTCATCCCCACCTTCCTCTCGGCTTATCACCGGCAGTCCCCTTAGAGTGCCCAACTGAATGCTGGCAACTAAGGGCGAGGGTTGCGCTCGTTGCGGGACTTAACCCAACATCTCACGACACGAGCTGACGACAGCCATGCAGCACCTGTGCTCCGGTCCCCGAAGGGAAAACCACATCTCTGTGGTGAGCCGGACATGTCAAGGGCTGGTAAGGTTCTGCGCGTTGCTTCGAATTAAACCACATGCTCCACCGCTTGTGCGGGCCCCCGTCAATTCCTTTGAGTTTTAATCTT
+
CCCCCGGGGGGGGGGGGGGGGGGGGGGGGGGGGGGGGGGGGGGGGGGGGGGGGGGGFGGGGGGGGGGFGGGGGGGGGGGGGGGGGGGGGGGGGDGGEGGGGGGDDCEGGGGGGGGGGGFGCF<F?EGGGGGCFGGGGGGECEDGGGGGGGGGGGFGGCFFGGDEGGGGGGGGGGGGGGGGGGFGFFFGGGGG?FFECGFEG7FCFFGGFGGFGGGGGGGFGG?FGFDCEEGGGGGFFG588CFEGGGGGGGF6C<FFGGG*:E8:*+3*?EGDEEGGC*8:<:<F+<FCAC<CFGGGFGCF
@M01751:259:000000000-C669V:1:1101:20719:7157 1:N:0:AGAGTC
TAACGAAACAGGATTAGATACCCTGGTAGTCCACGCCGTAAACGATGATTGCTAGTTGTCGGGATGCATGCATTTCGGTGACGCAGCTAACGCATTAAGCAATCCGCCTGGGGAGTACGGTCGCAAGATTAAAACTCAAAGGAATTGACGGGGGCCCGCACAAGCGGTGGAGCATGTGGTTTAATTCGAAGCAACGCGCAGAACCTTACCACCTTTTTACATGCCTGGACCGCCAGAGAGATCTGGCTTTCCCTTCGGGGACTCGGACACAGGTGCTGCATGGCTTTCGTCAGCTTCTTTC
+
CCCCCGGGGGGGF<FGFFGGFFGGGGGGGGCGGGGGGGGGEGGGGGGGGGGGGGGGGGGGGDGGGGGGGGGGFGGGGGGDFCGGDCEGCDGDGGGGGFGGGGGGGGGG7=DFGEGGGGGGGGGGGGGGGGGGGCGBF9CCFCFGGG@BFEEDGGDCFGGGGGGC7FGC*F@F:F:FFCGGGFC@FAF:BCCGEFGGCFDECBFEE6F7<E7CEGGGG+@C++++<<@5;FCCCEG>6*@C::C++<888C<<+<CCC5>E8*8*;8=C**2;E966++<CCFGCC*0<*;8ACF+++0***
@M01751:259:000000000-C669V:1:1101:22540:7205 1:N:0:AGAGTC
GCCAGTACGTCATCCCCACCTTCCTCCGGTTTATCTCCGGCAGTCTCCTTAGAGTGCCCACCATAACGTGCTGGTAACTAAGGACAAGGGTTGCGCTCGTTCCGGGACTTAACCCAACATCCCACGACACGAGCTGACGACAGCCATGCAGCACCTGTGTTCCAGTCCCCGAAGGGAAGAGATCAATCTCTGGAAATCGTCCGGACATGTAAAACGCTGGTAAGGTTCTGCGCGTTGCTTAGAATTAAACCACATCCTCCACCGTTTGTGCAGGCCCCCGTCAATTCCTTTCAGTTTCAGT
+
CCCCCGGGGGGGGGGGGGFFGGGGDEEFDGGGGGGFFGGDGGGGGGGGGGGGGGGGGGCGGGGFFCFGFD<FGGGGFGGGGFFGGFGGGGGGCFGEGCCGF,CCFCCFGEFGGAFGGEFCF,45?7B+4:BC7FGC9F7FGDEGFGFCFED>FG7CGGGGGGAFG9BFEFFG7CEDF,>B:FFF,,3>33DFGGCF9C*3@:F@*1<F,C,2?FGDDCF@<FFFGCEC9;C85CGGCCCF+0<<FFC9:F6C5@8+00<**;22*;+2289<CFE5*:**::C*:<?9FFF+0+30++0*2
@M01751:259:000000000-C669V:1:1101:21966:7207 1:N:0:AGAGTC
GCCAGTACGTCATCCCCACCTTCCTCCGGTTTATCACCGGCAGTCTCCTTTGAGTTCCCGACCGAATCGCTGGCAACAAAGGATAAGGGTTGCGCTCGTTGCGGGACTTAACCCAACATTTCACAACACGAGCTGACGACAGCCATGCAGCACCTGTCTCAGCGTTCCCGAAGGCACCAAAGCATCTCTGCTAAGTTCGCTGGATGTCAAGAGTAGGTAAGGTTCTTCGCGTTGCATCGAATTAAACCACATGCTCCCCCGCTTGTGCGGGCACCCGTCAATTCATTTGAGTTTTAACCTT
+
CCCCCGGGGGGGGCGGGGGEFGGGGGGGGGGEGGGGDFE>GGGGGFFGGGGFEGFGFGGE@FEGC@FCFGGEGGGGCGGGGGGGGG9FGGGGGGGEEGGGFG:CE:@EAEG,:FFGCGFGFFCFFGGGGG@CFCCDGCGGGG,DFGGFC<CCDFDFG8F=FAFFFED<CFE7::FFFGGFG:@:FE9FGFCEGCFFFFEGGGGGFGGGFFCEFFFFCFFF9:FGEFGGGGGGDEG?F7/*;CFFFGCFFGFFF6<C+*/?EGEGGG6CEGGE*8:CCEEC=FFGGCCC+3*+<<FDCE>CF
@M01751:259:000000000-C669V:1:1101:25906:7224 1:N:0:AGAGTC
TAACGAAACAGGATTAGATACCCTGGTAGTCCACGCCGTAAACGATGTCGACTTGGAGGTTGTTCCCTTGAGGAGTGGCTTCCGGAGCTAACGCGTTAAGTCGACCGCCTGGGGAGTACGGCCGCAAGGTTAAAACTCAAATGAATTGACGGGGGCCCGCACAAGCGGTGGAGCATGTGGTTTAATTCGATGCAACGCGAAGAACCTTACCTACTCTTGACATCCAGCGAACTTTCCAGAGATGGATTGGTGCCTTCGGGAACGCTGGGACAGGTGCTGCATGGCTGTCGTCAGCTCGTGT
+
<CCBCCFCEFGGGCAFDGGGGCGGGGFFGGGGGFGGGGEG>GC;FFGGGGGGDCGFFGGGGGGGGGGGAFFFGCFGGGG<C<FGGGECFAFGECEGGG@9FCEGDGDGGGGFFGDCGFEFGGFC7FGGGGGFGGGGGFFFGGGFCFGGGGGG7FGGGGGD:FGGGFCFFGGGGG7CFFEG<<77<FFGGGFGGGF7<:C>C?EFECCFFGFG98:E+<CF++0A8FFD88C>CC9:+0<088@@C2<:86<*+;@C9FC51CFGEGE*86*;;C<++AF<+<C=;680+;EFF5<C2*1**
@M01751:259:000000000-C669V:1:1101:23505:7232 1:N:0:AGAGTC
GCCAGTACGTCATCCCCACCTTCCTCCGGTTTGTCACCGGCAGTCTCCTTAGAGTGCCCACCATAACGTGCTGGTAACTAAGGACAAGGGTTGCGCTCGTTACGGGACTTAACCCAACATCTCACGACCCGAGCTGACGACAGCCATGCAGCACCTGTGTCTGAGTTCCCGAAGGCACCAATCCATCTCTGGAAAGTTCTCAGCATGTCAAGGCCAGGTAAGGTTCTTCGCGTTGCTTCGAATTAAACCACATGCTCCACCGCTTGTTCGGGCCCCCGTCACTTCATTTGAGTTTTAACCT
+
CCCCCGGGGGGGGGGGGGGGGGGGGGGGGGGGGGGGGGGGGGGGGGGGGGGGGGGFGGG<FGGGGGGGGGGGGGGGGGGGFGGGGGGGGGGGGGGGGGGGGGGEDEEFFGGFGGGGFEFGDE9EFFGG:FGGGGCGGGGGGCCFG8F8FFFGDGGD<FCC=CGFGGGFFGEGDFCD:FFFGCGFGGG;B;FGGGCFGGG99;<FCC@BF9CF?FGGGGGGF@,7<AFGCCBCEC*CFGG>87CEGGGFFFGGGGF+<+2;CEGDE8:+<CC5C8:CE5:E5*<?CCEGGC:@<?:9A?FFC
@M01751:259:000000000-C669V:1:1101:25797:7397 1:N:0:AGAGTC
GCCAGTACGTCATCCCCACCTTCCTCCGGTTTATCACCGGCAGTCTCCTTTGAGTTCCCGGCATCACCCGCTGGCAACAAAGGATAAGGGTTGCGCTCGTTACGGGACTTAACCCAACATTTCACAACACGAGCTGACGACAGCCATGCAGCACCTGTCTCCGAGTTCCCGAAGGCACCAAAGCATCTCTGCTAAGCCCCCTGGATGTCAAGGCCAGGTCAGGTTCTTCTCGCTGCATCGAATTAAACCACATGCTCCACCGCTCGTGCGGGCCCCCCTCCATTCATTTGAGTTTTAACCT
+
BCCCCFFGGFGFFGGGGGGGC@FFDFFGDFGGGGFGGCBFEC:FE<ECDFGGGFEFCEF:::F@EFF8F7FCC@FGFGGG<FEA,?CAFDGG>FFGF,87B+B7C++8,,,AFDFGCGG4AFE,CFDCGE7>6+@<,B++@FCFGG<D8F9FF,@FBEFFA,+8*@CDGG7@*5>FFCF,,,,3?F@,3,3<@9,7,,4*4:FFCAA4,7<,,442<:B,?:+77CF9BB;B*=4:++0**2+1+0::*:@FD6@7@@+;6::E**2*;*:*:C858*/2*:+AC<<CC++/2<?E?6:7:
@M01751:259:000000000-C669V:1:1101:11611:7674 1:N:0:AGAGTC
GCCAGTACGTCATCCCCACCTTCCTCCGGTTTATCACCGGCAGTCTCCTTTGAGTTCCCGACCGAATCGCTGGCAACAAAGGATAAGGGTTGCGCTCGTTGCGGGACTTAACCCAACATTTCACAACACGAGCTGACGACAGCCATGCAGCACCTGTCTCAGCGTTCCCGAAGGCACCAATCCATCTCTGGAAAGTTCGCTGGATGTCAAGAGTAGGTAAGGTTCTTCGCGTTGCATCGAATTAAACCACATGCTCCACCGCTTGTGCGGGCCCCCGTCAATTCCTTTGAGTTTTAACCTT
+
CCCCCGGGGGGGGGGGGGGGGGGGGGGGGGGGGGGGGGGGGGGGGGGGGGGGGGGGGGGGGGGGGGGGGGGGGGGGGGGGGGGGGGGGGGGGGGGGGGGGGGGDGGGGGCGGGGGGEFGGGGGGGGGGGGGGGGGFGGGGGGGGGGGGGGGGGGGGGGGGGGGGGGGGGGEFGGGGGGGGGGFGGGGGGGGCFGGGGGEDGGGGGFGGGGFFGGGGGGGGGGGGGGGFFGGGGEGGGGGGFGGGGGGGGGGGFGGGGGGGGGGG=E6CGGGGEGGGGEE8EGGGGGGGFCFGFGGF+<CFF
@M01751:259:000000000-C669V:1:1101:5396:7696 1:N:0:AGAGTC
GCCAGTACGTCATCCCCACCTTCCTCCGAGTTGACCCCGGCAGTCTCCTATGAGTCCCCGCCATCACGCGCTGGCAACATAGAACGAGGGTTGCGCTCGTTGCGGGACTTAACCCAACATCTCACGACACGAGCTGACGACAACCATGCACCACCTGTATACCGACCTTGCGGGGCACCTGTCTCCAGATGTTTCCGGTATATGTCAAGCCTTGGTAAGGTTCTTCGCGTTGCATCGAATTAATCCACATGCTCCGCCGCTTGTGCGGGCCCCCGTCAATTCCTTTGCGTTTTAACCTTGC
+
CCCCCGGGGGFGGGGGGGGGGGGGGGGGGGGGGGGGGGGGEGGGGFGGGGDGGGGGGGGGGGGGGGGGGGGGGGGGGGGGGGGGGGGGGGGGGGGGGGGGGGG7BCFEFGGGGGGGGGGGG9DGGGGGGGGGGGGGGGGGGGGGGGGGGGFGGGGGGGGGGGGGEFGCFGFEGGGGGGGFGGGGGGGGFGFECFFGGDGG>FFGGGG7EGGFFGGGGGC6:CFFGGGDGGGGGG??5FGGFF@E7EFCCGFFFFCEEECEECCCEGGGECE=EGGCC5*<<CCEFCE+/:CEECF:<FF7*
@M01751:259:000000000-C669V:1:1101:5335:7785 1:N:0:AGAGTC
GCCAGTACGTCATCCCCACCTTCCTCCGGTTTATCACCGGCAGTCTCCTTTGAGTTCCCGACCGAATCGCTGGCAACAAAGGATAAGGGTTGCGCTCGTTGCGGGACTTAACCCAACATTTCACAACACGAGCTGACGACAGCCATGCAGCACCTGTCTCAGCGTTCCCGAAGGCACCAAAGCATCTCTGCTAAGTTCGCTGGATGTCAAGAGTAGGTAAGGTTCTGCGCGTTGCTTCGAATTAAACCACCTGCTCCACCGCTTGTGCAGGCCCCCGTCCATTCCTTTGAGTTTTATTTTT
+
CCCCCGGGGGGCFGFFG9BFEGGGGGGGGGGGGG<FFFC@EFEFFGFGFGGGDFGGGGGGGGGGF@@@FG8FGGCF<FGC=EGGCFFGGGG>F:FFG>FGF+FEC7=EGGEG,BFDGGG5ADFFDG7<FECEDGGC8FEEGGGGFFC<F,33,@:CFFFGGFFEEGGFGCE@CGGGGGGFGF7A9?,?CFF@9@BFCF:FF7CGC7?FG9C9:<CACFFEGGFFCFGGGGGGG*/<<<EF68FCF?F0;;*;FF6+<6CGG58*:;<+<<8E=ED1*/2*:7+<CF@CF+CG9?9+++*2?
@M01751:259:000000000-C669V:1:1101:15979:7870 1:N:0:AGAGTC
GCCAGTACGTCATCCCCACCTTCCTCGCGGCTTATCACCGGCAGTCTCCCTAGAGTGCCCAACTAAATGATGGCAACTAAGGACGTGGGTTGCGCTCGTTGCGGGACTTAACCCAACATCTCACGACACGAGCTGACGACAGCCATGCAGCACCTGTGTTCGCGTCCCCGAAGGGAACCCCGGATCTCTCCGGATGGCACGACATGTCAAGGGATGGTAAGGTTCTGCGCGTTGCTTCGAATTAAACCACATGCTCCACCGCTTGTGCGGGCCCCCGTCAATTCCTTTTAGTTTTAATCTT
+
CCCCCGGGGGGGGGGGGGGGGGGGGGGGGGGGGGGGGGGGGGGGGGGGGGGGGGGGGGGGF@FGGGGGGGGGGGCFGGGGGGGGGGGGGGGFGDGGGGGGFGGCCCCFG,F,?FFFEGD@5F?FGGGGGGDGGGGGGFGG7EGCFGGGGFGGGGGGGGGGFEGG7>FEG7F7CCFEGGGGGGGDGDFGGGGGGGCGGG6F8?EE>EGGFGGGE:EGF9CDGG:CFFC?EGGGGCCFGGGFD:8<ECCCE=8CFGCGDFCGEG8;@G6CC5CG*:EGGG5*:FF0:@FG+2;FD?<2<A7>F
@M01751:259:000000000-C669V:1:1101:22433:7915 1:N:0:AGAGTC
TAACGAAACAGGATTAGATACCCTGGTAGTCCACGCCGTAAACGATGTCAACTAGCCGTTGGGATCCTTGAGATCTTAGTGGCGCAGCTAACGCATTAAGTTGACCGCCTGGGGAGTACGGCCGCAAGGTTAAAACTCAAATGAATTGACGGGGGCCCGCACAAGCGGTGGAGCATGTGGTTTAATTCGAAGCAACGCGAAGAACCTTACCTGGCCTTGACATGCTGAGAACTTTCCAGAGATGGATTGGTGCCTTCGGGAACTCAGACACAGGTGCTGCATGGCTGTCGTCAGCTCGTGT
+
CCCCCGGGGGGGGGCF9FFGFGGFFDFGFFGFGGGGFGGGDGGGGFFDAFGGGGGGFGEGGGGG?FGGAFGGCEGGCGGFGGGGGGGGGGGGGGGEGGFGFFDFG<FFGFGGGEEFGGGGGGGFEFGGGEGFGGGGGGGFEGFFFGGG<BBCFGGGGGGGEGDAGGCF<CGFGCDGFFGGCFGGCC<FF<BGEGGGGGGGGGGGGCECGCCC7CEGGG?EGGGFGFFF*+<<?:CF?C7CFGGFFFCFCEF5@FG90;AE8CFGGF8A6CFFCGC+<CC9+AE*;CEEEC*;5=F7CECF*
@M01751:259:000000000-C669V:1:1101:13955:7917 1:N:0:AGAGTC
GCCAGTACGTCATCCCCACCTTCCTCCGGTTTGTCACCGGCAGTCTCCTTAGAGTGCCCACCATAACGTGCTGGTAACTAAGGACAAGGGTTGCGCTCGTTACGGGACTTAACCCAACATCTCACGACACGAGCTGACGACAGCCATGCAGCACCTGTGTCAGAGTTCCCGAAGGCACCAATCCATCTCTGGAAAGTTCTCTGCATGTCAAGGCCTGGTAAGGTTCTTCGCGTTGCTTCGAATTAAACCACATGCTCCACCGCTTGTGCGGGCCCCCGCCAATTCATTTGAGTTTTAACCT
+
CCCCCGGGGGGGGGGGGGGGGGGGGGGGGGGGGGGGGGGGGGGGGGGGGGGGGGGGGGGGGGGGGGGGGFGFGGGGGGGGGGGGGGGGGFGGGGGGGGGGGGG>FGDGGGGGGGGGGGGGG5FFGGGDEGGGDGGCGFGGGGGGGGGFGGGGCDGGGFEGGGGGCGGGGGGDGEGGGGGGGGGGGGGFFGGGGGGGGFGGFCCCBF,FE@FFGGGFGGGFFEGGGGGGFGGGGDFDFGF7FFFGDFGGGGGGGCGGGGFGFGGDGGG++;EGGGEGGG*/27CGGFEGGC:FGGGGDC7>F
@M01751:259:000000000-C669V:1:1101:24273:7988 1:N:0:AGAGTC
GCCAGTACGTCATCCCCACCTTCCTCGCGGCTTATCACCGGCAGTCTCCCTAGAGTGCCCAACTGAATGATGGCAACTAAGGACGTGGGTTGCGCTCGTTGCGGGACTTAACCCAACATCTCACGACACGAGCTGACGACAGCCATGCAGCACCTGTGTGCACGCCTCCGAAGAGGATCCCCGATCTCTCGAGGTAACATGCCATGTCAAGGGATGGTAAGGTTCTGCGCGTTGCTTCGAATTAAACCACATGCTCCCCCGCTTGTGCGGGCCCCCGTCAATTCCTTTGAGTTTTAATCTT
+
CCCCCGGGGGGGGFGGGGGGFGFGGGGGGEGGGGGGGGGGGGCFGGFGGGGGCFEGGGFGGEGGGFGGGFGGGFGGGGGFFFDFCCEGGGGDGEGCB>FGFGGGDGCGFFGAFGE+BFFGDA,EGGG7FCE7FEGGGECFC:FGGA8FC98CFFFF;@;DA@FGG*:>FFCGGGGG,>FF?FG*4<:FFG@C7FGGGGGGFGFGF,FF?9<C7CFDD:CFGCCFFGGGDEGEE5;EFCE>6CGF@CFE=CFC+8::F*1?:CEE*;+AC5EGGGGGCCEC5<CGGC9A+08+<7EF+CFGG
@M01751:259:000000000-C669V:1:1101:23356:8028 1:N:0:AGAGTC
GCCAGTACGTCATCCCCACCTTCCTCCGGCTTATCACCGGCAGTTTCCTTAGAGTGCCCAACCAAATGATGGCAACTAAGGACGAGGGTTGCGCTCGTTGCGGGACTTAACCCAACATCTCACGACACGAGCTGACGACAGCCATGCAGCACCTGTCACTCATCCAGCCGAACTGAAGAAATCCATCTCTGGAAATCGCGATGAGGATGTCAAACGCTGGTAAGGTTCTGCGCGTTGCTTCGAATTAAACCACATGCTCCACCGCTTGTGCAGGCCCCCGTCCATTCCTTTGAGTTTTCAT
+
CCCCCGGGGGFGGGGGGGGGGFGGGGGGGGGGGGCEGGGGGGDGGGGCGGGFGG<FFGGGFGGGGGGGGECCG,CEGGGGGGFGGGCCGFGFGECFEGECEEGGGGGGEFEGGGGGGGGFGGGGGGGGGC:CFGGGDGGGGGGGGGGGFCCCDCEAFCFGGGGFGG:FGCFCF,FFFCFGGFFGGGG;F,?CCFCGFDEFGGEGF7FFCCF@FGFEGGC>C,<BEFGE+<@*?>:CECFFFECFG@CFF?CFGGC+29CC+*2CCE5EG?DEC=C7A17CC///@CEF9<CCC*<C?F7C:
@M01751:259:000000000-C669V:1:1101:17186:8031 1:N:0:AGAGTC
TAACGAAACCGGATTAGATACCCTGGTAGTCCACGCCGTAAACGATGAGTGCTAGGTGTTGGGGGGTTTCCGCCCCTCAGTGCTGAAGCTAACGCATTAAGCACTCCGCCTGGGGAGTACGGCCGCAAGGCTGAAACTCAAAGGAATTGACGGGGACCCGCACAAGCGGTGGAGCATGTGGTTTAATTCGAAGCAACGCGAAGAACCTTACCAACTCTTGACATCCCATTGACCGCTTGAGAGATCAAGTTTTCCCTTCGGGGACAATGGTGACAGGTGGTGCATGGTTGTCGTCAGCTCG
+
CCCCCGGGGGGGGGGGGGGGGGGGGGGGGGGGGGGGGGGGGGGGGGGGGGGGGGGGGGFGGGGGGGGGGGGGGGGGGGGGGGGGGGGGGGGGGGGGGGGGGGGGGGGGGGGGGGGGGGFGGGGGGGGGGGGGGGFGGGGGGGGGGGGGFGGGGGGGGGGGGGGGGGGGGGGGGGGGGGGGGGFGGGGGGGFGCEGGGGGGGGGGGGGGGFGFGGGGGGGFGGGGGFCGFGGGGGGGGGGGGGGGFGGGGGFGGGGFFFGGDEGGGGGGGGGGGGGFGEFG75EEEFCCF5CAEG==5CFGD
@M01751:259:000000000-C669V:1:1101:4234:8038 1:N:0:AGAGTC
GCCAGTACGTCATCCCCACCTTCCTCGCGGCTTATCACCGGCAGTCTCCCTAGAGTGCCCAACTAAATGATGGCAACTAAGGACGTGGGTTGCGCTCGTTGCGGGACTTAACCCAACATCTCACGACACGAGCTGACGACAGCCATGCAGCACCTGTGTTCGCGTCCCCGAAGGGAACCCCGGATCTCTCCGGATGGCACGACATGTCAAGGGATGGTAAGGTTCTGCGCGTTGCTTCGAATTAAACCACATGCTCCACCGCTTGTGCGGGCCCCCGTCAATTCCTTTGAGTTTTAATATT
+
CCCCCGGGGGGGGGGGGGGGGGGGGGGGGGGGGGGGGGGGGGGCFGGGGGGGGGGGGGGGGGGGGGGGGGGGGGFFGGGGGGGGFGGGGGGGGGGDCFEGGGGDCEEGGGGFGGDGGGCFDGGG=FGGGGGGGGGGGGGGGGGGGGGFGCFGGCGCF8DFGGGGGGGGGEFCFDGGGGGEGDGCCCGFFGGGGC7:CFFGGGGGCCFGGGDFGGGGGGGGCGGGGGGGGGGGD5CGGF?F*+:CGF?FF8:<CF9FGFCGDD8E5:<9**:CEDCE:EGG*+<CFGGFF78+<FG7FC7::
@M01751:259:000000000-C669V:1:1101:16862:8103 1:N:0:AGAGTC
GCCAGTACGTCATCCCCACCTTCCTCCGGTTTATCACCGGCAGTCTCCTTTGAGTTCCCGACCGAATCGCTGGCAACAAAGGATAAGGGTTGCGCTCGTTGCGGGACTTAACCCAACATCTCACGACACGAGCTGACGACAACCATGCACCACCTGTCACCATTGTCCCCGAAGGGAAAACTTGATCTCTCAAGCGGTCAATGGGATGTCAAGAGTTGGTAAGGTTCTTCGCGTTGCTTCGAATTAAACCACATGCTCCACCGCTTGTTCGGGTCCCCGTCAATTCCTTTGAGTTTTAATT
+
CCCCCGGGGFGGGGGGGGGGGGGGGGGGGGGGGGFFFGGGGGEEG<FDGGGGGGGCGGGGGGGGGEFGGGGGGDDFGGGGGGGGGGGGGGGGGGGDGGGG<FEE=CFGGGGGFFCGGGFGCFDGGGGGGDFGGGGGFFGGGGDFGGFGGGGGGGGGGGGCGGGGGGGCGGGC1CCGGFFGGGFG?CCGGFG@FFGGGGGGFGCGGGGGGFEGGGGGGGFFGGGGGFGGGFGGGGGGGGG7/;CGGGGGG?FGGGGG?C8+2CGGCEF@+98EECE5;FGG=CCFGEC?FD7C=FFFC+0:*
@M01751:259:000000000-C669V:1:1101:21511:8116 1:N:0:AGAGTC
GCCAGTACGTCATCCCCACCTTCCTCCGGTTTGTCACCGGCAGTCTCATTAGAGTGCTCAACTAAATGTAGCAACTAATGACAAGGGTTGCGCTCGTTGCGGGACTTAACCCAACATCTCACGACACGAGCTGACGACAGCCATGCAGCACCTGTGTTCAGGTTCCCTTTCGGGCACAACCAGATCTCTCCGGCCTTCCTGACATGTCAAGGGTAGGTAAGGTTTTTCGCGTTGCATCGAATTAATCCACATCATCCACCGCTTGTGCGGGTCCCCGTCAATTCCTTTGAGTTTTAATCTT
+
CCCCCGGGGGGGGGGGEGGGGGGGFGGGGGGGGGFGGGGGGGGGGGGGGGGGGGGGGGGGGGGGGGGGGGGG<FGGGGGGGGGGGGGGGGGGGGGGGFCGGGGGGGGGGGGGGGGGGG9FGGGGGGGGGGGFGGGGGGGGGGGGGGGGGGGGGGGGGGGGGGGGGGGGGGGGGGGGGGGGGGF7DF<@CFGGGGGGGGGGGGFGC?FFGFFGG2CFGFGFGGGGGGGGGGGGGCEGF7CFGFGFFGG9CFGCCGGFFFFGGE=CGGFGGGGGCFGGGEGCCGG7CGGGC?8<CGGGGFGGG
@M01751:259:000000000-C669V:1:1101:20119:8139 1:N:0:AGAGTC
TAACGAAACAGGATTAGATACCCTGGTAGTCCACGCCGTAAACGATGTCGACTTGGAGGTTGTTCCCTTGAGGAGTGGCTTCCGGAGCTAACGCGTTAAGTCGACCGCCTGGGGAGTACGGCCGCAAGGTTAAAACTCAAATGAATTGACGGGGGCCCGCACAAGCGGTGGAGCATGTGGTTTAATTCGATGCAACGCGAAGAACCTTACCTACTCTTGACATCCAGCGAACTTAGCAGAGATGCTTTGGTGCCTTCGGGAACGCTGAGACAGGTGCTGCATGGCTGTTGTCAGCTCGTGT
+
CCCCCGGGGGGGGGGGFGGGGGGGGGGGCFDGGFEGGGGGGGGGGFGGECFGDEFFDFGGGGGGGGGGGGGFGEFGGGDEFFGEDDEGGGGGGGGGGGGGFE:CGGGEGGGGGGGCGGGGGDEGGGGGGGGGDFGGGGGFGGGFF9A,3=FCCGGDEEGGGGGGCFEGGGEFCFGGGFFGFFFGGDG:FGCCEGE7FGGGGG5CCFFFC6CCGD9:C<9FGFFFDCCGGGGGGG7A77EC8FGF?7CF+<@FFFGG6@CGDGG=82CGCA9*0;@++2<+AC9C>FC:++2<+9<+0:CF/
@M01751:259:000000000-C669V:1:1101:19654:8184 1:N:0:AGAGTC
[truncated: 11,561,776 more chars]
