# Supplementary material for: Effects of salt stress levels on nutritional quality and microorganisms of alfalfa-influenced soil
Source: PeerJ. 2021 Jul 14;9:e11729. doi: 10.7717/peerj.11729 (PMC8286062; doi:10.7717/peerj.11729)
Supplement: Supplemental Information 3 [file peerj-09-11729-s003.zip › Daw data for microbes/raw.split.Moderate_1.fq]

@M01751:259:000000000-C669V:1:1102:22584:1333 1:N:0:AGAGTC
AACCGAGAAACAGGATTAGATACCCTGGTAGTCCACGCCGTAAACGATGTCGACTTGGAGGTTGTTCCCTTGAGGAGTGGCTTCCGGAGCTAACGCGTTAAGTCGACCGCCTGGGGAGTACGGCCGCAAGGTTAAAACTCAAATGAATTGACGGGGGCCCGCACAAGCGGTGGAGCATGTGGTTTAATTCGATGCAACGCGAAGAACCTTACCTACTCTTGACATCCACGGAATTCGGCAGAGATGCCTTAGTGCCTTCGGGAACCGTGAGACAGGTGCTGCATGGCTGTTGTTCGCTCGG
+
BCC--@CCCF<FED?F@FCFFCDFFFEGFFGFFGFC;@<FB;C@@CFGFGGGGD:FFGGFGEGGG@FDEFFFEF8<CFG7F@@EA7:B+>C?F<=EGGGCF,9EFEGE=7:+=<ABBFG8FEC:FG7FC7<CDA9FGDFGC,3,>,E9FA>>FGDE7**>:*CFF3CF<7*1<*:8*CFF,?+4<:AFG:<,7,4CCF>E>CC*/0CAC<<@EDCG?C?FCF++A9C0+;8C5CE7C6:*//;8<C++3<:C@++3+AEE**:58E888*;9FFCC9C6+:+++0;8FC;+<*202**2/*
@M01751:259:000000000-C669V:1:1102:13165:1354 1:N:0:AGAGTC
TCTCAGTCACGTCATCCCCACCTTCCTCCGGTTTGTCACCGGCAGTCTCCTTAGAGTGCCCACCATAACGTGCTGGTAACTAAGGACAAGGGTTGCGCTCGTTACGGGACTTAACCCAACATCTCACGACACGAGCTGACGACAGCCATGCAGCACCTGTGTCTGAGTTCCCGAAGGCACCAATCCATCTCTGGAAAGTTCTCAGCATGTCAAGGCCAGGTAAGGTTCTTCGCGTTGCTTCGAATTAAACCACATGCTCCACCGCTTGTGCGGGCCCCCGTCAATTCATTTGAGTTTTAAC
+
CCCCCGGGGGGGGGGGGGGGGGGGGGGGGGGGGGGGGGGGGGGGGGGGGGGGGGGGGGGGGGGGGGGGGGGGGGGGGGGGGGGGGGGGGGGGGGDGGGGGGGGGGGGGCGGGGFEGGGGGGFGAGGGGGGGGGGGGGGGGGFGGDGGGGGGGGGFFFGFGGGFGGGFGFGGGGGGGGGGCFGFGGFGGGGGGGGGGGGGGGGGGFGGGGGGGGGGGGGGGG:FGGGGGGGFGGDGGGG9<?*B8CFGFGGGG5CFF6:CCFGGEGGDFG6CG8*8CCCEE?EECC:ECCGGGGGG?CEF6+
@M01751:259:000000000-C669V:1:1102:22275:1387 1:N:0:AGAGTC
TCTCAGTCACGTCATCCCCACCTTCCTCCGGTTTATCACCGGCAGTCTCCTTTGAGTTCCCGACCGAATCGCTGGCAACAAAGGATAAGGGTTGCGCTCGTTGCGGGACTTAACCCAACATTTCACAACACGAGCTGACGACAGCCATGCAGCACCTGTCTCACGGTTCCCGAAGGCACTAAGGCCTCTCTGCCGAATTCCGTGGATGTCAAGAGTAGGTAAGGTTCTTCGCGTTGCATCGAATTAAACCACATGCTCCACCGCTTGTGCTGGCCCCCGTCCATTCTTTTGAGTTTTAACC
+
CCCCCGGGC9;FGGGGGFGGGGGGGFFGGGGGGGGG9FGFFGEGGFFGGGGGGGGGFGGFGGEGGGC@BC<<EFDDG9,,E8FCEAEGGGFFF@FECFGGCGFGEEGGGGGGGGGG:DCFGFA9@FGGEGGGEFEE@G<@>FGGGGGGF,,8>FCGGCFGDGFCG@<::,@C><7:BFFFGG,CF,CFGFC9?:1*<BB:FFF:CFFF::<FF@FC,<<,7<<<FFGCFC8CC8C*ACCF*88<@?F7<?;*8++2+3+2;8C585;209+00:@F8=5;8*2+0++399+/*30A9<6?3
@M01751:259:000000000-C669V:1:1102:19529:1474 1:N:0:AGAGTC
AACCGAGAAACAGGATTAGATACCCTGGTAGTCCACGCCGTAAACGATGTCGACTTGGAGGTTGTTCCCTTGAGGAGTGGCTTCCGGAGCTAACGCGTTAAGTCGACCGCCTGGGGAGTACGGCCGCAAGGTTAAAACTCAAATGAATTGACGGGGGCCCGCACAAGCGGTGGAGCATGTGGTTTAATTCGATGCAACGCGAAGAACCTTACCTACTCTTGACATCCACGGAATTCGGCAGAGATGCCTTAGTGCCTTCGGGAACCGTGAGACAGGTGCTGCAGGGCTGTCGTCAGCTCGG
+
CCCCCGGGDFGGGGGGGGGGGGGCGGGGGGGGGGGGGGGGGGGGGGGGGGGGGGGGGGGGDGGGGGGGGGFGFGGFEF<@@FGGFGGGCFGGGFGDGGGGGCACGGCGFEGEFECF:=FGGDEEFGGEEEG8<FEDFGCGGGGGGGGGGGGGGGGDCFGGGGCFEE7FF@*C:@CFGFGDCECGFG9FGGGFFFEC<?EE8CEEEGGF>CC?E:9EEGFC@CCCFGGGGD>5CCC<FFE5>FGFCGFGFG6CC+AF+<:8CED>@*::C*83+;8*++<@7?@+****/29C**/*++0:*
@M01751:259:000000000-C669V:1:1102:16238:1627 1:N:0:AGAGTC
AACCGAGAAACCGGATTAGATACCCTGGTAGTCCATGCCGTAAACGTTGGGCGCTAGATGTAGGGACCTTTCCACGGTTTCTGTGTCGTAGCTAACGCATTAAGCGCCCCGCCTGGGGAGTACGGCCGCAAGGTTAAAACTCAAAGGAATTGACGGGGGCCTGCACAAGCGGTGGAGCATGTGGTTTAATTCGAAGCAACGCGCAGAACCTTACCAGCGTTTGACATGTCCGGACGATTCCCAGAGATGGGTCTCTTCCCTTCGGGGACTGGAACACAGGTGCTGCATGGCTGTCGTCAGG
+
CCCCCGGGGGGGGGEGGGGGGGGGGGGGGGGGGGGGCFEGGGGGGGGGFGGGGGDGGFFGGFGGGGGGGGFGG9EFGGGGGFGFFGGGFCGGGGGGGGGGGGGGFGGGG@FGGCGGGGGCFGFGG7FEGGEGGFGGGGGCEGFFFG8FCC8CB>FGGG>FFEGGFFGFCFGG:CG<FCBCCGDFFFGFGGGGGGFGG74::F?EGECCCFDEGGGGGGG*ACEDFFGDGFFDC**:?EG7<FG6CGC7@FCCF8E?CEDFEF0;8*?886CE:2+28:@=CCFGFGF?+0;EC>F58**:*
@M01751:259:000000000-C669V:1:1102:22274:1653 1:N:0:AGAGTC
AACCGAGAAACTGGATTAGATACCCTGGTAGTCCACGCCGTAAACGATGAATGCTAGCTGTTGGGGTGCTTGCACCGCAGTAGCGCAGCTAACGCTTTAAGCATTCCGCCTGGGGAGTACGGTCGCAAGATTAAAACTCAAAGGAATTGACGGGGGCCCGCACAAGCGGTGGAGCATGTGGTTTCATTCGAAGCAACGCGCAGAACCTTACCATCCCTTGACATGTCGTGCCATCCGGAGAGATCCGGGGCTCCTTTCGGGGACGCGAACACAGGTGCTGAACGGCTGTCGTTAGCTCGGG
+
CCCCCC77CE<<FEFGFGGGGG9,C9FCFGGGGFFDDFFFEFGFGGGGGGFCGFCGFFGG9ECFGGGGGFGFDGGGGCEEFGGGCCGECGFGFED7,9C9CA5C9<F,=?FFGCDEDFG,4+EFE7FEC@FFGGDFCA9F<,D3<B@FCBFGE+=:F*@BCEC@FCEEEFFGGG,*?FGGGG7:,CBB<CFGGEA74<*<*:*20**03++3+3+A/<CC@CCFGGGGF*CFE?<;?CGC588@+0C5***CCE+<CFGG*:8:/8>C=5*088@C+<97+++281/:C:FC*8:C7<5*1
@M01751:259:000000000-C669V:1:1102:8823:1822 1:N:0:AGAGTC
TCTCAGTCACGTCATCCCCACCTTCCTCCGGTTTATCACCGGCAGTCTCCTTTGAGTTCCCGACCGAATCGCTGGCAACAAAGGATAAGGGTTGCGCTCGTTGCGGGACTTAACCCAACATTTCACAACCCGAGCTGACGACAGCCATGCAGCACCTGTCCCAGCGTTCCCGAAGGCACCAAAGCATCTCTGCTAAGTTCGCTGGATGTCAAGAGTAGGTAAGGTTCTTCGCGTTGCATCGAATTAAACCACATGCTCCACCGCTTGTGCGGGCCCCCGTCTATTCATTTGAGTTTTAACC
+
CCCCCDFGGGGFDFGGGGGCGCFGGGGGGGGFGGGGGGGGEFCEGFGGGGGGGFGGGGGGGGGGGG@@B@AFFGEGFGGGGGGGFGDF<EFFFFCCFG7CFCCF7::FGFG9FFGGGGFDA<BFGGGFF7=@F7FF,EFGGDGEG+3FB<>CFAFGG8@@,8:,@FGGGGFGC7*4<FGGCFGGGGCF@F9?FF@,:<<F<FD**4<CFG9FCGG@F:AFG9?FGGG7:C*CEGG5E6:@C6CGE0AFGGF8FG+:?CE:FGC8*A/82<:*8>CCEE5*/**2AF73<2<@5+++<+<E+
@M01751:259:000000000-C669V:1:1102:14246:1847 1:N:0:AGAGTC
TCTCAGTCACGTCATCCCCACCTTCCTCCGGCTTATCACCGGCGGTTCCTTTAGAGTACCCAACTAAATGATGGTAACTAAAGGCGAGGGTTGCGCTCGTTGCGGGACTTAACCCAACATCTCACGACACGAGCTGACGACAGCCATGCAGCACCTGTGTTCCAGTCCCCGAAGGGAAGAGACCCATCTCTGGGAATCGTCCGGACATGTCAAACGCTGGTAAGGTTCTGCGCGTTGCTTCGCATTAAACCACATGCTCCACCTCTTGTGCAGGCCCCCGTCAATTCCTTTGAGTTTTAAA
+
CCCCCGGGGGGGGGGGGGGGFFGGGGGGGGDEDGGGGGGGGGGGE7CFGGGFGGGGGGGGFGGEGGFGGGGFGGFGGG9FGGGGDGGEEGGG7EFE>FFGGDGGGGGGGGGGGGGGGFFD@<<FAFGC7CFEGCFGGGEGCF@CFG:CG9CDCEFG<FEFGGFF@DFGEFGG>CEDBFFG@@FFBA:82CAB:<CCCF>F*=F<CCEG+30:CE:ECEEG*<7<FC7++0<::CE5*:A+<E*;8EF+<20:888++2<++;A*1<@CG6C7CFCCEEGE8C8:<<@CC<:9+/3<7CF0+
@M01751:259:000000000-C669V:1:1102:10498:1874 1:N:0:AGAGTC
AACCGAGAAACAGGATTAGATACCCTGGTAGTCCACGCCGTAAACGATGTCAACTAGCCGTTGGGAGTCTTGAACTCTTAGTGGCGCAGCTAACGCATTAAGTTGACCGCCTGGGGAGTACGGCCGCAAGGTTAAAACTCAAATGAATTGACGGGGGCCCGCACAAGCGGTGGAGCATGTGGTTTAATTCGAAGCAACGCGAAGAACCTTACCAGGACTTGACATCCAATGACCTTTCTAGAGCTGGATTGGTGCCTTCGGGAACATTCAGACCGGTGCTGCATGGCTGTCCTAAGCTCGT
+
CCCCCGGGGGGFGFFFGFGGEGEGFDFGGGFGGGGGCEGDFFGGGECDFGGFGGGGGGGGGEDFGFGCFECCEFGGGGGGGGGGGDFEEGGFGGDEFFGGGGCFAFGF@F7FF?GD:FCFF7@CFCEGE7F<FGFGGGF,,DA<FGCFFFGGGDG>FGGGGGCDEFGGCF:CFC:FFC<FC9=BCFGF98=,=CFFFG>EEEEDEGCF8EGD+<?8*;8CFFGCF68<6CF?7+<+3:CFCCF7:FG5AF6@C5CFF7@C*8:?FG?F+<+++***2*:@FC6FG*;@*;++0+++2+0:/
@M01751:259:000000000-C669V:1:1102:10411:2206 1:N:0:AGAGTC
TCTCAGTCACGTCATCCCCACCTTCCTCCGGTTTATCACCGGCAGTCTCCTTTGAGTTCCCGACCGAATCGCTGGCAACAAAGGATAAGGGTTGCGCTCGTTGCGGGACTTAACCCAACATTTCACAACACGAGCTGACGACAGCCATGCAGCACCTGTCTCAGCGTTCCCGAAGGCACCAAAGCATCTCTGCTAAGTTCGCTGTATGTCAAGAGTAGGTAAGGTTCTTCGCGTTGCATCGAATTAAACCACATGCTCCACCGCTTGTGCGGGCCCCCGTTCATTCATTTTGATTTTAACC
+
CCCCCGGGGGGGFCEFGGGGGGGGGGGFGEGEGGGGGGGG7@CFGGGGGGAFGGGFGFDAFEEGGG@88BFGG7FFGGFGGGGGGGGFDFCEFFGGEGGGGFFGGCC:FFEGFE?FGG7FGFFGFGGGGG@C++@+BCE:CEGGFG7AFFGGGFGGCF3>@F=,>73CEGFC*>>@7:<CFGGC<7FF,?CGFCGGFGGGDCF**7<,C9,:F,+><FFF@FG,,>2<<CC58:8**++CCGGFEEFEC0:**3+<90<<CF588:C>?:/CEG5/*:/A*2+3<<:7:9++*+2:C:E7+
@M01751:259:000000000-C669V:1:1102:9567:2617 1:N:0:AGAGTC
TCTCAGTCACGTCATCCCCACCTTCCTCCGGTTTATCACCGGCAGTCTCCTTTGAGTTCCCGACCGAATCGCTGGCAACAAAGGATAAGGGTTGCGCTCGTTGCGGGACTTAACCCAACATTTCACAACACGAGCTGACGACAGCCATGCAGCACCTGTCTCACGGTTCCCGAAGGCACTAAGGCATCTCTGCCGAATTCCGTGGATGTCAAGAGTAGGTAAGGTTCTTCGCGTTGCATCGAATTAAACCACATGCTCCACCGCCTGTTCGGGCCCCCGTCACTTCATTTGCGTTTTAACC
+
CCCCCGGGGGGGGEGGGGGF:FGGGGGDGGGGGGGGCFGFGGG7FGDGFFGGFGGGGGCFGFEGGG@8BBEEGGFEGGGGGGFGGGGGGGGFGDFFGGGGGGFDGGD7FEFGFFGGEGBFFAFFGGGFFFGGGEGGCEFBC@FEFFFGGFGGCFGGGFGGFGGGGE<FEGGGGF*>>FFG8C7CGFFB,FFFFGCFEGGDGEGFCGGC,,?CAFFGGFFGG@CFEGGGGGCCEGG58CC?>FGFGG?FGCCCF??F7:?C00:5*1;F+<C>8:8CEEC8C8*<CG+AFE9+/:/:EG+3A
@M01751:259:000000000-C669V:1:1102:14253:2712 1:N:0:AGAGTC
AACCGAGAAACAGGATTAGATACCCTGGTAGTCCACGCCGTAAACGATGTCGACTTGGAGGTTGTTCCCTTGAGGAGTGGCTTCCGGAGCTAACGCGTTAAGTCGACCGCCTGGGGAGTACGGCCGCAAGGTTAAAACTCAAATGAATTGACGGGGGCCCGCACAAGCGGTGGAGCATGTGGTTTAATTCGATGCAACGCGAAGAACCTTACCTACTCTTGACATCCACGGAATTTGGCAGAGATGCCTTAGTGCCTTCGGGAACCGTGAGACAGGTGCTGCATGGCTGTCGTCAGCTCGT
+
CCCCCGGGGGGGGGGGGGGGGGGGGGGGGGGGGGGGCEGGGGGGGGGGGGGGGGGGGGGGGGGGGGGGGGGGEFGGGGGGGFGGGGGGGGGGFGGGGGGGGGGGGGGGGGGGGGGGGGGGGGGGGGGEEGGCFFGGGGGGGGGGGGGGGGGGGGGGGGFGGGGGGGGGEGGGGGGGGGGFGGGGGGGFEGFEGFGGGGGD5EEEGGGCFGGFFGDFGGFGGGFGGGGGFEGG5CFGGGGGGGGCFFGGGGFFGF7FGGGGEG5EGGGGG5EGGGGEGF8@FCCEFGC@5F9CG58ECGFE*
@M01751:259:000000000-C669V:1:1102:16333:2717 1:N:0:AGAGTC
TCTCAGTCACGTCATCCCCACCTTCCTCCGGTTTATCACCGGCAGTCTCCTTTGAGTTCCCGACCGAATCGCTGGCAACAAAGGATAAGGGTTGCGCTCGTTGCGGGACTTAACCCAACATTTCACAACACGAGCTGACGACAGCCATGCAGCACCTGTCTCACGGTTCCCGAAGGCACTAAGGCATCTCTGCCAAATTCCGTGGATGTCAAGAGTAGGTAAGGTTCTTCGCGTTGCATCGAATTAAACCACATGCTCCACCGCTTGTGCGGGCCCCCGTCAATTCATTTGAGTTTTAACC
+
CCCCCGGGGGGGGGGGGGGGGGGGGGGGFGGFGGGGGGGGGGGGDGGGGGGGGGGGGGGGGGGGGD8+8BFGGGGGGGGGGEFGGGGGGGGGFGGGGGGGGGGDEDGGGGGGGGGGGGGGGGGFFGGGGGGGGFGGGGGGGGGGGGGGGGGGGGGGGGGGECFGGGGGGGGGGGDGGGGGGGGCGCFGGGGGGGGDGGGGGGGGGGGGGGGGGGGFGGGGGGFECCFFGGGGDGGGGGGGG6CGFFGGGC*;CG9<<<CFG68:CEFG60;CEG8CGGGCG8*:9C7@CGC:CGGGGGGG7
@M01751:259:000000000-C669V:1:1102:24635:2740 1:N:0:AGAGTC
TCTCAGTCACGTCATCCCCACCTTCCTCCAGTTTATCACTGGCAGTCTCCTTAGAGTGCCCACCATAACGTGCTGGTAACTAAGGACAAGGGTTGCGCTCGTTACGGGACTTAACCCAACATCTCACGACACGAGCTGACGACAGCCATGCAGCACCTGTGTCAGAGTTCCCGAAGGCACCGATCCATCTCTGGAAAGTTCTCTGCATGTCAATGCCTGGTAAGGTTCTTCGCGTTGCTTCGACTTAAACCACATGCTCCACCGCTTGTGCGGGCCCCCGTCCATTACTTTGCGTTTTAAA
+
CCCCC<CEFA7<FC@FFGFFCBF8EFGGFFGFFGF9ECA<,<F8BFEE6CD9;FEDCAF,,CFCGCE9FCC<FEFG,C9CAFFGGF@FGC<:F,+CF@+B7FGF:,C+,8EEFFDE8=FCGCD<<?EDCF+++@FGD8FC+B+>:BFFEFFCFD,BFF<,,<FCCA,8,3<FEG:B+,:>@+3@7FC,3,8=E7,?>:,7@BFFFCEGGFG993C:FGG7<FFEFF,,?B9F<<<CC*,7,****:?9CC<85=+20++3:;**2*2;F+3;>/8:2***21/*+<++2<E7+8:*?50<0
@M01751:259:000000000-C669V:1:1102:23839:2920 1:N:0:AGAGTC
AACCGAGAACCAGGATTAGATACCCTGGTAGTCCACGCCGTAAACGATGTCGACTTGGAGGTTGTTCCCTTGAGGAGTGGCTTCCGGAGCTAACGCGTTAAGTCGACCGCCTGGGGAGTACGGCCGCAAGGTTAAAACTCAAATGAATTGACGGGGGCCCGCACAAGCGGTGGAGCATGTGGTTTAATTCGCTGCAACGCGCAGAACCTTACCTACTCTTGACATCCACGGAATCTGGCAGAGATGCCTCAGTGCCTTCGGGAACCGTGAGACAGGTGCTGCATGGCTGTCGTCTGCTTGT
+
CCCCCGGG>,C@FFFGGGGGFCFFFGFGGFGG9@EFGGGGGGGGGGCCFFFGGG7FGF@C@FGCFCFEFDDFGGFGGGFFEE<FFFDGGGGGFG,C:FFGGFGAF@@+=7:BFFGF+@FGGGC7FE7BFCF9FCF9,3=,=FCGFGGDA9>>BFGG>C>*<1*=BFFEGEFGGGF:*?FCFFFFGGGDF,=*<>E6<8EG5*8CEF6*;CFG?++<F?C0<:+00<8@+**:CC+A:98*C5/2<@?8A@E8+:+<F<C5CE:EFFG>8C8<C*8*0<+<7++3+2;888+:A@*;+C+9:
@M01751:259:000000000-C669V:1:1102:10918:3064 1:N:0:AGAGTC
TCTCAGTCACGTCATCCCCACCTTCCTCCGGCTTATCACCGGCGGTTCCTTTAGAGTACCCAACTAAATGATGGTAACTAAAGGCGAGGGTTGCGCTCGTTGCGGGACTTAACCCAACATCTCACGACACGAGCTGACGACAGCCATGCAGCACCTGTGTTCCAGTCCCCGAAGGGAAGAAATCGATCTCTCGAAGTCGTCCGGACATGTCAAACGCTGGTAAGGTTCTGCGCGTTGCTTCGAATTAAACCACATGCTCCCCCGCTTGTGCAGGCCCCCGTCCATTCCTTTGAGTTTTAAT
+
CCCCCGGGGGGGGGGGDFGGGGGGGGGGFGGGGGGFGGGGGGGGGGGGGGGGGGGFFGGGGGGGGGGGGGGGGGGGGGGGGGGGGGGGDGGG@FEGGGEGGGGGGGGGGGGGGGGGGGGGGGGGGGGGGGGGEGGGGGGGGGGGGGGGGFGGGGGGGGGGGGGGCFFAFGGG@EGGGGGGGGGGGGGGFGGGGGGGFGGGGGGGGGGGG9FEGGGGGGGGFEC9FGGGGGGGGGGGGGGEC8FCEG9C9<;FFGEFGFEG8:CEE8E>FGGGFFGGGGGGGG*:CGGG9CFF?F7CFGDF:
@M01751:259:000000000-C669V:1:1102:7245:3072 1:N:0:AGAGTC
AACCGAGAAACCGGATTAGATACCCTGGTAGTCCACGCCGTAAACGATGTCGACTTGGAGGTTGTTCCCTTGAGGAGTGGCTTCCGGAGCTAACGCGTTAAGTCGACCGCCTGGGGAGTACGGCCGCAAGGTTAAAACTCAAATGAATTGACGGGGGCCCGCACAAGCGGCGGAGCATGTGGTTTAATTCGAGGCAACGCGAAGAACCTTACCTACTCTTGACATCCACGGGATTCGGCAGAGATGCCTTAGTGCCTTCGGGAACCGTGAGACAGGTGCTGCATGGCGGTCGTCAGCGCGG
+
CCCCCGGGCGGGCGCC;<FFGGG<CFFGGGGEFGFGEEGGGGGGCF76@E9CGGGCAFCEGGGFF8EEF,6EGGDFFCFGG8CFCFEGFECF9,B7C:CFG9AACCCE>F::CFFG:>?FDGGG@FG>=FF,>><CC9<8FDDCC,333E<DFGGGGGG4:7***<<**1*4?/:5*,20<@C58F9,<,@F*:*A:CEEC?EDDEF>FFC8<C7<<8<2CEG7<EC:<:C*2:*2;>EEC*1C7FFGGG6<9+0<@9+:EGE8@888CC>F6A0:<FD7?+8+2;C85*/://8:+2*2*
@M01751:259:000000000-C669V:1:1102:22557:3085 1:N:0:AGAGTC
AACCGAGAAACAGGATTAGATACCCTGGTAGTCCACGCCGTAAACGATGTCGACTTGGAGGTTGTTCCCTTGAGGAGTGGCTTCCGGAGCTAACGCGTTAAGTCGACCGCCTGGGGAGTACGGCCGCAAGGTTAAAACTCAAATGAATTGACGGGGGCCCGCACAAGCGGTGGAGCATGTGGTTTAATTCGATGCAACGCGAAGAACCTTACCTACTCTTGACATCCACGGAATTCGGCAGAGATGCCTTAGTGCCTTCGGGAACCGTGAGACAGGTGCTGCATGGCTGTCGTCAGCTCGT
+
CCCCCGGG@FFGGGGGGFGGGGGGGGGDGFFGFAFGGGGGEGCEFDFGGGGGGGGDGGGGGGGGGEFCGGGGGGGGGGGGGFGGGGGGDECGFFCFGGGGGG<BFEGE@FGC<FFGDGGFFCFGGGGCFEGDFEEGGGGGGGA@CFGGGCB,CCEFGGEF<EFFGGGGGGGGG7<F*CB<F@FFCFFGDFG@C9CECGEGGDDGGECFFCC:FFCFGG?CFGFEEC88FGDGGGCEGGGCEGGGGCFF+<:+C+<9?C:CEGGEGFGGGGDFGG8CF?C79F?CFF5:>CGE*A5CC7+::
@M01751:259:000000000-C669V:1:1102:21484:3143 1:N:0:AGAGTC
AACCGAGAAACCGGATTAGATACCCTGGTAGTCCACGCCGTAAACGATGTCGACTTGGAGGCTGTTCCCTTGAGGAGTGGCTTCCGGAGCTAACGCGTTAAGTCGACCGCCTGGGGAGTACGGCCGCAAGGTTAAAACTCAAATGAATTGACGGGGGCCCGCACAAGCGGTGGAGCATGTGGTTTAATTCGATGCAACGCGAAGAAACTTACCTACTCTTGACATCCAGAGAATTTAGCAGAGATGCTTTAGTGCCTTCGGGAACTCTGAGACAGGTGCTGCTTGGCCGTCGTCAGCTCGT
+
CCCCCGDC7FA@C++BFFEGFFG<F,C@FEA@FFAEGDGDG@FGDEGF,C,E<:8@9FCG7F@EFCDCFFGGGGGD7FFFC,6C6,BFE+CF<@,>B:>FFDGFBFGGGECFFCFFGECF,8:CGD:CCFDA>3,@FFGCFC<3D<ECF,8>@:FG:<<@C@EFEFGG@:*4:<*C:CFCF<=F7BBF9:FC+@C7F+:8C81/82*;@E?@6+<8:8CC0<CGFG6C??CF6:7::++<9**89CG97<C79++03<A5>5*?C++<+<9CC*05<6C9<9+<C8++222*/1*;<++:*
@M01751:259:000000000-C669V:1:1102:17388:3178 1:N:0:AGAGTC
TCTCAGTCACGTCATCCCCACCTTCCTCCGGTTTATCACCGGCAGTCTCCTTTGAGTTCCCGACCGAATCGCTGGCAACAAAGGATAAGGGTTGCGCTCGTTGCGGGACTTAACCCAACATTTCACAACACGAGCTGACGACAGCCATGCAGCACCTGTCTCACGGTTCCCGAAGGCACTGAGGCATCTCTGCCAGATTCCGTGGATGTCAAGAGTAGGTAAGGTTCTTCGCGTTGCATCGAATTAAACCACATGCTCCACCGCTTGTGCGGGCCCCCGTCAATTCATTTGAGTTTTAACC
+
CCCCCGGGGGGGGGGGGGGGGGGGGGGGGGGGGGGGGGGGGGGGGFFGGGGGGGGGGGGGGGGGGG@8BBFGGGGGFGGGGGGGGGGGGGGGGGGGGEGGGGGGGGG7FGGGGGGGGFGGGGGGGGGGGGGGGGGGGGGBFGD7FFGGGFGGC8DFGGFGCGGGFGGGGFGC>FGGGGGGFGFGGDDGFFGGGGGG7FFGGGGGG7BCFFFGFFCFGGGGGGGGGGGGG@FGCGGEDFGGDF6CF7CF?FGFGGGFFF8+;2*:CE>;++85CEEC>EC88*/<ECFGGG7+*30ACCFCF
@M01751:259:000000000-C669V:1:1102:7510:3254 1:N:0:AGAGTC
TCTCAGTCACGTCATCCCCACCTTCCTCCGGCTTATCACCGGCAGTCTCCCTAGAGTGCCCAACTGAATGATGGCAACTAAGGACGTGGGTTGCGCTCGTTGCGGGACTTAACCCAACATCTCACGACACGAGCTGACGACAGCCATGCAGCACCTGTGTGCACGCCTCCGAAGAGGATCCCCGATCTCTCGAGGTAACATGCCATGTCAAGGGATGGTAAGGTTCTGCGCGTTGCTTCGAATTAAACCACATGCTCCACCGCTTGTGCGGGCCCCCGTCAATTCCTTTGAGTTTTAATCT
+
CCCCCGGGGGGGGGGFGGGGGGGGGGGGGGGGGGGGGGGGGGGGGGGDGGGGGGGGGGGGGGGGGGGGGGGGGGGGGGGGGGCFFGGGGDGGGGGGGGGGGGGDGEEEFGGGGGGGGGFFFCGGGGGGGGGDGGGGGGGGGGGGGGGGGGFGGGGGGGGGGGFGGEFFCFCBGFGGGGGGGGGGEEGFGFGG7CFGC9FGGGGGGGFGGGGGGGFGEGGGGGGFDGGGGDDEGGGGGGGDFG6CCGFCGFF>+3<@CGGGF5CGGGGFG*885:?5EE8CEGGEGCGFG?CE:FFG+7?CF
@M01751:259:000000000-C669V:1:1102:6015:3512 1:N:0:AGAGTC
TCTCAGTCACGTCATCCCCACCTTCCTCCGGTTTATCACCGGCAGTCTCCTTTGAGTTCCCGACCGAATCGCTGGCAACAAAGGATAAGGGTTGCGCTCGTTGCGGGCCTTAACCCAACATTTCACAACACGAGCTGACGACAGCCATGCAGCACCTGTCTCAGCGTTCCCGAAGGCACCAAAGCATCTCTGCTAAGTTCGCTGGATGTCAAGAGTAGGTAAGGTTCTTCGCGTTGCATCGAATTAAACCACATGCTCCACCGCTTGTGCGGGCCCCCGTCAATTCCTTTGAGTTTTAACC
+
CCCCCGGGGF,CFGGGGEGGGGFFGGGGDCGGEGGGCFGFGGGGGGGGGCFEGGGGFFDEDC@CEFGF@CFGEEGCE=FECEEDGFEFGGFGGFFGEGGEGFFGGCE+@CG9?,EGGGGGGGGDFCCFDFGEEGDGGGDCGGEGGGFGGGGGFEGCEGEFFCFEFCFEEGGGCFGEF8FCFFGGGGGF@GGGGEGCFCFGGEEGD7CFCFGCFFFEEFF:,2<C<E:@F?CGCEEEGC9<>FCFC7<99AFDDFC+<CC+;>8E85*2+9CEGG=ECE5/;C??C9E?FC++1<CFFF6?:
@M01751:259:000000000-C669V:1:1102:10418:3546 1:N:0:AGAGTC
AACCGAGAAACAGGATTAGATACCCTGGTAGTCCACGCCGTAAACGATGTCGACTTGGAGGTTGTTCCCTTGAGGAGTGGCTTCCGGAGCTAACGCGTTAAGTCGACCGCCTGGGGAGTACGGCCGCAAGGTTAAAACTCAAATGAATTGACGGGGGCCCGCACAAGCGGTGGAGCATGTGGTTTAATTCGATGCAACGCGAAGAACCTTACCTACTCTTGACATCCACGGAATCTGGCAGAGATGCCTCAGTGCCTTTGGGAACAGTTAGACAGGTGCTGCATGGCTGTCGTCAGCTCGT
+
CCCCCDGGGCFFFC@F@FGDDFFGGGGGGDGFC<EEFBFFCGGGCC@FFEC@<F7@DDCFCFCCGCGGG9EFFAFFCFFDCCCE=FE?CEAGFFCF7BFGGGDG=FCFGCFEGGGDC@+B?@FEGDDC7FFE=FFDEECFAFGFGFG,,>DF<FGD@*1CEE71<<<:CCCCF*8FFGGCEE+=<CCCFEGEF:F9FGE8>E5:??;;6CFFC9@69EGG9+20++2<88C>58F?CCFGGC**30+<9@FFG<EFG++0+*2+;*2++3+23<88:+8+:A8A7CG888+*/*1;+0+A/
@M01751:259:000000000-C669V:1:1102:17324:3555 1:N:0:AGAGTC
TCTCAGTCACGTCATCCCCACCTTCCTCCGGTTTATCACCGGCAGTCTCCTTTGAGTTCCCGACCGAATCGCTGGCAACAAAGGATAAGGGTTGCGCTCGTTGCGGGACTTAACCCAACATTTCACAACACGAGCTGACGACAGCCATGCAGCACCTGTCTCAGCGTTCCCGAAGGCACCAAAGCATCTCTGCTAAGTTCGCTGGATGTCAAGAGTAGGTAAGGTTCTTCGCGTTGCATCGAATTAAACCACATGCTCCACCGCTTGTGCGGGCCCCCGTCAATTCATTTGAGTTTTAACC
+
CCCCCGGGGGEGGGCFGGFGGGGGGGGGGGGGGGGGGGGGCFGGGGG,FGGGGGFGGGGGGGGGGGC@BFFFFEGGGGGGFGFFGGGA9CEEFGGDGGGDEGGGGGF+FFGGGDFEFGGGCDFGGGGGGGGCGGGCCEFC+<@FGGGCFFGGG8>FGFGGEGFFGGGGGGGGGGDCC@,=AFGAFGGGFDC@FG?FGFGGGCGCFGGGGGFECGEGGGGFFCFCCEFCCFGDEGGGD<CCEGFFFFGC+:5CGGFE79<+:E/??8*:+0;8EC8C*:*/8*8CF7AFFGC+83<CE+AF+
@M01751:259:000000000-C669V:1:1102:18136:3606 1:N:0:AGAGTC
AACCGAGAAACCGGATTAGATACCCTGGTAGTCCACGCCGTAAACGATGTCAACTAGCCGTTGGGAGTCTTGAACTCTTAGTGGCGCAGCTAACGCATTAAGTTGACCGCCTGGGGAGTACGGCCGCAAGGTTAAAACTCAAATGAATTGACGGGGGCCCGCACAAGCGGTGGAGCATGTGGTTTAATTCGAAGCAACGCGAAGAACCTTACCAGGCCTTGACATCCAATGAACTTTCCAGAGATGGATTGGTGCCTTCGGGAACATTGAGACAGGTGCTGCATGGCTGTCGTCAGCTCGT
+
CCCCCGGGGGGGGGGGGGGGGGGGGFGGGGFGGGGGGGGGGGGGGGGGGGGGGGGGGGGGGGGGGGGEGGGGGGGGGGGGGGGGGGGGGGGGE?FGEGGGGGGG9FGGDGGGGGGGGGGGGGGGGGGGGGGGGGGGGGGGGGGGF9FFGFGAEGGDGGCEEG7FGFFFGGGDGFFGGGGGGGGGGGGGGAFGGDCGGGFGECEGGC8FEGGGGGFCFGFF?FGGGGGEFGGGGGGGGGGGFFGFCGFFGGGGGCCFGGG5>EGEC>FGGGFCGGFFC++AEGGGGGGGEGCEEGDEFCFE*
@M01751:259:000000000-C669V:1:1102:18901:3673 1:N:0:AGAGTC
TCTCAGTCACGTCATCCCCACCTTCCTCCGGCTTATCACCGGCGGTTCCTTTAGAGTACCCAACTAAATGATGGTAACTAAAGGCGAGGGTTGCGCTCGTTGCGGGACTTAACCCAACATCTCACGACACGAGCTGACGACAGCCATGCAGCACCTGTGTGTAGGTCCCCGAAGGGAAGGAATCCATCTCTGGCAGCCGTCCTACCATGTCAAACGCTGGTAAGGTTCTGCGCGTTGCTTCGAATTAAACCACATGCTCCACCGCTTGTGCAGGCCCCCGTCAATTCATTTGAGTTTTACC
+
CCCCCGGGGGGGGGGGGGGGGGGGGGGGGGGGGGGGGGGGGGGGGGGGFFGGGG<FGGGGGDGGGGGGGGGGGGFGGGGGGGFFGGGGGGGGGFGGGGGGGGGGDGGGGGGGGGGGGGGDFA?<FFGGGGCGGGGCGGDCEEGFGGGGFGGFCGGDAFCB:FFGGGGGGGCEGDGGFGGGGFFGGFGGGGGGG,FCFGGGGGGGGGGFGGGGCCGGGGG5*AFFF+<CGGGCEGGGGGGGGEFGGGC9FGGFGFF?FFFG@@GGEGCFEGC798CC>CEGEE5=9CGGFEGCFEGCC<9+3
@M01751:259:000000000-C669V:1:1102:19133:3688 1:N:0:AGAGTC
TCTCAGTCACGTCATCCCCACCTTCCTCCGGCTTATCACCGGCGGTTCCTTTAGAGTCCCCAACTGAATGATGGAAACTAAAGGCGAGGGTTGCGCTCGTTGCGGGACTTAACCCAACATCTCACGACACGAGCTGACGACAGCCATGCAGCACCTGTGTGCAGGTCCCCGAAGGGAAGAAATCCATCTCTGGAAGTCGTCCTGCCATGTCAAACGCTGGTAAGGTTCTGCGCGTTGCTTCGAATTAAACCACATGCTCCACCGCTTGTGCAGGCCCCCGTCAATTCATTTTAGTTTTAAC
+
CCCCCGGGGGGGGGGGGGGFGGGGGFGGGGGGGGGFGGGFCEGGEGGGGGGGGEGGGFGGGGGGFCFGGCFFGGGGGFFFGGGGGGGGGGGCGFGDCGCFG?CGGGGCGGGGGGGGGGGFG?FFGGGGGGGGECFGFGCCFGGGGGCFGGGGGGGGGGGGGGFCGGGCGGCGGCFGGGGGGGGGFGGGFEGGGFGGGFDCGFGGGGB9FGGGEFF5EGDEGGCEDGGGFGGGD5EEEGG7::FFFGGG?E;;FGD?@:++0;FEGECCF?FCFCGGGCGGEGG*ACFG7@9++2C@FGGG+
@M01751:259:000000000-C669V:1:1102:20161:3737 1:N:0:AGAGTC
TCTCAGTCACGTCATCCCCACCTTCCTCCGGTTTATCACCGGCAGTCTCCTTTGAGTTCCCGACCGAATCGCTGGCAACAAAGGATAAGGGTTGCGCTCGTTGCGGGACTTAACCCAACATTTCACAACACGAGCTGACGACAGCCATGCAGCACCTGTCTCACGGTTCCCGAAGGCACTAAGGCATCTCTGCCGAATTCCGTGGATGTCAAGAGTAGGTAAGGTTCTTCGCGTTGCATCGAATTAAACCACATGCTCCACCGCTTGTGCGGGCCCCCGTCAATTCATTTGAGTTTTAACC
+
CCCCCGGGGGGGGGGGGGGGDGFFFGGGGGGGGGGGGGGGGGGGGFGGGGGGGFGGFGGGGGGGGG@8886DECEEGGGGGGGGGGGGGGGGGGGGGG7BFGGGGGECEFGGGGGGEGGGGGGGGGGGGGGGGGGG8DFGGGGGGGFFEFGGGGGGGCGGGGFFCEFGGGFFGGGDGGGGGGGGGGG83@FFFGEFEGEBGDFGCEF7FCCFCGCFGCFGFGGGGGGGGGGGGGGGGGGGEGGGGFGG?FGF8E6C0<EGG6:?EGGGGGGGDDCC8CCC=?8C:<CGGGFF8@FEGFFGC
@M01751:259:000000000-C669V:1:1102:7746:3804 1:N:0:AGAGTC
AACCGAGAAACAGGATTAGATACCCTGGTAGTCCATGCCGTAAACGTTGGGCACTAGGTGTGGGGTCTGTTTCCACGGATTCCGCGCCGTAGCTAACGCATTAAGTGCCCCGCCTGGGGAGTACGGCCGCAAGGCTAAAACTCAAAGGAATTGACGGGGGCCCACACAAGCGGCGGAGCATGCGGATTAATTCGATGCAACGCGAAGAACCTTACCAAGGCTTGACATGCACGAGAAGCCACCAGAGATGGTGGTCTCTTTGGACACTGGTGCACAGGTGGTGCATGGTTGTCGTCAGCTC
+
CCCCCGGGGGGGGGGGGGGGGGGGGGGGGGGGGGGGFAFGGGGGFGGGFGGGGDGGGGFGGGGGDGGGGGGGGGGGGGGGGGGGGGGGGGGGGGGGGGGGGGGGCGGGAFGGGGGGGGGGEGGGCFGGGGGGGGGFFGGFGGGGGGFGGGGGGGGGGGGGGGGGGGGGGCFCC7<FGCEGGGGGG>5CFGGGGGGGCGGGGGGGGGCEGGGGGGGCFFFGCFFEFFGF6EGGGGGGGGD>8F>FCCCEEC?:CCEGGGGGGFFGCFGGGGFGGGGGGFGDFGGGD+CCGEEEFGGFFCF?+
@M01751:259:000000000-C669V:1:1102:20270:3834 1:N:0:AGAGTC
AACCGAGAAACAGGATTAGATACCCTGGTAGTCCACGCCGTAAACGATGTCGACTTGGAGGTTGTTCCCTTGAGGAGTGGCTTCCGGAGCTAACGCGTTAAGTCGACCGCCTGGGGAGTACGGCCGCAAGGTTAAAACTCAAATGAATTGACGGGGGCCCGCACAAGCGGTGGAGCATGTGGTTTAATTCGATGCAACGCGAAGAACCTTACCTACTCTTGACATCCACGGAATCTGGCAGAGATGCCTTAGTGCCTTCGGGAACCGTGAGACAGGTGCTGCATGGCTGTCGTCAGCTCGG
+
CCCCCGGGGGGGGGGGGGGGGGGGGGGGGGGGGGGGGGGGGGGGGGGGGGGGGGGGGGGGGGGGGGGGGGGGGGGGGGGGGGGGGGGGGGGGGGGGGGGGGGGGGGGFGGGGGGGGGGGGGGGGGGGGGGGFGGGGGGGGGGGGGGGGGGGGGGGGGGGGGGGGGGGGGGFGDGGGGGGGGGGGGGGGGGGGGGGGGFGGGGGGGGGGGGGGGG7FGGGGCGGGGGGGGGGGGGGGGGGFGFGGGGGGGGGGGFGFFGGGGGGGGGGGGGGDGGGGGFCFGGGGGGGGEGGGF@CEFFGE*
@M01751:259:000000000-C669V:1:1102:15362:3912 1:N:0:AGAGTC
TCTCAGTCACGTCATCCCCACCTTCCTCCGGTTTATCACCGGCAGTCTCCTTTGAGTTCCCGACCGAATCGCTGGCAACAAAGGATAAGGGTTGCGCTCGTTGCGGGACTTAACCCAACATTTCACAACACGAGCTGACGACAGCCATGCAGCACCTGTCTCACGGTTCCCGAAGGCACTAAGGCATCTCTGCCGAATTCCGTGGATGTCAAGAGTAGGTAAGGTTCTTCGCGTTGCATCGAATTAAACCACATGCTCCACCGCTTGTGCGGGCCCCCGTCCATTCATTTGAGTTTTAACC
+
CCCCCFFGFGEFG,FCEFFGGGGGGGGGGGGEGGGG<FGGGGGGGGGFFFGGGGGGGGGGGEEGGE@78BFF8:FGGGDFGFFEGFGFGGGGGGGGGGEDGFEFG+FDGGGCDCFGDFFEDGDFFGGGGFCFGCFGFFFDCGBE7CEGGGGGGGGGGFGGE;FFFFGEGGGGG7FFGGGGGFGFGGCF,CF;FCFE<FFGFGFCGGGDFGG9FFGGGFGFGFFFFFDFGFGCEEE>5CCF>FGFGDGGGFCCF?CCGCGFEE:C58CC<:C5585C?*C:E8?C<ECGGGG7*+<<9<?C+
@M01751:259:000000000-C669V:1:1102:9788:4003 1:N:0:AGAGTC
TCTCAGTCACGTCATCCCCACCTTCCTCCGGCTTATCACCGGCGGTTCCTTTAGAGTACCCAACTAAATGATGGTAACTAAAGGCGAGGGTTGCGCTCGTTGCGGGACTTAACCCAACATCTCACGACACGAGCTGACGACAGCCATGCAGCACCTGTGTTCCAGTCCCCGAAGGGAAAGCCAGATCTCTCTGGCGGTCCAGGCATGTCAAAAGGTGGTAAGGTTCTGCGCGTTGCTTCGAATTAAACCACATGCTCCACCGCTTGTGCGGGCCCCCGTCAATTCCTTTGAGTTTTAACCT
+
CCCCCGGGGGGGGGGGGGGGGFGGGGGGGGGGGGGGGGGGGGGGGGGGGGGGGGGGGGGFGGGGGGGGGGGGGGGGGGGGGGGGGGGGGGGGEFGGEFGGG8FCCGCFGGGGGGGGGGGGGFFGGDDG=FGGGGGFGGGGGGGGGGGGGGGG:FFGGGGGGGGFFCDGGGGGGGGGGGGGGGGGGGGFGFFFGGGG7CFGGGGGGGGGGGGGCFGGGGGGGGGGGGG?FGC8CEGGGGGEGGGGGGFFFGCFCGGFGF<>FGGEGFGF?CGGG?==EGEC*CF?9CCFF?:CFCFG76<EC
@M01751:259:000000000-C669V:1:1102:24520:4035 1:N:0:AGAGTC
TCTCAGTCACGTCATCCCCACCTTCCTCTCTACTTGCGTAGGCAGTCTTACTAGAGTCCTCAACTTAATGGTAGCAACTAGTAACAGGGGTTGCGCTCGTTGCAGGACTTAACCTAACACCTCACGGCACGAGCTGACGACAACCATGCAGCACCTTGAAAATTGCACGAAGGAAGGTCTATTTCTAAACCGATCAATTCCCATTTAAGCCTTGGTAAGGTTCCTCGCGTATCATCGAATTAAACCACATAATCCACCGCTTGTGCGGGCCCCCGTCATTTCCTTTGAGTTTAATTCTTGC
+
CCCCCGGGGGGGGGGGGGGGGGGGGGGFEGFGGGGGFGFGGGG9CFGEFAFGGGGGFC@FFFGGGCDEGGGGCDFF<CF@FGGF9@FF@7FE@F7++8>FCG:CF8FEFGGGGD<FG<FGFFEFFFGEGGEFGGGFGFG:>FFDFEFDGGF8D,>FFGAB?DE3=93CFE7FEGFG7:,EFDGGFF9FFG:F>7FCFGC9<FCFFFGGGFGGGFGG9F,:FFGF;?FECGCCE<FGF2:FF<BCFG78FFF;BB9<6CE5::8>+9?5EG?5E8:;*:*3<C2<F999AFC+++<:0A+0+
@M01751:259:000000000-C669V:1:1102:19631:4075 1:N:0:AGAGTC
TCTCAGTCACGTCATCCCCACCTTCCTCCGGTTTATCACCGGCAGTCTCCTTTGAGTTCCCGACCGAATCGCTGGCAACAAAGGATAAGGGTTGCGCTCGTTGCGGGACTTAACCCAACATTTCACAACACGAGCTGACGACAGCCATGCAGCACCTGTCTCACGGTTCCCGAAGGCACTGAGGCATCTCTGCCAGATTCCGTGGATGTCAAGAGTAGGTAAGGTTCTTCGCGTTGCATCGCATTAAACCACATGCTCCACCGCTTGTGCGGGCCCCCGTCAATTCATTTGTGTCTTAACC
+
CCCCCGEGGD@EFG?F<@CE@FFG<E<6EFEGE7EEFGF@EGGG+CFGECAFGGGGFGFGGG7FBB8@86EFFFECFFFEFD8@,CC5CE@EE+94=+B>FF<C@++4@FGFEF98:B@FGGFCEGG,BFEEE@FFG<3+B@F:FG<C8FCC@BCFF@FEFF9,8>*1>8D7*>>FE,<:A9CGGE,<,FGGFF,74<FBF?C<CFCGCGC:FG7FF9,,<,,7F,<C:,*;:?8CEGG75*;;E9EEEC@F5CC<7C8FGGGCE88*+<;E**:/?C*;8*1<:9C9<@++2;+<@+0C0
@M01751:259:000000000-C669V:1:1102:14009:4081 1:N:0:AGAGTC
AACCGAGAAACAGGATTAGATACCCTGGTAGTCCACGCCGTAAACGATGTCGACTTGGAGGTTGTTCCCTTGAGGAGTGGCTTCCGGAGCTAACGCGTTAAGTCGACCGCCTGGGGAGTACGGCCGCAAGGTTAAAACTCAAATGAATTGACGGGGGCCCGCACAAGCGGTGGAGCATGTGGTTTAATTCGATGCAACGCGAAGAACCTTACCTACTCTTGACATCCACGGAATTCGGCAGAGATGCCTTAGTGCCTTCGGGAACCGTGAGACAGGTGCTGCATGGCTGTCGTCAGCTCGT
+
CCCCCGGGGGGGGGGGGGGGGGGGGGGGGGGGGGGGGGGGGGGGGGGGGGGGGGGGGGGGGGGGGGGGGGGGGGGGGGGGGGGGGGGGGGGGGGGGDGGGGGGGGGGGGGGGGGGGGGGGGGGGGGGDGGGGGGGGGGGGGGGGGGGGGGGGEGGGGGGFC<BFGGGGGGEGGGGGGGGGGGGFGGGGGGGGGGGDFGGGGGGGGGGGGGGGGGGGGGGGGGGGGGFGGGGGGGGGGDGGGGGFFGGGGGGGGGGFGGFFGG5CCGGE5*8CGGGGF66FGGFFGGGGGGGC8CF5<?CC*
@M01751:259:000000000-C669V:1:1102:22163:4118 1:N:0:AGAGTC
TCTCAGTCACGTCATCCCCACCTTCCTCCGGTTTATCACCGGCAGTCTCCTTTGAGTTCCCGACCGAATCGCTGGCAACAAAGGATAAGGGTTGCGCTCGTTGCGGGACTTAACCCAACATTTCACAACACGAGCTGACGACAGCCATGCAGCACCTGTCTCACGGTTCCCGAAGGCACTAAGGCATCTCTGCCGAATTCCGTGGATGTCAAGAGTAGGTAAGGTTCTTCGCGTTGCATCGAATTAAACCACATGCTCCACCGCTTGTGCGGGCCCCCGTCAATTCATTTGAGTTTTAACC
+
CCCCCGGGGGGGGGGGGGGGGGGGGGGGGGGGGGGGGFGGGGGGGGGGDGGGGGGGGGGGGGGEGG@88BEFFC>FGGGFGGGGGGGGFGGGGGGGGGGGGGFGGGGGGGGGGGGGGGGGGGFFGGGGGGGEGEGGGGGGGGGGGGGGGGGCFGFGGGGGAFGGGGGGBFGGGGGGGGGGGGG?FGCCCCC;FGGGGGGGGDF7EGGGGFFGGGGGGGGGGGGFGGGGGEGGGEE5EFGCEGGGGFGGG?5C>C9CCGFCFCECEEGC+<CEGGGGGGDGGGGFGFGGGGF9F9EFEFCCC
@M01751:259:000000000-C669V:1:1102:26027:4211 1:N:0:AGAGTC
TCTCAGTCACGTCATCCCCACCTTCCTCTCGGCTTATCACCGGCAGTCCCCTTAGAGTGCCCAACTTAATGCTGGCAACTAAGGGCGAGGGTTGCGCTCGTTGCGGGACTTAACCCAACATCTCACGACACGAGCTGACGACAGCCATGCAGCACCTGTTCTGGGGCCAGCCTAACTGAAGGACAATGTCTCCACTGCCCATACCCCGAATGTCAAGAGCTGGTAAGGTTCTGCGCGTTGCTTCGAATTAAACCACATGCTCCACCGCTTGTGCGGGCCCCCGTCAATTCCTTTGAGTTTT
+
CCCCCGGCD9;FGGGGGGGGGGGGGGGGGGDGGGGGGFGGG;CFGGGGGG88EF,CFGFCFGGGGGGGGGCFEGCCFF@FFFGGGGGGEGGGGGGGGGCGFFGG>C::=FGGGBFD7F:FGFAEGGG:@EGDCFEGGGG:CF>B<EEG,@ABFGG7>FFFGGGFGDFE:FFGGGGGG;CE@EDGGGF,@C,@FDGF:F@7FGCCFGG7=<F7<FFGGGFG?F+?<F9BCG9FGGDG5:CGGG7F5C*<ECGGDF>ECG?69@38C>8>EEGGDGGEDE*::?CCECCF7C++<+<<:C7<C
@M01751:259:000000000-C669V:1:1102:11712:4313 1:N:0:AGAGTC
TCTCAGTCACGTCATCCCCACCTTCCTCCGGTTTATCACCGGCAGTCTCCTTTGAGTTCCCGACCGAATCGCTGGCAACAAAGGATAAGGGTTGCGCTCGTTGCGGGACTTAACCCAACATTTCACAACACGAGCTGACGACAGCCATGCAGCACCTGTCTCAGCGTTCCCGAAGGCACCAAAGCATCTCTGCTAAGTTCGCTGGATGTCAAGAGTAGGTAAGGTTCTTCGCGTTGCATCGAATTAAACCACATGCTCCACCGCTTGTGCGGGCCCCCGTCAATTCATTTGAGTTTTAACC
+
CCCCCGGGGGGGGGGGCFGGGEFGGGGGGGGGGGGGGFGGGGGGGGGGGGGGGGGGGGFFCGGGGG@@BCFGGGGGGGGGGGGGDGGGEGGGGGGGGGGGGGGGGDGGGGGGGFGGGGGGGGGGGGGGGDEEGGEGGGGFFGGGGGGGGGGGGGGGGGFGEGFCFFEGGCFDGGGGGGGGFGFFGGGFFGFGGGFGFGGGGGGGGGGGGGGFGGGGGGGGGGGGGGCBFAEECEGDG?F?E6CFFGFFFGGFGGFG?GFFFF?8CG5C?FCG5ECEGGG8**;ACGGGG@9+A<CGGF6+<
@M01751:259:000000000-C669V:1:1102:26338:4338 1:N:0:AGAGTC
AACCGAGAAACAGGATTAGATACCCTGGTAGTCCACGCCGTAAACGATGATAACTAGCTGTCCGGGGACATGGTCTTTGGGTGGCGCAGCTAACGCATTAAGTTATCCGCCTGGGGAGTACGGTCGCAAGATTAAAACTCAAAGGAATTGACGGGGGCCTGCACAAGCGGTGGAGCATGTGGTTTAATTCGAAGCAACGCGCAGAACCTTACCAGCGTTTGACATGTCAGGACGACTTCGAGAGATCGATTTCTTCCCTTCGGGGACTGGAACACAGGTGCTGCATGGCTGTCGTCAGCTC
+
CCCCCDGGGGCFGGGGGFEEFGG8EGGGGGDFGGGGECFEGCFG9;BFEAFGGGGFEFFGGGGGGGDCEGGGGFGGECFGGGGGGGGDCEGFGG@7>BE,EEFFFC<EFGDCDFGEGCFGFGEGGDGG+FGGGGGGGF8DDGFFGGG8,DFDFGGGGGFGGC>B9>FDFGGGGFFFGGGFF<F:<CFCEEFGDGEGFFDG*=7*?FFGFGG6<C8*:?EEGGGGGGGG70:AF>>CC8CEF6FD5EC>E>FFGFGG+CFFF>EEGGECGCGDGGF*8=<8FGFGCGGFGGGGG5CFCEG?+
@M01751:259:000000000-C669V:1:1102:8526:4450 1:N:0:AGAGTC
TCTCAGTCACGTCATCCCCACCTTCCTCCGGTTTGTCACCGGCAGTCTCCTTAGAGTGCCCACCATAACGTGCTGGTAACTAAGGACAAGGGTTGCGCTCGTTACGGGACTTAACCCAACATCTCACGACACGAGCTGACGACAACCATGCACCACCTGTACACCGACCACAAGGGGGCGACCATCTCTGGCCGTTTCCGGTGTATGTCAAGCCTTGGTAAGGTTCTTCGCGTTGCATCGAATTAATCCGCATGCTCCGCCGCTTGTGCGGGCCCCCGTCAATTCCTTTGAGTTTTAATCT
+
CCCCCGGGGGGGGGGGGGGGGGGGFFFGGGGGGGGGGGGGGGGGGGGGGGGFGFGGGGGGGGGGGGGGGGGGGGGCFGFGGGGGGGGGGGGGGGDFGGGGGGGGGGGDCFGGGGGGGGGGGGGGGGGGGEGGDGGGGFFGGGGGGGGGGGGGGGGGGFEGFGGGGGEGGGGGGGG7@GE7FG7<FGGGGGGGGGGGGGGGGGGGFGGFFGGCFGFGGFGFFGGGGFFGFFEGGGEGGGGDFCFGG7EEF?8C8?8@FGEGGDGGGFF?FGGGGGGGGGGGG5CCGGGGGDCECFGG7F79<
@M01751:259:000000000-C669V:1:1102:13222:4493 1:N:0:AGAGTC
AACCGAGAAACCGGATTAGATACCCTGGTAGTCCACGCCGTAAACGATGTCGACTTGGAGGTTGTTCCCTTGAGGAGTGGCTTCCGGAGCTAACGCGTTAAGTCGACCGCCTGGGGAGTACGGCCGCAAGGTTAAAACTCAAATGAATTGACGGGGGCCCGCACAAGCGGTGGAGCATGTGGTTTAATTCGATGCAACGCGAAGAACCTTACCTACTCTTGACATCCACGGAATCTGGCAGAGATGCCTCAGTGCCTTCGGGAACCGTGAGACAGGTTACGCATGGCTGTCCTCAGCTCGT
+
CCCCCDGGGG8E@@C,FGGFGGGEF,EFGGGGFF@FCGGEGEGGFDGC8CEG8FCEFGFFDGGEECF,FEEFGFGDGCFGC,=E<EGGDDDFFF,CCGGGGG?EFFG7CGFC?FGGFG@FCF++CBFGC@FGGEFFFFGGGGG9>>FACFF9B7C7C:<F7FFD7CEGGG:*<:F@FCFGGFB:F@FF9<CFD+;FCGDDE?5C5:C58C78CF7CCEFCCFGGD?6:EGGG85+:CFFFEC8C799ECEFC<+9++20585*:CFEGCF50CCFGG+<+;8CED>F2?8++:++AC?65*
@M01751:259:000000000-C669V:1:1102:7264:4504 1:N:0:AGAGTC
AACCGAGAAACAGGATTAGATACCCTGGTAGTCCATGCCGTAAACGTTGGGCACTAGGTGTGGGGGACATTCCACGTTCTCCGCGCCGTAGCTAACGCATTAAGTGCCCCGCCTGGGGAGTACGGCCGCAAGGCTAAAACTCAAAGGAATTGACGGGGGCCCGCACAAGCGGCGGAGCATGCGGATTAATTCGATGCAACGCGAAGAACCTTACCAAGGCTTGACATCCGCCGGACCGCCCCAGAGATGGGGTTTCCCTTCGGGGCCGGTGGACAGGTGGTGCATGGTTGTCGTCAGCTCG
+
CCCCCGGGGGGGGGGGGGGGGGGGGGGGGGGGGGGGGGGGGGGGGGGGGGGGGGGGGGGGGGGGGGGGGGGGGGGGGGGGGGGGGGGGGFGGGGFGGGGGGGGGGGGGGGGGGFGGGGGGGGGGGGGGGGGDGGGGGGGGGGGGGGGGGGGGGGGGGGGGGGGGCGGG@FGGGGGGDGGGGGGGCEEGGGGGGGGGGGGGGGCCEEGGGGGGGGGGGGGGGGGGGGGGGGGGGGGGGGGGGGDEF8FGGGF>ECGGGGGGGGGGCEGGGGGG>6CCDEGGGC767<EFGE8<ECFFGFFF5
@M01751:259:000000000-C669V:1:1102:13812:4549 1:N:0:AGAGTC
AACCGAGAAACAGGATTAGATACCCTGGTAGTCCACGCCGTAAACGATGTCGACTTGGAGGTTGTTCCCTTGAGGAGTGGCTTCCGGAGCTAACGCGTTAAGTCGACCGCCTGGGGAGTACGGCCGCAAGGTTAAAACTCAAATGAATTGACGGGGGCCCGCACAAGCGGTGGAGCATGTGGTTTAATTCGATGCAACGCGAAGAACCTTACCTACTCTTGACATCCACGGAATTTGGCAGAGATGCCTTAGTGCCTTCGGTAACCGTGAGACAGGTGCTGTATGGCTGTTGTCAGCTCGT
+
CCCCCEGGGGGFFDF8FFGGGGG,CFCFGGFGFGFF@EGGGGGGGGGGGFGGGGGGFCCGCFGGGGGGFG9E<FF@FFFFGGFGGGGDEGGDEFGEEGGFDAFGE@CFG+@==@7FFGGFFCFGE:=FC7>=DCE9FFGCGGGDCGF<C@,EGEDEEEGEGEEG>FCFGGB:FFGGGGGGG,+CFC,<FCFFCFC@2C::E5**;<8E>ECF?CFF6CEC@?@+0<@?:EGG5C6F9@E9*8AEE?9<A<@@FCDF+23*/1;C<C::5;8+A?F5A6C9?0+<7:>*?82+2<0<C7?C/
@M01751:259:000000000-C669V:1:1102:13686:4571 1:N:0:AGAGTC
TCTCAGTCACGTCATCCCCACCTTCCTCCGGTTTGTCACCGGCAGTCTCCTTAGAGTGCCCACCATAACGTGCTGGTAACTAAGGACAAGGGTTGCGCTCGTTACGGGACTTAACCCAACATCTCACGACACGAGCTGACGACAGCCATGCAGCACCTGTGTCTGAGTTCCCGAAGGCACCAATCCATCTCTGGAAAGTTCTCAGCATGTCAAGGCCAGGTAAGGTTCTTCGCGTTGCTTCGAATTAAACCACATGCTCCACCGCTTGTGCGGGCCCCCGTCACTTCATTTGAGTTTTAAC
+
CCCCCGGGGGGGGGGGGGGGGGGGGGGGGGGGGGGGGGGGGGGGGGGGGGGGGGGGGGGGGGGGGGGGGGGGGGGGGGGGGGGGGGGGGGGGGGGGGGDGGGGGGGGGGGGGGGGGGGGGGGGGFGGFGGGGGGGGGFGGGGGGGGGGGGGGGGGGGGGGGGGGGGGGGGGGGGGGGGGGGGGGGGGGGFGGGGGGGGGGGGGGGGGGGGGGGFDFGGGGGGGGGGGGGGFFGGFEECEGGGFGGGGGGGGGGGGCFFEFCGGGGGDGGFGGGD5C8CGGCCE*<EFFGFGGFGGGDGGGF
@M01751:259:000000000-C669V:1:1102:9127:4745 1:N:0:AGAGTC
TCTCAGTCACGTCATCCCCACCTTCCTCCGGTTTATCACCGGCAGTCTCCTTTGAGTTCCCGACCGAATCGCTGGCAACAAAGGATAAGGGTTGCGCTCGTTGCGGGACTTAACCCAACATTTCACAACACGAGCCGACGACAGCCATGCAGCACCTGTATCACGGTTCCCGAAGGCACTAAGGCATCTCTGACGCATTCCGTGGATGTCAAGAGTAGGTAAGGTTCTTCGCGTGGCATCGAATTAAACCACATCCGCCACCGCTTGTGCGGGCCCCCGGCAATTGATTTGAGTTTTAACC
+
CC9CCGGGGGDFGFGFGFFFGGFGFEFF9@CFD;FD<F<6@6@FC@C,@AD<FGG<FCFC<CFF@F@86BEGCF+=EF,E=F8CEAFF<CEGF7CFFFCFGGC:FG+>F8<<F<<<FFGG8<CDGF9DEFFGD+>FECGGGGGGFGA3,88=@,,>BFF,3@3<**88FCF<***=FGF?CC,<,=8<F99,,7<*1<F?C<,<FEGGG9:FGCFG:9929CFDF?FGGCGG8C5*/;02*;FFFE++3;@;C++**2C?8;?>?E8@+<8*//188C8***2<3++0<<++*+3<C9+30
@M01751:259:000000000-C669V:1:1102:5867:4815 1:N:0:AGAGTC
AACCGAGAAACAGGATTAGATACCCTGGTAGTCCACGCCGTAAACGATGTCGACTTGGAGGTTGTTCCCTTGAGGAGTGGCTTCCGGAGCTAACGCGTTAAGTCGACCGCCTGGGGAGTACGGCCGCAAGGTTAAAACTCAAATGAATTGACGGGGGCCCGCACAAGCGGTGGAGCATGTGGTTTAATTCGATGCAACGCGAAGAACCTTACCTACTCTTGACATCCAGCGAACTTTCCAGAGATGGATTGGTGCCTTCGGGAACTCTGAGACAGGTGCTGCATGGCTGTCGTCAGCTCGT
+
CCCCCGGGGGGGGGGGGGGGGGGGFFGGGGGGGGGGEGGGGGGGGGGGFFGGGGDEFGGGGGGGGGGGFEAFGGGGGGGGGFGGGDGGGGGGGGDGGGGGGGGGFFGGGGGGGGGG>FEGGGDGGGGGGGGFGGGGGGGGGGGGGFGGGGGGGGGGGGGGGGGGGGGGDEEFE<FGDFFFFGGFGGFGGGGGGGGGFFEEEGGGGGGGGGG6@GGC9@9@728CC?:?FFGECEFCDG7CECG>CFGFFGGGGCCFGGGGGGG5CCCFGFGCCFFG?6<99CEFC>@6*;A*28/;CCG=*
@M01751:259:000000000-C669V:1:1102:6735:5081 1:N:0:AGAGTC
TCTCAGTCACGTCATCCCCACCTTCCTCCGAGTTGACCCCGGCAGTCTCCGATGAGTCCCCGGCATCACCCGCTGGCAACATCGAACGAGGGTTGCGCTCGTTGCGGGACTTAACCCAACATCTCACGACACGAGCTGACGACAGCCATGCAGCACCTGTGTTACGGTTCTCTTTCGAGCACAACCAAATCTCTTCGGTCTTCCGTACATGTCAAGGGTAGGTAAGGTTTTTCGCGTTGCATCGAATTAATCCACATCATCCACCGCTTGTGCGGGTCCCCGTCAATTCCTTTGAGTTTTT
+
CCCCCGGGGGGGGGGGGGGGGGGGGGGGGDGGGGFGGGGGGDGGGGGGGGGGGGGGFGGGGGGGGGGGGGGGDGGGGFGDGGGGGGGCFGGGGGGGGGGGGGFFGGGGGGGGGGGGGGGGGGGFGGFGGGGGGGGGGDGGGGGGCFFGFAEFFGFGGGGGGGGGGGGEFGGGGGGGGGGGGGGGG<:FGF:FCFGGGGFFG:CFEFGGCGEGFGGGGGGGGGGFFGGGGGGF+:;CGG5EFGF5FGGGDC9CCCFGG67@FGGCGGGGE8A+:;85CGCEG>8AE*@CFGFGGC7FGGFG*
@M01751:259:000000000-C669V:1:1102:19852:5129 1:N:0:AGAGTC
AACCGAGAAACAGGATTAGATACCCTGGTAGTCCACGCCCTAAACGATGTCTACTAGTTGTCGGGTCTTAATTGACTTGGTAACGCAGCTAACGCGTGAAGTAGACCGCCTGGGGAGTACGGTCGCAAGATTAAAACTCAAAGGAATTGACGGGGACCCGCACAAGCGGTGGATGATGTGGATTAATTCGATGCAACGCGAAAAACCTTACCTACCCTTGACATGGCAGGAATCCCGAAGAGATTTGGGAGTGCTCGAAAGAGAACCTGCACACAGGTGCTGCATGGCTGTCGTCAGCTCG
+
CCCCCGGGGGGGGGGGGGGGGGGGGGGGGGGGGGGGGGGGGGGGGGGGGGGGGGGGGGGGGGGGGGGGGGGGGGGGGGGGGGGGGGGGGGGGGGGGGGGGGGGGGGGGGGGGGGGGGGGGGGGGGGGGGGGGGGGGGGGGGCCFGGGGGGGGGGDGGGGGGGGGGGGGGGGGGF@C<FFGGGFGFGGGGGFGGGGGGGGGGGCGGGGGGGGGGGGGGGGGGGGF6CFGCDGGGG6CGGGGGGFGFG7F58CEFGGGEDGGCFGGGGGGFGGGGGGGGGF@ECFGGFGGGGG61;8CEG?C5
@M01751:259:000000000-C669V:1:1102:15824:5132 1:N:0:AGAGTC
AACCGAGAAACAGGATTAGATACCCTGGTAGTCCATGCCGTAAACGTTGGGCGCTAGGTGTGGGGTCCATTCCACGGATTCCGTGCCGCAGCTAACGCATTAAGCGCCCCGCCTGGGGAGTACGGCCGCAAGGCTAAAACTCAAAGGAATTGACGGGGGCCCGCACAAGCGGCGGAGCATGCGGATTAATTCGATGCAACGCGAAGAACCTTACCAAGGCTTGACATGCGCGGTGGAATCCCAGAGATGGGGTGTCATTTAGTTGGTCGCGTACAGGTGGTGCATGGTTGTCGTCAGCTCG
+
CCCCCGGGGGGGGGGGGGGGGGGGGGGGGGGGGGGGGGGGGGGGGGGGGGGGGGDGGGGGGGGGGGGGGGGGGGGGGGGGGGGGGGGGGGGGGGGGGGGGGGGGGGGGGGGGGGGGGDGGGGGGGGGGGGGGGGGGGGGGGGGGGGGGGGGGGGGGGGGGGGGGGGGGGGGGGGGGGGGGGGGGGGGGGGGGGGGGGG:FGGGGGGGGGGGGGGGGGGGGGGGGGGGGGGGGGGGGGDCGGGGGGGGGGGGGGGGGGFGGGGFGGGGCEGGGGGGGGGGGGGGGGGGGFGGGGGGGE<E6C
@M01751:259:000000000-C669V:1:1102:16843:5156 1:N:0:AGAGTC
AACCGAGAAACAGGATTAGATACCCTGGTAGTCCACGCCGTAAACGATGTCGACTTGGAGGTTGTTCCCTTGAGGAGTGGCTTCCGGAGCTAACGCGTTAAGTCGACCGCCTGGGGAGTACGGCCGCAAGGTTAAAACTCAAATGAATTGACGGGGGCCCGCACAAGCGGTGGAGCATGTGGTTTAATTCGATGCAACGCGAAGAACCTTACCTACTCTTGACATCCACGGAATTTGGCAGAGATGCCTTAGTGCCTTCGGGAACCGTGAGACAGGTGCTGCATGGCTGTCGTCAGGTCGT
+
CCCCCGEEGGGF<A,F<<FDFGFEF@EDFFFGGGGGGE8@FGCFGDGGGEAFFGGDG@,6CFGFF@EFFFFFFFGEGGGFE8@CFC:FGEGD9E=+FFFGG9BF:FFCCFCEFC<CGGEGGDGEGFEGGCE=DAFDF<,3FGAFCE933<FGC7FECCEECEEECCFGE:<<F<CF<<A<<BAF@::FC,FCGFGGG6:EC>EGG868CEC+22<C?ECC+<CGGF?E+*8*CCFFFG6<CFC><@+A0<@EEF7CEF9CEEGEC8:C88;FFFGG<+3+:90?+8*;C@+;F5=E*+3:*
@M01751:259:000000000-C669V:1:1102:7521:5159 1:N:0:AGAGTC
TCTCAGTCACGTCATCCCCACCTTCCTCCGGTTTATCACCGGCAGTCTCCTTTGAGTTCCCGACCGAATCGCTGGCAACAAAGGATAAGGGTTGCGCTCGTTGCGGGACTTAACCCAACATTTCACAACACGAGCTGACGACAGCCATGCAGCACCTGTCTCAGCGTTCCCGAAGGCACCAAAGCATCTCTGCTAAGTTCGCTGGATGTCAAGAGTAGGTAAGGTTCTTCGCGTTGCATCGAATTAAACCACATGCTCCACCGCTTGTGCGGGCCCCCGTCAATTCATTTGAGTTTTAACC
+
CCCCCGGGGGGGGGGGGGGGGGGGGGGGGGDGGGFGGGGGGGGGGGGGGGGGGFGGGGGGGGGGGG@88BFFGGGGGGGGGGGGGGGGDGDCFCGGGGGGGGGGGGGGGGGGGGGGGGGGGGGGGGGGGGGGGGGGGGGGGGGGGGGGGGGFGGGGGGGGGGGGGGGGGGGGGGD7CEFGGG@FGGGF9FGCGGGFGGFGGGGGGGGGFGGGGGGGGGGGGGFFGGGGGGGGDEGEGFGG5;FFG@FGGGGGGGGD@FGGGGEG>EGG?FCECGDEGGGCGD5CGGGGGG7CE:EGGCFGF
@M01751:259:000000000-C669V:1:1102:17914:5383 1:N:0:AGAGTC
AACCGAGAAACAGGATTAGATACCCTGGTAGTCCACGCCGTAAACGATGTCGACTTGGAGGTTGTTCCCTTGAGGAGTGGCTTCCGGAGCTAACGCGTTAAGTCGACCGCCTGGGGAGTACGGCCGCAAGGTTAAAACTCAAATGAATTGACGGGGGCCCGCACAAGCGGTGGAGCATGTGGTTTAATTCGATGCAACGCGAAGAACCTTACCTACTCTTGACATCCACGGAATTCGGCAGAGATGCCTTAGTGCCTTCGGGAACCGTGAGACAGGTGCTGCATGGCTGTCGTCAGCTCGG
+
CCCCCGGGGGGGGGGGGGGGGGGGGGGGGGGGGFFAFGGGGGGGGGGGFGGF?CEGGFFGG@FCGGFGGGGGGGGE@<8FGDFFGGGGDEFGGGCFGGGGGCGGGGGDFGGCFFFCC==FEFGDGEGGEGGBDFEGFF,,E<=CCCFGFCGGGEDFGGEGGGGGGGGGEDF>EC@GGFGFCDFGFFFFGCFGFE@<C@8EGGGGGGGGGFFG6CE690A7<CEGGGGGGDC5EFFGG>EEEEE>FC7CC@FGGFGGFGGGDDDCE>C8=GEFFCGF9+<CGGCECFCC/;9@8CFCC9E=*
@M01751:259:000000000-C669V:1:1102:6369:5417 1:N:0:AGAGTC
TCTCAGTCACGTCATCCCCACCTTCCTCCGGTTTATCACCGGCAGTCTCCTTTGAGTTCCCGACCGAATCGCTGGCAACAAAGGATAAGGGTTGCGCTCGTTGCGGGACTTAACCCAACATTTCACAACACGAGCTGACGACAGCCATGCAGCACCTGTCTCACGGTTCCCGAAGGCACTAAGGCATCTCTGCCGAATTCCGTGGATGTCAAGAGTAGGTAAGGTTCTTCGCGTTGCATCGAATTAAACCACATGCTCCACCGCTTGTGCGGGCCCCCGTCAATTCATTTTAGTTTTAACC
+
CCCCCGGGGGGGGGGGGGGGGGGGGGGGGGGEFCFGGGGGGEGGGGGFFGGGGAFDFEFGGGEGGG@88BFFGDGGGGGGGGGGGGGGGGGGGDGGGGGGGGCGGCFFGGGCFFFGGGGGGGGGGGGGGGG:C+FGGGGFGGGG?FG9DEG@FGGG8FFFGGGGGGGGGGGG7FFGGGGGGGGGGGGGGGGCDFEG7CGG9,?CFGGGGGGGEFCFFC9?FGF?CBFCF7;>CEG?EGF9*;FFGGGFGGGGGFFDCF6+;EGGGD8F?+:?5EGEGGG?E58:CGGFCG+28EGGGGGG7
@M01751:259:000000000-C669V:1:1102:19993:5561 1:N:0:AGAGTC
AACCGAGAAACAGGATTAGATACCCTGGTAGTCCACGCCGTAAACGATGTCGACTTGGAGGTTGTTCCCTTGAGGAGTGGCTTCCGGAGCTAACGTGTTAAGTCGACCGCCTGGGAGTACGGCCGCAAGGTTAAAACTCAAATGAATTGACGGGGGCCCGCACAAGCGGTGGAGCATGTGGTTTAATTCGATGCAACGCGAAGAACCTTACCTACTCTTGACATCCACGGAATTCGGCAGAGATGCCTTAGTGCCTTCGGGAACCGTGAGACAGGTGCTGCATGGCTGTCGTCAGCTCGTG
+
CCCCCGGGGGGGGGGGGGGGGGGGGGGGGGAFGGGGCGGGGGGFGCEFGGGGGGGGGGGFEFGGGGGGGGGGGGGGGGGGGGGGGGGGGGGGGGG,FGGGGGGGGGGGGGGGGGGGGGGGGGGGCEGGGGGGGFGGGGGGGCGGCFGGGGGGGGGGGGGGGDEEGGGGGG7CFGGGGGGCGGGGGGGGG7>FFGGGGGGGDEGGGGGGGGGGGCGGGGGFCFFGGGFFEGGDGF7@GGGGGFDCCGGDGCGGGGCFGGFDEGGCFGC:@EG6*;*AFGCCECEFGGG58<FFFGDG++/1:
@M01751:259:000000000-C669V:1:1102:23616:5611 1:N:0:AGAGTC
TCTCAGTCACGTCATCCCCACCTTCCTCCGGTTTATCACCGGCAGTCTCCTTTGAGTTCCCGACCGAATCGCTGGCAACAAAGGATAAGGGTTGCGCTCGTTGCGGGACTTAACCCAACATTTCACAACACGAGCTGACGACAGCCATGCAGCACCTGTCTCACGGTTCCCGAAGGCACTGAGGCATCTCTGCCAGATTCCGTGGATGTCAAGAGTAGGTAAGGTTCTTCGCGTTGCATCGAATTAAACCACATGCTCCACCGCTTGTGCGGGCCCCCGTCAATTCATTTGAGTTTTAACC
+
CCCBCEGFFG;FGCGGGFGFGFGGGGGGGEGGGGGFGGGFD@FGG-C@@FFGG9FGGGGGCFGFGC888B<FGE:FFGFGDFFFF<FGFGFGD@EECFGCGGGDFEGDGFFGGGGF:DFFFGGGGGDGGF7+8FE@F9FCEDGGGGGFFGGGGGGFF,8DCFBDCCFCFGFFFGEGCAFGD9<FGEGGECFCGG7<B<:E,<F*1F:FF,CF9<C<FD,,?>FFFG??FF:ECCE**3<F:8FFGGGGCGGGGGC?+<C+;CCEGGCG6ECCEEEG8E=*8CCEF?+ACA+08@CFGFCF?
@M01751:259:000000000-C669V:1:1102:18167:5762 1:N:0:AGAGTC
AACCGAGAAACCGGATTAGATACCCTGGTAGTCCACGCCGTAAACGATGTCGACTTGGAGGTTGTTCCCTTGAGGAGTGGCTTCCGGAGCTAACGCGTTAAGTCGACCGCCTGGGGAGTACGGCCGCAAGGTTAAAACTCAAATGAATTGACGGGGGCCCGCACAAGCGGTGGAGCATGTGGTTTAATTCGATGCAACGCGAAGAACCTTACCTACTCTTGACATCCACGGAATTCGGCAGAGATGCCTTAGTGCCTTCGGGAACCGTGAGACAGGTGCTGCATGGCTGTCGTCAGCTCGG
+
CCCCCGGGGGGGGGGGGGGGGGGGGGGGGGGGGGGGGGGGGGGGGGGGGGGGGGGGGGGGGGGGGGGGGGGGGGGGGGGGGGGGGGECFFGGAFGGGGGGGFGGDGGGGGGGGGGGGGGGGGGGGGGGGGGGFGGGGFGGFGFGGGGGGGFGGGGGGGGGGGDGGGGGGGGDGFDGGGGGGFFFGGFGGGGCFGDCGGGGGGGDGGGGGGG?CCGFFGGF?EGGGGFGGGGGGGGFGFGGG>EGGFFG?FGGGGGGGGGGGG>GGFEEF>EG68;FC7@EF<+AFGGGGFCFCE8CD+3:*
@M01751:259:000000000-C669V:1:1102:23728:5898 1:N:0:AGAGTC
TCTCAGTCACGTCATCCCCACCTTCCTCCGGTTTATCACCGGCAGTCTCCTTTGAGTTCCCGACCGAATCGCTGGCAACAAAGGATAAGGGTTGCGCTCGTTGCGGGACTTAACCCAACATTTCACAACACGAGCTGACGACAGCCATGCAGCACCTGTCTCACGGTTCCCGAAGGCACTAAGGCATCTCTGCCGAATTCCGTGGATGTCAAGAGTAGGTAAGGTTCTTCGCGTTGCATCGAATTAAACCACATGCTCCACCGCTTGTGCGGGCCCCCGTCAATTCATTTGAGTTTTAACC
+
CCCCCGGGGGGGGGDFGFGGGGGGGGGGFGGDGGGFGGGGGFGGDFFFCFFGG<FDFGEGG,BFGG@@BFFFEGDGFGF<FFGGDEFGGFGGGDFCFFCFGDGEG>@CCGFEA,?FFGGGCFDFGGGGGGGGCFECGCGBFG7<CGFGGFGBFFDFG8CFFFFGGGDEGGGEDGCFC@FG@FCC@,<>AF,C@FEG@:<CCFFDCCGF<?FFFGFGGGGGGFFFGGCFGD5?*?E>?9EGGFG6FEFCGGF>F+98CFEGCGD**88CCC>8*2:/::?C8/*:CFC<C<<9@CEGCC+<+
@M01751:259:000000000-C669V:1:1102:23109:5910 1:N:0:AGAGTC
TCTCAGTCACGTCATCCCCACCTTCCTCCGGTTTATCACCGGCAGTCTCCTTTGAGTTCCCGACCGAATCGCTGGCAACAAAGGATAAGGGTTGCGCTCGTTGCGGGACTTAACCCAACATTTCACAACACGAGCTGACGACAGCCATGCAGCACCTGTCTCACGGTTCCCGAAGGCACTGAGGCATCTCTGCCAGATTCCGTGGATGTCAAGAGTAGGTAAGGTTCTTCGCGTTGCATCGAATTAAACCACATGCTCCACCGCTTGTGCGGGCCCCCGTCAATTCATTTGAGTTTTAACC
+
CCCCCGGGGGGGGGGGGGGGGGGGGGGGGGGGGGGGGGGGGGGGGGGGGGGGGFFFGGGGGEGEGG@88BEFGG:CGGGGGGGFGGGG9FFGGGGGGGGGC<8F@FGEGF<FFFCGGGGGGGGGGGG=FGGGGGGG?FFEEG@CGGGGGFGGGGGGGGGGDFFGFGFGCC>F:>EFGGGGGGGGGGGGGCFGF9FFGGGFFGGGGGGGGGG@FGGGGGGGGGGGGGGGGGGGGGGED99E5FDGGGGGGFGGGGGG7CGCCFEEED>>FGG5EEGGGGGGCEGG7EF@CGCGGFGCFFGFC
@M01751:259:000000000-C669V:1:1102:24382:5921 1:N:0:AGAGTC
AACCGAGAACCAGGATTAGATACCCTGGTAGTCCACGCCGTAAACGATGTCAACTAGCCGTTGGGATCCTTGAGATCTTAGTGGCGCAGCTAACGCATTAAGTTGACCGCCTGGGGAGTACGGCCGCAAGGTTAAAACTCAAATGAATTGACGGGGGCCCGCACAAGCGGTGGAGCATGTGGTTTAATTCGAAGCAACGAGAAGAACCTTACCTGGCCTTGACATGCTGAGAACTTTCCAGAGATGGATTGGTGCCTTCGGTAACTCAGACACAGGTGCTGCATGGCTGTCGTCAGCTCGT
+
CCCCC7BFG,C,@FGC<<CFGGGGGAEGGFGGGCF,,CDE@@BDFFDGGFGGGACC9FFFCF:FECFGGGE,6C@EGGGGF9<<F:7F=FFFCFGCCFE9FA?<CFFDGGGDDGCFGGGG9:+:FEEFG@EBEFA,FBE@F<9FFGGGG,>BF@FF*CC*>FCFEGGGGDGGG<BFFFFBCFG>FEECDFFF:CEDFFE***=<,CCCGG:0<EG5FGEG?@@FFGGGGFGGCFGGGFFGGGGGGGG?7<FGGFFCGGFC8//AFGGG6+<CFFCC@+<C<9EG?*;8EFGFC/*8<07:C
@M01751:259:000000000-C669V:1:1102:19397:6081 1:N:0:AGAGTC
AACCGAGAAACAGGATTAGATACCCTGGTAGTCCACGCCGTAAACGATGTCGACTTGGAGGTTGTTCCCTTGAGGAGTGGCTTCCGGAGCTAACGCGTTAAGTCGACCGCCTGGGGAGTACGGCCGCAAGGTTAAAACTCAAATGAATTGACGGGGGCCCGCACAAGCGGTGGAGCATGTGGTTTAATTCGATGCAACGCGAAGAACCTTACCTACTCTTGACATCCACGGAATTCGGCAGAGATGCCTTAGTGCCTTCGGGAACCGTGAGACAGGTGCTGCATGGCTGTCGTCAGCTCGT
+
CCCCCGGGGGGGGGGGGGGGGGGGGGGGGGGGGGGGGGGGGGGGGGGGGGGGGGGGGGGGGGGGGGGGGGGGGGGGGGGGGGGGGCGGGGGGGGGGGGGGGGGGGGGGGGGGFGGGGGGFGGEGGCGGGGGGFGEGGGFFGFGGGGGGGGGGGGGGGGGGGGEDEG7CGGG>CFEGGGGGGGFGGGGGGGGGGGGGGGGGGDE?EGGGGGGGGGGGGGGG7CFGGGCFGGGGGFGGGGGGGGGGGGFCEFFGFGGG7FFFDEEGGFGGGGEC9CFGGGGCGGGGGGGFCFCEGFFGGGGE*
@M01751:259:000000000-C669V:1:1102:18292:6149 1:N:0:AGAGTC
TCTCAGTCACGTCATCCCCACCTTCCTCCGGCTTATCACCGGCGGTTCCTTTAGAGTACCCAACTAAATGATGGTAACTAAAGGCGAGGGTTGCGCTCGTTGCGGGACTTAACCCAACATCTCACGACACGAGCTGACGACAGCCATGCCGCACCTGTGTTCCAGTCCCCGAAGGGAAGAGACCCATCTCTGGGAATCGTCCGGACATGTCAAACGCTGGTAAGGTTCTGCGCGTTGCTTCGAATTAAACCACATGCTCCACCGCTTGTTCAGGCCCCCGTCAATTCCTTTGAGTTTTAAC
+
CCCCCGGFGGCF<FG<EFEFEGGDGGGGCEGGGGGFGGGGGCEC7FGDGGGGGGG9FGFFGC<FFGGGGGG9CFF<FGGFG8FFFEEGGDGGGGDEEGGGGGDECECGGG<ED<@FGB@D8AFGGGGGGGECFEC<><FGEC3::F:FG,@FCGGGC;:FGGFGFAFGGG:CFGGGFC7:<+2FCC:FEGGGC@AF@EGGGCE:>EEG6A7@+<CGGGG8;ECCEGFGFGFC*/C>?8CCFGFECF0<CG?CC8FFG?@F6CEGGCG5;+<A+:85;:E5*1*59++<?C0+3:9CEC?6+
@M01751:259:000000000-C669V:1:1102:8090:6172 1:N:0:AGAGTC
TCTCAGTCACGTCATCCCCACCTTCCTCCGGTTTATCACCGGCAGTCTCCTTTGAGTTCCCGACCGAATCGCTGGCAACAAAGGATAAGGGTTGCGCTCGTTGCGGGACTTAACCCAACATTTCACAACACGAGCTGACGACAGCCATGCAGCACCTGTCTCACGGTTCCCGAAGGCACTAAGGCATCTCTGCCGAATTCCGTGGATGTCAAGAGTAGGTAAGGTTCTTCGCGTTGCATCGAATTAAACCACATGCTCCACCGCTTGTGCGGGCCCCCGTCACTTCATTTGAGTTTTAACC
+
CCCCCGGGGGGFGGGGGGGGGGGFFGGGGGGGGDGGGGGGG7FGEGGGGFGGGGGGGGGGGGGGGG@8BBED<F7FGGFGGGGFGGGFG?CFGGGGGEEEFGGGEGG+CFGGGGFFGGGGGGEGGGGGGCFGEDGG?CFEGGGGFGGGGGG<FFGG@FGGFGGGGGGGGGGGGGF:CFGGGG?<FGGGFFFFGFFGDFGGGFF@FGGCFGGGGGGFGGGGGGGGGGGGG+;>EGGCCCEFCG8CF9@CGFCGGG6E?<C?FGGGG>5CFFEE5ECG>CDG=>*0<62CFD79FFFGFGGC?
@M01751:259:000000000-C669V:1:1102:26160:6206 1:N:0:AGAGTC
TCTCAGTCACGTCATCCCCACCTTCCTCCGGTTTATCACCGGCAGTCTCCTTTGAGTTCCCGACCGAATCGCTGGCAACAAAGGATAAGGGTTGCGCTCGTTGCGGGACTTAACCCAACATTTCACAACACGAGCTGACGACAGCCATGCAGCACCTGTCTCACGGTTCCCGAAGGCACTGAGGCATCCCTGCAGCATTCCGTGGATGTCAAGAGTAGGTAAGGTCCTTCGCGTTGCATCGAATTAAACCACATGCTCCACCGCTTGTGCGGGCCCCCGTCCATTCATTTGAGTTTTAACC
+
CCCCCCEECF@FGGF9C-<E@FDGG@EFFGGF@FGG,CFGG>:FF@EAFFFFGFADGAEGEEGCG@@@8FCDFG7CF@DDG6F<FFCG9<CFEE8=FG7>FGEFD@:+@EFEFGGGGGFC<?@,CBB9F>CC:C:@BFGEE3+@ACFF,,3=F,>FG,8BFA=FF@CC*D9*>>FC7<=<FC,***?:,8>EF,<,4>FF@7?*<ECGGBF<2:CCCFCGFC<FE,2<C<*2/:C:*:CF8;*28AF:C;FF8CFCDC+38CC*:C5:+2;8///*/:C;*:*<:<@FGC<?8<<9++0<:
@M01751:259:000000000-C669V:1:1102:20228:6322 1:N:0:AGAGTC
TCTCAGTCACGTCATCCCCACCTTCCTCCGGTTTATCACCGGCAGTCTCCTTTGAGTTCCCGACCGAATCGCTGGCAACAAAGGATAAGGGTTGCGCTCGTTGCGGGACTTAACCCAACATTTCACAACACGAGCTGACGACAGCCATGCAGCACCTGTCTCAGCGTTCCCGAAGGCACCAAAGCATCTCTGCTAAGTTCGCTGGATGTCAAGAGTAGGTAAGGTTCTTCGCGTTGCATCGAATTAAACCACATGCTCCACCGCTTGTGCGGGCCCCCGTTACTTCATTTGAGTTTTACTC
+
CCCCCGGEEFEFGEGGGGGGGGGGGFGG?:7@FGGGGCCGD:7FCFG<CG9EF,ECGAAAFGGEGG@88@F@@:FEDFGFEFFGFGGF99<FE:,>:>FFFF<@BF@+4EF9FFGGEGC+=AF,5FFCBFD:::FCFGG>:>F:<>FCF<CA,>:FF8FF,,@@CFEG:CFGGCGGACFFCCFFF@CFECC993F;CFFFGG7*<<FFECF,:?2CF9<?:CFDFF?9C3/8:EG*;<?9C:?FG7CC+01:86<8<CCC88***1@F<:>*/:*1/78C*;/+39ACFE978<?CF?++0
@M01751:259:000000000-C669V:1:1102:25817:6479 1:N:0:AGAGTC
AACCGAGAAACCGGATTAGATACCCTGGTAGTCCACGCCGTAAACGATGTCGACTTGGAGGTTGTTCCCTTGAGGAGTGGCTTCCGGAGCTAACGCGTTAAGTCGACCGCCTGGGGAGTACGGCCGAAAGGTTAAAACTCAAATGAATTGACGGGGGACCGCACAAGCGGTGGAGCATGTGGTTTAATTCGATGCAACGCGAAGAACCTTACCAGCGTTTGACATGTCTGGACGACTTCGAGAGATCGATTTTTTCCCTTCGGGGACTGGAACACAGGTGATGCATGGCTGTCGGCAGCCC
+
<CCCCGG76,C,:7C;FG<6@AFGG9FDEFFGGGGF7@CBF@EEFCGFGFGGCFGG9@,66BC<CFF9FCEGAFG86@F=@6CFAF@F+FDF,9:BF@EGGGG9CEEDC7+8?<B:+8F<DCG:@:+8+@<:>BDFF<<3@<AEFCF<,,,@CEDEC*******4C,<FEC:FFF,<,2<C<F<:CB9FCGC:9*?F@CCC*?*88AC*A+<C08*1A>EDFG?@9C++0AE>CCEEG<*;688CGFC5;A5+<?@C+<EC*8*:8C@C8?C8C*;EF?6++3+<EF*;:802***1****
@M01751:259:000000000-C669V:1:1102:21474:6500 1:N:0:AGAGTC
TCTCAGTCACGTCATCCCCACCTTCCTCCGGTTTATCACCGGCAGTCTCCTTTGAGTTCCCGACCGAATCGCTGGCAACAAAGGATAAGGGTTGCGCTCGTTGCGGGACTTAACCCAACATTTCACAACACGAGCTGACGACAGCCATGCAGCACCTGTCTCACGGTTCCCGAAGGCACTAAGGCATCTCTGCCAAATTCCGTGGATGTCAAGAGTAGGTAAGGTTCTTCGCGTTGCATCGAATTAAACCACATGCTCCACCGCTTGTGCGGGCCCCCGTCAATTCATTTGAGTTTTAATC
+
CCCCCGGGGGGGGGGGGGGGGGGGGGGGGGGGGGGGGGGGGGGGGGGGGGGGGGGGGGGGGGGGGG@888CFFGGGGGFGGFFGGGGGFGGGGGGGGGGEGGGDGGGGGGGGGGGCFGGGGGGGGGGGCEGGGGGGGGGGBFCGGGGGGGGGGGGFFGGG9CFGGGGFCGGGGGEGGGGGGGGGGGGGGGGGGGGGGGCGCGG>FEFGGGGGGGGGGGGGGGGGCFGGGEGGGGGGEGGC>FFGGGGGGFGGGGGGF<FEGDGD8CFGCF**8:CEGGGEGGGC?FGGGGFFGFGGGF++3
@M01751:259:000000000-C669V:1:1102:5631:6513 1:N:0:AGAGTC
AACCGAGAAACAGGATTAGATACCCTGGTAGTCCACGCCGTAAACGATGTCGACTTGGAGGTTGTTCCCTTGAGGAGTGGCTTCCGGAGCTAACGCGTTAAGTCGACCGCCTGGGGAGTACGGCCGCAAGGTTAAAACTCAAATGAATTGACGGGGGCCCGCACAAGCGGTGGAGCATGTGGTTTAATTCGATGCAACGCGAAGAACCTTACCTACTCTTGACATCCACGGAATTCGGCAGAGATGCCTTAGTGCCTTCGGGAACCGTGAGACAGGTGCTGCATGGCTGTCGTCAGCCCGT
+
CCCCCGGGGGGGGGGGGFGGGGGGGGGGGGGGGGGGGGGGGGGGGGGGGGGGGGEGGGGGGGGGGGGGGGGGGGGFGGGGGGGGGGEEGDFA,CFGGGGGFGGGGGGGGGGGGGGGGGGGGGGGGGGGEGFEGGGGGGGGGGGGGDGG,EFGGGGGGGGGGGGGGECFGGGGGFGGCGGFFFFGGGGGGGGGGGGGGGGGEGG>EGGGDGFGGGGGCCGECFCCCFCFFGGGEGGFGEGEEGGGGGGFF?FGGFFG7@EFEGGEGGGGGFG7<*;8FF??79+<?FFFGFF5*;EEC*:>2
@M01751:259:000000000-C669V:1:1102:13698:6623 1:N:0:AGAGTC
AACCGAGAAACAGGATTAGATACCCTGGTAGTCCACGCCGTAAACGATGTCGACTTGGAGGTTGTTCCCTTGAGGAGTGGCTTCCGGAGCTAACGCGTTAAGTCGACCGCCTGGGGAGTACGGCCGCAAGGTTAAAACTCAAATGAATTGACGGGGGCCCGCACAAGCGGTGGAGCATGTGGTTTAATTCGATGCAACGCGAAGAACCTTACCAGCGTTTGACATGTCCGGACGATTTCCAGAGATGGATCTCTTCCCTTCGGGGACTGGAACACAGGTGCTGCATGGCTGTCGTCAGCTC
+
CCCCCGGGGGGGGGGGGGGGGGGGGGGGGGGGGGGGGGGGGGGGGGGGGGGGGGGGGGGGGGGGGGGGGGGGGGGGGGGGGGGGGGGGGGGGGGGGGGGGGGGGGGGGGGGGGGGGGGGGGGGGGGGGGGGGGGGGGGGGGGGGGGGGGGGGGGGGGGGGGGGGGGGGGGGGEGCFGGGGFGGGGGGGGGGGGGGFFFDEGGGGGGGGGGGFGGGGGGGGGGGGGGF?FEGGDECEFGCFGFCGCFGGGFC@7EGGGGGGGGGGCEEGGGGGGGGGFGG?FGGGGGGGFFGGGGGGGGGC6
@M01751:259:000000000-C669V:1:1102:10405:6633 1:N:0:AGAGTC
TCTCAGTCACGTCATCCCCACCTTCCTCCAGTTTATCACTGGCAGTCTCCTTTGAGTTCCCGGCCGAACCGCTGGCAACAAAGGATAAGGGTTGCGCTCGTTGCGGGACTTAACCCAACATTTCACAACACGAGCTGACGACAGCCATGCAGCACCTGTCTCAGAGTTCCCGAAGGCACCAAAGCATCTCTGCTAAGTTCTCTGGATGTCAAGAGTAGGTAAGGTTCTTCGCGTTGCATCGAATTAAACCACATGCTCCACCGCTTGTGCGGGCCCCCGTCAATTCATTTGAGTTTTAACC
+
CCCCCGGGGGFGGGGGGGGGGGGGGGGGGGGGGGGGGGGGGGGGGGGGGGGGGGGGGGGGGGGGGGGGGGGGGGGGGGGGGGGGGGGGGFGGGGGGGGGGGGFFEEEFFFGGGGGGGGGGGGGGGGGGGGGGGGGGGGGGGGEGGGGGGGGGGGGGGGGGGGGGGGGGGFFGF@FGGGGGGCGGGGGGGGGGGGEGGGGGGGGGGGGGGFCG?FGGGGGGGGGGGGGGGECEGGGGGGDFEGGGGGGGGGGGFGFGGGG?FG>EEGGG+<>>EGEEGEGGG>5CEC@EGGG98:<FFFGG7
@M01751:259:000000000-C669V:1:1102:14670:6713 1:N:0:AGAGTC
TCTCAGTCACGTCATCCCCACCTTCCTCCGGTTTATCACCGGCAGTCTCCTTTGAGTTCCCGACCGAATCGCTGGCAACAAAGGATAAGGGTTGCGCTCGTTGCGGGACTTAACCCAACATTTCACAACACGAGCTGACGACAGCCATGCAGCACCTGTCTCACGGTTCCCGAAGGCACTAAGGCATCTCTGCCGAATTCCGTGGATGTCAAGAGTAGGTAAGGTTCTTCGCGTTGCATCGAATTAAACCACATGCTCCACCGCTTGTGCGGGCCCCCGTCAATTCATTTGAGTTTTAACC
+
CCCCCGGGGGCGGGGFGGGGGGGGGGGGGGGGGGGGGGGGGGGGGGGGGGGGGGGGGGGGGGGGGG@88BEFGGGGGGGGGGGGGGGGGFGGGGGGGGGGGGGGGGGGGGGGGGGGGGGGGGGGGGGGGGGGGGGGGGGGGGGGGGGGGGGGGGGGGGGG9FGGGGGGGGGEGGGGGGGGGGGGGGGGCFGGGGGGGGGGGGGGGEGGGFGGGGGGGGGGGGGGGGGGGGGGGGGEG?FGGGGGGGGGGFGFCFCC9EFGGGGGDGGGGGGGGGGGGGGGG>EGGGFGGGF9FFGGGCFGF
@M01751:259:000000000-C669V:1:1102:13203:6734 1:N:0:AGAGTC
AACCGAGAAACAGGATTAGATACCCTGGTAGTCCACGCCGTAAACGATGTCGACTTGGAGGTTGTTCCCTTGAGGAGTGGCTTCCGGAGCTAACGCGTTAAGTCGACCGCCTGGGGAGTACGGCCGCAAGGTTAAAACTCAAATGAATTGACGGGGGCCCGCACAAGCGGTGGAGCATGTGGTTTAATTCGATGCAACGCGAAGAACCTTACCTACTCTTGACATCCACGGAATTCGGCAGAGATGCCTTAGTGCCTTCGGGAACCGTGAGACAGGTGCTGCATGGCTGTCGTCAGCTCGT
+
CCCCCGGGGGGGGGGGGGFGGGDCFCEGGGGGGFGFGGGGGGEGFEGGGGGGGDFEGGEGGGGGGGGFFGCFE@ECCFGGGGGGGGGGD>FFFGFGGGGGDFFEFGGF=EFGGGGGGGGCFFE@FGEGGGGGGGGGGGGGGFGGGCFGFFGGGGGGGGDGDGDGGFGGGGGGEGGGGGGGGGGDGGGGGFFFEGGGCFGGEGEGGFF@CFF?FGGGGGD@@C?CF?FGGEE>CFG7CF>5?FG@7EF6:9<FGGCFGGFFDGEGGFE:EEE70;CD?EC?F6FCFEG@*23:FFC8FFGG*
@M01751:259:000000000-C669V:1:1102:15829:6742 1:N:0:AGAGTC
AACCGAGAAACAGGATTAGATACCCTGGTAGTCCACGCCGTAAACGATGTCGACTTGGAGGTTGTTCCCTTGAGGAGTGGCTTCCGGAGCTAACGCGTTAAGTCGACCGCCTGGGGAGTACGGCCGCAAGGTTAAAACTCAAATGAATTGACGGGGGCCCGCACAAGCGGTGGAGCATGTGGTTTAATTCGATGCAACGCGAAGAACCTTACCTACTCTTGACATCCACGGAATCTGGCAGAGATGCCTCAGTGCCTTCGGGAACCGTGAGACCGGTGCTGCATGGCTGTCGTCAGCTCGT
+
CCCCCGGGGGGGGGGGGGGGGGGGGGGGGGGGGGGGGGGGGGGGGGGGFGGGGGGGGGGGGGGGGGGGGGGGGFGGGGGGGGGGGGGGGGGGGGGGGGGGGGGGGGGGGGGGGGGGGGGGGGGGGGGGGGGGGGGGFGGGGGGGGGGGGFFGGGGDEGGGGGGGGGFGGGEDGGGGGGGGFGGFGGGGGGGGFGGGGGGGGEEGGFFGGGGFGGCFFGGGFCGFGGGGGGG5EGGFFGGCG>CGEGGGGGGGFCFGGGG5EECGGGEGFF>++*:?/*879CFGGFGGGGFE5ACGGGGG:
@M01751:259:000000000-C669V:1:1102:22499:6820 1:N:0:AGAGTC
TCTCAGTCACGTCATCCCCACCTTCCTCCGGTTTATCACCGGCAGTCTCCTTTGAGTTCCCGACCGAATCGCTGGCAACAAAGGATAAGGGTTGCGCTCGTTGCGGGACTTAACCCAACATTTCACAACACGAGCTGACGACAGCCATGCAGCACCTGTCTCACGGTTCCCGAAGGCACTAAGGCATCTCTGCCGAATTCCGTGGATGTCAAGAGTAGGTAAGGTTCTTCGCGTTGCATCGAATTAAACCACATGCTCCACCGCTTGTGCGGGCCCCCGTCAATTCATTTGAGTTTTAACC
+
CCCCCGGGGGGGGGGGGGGGGGGGGGGGGGGGGGGGGGGGGDGGGGGGGGGGGGFGGGGGGGGGGG@8886CFGDGGGGGGGGGGGGGAFEGGGGGGEEGGGGGCCGGGGGGGGFGGGGFFGGGGGGGGGGDGGGGGGFGGGGGGGGGGGGGGCGGGGGGFFGGGGGGGGGDDCGEGFGGGGFFFFGG9F<CGGGGGGGGGGGGGGGGGCGGGFFFGGGGGGGGGGGGGG>EEEG55+<9CFGGGGGGGGGGGGGGFCC6C>5C>EGGGGGDEEECEGGGGGGGCFFFGG7+2+<@FGG+0
@M01751:259:000000000-C669V:1:1102:21149:6865 1:N:0:AGAGTC
TCTCAGTCACGTCATCCCCACCTTCCTCCGGTTTGTCACCGGCAGTCTCATTAGAGTGCTCTTTCGTAGCAACTAATGACAAGGGTTGCGCTCGTTGCGGGACTTAACCCAACATTTCACAACACGAGCTGACGACAGCCATGCAGCACCTGTCTCACGGTTCCCGAAGGCACTAAGGCATCTCTGCCGAATTCCGTGGATGTCAAGAGTAGGTAAGGTTCTTCGCGTTGCATCGAATTAAACCACATGCTCCACCGCTTGTGCGGGCCCCCGTCAATTCATTTGAGTTTTAACCTTGCGG
+
CCCCCGGGGGGGGGGGGGGGGGGGGGGGGGGGGGGGGGGGGGGGGGGGGGGGFGGGGGGGGGGGGGGFGGGGGGGCFGGGGGGGGGGGGGGGGGGGGGGGGGGGGGGGGGGGGGGGGGGGGGGGGGGGGGGGGGGGGGGGGGGGGCGGGGGGGGGGCFGDGGGFGGGGGDGGGGGGGGGGFGGGGGGGGGGGFGGGGGGGGGGGGGGGGGGGGGGGGGGGGGGGGGGGGGFGGGCCFGGGGGGGGG>FFF:FGGGGGGGGGFFGDGDEGGGGG5ECCGGGGGGGGGCFGGGFEF7CF7?CC
@M01751:259:000000000-C669V:1:1102:10495:6916 1:N:0:AGAGTC
TCTCAGTCACGTCATCCCCACCTTCCTCCGGTTTATCACCGGCAGTCTCCTTTGAGTTCCCGACCGAATCGCTGGCAACAAAGGATAAGGGTTGCGCTCGTTGCGGGACTTAACCCAACATTTCACAACACGAGCTGACGACAGCCATGCAGCACCTGTCTCACGGTTCCCGAAGGCACTAAGGCATCTCTGCCAAATTCCGTGGATGTCAAGAGTAGGTAAGGTTCTTCGCGTTGCATCGAATTAAACCACATGCTCCACCGCTTGTGCGGGCCCCCGTCAATTCATTTGCGTTTTAACC
+
CCCCCGGGGGFGGGGGGGGDGGGGGGGFFGGGGGGGGGGGGGGGGGGGGGGGGFFGGGCFGGGGGG@868:DEGEGGGCFGGA@GGGGGGGFFCFGGGGGGGGGGCF7CCFGFGGGGGGGGGG,?FFGGGGGGGGGFGGGGGGGCDFCCCGFGGGGGFGGGG,@DGGGGGGGGGDGGFFGGGG7FFG?FFG?FGGGFGGG9:FFEFG7FCFCFGGGFGGGGG?<FGGGC9C5CGGGDGFFE?FFDFC?CEG*;@ECFGGC8C8**;8C6:CCCG=5CEE=EGGGGGCGGG7+5:*:CFC7<
@M01751:259:000000000-C669V:1:1102:15458:6929 1:N:0:AGAGTC
TCTCAGTCACGTCATCCCCACCTTCCTCCGGTTTATCACCGGCAGTCTCCTTTGAGTTCCCGACCGAATCGCTGGCAACAAAGGATAAGGGTTGCGCTCGTTGCGGGACTTAACCCAACATTTCACAACACGAGCTGACGACAGCCATGCAGCACCTGTCTCACGGTTCCCGAAGGCACTAAGGCATCTCTGCCGAATTCCGTGGATGTCAAGAGTAGGTAAGGTTCTTCGCGTTGCATCGAATTAAACCACATGCTCCACCGCTTGTGCGGGCCCCCGTCAATTCATTTGAGTTTTAACC
+
CCCCCGGGGGGGGGGGGGGGGGGGGGGGGGGGGGGGGGGGGGGGGGGGGGGGGGGGGGGGGGGGGG@88@EFFGGGGGGGGGGGGGGGGGGDGGGGGGGGGGGGGGGGGGGGGGGGGGGGGGGGGGGGGGGGGDGGGGGGGGGGGGGGGGGGGGGGGGGGGGFGGGGDFFGGGGGGGGGGGGGGGFGFFGFGGFDGGGGGGGGEFGGGGGGC:CFGGGGGGFGGGGGGGGGDEGGGD?EGGFGGGFGGGGCGGGGGGGGCFFGGGDFGGGDDGEEGCEGEGC8C9C7CGGGCFGGGGGGGF
@M01751:259:000000000-C669V:1:1102:14621:6973 1:N:0:AGAGTC
TCTCAGTCACGTCATCCCCACCTTCCTCCGGCTTATCACCGGCGGTTCCTTTAGAGTCCCCAACTGAATGATGGTAACTAAAGGCGAGGGTTGCGCTCGTTGCGGGACTTAACCCAACATCTCACGACACGAGCTGACGACAGCCATGCAGCACCTGTGTGCAGGTCCCCGAAGGGAAGAAATCCATCTCTGGAAGTCGTCCTGCCATGTCAAACGCTGGTAAGGTTCTGCGCGTTGCTTCGAATTAAACCACATGCTCCACCTCTTGTGCAGGCCCCCGTCAATTCATTTGAGTTTTAAC
+
CCCCCGGGGGBFGGGGFGGGGGGGGGGGGGGGGGGGFGGFEGGGGGGGGGGGGG8EGD@FGGCFGFCFFFEGFGAFGGGGGGCFGGGGGGFGGGCEGGGGFDF7CFDFGGGFGFFGGDGGG,ECGGGGGGGCFDFGGGEGGDGGGGGGGGDFGGGGGGGGC?BF:FGGGGGGGGCGFGGFGGGGGGGGGGGCGC7+CFGGGGGFDF:BFFA:F@EEEGCEGG?GGGGGF7CEGGGGGGFG?EG*<CC7C7:;FGGG?+CGDDGFGG9<CEGGFGEEG=E5;C*:CGGGGGGCFFGGGFG?+
@M01751:259:000000000-C669V:1:1102:8344:7030 1:N:0:AGAGTC
TCTCAGTCACGTCATCCCCACCTTCCTCCGGTTTATCACCGGCAGTCTCCTTTGAGTTCCCGACCGAATCGCTGGCAACAAAGGATAAGGGTTGCGCTCGTTGCGGGACTTAACCCAACATTTCACAACACGAGCTGACGACAGCCATGCAGCACCTGTCTCACGGTTCCCGAAGGCACTGAGGCATCTCTGCCAGATTCCGTGGATGTCAAGAGTAGGTAAGGTTCTTCGCGTTGCATCGAATTAAACCACATGCTCCACCGCTTGTGCGGGCCCCCGTCAATTCATTTGAGTTTTAACC
+
CCCCCGGGGGGG@EGFGEFFGGGGGDFGGGGGGGGGFGFGGGDGGGGGGGGGGC9CFCFGG,FFGG@86BFDEG>EFGGGGEFFEGGGF9FGFGGGCFFGFGEEEDGCFGGGGGGFGFGGGGCFFGGGGGGGGGGGGGGGGG>FF@FD@FFDFCFGFGGGFF9,8@@FFFGDGC7C7<FDG9,FFEFGFFEFGGFGGGGGGGCFGDCEGGGGGFGG9CEEGGGFCFC?FFGGGGECECEGGGGGFF+AEE8;FFCF?EC?C6/:88EFGGE>EECE5=C/8;*ACD@FGGC<CFGGG?FGF
@M01751:259:000000000-C669V:1:1102:5298:7050 1:N:0:AGAGTC
AACCGAGAAACCGGATTAGATACCCTGGTAGTCCACGCCGTAAACGTTGGGCGCTAGATGTAGGGACCTTTCCACGGTTTCTGTGTCGTAGCTAACGCATTAAGCGCCCCGCCTGGGGAGTACGGCCGCAAGGCTAAAACTCAAAGGAATTGACGGGGGCCCGCACAAGCGGCGGAGCATGCGGATTAATTCGATGCAACGCGAAGAACCTTACCAAGGCTTGACATACACCGGAAACGGCCAGAGATGGTCGCCCCCTTGTGGTCGGTGTACAGGTGGTGCATGGTTGTCGTCAGCTCGT
+
CCCCCGGGGGGGGGGGGGGGGGGGGGGGGGGFGGGGGGGGGGGGGGGGGGGGGGDGGFGGGGGGGGGGGGGGGGGGGGGGGGGGGGGGGGGGGGGGGDEEEGGGGGGGGGGGGEFFGGGGGGGGGGGGGGGGGGGGGGGGGGGFFGFGGGGGFGGGGGGGGGGGGGGGGGGGGCEGGGFGGGGGGGGGGGGGGFFGGGECGGGDGGGGGGGGGGGGGGGGGGGGGGGGGGGGGGGGGGGGEEGGGGFGFGGGGGGGGGGGGGGGGGGGEGGGDF?EFGGGGGFGFGGCCGFEGFFGG7<E5
@M01751:259:000000000-C669V:1:1102:3657:7070 1:N:0:AGAGTC
AACCGAGAAACATGATTAGATACCCTGGTAGTCCACGCCGTAAACGATGTCAACTAGCCGTTGGAATCCTTGAGATTTTAGTGGCGCAGCTACCGCATTAAGTTGACCGCCTGGGGAGTACGGCCGCAAGGTTAAAACTCAAATGAATTGACGGGGGCCCGTACAAGCGGTGGAGCATGTGGTTTAATTCGAAGCAACGCGAAGAACCTTACCAGGCCTTGACATGCAGAGAACTTTCCAGAGCTGGATTGGTGCCTTCGGGAACTCTGACACAGGTGCTGCATGGCTGTCGTCAGCTCGG
+
CCCCCGGGDCFEGGGGGGGGGGGGGGGGGGGGGGFGGGGGGGGGGGGGGGGGGGGGGGGGGGGGGGGGGGGGGGGGGGGGGGAFEF@:BFGG<EEEEGEFFGAFGGGGGGGFGFGGGGGGFCEGGGGGGCGA<FFFFGGGGGDFGGGGGD<,8CFGED7BEFGGGGCAF:8=ECGCFFFGFF@FGGGG@FGGGGGGGG:CFEGGG6>CFGGGGFFGGCFGG7@9<<?CFCGFGGGGCCFGGGF*<E@;CFCCFFFGCCC55?EGF+<CF7CEGGCC++<<E??FGGFG**<:@>ED?<7C*
@M01751:259:000000000-C669V:1:1102:4725:7208 1:N:0:AGAGTC
TCTCAGTCACGTCATCCCCACCTTCCTCCGGTTTATCACCGGCAGTCTCCTTTGAGTTCCCGACCGAATCGCTGGCAACAAAGGATAAGGGTTGCGCTCGTTGCGGGACTTAACCCAACATTTCACAACACGAGCTGACGACAGCCATGCAGCACCTGTCTCACGGTTCCCGAAGGCACTAAGGCATCTCTGCCAAATTCCGTGGATGTCAAGAGTAGGTAAGGTTCTTCGCGTTGCATCGAATTAAACCACATGCTCCACCGCTTGTGCGGGCCCCCGTCAATTCATTTGAGTTTTAACC
+
CCCCCGGGGGGGGGFEGGGGGGGGFFGGGGGGECFGGGGFGGG:BFDFGGGFFGGGGGGGFGGGGG@88@FFGGGGGGGGGGGGGGGGGCFGF@FGGCCGCGEGC7BFGGGGGGFFGGFGGAFFFGGGGGGDCCF>CFGG>@FGGGGGGGFBFGGGD8FFGFFGGGGD7DFECC7@CCFCGCFGGGGGGGGGGGGGFGGFCFGGGGFGGGG@:FFEFGGGGGGGGFGGGGFEGGGG>FFFEGCGFGGGFGFGG??CFCECGGGGEGFGCGGDEDEGDG*2;C?EGG?CEGF9CF+A9C62<
@M01751:259:000000000-C669V:1:1102:19464:7224 1:N:0:AGAGTC
AACCGAGAAACAGGATTAGATACCCTGGTAGTCCACGCCGTAAACGATGTCAACTAGCCGTTGGAATCCTTGAGATTTTAGTGGCGCAGCTAACGCATTAAGTTGACCGCCTGGGGAGTACGGCCGCAAGGTTAAAACTCAAATGAATTGACGGGGGCCCGCACAAGCGGTGGAGCATGTGGTTTAATTCGAAGCAACGCGAAGAACCTTACCAGGCCTTGACATGCAGAGAACTTTCCAGAGATGGATGGGTGCCTTCGGGAACTCTGACACAGGTGCTGCATGGCTGTCGTCAGCTCGT
+
CCCCCGGGGGGGGGGGGGGGGGGGGGGGGGGGGGGGGGGGGGGGGGGGGGGGGGGGGGGGGGGGGGGGGGGGGGGGGGGGGGGGGGGGGGGG9FGGGGGGAFGGCGGGGGGGGGGGGGGGGGGGGGGGGGGGGFGGGGGGGGGGGGGGGGGGGGGGGGDGGGGGGGGGGGGGGFF8FFGGGGGGGGGGGGGGGDGGGGGGGGGGGGGGGGGGEGGGGGGGCGGGGGDFGGGGGGGGGEGFGCGGGGGGGGGGGGGGGEFGGGGGFGGGG7@9+*AEGCGC9C+<<FEGDFFGEF5EF?6C:
@M01751:259:000000000-C669V:1:1102:4444:7245 1:N:0:AGAGTC
AACCGAGAAACAGGATTAGATACCCTGGTAGTCCACGCCGTAAACGATGTCAACTAGCCGTTGGAATCCTTGAGATTTTAGTGGCGCAGCTACCGCATTAAGTTGACCGCCTGGGGAGTACGGCCGCAAGGTTAAAACTCAAATGAATTGACGGGGACCCACACAAGCGGTGGATGATGTGGATTAATTCGATGCAACGCGAAAAACCTTACCTACCCTTGACATGTAAGGAAGGCAGAAGAGATTTGGCTGTGCTCGAAAGAGAACCGTAACACAGGTGCTGCATGGCTGTGGTCAGCTC
+
CCCCCCFFG<FA88C<EFGGGGFFG<ACFGEEFFFEC>@@FEG?FGGGGFGGFFDFGCCGBFGFFFGGGGCFFGCEG9FGGD9E7B7@@CGG9,CCFGEGEE?DEFA9CFDECFFGC:=CFG>:FGGECFC,?<95,D<<DDAFGFFD<3DFGDGGGDG+:8FCFGDGGD@::B>,8@ECFFF99<FF<;C;,@CFGFEGDEG@FGDG7FGGGDGFGCC::FC,<+A++0<EF@CC*;;FEFGFFCG?FGGGEC79</?6;EGGDC6@ECFACGCFFEF@897CC+<;@6*;+2;2:=FG+
@M01751:259:000000000-C669V:1:1102:22691:7294 1:N:0:AGAGTC
TCTCAGTCACGTCATCCCCACCTTCCTCCGGTTTATCACCGGCAGTCTCCTTTGAGTTCCCGACCGAATCGCTGGCAACAAAGGATAAGGGTTGCGCTCGTTGCGGGACTTAACCCAACATTTCACAACACGAGCTGACGACAGCCATGCAGCACCTGTCTCACGGTTCCCGAAGGCACTAAGGCATCTCTGCCGCATTCCGTGGATGTCAAGCGTAGGTAAGGTTCTTCGCGTTGCATCGAATTAAACCACATGCTCCACCGCTTGTGCGGGCCCCCGTCAATTCATTTTAGTTTTAACC
+
CCCCCDFFFDGGGE<FCFF?@@8<FGGGFGG:FDGG<<EEFGEB:C,@ECFGGCCFFAFFC,FFGG@+88CFE=FE8F<@FFDCFFG,EEGGCEGGCFC+@D=?B+=FGDFGFFGDGGGGFG9FGEGGGGGGCFEGFFGD7F7FFCCFFFGEGGGFF:>DEF;3,*@<@@F>>C7*>FGGG@FFF,?F,F@FGGG*4<C,?<C<B@CFGGEFE,**1=1?F7C+<<CFG<5?EGGGC6FC:F*<FFE+<8CC>6CCC7:CCF>5*8/AACCE5>8=858*:85CFGC9:<++2<<@79+<:
@M01751:259:000000000-C669V:1:1102:16067:7312 1:N:0:AGAGTC
TCTCAGTCACGTCATCCCCACCTTCCTCCGGTTTATCACCGGCAGTCTCCTTTGAGTTCCCGACCGAATCGCTGGCAACAAAGGATAAGGGTTGCGCTCGTTGCGGGACTTAACCCAACATTTCACAACACGAGCTGACGACAGCCATGCAGCACCTGTCTCACGGTTCCCGAAGGCACTAAGGCATCTCTGCCGAATTCCGTGGATGTCAAGAGTAGGTAAGGTTCTTCGCGTTGCATCGAATTAAACCACATGCTCCACCGCTTGTGCGGGCCCCCGTCAATTCATTTGAGTCTTAACC
+
CCCCCGGGGGGFGGGGGGGGGGGGGGGGGGGFGGGGFGGGGGGGGGGGGGGGGFGGGGGGGGGGGG@88BCFGEGGGGGGGGGGGGGFGGGGGGGGGGGGGGFGGGECFGGGGGGGGGGGGGGGGGGGEGGGGDGGGFGEGGGGGGGGFGGCGFGGGGGG;FGGGGGCGGGGGGGGGGGGGGGCCCEGGGGGGGDGGDFGGGFGGCGCFGGCFFEFGGFBFCFDCFGGGFGGGGDCEDFGGGGGGFGFG6@5EFCFF9AFGC8CEGGGDFGGCE8EEC:CEE=FEG?CFGC7EF+<CG+<?
@M01751:259:000000000-C669V:1:1102:15470:7493 1:N:0:AGAGTC
TCTCAGTCACGTCATCCCCACCTTCCTCGCGGCTTATCACCGGCAGTCTCCCTAGAGTGCCCAACTGAATGATGGCAACTAAGGACGTGGGTTGCGCTCGTTGCGGGACTTAACCCAACATTTCACAACACGAGCTGACGACAGCCATGCAGCACCTGTCTCACGGTTCCCGAAGGCACTAAGGCATCTCTGCCAAATTCCGTGGATGTCAAGAGTAGGTAAGGTTCTTCGCGTTGCATCGAATTAAACCACATGCTCCACCGCTTGTGCGGGCCCCCGTCAATTCATTTGAGTTTTAACC
+
CCCCCGGGGGEGGGGGGGGGGGGGGGGGGGGGGGGGGGGGGGGGGGGGFGGGGGGGGGGGGGGGGGGGGGGFFGGGGGGGGGGGDGGGGGGGGGGGGGGGGGFGGGG>FGGGGGGGGGGGGGGGGGGGGGGGGGGGGGGGGGGGGGGGGGGGGGGGGGGGGGGGGGGGGGGGGGGGGGGGGGGGGGGGGGGGGGGGGGGGGGGGGGC@GFGGGGGGGGGGGFGGGGGGGFFGGGGGDC@GGGCFGGG?FGGFCFFFFGFEFGGG5EFFFGEDEGGGGGG*;E=F?FFFFGFCGFCEF9+<9
@M01751:259:000000000-C669V:1:1102:14186:7514 1:N:0:AGAGTC
TCTCAGTCACGTCATCCCCACCTTCCTCCGGCTTATCACCGGCGGTTCCTTTAGAGTACCCAACTAAATGATGGTAACTAAAGGCGAGGGTTGCGCTCGTTGCGGGACTTAACCCAACATCTCACGACACGAGCTGACGACAGCCATGCAGCACCTGTGTTCCAGTCCCCGAAGGGAAGAAATCGATCTCTCGAAGTCGTCCGGACATGTCAAACGCTGGTAAGGTTCTGCGCGTTGCTTCGAATTAAACCACATGCTCCACCGCTTGTGCAGGCCCCCGTCAATTCCTTTGAGTTTTAAT
+
CCCCCFGGGGFGGGGGFGGGGGGGGGGGGGGGGGGFAFGFGGDGDGGGGGGGGGGFGGGGGGGGGGGGGGGGGGFGGGGGGGGGGGGGDGGGGGGGDGGGGGGDGGGGGGGGGGGGGGGGGFGGGGDGGGGGGGGEGGGGGGGGGGGGGGGFGGGGFG8FF;BFG;FGGGGG*C7<B<CFGGGGEGGGGGGGGGG>FFFCGGGGGEGGGGGGGGGGGGDGGGGFGFGFGCGGGGGC8CFFCEGCFEDFEGGGG>GGG:EFGGGDG8C58C9<@EDEGGGGGGG5FFGGGGDCFGFGFGGG7
@M01751:259:000000000-C669V:1:1102:3543:7574 1:N:0:AGAGTC
AACCGAGAAACCGGATTAGATACCCTGGTAGTCCACGCCGTAAACGTTGGGCGCTAGATGTAGGGACCTTTCCACGGTTTCTGTGTCGTAGCTAACGCATTAAGCGCCCCGCCTGGGGAGTACGGCCGCAAGGCTAAAACTCAAAGGAATTGACGGGGGCCCGCACAAGCGGTGGAGCATGTGGTTTAATTCGAAGCAACGCGAAGAACCTTACCTGGCCTTGACATGCTGAGAACTTTCCAGAGATGGATTGGTGCCTTCGGGAACTCAGACACAGGTGCTGCTTGGCTGTCGTCAGCTC
+
CCCCCGGEEFGGGDGGGGFFGGGGG?FDFGGGGGGGFDCEEEGGGGGGGG7FFGD+@EEFGGGCEFGGGG@F<9EC7FGGGG9CCFA7FFGGFFEF7CFGGGG9?CCGEECCCEFGGGGEGFEGDGGG>CFF=E@F<FGGGGCF9F88CGGGFFGGGGGGGGGGEGG>FFEG1<C*=<F9CFCGFGGGGGDCGGFGGGGGE8:?5?EF8FGGFGGFGGCFFF<FFGF?EGCE*<7CFCCFGG+3CFGGG69:8*2*<EFGFG>EC58C9+:@CF8A8/<<CFG6+3<*<+*;AC8;/:6<6
@M01751:259:000000000-C669V:1:1102:13570:7601 1:N:0:AGAGTC
AACCGAGAAACAGGATTAGATACCCTGGTAGTCCACGCCGTAAACGATGTCAACTAGCCGTTGGGATCCTTGAGATCTTAGTGGCGCAGCTAACGCATTAAGTTGACCGCCTGGGGAGTACGGCCGCAAGGTTAAAACTCAAATGAATTGACGGGGGCCCGCACAAGCGGTGGAGCATGTGGTTTAATTCGAAGCAACGCGAAGAACCTTACCTGGCCTTGACATGCTGAGAACTTTCCAGAGATGGATTGGTGCCTTCGGGAACTCAGACACAGGTGCTGCATGGCTGTCGTCAGCTCGT
+
CCCCCGGGGGGGGGGGGGGGGGGGGGGGGGGGGGGGGGGGGGGGGGGGGGGGGGGGGGGGGGGGGGGGGGGFGGGGGGGGGGGGGGGGGGGGGGGGGGGGFGGGGGGGGGFGGGGGGGGGGGGGGGGGGGGGGGGGGGGGGGGGGCCFGGGGGGDGDGGGGGGGGGGGGGFEGGGGGGGFCGGGGGGGGGGGGGGFGGGGGGGGGGGFFGGGGGGGGGGGGCFFFCFCFGGGGGGGGFFGGFDFFGGFFGCFGGGG?FEFGEGGFGGGGGGGGGGFGDGGGGGCCGFFEGCGGGGGGDFG7
@M01751:259:000000000-C669V:1:1102:11426:7622 1:N:0:AGAGTC
TCTCAGTCACGTCATCCCCACCTTCCTCCGGTTTATCACCGGCAGTCTCCTTTGAGTTCCCGACCGAATCGCTGGCAACAAAGGATAAGGGTTGCGCTCGTTGCGGGACTTAACCCAACATTTCACAACACGAGCTGACGACAGCCATGCAGCACCTGTCTCACGGTTCCCGAAGGCACTAAGGCATCTCTGCCAAATTCCGTGGATGTCAAGAGTAGGTAAGGTTCTTCGCGTTGCATCGAATTAAACCACATGCTCCACCGCTTGTGCGGGCCCCCGTCAATTCATTTGAGTTTTAACC
+
CCCCCGGGGGGGGGGGGGGGGGGGGGGGGGGGGGGGGGGGGGGGGGGGGGGGGGGGGGGGGGGGGG@88BECFGGGGGGGGGGGGGGGGGGGGGGGGGGGGGGGGGGGGGGGGGGGGGGGGGGGGGGGGGGGGGGGGGGEGGGGGGGGGGGGGGGGGGGGDGGGGGGGGGGGGCEGGGGCFCCGGGGGGGFGFGGGGGGGGGGGGGGGGGGGGGGGGGGGGGGGGGGGGGGGGGGGGGGFDFGGGGGFGGGGGGGGGGGGGGGGEGGGCFEGGGGGGGGEGC?EFFGFGGGCFFGGGFGG7
@M01751:259:000000000-C669V:1:1102:20511:7693 1:N:0:AGAGTC
TCTCAGTCACGTCATCCCCACCTTCCTCCGGTTTATCACCGGCAGTCTCCTTTGAGTTCCCGACCGAATCGCTGGCAACAAAGGATAAGGGTTGCGCTCGTTGCGGGACTTAACCCAACATTTCACAACACGAGCTGACGACAGCCATGCAGCACCTGTCTCACGGTTCCCGAAGGCACTGAGGCATCTCTGCCAGATTCCGTGGATGTCAAGAGTAGGTAAGGTTCTTCGCGTTGCATCGAATTAAACCACATGCTCCACCGCTTGTGCGGGCCCCCGTCAATTCATTTGAGTTTTAACC
+
CCCCCGGGGGGGGEGGGGGGGGGGGGGGGGGGGGGGGGGGGGGGGGGGGCGGGGGGFGGGGGGGGG@88BCFGGGGGGGGGGGGGGGGGCFGGGGGGGGGGGGGGGGCGGGGGGGFGGGGGGGGGGGGGGGGDGGGGGGDGEGGGGGGGGGGGDFEGGGGFGDGGGGGGGGGGG7FFGGGFFGGGEGGGGFGGGGGGGGGGGGGGGGGGGGGFGFGGGGG,?FC9F@FGF@8?GEDCEGFGGFGFGCGGGGG5EEGGGGGGG5CG>CG@CEGEGGGGGGGGEGCGFFGGF++1<?FGCFC7
@M01751:259:000000000-C669V:1:1102:14806:7717 1:N:0:AGAGTC
AACCGAGAAACAGGATTAGATACCCTGGTAGTCCACGCCGTAAACGATGTCGACTTGGAGGTTGTTCCCTTGAGGAGTGGCTTCCGGAGCTAACGCGTTAAGTCGACCGCCTGGGGAGTACGGCCGCAAGGTTAAAACTCAAATGAATTGACGGGGGCCCGCACAAGCGGTGGAGCATGTGGTTTAATTCGATGCAACGCGAAGAACCTTACCTACTCTTGACATCCACGGAATTTGGCAGAGATGCCTTAGTGCCTTCGGGAACCGTGAGACAGGTGCTGCATGGCTGTCGTCAGCTCGT
+
CCCCCGGGGGGGGGFGGGGGGGGGGGGGGGGGGGGGGGGGGGGGGGGGGGGGGGGGGGGGGGGGGGGGGGGGGGGGGGGGGGGGGGGGGGGGAFCFGGGGGGGGGGGGGGGGGGGGGGGGGGGGGGGGGGGGGGGGGGGGGGGGGGGGGGGGGGGGGGGGGGGGGGGGGGGGGGGGGGGGGGGGGGGGGGGGGGGGGGGGGGGGGGGGFGGGGGGGGGGG?FG9EFGGGGGGGGGGGGGFGGGGGGGGGFGGGGGGGGGFGEGGGGGGDFGGGGGGGGGGGGCCGGGGDGGFFFGGGFEE/
@M01751:259:000000000-C669V:1:1102:14413:7741 1:N:0:AGAGTC
AACCGAGAAACAGGATTAGATACCCTGGTAGTCCACGCCGTAAACGATGTCGACTTGGAGGTTGTTCCCTTGAGGAGTGGCTTCCGGAGCTAACGCGTTAAGTCGACCGCCTGGGGAGTACGGCCGCAAGGTTAAAACTCAAATGAATTGACGGGGGCCCGCACAAGCGGTGGAGCATGTGGTTTAATTCGATGCAACGCGAAGAACCTTACCTACTCTTGACATCCACGGAATTCGGCAGAGATGCCTTAGTGCCTTCGGGAACCGTGAGACAGGTGCTGCATGGCTGTCGTCAGCTCGG
+
CCCCCGGGGGGGGGFGGGGGGGGGGGGGGGGGGGGGGGGGGGGGGGGGGGGGGGGGGGGGGGGGGGGGGGGGFGGGGGGGGGGFGGGGGGGGFGFGGGGGGGGGGGGGDGGGGGGGGGGGGGGGGGGGGGGGGGGGGGGGGGGGGGGGGGGGGGGGGGGGGDGGEGGGEGGGGGGGGGGGGGGGGGGGGFGGGGGGGGGGGGGGGGGGGGGCFGGGGGGGDFGGGGGGGGGGGGGFGGDGGGGFGGGFFGGC9:C@GGFFGDGG8CEEFFC?CGGGF6+ACE8?@FFCEGFGGGFECF6C*
@M01751:259:000000000-C669V:1:1102:8298:7810 1:N:0:AGAGTC
AACCGAGAAACCGGATTAGATACCCTGGTAGTCCACGCCGTAAACGATGTCGACTTGGAGGTTGTTCCCTTGAGGAGTGGCTTCCGGAGCTAACGCGTTAAGTCGACCGCCTGGGGAGTACGGCCGCAAGGTTAAAACTCAAATGAATTGACGGGGGCCCGCACAAGCGGTGGAGCATGTGGTTTAATTCGATGCAACGCGAAGAACCTTACCTACTCTTGACATCCAGCGAACTTAGCAGAGATGCTTTGGTGCCTTCGGGAACGCTGAGACAGGTGCTGCATGGCTGTCGTCAGCTCGT
+
CCCCCGGGGGGGGGGGGGGGGGGGGGGGGGGGGGGGGGGGGGGGGGGGGGGGGGGGGGGGGGGGGGGGGGGGAEFGGGGGGGGGGGGEGGGGGGGGGGGGGGGGGGGGGGGGGGGGGGGGGDGGGGGGGGGGGGGGGGGGGGGGGGGGGGGGGGGGGDEGGGDGGGGCEFGGGGGGGGGFFG@GFFGGGGGGFGGGGGGGGGGGDGGGGGGGGCCGGGGGGGCGGGGFGGGGGGGGGGGGGGGGGGGGFGGGGGGGCFGGEDGEFGGGG?FGG?8=F6FGFF@C7@FGEGCCFG=CF7?E*
@M01751:259:000000000-C669V:1:1102:13605:7851 1:N:0:AGAGTC
AACCGAGAAACAGGATTAGATACCCTGGTAGTCCACGCCGTAAACGATGATAACTAGCTGTCCGGGCACTTGGTGCTTGGGTGGCGCAGCTAACGCATTAAGTTATCCGCCTGGGGAGTACGGCCGCAAGGTTAAAACTCAAAGGAATTGACGGGGGCCTGCACAAGCGGTGGAGCATGTGGTTTAATTCGAAGCAACGCGCAGAACCTTACCAGCGTTTGACATGTCCGGACGACTTCCAGAGATGGATTTCTTCCCTTCGGGGACTGGAACACAGGTGCTGCATGGCTGTCGTCAGCTC
+
CCCCCGGGGGGGGGGGGGGGGGGGGGGGGGGGGGGGGGGGGGGGGGGGGGGGGGGGGGGGGGGGGGGGGGGGGGGGGGGGGGGGGGGGGGGGGGGGGGGGGGGGGGGGGGGGGGGGGGGGGGGGGGGGGGGGGGGFGGGGGGGGGGGGGGGGDGGGGGGGGGGGGGGGGGEGGGGFGGGGFGFGGGGGGGGGGGGGGGGGGGGE>FGGGGGGGGGGGGGGGGGGGFGGGGGGGGGGGGGFGGGDGGGFF<9FGGGGGCCGGGGGCEGFFG8FFCFGGGGFCGGGFGGCEGCGFEFFGGGG6
@M01751:259:000000000-C669V:1:1102:14172:7966 1:N:0:AGAGTC
AACCGAGAAACAGGATTAGATACCCTGGTAGTCCACGCCGTAAACGATGTCGACTTGGAGGTTGTTCCCTTGAGGAGTGGCTTCCGGAGCTAACGCGTTAAGTCGACCGCCTGGGGAGTACGGCCGCAAGGTTAAAACTCAAATGAATTGACGGGGGCCCGCACAAGCGGTGGAGCATGTGGTTTAATTCGATGCAACGCGAAGAACCTTACCTACTCTTGACATCCACGGAATTCGGCAGAGATGCCTTAGTGCCTTCGGGAACCGTGAGACAGGTGCTGCATGGCTGTCGTCAGCTCGT
+
CCCCCGGGGGGGGGGGGGGGGGGGGGGGGGGGGGFGGGGGGGGGGGGGGGGGGGGGGGGGGGGGGGGGGGGGGGGGGGFGGGGGGDGGGGGGGGGGGGGGGGGGGGGEEGGGGGGGGGGGGGGGGGGGGGGFFGGGGGGGGGGGGGGGGGGGGGGGGGEGGGGGEGGFGEFGGGGGGGFECFFGGGGGGFGGGFGGGGGGGGGGGGGGGGGGGGGGGGGGEGFGGGGCCGGGGGGGGGGCGGGGGGGGGFGGGGGGFGGGGGGGFGGEGGGGGGGFGCGGGFCGCFFGGGFGFDGGGGFC*
@M01751:259:000000000-C669V:1:1102:17766:7966 1:N:0:AGAGTC
AACCGAGAAACAGGATTAGATACCCTGGTAGTCCACGCCGTAAACGATGTCGACTTGGAGGTTGTTCCCTTGAGGAGTGGCTTCCGGAGCTAACGCGTTAAGTCGACCGCCTGGGGAGTACGGCCGCAAGGTTAAAACTCAAAGGAATTGACGGGGGCCCGCACAAGCGGTGGAGCATATGGTTTAATTCGAAGCAACGCGCAGAACCTTACCATCCCTTGACATGTCGTGCCATCCGGAGAGATCCGGGGTTCCCTTCGGGGACGCGAACACAGGTTCTGCATGGCTGTCGTCAGCTCGG
+
CCCCCGGGGGGGGGFGGGGGGGGGGGGGGGGGGGGGGGGGGGGGGGGGGGGGGGGGGGGGGGGGGGGDGGFGGGGGGGGGGGGGGGGECFGGGGGGGGGGGGGGGGGGGGGGFGGGGGGGGGGGGDGGGGGCEGFFGGGGGGGGG@FFDGGGGEGG>FGGGGG7CFGGGGFGGGGGFGFGCCGGGFGCECGGFDEFGGGGGEEGGGGCGGGGF7?EFCF?@FGFGCFC>E?EG7@CGGGDGEDC@CFGGGGGEFFFFEGCEEG5CEGCEGDGGGGCF+<CGG9FGGGFEFCCFGGC6CGG*
@M01751:259:000000000-C669V:1:1102:21533:8031 1:N:0:AGAGTC
AACCGAGAAACAGGATTAGATACCCTGGTAGTCCACGCCGTAAACGATGTCGACTTGGAGGTTGTTCCCTTGAGGAGTGGCTTCCGGAGCTAACGCGTTAAGTCGACCGCCTGGGGAGTACGGCCGCAAGGTTAAAACTCAAATGAATTGACGGGGGCCCGCACAAGCGGTGGAGCATGTGGTTTAATTCGATGCAACGCGAAGAACCTTACCTACTCTTGACATCAACGGAATCTGGCAGAGATGCCTCAGGGCCTTCGGGAACCGTGAGACAGGTGCTGCATGGCTGTCGTCAGCTCGG
+
CCCCCCGGGGFGC<FFFGDFGGGEEF8FFGGGFEFF,@CFGGGGFEF<CEFEFEFB<F,CCBECCFGGFFCCE<<@:EFF7EFA,?FGC>EFFD?FGG>@DFG9+FCEGGGDDFGDEFCG?+@6FE+=FEFFFDFDDDF9=,DFGGFGG9EFGDGGG7<BFGGGGGEFGC<F:7FAF<F2?,41+<FA,,=B,,=7F+?>EG8E>C6>:@+0++<++00+00@EFGCFFC>58A@FFCC;CCC8CC+++2+<*/8CCFC/8EGGG*:A@CEC+;E8:F++96FC9@@*;;+;:*/*C<?5*
@M01751:259:000000000-C669V:1:1102:27968:8032 1:N:0:AGAGTC
AACCGAGAAACAGGATTAGATACCCTGGTAGTCCACGCCGTAAACGATGTCGACTTGGAGGTTGTTCCCTTGAGGAGTGGCTTCCGGAGCTAACGCGTTAAGTCGACCGCCTGGGGAGTACGGCCGCAAGGTTAAAACTCAAATGAATTGACGGGGGCCCGCACAAGCGGTGGAGCATGTGGTTTAATTCGCTGCAACGCGAAGAACCTTACCTACTCTTAACATCCACGGAATTCGGCAGAGATGCCTTAGTGCCTTCGGGAACCGTGAGACAGGTGCTGCATGGCTGTCGTCAGCTCGT
+
CCCCCGGGCDECCE,=CFFFGGGGGGGGEFGGG9FEE@FGEFGGGGG@FEFG,CE:EFEACGCFFFFAFGGCCF@DEFFGGEGG@?+F=FFD<<,@>B7F7FFFGGEGGGCEFGGGGEGFFGDGECDE7=D,B<B,D<DEGGDC>CFACCG,+FFCFDDGGGGGGGFGGG7FFDGGFFF,CDCFGEGGG9C**CECGDECEG5EGFGGGGGG6:CFG67C+2<:<+2<CCCEGCGGG>8:8;*;9C+<7:FFCFFDFDF:*//2A8>8**2:@FFG@+@FG+0?98>CC2+*2;*/8??5*
@M01751:259:000000000-C669V:1:1102:18435:8033 1:N:0:AGAGTC
AACCGAGAAACCGGATTAGATACCCTGGTAGTCCACGCCGTAAACGATGTCGACTTGGAGGTTGTTCCCTTGAGGAGTGGCTTCCGGAGCTAACGCGTTAAGTCGACCGCCTGGGGAGTACGGCCGCAAGGTTAAAACTCAAATGAATTGACGGGGGCCCGCACAAGCGGTGGAGCATGTGGTTTAATTCGATGCAACGCGAAGAACCTTACCTACTCTTGACATCCACGGAATTTGGCAGAGATGCCTTAGTGCCTTCGGGAACCGTGAGACAGGTGCTGCATGGCTGTTGTCAGCTCGT
+
CCCCCGGGGGGGGGDFGGGGGGGGGGGGGGGGGGGGGGGGGGGGGGGGGGGGGGGGGGGGGGGGGGGGGGGGGGGGGGGGGGGGFGGGGGGGFGGDGGGGGGGGGEGGGGGGGFGGGGGGGGGGGGGGGDGGFFGGGGGGGGFFGGGGGGGGEGGGGGEGGGGGGFGGGGGGGFFGGFGGGGGGGGGGGGGGGFGDGGGGGGDEEFGGGGGFGGFDGGGGFGGFGGG+3AEGGGGGGGG?C>@CGGGGGGCGGFCFGGGGGGCGFEEEGGGGGGFFGFGGGF?EGGGGEG+AFFCF?CCC/
@M01751:259:000000000-C669V:1:1102:17974:8098 1:N:0:AGAGTC
AACCGAGAAACAGGATTAGATACCCTGGTAGTCCACGCCGTAAACGATGTCGACTTGGAGGTTGTTCCCTTGAGGAGTGGCTTCCGGAGCTAACGCGTTAAGTCGACCGCCTGGGGAGTACGGCCGCAAGGTTAAAACTCAAATGAATTGACGGGGGCCCGCACAAGCGGTGGAGCATGTGGTTTAATTCGATGCAACGCGAAGAACCTTACCTACTCTTGACATCCAGCGAACTTAGCAGAGATGCTTTGGTGCCTTCGGGAACGCTGAGACAGGTGCTGCATGGCTGTCGTCAGCTCGT
+
CCCCCGGGGGGGGGCGGGGGGGGGGGGGGGGGGGGGGGGGGGGGGGGGGGGGGGDCGGFGGGGGGGCFGGGGGGGGGGGGGGGGGGGCGGGGEFFGGGGGGGGGGEGGGGGGGGGGGGGGGGGGGGGGGGGGGGGGGGFGGGGGGGGGFGGGGGGGGGGGGGGGGGGGGGGGGGGGDGFGFGGGGGGGGGGGGGGFGGGGGGGGDGFGGGGGGGGGGGGGCFGFGGGGGGGGGGGGGFDFFCECFFG:?F7@FGGFGGGGGGDCC8CEGGD7<AFGFFGGCFGGFE5CGFGEFD5:++0**
@M01751:259:000000000-C669V:1:1102:27829:8128 1:N:0:AGAGTC
AACCGAGAAACAGGATTAGATACCCTGGTAGTCCACGCCGTAAACGATGGCGACTTGGAGTTTGTTCCCTTGAGGAGTGGCTTCCGGAGCTACCGCGTTAAGTCGACCGCCTGGGGAGTACGGCCGCAAGGTTAAAACTCAAATGAATTGACGGGGGCCCGCACAAGCGGTGGAGCATGTGGTTTAATTCGATGCAACGCGAAGAACCTTACCTACTCTTGACATCCACGGAATCTGGCAGAGATGCCTCAGTGCATTCGGGAACCGTGAGACAGGTGCTGCATGGCTGTCGTCAGCTCGG
+
CCCCCGGGGGGGFDGFEDGGFGGGDF<FGGGFF,CC;C@FFGGGGGECF,6@F@FG,,:C,6CC<CFGGADF<ECEEGG,@<F<8,C:+CE,,4C>7F:4???,4C:=:=F:<DFCCC=F9FC@=F+@:CFC,BBF9B>,>DCEFGGGFFD<<:>:C7FEEF7FFGGGEGFFE*<<B:FEDECECC:,<,8FFGG7<?EEEE>EGF>8*AFD67CGFGCEDC6@FFCFGG8EE>FC?++2/AFGG?+0<8@F:CF+:<FEF5:8F**;CC;F+*0:0+<CFC++<CF6A8+1;*AEGF+:*
@M01751:259:000000000-C669V:1:1102:26564:8348 1:N:0:AGAGTC
AACCGAGAAACCGGATTAGATACCCTGGTAGTCCACGCCGTAAACGATGTCAACTAGCCGTTGGGATCCTTGAGATCTTAGTGGCGCAGCTAACGCATTAAGTTGACCGCCTGGGGAGTACGGCCGCAAGGTTAAAACTCAAATGAATTGACGGGGGCCCGCACAAGCGGTGGAGCATGTGGTTTAATTCGAAGCAACGCGAAGAACCTTACCTGGCCTTGACATGCTGAGAACTTTCCAGAGATGGATTGGTGCCTTCGGGAACTCAGACACAGGTGCTGCATGGCTGTCGTCAGCTCGT
+
CCCCCGGGGGFFGGGEGGFGGGGGFFEGGGGGGGGGGGGGGGDGGDGGCGA,FFGG9FFEGGGFD<8CEFF9CEEE<EGGE@CF7FG7=CGGGFGEEGGFFGGGGGGGGCGGFGGGGGGGGGGGDEFGGGGF9DAADDFGGGFFG<B9@3CFGGDGFC@FGGDGGGGGGG7FG:@,BFFGGG7FFGGGGGFD>FGGEG><*:8CEGGF8F?8+<CFDFGFGF+<9:CCC+;E?FGFGC?EFGFEFGGDCGGC<5A*<CFGGEEE@@EFC78*@CFC:+8<?FFGGGFEGGDGG:;8C:?:/
@M01751:259:000000000-C669V:1:1102:16070:8428 1:N:0:AGAGTC
TCTCAGTCACGTCATCCCCACCTTCCTCCGGTTTATCACCGGCAGTCTCCTTTGAGTTCCCGACCGAATCGCTGGCAACAAAGGATAAGGGTTGCGCTCGTTGCGGGACTTAACCCAACATTTCACAACACGAGCTGACGACAGCCATGCAGCACCTGTCTCACGGTTCCCGAAGGCACTAAGGCATCTCTGCCGAATTCCGTGGATGTCAAGAGTAGGTAAGGTTCTTCGCGTTGCATCGAATTAAACCACATGCTCCACCGCTTGTTCGGGCCCCCGTCAATTCATTTGAGTTTTAACC
+
CCCCCGGGGGEGGGGGGGGGGGGGGGGGGGGGGGGFGGGGGGGGGGGGGGGGGGGGGGGGGGGGGG@88CFGGGGGGGGGGGGGGGGFGGGGGGGGGGGGFGCGGGGGGGGGGGGGGGGGGFGGGGGFGGGGGGGGGGGFGGGGGGGGGGGFGGGGGGGGFGAGGEGGGGGDFGGGGCFFGGDCFGGGFGGGGGEGGGGGGGGGGGGFGFFGGGGGGGFGGGGGGGGGGGGG8EG>5EGFE?FGGGGGGGGG*<CC?FFGGGGGEGFC+<>EGD*CEGGGG*A:<EFCGGCEFGFEGD6:?
@M01751:259:000000000-C669V:1:1102:26008:8440 1:N:0:AGAGTC
AACCGAGAAACAGGATTAGATACCCTGGTAGTCCACGCCGTAAACGATGTCGACTTGGAGGTTGTTCCCTTGAGGAGTGGCTTCCGGAGCTAACGCGTTAAGTCGACCGCCTGGGGAGTACGGCCGCAAGGTTAAAACTCAAATGAATTGACGGGGGCCCGCACAAGCGGTGGAGCATGTGGTTTAATTCGATGCAACGCGAAGAACCTTACCTACTCTTGACATCCACGGAATTCGGCAGAGATGCCTTAGTGCCTTCGGGAACCGTGAGACAGGTGCTGCATGGCTGTCGTCAGCTCGT
+
CCCCCGGGGGGGGGGGGGGGGGGEGGGGGGGGGGGECFGGGGGGGGGGGGGGGGGGGGGGGGGGGGGGGGGCFFGGGGGGGGGGGGGGGGFGCGGGGC@FFGFAFGGGGGGGGGFGGGEGGGGGGGGGGDGGFFGGGGGGGGGGGGGGGFFGGEGGGGGECGGFFFFFGGGDGGGGDFGGGFGFGGGGGGFGFFGGGGGGGGCGGFGGGGGGGGFGGFGGGGGGG+CFGGGEGGGGGFGGGGGGGGCGGCGGCFCCGGFGGGDGFGGEDCGGGGGGGG?CEFGGGGGF>FFGGGGEG721*
@M01751:259:000000000-C669V:1:1102:11141:8451 1:N:0:AGAGTC
AACCGAGAAACAGGATTAGATACCCTGGTAGTCCACGCCGTAAACGATGTCGACTTGGAGGTTGTTCCCTTGAGGAGTGGCTTCCGGAGCTAACGCGTTAAGTCGACCGCCTGGGGAGTACGGCCGCAAGGTTAAAACTCAAATGAATTGACGGGGGCCCGCACAAGCGGTGGAGCATGTGGTTTAATTCGATGCAACGCGAAGAACCTTACCTACTCTTGACATCCACGGAATTCGGCAGAGATGCCTTAGTGCCTTCGGGAACCGTGCGACAGGTGCTGCATGGCTGTCGTCAGCTCGG
+
CCCCCGGGGGGGGGGFGGGGGGGGGGGFGGGDGGFGDGGGGGGGGGGGG@FCFGC:FGFGGGGGGGGGGDEFGGGGGGGGGFGGGGGGGGGG<F@FFGGEFFGGGGGGG7F:FE=FFGGG9CGGFC@FEGG@FGGGGGGGGFGFGGAFFF9@FEFGGGEEGGGGGFFGGGGGGGGGF99:FCFF+FGGGGG?FFCF:8EDEECECCCFGGD0A?FFGGGCCGGCFEGC6:CEGGF?FFD8?C@C+<CF7CGGGGGF<EFEEGEDGECEG*8AE8E8+<C9+<+<7C58EGCE;F8CCGEC*
@M01751:259:000000000-C669V:1:1102:8527:8512 1:N:0:AGAGTC
TCTCAGTCACGTCATCCCCACCTTCCTCCGGTTTATCACCGGCAGTCTCCTTTGAGTTCCCGACCGAATCGCTGGCAACAAAGGATAAGGGTTGCGCTCGTTGCGGGACTTAACCCAACATTTCACAACACGAGCTGACGACAGCCATGCAGCACCTGTCTCACGGTTCCCGAAGGCACTAAGGCATCTCTGCCGAATTCCGTGGATGTCAAGAGTAGGTAAGGTTCTTCGCGTTGCATCGAATTAAACCACATGCTCCACCGCTTGTGCGGGCCCCCGTCAATTCATTTGAGTTTTAACC
+
CCCCCGGGGGCFGGGGGGGGGGGGGGGGCFGCGGGGGGGGGGGGGGGGGGGGGGGGGGGGGGGGGG@88BFFGGGGGGGGGGGGGGGGGGGGFGGGGEFGGGGGGGGGGGGGGGGGFGGGGGGGGGGGGGGGEGGGGGGGGDGGGFGGGGGGGGFGGGGFFGGGGGGGGGGGGDEGGGGGGGGGGGGGGGGGGGGCFGGGGGGGGECGGGGGGGGGGGGG?FGGGGFGGGGDGGGGGGDFGFGFGFGGGGGGGGF+<CGGGGGGGGGGGGGGGG?EGGGGD5ECFGGGGGGGGFEGGFFC9
@M01751:259:000000000-C669V:1:1102:7578:8530 1:N:0:AGAGTC
TCTCAGTCACGTCATCCCCACCTTCCTCCGGTTTATCACCGGCAGTCTCCTTTGAGTTCCCGACCGAATCGCTGGCAACAAAGGATAAGGGTTGCGCTCGTTGCGGGACTTAACCCAACATTTCACAACACGAGCTGACGACAGCCATGCAGCACCTGTCTCACGGTTCCCGAAGGCACTGAGGCATCTCTGCCAGATTCCGTGGATGTCAAGAGTAGGTAAGGTTCTTCGCGTTGCATCGAATTAAACCACATGCTCCACCGCTTGTGCGGGCCCCCGTCAATTCATTTGAGTTTTAACC
+
CCCCCGGGGGGGGGGGGGGGGGGGGGGGGGGGGGGGGGGGGGGGGFGAFGFGGGGGGGGGGEFGGG@88B@FEFDFFGGGGGGGCFGFDF?FGGGGGGGGGFGGGGG:FGGGGGGGGGGGGGGFGGGGGGGGGGDEGGGG7FGDFGGGFFGGGGCGCFFGGGGGGGGGGGGGF@FC7CFG8EFFGGFFFFFGGGGGDGFCFFFGGGGG<EGGGGGGGFFFDCCGEFGCFFFE5?E*8?CECG8A>+<?C?**;CCGCFF:EG*8EEGF8+:8:8?EEGDEGGEFGCCFFC+02ACGCFGG7
@M01751:259:000000000-C669V:1:1102:21029:8532 1:N:0:AGAGTC
AACCGAGAAACAGGATTAGATACCCTGGTAGTCCACGCCGTAAACGATGTCGACTTGGAGGTTGTTCCCTTGAGGAGTGGCTTCCGGAGCTACCGCGTTAAGTCGACCGCCTGGGGAGTACGGCCGCAAGGTTAAAACTCAAATGAATTGACGGGGGCCCGCACAAGCGGTGGAGCATGTGGTTTAATTGGATGCAACGCGAAGAACCTTACTTACTCTTGACATCCACGTAATTCGGCAGAGATGCCTTAGTGCCTTCGGGAACCGTGAGACAGGTGCTGCATGGCCGTCGTCAGCTCGT
+
CCC@CDEGEGG<CF,;CFFFFGCFFFCGFGEDFGFG7:FEFFGGFDG,@EDGGGGE@E8F7BCFGGG,FFGGG,@<:FGFDGGG@CCEFCC<,,+>CFGCGEGECGEDDFGGGCF7?FFGAEEC::F7:C+CDBDF,3B,BCFDFCDFCFAC>B@7**>FGE@FFGFCEC=:F7F8CFGCCGGDGA<C@,?FF722,?:C*8CEG6;F@CC6+<?:7CFG7E?+02*<88**/;0<@EECECEC:FGC9CE7<7+2A?9FD>C**2?EFCC++2*8+0+<C@F+ACF+:E=*:/*1+0<7*
@M01751:259:000000000-C669V:1:1102:7697:8578 1:N:0:AGAGTC
TCTCAGTCACGTCATCCCCACCTTCCTCCGAGTTGACCCCGGCAGTCTCCTGCGAGTCCCCACCATTACGTGCTGGCAACACAGGACAAGGGTTGCGCTCGTTGCGGGACTTAACCCAACATCTCACGACACGAGCTGACGACAGCCATGCAGCACCTGTGTTACGGTTCTCTTTCGAGCACAACCAAATCTCTTCGGTCTTCCGTACATGTCAAGGGTAGGTAAGGTTTTTCGCGTTGCATCGAATTAATCCACATCATCCACCGCTTGTGCGGGTCCCCGTCAATTCCTTTGAGTTTTA
+
CCCCCGGGGGGGGGGGGGGGGGGGGGGGGGGGGGGGGFGGGGGGGGGGGGGGGGGGGGGGGGGGGGGGGGGFGGGGGGGGGGGGGGGGGGGGGGGGGGGGGGGGGGGGGGGGFGGGGGGGGGFFGGGGGGGGGGEGGGGGGGGGGGGGGGGGGGGGGGGGGGEGGGGCGGGGFGGGGDGGGGGGGGGGGGGGGGGGGDFEGGGGG@FGCFCFGGGGDFGGGDGGGGGGGGGGGGGGGGGGGGGDGGGGGCGDGGGGGG7CCCFGD5EEGGGFGGGGGG@FFGEGGGGGFGGGGGDFFEFG+
@M01751:259:000000000-C669V:1:1102:13965:8632 1:N:0:AGAGTC
AACCGAGAAACAGGATTAGATACCCTGGTAGTCCACGCCCTAAACGATGTCTACTAGTTGTCGGGTTTTAATTAACTTGGTAACGCAGCTAACGCGTGAAGTAGACCGCCTGGGGAGTACGGTCGCAAGATTAAAACTCAAAGGAATTGACGGGGACCCGCACAAGCGGTGGATGATGTGGATTAATTCGATGCAACGCGAAAAACCTTACCTACCCTTGACATGTCAGGAATGCCGAAGAGATTTGGCAGTGCCCGAAAGGGAACCTGAACACAGGTGCTGCATGGCTGTCGTCAGCTCG
+
CCCCCGGGGGGGGGGGGGGGGGGGGGGGGGGGGGGGGGGGGGGGGGGGGGGGGGGGGGGGGGGGGGGGGGGGGGGGGGGGGGGGGGGGGGGGGGGGGGGGFGGFGGGGGGGGGGGGGGGGGGGGGGGGGGFGGGGGGGGGGGGGGGGGFGGGGGGGGGGGGGGGGGGGGGEGGGGFGGGGGGGGGGGGGGFGGGGGGGGGGGGGGGGGGGFGGFGGGGGGGGFGGGGGGGGGGGGGGEGGGGGGGGCFFGGGGGGGGG5?GGGGFGGGFGFGGGGGGGFGGGGGGDGGGGGGGGGFEFG?C
@M01751:259:000000000-C669V:1:1102:21833:8645 1:N:0:AGAGTC
TCTCAGTCACGTCATCCCCACCTTCCTCCGGTTTATCACCGGCAGTCTCCTTAGAGTGCCCACCATAACGTGCTGGTAACTAAGGACAAGGGTTGCGCTCGTTACGGGACTTAACCCAACATCTCACGACACGAGCTGACGACAGCCATGCAGCACCTGTCTCAATGTTCCCGAAGGCACCAATCCATCTCTGGAAAGTTCATTGGATGTCAAGGCCTGGTAAGGTTCTTCGCGTTGCTTCGAATTAAACCACATGCTCCACCGCTTGTGCGGGCCCCCGTCAATTCATTTGAGTTTTAAC
+
CCCCCGGGGGGGGGGGGGGGGGGGGGGGGGGGGGGGGGGGGGGGEGGGGGGGGGGGGGGGGGGGGGGGGGGFGGGGGGGGGGGGGGGGGGGGGGGGGGGGGGGGGGGGGGGGGGGGGGGGGGGEGGGGGGGGGGGGGGGGGGGGGGGGGGGGGGGGGGGGGGGGGGGGGGGGGGGGGGGGGGFGGGGGGGGGGGGGGGEGGGGGFGGGGGGGGGGGGGGGGGGGGGGGGFGGGGGGEGGGGEGGGGGFGGF>5:FFGGGGGGGGGGGGG?FDGGGGGGGGGGDEFGGGGGGGF>FFGGGG7
@M01751:259:000000000-C669V:1:1102:15771:8863 1:N:0:AGAGTC
TCTCAGTCACGTCATCCCCACCTTCCTCCGGTTTATCACCGGCAGTCTCCTTTGAGTTCCCGACCGAATCGCTGGCAACAAAGGATAAGGGTTGCGCTCGTTGCGGGACTTAACCCAACATTTCACAACACGAGCTGACGACAGCCATGCAGCACCTGTCTCACGGTTCCCGAAGGCACTAAGGCATCTCTGCCGAATTCCGTGGATGTCAAGAGTAGGTAAGGTTCTTCGCGTTGCATCGAATTAAACCACATGCTCCACCGCTTGTGCGGGCCCCCGTCAATTCATTTGAGTTTTAACC
+
CCCCCGGGGGCFGFGGGGGGGGGGGGGGGGGGGDGGGGGGGGGGGGGGGGGGGGGGGGGGGGGGGG@88@EGGFGGGGGFFGGGGGGGGGGGGGGGGGGGGGGGGGGDGGGGGGFC:EEGGCGGGGGFG<EGDDDGGGGEGEFGGGGGGGGEGGGGGGGGGG9DCFGDFFGGGGEGFGGGGGF@F:CEBFGGGGDFEDFGGGGGG*FGGGGGGGGGFGGGGGG7<:F9FGFECEGGGGGGGDFGGGGC98;FGGFG?E?CGGGGGGFGFGG5CE=EGEEEE5;CFFGGGGG7E?FGCFGG?
@M01751:259:000000000-C669V:1:1102:6096:8886 1:N:0:AGAGTC
AACCGAGAAACCGGATTAGATACCCTGGTAGTCCACGCCGTAAACGATGGAAGCTAGCCGTTGGGCGATTTATCGCTCGGTGGCGCAGTTAACGCATTAAGCTTCCCGCCTGGGGAGTACGGTCGCAAGATTAAAACTCAAAGGAATTGACGGGGGCCCGCACAAGCGGTGGAGCATGTGGTTTAATTCGAAGCAACGCGCAGAACCTTACCAGCTCTTGACATTCGGGGTATGGGCAGTGGAGACATTGTCCTTCAGTTAGGCTGGCCCCAGAACAGGTGCTGCATGGCTGTCGTCAGCT
+
CCCCCGGGGGGGGGGGGCGGGGFFEFEGGFGGGGGFGGFEGGGGFGGGFGGGFCFGDGGGGGGGGGGGGGGGGGFGFGGGGGGGGDECGGGGGGGGGGGGGGGGEFGGGGEGGG>FEGGGDGGEEGGGGGGGGFCFG8FFGGGFGFGGGGGGD:@EFGGGFGGEGGGDEECF7FFGGFGFGGGGGGGGFGGGGGGGGGGGGGGGGGGGGGGFF@FEE?FGCFGGGGGGGGG5EGGCFGGFFC<CCFGGGCGGGGGGCFFFFGGGGFGGFFDGGGF6@*8CECFF?CFG**:*2@C=EDGC0
@M01751:259:000000000-C669V:1:1102:11482:8997 1:N:0:AGAGTC
AACCGAGAAACAGGATTAGATACCCTGGTAGTCCACGCCGTAAACGATGTCGACTTGGAGGTTGTTCCCTTGAGGAGTGGCTTCCGGAGCTAACGCGTTAAGTCGACCGCCTGGGGAGTACGGCCGCAAGGTTAAAACTCAAATGAATTGACGGGGGCCCGCACAAGCGGTGGAGCATGTGGTTTAATTCGATGCAACGCGAAGAACCTTACCTACTCTTGACATCCACGGAATCTGGCAGAGATGCCTCAGTGCCTTCGGGAACCGTGAGCCAGGTGCTGCATGGCTGTCGTCAGCTCGT
+
CCCCCGGGGGGFFFGGGDFFFGGGEFGGGGGGGFFF7FGGGGGGDCFGGGG@FGGG<E8FGCFFGGCFCFEDDEFGGGGG:<FGDFFG@FGDGFEGGGGGGGGF=CFCFGGGDFGGDGGGGGDEGGGGGGGFGGGGGGGGGDFGGGGGGGGDFGGGGEGGCGGGGGGFGGFCFGGGGGDFGGG7F@FGGGGGDFGFCCEEGGDEEFGFGG?FFGFFGGGGGGGGGGGFF58C*8@CF<E6ACFCEGGDGC+0<CFGGGFFGGE>GGEE5/:+;CFCGGGGGGCCECGGDGGGCFC5CGCE7
@M01751:259:000000000-C669V:1:1102:15466:9080 1:N:0:AGAGTC
AACCGAGAAACAGGATTAGATACCCTGGTAGTCCACGCCGTAAACGATGATAACTAGCTGTCCGGGGACTTGGTCTTTGGGTGGCGCAGCTAACGCATTAAGTTATCCGCCTGGGGAGTACGGTCGCAAGATTAAAACTCAAAGGAATTGACGGGGGCCTGCACAAGCGGTGGAGCATGTGGTTTAATTCGAAGCAACGCGCAGAACCTTACCAGCGTTTGACATGTCCGGACGACTTCGAGAGATCGATTTCTTCCCTTCGGGGACTGGAACACAGGTGCTGCATGGCTGTCGTCAGCTC
+
CCCCCGGGGGGGGGGGGGGGGGGGGGGGGGGGGGGGDGGGGGGGGGGGGGGGGGGGGGGGGGGGGGGGGGGGGGGGGGGFGGGGGEGEGGGFFFCFCCFEFGFGGGGGGGGGGGGGGGGGGGGGGGGGGGGGGGGGGGGFFGGGGFGGGGGGGGGGGGGGGGGGGGGGGGGGGGGC@GGGEFFGGGGGGGCGGGGGGGGGGGGGDGGGGGGGGGGGGGGGGGGGGGGGGGGGGGGGGGGGGGFGGGGGDFGGFGGGGGFGF8ECEEGFGGFGFGGG>FCGGGGGGGFGGGCFFGGFFCFC7
@M01751:259:000000000-C669V:1:1102:24870:9156 1:N:0:AGAGTC
AACCGAGAAACCGGATTAGATACCCTGGTAGTCCACGCCGTAAACGATGAATGTTAGCCGTCGGGCAGTATACTGTTCGGTGGCGCAGCTAACGCATTAAACATTCCGCCTGGGGAGTACGGTCGCAAGATTAAAACTCAAAGGAATTGACGGGGGCCCGCACAAGCGGTGGAGCATGTGGTTTAATTCGAAGCAACGCGCAGAACCTTACCAGCTCTTGACATTCGGGGTATGGTCATTGGAGACGATGACCTTCAGTTCGGCTGGCCCTAGAACAGGTGCTGCATGGCTGTCGTCAGCT
+
CCCCCGGGGGGGGGGGGGFGGGGGGGGGGGGGGGGGGGGGGGGGGGGGGGGGGGGGGGGGGGGGGGGGGGGGGGGGGGGGGGGGDGGGGGGGGGGGGGGGGGGGGGGGGGGGGGGGGGGGGGGGGGGGGGGGGGGGGGGFGGGGGGGGGGGGGGGGGGGGGGGGGGGGGCEGGGGFFGGGGGGGGFGGGGGGGGGGGGGGGGGGGGGGGGGGGGGFFGGG@GFGGGGGGGGGGGGGGGGGGGCFFGEECF7CFDGGG9CFFGGGGGGGGGGGGGGCCCFGCFGGGFFGGF?CGF5EFGE60
@M01751:259:000000000-C669V:1:1102:11437:9326 1:N:0:AGAGTC
TCTCAGTCACGTCATCCCCACCTTCCTCCGGTTTATCACCGGCGGTTACCTTAAAGTGCCCAACTAAATGATGGCAACTAAGGTCGAGGGTTGCGCTCGTTGCGGGACTTAACCCAACATCTCACGACACGAGCTGACGACAGCCATGCAGCACCTGTGTGCAGGTCCCCGAAGGGAAGAAATCTGTCTCCAGAAGTCGTCCTGCCATGTCAAACGCTGGTAAGGTTCTGCGCGTTGCTTCGAATTAAACCACATGCTCCACCGCTTGTGCAGGCCCCCGTCAATTCATTTGAGTTTTAAC
+
CCCCCGGGGGGGGGGGGGGGGGGGGGGGGGGGGGGGGGGGGGGGGGGGGGGGGGGGGGGGGGGGGGGGGGGGGGGGGGGGGGGGGGGGGGGGGGGGGGGGGGGGGGGGGGGGGGGGGGGGGDGGGGGGGGGGGGGGGGGGGGGGGGGGGGGGGGGGGGGGGGGGGGGGGGGFGGGGGGGGGGGGGGGGFGGGGGGGGGGGGGGGGGGGGGGFFGGGGGGGGGGGGGGGGGGGGGGGGGGGGGFGGGGGGGGGGGGDGGFG?FGGGGGGGFGGGFGC>EGGGGDCEFFGGGGCFFGGGGGF7
@M01751:259:000000000-C669V:1:1102:13066:9327 1:N:0:AGAGTC
TCTCAGTCACGTCATCCCCACCTTCCTCCGGTTTATCACCGGCAGTCTCCTTTGAGTTCCCGACCGAATCGCTGGCAACAAAGGATAAGGGTTGCGCTCGTTGCGGGACTTAACCCAACATTTCACAACACGAGCTGACGACAGCCATGCAGCACCTGTCTCACGGTTCCCGAAGGCACTAAGGCATCTCTGCCGAATTCCGTGGATGTCAAGAGTAGGTAAGGTTCTTCGCGTTGCATCGAATTAAACCACATACTCCACTGCTTGTGCGGGTCCCCGTCAATTCCTTTGAGTTTCAGTC
+
CCCCCGGGGGGGGGGGGGGGGGGGGGGGGGGGGGGGGGGGGGGGGGGGGGGGGGGGGGGGGGGGGG@@BBEFGGGGGGGGGGGGGGGGGGGGGGGGGCGGGGFGGGGGGGGGGGGGGGGGGGGGGGGGGGGGGGGGGGGGGGGGGGGGGGGGGGGGGGGGFGFGGGGGGGGGGGGGGGGGGGGGGGGGGGGGGGGGGGGGGGGGGGGG7FGGGGGGGGGGGGFFFGGGGGGGGGGGGGGGGGGGGGGGGGGGGGGGGGGGGGGGGGGGFGGGGGGGGGGGGGGGGFFFFG@FECFGGGGG+
@M01751:259:000000000-C669V:1:1102:9022:9335 1:N:0:AGAGTC
TCTCAGTCACGTCATCCCCACCTTCCTCCGGTTTATCACCGGCAGTCTCCTTTGAGTTCCCGACCGAATCGCTGGCAACAAAGGATAAGGGTTGCGCTCGTTGCGGGACTTAACCCAACATTTCACAACACGAGCTGACGACAGCCATGCAGCACCTGTCTCACGGTTCCCGAAGGCACTGAGGCATCTCTGCCAGATTCCGTGGATGTCAAGAGTAGGTAAGGTTCTTCGCGTTGCATCGAATTAAACCACATGCTCCACCGCTTGTGCGGGCCCCCGTCAATTCATTTGAGTTTTAACC
+
CCCCCGGGGGGGGGGGGGGGGGGGGGGGGGGGGGGGGGGGGGGGGGGGGGGGGGGGGGGGGGGGGG888BFFGGGGGGGGGDGGGGGGGGGGGGGGGGGGGGGGGGDFGGGGGGGGGGGGGGGGGGGGGGGGGGGGFGGGGGGGGGGGGGGGGGGGGGGGGGGGGGGEGGGG7FGGGGGGGGGGGGGGGGGGGGGGGEGGGGGGGGC7FCCFGGG9FGGGGGGFFEGGGGGCGEGEGGGG>FFGGGGGFGGGGGGG+<FFCGGEGCFC+<EEGE5CC=EEGGGF9:<FGGC9CGGGGGGGC
@M01751:259:000000000-C669V:1:1102:27759:9377 1:N:0:AGAGTC
AACCGAGAAACAGGATTAGATACCCTGGTAGTCCACGCCGTAAACGATGTCGACTTGGAGGTTGTTCCCTTGAGGAGTGGCTTCCGGAGCTAACGCGTTAAGTCGACCGCCTGGGGAGTACGGCCGCAAGGTTAAAACTCAAATGAATTGACGGGGGCCCGCACAAGCGGTGGAGCATGTGGTTTAATTCGATGCAACGCGAAGAACCTTACCTACTCTTGACATCCACGGAATTCGGCAGAGATGCCTTAGTGCCTTCGGGAACCGTGAGACAGGTGCTGCATGGCTGTCGTCAGCTCGG
+
CCCCCGGGDGGGGGGGGGFGGGGGGGGGGGGGFGGGGGGGGGGGGGGGGGGGGGGGFGGGGGGFGGGFFGFG,EFGGGGGG8FFEEC?FFG9,FEEGEEFGGGGGGGGDDGDGGGEE@EEFDEGFGGGGGGGFGG<FGCFFGGGFGGGG9FGGGGGGGG@7:<FFGCGDE<CFGGFFGGGGGGF:EGA:AFGD97:FFGGEEDEEGGFEGGG8ECF?FG9CC@E?GGGGGGGGGCGGCEEDGFCCCDFFFG??FFFCCFFGD*:>85*/2;FGGGGGGGF7<67C8:*2;C5*;=8CC75*
@M01751:259:000000000-C669V:1:1102:18982:9433 1:N:0:AGAGTC
TCTCAGTCACGTCATCCCCACCTTCCTCCGACTTATCATCGGCAGTTTCCATAGAGTGCCCAACTGAATGCTGGCAACTAGGGACGTGGGTTGCGCTCGTTGCGGGACTTAACCCAACATCTCACGACACGAGCTGACGACAGCCATGCAGCACCTGTGTGCACGCCTCCGAAGAGGATCCCCGATCTCTCGAGGTAACATGCCATGTCAAGGGATGGTAAGGTTCTGCGCGTTGCTTCGAATTAAACCACATGCCCCACCGCTTGTGCGGGCCCCCGTCAATTCATTTGAGTTTTAACCT
+
CCCCCGGGGGGGGGGGGGGGGGGGGGGGGGGGGGGGGGGGGGGGGGGGFGGGGGGGGGGGGGGGGGGGGFFGGDGGGGGGGGGGFGGGGGGGGGGGGGBFFGGGGGGGGGFGFGCFGGGGGAFGFGGGGGGGGGGGGGGGGFGGFFGGGGAFGGGGFGGGGFGGDGFGGF@:ECCFGFGGGGGD7FEFC<F:BEEGGFCGFCFFFG<,7BFGGEF>EFGFDDGGGGGGFED>?EEGFGFDEFGGGGGGGGG5C+3+0/*8CGD*;*8<<>G>E>:8CEGGGEGGGGGGGGGE7AFG9<9AE
@M01751:259:000000000-C669V:1:1102:22063:9539 1:N:0:AGAGTC
TCTCAGTCACGTCATCCCCACCTTCCTCCGGTTTATCACCGGCAGTCTCCTTTGAGTTCCCGACCGAATCGCTGGCAACAAAGGATAAGGGTTGCGCTCGTTGCGGGACTTAACCCAACATTTCACAACACGAGCTGACGACAGCCATGCAGCACCTGTCTCACGGTTCCCGAAGGCACTAAGGCATCTCTGCCGAATTCCGTGGATGTCAAGAGTAGGTAAGGTTCTTCGCGTTGCATCGAATTAAACCACATGCTCCACCGCTTGTGCGGGCCCCCGTCAATTCATTTGAGTTTTAACC
+
CCCCCGGGGGCFFGGGF9FEGGGGGGD<EFGGDGGGGGGGGGGGGGGF9EA9EFFGGGGGGGGGGG888BE<CFDGGEFGGGFGG,CFFGGFFCFCFGDGEGGGG@FEEGGGGGGGGGGGCCFCFGGF7FFCCGG@BECC7@CECGG9CGG9F>EGF@FF;FFGC:@FEGGGGDCCGCC:<FGFFFCG,<F9CEG7F@CFEFCFGGFFGGGF:9FGGFCFGDGGGGGGFGGE>EG5*CFGGFFFGGGGGGGGGFGGDC<<C8558/8E?CGDGE::EGG*28C?@CFEC9CFGGGFFDGGF
@M01751:259:000000000-C669V:1:1102:5396:9542 1:N:0:AGAGTC
TCTCAGTCACGTCATCCCCACCTTCCTCCGGTTTATCACCGGCAGTCTCCTTTGAGTTCCCGACCGAATCGCTGGCAACAAAGGATAAGGGTTGCGCTCGTTGCGGGACTTAACCCAACATTTCACAACACGAGCTGACGACAGCCATGCAGCACCTGTCTCACGGTTCCCGAAGGCACTAAGGCATCTCTGCCGAATTCCGTGGATGTCAAGAGTAGGTAAGGTTCTTCGCGTTGCATCGAATTAAACCACATGCTCCACCGCTTGTGCGGGCCCCCGTCAATTCATTTGAGTTTTAACC
+
CCCCCGGGGGGGGGGGGGGGGGGGGGGGGGGGGDGGGGGGGGGGGGGGGGGGGGGGGGGGGGGGGG@88BCFGGDGGGFGGFGGGGGGGGGGGGGGGGGGGGGGGGGGGGGGGGGGGGGGGGGCGGGFGGGGGGGGGGGGGGGGGGGFEGGFGFGGGGGGGGGGGGGGGGGDGGGGGGGGGGGGGGFGGGGGGGGGDGGGGFGGGFGGGGGGCGGGGGGGGGGGGGGGGGGGGGEGGGGGGCC8CGGGGGGGC?6CFDGGGGGGGGGGGGEGGGG5EGGGGGDGFFGGGG7E=AFEGGFGF
@M01751:259:000000000-C669V:1:1102:22422:9549 1:N:0:AGAGTC
TCTCAGTCACGTCATCCCCACCTTCCTCCGGTTTATCACCGGCAGTCTCCTTTGAGTTCCCGACCGAATCGCTGGCAACAAAGGATAAGGGTTGCGCTCGTTGCGGGACTTAACCCAACATTTCACAACACGAGCTGACGACAGCCATGCAGCACCTGTCTCACGGTTCCCGAAGGCACTAAGGCATCTCTGCCGAATTCCGTGGATGTCAAGAGTAGGTAAGGTTCTTCGCGTTGCATCGAATTAAACCACATGCTCCACCGCTTGTGCGGGCCCCCGTCCATTCATTTGAGTTTTAACC
+
CCCCCGGGGGGGGGGGGGGGGGGGGGGGGGGGGGGGGGGGGGGGGGGFGGGGGGGGGGGGGGGGGG@88BFFGDGGGGGGGGGGGGGGGGGGGGGGGGGGGGGGGGGGGGGGGGGGGGDGGGGGGGGGGGGGGGGBDGGGGGGEGGGGGGGGGGFGGGGGGGGGGGGGGGGGGGGGGGFGGGGGGGGGGGGGGGGGGGGFGGGGGGFGGGGGGGGGGGGGGGGGGGGFGG>EGGG>GGGGGGFGGFGGGGGFFGGC7<C+:EGGGE5;6?ECGDEGEEG:8*:C@CEDFGGGCC?FGGGG<
@M01751:259:000000000-C669V:1:1102:6320:9617 1:N:0:AGAGTC
TCTCAGTCACGTCATCCCCACCTTCCTCCGAGTTGACCCCGGCAGTCTCCTATGAGTCCCCGCCATAACGCGCTGGCAACATAGAACGAGGGTTGCGCTCGTTGCGGGACTTAACCCAACATCTCACGACACGAGCTGACGACAGCCATGCAGCACCTGTGTCTGAGTTCCCGAAGGCACCAATCCATCTCTGGAAAGTTCTCAGCATGTCAAGGCCAGGTAAGGTTCTTCGCGTTGCTTCGAATTAAACCACATGCTCCACCGCTTGTGCGGGCCCCCGTCAATTCATTTGAGTTTTAAC
+
CCCCCGGGGGGGGGGGGGGGGGGGGGGGGGDGGGFGGGGGGGGGGEGCFGGGGGGGGGGGGGGGGGGGGGGGGGGGGGGGGGGFGGGGGGGGGGGGGGEGGGGCFGGDGGGGGGGGGGGGGGGDEGGGGGGGGGGGGGGGGGGGGGGGGGGGFGGGGFGGGGGGGFEGGGGGGG7F@FGFGGGGGGGGGAFGGGGCFGFGFC:FFGGGFGGGGGGGG@C5ECGFGEGGGGFFCEGEGGGGGCGGGGGGGGCFFGGGF0+<6CFGGGGFGDGGD>EEEGGGGGGDGGGFCGEGGGFGGF7?<
@M01751:259:000000000-C669V:1:1102:6634:9621 1:N:0:AGAGTC
TCTCAGTCACGTCATCCCCACCTTCCTCCGGTTTATCACCGGCAGTCTCCCTAGAGTGCCCAACTGAATGATGGCAACTAAGGACGTGGGTTGCGCTCGTTGCGGGACTTAACCCAACATCTCACGACACGAGCTGACGACAGCCATGCAGCACCTGTGTGCAGGTCCCCGAAGGGAACGACCGATCTCTCGGACAATCCTGCCATGTCAAGGGATGGTAAGGTTCTGCGCGTTGCTTCGAATTAAACCACATGCTCCACCGCTTGTGCGGGCCCCCGCCAATTCCTTTGAGTTTTAGTCT
+
CCCCCGCFFGGG8CGE<E@ECEGGG8EFFE:@7@FFGEFFGGGGGGGFDFF@E@FFGFGG?FCFGGDFGFGCEFFGEFFGGFGGGGGGGEFGGDFCCGECFFGEGD=FFGGGGGGGGGGAEFGGGFGG@FG::@FGGGGFGG+BFF=@<FFFFDGF,E8FGFA=DCFGGGGEC<5CBFFFF*=:CCF=C<FEFFFC*,,?AFCFCFGCFFFFG58;*:+<9FF0+<<:ECCEC8*A9ECCFGG8FE+3;CF*@9<C7E6C68E*CC80AE5CG*//C*/:**3:90<9C9+8+<EF+7CCG
@M01751:259:000000000-C669V:1:1102:7781:9649 1:N:0:AGAGTC
TCTCAGTCACGTCATCCCCACTTTCCTCGCGGTTTATCACCGGCAGTCTCCTTTGAGTTCCCGACCGAATCGCTGGCAACAAAGGATAAGGGTTGCGCTCGTTGCGGGACTTAACCCAACATTTCACAACACGAGCTGACGACAGCCATGCAGCACCTGTCTCACGGTTCCCGAAGGCACTAAGGCATCTCTGCCGAATTCCGTGGATGTCAAGAGTAGGTAAGGTTCTTCGCGTTGCATCGAATTAAACCACATGCTCCACCGCTTGTGCGGGCCCCCGTCAATTCATTTGAGTTTTAAC
+
CCCCCGGGGGGGGGGGGGGGGGGGGGGGGGGGGGGGGGGGGGGGGGGGGGGGGGDFGGGGGGGGGGG@88BEFGGGGGGGGGGGGGGGGGGGGGGGGGGGGGGGGGGGGGGGGGGGGGGGGGGGGGGGGGGGGGGGGGGGGGGGEGGGGGGGFGGGGGGGGCGGGGGGGGCF:FGGGGGGGGGGFGDGGFGCCGGGGGGGGGGGGGGGGGGGGGGGGGGGGGGGGGGGGGFGGGGGDGGGGGGGGGGGGGGC8FGGGGGGGGGGGGGGGCFGEDGGGGGG5CEGGGFGGGGDCEFGGGFG9
@M01751:259:000000000-C669V:1:1102:11981:9658 1:N:0:AGAGTC
TCTCAGTCACGTCATCCCCACCTTCCTCCGGTTTATCACCGGCAGTCTCCTTTGAGTTCCCGACCGAATCGCTGGCAACAAAGGATAAGGGTTGCGCTCGTTGCGGGACTTAACCCAACATTTCACAACACGAGCTGACGACAGCCATGCAGCACCTGTCTCACGGTTCCCGAAGGCACTAAGGCATCTCTGCCAGATTCCGTGGATGTCAAGAGTAGGTAAGGTTCTTCGCGTTGCATCGAATTAAACCACATGCTCCACCGCTTGTGCGGGCCCCCGTCAATTCATTTGAGTTTTAACC
+
CCCCCGGGGGGGGGGGGGGGGGGGGGGGGGGGGGGGGGGGGGGGGGGGGGGGGGGGGGGGGGGGGG@88BFGGGGGGGGGGGGGGGGGGGGGGGGGGGGGGGGGGGGGGGGGGGGGGGGGGGGGGGGGGGGGGGGGGGGGGGGGGGGGGGCGGGGGGGGGGGGGGGGGGGFGGGGGGGGGGGGGGGGGFGGGGGGGGGGGGGGFGGGGGGGGGGGGGGGGGGGGGGGGGGGGGGGGGGGGGGGGGGGGGFFGGGGGGGG+AFGEGGCFDGGGGGGGG>ECEG8FFGFGGGGFGGGGGGGGF
@M01751:259:000000000-C669V:1:1102:20933:9676 1:N:0:AGAGTC
AACCGAGAAACAGGATTAGATACCCTGGTAGTCCACGCCGTAAACGATGTCGACTTGGAGGCTGTTCCCTTGAGGAGTGGCTTCCGGAGCTACCGCGTTAAGTCGACCGCCTGGGGAGTACGGCCGCAAGGTTAAAACTCAAATGAATTGACGGGGGCCCGCACAAGCGGTGGAGCATGTGGTTTAATTCGATGCAACGCGAAGAACCTTACCTACTCTTGACATCCACGGAATTCGGCAGAGATGCCTTAGTGCCTTCGGGAACCGTGAGACAGGTGCTGCATGGCTGTCGTCAGCTCGT
+
CCCCCGGGGGGGGGGGGGGGGGGGGGGGGGGGGGGGGGGGGGGGGGGGGGGGGGGGGGGGGGGGGGGGGGGGGGGGGGGGGGGGGGGGGGGG,CFGGGGGGGGGGGGGGGEEGGGGGGGGGGGGGGGGGGGGGGGGGGGGGGGGGGGFGFGGGGGDGGGGDG*FEFFGGGFFGGGGGGGDGGGGGGGGGGGGGGGGGGCGGGECEFGGGGGGGGGGGGGGFCFFGGGGFEEEG8CCFGGGGGFGGGGGGGGFGFGGGGDFGGGGGCGC=FGDGGGGGGCFGGEFDFFFEGFG:C@EGGGG5
@M01751:259:000000000-C669V:1:1102:11402:9694 1:N:0:AGAGTC
AACCGAGAAACAGGATTAGATACCCTGGTAGTCCACGCCGTAAACGATGTCGACTTGGAGGTTGTTCCCTTGAGGAGTGGCTTCCGGAGCTAACGCGTTAAGTCGACCGCCTGGGGAGTACGGCCGCAAGGTTAAAACTCAAATGAATTGACGGGGGCCCGCACAAGCGGTGGAGCATGTGGTTTAATTCGATGCAACGCGAAGAACCTTACCTACTCTTGACATCCACGGAATTCGGCAGAGATGCCTTAGTGCCTTCGGGAACCGTGAGACAGGTGCTGCATGGCTGTCGTCAGCTCGT
+
CCCCCGGGGGGGGGGGGGGGGGGGGGGGGGGGGGGGGGGGGGGGGGGGGGGGGGGGGGGGGGGGEGGAFGGGGGGGGGGGGF@CFCFFEEFFGFGGGGGGGGAFGGEGGGGGGGGGGGFGGGGGEEGEGGFFGGGGGGGGGFGGGGFGGFGFGGGGGGGGEGGG7CFGGGEG@FGGGGGGGGFECCGGGGFFGGGGGGGDGEEGGGGGGGGGFGGGGGGFGGGGGGGGGDDDGCGGGGGG*C>>CFGGGFGGGGGGGFEC5EEGGGEGGCE0A8CF@0AFFD+A?FFC5EE>CC=EGFFE*
@M01751:259:000000000-C669V:1:1102:26277:9815 1:N:0:AGAGTC
AACCGAGAAACAGGATTAGATACCCTGGTAGTCCACGCCGTAAACGATGTCGACTTGGAGGTTGTTCCCTTGAGGAGTGGCTTCCGGAGCTAACGCGTTAAGTCGACCGCCTGGGGAGTACGGCCGCAAGGTTAAAACTCAAATGAATTGACGGGGGCCCGCACAAGCGGTGGAGCATGTGGTTTAATTCGATGCAACGCGAAGAACCTTACCTACTCTTGACATCCACGGAATTCGGCAGAGATGCCTTAGTGCCTTCGGGAACCGTGAGACAGGTGCTGCATGGCTGTCGTCAGCTCGT
+
CCCCCGGGDGGGGFGGGGGGGGGGGGGGGGGGGGGGEGGGGGGGGGGGGGGGGGGGFGGGGGGGGGGGGGGDFFGG>FFGGEFFGGGGGGGGGGEDEFEGGFGGGGGGGCFGGGGGGGGGGGGGGGGGGGGGGGGFGGDFGGGGFGCCCFGGGGGGGGGGGGGGGGGFGGGDEGFGF@EFFGGFFGGGGFGFFGGGGGDGG5CCCGGFFGGGGGGGGGGGDFFGGFGGGGEGEFFGGFEGDGGFGC+2CFGGE7FGGFCEG8CCFFGGFGG<CGGFCEGFGFGGGF5:8EDGGGDEGGGG5
@M01751:259:000000000-C669V:1:1102:21597:9818 1:N:0:AGAGTC
TCTCAGTCACGTCATCCCCACCTTCCTCCGGTTTATCACCGGCAGTCTCCTTTGAGTTCCCGACCGAATCGCTGGCAACAAAGGATAAGGGTTGCGCTCGTTGCGGGACTTAACCCAACATTTCACAACACGAGCTGACGACAGCCATGCAGCACCTGTCTCACGGTTCCCGAAGGCACTAAGGCATCTCTGCCGAATTCCGTGGATGTCAAGAGTAGGTAAGGTTCTTCGCGTTGCATCGAATTAAACCACATGCTCCACCGCTTGTGCGGGCCCCCGTCAATTCATTTGAGTTTTAACC
+
CCCCCGGGGGGGGGGGGGGGGGGGGGGGGGGGGGGGGGGGGGGGGGGGGGGGGGGGGGGGGGGGGG@88BEFGGGGGGGGGGGGGGGGGGGGGGGGGGGGGGGGGGGGGGGGGGGGGGGGGGGGGGGGGGGGGGDG?CDGGGGGGGGGGGGGGGGGGGGGGGGGGGGGGGGGGE@CGGGGGGGGGGGGGGGGGGGGGGGGGGGGDGGGGGGGGGGGGGGGGGGGGGGGGGGGGGGGGGGGGGGGGGGGGGGGGG?FFGGGGGGGGGGGGGGGCECEGGGEGGGGFGGGGGGGGGGGGGGG?
@M01751:259:000000000-C669V:1:1102:17123:9950 1:N:0:AGAGTC
TCTCAGTCACGTCATCCCCACCTTCCTCCGGTTTGTCACCGGCAGTCTCCTTAGAGTGCCCACCATAACGTGCTGGTAACTAAGGACAAGGGTTGCGCTCGTTACGGGACTTAACCCAACATCTCACGACACGAGCTGACGACAGCCATGCAGCACCTGTCTCAATGTTCCCGAAGGCACCAATCCATCTCTAGAAAGTTCATTGGATGTCAAGGCCTGGTAAGGTTCTTCGCGTTGCTTCGAATTAAACCACATGCTCCACCGCTTGTGCGGGCCCCCGTCAATTCATTTGAGTTTTAAC
+
CCCCCGGGGGGGGGGGGGGGGGGGGGGGGGDGGGGGGGGGGGGGGGGFGGGGGGGGGGGGGGGGGGGGGGGGGGGGGGGGGGGGGGGGGGGGGGGGGGGGGGGGGGGGGGGGGGGGGGGGGGG<?FGGGGGGGGGGGGGGGGGGGGGGGGGGGG@FGGGGGFGGGGGGGGGGGGGEGGGGGGGGGGDGGGGGGGGGGGGGGGGGGGGFFGGGGGGFGGGGGGGFGGGGGGGGGGGGGGGGGGGGGGGGGG6EFGGGGFGGGGGGGGGGGDGGGGGGGGGGCGG=FGGGGGGCCGGGGGGGG
@M01751:259:000000000-C669V:1:1102:24848:9960 1:N:0:AGAGTC
AACCGAGAAACAGGATTAGATACCCTGGTAGTCCACGCCGTAAACGATGTCGACTTGGAGGTTGTTCCCTTGAGGAGTGGCTTCCGGAGCTAACGCGTTAAGTCGACCGCCTGGGGAGTACGGCCGCAAGGTTAAAACTCAAATGAATTGACGGGGGCCCGCACAAGCGGTGGAGCATGTGGTTTAATTCGATGCAACGCGAAGAACCTTACCTGCTCTTGACATCCACGGAATTTGGCAGAGATGCCTTAGTGCCTTCGGGAACCGTGAGACAGGTGCTGCATGGCTGTCGTCAGCTCGT
+
CCCCCGGGGGGGGFFDFEFGGGGGGGGGGGGGFFGGGGGGGGGGGDGFGGGGGGGGGGCGGGGGGGGGGGGDGGGFGGGGGFGFGGCGEEGGGGGGGGGGGGGGGGGGGGGGGGGGCGGGGGCBGGGGGDCEGFFFGGGFGG<FGGGGGGGGGGGDEGGGGEFGEGGGGGGGGGCGGFGDFGGGGFFGGGFGGGGGGFGGCEEEGGGGGGGFGGGD+<EF?FFGGGG?FECE88CFGFGFDGG>EFGGGGGGFGFGGGG*;?CEGGGG58>9A:8CE68@FC6EGDFGGG<;*:85<<CE*
@M01751:259:000000000-C669V:1:1102:17211:10004 1:N:0:AGAGTC
AACCGAGAAACAGGATTAGATACCCTGGTAGTCCACGCCGTAAACGATGTCGACTTGGAGGTTGTTCCCTTGAGGAGTGGCTTCCGGAGCTAACGCGTTAAGTCGACCGCCTGGGGAGTACGGCCGCAAGGTTAAAACTCAAATGAATTGACGGGGGCCCGCACAAGCGGTGGAGCATGTGGTTTAATTCGATGCAACGCGAAGAACCTTACCTACTCTTGACATCCACGGAATTCGGCAGAGATGCCTTAGTGCCTTCGGGAACCGTGAGACAGGTGATGCATGGCTGTCGTCAGCTCGG
+
CCCCCGGGGGGFFCFFGGGGGGGGGGGGGGGGGGFGGGCGGGGGGGGGGGGGGGGGGGGGGGGGGGGGGGGFGGGGGGFFE?E<FGC=FGGEFGGGGGGGGFEGGEGGGGGCGCGGGGGGFGGGGGGGGGFFFFFGGFGFGCFGGCEGFFGFGGGGGGGG<FCFGFF@FEFEEGGGGFGGGG<FCFGFCGGCFCFGGGGGG588E@CEGGGCFEGGGGGGGGGGFFGGGGGEGFG<@FGGEGCC<CCGFC+<9CGGGGC8CC8?EGGECFGGGG?CG++3<:+:CC>***+12**:8:6:*
@M01751:259:000000000-C669V:1:1102:5337:10109 1:N:0:AGAGTC
TCTCAGTCACGTCATCCCCACCTTCCTCCGGTTTGTCACCGGCAGTCTCCTTAGAGTGCCCACCATAACGTGCTGGTAACTAAGGACAAGGGTTGCGCTCGTTACGGGACTTAACCCAACATCTCACGACACGAGCTGACGACAGCCATGCAGCACCTGTGTCAGAGTTCCCGAAGGCACCAATCCATCTCTGGAAAGTTCTCTGCATTTCAAGGCCTGGTAAGGTTCTTCGCGTTGCTTCGAATTAAACCACATGCTCCCCCGCTTGTGCGGGCCCCCGTCAATTCATTTGAGTTTTAAC
+
CCCCCGGGGGGGGGGGFGGGGGGGGGGFGGGG:FCFGGGGGGGCGGGGFEGGGFGGGFGGFGGGFFGGF@@<FFGDFFFGDCFGFGGGGGDEFFEFBFGGGEGGGGGDDGFGGFF<EFGGG@GFFEGFDFGGGDEG7=,F=CCGGA@CFDGCFDFDFF,@ADFFGGGGGGGFEEGGGF,>FFGBFGGGG;AF9B>:FGGGCCFE?F@E,,@CF9CCFGGFGGGG7?EGGG@EG7C*1<A:<CC@FGGGGGGGGGG68FFE88C*:>?@F67C5:C=CGG585*:CFC:FFGF?@F9EG+<+
@M01751:259:000000000-C669V:1:1102:17492:10133 1:N:0:AGAGTC
AACCGAGAAACCGGATTAGATACCCTGGTAGTCCACGCCGTAAACGATGTCAACTAGCCGTTGGGATCCTTGAGATCTTAGTGGCGCAGCTAACGCATTAAGTTGACCGCCTGGGGAGTACGGCCGCAAGGTTAAAACTCAAATGAATTGACGGGGGCCCACACAAGCGGTGGAGCATGTGGTTTAATTCGAAGCAACGCGAAGAACCTTACCTGGCCTTGACATGCTGAGAACTTTCCAGAGATGGATTGGTGCCTTCGGGAACTCAGACACAGGTGCTGCATGGCTGTCGTCAGCTCGT
+
CCCCCGGGCGGGGGGGGGGGGGGGGGGGGGGGGGGFGGGGGGGGGGGGGGGGGGGGGGGGGGGGGGGGGGFGGGGGGGGGGGGGGGGDGGGGDFGFGGGGGFFFGGG9FGGGGGGGGGDGGGGCGGGGGGGGGGFFFGGGGGGGGGGGGGGGGGGEGDEFGGGGGGGGEGCFGGGGGGGFFGFFFGGGGGGGGGGG?CGGGGGGGGGGGGGGGGGGGGGGCFFGGGGGGGGFGFGGG?CFGGGFEGEGDFGGGGG;@@EFGGGGGFDCCCGGGGGGGCGG?FAFGGGGGGGGGGGGG?GG*
@M01751:259:000000000-C669V:1:1102:3602:10140 1:N:0:AGAGTC
TCTCAGTCACGTCATCCCCACCTTCCTCCGGTTTATCACCGGCAGTCTCCTTTGAGTTCCCGACCGAATCGCTGGCAACAAAGGATAAGGGTTGCGCTCGTTGCGGGACTTAACCCAACATTTCACAACACGAGCTGACGACAGCCATGCAGCACCTGTCTCACGGTTCCCGAAGGCACTAAGGCATCTCTGCCGAATTCCGTGGATGTCAAGAGTAGGTAAGGTTCTTCGCGTTGCATCGAATTAAACCACATGCTCCACCGCTTGTGCGGGCCCCCGTCAATTCATTTGAGTTTTAACC
+
CCCCCGGGGGGGGGGGGGGGGGGGGGGGGGDGGGGGGFGGGGG7@FGGGGGGGFFCGGGGGGCFGE@8BB:FFGGGGGGGDFGGFGGGFFFFGGF@EFGGGGCGEGGGGGGFFGGGGFGGGGGGGGGGEGG>EEFGCFGGGGGGGGFGGGGGGGGGFFGGEGGGGGFGGGGEEGCGEAGFGFFFGGGG,CF;FC@F:FGFGFGCCEF7CFEGFDGCFE9FGG?@FGGGGG5ECCG8CCFGAF*<EC?CFGGGFG9FEGGFGG*CEG8F8:8CEE*:EC8CEE8CED7<CG79CEGGGF6+0
@M01751:259:000000000-C669V:1:1102:15521:10140 1:N:0:AGAGTC
TCTCAGTCACGTCATCCCCACCTTCCTCCGGTTTGTCACCGGCAGTCTCCTTAGAGTGCCCACCATAACGTGCTGGTAACTAAGGACAAGGGTTGCGCTCGTTACGGGACTTAACCCAACATCCCACGACACGAGCTGACGACAGCCATGCAGCACCTGTGTCAGAGTTCCCGAAGGCACCAATCCATCTCTGGAAAGTTCTCTGCATGTCAAGGCCTGGTAAGGTTCTTCGCGTTGCTTCGAATTAAACCACATGCTCCACCGCTTGTGCGGGCCCCCGTCAATTCATTTGAGTTTTAAC
+
CCCCCFGGGGGGGGGGGGGGCFGGGGGGGGGGGGDGGGGGGGGGGGGFGGGGGGGGGGGGGGEGGGGGGGF@FGGGGGGGGGGGGGGGGGGGGGGGGGGGGGGGGGGGGGGGGGGGGGGGEGG8=EGGGGDGGFGGFFGFDGGGGGGGG?DFBGFGGFFGGGGGGGGGGGGGGG>EGFCFGGGFGGGFF9DFCGGGGGGGGGGFDFFFGGGF9FCGGGGGGGGGFF:+<CC@FCFFEC<FFCF*AFEGC+;8CFFFGC<62;ECCEC>F6@CEGEGEGGG5A*:EFFFFG<@CE@AFGFC9
@M01751:259:000000000-C669V:1:1102:13189:10164 1:N:0:AGAGTC
TCTCAGTCACGTCATCCCCACCTTCCTCCGGTTTGTCACCGGCAGTCTCATTAGAGTGCCCTTTCGTAGCAACTAATGACAAGGGTTGCGCTCGTTGCGGGACTTAACCCAACATCTCACGACACGAGCTGACGACAGCCATGCAGCACCTGTGTTCCGGTTCTCTTTCGAGCACTCCCAGATCTCTCTAGGATTCCAGACATGTCAAGGGTAGGTAAGGTTTTTCGCGTTGCATCGAATTAATCCACATCATCCACCGCTTGTGCGGGTCCCCGTCAATTCCTTTGAGTTTTAATCTTGC
+
CCCCCGGGGGGGGGGGGGGGGGGGGGGGGGGGGGGGGGGGGGGGGGGGGGGGGGGGGGGGGGGGGGGGGGGCCFEFGGGGGGGGGGGGGGGGGGGGGGGGGGGGGGGGGGGGGGGGFGGGGGGGGGGGGGGGGGGGGGGGGGGGGGGGGGGGGGGGGGGGGGGDGGGGGGGGGGGGGGGGGGGGGGGFGGGGGGGG93CFGGGGFFFFGGGCGGGGGGGGGGGGGGFGGGGGGGFFFFFGGGGFG+:CGGGGGGGFGGCECECG+CEEEGGGGGGCCEGFFFGGGGG78:CGGFFFCFGC+
@M01751:259:000000000-C669V:1:1102:7450:10266 1:N:0:AGAGTC
AACCGAGAAACAGGATTAGATACCCTGGTAGTCCACGCCGTAAACGATGTCGACTTGGAGGTTGTTCCCTTGAGGAGTGGCTTCCGGAGCTAACGCGTTAAGTCGACCGCCTGGGGAGTACGGCCGCAAGGTTAAAACTCAAATGAATTGACGGGGGCCCGCACAAGCGGTGGAGCATGTGGTTTAATTCGATGCAACGCGAAGAACCTTACCTACTCTTGACATCCACGGAATTTGGCAGAGATGCCTTAGTGCCTTCGGGAACCGTGAGACAGGTGCTGCATGGCTGTCGTCAGCTCGT
+
CCCCCGGGGGGGGGGGGGGGGGGGGGGGGGGGGGGGGGGGGGGGGGGGGGGGGGGGGGGGGGGGGGGGGGGGGGGGGGGGGGGGGGGGGGGGGGGGGGGGGGGGGGGGGGGGGGGGCFGGGGGGGGGGGGGGGGGGGGGGGGGGGGGGGFEFGGGGGGGGGGGEGGGGGGCFGGGGGGGFDGFGGGGCGGFGGGGGGGGGGGEEGGGGGGGGCFGFGGGGDGGGGGFGFGGGGFGGDGGGGGGGGGGGGGGGGGGGGGGGGGGGGGGCFGGGDCFGGGGGGGGGGFGFGGGCGGGGGFGE:
@M01751:259:000000000-C669V:1:1102:12130:10287 1:N:0:AGAGTC
TCTCAGTCACGTCATCCCCACCTTCCTCCGGTTTATCACCGGCAGTCTCCTTTGAGTTCCCGACCGAATCGCTGGCAACAAAGGATAAGGGTTGCGCTCGTTGCGGGACTTAACCCAACATTTCACAACACGAGCTGACGACAGCCATGCAGCACCTGTCTCACGATTCCCGAAGGCACTAAGGCATCTCTGCCGAATTCCGTGGATGTCAAGAGTAGGTAAGGTTCTTCGCGTTGCATCGAATTAAACCACATGCTCCACCGCTTGTGCGGGCCCCCGTCAATTCATTTGAGTTTTAACC
+
CCCCCGGGGGGGGGGGGGGGGGGGGGGGGGGGGGGGGGGGGGGGGGGGGGGGGGGGGGGGGGGGGG888BCFDFGGGGGGGGGGGGGGFGGGGGGDGEGGGGGGGGGGGGGGGGGGGGGGGGGGGGGGGGGGGGGGGGGGGGGGGGGGGGGGGGGGGGGGGGGGG@FGGGGGGGCFGGGGGGGGGGGGGGGGGGGGGGGGGGGGGGGGGGGGGGGGGGGGGGGGGGGGGGGGGGGCGGFGGGGGFGGGDFFGGGEGGGGGGFGGGGFGFFCCEGGGGGGGG8EGGGGGGGGFFCEFCEGGG
@M01751:259:000000000-C669V:1:1102:2194:10295 1:N:0:AGAGTC
AACCGAGAAACAGGATTAGATACCCTGGTAGTCCACGCCGTAAACGATGTCGACTTGGAGGCTGTTCCCTTGAGGAGTGGCTTCCGGAGCTAACGCGTTAAGTCGACCGCCTGGGGAGTACGGCCGCAAGGTTAAAACTCAAATGAATTGACGGGGGCCCGCACAAGCGGTGGAGCATGTGGTTTAATTCGATGCAACGCGAAGAACCTTACCTACTCTTGACATCCAGAGAATTTAGCAGAGATGCCTCAGTGCCTTCGGGAACCGTGAGACAGGTGCTGCATGGCTGTCGTCAGCTCGT
+
CCCCCGGGGGGGGGCFGGGGCFGFFGDDFGGGGFFDFGGG:FGGGGGGGFGDGGDCGGGGGGFGGGGGGG9FFFGGGGGGGFG,FFGGGEFGGGGGGCEEF9<FCFGGCCEGGGGG7FECFGEGGGGCGGGBFDFGGGGGGGGGGGFGGGGGGDGEG7FG:FGGGF7F<CFGGFGGFCFGGG7:FDGF9CBB<FGGGFE>8>EGGGG>FGGGGGGGGGFGFCFC79?<CFCG+<CFGGFECFGGC7:+<@8CC7<FF7:;CD>C>CE>EG>9CEFGF66<FG+++;C??EC88C5CF++2*
@M01751:259:000000000-C669V:1:1102:26255:10360 1:N:0:AGAGTC
AACCGAGAAACAGGATTAGATACCCTGGTAGTCCACGCCGTAAACGATGATGACTAGCTGTCCGGGCACTTGGTGCTTGGGTGGCGCAGCTAACGCATTAAGTCATCCGCCTGGGGAGTACGGTCGCAAGATTAAAACTCAAAGGAATTGACGGGGGCCTGCACAAGCGGTGGAGCATGTGGTTTAATTCGAAGCAACGCGCAGAACCTTACCAGCGTTTGACATGCCTGGTATGGATCTCAGAGATGGGATCCTTCCCTTCGGGGGCCAGGACCCAGGTGCTGCATGGCTGTCGTCAGCT
+
CCCCCGGGGGGGGGGGGGGGGGFGGGGGGGGGGGGGGGGGGGGGGGGGGGGFGGGGGGGGGGGGDGGGGGGGGGGGGGGGGGGGGGGGGGGGGGGGGGGGGGGGDGGGGGGCGGGGCGGFGGGFEGGGGGGGGGGGGGGFG8FF88AFGGGGGGGGGGGGGGDG:FFGGGGGGEGGF@FCGFBFGGGGGGFFGGGGDGGGGECGGGGGCGGGGG6@E/;:EF79CCGGGG>FGFGEF+::7E?9CC9@+2AFG6EEFG?FFGCGEG8*:AFFC*8;F7*<EFFGG<FCFC8*;98CECEF+
@M01751:259:000000000-C669V:1:1102:15587:10378 1:N:0:AGAGTC
AACCGAGAAACCGGATTAGATACCCTGGTAGTCCACGCCGTAAACGATGTCGACTTGGAGGTTGTGCCCTTGAGGCGTGGCTTCCGGAGCTAACGCGTTAAGTCGACCGCCTGGGGAGTACGGCCGCAAGGTTAAAACTCAAATGAATTGACGGGGGCCCGCACAAGCGGTGGAGCATGTGGTTTAATTCGATGCAACGCGAAGAACCTTACCTACTCTTGACATCCAGAGAACTTTCCAGAGATGGATTGGTGCCTTCGGGAACTCTGAGACAGGTGCTGCATGGCTGTCGTCAGCTCGT
+
CCCCCGGGGGGGGGGGGGGGGGGGGGGGGGGGGGGGGGGGGGGGGGGGGGGGGGGGGGGGGGGGGGGGGGGGGGGGGGGGGGGGGGGFEGGGFFEGGGGGGGGGGGGGGGGGGGGGGGGGGGGGGGGGGGGGGGGGGGGGGGGGGGGGGGGGGGGGGGGGGGGGGGGGGGEFGFFGGGFFFFFGGGGGGGGGGGGGGGGGGGGGGGGGGGGFGGGGGGGGFGGGGCEGGGGGGGGGGGGGGGGGGGF80ACCF>CGGGGGGDEGC8CC@E7FGG?@C?FFGGCFCGG85;?FF*;E8FCE7
@M01751:259:000000000-C669V:1:1102:14830:10481 1:N:0:AGAGTC
AACCGAGAAACCGGATTAGATACCCTGGTAGTCCACGCCGTAAACGATGTCGACTTGGAGGTTGTTCCCTTGAGGAGTGGCTTCCGGAGCTAACGCGTTAAGTCGACCGCCTGGGGAGTACGGCCGCAAGGTTAAAACTCAAATGAATTGACGGGGGCCCGCACAAGCGGTGGAGCATGTGGTTTAATTCGATGCAACGCGAAGAACCTTACCTACTCTTGACATCCACGGAATTTGGCAGAGATGCCTTAGTGCCTTCGGGAACCGTGAGACAGGTGCTGCATGGCTGTCGTCAGCTCGT
+
CCCCCGGGGGGGGGEGGGGGGGGEGGGGGGGGGGGGGGGGGGGGGGGGGGGGGGGGGGGGGGGGGGGGGGGGGGGGGGGGGGGGGGGGGGGGGGGGFGGGGGGGGGGGGGGGGGGGGGGGGEGGGGGEEGGGGGGGGGGGGGGGGGGGGGGGGGGGGGGGGGGGGGGGGGGDGGGGGGGGGGGGGGGGGGGGGGGGGGGGGGGGGGGGGGGGGGGFDGFG9FGGGFGGGGGGGGGGGGGGGGGGGGGGGGGGGGGGGGGGGGGGGGGCC55@CFGGGGGGGFCGGGFGDCFGGGGGG9<:1
@M01751:259:000000000-C669V:1:1102:24373:10576 1:N:0:AGAGTC
TCTCAGTCACGTCATCCCCACCTTCCTCCGGTTTGTCACCGGCAGTCTCCTTAGAGTGCCCACCATAATGTGCTGGTAACTAAGGACAAGGGTTGTGCTCGTTACGGGACTTAACCCAACATCTCACGACACGAGCTGACGACAGCCATGCAGCACCTGTGTCTGAGTTCCCGAAGGCACCAATCCATCTCTGGAAAGTTCTCAGCATGTCAAGGCCAGGTAAGGTTCTTCGCGTTGCTTCGAATTAAACCACATGCTCCACCGCTTGTGCGGGCCCCCGTCAATTCATTTGAGTTTTAAC
+
CCCCCGGFGGGGGDGGGGGGGDGFGGGGGEGFGGGGGGGGGDGGGEF<AFGGGGGGGGGGGGEGGGGGGGFFGFFGGGGGGFGGGGGGFFGGFGGEFGGGCCEGGCCFEGGGFGGGGGGGGGGFGDGECCFEGD7=FGGGGCGEGGGFFGFGGGGGGECFFGGGF<=FGCCFGGGGDFFCBFFGGGGGCCGGFEFGGGGGF9;F9CAG9DF@CE,CFCFGFCFFFFECFGGFGGGGE@FGGGFFFFFFCGGGGGG?F?FGGGGGGEDCFFGGDCC:?EEGGDE5CFFDFGGGFGGGFCEC7
@M01751:259:000000000-C669V:1:1102:25105:10683 1:N:0:AGAGTC
AACCGAGAAACAGGATTAGATACCCTGGTAGTCCACGCCGTAAACGATGTCGACTTGGAGGTTGTTCCCTTGAGGAGTGGCTTCCGGAGCTAACGCGTTAAGTCGACCGCCTGGGGAGTACGGCCGCAAGGTTAAAACTCAAATGAATTGACGGGGGCCCGCACAAGCGGTGGAGCATGTGGTTTAATTCGATGCAACGCGAAGAACCTTACCTACTCTTGACATCCACGGAATTCGGCAGAGATGCCTTAGTGCCTTCGGGAACCGTGAGACAGGTGCTGCATGGCTGTCGTCAGCTCGT
+
CCCCCGGGGGGGGGGGGGGGGGGGGGGGGGGGGGGGGGGGGGGGGGGGGGGGGGDGGGGGGGGGGGGGGGGGGGGGGGGGGGGGGGGGGGGGFGGGGGGGGGGGGGGGGGGGGGGGGGGGGGGGGGGGGGGGGGGGGGGGGGGGGGGFCCFFGFGGGGGGFGGDEGGGGGEGEGGCGGGGGGGGGGGGFGGGCGGGFGGGDGGGGGGGGGGGGGGGGGGGEFGFCCFGFEGGCCFGGGGGGC8CFFGFFGGGF?CFGGGGGGDEGGGDGGDGGGG5ECFGGGGGGGGGCFGGFGGGGF?C*
@M01751:259:000000000-C669V:1:1102:16705:10839 1:N:0:AGAGTC
AACCGAGAAACAGGATTAGATACCCTGGTAGTCCACGCCGTAAACGATGTCGACTTGGAGGTTGTTCCCTTGAGGAGTGGCTTCCGGAGCTAACGCGTTAAGTCGACCGCCTGGGGAGTACGGCCGCAAGGTTAAAACTCAAATGAATTGACGGGGGCCCGCACAAGCGGTGGAGCATGTGGTTTAATTCGATGCAACGCGAAGAACCTTACCTACTCTTGACATCCACGGAATTTGGCAGAGATGCCTTAGTGCCTTCGGGAACCGTGAGACAGGTGCTGCATGGCTGTCGTCAGCTCGT
+
CCCCCGGGGGGGGGGGGGGGGGGGGGGGGGGGDGGGGGGGGGGGGGGGGGGGGGGGGGGGGGGGGGGGGGGGGGGGGGGGGGGGGGGGGGGGGFGGGGGGGGGGGGGGGGGGGGGGGGGGGGGGGGGGGGGGGGFGGGGGGGGGGGGGFGGGGGGGGGGGGGGGGGFGGGGGGGGGGGGFFGC@FGGGGGGGGGCFCFEGGGGEGGFGGGGGGGCF:FGGGGGGGCFGGGGGGGGGGG6CE>8CFFFCFECFGGGGGGGFGGGGFGGE5CGGGCGGGGFFGFFGDGFDEFFFFGFGF0<E*
@M01751:259:000000000-C669V:1:1102:18648:10846 1:N:0:AGAGTC
TCTCAGTCACGTCATCCCCACCTTCCTCCGGTTTATCACCGGCAGTCTCCTTTGAGTTCCCGACCGAATCGCTGGCAACAAAGGATAAGGGTTGCGCTCGTTGCGGGACTTAACCCAACATCTCACGACACGAGCTGACGACAGCCATGCAGCACCTGTGTTCCAGTCCCCGAAGGGAAGAGATCCATCTCTGGAAATCGTCCGGACATGTCAAACGCTGGTAAGGTTCTGCGCGTTGCTTCGAATTAAACCACATGCTCCACCGCTTGTGCAGGCCCCCGTCAATTCATTTGAGTTTTAA
+
CCCCCGGGGGGGGGGGGGGGEGGGGGGGGGGGGGGGGGGGGGGGGGGGGGGGGGGDGGGGGGDEGG@@CFGGGGGGGGGGGGGGGGGGGGGGGGGGDEFGGFFGGCGEGGGGGGFGGGGGGGCFFGGGGFGGGGGGGGGGGGGGGGGGGGGGGGGGGGGGGGGGGCGGGGGGGGCFDGGGGGGGGGGGGGGGFEFGGGGGGGGEGGGGGGGGGGGGGGGGGGGGGGGGGGGGGCEEGGGGGGGGGGGGGGGGGGGGGGGGGGGGGGGGGGCFGGGDEGGGGEGGG7CF7EEF7<5ACFFG6
@M01751:259:000000000-C669V:1:1102:15517:10930 1:N:0:AGAGTC
AACCGAGAAACAGGATTAGATACCCTGGTAGTCCACGCCGTAAACGATGTCTACTAGTTGTCGGGTTTTAATTAACTTGGTAACGCAGCTAACGCGTGAAGTAGACCGCCTGGGGAGTACGGTCGCAAGATTAAAACTCAAAGGAATTGACGGGGACCCGCACAAGCGGTGGATGATGTGGATTAATTCGATGCAACGCGAAAAACCTTACCTACCCTTGACATGTACGGAAGACCGAAGAGATTTGGTTGTGCTCGAAAGAGAACCGTAACACAGGTGCTGCATGGCTGTCGTCAGCTCG
+
CCCCCGGGGGGGGGGGGGGGGGGGGGGGGGGGGGGGGGGGGGGGGGGGGGGGGGGGGGGGGGGGGFGEGGGGGGGGGGGGGGGGGGGGGGGGGGGGEEGGGGGCGGGGGGGGGGGGGGGGGGGGGGGGGGFCFGGGGGGFF?FFGGGGGGGGGDGGGGDGGGGGGGGGGGGGGFGGGGGFGGGGGCGGGGGGGGGGGGGGGGGGGGGGGGGGGGGGGGGGFGGGGGGGGGEGGFFFGGGGGEGGGFFGGGGGGGGGGEFCCFGGGGEGGCGGGDFGCFGGGDFFFG>CGGG+C8CCEG?C5
@M01751:259:000000000-C669V:1:1102:4630:10943 1:N:0:AGAGTC
TCTCAGTCACGTCATCCCCACCTTCCTCCGGTTTATCACCGGCAGTCTCCTTTGAGTTCCCGACCGAATCGCTGGCAACAAAGGATAAGGGTTGCGCTCGTTGCGGGACTTAACCCAACATTTCACAACACGAGCTGACGACAGCCATGCAGCACCTGTCTCACGGTTCCCGAAGGCACTCAGGCATCTCTGCCAGATTCCGTGGATGTCAAGAGTAGGTAAGGTTCTTCGCGTTGCATCGAATTAAACCACATGCTCCACCGCTTGTGCGGGCCCCCGTCAATTCATTTGAGTTTTAACC
+
CCCCCGGGGGGGGGGGGGGGGGGGGGGGGGGGGGGGGGGGDGGGGGGCGGGGGGGGGGGGGGGGGG@88@EFGGGGGG7FGGGEFGGGGGGGGGGEEG7@FGGEGGDGGGGGGGGDD@4+>FFGDGGGGDGGGDGGFDFGGGGGGGGGGGFGGGGGGGFFC;AFGDGGGGGGGGEEFGGGGGFCF,FGFGFFF,:FGGGGGFGGDF?FFGGGGGGFGGGGGGGGGGGGGFFGGEC>EFGGEGFGFGGGGFGGGGG60A+<EFCEGGGF+ACE5CEGE**/;?*+<?CCGG:CFGFGGCCGC
@M01751:259:000000000-C669V:1:1102:11208:11005 1:N:0:AGAGTC
AACCGAGAAACCGGATTAGATACCCTGGTAGTCCACGCCGTAAACGATGTCAACTAGCCGTTGGAATCCTTGAGATTTTAGTGGCGCAGCTAACGCATTAAGTTGACCGCCTGGGGAGTACGGCCGCAAGGTTAAAACTCAAATGAATTGACGGGGGCCCGCACAAGCGGTGGAGCATGTGGTTTAATTCGATGCAACGCGAAGAACCTTACCTACTCTTGACATCCAGAGAACTTAGCAGAGATGCTTTGGTGCCTTCGGGAACTCTGAGACAGGTGCTGCATGGCTGTCGTCAGCTCGT
+
CCCCCGGGGGGGGGGGGGGGGGGGGGGGGGGGGGGGGGGGGGGGGDGGGGGGGGGGGGGGGGGGGGFGGGGGFGFGGGGGGGGGGGGGGGGG9FGGGGGGGGFGCGGGGGGGGGGGGGGGGGGGGGGDFGFGGGGGGGGGGGGGGGGGFFGGGGGGGGGGGGGGGGGGGGGGGGGGGGGGFGGGFGGGGGGGGGGGGGEGGGGGGGGGGGGFGGFGGGGGGGGGGGGGGGFGFGGGGGGGGGCGGGGGGGGGGGGGFGGGDGGC8@CGC@?EEGFFF?FDFFECFFDFGFCFGGGGGGGD*
@M01751:259:000000000-C669V:1:1102:24514:11102 1:N:0:AGAGTC
AACCGAGAAACAGGATTAGATACCCTGGTAGTCCACGCCGTAAACGATGTCGACTTGGAGGTTGTTCCCTTGAGGAGTGGCTTCCGGAGCTAACGCGTTAAGTCGACCGCCTGGGGAGTACGGCCGCAAGGTTAAAACTCAAATGAATTGACGGGGGCCCGCACAAGCGGTGGAGCATGTGGTTTAATTCGATGCAACGCGAAGAACCTTACCTACTCTTGACATCCACGGAATTCGGCAGAGATGCCTTAGTGCCTTCGGGAACCGTGAGACAGGTGCTGCATGGCTGTCGTCAGCTCGG
+
CCCCCGGGGGGGGGGGGGGGGGGGGGGGGGGGGGGGGGGGGGGGGGGGCGGGGGGGGGFGGGGGGGGFGGGGGGGGGGGFGFFFGGGGGGGGGFGGGGGGGGGGGGGGGGGGGGGGGGGGGGGGGGG+CFGGFGGGGGGGFGGGGGCGG9FFEGGECEEGGEGGGGFFGGGGGFFGGGGGGGG7FFGGGGGFGGGGGGDEEGGGGGGGGGCGFGGGCGGGGGGFCEGFG8E8EGGCFCGE8EFGGFGGGGGGGGGGGGGFEEGGGGC;5C5CCCGGGEG:?ECGGGFGGFF8*;AE@C?E*
@M01751:259:000000000-C669V:1:1102:4412:11134 1:N:0:AGAGTC
AACCGAGAAACAGGATTAGATACCCTGGTAGTCCACGCCGTAAACGATGCTAACTCGTTTTTGGAATGTAAGTTTCAGAGACTAAGCGAAAGTGATAAGTTAGCCACCTGGGGAGTACGAACGCAAGTTTGAAACTCAAAGGAATTGACGGGGGCCCGCACAAGCGGTGGATTATGTGGTTTAATTCGATGATACGCGAGGAACCTTACCAAGGCTTAAATGGGAAATGACAGGTTTAGAAATAGACTTTTCTTCGGACATTTTTCAAGGTGCTGCATGGTTGTCGTCAGCTCGTGCCGTG
+
CCCCCGGGGGGEGGGGGGGGGGGFGGGGGGGGGGGGGGGGGGGGGGGGGGGGGGGGGGGGGGGGGGGGGGGGGGGGGGGGGGGGGGGGGGGGGGGGGGGGGGGGGGGGGGGGGGGGGGGGGGGEFDGGGGGGGGGGGGGGGGGGFFGGGGGGGGEGGGGGGGGGGGGEGGGGGGGGGGGGGGGGGGGGGGGGGGGGGEGGGGGGGGGGGGGGGGGGGFGGGGGGGGGFGGGGGGGGGGGGGGGGGGGGGGGEGGGGGGGGGGGGGGGGFD?CEFGGGGGGGGGCFGGGGGFFGGGGGGGEE
@M01751:259:000000000-C669V:1:1102:28735:11163 1:N:0:AGAGTC
TCTCAGTCACGTCATCCCCACCTTCCTCCGAGTTGACCCCGGCAGTCTCCTATGAGTCCCCGCCATAACGCGCTGGCAACATAGACCGAGGGTTGCGCTCGTTCCGGGACTTAACCCAACATCTCACGACACGAGCTGACGACAACCATGCACCACCTGTACACCGACCACAAGGGGGCGACCATCTCTGGCCGTTTCCGGTGTATGTCAAGCCTTGGTAAGGTTCTTCGCGTTGCATCGAATTAATCCACATGCTCCGCCGCTTGTGCGGGCCCCCGTCAATTCCTTTGAGTTTTAGCCT
+
CCCCCCFDEC@FGGGGCFGFGGFCGGGGGEGGGGGGGG8FFCEEEEF@EGGGGDF9FFAFGBFEFCFGGEEEEGGE6CFCFGD,E,:=FEGEFGEGFEEF7+C,BF>@CF=9:<FFFGGGGF=<F9F8FGE7<<:FF83D+**<CF7FFCGGGGGGGGC?@CFEC:FFDFGGG<C7FEGEEGGGGG99ECCFGGGGD?FG>?>C@9+<FCC:?AFFF60<ECFEC+3<<*8*:C>G67+;CF?5+<:CFGFGGCDCEC88*/C8E>;@CE5CEE5?*1;8*AC:C:@7<E?>FC9CC69F?
@M01751:259:000000000-C669V:1:1102:21710:11229 1:N:0:AGAGTC
TCTCAGTCACGTCATCCCCACCTTCCTCCGGTTTATCACCGGCAGTCTCCTTTGAGTTCCCGACCGAATCGCTGGCAACAAAGGATAAGGGTTGCGCTCGTTGCGGGACTTAACCCAACATTTCACAACACGAGCTGACCACAGCCATGCAGCACCTGTCTCACGGTTCCCGAAGGCACTAAGGCATCTCTGCCAAATTCCGTGGATGTCAAGAGTAGGTAAGGTTCTTCGCGTTGCATCGAATTAAACCACATGCTCCACCGCTTGTCCGGGCCCCCGTCCATTCATTTGAGTTTTAAAC
+
C@-CCCDGGG,ED;<@DF9@FFFGGGGGCCGFEGGGFFG?CBC@FGC<DCFGGGGCFCGGGGCFDG@88BDGFCGE<EFGDEGCFFD?5,4CCFGGDGC@F@==:EFCEEECAFAFGGGG@DDA5FFFCDFG7:7=,FF,B3,B<CBE8><@CCGC<<@8,@;>>FFECDG7:1C@FFDGDFG@FCCF;BF9<,@,:9FGFCCC@@CGA<FG,2<,,77><FF?FG<9C<C:CEGGDFCCEGGGGFFCCCCGGFF6C<C?FGG85:FG+<EC8*1*:*8:*/*9@FGGGGF?=<99C9F+3
@M01751:259:000000000-C669V:1:1102:23147:11254 1:N:0:AGAGTC
TCTCAGTCACGTCATCCCCACCTTCCTCCGGCTTATCACCGGCGGTTCCTTTAGAGTACCCAACTGAATGATGGTAACTAAAGGCGAGGGTTGCGCTCGTTGCGGGACTTAACCCAACATCTCACGACACGAGCTGACGACAGCCATGCAGCACCTGTGTGTAGGTCCCCAAAGGGAAGAAATCCATCTCTGAAAATCGTCCTACCATGTCAAACGCTGGTAAGGTTCTGCGCGTTGCTTCGAATTAAACCACCTGCTCCACCGCTTGTGCAGGCCCCCGTCAATTCCTTTGAGTTTTAAT
+
CCCCCFFGGG;FGGFFGGFGGGG8FFGGGGFGG7FGFGFGCFEECFGGFGGGGGGFGGGFFGGGFFGCGGGGGGGGGGGGDFFGGGGEGDCFG?=CGEGFGGG7FGFGGGGFGFF:FCFB=,AFGFGGGGGGGGG<CGGGEEE7FGEF@CGFCC@@F,8;B,FFGF9DBEFCFFGGGGGFGF@FEFFGFGGFCGFGG:*<BC<?,CEC,FEGGGC@EGGGFCCFGGFGF?9**:?E5CEFFC58FGGG79**/**08:FCFGCCC*AFFCCECFGG>E*8;8*:CCFFGGGGFDAFDC<C<
@M01751:259:000000000-C669V:1:1102:14351:11270 1:N:0:AGAGTC
AACCGAGAAACAGGATTAGATACCCTGGTAGTCCACGCCGTAAACGATGTCGACTTGGAGGTTGTTCCCTTGAGGAGTGGCTTCCGGAGCTAACGCGTTAAGTCGACCGCCTGGGGAGTACGGCCGCAAGGTTAAAACTCAAATGAATTGACGGGGGCCCGCACAAGCGGTGGAGCATGTGGTTTAATTCGATGCAACGCGAAGAACCTTACCTACTCTTGACATCCACGGAATTTGGCAGAGATGCCTTAGTGCCTTCGGGAACCGTGAGACAGGTGCTGCATGGCTGTCGTCAGCTCGT
+
CCCCCGGGGGGGGGGGGGGGGGGGGGGGGGGGGGGGGGGGGGGGGGGGGGGGGGGGGGCGGGGGGGGGGGGGGGGGGGGGGGGGGGGGGGGGGFGGGGGGGGGGGGGGGGGGGGGGGGGGGGGGGGGGGGGGGGGGGGGGGGGGGGGGGGGGGGGGGGGGGGGGGGGGGEFGGGGGGGGGGGGGGGGGGGGGGFGGGGGGGGGGGGGGGGGGGGGGGFFGGGGGGGGGGGGGGGGGGGGGGGFGFFGFCFGGGGGGFGGFGEGGGGGGGGGGGFGGGFFCFGCFGGGGEGF>CC8E?9?G7
@M01751:259:000000000-C669V:1:1102:7462:11276 1:N:0:AGAGTC
AACCGAGAAACAGGATTAGATACCCTGGTAGTCCACGCCGTAAACGATGTCGACTTGGAGGTTGTTCCCTTGAGGAGTGGCTTCCGGAGCTAACGCGTTAAGTCGACCGCCTGGGGAGTACGGCCGCAAGGTTAAAACTCAAATGAATTGACGGGGGCCCGCACAAGCGGTGGAGCATGTGGTTTAATTCGATGCAACGCGAAGAACCTTACCTACTCTTGACATCCACGGAATTCGGCAGAGATGCCTTAGTGCCTTCGGGAACCGTGAGACAGGTGCTGCATGGCTGTCGTCAGCTCGT
+
CCCCCGGGGGGGGGGGGGGGGGGGGGGGGGGGGGGGGGGGGGGGGGGGGGGGGGGGGGFFGGGGGGGGGGGGGGGGGGGGGGGGGGGGGGGGGGGGGGGGGGGGGGGGGGGGGGGGGGGGGGGGGDGGGGGGGGGGGGGGGGGGGGGGGGFGGGGGGGGGGGFGGGGGGGGDGGGGGGGFGGGGGGGGGGGGGGGFGG8CGDGGGGGGGGGCGGGGGGGGGGGGGGGGGGGDGGGGGGGGGGGGGGGGFFGGGGFGFGFCDEDGGGGGFFEFGGGGGCEGGGGGFGGFECE>CCG5?+21*
@M01751:259:000000000-C669V:1:1102:3398:11378 1:N:0:AGAGTC
AACCGAGAAACAGGATTAGATACCCTGGTAGTCCACGCCCTAAACGATGCGAACTGGATGTTGGGTGCAATTTGGCACGCAGTATCGAAGCTAACGCGTTAAGTTCGCCGCCTGGGGAGTACGGTCGCAAGACTGAAACTCAAAGGAATTGACGGGGGCCCGCACAAGCGGTGGAGCATGTGGTTTAATTCGATGCAACGCGAAGAACCTTACCTACTCTTGACATCCAGCGAACTTAGCAGAGATGCTTTGGTGCCTTCGGGAACGCTCAGACAGGTGCTGCATGGCTGTCGTCCGCTCG
+
CCCCCGGGGGGG88F8@FCFGGG@CEEGGG9FEGFGCGFGGGGGGE@DFFGGGGECGA,,EFAEF,CFG,CFGGGGGGGGGD:<<F,DF:FGGGGCDE:FEGCFGFGDGEGGGCFGGCGFGGGC?FFEEEFGGG8DFFFEC9DF9FF<FDCCE7FB+:7C>>FEGGF:CC<=<F@:CGFGGC>2<C:CBFGCCCCC,?FGGGE*:8C>FGGG8+AEGFFGG7<C7EGGGGGEC8CGGGGGFC;@E9CCFCFD+;CF6FGFF>C>EF8CC*:*<<A?C<+AEF9+:C8@**0+28*/CE=C5
@M01751:259:000000000-C669V:1:1102:12544:11389 1:N:0:AGAGTC
AACCGAGAAACAGGATTAGATACCCTGGTAGTCCACGCCGTAAACGATGTCGACTTGGAGGTTGTTCCCTTGAGGAGTGGCTTCCGGAGCTAACGCGTTAAGTCGACCGCCTGGGGAGTACGGCCGCAAGGTTAAAACTCAAATGAATTGACGGGGGCCCGCACAAGCGGTGGAGCATGTGGTTTAATTCGATGCAACGCGAAGAACCTTACCTACTCTTGACATCCAGAGAACTTTCCAGAGATGGATTGGTGCCTTCGGGAACTCTGAGACAGGTGCTGCATGGCTGTCGTCAGCTCGT
+
CCCCCGGGGGGGCCEFGGDGGGGFGGGGGGGFFCFGGGGGGGGGGGDFFGGGGGGGGGGGGGGGGGCFGGGGCFGG7FGGGGGGGGGGGGGGGFGGGGGGGGGGGGGDGEGGC@FGGGGGGGGGEDGEGG==FDGGGGGGGGFGGFFFFGDEEEGGGFGGGECEGCGFGGFGGGGGCCFGGGGGGGGGGGGGGGECF?CDCEEE8FFGG@E+<<<CFGGG?EGGGFCGGGGGGFFGGCFCE+:@FGGF7CGGCCFFGGFCGGDEFFFGGFGGCFFGGC+<FGGGCF**2*AFFFCGC9CG*
@M01751:259:000000000-C669V:1:1102:11534:11437 1:N:0:AGAGTC
TCTCAGTCACGTCATCCCCACCTTCCTCCGGTTTATCACCGGCAGTCTCCTTTGAGTTCCCGACCGAATCGCTGGCAACAAAGGATAAGGGTTGCGCTCGTTGCGGGACTTAACCCAACATTTCACAACACGAGCTGACGACAGCCATGCAGCACCTGTCTCAGAGTTCCCGAAGGCACCAAAGCATCTCTGCTAAGTTCTCTGGATGTCAAGAGTAGGTAAGGTTCTTCGCGTTGCATCGAATTAAACCACATGCTCCACCGCTTGTGCGGGCCCCCGTCAATTCATTTGAGTTTTAACC
+
CCCCCGGGGGGGGGGGGGGGGGGGGGGGGGGGGGGGGGGGGGGGGGGGGGGGGGGGGGGGGGGGGG@88BCFFGDGGGGGGGGGGFEFGGGGFEGGGGGGGGGGGGGEGGGGGFGGGGGGGFGGGGGGGGGGGGGGGGGGGGGGGGCFGGGGFGGGFGGGFGFGGGGGFGGGGGGGGGGGGGGGGFGGDGGGGGGGGGGGAFGGGGGGGGGGGGGGGFGGGFFCFGGGGGGGEGGCGGGGGGGGGGGGGGGGFGFFCFGGGGGGGGGG6A88EGGGGGGD=>EGGGCCGGGGFFGFGCFE?
@M01751:259:000000000-C669V:1:1102:20417:11496 1:N:0:AGAGTC
AACCGAGAAACAGGATTAGATACCCTGGTAGTCCACGCCGTAAACGATGATAACTAGCTGTCCGGGAACTTGGTTTTTGGGTGGCGCAGCTAACGCATTAAGTTATCCGCCTGGGGAGTACGGTCGCAAGATTAAAACTCAAAGGAATTGACGGGGGCCTGCACAAGCGGTGGAGCATGTGGTTTAATTCGAAGCAACGCGCAGAACCTTACCAGCGTTTGACATGTCCGGACGATTTCGAGAGATCGATTTCTTCCCTTCGGGGACTGGAACACAGGTGCTGCATGGCTGTCGTCAGCTC
+
CCCCCGGGDGGGFFGGGGGGGGGGGGGGGGGGGGGGGGGGGGGGGGGGGGGGGGGGGGGGGGGGGGFGGGGGGGGGGGGGGGGGGGGGGGGGAFGGEGGGGGGGGGGGGGGGGGGGGGGGGGGGGGGGGGGDGGGFGFFGGGGGGGGGGGGGGGGGGGGGGGCGGGGGGGGGGDFGGGGGGGGGGGGGGGGGGGGGGGGGGGGGGGGGGGGGGCFGGGGGGGGGGGGGGGGGGGGGGGGGGGGGGFGGGGGGGGGGGGGGGGGGGGGGGFGGGGGGGGGG?9:FFGGCCFGGGGGGFGGGC
@M01751:259:000000000-C669V:1:1102:2265:11577 1:N:0:AGAGTC
AACCGAGAAACAGGATTAGATACCCTGGTAGTCCACGCCGTAAACGATGTCGACTTGGAGGTTGTTCCCTTGAGGAGTGGCTTCCGGAGCTAACGCGTTAAGTCGACCGCCTGGGGAGTACGGCCGCAAGGTTAAAACTCAAATGAATTGACGGGGGCCCGCACAAGCGGTGGAGCATGTGGTTTAATTCGATGCAACGCGAAGAACCTTACCTACTCTTGACATCCACGGAATTCGGCAGAGATGCCTTAGTGCCTTCGGGAACCGTGAGACAGGTGCTGCATGGCTGTCGTCAGCTCGT
+
CCBCCGGGGGGGGGGGGGGGGGDEEFGGGGGGGGGGGGGGGGGGGGGDCFEFGGGGGGGGDGGGGGGGCFGGGFGGGGGFGGGGGGGEEGGGGGEGGECFGGGGGGGGECE:FGGGGGGGEEGEDGGCEGGFADCFFGGFGGFGGGGFGGGGGGGGGBFGCECFGGF:@C:FEGCFFFGGCFCFGGDDGGFGGGGFFGGGGGGGC?FGFGGGCF?+<EGGFGGC@F:0<:?>E8CEC8*CE/8CEGGFDFGFGFCFFCEGCCCEFGGGGGGFCCG8@FGGFFGFCFE6CCCGFE5CF?<E/
@M01751:259:000000000-C669V:1:1102:15779:11900 1:N:0:AGAGTC
TCTCAGTCACGTCATCCCCACCTTCCTCCGGTTTGTCACCGGCGGTCTCCTTAGAGTTCCCACCATTACGTGCTGGCAACTAAGGACAAGGGTTGCGCTCGTTGCGGGACTTAACCCAACATTTCACAACACGAGCTGACGACAGCCATGCAGCACCTGTCTCACGGTTCCCGAAGGCACTGAGGCATCTCTGCCAGATTCCGTGGATGTCAAGAGTAGGTAAGGTTCTTCGCGTTGCATCGAATTAAACCACATGCTCCACCGCTTGTGCGGGCCCCCGTCAATTCCTTTGCGTTTTAAT
+
CCCCCGGGGGEGGGGGGGGGGGGGGGGGGGGGGGGGGGGGGGGGGGGGGGGGGGGGGGGGGGGGGGGGGGGGGGGGGGGGGGGGGGGGGGGGGGGFEGGGGGFGDGGGGGGGGGDGGGGGGGGGGGGGGGGGGGGDFGGGGGGGGFFGGGGGGGGGGGGFFFFDF7>FGGGGGGGGGGGGGFFG77<FFFFFFGFFFGGGGGG:CECFFFGGGGFD?FGGGGGG<,?BCF?8;CGG5CFGFCGGGFCGGGGGGFG?CE?FDGGGGGGCFFGCCGDEGGGGGGG5EFCGGGGC+8CEEGGC?
@M01751:259:000000000-C669V:1:1102:5989:11907 1:N:0:AGAGTC
TCTCAGTCACGTCATCCCCACCTTCCTCCGGTTTATCACCGGCAGTCTCCTTTGAGTTCCCGACCGAATCGCTGGCAACAAAGGATAAGGGTTGCGCTCGTTGCGGGACTTAACCCAACATTTCACAACACGAGCTGACGACAGCCATGCAGCACCTGTCTCACGGTTCCCGAAGGCACTGAGGCATCTCTGCCGAATTCCGTGGATGTCAAGAGTAGGTAAGGTTCTTCGCGTTGCATCGAATTAAACCACATGCTCCACCGCTTGTGCGGGCCCCCGTCAATTCATTTGAGTTTTAACC
+
CCCCCGGGGGGGGGGGGGGGGGGGGGGGGGGGGGGGGGGGGGGGGGGGGGGGGGGGGGGGGGGGGG@888CFFGGGGGGGGGGGGGGGGEGGGGGEDDGGGGGGGGGGGFGFGGFGGGGGGGGGGGGGEGGGEGGGGGGGGGGGGGGGGGGGDGGGGGFGCGGGGGGGGGGGGGGGFGGFFGGGGGFFCGGGGGGGFGGFFGG>EEFGFFFFGFDFFG@CEGGFFGGGG@EEGGEGGCFGCFGGFEFGGFC8FF66E7C6CGCGDCFGCFGGD5EEGDEGG5?FGGGGGGC+:CCFGC7<9
@M01751:259:000000000-C669V:1:1102:13761:11907 1:N:0:AGAGTC
AACCGAGAAACAGGATTAGATACCCTGGTAGTCCACGCCGTAAACGATGTCAACTAGCCGTTGGGATCCTTGAGATCTTAGTGGCGCAGCTAACGCATTAAGTTGACCGCCTGGGGAGTACGGCCGCAAGGTTAAAACTCAAATGAATTGACGGGGGCCCGCACAAGCGGTGGAGCATGTGGTTTAATTCGAAGCAACGCGAAGAACCTTACCTGGCCTTGACATGCTGAGAACTTTCCAGAGATGGATTGGTGCCTTCGGGAACTCAGACACAGGTGCTGCATGGCTGTCGTCAGCTCGT
+
CCCCCGGGGGGGGGGGGGGGGGGGGGGGGGGGGGGGGGGGGGGGGGGGGGGGGGGGGGGGGGGGGGGGGGGGGGGGGGGGGGGGGGGGGGGGGGGGGGGGGGGGGGGGGGGGGGGGGGGGGGGGGGGGGGGFFGGGGGGGGGGGGDGGGGGGGGGGGGGGGGGGGGGGGG@CFFGGGGGGGGGCGGFGGGGGGGGGGGGGGGDGGGGGGGGGGGGGGGGGGGGGGFGGGGGGGGGGGGGGGFGGGGGGGGGFGGGGFCFGGGGGGGGGGGGGG6FGGFGGGGFGGGGGGGGGFCFEGFGG*
@M01751:259:000000000-C669V:1:1102:25747:11982 1:N:0:AGAGTC
AACCGAGAAACAGGATTAGATACCCTGGTAGTCCACGCCGTAAACGATGTCAACTAGCCGTTGGGATCCTTGAGATCTTAGTGGCGCAGCTAACGCATTAAGTTGACCGCCTGGGGAGTACGGCCGCAAGGTTAAAACTCAAATGAATTGACGGGGGCCCGCACAAGCGGTGGAGCATGTGGTTTAATTCGAAGCAACGCGAAGAACCTTACCTGGCCTTGACATGCTGAGAACTTTCCAGAGATGGATTGGTGCCTTCGGGAACTCAGACACAGGTGCTGCATGGCTGTCGTCAGCTCGT
+
CCCCCGEGEGGGFGCDGGGGGGFFGAFGGCAFG9FFGGGGEGGGGGGGGGDFGGGGG8,CCFEFBFFGGGGCEGGCCFGGGEFDFGEDGGGFGGFGDCGGGGGFGGGDGEEEFDGCBFEGGGGGGCFDFGGF9FDFFBFFFG<FFGGGE,FEG>CEGGGGGGFCFFGFGG<FG*<CFCCFGCFFGGFCFFGGGGEF:F@FE758;CFGGCFFFGFGGGGFEEGFGGGG9+CEFCCFF7CCF<F>EFF69CFFGGFCFGGGGGCCFGGFGFGGGGGGGCFCGG?FF6CGGGFGGGF5CFGC2
@M01751:259:000000000-C669V:1:1102:3142:12166 1:N:0:AGAGTC
AACCGAGAAACAGGATTAGATACCCTGGTAGTCCACGCCGTAAACGATGTCGACTTGGAGGTTGTTCCCTTGAGGAGTGGCTTCCGGAGCTAACGCGTTAAGTCGACCGCCTGGGGAGTACGGCCGCAAGGTTAAAACTCAAATGAATTGACGGGGGCCCGCACAAGCGGTGGAGCATGTTGTTTAATTCGATGCAACGCGAAGAACCTTACCTACTCTTGACATCCACGGAATTCGGCAGAGATGCCTTAGTGCCTTCGGGAACCGTGAGACAGGTGCTGCATGGCTGTCGTCAGCCCGG
+
CCCCCGGGGGG8CC,CCCFFFEEGGDFGGGGFDFFFEE@C6CGGGGG8F<FCGEGC<CFG:FDFFFF,6E9,CF@F7EC76,6:=F@=CFG<AFD@@FGGFCAE+++@744?C7BF:=:EFG@FG+@CGDG@FGCGGGGC9B,@9@3@FCB=FB:E*>>CC<**=F,3=1=*FBA,<9<<,2=*<FCC:FC@FGCF,<:EEG8>C6E;EGGG672CFFGG7<C7?EGFGCE*88<0;*88:EC8C:@@+<203+3:CA:@>ED*;1*1;*;EF6C=C+<C:CGG:C5;5;CFF*15@*1*/
@M01751:259:000000000-C669V:1:1102:6626:12167 1:N:0:AGAGTC
TCTCAGTCACGTCATCCCCACCTTCCTCCGGTTTATCACCGGCAGTCTCCTTTGAGTTCCCGACCGAATCGCTGGCAACAAAGGATAAGGGTTGCGCTCGTTGCGGGACTTAACCCAACATTTCACAACACGAGCTGACGACAGCCATGCAGCACCTGTCTCAGCGTTCCCGAAGGCACCAAAGCATCTCTGCTAAGTTCGCTGGATGTCAAGAGTAGGTAAGGTTCTTCGCGTTGCATCGAATTAAACCACATGCTCCACCGCTTGTGCGGGCCCCCGTCAATTCATTTGAGTTTTAACC
+
CCCCCGGGGGGGGGGGGGGGGGGGGGGGGGGGGGGGGGGGGGGGGGGGGGGGGGGGGGGGGGGGGG@8BCEGGGEGGGGGGGGGGGGGGGGGGGGDGGGGGGGGGGGGGGGGGGFGGGGGFGGGGGGBFGGGGGGGGGGGGGDGGGGGGGGGGGGGGGGGGGGGGGGGGGGGGFGGGGGGGGGGGGCGGGGFGGGGGCGFGGECECCFGGGGGGGGGGFGGGGGGGGGGGGGCEGEGGGGEFGGGGF@EDDFFGGGFGGFCGGGG>FGCFGGDCEDEGGC=:EFGGGGGGGFF+<CGGGG7
@M01751:259:000000000-C669V:1:1102:7229:12269 1:N:0:AGAGTC
AACCGAGAAACAGGATTAGATACCCTGGTAGTCCACGCCGTAAACGATGATAACTAGCTGTCCGGGCACTTGGTGCTTGGGTGGCGCAGCTAACGCATTAAGTTATCCGCCTGGGGAGTACGGCCGCAAGGTTAAAACTCAAAGGAATTGACGGGGGCCTGCACAAGCGGTGGAGCATGTGGTTTAATTCGAAGCAACGCGCAGAACCTTACCAGCGTTTGACATGTCCGGACGACTGGCAGAGATGCCTTTCTTCCCTTCGGGGACTGGAACACAGGTGCTGCATGGCTGTCGTCAGCTC
+
CCCCCGGGGGGGGGGGGGGGGGGGGGGGGGGGGGGGGGGGGGGGGGGGGGGGGGGGGGGGGGGGGGGGGGGGGGGGGGGGGGGGGGGGGGGGGGGGGGGGGGGGGGGGGGGGGGGGGGGGGGGGGGGGGGGGGGGGGGGGGGGGGGGGGGGGGGGGDDGGGGGGGGGGGGGGGGGGGGGGGGGGGGGGGGGGGGGGEGGGGGGGGGGGGGGGFFGGGGGGGGGGGCGGGGGGGGGGGGGGGGGGGGGGGGGGGGGGGGGGGGGGGDEGGGFFC>FFGGG?CFGGCFFGGGGGG>FGGGGCC
@M01751:259:000000000-C669V:1:1102:4687:12318 1:N:0:AGAGTC
TCTCAGTCACGTCATCCCCACCTTCCTCCGGTTTATCACCGGCAGTCTCCTTTGAGTTCCCGACCGAATCGCTGGCAACAAAGGATAAGGGTTGCGCTCGTTGCGGGACTTAACCCAACATTTCACAACACGAGCTGACGACAGCCATGCAGCACCTGTCTCAGCGTTCCCGAAGGCACCAAAGCATCTCTGCTAAGTTCGCTGGATGTCAAGAGTAGGTAAGGTTCTTCGCGTTGCATCGAATTAAACCACATGCTCCACCGCTTGTGCGGGCCCCCGTCAATTCATTTGAGTTTTAACC
+
CCCCCGGGGGDGGGGGGGGGGGGGGGGGGGGGGGGGGGFGGGGGGGGEFGGFGGGGGGGGGGDGGD@7BCFGDGDGGFDFFGGGGGGGGGCFF@FGGDGGGGGGGGGGEGGGGFFGEGGGGGDGGGGGGGGGGGGGGGGGGGGGGGGGGGFGGCFGGGFGEGFGGGGFGGGDGECGGEFFGG@CFF?C,FFGGGD;FGGCCEGGGGGGGGGGGGFCFFGGGGFCCFGGGFGGCGGC8::?E?CFFFGGGC>EEGFGCFGGFGGGGGGGCFEGGGGGGGGEG8*0<CCGDG73*<ECFCFG9
@M01751:259:000000000-C669V:1:1102:23403:12366 1:N:0:AGAGTC
AACCGAGAAACCGGATTAGATACCCTGGTAGTCCACGCCGTAAACGATGTCGACTTGGAGGTTGTTCCCTTGAGGAGTGGCTTCCGGAGCTAACGCGTTAAGTCGACCGCCTGGGGAGTACGGCCGCAAGGTTAAAACTCAAATGAATTGACGGGGGCCCGCACAAGCGGTGGAGCATGTGGTTTAATTCGATGCAACGCGAAGAACCTTACCTACTCTTGACATCCAGCGAACTTAGCAGAGATGCTTTGGTGCCTTCGGGAACGCTGAGACAGGTGCTGCATGGCTGTCGTCAGCTCGT
+
CCCCCGGGGGGGGGGGGGGGGGGGGGGGGGGGGGGGGGGGGGGGGGDFGGGGGGGGFGFGGGGGGGGGGGGGGGFFGGGGGGGGGGGGGGGGFGDGGGGGGGFGGEEFGGGGFGGGGGGGGDEEGGGGGGGDFFGGGGGDF@FGFGGGFGFGEGGDEGGGGGGGGGGGGGGGGFGFCFGCCGGEGFGGGGGGGFGGFGGGEGGDGGGGGGFFGGFGGGGG7CFGGGGGGGG5?EFGGFC9F?*:EGG7CFFGC8FEGFGGGGGEFEGGGDFFFGGGGCFGGGFGGGGGCCGGGGG8+0<A/
@M01751:259:000000000-C669V:1:1102:26625:12450 1:N:0:AGAGTC
TCTCAGTCACGTCATCCCCACCTTCCTCCGGTTTATCACCGGCAGTCTCCTTTGAGTTCCCGACCGAATCGCTGGCAACAAAGGATAAGGGTTGCGCTCGTTGCGGGACTTAACCCAACATTTCACAACACGAGCTGACGACAGCCATGCAGCACCTGTCTCACGGTTCCCGAAGGCACTAAGGCATCTCTGCCGAATTCCGTGGATGTCAAGAGTAGGTAAGGTTCTTCGCGTTGCATCGAATTAAACCACATGCTCCACCGCTTGTGCGGGCCCCCGTCAATTCATTTGAGTTTTAACC
+
CCCCCGFFGGGFGGGGGGGGGGGGGGGGGGGGGECFFFGGGGGGGGGFGGGDFGGGGFGGGGEGF:888BFCFFGGGGFGGGGGGFEGFGFFGCDGGGGGGGGDGGDGGGGGGEGGFFGGCEF9FFEGCGG7CBC:FGGGG7FE@7FBFFGFGGG7FCFG;9B=FGFDEFGFDGFGGGGFGGGFGF?C;F9>CFEGGG7C,2CG@C<C<9??FF7?FGDFCF:C>CFGCCCECCC>EG7CEGF@87CCGFFCFFGF7@:FFF5C/;:@FG8>EGEGEGE*;CCE<CD9:2<EE+0<E<+2+
@M01751:259:000000000-C669V:1:1102:12328:12458 1:N:0:AGAGTC
AACCGAGAAACAGGATTAGATACCCTGGTAGTCCACGCCGTAAACGATGTCGACTTGGAGGTTGTTCCCTTGAGGAGTGGCTTCCGGAGCTAACGCGTTAAGTCGACCGCCTGGGGAGTACGGCCGCAAGGTTAAAACTCAAATGAATTGACGGGGGCCCGCACAAGCGGTGGAGCATGTGGTTTAATTCGATGCAACGCGAAGAACCTTACCTACTCTTGACATCCAGCGAACTTAGCAGAGATGCTTTGGTGCCTTCGGGAACGCTGGGACAGGTGCTGCATGGCTGTCGTCAGCTCGG
+
CCCCCCCFGEG@EFCEFGGGAFEFGGGGGGFE<<C<FCGGFEEGFGGGGGGG8FGECFGFGGGGGG<F<FGGGFGGEFE<FGGGGGGGGDC,?C:FFGGEG9F9FGGGCEGGGGGGDDCEA==@FEEFGGG<FEGGGGGGGGGGGGFFFGGGGDGGG75>FFGECFGGGG<FFDGFGGGCFGGFFGGG?BFGF:FCFGCEGGGGGFFGGGG6F+C8<@CGGG<FGFCFDGDGCCFFFG7FFEGGGGEGGG96*8@@FF6CEEEC@ECEE**;8*;FFGFCC+<FG8ECGC6@ECFCFCFG7
@M01751:259:000000000-C669V:1:1102:19614:12476 1:N:0:AGAGTC
TCTCAGTCACGTCATCCCCACCTTCCTCCGGTTTGTCACCGGCAGTCTCCTTAGAGTGCCCACCATAACGTGCTGGTAACTAAGGACAAGGGTTGCGCTCGTTACGGGACTTAACCCAACATCTCACGACACGAGCTGACGACAGCCATGCAGCACCTGTGTCTGAGTTCCCGAAGGCACCAATCCATCTCTGGAAAGTTCTCAGCATGTCAAGGCCAGGTAAGGTTCTTCGCGTTGCTTCGAATTAAACCACATGCTCCACCGCTTGTGCGGGCCCCCGTCAATTCATTTGAGTTTTAAC
+
CCCCCGGGGGGGGGGGGGGGGGGGGGGGGGGGGGGGGGGGGGGGGDGGGGGGGGGGGGGGGGGGGGGGGGGGGGFGGGGGGGGGGGGGGGGGGGGGGGGGGGGGGGGGGGGGGGGGGGGGGGG9FGGGGGGGGGGGGGFGGGGGGGGGGGGGGGGGGGGGDGGGGGGGGFGGGGGCFGGGGGGGGGGGGGGGGGGGGGGGGGGGGGGGGGGGGCGGGGGGGGCCFGGGFF?*CCGGGGGGGCGGGGGFGGGFGGC<FFGGGGGGGGGGGEEGGCEEGG58:;CEC7A<FGF9FCG?FG7F:
@M01751:259:000000000-C669V:1:1102:5774:12502 1:N:0:AGAGTC
AACCGAGAAACAGGATTAGATACCCTGGTAGTCCACGCCGTAAACGATGTCAACTAGCCGTTGGGATCCTTGAGATCTTAGTGGCGCAGCTAACGCATTAAGTTGACCGCCTTGGGAGTACGGCCGCAAGGTTAAAACTCAAATGAATTGACGGGGGCCCGCACAAGCGGTGGAGCATGTGGTTTAATTCGAAGCAACGCGAAGAACCTTACCTGGCCTTGACATGCTGAGAACTTTCCAGAGATGGATTGGTGCCTTCGGGAACTCAGACACAGGTGCTGCATGGCTGTCGTCAGCTCGT
+
CCCCCGGGGGGGGGGGGGGGGGGGGGGGGGGGGGGFGGGGGGGGGGGGGGGGGGGGGGGGGGGGGFGGGGGFGGGGGGGGGFGGGGGGGGGGGFFCBFGGD9FGGGGGEGGGEGGCBB=F<FFGD@7CFGFGFFGGGGGDGGCA<FCFG<B<FGGGGGGDE@CFGFC<FD<FF:FGF,<,FCGGCGCFFC7FAFDFC<:<4F?:EGG>E@?E+<F8CFE8+<<0A6+:0+/A?8CGFF79<9889<@8<+;*<*<8F?:FGGGGFF7+3<E@C8EDGF6@CEC<+6/**;98CC8*32+:/
@M01751:259:000000000-C669V:1:1102:9312:12532 1:N:0:AGAGTC
TCTCAGTCACGTCATCCCCACCTTCCTCCGGTTTATCACCGGCAGTCTCCTTTGAGTTCCCGACCGAATCGCTGGCAACAAAGGATAAGGGTTGCGCTCGTTGCGGGACTTAACCCAACATTTCACAACACGAGCTGACGACAGCCATGCAGCACCTGTCTCACGGTTCCCGAAGGCACTAAGGCATCTCTGCCGAATTCCGTGGATGTCAAGAGTAGGTAAGGTTCTTCGCGTTGCATCGAATTAAACCACATGCTCCACCGCTTGTGCGGGCCCCCGTCAATTCATTTGAGTTTTAACC
+
CCCCCGGGGGGGGGGGGGGGGGGGGGGGGGGGGGGGGAFGGGGGGGGGGGGGGGGGGGGGGGGGGG@888CFGGGGGGGGGGGGGGGGGGGGGGGGGGGGGGGGGGGGGGGGGGGGGGGGGGGCFGGGGGGGGGGGGGGGGGGGGGGGFGGFGGGGGGGGGGGGGGGGGGGGGCEGGGGGGGGGGGGGGGGGGGGGDCFFGGGFGGGEFGGDFFFGGGGGGGG?,?FCGEGGGGGGGFFGGGGFGGFFFGFGCGFFEFFFGE8CEEEECFGGGG=CGEEEGGCFCC7CEGC7@FEGFDDG7
@M01751:259:000000000-C669V:1:1102:12983:12560 1:N:0:AGAGTC
AACCGAGAAACAGGATTAGATACCCTGGTAGTCCACGCCGTAAACGATGTCAACTAGCCGTTGGGAGTCTTGAACTCTTAGTGGCGCAGCTAACGCATTAAGTTGACCGCCTGGGGAGTACGGCCGCAAGGTTAAAACTCAAATGAATTGACGGGGGCCCGCACAAGCGGTGGAGCATGTGGTTTAATTCGATGCAACGCGAAGAACCTTACCTACTCTTGACATCCACGGAATCTGGCAGAGATGCCTCAGTGCCTTCGGGAACCGTGAGACAGGTGCTGCATGGCTGTCGTCAGCTCGT
+
CCCCCGGGGGGGGGGGGGGGGGGGGGGGGGGGGGGGGGGGGGGGGGGGGGGGGGGGGGGGGGGGGGGGGGGGGGGGGGGGGGGGGGGGGGGGGGGGGGGGGGGGGGGGGGGGGGGGGGGGGGGGGGGGGGGGGGDFGGGGGGGGGGGGGGGGGGGGGGGGGGEGGGGGGGFEGGGGGFGGGGFGGGGGGFGGGGGGGGGGGGGDCGFGGGGGGFCFGGGGGGGGGFFFGGGGGFFGGGGGDFFGGGGGGGG?FFGGFGFGDEGGGGEECGGFGGGFF7CFGG8AFFGGGGGGGG@CFFF=/
@M01751:259:000000000-C669V:1:1102:20785:12563 1:N:0:AGAGTC
TCTCAGTCACGTCATCCCCACCTTCCTCCGGTTTATCACCGGCAGTCTCCTTTGAGTTCCCGACCGAATCGCTGGCAACAAAGGATAAGGGTTGCGCTCGTTGCGGGCCTTAACCCAACATTTCACAACACGAGCTGACGACAGCCATGCAGCACCTGTCTCACGGTTCCCGAAGGCACTAAGGCATCTCTGCCAGATTCCGTGGATGTCAAGAGTAGGTAAGGTTCTTCGCGTTGCATCGAATTAAACCACATGCTCCACCGCTTGTGCGGGCCCCCGTCAATTCATTTGAGTTTTAACC
+
CCCCCGEGEFFGG@@E9CCFE;EEFEFFFGEEEFGGGGGGEGGCGFGAEFAE9F@CFFF@E:CFG7@+8B,CFCFGGGCFGCFFCFFGE@<=CCC7::=>F+,BBEG+CCGGGGCGGGGGGG9EFEFG@FB7@7@F8=F:FC+:<F7F@B9=<>FD@:@FAFDGCGGC:CF@C*CFFFF:FC:FGFGGCGF<:FEGFCCE<BFF@79??B<FFFG9BFFCAFC,,<<;?<**::?EDCC@*;8CFGGGGF55C6?C?FCCE>?CCCCF8EEGEC8E8E5?EC50:@<AFFA0*+<9C9FG7
@M01751:259:000000000-C669V:1:1102:29401:12632 1:N:0:AGAGTC
TCTCAGTCACGTCATCCCCACCTTCCTCCGGTTTATCACCGGCAGTCTCCTTTGAGTTCCCGACCGAATCGCTGGCAACAAAGGATAAGGGTTGCGCTCGTTGCGGGACTTAACCCAACATTTCACAACACGAGCTGACGACAGCCATGCAGCACCTGTCTCACGGTTCCCGAAGGCACTGAGGCATCTCTGCCAAATTCCGTGGATGTCAAGAGTAGGTAAGGTTCTTCGCGTTGCATCGAATTAAACCACATGCTCCACCGCTTGTGCGGGCCCCCGTCAATTCATTTGAGTTTTAACC
+
CCCCCGGGGFGG8CFGGGGFFEGGGGGFGGGGGGGG,FF@@FGGGGGGGGGCGGGGGGGFGGGGGG@+8BFFFFG7FG7FFGFFDFGGG?<FFGGDEGGGEFGFFGG7FFE9EFGGGGGGGFFGGGGG7FGGCG>CFGGDGGGCGGGGGFFFGGGGGCFF;@@FGDCFGGF7FFEE7EBFGDE7<<:<;<,@FGFCCGCGCEF7<*,<F:CB,?7C>F,<>AC@CCFDE@@E>?5:E??C8C6CCEG+<C@88CCG7C<@CF8EDE8@+0?>CEC:EDGGD5*<A?0:<FE?F?:CGGGF7
@M01751:259:000000000-C669V:1:1102:9311:12666 1:N:0:AGAGTC
TCTCAGTCACGTCATCCCCACCTTCCTCCGAGTTGACCCCGGCAGTCTCCTATGAGTCCCCGGCATAACCCGCTGGCAACATAGAACGAGGGTTGCGCTCGTTGCGGGACTTAACCCAACATCTCACGACACGAGCTGACGACAACCATGCACCACCTGTACACCGACCACAAGGGGGCGACCATCTCTGGCCGTTTCCGGTGTATGTCAAGCCTTGGTAAGGTTCTTCGCGTTGCATCGAATTAATCCGCATGCTCCGCCGCTTGTGCGGGCCCCCGTCAATTCCTTTGCGTTTTAGCCT
+
CCCCCGGGGGGGGGGGGGGGGGGGGGGGGGGGGGFGGGGGGGGGGGFGDFGGFGGGGGGGGGGGGGGGGGGEGGGGGGGGGGGGGGGGECCFFGGFGGBFE:DGGGGDCEFGGGGGFGGGGDD<FGFGGGEGGEGGDGGFGGGEGFFFGCFFFGGGGGCGA@FFGCDCF<<CGFFEGGGDDGGGGGGGF<<FGGGGGGGE5ECEGG?EGGGGGGGGGF:CEGCGGCGFEFGC?8CEFFFECCC@FEGGGGGGGCE?EEEGDE?CE5FFGEGGECGECG?=C>GFGEFGG7+2?C8E::FGC
@M01751:259:000000000-C669V:1:1102:5783:12814 1:N:0:AGAGTC
TCTCAGTCACGTCATCCCCACCTTCCTCCGGTTTATCACCGGCAGTCTCCTTTGAGTTCCCGACCGAATCGCTGGCAACAAAGGATAAGGGTTGCGCTCGTTGCGGGACTTAACCCAACATTTCACAACACGAGCTGACGACAGCCATGCATCACCTGTCCCACCGTTCCCGAAGGCACTGAGGCATCTCCGCCAGATTCCGTGGATGTCAAGAGTAGGTAAGGTTCTTCGCGTTACATCGAATTAAACCACATGCTCCACCGCTTGTGCGGGCCCCCGTCATTTCATTTGTGTTTTCACC
+
@@CC<FDGGGCF,B@C<F-CCFFE@CFFEFEFDFGGGFCAFGEFEGGG<F,;<,<@@9EFGE:FE7@7,6,C,?CE<ECDF<FFFCFGF?@EE:EF>C=CFFFG7C+>FGF,AEA?:F4+=EFFGG<A7AF:C@@BFDEEFG7@?F<CGCC,@<FFFFG:,,=@*5@1@<D@F11*FE,<:C,<<:8F,<,1<:**4>:FCFCCE:<:FFGGG?:FGFCF<<<,?F7CF7>C*/?*/:<CG*2<*2A:@C8C>F+<C:8CF68**;88A98>?>C*CCEEE8*29@+:7C?2;*;6C+0:+
@M01751:259:000000000-C669V:1:1102:15476:12933 1:N:0:AGAGTC
AACCGAGAAACCGGATTAGATACCCTGGTAGTCCACGCCGTAAACGATGTCGACTTGGAGGTTGTTCCCTTGAGGAGTGGCTTCCGGAGCTAACGCGTTAAGTCGACCGCCTGGGGAGTACGGCCGCAAGGTTAAAACTCAAATGAATTGACGGGGGCCCGCACAAGCGGTGGAGCATGTGGTTTAATTCGATGCAACGCGAAGAACCTTACCTACTCTTGACATCCACGGAATTCGGCAGAGATGCCTTAGTGCCTTCGGGAACCGTGAGACAGGTGCTGCATGGCTGTCGTCAGCTCGT
+
CCCCCGGGGGGGGGGGGGGGGGGGGGGGGGGGGGGGGGGGGGGGGGGGGGGGGGGGGGFGGGGGGGGGGGGGGGGGGGGGGGGGGGGGGGGGFGGGGGGGGGGGGGGGGGGGGGGGGGGGGGGGGGGGGGGGFGFFGGGGGGGGGGGGGFGGGGGGGGGGGGCEGGGGGGGGGGGGGGGGGGGGGGGGGGGGGGGGGGGGGGGGGGGGGGGGGGGGGGGGFGGGGGGGGGGGGGGGGGGGDFGGGGDGCGGGGFGGGGGGGDCGGGGGGGGGGFGGGGGGGGFFGGGGGGGCGGCEGGGG*
@M01751:259:000000000-C669V:1:1102:26878:13246 1:N:0:AGAGTC
AACCGAGAAACAGGATTAGATACCCTGGTAGTCCACGCCGTAAACGATGTCGACTTGGAGGTTGTTCCCTTGAGGAGTGGCTTCCGGAGCTAACGCGTTAAGTCGACCGCCTGGGGAGTACGGCCGCAAGGTTAAAACTCAAATGAATTGACGGGGGACCGCACAAGCGGTGGTGCATGCGGTTTAATTCGAAGCAACGCACAGAACATTACAACCTCTTGACATGGTATGTTACCTCGAGAGATCGGGGATCCTCTTAGAAGGCGTGCACACAGGTTCTGTATGGCTGTCTTAAGTTCGG
+
CC@C@EGGGFDFC<F<<FFFFFGFFFFGGG<@FEE97@CFF7CFE7@FD;<6,:CF@CE<:,6CC,EDEFG@,CAAFE<F@CFD,=+:+@<FF=F7FGGG<,5C::@FDC:F++++8@?FC+6+=FCEG++:3C<@=,=B>B,@9,,@3,:,333:B:***1:*CC:7:**448*8><A,<<:<FF@?,8<F@@*:+****::8CFC8E<C<+<+2+2A:+3+<C<8+<<?ED9C+3<8/;;CC7C5E58>GG*<:C9+++<:AF*;?*/++*;*8C+2A00+3<>*2;2++0+<+:00//
@M01751:259:000000000-C669V:1:1102:11663:13261 1:N:0:AGAGTC
AACCGAGAAACAGGATTAGATACCCTGGTAGTCCACGCCGTAAACGATGTCGACTTGGAGGTTGTTCCCTTGAGGAGTGGCTTCCGGAGCTAACGCGTTAAGTCGACCGCCTGGGGAGTACGGCCGCAAGGTTAAAACTCAAATGAATTGACGGGGGCCCGCACAAGCGGTGGAGCATGTGGTTTAATTCGATGCAACGCGAAGAACCTTACCTACTCTTGACATCCACGGAATTCGGCAGAGATGCCTTAGTGCCTTCGGGAACCGTGAGACCGGTGCTGCATGGCTGTCGTCAGCTCGT
+
CCCCCGGGGGGGGGGGGGGGGGGGGGGGGGGGGGGGCGGGGGGGGGGGGGGGEFGGGGFGGGGGGGGGGGGGFGGGGGGFGGGGGGCFGGGGGGEFGGGGGGGGEFGGGGGGGGGGGGEGGGGGGGE:>FFFFD=FGGFFFFGGGGFFACFGGGGECGGDGFFGGGFFGECFCFGGGGGGFGGGGGGGGGGGF9FBGGGGGGGDGFGGFFGGFFFCGCFGFGGGGGGGGGEGG@CFGGGGG5CF?CFCGGFCGGGGGGG5EGEGFCEGCFGEC*:=ECGGGGGF?CDFC>C5AGGGGGGG*
@M01751:259:000000000-C669V:1:1102:15955:13265 1:N:0:AGAGTC
AACCGAGAAACAGGATTAGATACCCTGGTAGTCCACGCCGTAAACGATGAATGCTAGCTGTTGGGGTGCTTGCACCGCAGTAGCGCAGCTAACGCTTTAAGCATTCCGCCTGGGGAGTACGGTCGCAAGATTAAAACTCAAAGGAATTGACGGGGGCCCGCACAAGCGGTGGAGCATGTGGTTTAATTCGAAGCAACGCGCAGAACCTTACCATCCCTTGACATGTCGTGCCATCCGGAGAGATCCGGGGTTCCCTTCGGGGACGCGAACACAGGTGCTGCATGGCTGTCGTCAGCTCGTG
+
CCCCCGDEGGGGGGGGGGGGFFGGGGGGGGGGGGGGGGGGGGGGGGGGGGGGGGGGGFGGGGGGGGGGGGFGGGGGGGGGGGGGGGGGGGGGGGGGGGGGGGGGFFGGGGGGGGGGGGFGGGGGGGGGGGGGGFDGGGGGGGGGGGGGGGCFGGGGGGGECEGGGGGGGGGGGFFGGGGGGGGGGGGGFFGGGGGGGGGGGDGGGGGGGGFGGGGGGGGDGGGGGGGGGEGGGGGGGDCGGGGGCE8CGGC?FGGGGGGDGGEGGEEGGGEGDFGGCC?FE:ECGGGGGGFGG*:F?C=75
@M01751:259:000000000-C669V:1:1102:2147:13296 1:N:0:AGAGTC
AACCGAGAAACAGGATTAGATACCCTGGTAGTCCACGCCGTAAACGATGTCGACTTGGAGGTTGTTCCCTTGAGAAGTGGCTTCCGGAGCTAACGCGTTAAGTCGACCGCCTGGGGAGTACGGCCGCAAGGTTAAAACTCAAATGAATTGACAGGGGCCCGCACAAGCGGTGGAGCATGTGGTTTAATTCGATGCAACGCGAAGAACCTTACCTGGCCTTGACATCCAGAGAACTTAGCAGAGATGCTTTGGTGCCTTCGGGAACTCTGAGACAGGTGATGCATGGCTGTCGTCAGCTAGG
+
CCCCCGGGGGGGGGGGFGGGGGGGFGGGGGGGFFFFGGFGFGGGGGGGGFAAF@FEGGGGGDGF,EEFFGFGFGGGGGGGGGGFF:FGDFCEFAFFEFFGGG9FEF>>C@:CGGGGGGGGE7EFGG7FEEGFGGGGF,BDDFFFFGGGFGGF>FFGGG@@FFDFG<D>FGFGGCFGGGGGGGFFGCFFF:FCFGFFGABFEGCGFFE*@FE8CFFGGGGEFGGGGA68+CFFFGFGGG?FGFC8EFGGGGF+;8F?FCE5CE>**<2+0@FGFGG5C6++2<:FFGGFEFGFFFFG6++3*
@M01751:259:000000000-C669V:1:1102:10500:13421 1:N:0:AGAGTC
TCTCAGTCACGTCATCCCCACCTTCCTCCGGCTTATCACCGGCAGTCCCCCTAGAGTGCCCAACCAAATGCTGGCAACTAAGGGCGAGGGTTGCGCTCGTTGCGGGACTTAACCCAACATCTCACGACACGAGCTGACGACAGCCATGCAGCACCTGTGTCCTCGTCCCGAAGGAACGACCTCATCTCTGAAGTCTGCGAGGCATGTCAAGGGCTGGTAAGGTTCTTCGCGTTGCATCGAATTAAACCACATGCTCCACCGCTTGTGCGGGCCCCCGTCAATTCATTTGAGTTTTAACCTT
+
CCCCCGGGGGGGGGGGGGGGGGGGGGGGGGGGGGGGGGGGGGGGGGGCFGGGGGGGGGGGGGGGGGGGGGGGFFGFGGGGGGGGGGGGGGGGGGGGEGGGGGGGGGGGGGGGGGGGGGGGG9FGGGGGGGGGGGGFCFGGGGGFGGCAFFFGGGGGGFGGGGGGGGGGDGGGGGGGGGGGGGGGGGGGGGGGGFFGFG7FGGGGGGGGGCFGDGGGGGGGGG7CEFGFGDDEGDEFFG*;?CGFFCCGGGG8+<7+<@CCCECCECCFCEDGGEEGG58?CEFGFG:C79*3<CF@EF7FG
@M01751:259:000000000-C669V:1:1102:24625:13545 1:N:0:AGAGTC
TCTCAGTCACGTCATCCCCACCTTCCTCCGGTTTATCACCGGCAGTCTCCTTTGAGTTCCCGACCGAATCGCTGGCAACAAAGGATAAGGGTTGCGCTCGTTGCGGGACTTAACCCAACATTTCACAACACGAGCTGACGACAGCCATGAAGCACCTGTCCCACGGTTCCCGAAGGCACTGAGGCCTCTCTGCCAGCTTCCGTGGAAGTCAAGAGTAGGTAAGGTTCTTCGCGTTGCTTCGAATTAAACCACACGCTCCACCGCTTGTGCGGGCCCCCGTCACTTCCTTTGAGTTTTAGCC
+
CCCCCCGGFGGGGCGFGGFGCC8FGFECFE@FG>F<FFGGGGGGGFGGGGGGGGGGFGFE@G7FFFFCECFDEEEGFE=F,C@,CFEADE4EFGF7>+CBFF?EF>FBFGECGGFGGGGGGGCDGGGFGF>B>@FGFDGC:>C7D<B>,,@CC<DFFFG8,8>CF7FEGG@GE@FCCCF<FG:*<*8C@C:,<F,C*2FGCCF:7*,<<C92<<FF9BF>FF,<7<E+A<@>EC?*2+<28;8<F<C97CFC:*2:C?EDFF55CCGE<E*2**:=>ECEE5*:+<<?EG++:<9CF<69+
@M01751:259:000000000-C669V:1:1102:6163:13593 1:N:0:AGAGTC
AACCGAGAAACCGGATTAGATACCCTGGTAGTCCACGCCGTAAACGATGTCGACTTGGAGGTTGTTCCCTTGAGGAGTGGCTTCCGGAGCTAACGCGTTAAGTCGACCGCCTGGGGAGTACGGCCGCAAGGTTAAAACTCAAATGAATTGACGGGGGCCCGCACAAGCGGTGGAGCATGTGGTTTAATTCGATGCAACGCGAAGAACCTTACCTACTCTTGACATCCACGGAATTCGGCAGAGATGCCTTAGTGCCTTCGGGAACCGTGAGACAGGTGCTGCATGGCTGTCGTCAGCTCGT
+
CCCCCGGGGGGGGGGGGGGGGGGGGGGGGGGGGGGGGGGGGGGGGGGGGGGGGGGGGGFGGGGGGGGGGGGGGGGGGGGGGGGGGGGGEGGGGGGGGGGGGGGGGGGGGGGGGGGGDGGGGGGGGGGGGGGGGGGGFGGGFEGGGGGGGGGGGGEGGGGGCGGGGFGGGGGDGGGGGGGGFGGGGGFGGGFGGDDGGGGGGGGGGGGGGGGGGGCGGGGGGGGGGGGGGDGGGGGGGFGGGGGGGGGGGGGGGGGGGGGGC5CEFFEGFGGGGGGCFGGGFGFGFFGFCEGGGGGGGFGG5
@M01751:259:000000000-C669V:1:1102:16261:13708 1:N:0:AGAGTC
AACCGAGAAACAGGATTAGATACCCTGGTAGTCCACGCCGTAAACGATGTCGACTTGGAGGTTGTTCCCTTGAGGAGTGGCTTCCGGAGCTAACGCGTTAAGTCGACCGCCTGGGGAGTACGGCCGCAAGGTTAAAACTCAAATGAATTGACGGGGGCCCGCACAAGCGGTGGAGCATGTGGTTTAATTCGATGCAACGCGAAGAACCTTACCTACTCTTGACATCCAGCGAACTTAGCAGAGATGCTTTGGTGCCTTCGGGAACGCTGAGACAGGTGCTGCATGGCTGTCGTCAGCTCGG
+
CCCCCGGGGGGGGF<FGGFGGGGGFC@FGGGGGCFFECFGGGEFFCGFDFFG@CGGGGFGEFGGGCDGGFGGGEC@@FGGGGGFEEEEFGGGCCCEGGGGGFGFGGGGGCGGGGGGGGGGFGEFEFGGGGGGGGGGGFGGGGGGGGGGGGGFEGDGGGC@CF7FEFFGGGFGGGGFFFG9F9+F+<CBC:FG?FC9CEGEEGEE5@CGGCFFFEFDFGGFCFGGF6C:?GCGECFFGF7CFF*;<9EC7<FCCGGGGGG5EGGDFE5CCCFCG@EEFGGCGGDFFCFGDFGDFGFDFC?C*
@M01751:259:000000000-C669V:1:1102:9265:13708 1:N:0:AGAGTC
TCTCAGTCACGTCATCCCCACCTTCCTCCGGTTTATCACCGGCAGTCTCCTTTGAGTTCCCGACCGAATCGCTGGCAACAAAGGATAAGGGTTGCGCTCGTTGCGGGACTTAACCCAACATTTCACAACACGAGCTGACGACAGCCATGCAGCACCTGTCTCACGGTTCCCGAAGGCACTAAGGCATCTCTGCCGAATTCCGTGGATGTCAAGAGTAGGTAAGGTTCTTCGCGTTGCATCGAATTAAACCACATGCTCCACCGCTTGTGCGGGCCCCCGTCAATTCATTTGAGTTTTAACC
+
CCCCCGGGGGGGGGGGGGGGGGGGGGGGGGGGGGGGGGGGGGGGGFGGGGGGGGGGFGGGGGGGGG@88BCFGGGGGGGGGGGGGGGGGGGGGCGGGGGGGGGGGGGGGGGGGGGGGGGGGGGGGGGGGGGGGGGGGGGGGGGGGGGGGFGGGGGGFGGGGFGGGGGGGGGGGGD:<CGGFGGGGGGGGGFEGGGGGGGGGGGG7FECCFGGGGGGGGGGGGGGGGFFGGFGGGGGGGGG5EFGGFCFGDFGGGGGGGG?EEGEEGFE@FGGGDEGGGGCG?E7FF7@GGG7CGGGGGG7<
@M01751:259:000000000-C669V:1:1102:9121:13767 1:N:0:AGAGTC
TCTCAGTCACGTCATCCCCACCTTCCTCCGGTTTATCACCGGCAGTCTCCTTTGAGTTCCCGACCGAATCGCTGGCAACAAAGGATAAGGGTTGCGCTCGTTGCGGGACTTAACCCAACATTTCACAACACGAGCTGACGACAGCCATGCAGCACCTGTCTCACGGTTCCCGAAGGCACTAAGGCATCTCTGCCGAATTCCGTGGATGTCAAGAGTAGGTAAGGTTCTTCGCGTTGCATCGAATTAAACCACATGCTCCACCGCTTGTGCGGGCCCCCGTCAATTCATTTGAGTTTTAACC
+
CCCCCGGGGGGGGGGGGGGGGGGFGGGGGGGGGGGGGGGGGGGGGGG<FGGGGGGGGGGGGGGGGG@8BBFFGGGGGGGGGGGGGGGGGGGGGGGGGGGDGFGGGGGGGGGGGGGGGGGGFGGFGGFGGGGGGGGGGGGG=FGGGGGGGGGGGGGGGGGGGGGGGGGGGGGG7CEFGGGGFGGGGGGGGGGGGGGGGCGGGFGGGEGGGGGGGFGF9FGGGGGGGGGFGFGC8?:CCFGFEFGGGGGEGGGGGG?FGGCGGFCEGDGGGFCGGGGGGGGGDGGGGEFFFGGGGGFGGEGGF
@M01751:259:000000000-C669V:1:1102:20609:13780 1:N:0:AGAGTC
TCTCAGTCACGTCATCCCCACCTTCCTCCGGTTTGTCACCGGCAGTCTCCTTAGAGTGCCCACCATAACGTGCTGGTAACTAAGGACAAGGGTTGCGCTCGTTACGGGACTTAACCCAACATCTCACGACACGAGCTGACGACAGCCATGCAGCACCTGTGTCAGAGTTCCCGAAGGCACCAATCCATCCCTGGAAAGTTCTCTGCATGTCAAGGCCTGGTAAGGTTCTTCGCGTTGCTTCGAATTAAACCACATGCTCCACCGCTTGTGCGGGCCCCCGTCACTTCATTTGAGTTTTAAC
+
CCCCCGFGFGGGGFFFEGGDGGGGGGGDFGGG@F7F@EEFGGCFG@CEF@F9EF<CEGCGGFCG<EC<A@CFDDFGE<<@,EFCCCEFF<8=E=CD7>FE@@C,B::@+CB9F<,:=BFCG<?,EB<?:F@EF@F>BAFB7:CCF8FDGFGFA@<8<>CCFFFDFGGGGGCECG7FEFFFFBFCFFFFG,F:CF7@:CBC;,,@BA@@CA,3F@7F<<C7,<<,,?<+?CC@7C<CF7C<,*8<75CCFF*;:F6CFG7+0AE>C*;FF++A88:**:8**;8770<+0<?E:8<CCF?<2
@M01751:259:000000000-C669V:1:1102:13600:13797 1:N:0:AGAGTC
TCTCAGTCACGTCATCCCCACCTTCCTCCGGTTTATCACCGGCAGTCTCCCTAGAGTGCCCAACTGAATGATGGCAACTAAGGACGTGGGTTGCGCTCGTTGCGGGACTTAACCCAACATCTCACGACACGAGCTGACGACAGCCATGCAGCACCTGTGTTCGCGTCCCCGAAGGGAACCCCGGATCTCTCCGGATGGCACGACATGTCAAGGGATGGTAAGGTTCTGCGCGTTGCTTCGAATTAAACCACATGCTCCACCGCTTGTGCGGCCCCCGTCAATTCATTTGAGTTTTAACCTT
+
CCCCCGGGGGGGGGGGGGGGGGGGGGGGGGGGGGGGGGGGGGGGGGGGGGGGGGGGGGGGGGGGGGGGGGGGGGGGGGGGGGGGGGGGGGGGGGGGGGGGGGGGGGGGGGGGGGGGGGGGGFGGGGGGGGGGGGGGGGGGGGGGGGGGGGGGGGGGGGGGGGGGGGGGGGGGGGGGGGGGGGGGGGGDFFGGDGGEGGGDFEEGGGGGGGGGGGGGGGGGGGGFGGGFFEE8EGGGFGGGGGGGGGGGGGGFG6C?FFGGGDG>EFGCEGGGGGCEEGGDEFDFFGGGGGC:CGGDFG?CF
@M01751:259:000000000-C669V:1:1102:6776:13857 1:N:0:AGAGTC
AACCGAGAAACAGGATTAGATACCCTGGTAGTCCACGCCGTAAACGATGAATGCCAGCCGTTGGCCTGCTTGCAGGTCAGTGGCGCCGCTAACGCATTAAGCATTCCGCCTGGGGAGTACGGTCGCAAGATTAAAACTCAAAGGAATTGACGGGGGCCCGCACAAGCGGTGGAGCATGTGGTTTAATTCGAAGCAACGCGCAGAACCTTACCATCCCTTGACATGGCATGTTACCTCGAGAGATCGGGGATCCTCTTCGGAGGCGTGCACACAGGTGCTGCATGACTGTCGTCAGCTCGTG
+
CCCCCGGEGGGGGGGGGGGGGGGGGGGGGGGGFGFGGDFGGGGGFEG?8EFGCGGGGGGGGGGGGGGFGGGGGFGGGGGGGDFGGGGGGGGGGGGEGGGGGFGFGGCGGGCGGGGGGGGGGDGDDGGGGGGGGGGGGGGGGGGGGGGGGGFGGGGGGFEGGGGGFGGGG:<FGGGGGGFGGGGGGGGGGGGGGGGGGGGCE5?EGGDGGGFGGFEFGGGFCGGC+;FGDGG9CFFGGGGGGG*:AEGGGC8CFDGGGGGGGDEG>8EGC7@FDGCFAFGC?89<AFFGGGGGFFGG7<=C/
@M01751:259:000000000-C669V:1:1102:18914:13952 1:N:0:AGAGTC
AACCGAGAAACAGGATTAGATACCCTGGTAGTCCACGCCCTAAACGATGTCTACTAGTTGTCGGGTTTTAATTAACTTGGTAACGCAGCTAACGCGTGAAGTAGACCGCCTGGGGAGTACGGTCGCAAGATTAAAACTCAAAGGAATTGACGGGGACCCGCACAAGCGGTGGATGATGTGGATTAATTCGATGCAACGCGAAAAACCTTACCTACCCTTGACATGTCAGGAATGCCGAAGAGATTTGGCAGTGCCCGAAAGGGAACCTGAACACAGGTGCTGCATGGCTGTCGTCAGCTCG
+
CCCCCGGGGGGGGGGGGGGGGGGGGGGGGGGGGGGGGGGGGGGGGGGGGFGGGGGGGGGGGGGGGGGEGGGGGGGGGGGGFGGGGGGGGGGGGGGGGGGGGGGGGGFGGGGGGGGGGGFGGGGGGGGGGGGGFGGGCFGFFFGGGGGGGGGGGGGCFGGGGGGGEGGGGFGGGGGGGGGGGGGGGGGGGGGGFGGGGGGGGGGGGGEGGGGGGGGGGGGGGGGGGGGGGGFGGGGGGGGGGGGGGGGGGGGGGGGFGGGEGGGGFGGGGGGGGGGFGGGGFGGFFGGGGGGGGGGGGGFGG
@M01751:259:000000000-C669V:1:1102:24801:13953 1:N:0:AGAGTC
AACCGAGAAACAGGATTAGATACCCTGGTAGTCCACGCCGTAAACGATGATAACTAGCTGTCCGGGCACTTGGTGCTTGGGTGGCGCAGCTAACGCATTAAGTTATCCGCCTGGGGAGTACGGCCGCAAGGTTAAAACTCAAAGGAATTGACGGGGGCCTGCACAAGCGGTGGAGCATGTGGTTTAATTCGAAGCAACGCGCAGAACCTTACCAGCGTTTGACATGTCCGGACGACTGGCAGAGATGCCTTTCTTCCCTTCGGGGACTGGAAACCAGGTGCTGCATGGCTGTCGTCAGCTC
+
CCCCCGGEGGGGGDDEGGGGGGGGGGGGGGGGGGGGGGGGGGGGGGGGGGGGGGGGDGGGGGGGGGGGDGGFGGGGFGGGGGDCGGGGGGGG9FGGGGGGGGGFGFGGDGDEGGGGGGGGGGGGGEGGDGGDGCF9DFDFFGGGCFFCFGGGGGGGGGGGGGGGGGGGGGFGGFFGFFGFGGGGGGGGGFGCGGEGGG7FFGGGGFGGGGGGG7C@E>EG>EGFGGGFD8CEEGGGGGCFGEFFGGGGFFGDFCFGGGGFGF5EGGE65*2:+*;;CGGGGGGGGCFFFF=C95*;876++
@M01751:259:000000000-C669V:1:1102:14326:13972 1:N:0:AGAGTC
AACCGAGAAACAGGATTAGATACCCTGGTAGTCCACGCCGTAAACGATGTCGACTTGGAGGCTGTGAGCATGACTCGTGGCTTCCGGAGCTAACGCGTTAAGTCGACCGCCTGGGGAGTACGGCCGCAAGGTTAAAACTCAAATGAATTGACGGGGGCCCGCACAAGCGGTGGAGCATGTGGTTTAATTCGATGCAACGCGAAGAACCTTACCTGCTCTTGACATCCACGGAATTCGGCAGAGATGCCTTAGTGCCTTCGGGAACCGTGAGACAGGTGCTGCATGGCTGTCGTCAGCTCGT
+
CCCCCGGGGGGGGGGGGGGGGGGGGGGGGGGGGGFGGGFFFGGGGGGGGGGGGGGGGGGGGGGGGGGGGGGGGGFGGGGGGGGGGGGGGGGFDFEGGGFGGGGGGGGGGGGGGGGGGGGGGGGGGGGGGGGGGGGGGGGGGGGGGGG=DFGGGGGGGGGGGG@FEGFGGGGGGGGCFGGGFFFGGGGGGGGG9FEFGGGGG5EEEFFGFGFFCFDGEFGG?EGGGGGGFGDCGGG+;FEEGG5CFE7<@EFGGGGGGGGEEGEGGGGG5CEGGGGGGGGG7CCGCFFGEFGF8F=?EFGE/
@M01751:259:000000000-C669V:1:1102:20483:14001 1:N:0:AGAGTC
TCTCAGTCACGTCATCCCCACCTTCCTCCGGTTTATCACCGGCAGTCTCCTTTGAGTTCCCGACCGAATCGCTGGCAACAAAGGATAAGGGTTGCGCTCGTTGCGGGACTTAACCCAACATTTCACAACACGAGCTGACGACAGCCATGCAGCACCTGTCTCACGGTTCCCGAAGGCACTAAGGCATCTCTGCCGAATTCCGTGGATGTCAAGAGTAGGTAAGGTTCTTCGCGTTGCATCGAATTAAACCACATGCTCCACCGCTTGTGCGGGCCCCCGTCAATTCATTTGAGTTTTAACC
+
CCCCCGGGGGGGGGGGGGGGGGGGGGGGGGGGGGGGGGGGGGGGGGGGGGGGGGGGGGGGGGGGGG@88BEFGGGGGGGGGGGGGGGGFGGGGGGGGGGGGGGGGGG>FGGGGGGGGGGGGGGGGGGGGGGGGGGGGGGFGDGGGGGGGGGGGGGGGGGGGGGGGGGGGGGGGGGGGGGGGGFGGGGGBFGGGGGGGGGGGGGGGDGGGFGGGGGGGGGGGGGGGGGGGGGGGGGGGGGGGG?GGGFGGFGGGGGGCFGGGGGGGGGGEGGGCEGGGGGEG5CGGGGFGGGCFGGGGGGGG
@M01751:259:000000000-C669V:1:1102:6986:14008 1:N:0:AGAGTC
TCTCAGTCACGTCATCCCCACCTTCCTCCGAGTTGACCCCGGCAGTCTCCTATGAGTCCCCGCCATAACGCGCTGGCAACATAGAACGAGGGTTGCGCTCGTTGCGGGACTTAACCCAACATCTCACGACACGAGCTGACGACAACCATGCACCACCTGTGTACCGACCTTGCGGGGCGACCATCTCTGGCCGTTTCCGGTACATGTCAAGCCTTGGTAAGGTTCTTCGCGTTGCATCGAATTAATCCGCATGCTCCGCCGCTTGTGCGGGCCCCCGTCAATTCCTTTGAGTTTTAATCTT
+
CC9CCGGGGGGGGGGGGGGGGGGGGGGGGGGGGGGGGGGGGGGGGGGFGGGGGGGGGGGGGEGGGGGGGGGGGGGGGGGGGGGGGGGGGGGGGGGGGGGGGGGFGGGGGGGGGGGGGGGGGGGDGGGGGGGGDGGGGGGGGEEGGGGGGGF:FG:FG8BGGGGGGEEGGGGGGGGGGGCGGGCFG9CFGGGGGGGGGGGGGGGGGCG@+CEGGGGGGGGG6CCFCFFC>EEGGEGGGFCCEGFGGFGGGGGECG?FGC;EEGGGGG6:?ECEEGGGCGE88?:7CFGG73@FFGFFGECCG
@M01751:259:000000000-C669V:1:1102:13309:14048 1:N:0:AGAGTC
TCTCAGTCACGTCATCCCCACCTTCCTCCGGTTTGTCACCGGCAGTCTCCTTAGAGTGCCCACCATAATGTGCTGGTAACTAAGGACAAGGGTTGCGCTCGTTACGGGACTTAACCCAACATCTCACGACACGAGCTGACGACAGCCATGCAGCACCTGTGTTACGGCTCTCTTTCGAGCACTCCTCTATCTCTAAAGGATTCCGTACATGTCAAAGGTGGGTAAGGTTTTTCGCGTTGCATCGAATTAAACCACATCATCCACCGCTTGTGCGGGTCCCCGTCAATTCCTTTGAGTTTCA
+
CCCCCGGGGGGGGGGGGGGGGGGGGGGGGGGGGGGGGGGGGGGGGGGGGGGGGGGGGGGGGGGGGGGGGGGGGGGGGGGGGGGGGGGGGGGGGGGGGGGGGGGGGGGGGGGGGGGGGGGGGGGFGGGGGGGGGGGGGGGGEGGGGGGGGGGGDFGGGFFGGGGGGGGGCGGGGGGGDGGGGGFGGGGGFFG@FGGGFGGGGGFG:FC:*@FG9ACGFFGFGGGFFGGGFGGGGEDGGG7FGGGEG6FFDFGGGGGFCG7:FFFFG8E:C>F6C8=C:EGGGGEEG5:0<C9CGDCGGEFG+
@M01751:259:000000000-C669V:1:1102:22188:14080 1:N:0:AGAGTC
TCTCAGTCACGTCATCCCCACCTTCCTCCGGTTTATCACCGGCAGTCTCCTTTGAGTTCCCGACCGAATCGCTGGCAACAAAGGATAAGGGTTGCGCTCGTTGCGGGACTTAACCCAACATTTCACAACACGAGCTGACGACAGCCATGCAGCACCTGTCTCACGGTTCCCGAAGGCACTAAGGCATCTCTGCCGAATTCCGTGGATGTCAAGAGTAGGTAAGGTTCTTCGCGTTGCATCGAATTAAACCACATGCTCCACCGCTTGTGCGGGCCCCCGTCAATTCATTTGAGTTTTAACC
+
CCCCCGGGGG;FFGGGGGGGGGGGGGGGGGGGGGGGGGGGGDGGDFGGGGGGGGGGGGGFGGGGGG888BCFGGGGGGGGGGGGGGGGGGGGGGGGGGGGGGGGGGGGGGGGGGGGGGGGGGGGGGFGGGGGGGGGGGGGGGGGGGGFGGGCFFGGGFGFFGGGGFGGGGGGGGGGGGGGFGGGGGGGGGGGGGGDGGFFGGGGGGGGCFGFGGGGGFGGGGGGGGGGGGGEGCEEGGGGGGGGGGGGFGGGGGGFCGGCGGEEGGFGGGCEEGEGGC*2;*;?FCCFGFG7CFGGGDG7<
@M01751:259:000000000-C669V:1:1102:6782:14143 1:N:0:AGAGTC
TCTCAGTCACGTCATCCCCACCTTCCTCCGGTTTATCACCGGCAGTCTCCTTTGAGTTCCCGACCGAATCGCTGGCAACAAAGGATAAGGGTTGCGCTCGTTGCGGGACTTAACCCAACATTTCACAACACGAGCTGACGACAGCCATGCAGCACCTGTCTCACGGTTCCCGAAGGCACTAAGGCATCTCTGCCAAATTCCGTGGATGTCAAGAGTAGGTAAGGTTCTTCGCGTTGCATCGAATTAAACCACATGCTCCACCGCTTGTGCGGGCCCCCGTCAATTCATTTGAGTTTTAACC
+
CCCCCGGGGGCFFGGGGGGGEGGGGFGFFEGECFGFGFCFGGGGGGGFGGGGFGEGGGGGGGGGGG@88B@FGGGGDGFFGGGGGGGG9FGF@FGDGGGGGGGGGCFCDGGGGGGGGGGGGFFGGGGGGGGFGDG7FF8CFECFGGFF8FGGGFGGGFFGGGGGGGGGEGGGGCEGGGGCF@FCGGGC,>FGGGGFFFCFGGGGGGGGGGFGFGGECFGFGGGGFGGGGGGGGGGDE6<FCG8EFGG?E6FEGG?F7F?EEGGGGGGGGF8*:CGDEGGGEDGGFGGFGG?+*+<9CCFE7
@M01751:259:000000000-C669V:1:1102:21371:14163 1:N:0:AGAGTC
TCTCAGTCACGTCATCCCCACCTTCCTCCGGTTTGTCACCGGCAGTCTCCTTAGAGTGCCCACCATAACGTGCTGGTAACTAAGGACAAGGGTTGCGCTCGTTACGGGACTTAACCCAACATCTCACGACACGAGCTGACGACAGCCATGCAGCACCTGTGTCAGAGTTCCCGAAGGCACCAATCCATCTCTGGAAAGTTCTCTGCATGTCAAGGCCTGGTAAGGTTCTTCGCGTTGCTTCGAATTAAACCACATGCTCCACCGCTTGTGCGGGCCCCCGTCAATTCATTTGAGTTTTAAC
+
CCCCCGGGGGGGGGGGGGGGGGGGGGGGGGGGGGDGGGGGGGGGGGGGGGGGGGGGGGGGGGGGGGGGGGGFGGGGGGFGGGGGGGGGGGGGGGGGGGGGGGGGGGDGGGGGGGEFGGGGGGG,EFGGGEDGGGGGDGGFGGGGGGGGGGGGGGGGGGGGGGGGGGGGGGGGGGECCGFGGGGGGFGGGCFFFGGGGFGGGGFGGGFGGGGF@FG7EFF7CFFFFGGGGGFGDCFGGGGGG>:FGGGGGG?FCFG?8:F?CEGGDGGCF+<>ED*:?CEG:EGGFGGGGGGGFGD7FGDG9
@M01751:259:000000000-C669V:1:1102:17788:14213 1:N:0:AGAGTC
AACCGAGAAACCGGATTAGATACCCTGGTAGTCCACGCCGTAAACGATGTCGACTTGGAGGTTGTTCCCTTGAGGAGTGGCTTCCGGAGCTAACGCGTTAAGTCGACCGCCTGGGGAGTACGGCCGCAAGGTTAAAACTCAAATGAATTGACGGGGGCCCGCACAAGCGGTGGAGCATGTGGTTTAATTCGATGCAACGCGAAGAACCTTACCTACTCTTGACATCCACGGAATTCGGCAGAGATGCCTTAGTGCCTTCGGGAACCGTGAGACAGGTGCTGCATGGCTGTCGTCAGCTCGG
+
CCCCCGGGGGGGGG7CFGGGGGGGGGGGGGGGGGGGGGGGGGGGGGGGGGGGGGGGGGGGGGGGGGGGGGGGGGGGGGGGGFGFGGGGGGGG<FGGGGGGGGGGGGGGGGGGGGGGGGGGGGGDGGGGGGGGGGGGGGGFAFGGGGGGCFGGGGGGGGGGGGGGGGGGGGGCEGGGGGGGGGFGGFGGGGGGFG5CFFGGGGGGGGGGFGGFEGGGGGGGGGGGGGFGGGGGGGFCCCEGG>CC99FFGCEFGGGFGGFEGGG5CF>CF>EFGGCC<+A9EGCCGGGGCEGG;A*;FGG5*
@M01751:259:000000000-C669V:1:1102:15266:14219 1:N:0:AGAGTC
AACCGAGAAACAGGATTAGATACCCTGGTAGTCCACGCCGTAAACGATGTCGACTTGGAGGTTGTTCCCTTGAGGAGTGGCTTCCGGAGCTAACGCGTTAAGTCGACCGCCTGGGGAGTACGGCCGCAAGGTTAAAACTCAAATGAATTGACGGGGGCCCGCACAAGCGGTGGAGCATGTGGTTTAATTCGATGCAACGCGAAGAACCTTACCTACTCTTGACATCCACGGAATTCGGCAGAGATGCCTTAGTGCCTTCGGGAACCGTGAGACAGGTGCTGCATGGCTGTCGTCAGCTCGT
+
CCCCCGGGGGGGGGGGGGGGGGGGGGGGGGGGGGGGGGGGGGGGGGGGGGGGFGGGGGGGGGGGGGGGGGGGGGGGGGGGGGGGGGGDEGGG?FEFGGGGGGGGGGGGGGGGGGGGGGGGGGGDGGGGGGGDFGFGGGGGGGGGGGGGGFGGGGGGGGGGGGGGGGGGGGGGGGGGGGGFEG7FGGFGGGGGGGGGGGGGGGEEGGGGGGGGGGGGFGGGFGGGGGGGFEGEEGFFGGDEGGGGFGGGGGGGGGGGGFFGGGDGGGGGGGGGGGGGGGGGGGGFGGGD>FGGGGGGGGGC:
@M01751:259:000000000-C669V:1:1102:3576:14278 1:N:0:AGAGTC
TCTCAGTCACGTCATCCCCACCTTCCTCGCGGCTTATCACCGGCAGTCTCCCTAGAGTGCCCAACTGAATGATGGCAACTAAGGACGTGGGTTGCGCTCGTTGCGGGACTTAACCCAACATCTCACGACACGAGCTGACGACAGCCATGCAGCACCTGTGTTCGCGTCCCCGAAGGTAACCCCGGATCTCTCCGGATGGCACGACATGTCCATGGATGGTAAGGTTCTTCGCGTTGCTTCGAATTAAACCACATGCTCCACCGCTTTTGCTGTCGCCCCTCAATTCCCTTGAGTTTTAATC
+
CCCCCGGFFG@FDEGCFAFGGCEG8EGGGGGGGG@FGGCG<C:FFCFEGGGGG96<AEFFGGF,B<@FAFFFG<9F,FFGFGCEGGG=,:CFCCF+@FCC@ABFF=:FGGGFGGG8FDFFGG5?,?A=F7>+==>=B,=<+@F@DF,@3DFFGCGFF3FD,@F*<CFGDGGGG7FD,?<CFFG*=FCEGF@FFF77CCDC86:AEEGGF70++<*8C?F9CC9<F?FG+AC5EEEEEFGG*:CCF7ACGC*8AFFFCGGGGEDECC*<+A+9+<*/87*:C*CFGGG9CC*<+<+A9+<90
@M01751:259:000000000-C669V:1:1102:24063:14397 1:N:0:AGAGTC
TCTCAGTCACGTCATCCCCACCTTCCTCCGGTTTATCACCGGCAGTCTCCTTTGAGTTCCCGACCGAATCGCTGGCAACAAAGGATAAGGGTTGCGCTCGTTGCGGGACTTAACCCAACATTTCACAACACGAGCTGACGACAGCCATGCAGCACCTGTCTCACGGTTCCCGAAGGCACTGAGGCATCTCTGCCAGATTCCGTGGATGTCAAGAGTAGGTAAGGTTCTTCGCGTTGCATCGAATTAAACCACATGCTCCACCGCTTGTGCGGGCCCCCGTCAATTCATTTGAGTTTTAAAC
+
CCCCCGGGGGGGGGGGGGGGFGGGGGFEFGEGG7EFGGGGGGGGGGGGFGGGGGGGGGGGGCEEGG@88BFFGGGGGGGGGGGGGFGCFFDFGGGGGGGGGGGGDGGG>CGFFFEFGGGGGGGGGGGGGGGGGGGGGDDGGGGGCFGGGGGGGGGGGGGGGGGGGGGGGFGGGGGGGGGFFGGGGGGGFGGGGGGGGFGGFFGGGGGGGFGFGGGGEGGFGGG?9F<CGFFCGEGGGGGGG?CFGGGG?FFGGG?FCFGGGGGGGGGGF@EGDEGGGGG;;;EGGGGGFG?CGGGGGFC++
@M01751:259:000000000-C669V:1:1102:8730:14403 1:N:0:AGAGTC
TCTCAGTCACGTCATCCCCACCTTCCTCCGGCTTATCACCGGCGGTTCCTTTAGAGTACCCAACCAAATGATGGTAACTAAAGGCGAGGGTTGCGCTCGTTGCGGGACTTAACCCAACATCTCACGACACGAGCTGACGACAGCCATGCAGCACCTGTGTTCCAGTCCCCGAAGGGAAGAAAGGCATCTCTGCCAGTCGTCCGGACATGTCAAACGCTGGTAAGGTTCTGCGCGTTGCTTCGAATTAAACCACATGCTCCACCGCTTGTGCAGGCCCCCGTCAATTCCTTTGAGTTTTAAC
+
CCCCCGGGGGGGGGGGGGGGGGGGGGGGGGGGGGGGGFGGGGGGGGGGGGGGGGGGGGGGGFGGGGGGGGGGGGFFGGGGGGGGGGGGGGGGGGGGGGGGGGGGGGEGGGCFGGGGGGGGGFFGGGGGCEGGDGG8<DGCFGGGGGGGGGFGCGGGGGGGGGGGGGG>FGGCGGGGGFGCCFGGGGGGGGGGGGC7FGDGFGGG@8*CFFG9FFGEGGDCFGGGGGFFGGGGGGGGGGG?FG5FGGCFGGGGGGGGG7CGCFGGGGDGGFGFCFGEGGGDEEG=FGGGGGGFFGFFFGGG7
@M01751:259:000000000-C669V:1:1102:5760:14519 1:N:0:AGAGTC
TCTCAGTCACGTCATCCCCACCTTCCTCCGGTTTGTCACCGGCAGTCTCCTTTGAGTTCCCGACCGAATCGCTGGCAACAAAGGATAAGGGTTGCGCTCGTTGCGGGACTTAACCCAACATTTCACAACACGAGCTGACGACAGCCATGCAGCACCTGTCTCACGGTTCCCGAAGGCACTAAGGCATCTCTGCCGAATTCCGTGGATGTCAAGAGTAGGTAAGGTTCTTCGCGTTGCATCGAATTAAACCACATGCTCCACCGCTTGTGCGGGCCCCCGTCAATTCATTTGAGTTTTAACC
+
CCCCCGGGGGGGGGGGGGGGGGGGGGGGGGGGGGGGGGGGGGGGGGGFGGGGGGGGGGFGGGGGEG@88BCFFGGGGGGGGGGGGGGGFGGGGGGGGGGGGGGGGGGGGGGGGGGGGGGGGGGGGGGGGGGGGGGGGGGGGGGGGGGGGGGFGGGGGGGGGGGGGGGGGGGGGGGGGGGGGGGGGGGGFGGDEGGCFGGGGGGCFGGGGDDGGGGGGGGGGGGGBCFGGFEGDGGGG6EGGGFFGGGGGGGGGGGF9CF6FGGGGGGG6CGGCGGDGGGGG>CFGG+AFGDCFFCGGGGEC
@M01751:259:000000000-C669V:1:1102:6730:14549 1:N:0:AGAGTC
AACCGAGAAACCGGATTAGATACCCTGGTAGTCCACGCCGTAAACGATGTCGACTTGGAGGTTGTTCCCTTGAGGAGTGGCTTCCGGAGCTAACGCGTTAAGTCGACCGCCTGGGGAGTACGGCCGCAAGGTTAAAACTCAAATGAATTGACGGGGGCCCGCACAAGCGGTGGAGCATGTGGTTTAATTCGATGCAACGCGAAGAACCTTACCTACTCTTGACATCCAGCGAACTTAGCAGAGATGCTTTGGTGCCTTCGGGAACGCTGAGACAGGTGCTGCATGGCTGTCGTCAGCTCGT
+
CCCCCGGGGGGGGGGGGGGGGGGGGGGGFGGGGGGGGGGGGGGGGGGGGGGGGGGGGGGGGGGGDGGGGCFFGGGGGGGGDGGFFGGGGGGGGGDDGGGGGFGGDEGGGGGGGGGGGGGGGGGGGGGGGEGGGGGFGGGGGGGGGFGGGGGGGGGDGGGGGGDGDGFGEFGGGGGGGGGGGGFGGGCGGGFGGFGFGGGGCGDEDG>>GGGGGG7FGDCFCGGGFGGGG68?EGGGFGGGGDGGGFCCGCFCCFFEFGFGGGD5*/;C8ECFGFEFG6CEGFFGG>CECCECFGGGFGGE*
@M01751:259:000000000-C669V:1:1102:10477:14567 1:N:0:AGAGTC
TCTCAGTCACGTCATCCCCACCTTCCTCCGGTTTATCACCGGCAGTCTCCTTTGAGTTCCCGACCGAATCGCTGGCAACAAAGGATAAGGGTTGCGCTCGTTGCGGGACTTAACCCAACATTTCACAACACGAGCTGACGACAGCCATGCAGCACCTGTCTCACGGTTCCCGAAGGCACTAAGGCATCTCTGCCGAATTCCGTGGATGTCAAGAGTAGGTAAGGTTCTTCGCGTTGCATCGAATTAAACCACATGCTCCACCGCTTGTGCGGGCCCCCGTCAATTCATTTGAGTTTTAACC
+
CCCCCGGGGGGGGGGGGGGGGGGGGGGGGGGGGGGGGGGGGGGGGGGGGGGGGGGGGGGGGGGGGG888BEFGCGGGGGGGGGGGGGGGGGGGDGGGGGGGGGGGGGGGGGGGGGCEGGGGGGGGGGGGFGGGGGGGGGGGGGGGGGGGGGGGFGGFGGGGGGGGGGGGFFGGGGDFGGGGGGGGGGCFFGGGGGGGGGGGGGGDGGGGGGGGGGGGGGGGGGGGGGGGGGEGGGGGGGGGGGGGGGC9EFGFFCGCGGCEGGGGGDGGDEGGGGGGGG8ECEE?FFGGGFFCGGGGGFGC
@M01751:259:000000000-C669V:1:1102:28372:14583 1:N:0:AGAGTC
AACCGAGAAACAGGATTAGATACCCTGGTAGTCCACGCCGTAAACGATGTCGACTTGGAGGTTGTTCCCTTGAGGAGTGGCTTCCGGAGCTAACGCGTTAAGTCGACCGCCTGGGGAGTACGGCCGCAAGGTTAAAACTCACATGAATTGACGGGGGCCCGCACAAGCGGTGGAGCATGTGGTTTAATTCGATGCAACGCGAAGAACCTTACCTACTCTTGACATCCAGCGAACTTAGCAGAGATGCCTTGGTGCCTTCGGGAACGCTGAGCCCGGTGCTGCATGGCTGTCGTCCGCTCGT
+
CCCCCEF7FE,F<@FFFGFFGGGGG<,@EFGGGFFG7@<@FC@D<BF<FECEDF7,,6,C7FFGG?FFGGGFE<ECCFFGG,CE8,BFEGGGC8,CGFFGFGE,BCE+FFC@D+==CC@DEE::7C+C:CF,DFAF9FFEF8@=@CA=<,,@>FFEEEEE*7<CC:33=C*4FC7:<CFG99FFCFDGGGG?@:BF9EECEGGCE+;8CF<EFGF39::FF9:7A<8<:?CEEE>FGECG98CF9@:+AF+<C5C*<0+828>885CEGC*+0**:/:5++32CEC5*/2+/;1*:E5::*
@M01751:259:000000000-C669V:1:1102:3084:14707 1:N:0:AGAGTC
TCTCAGTCACGTCATCCCCACCTTCCTCCGGTTTGTCACCGGCAGTCTCCTTAGAGTGCCCACCATAACGTGCTGGTAACTAAGGACAAGGGTTGCGCTCGTTACGGGACTTAACCCAACATCTCACGACACGAGCTGACGACAGCCATGCAGCACCTGTGTCAGAGTTCCCGAAGGCACCAATCCATCTCTGGAAAGTTCTCTGCATGTCAAGGCCTGGTAAGGTTCTTCGCGTTGCTTCGAATTAAACCACATGCTCCACCGCTTGTGCGGGCCCCCGTCAATTCATTTGAGTTTTAAC
+
CCCCCGGGGGFGGGGGFGEDBBFGGFGAACG@@FCGGGGGGGGGEGGF9FGFGGFAFFFAFFGGGGCFGGFFF?DGGFFFEGGGGGGDFF<FEGGGGDGGGGGGGGG:CEFGGGGGGGFGGGGEFGGGGGGFC+>FBCFFDEGGCFFGGFFFDFGGGDFFFFGGGGGFGGFG@EGFCGGGGE@FCGGFF?FFGGFCCFCGG9@FCEFGFGGGGGGFGFGGG9FGFBA@AF:FFGGDGGGGE7CFGCGFGF8;FFGGGFGFFGGEG>EGGCFGG58CGE8:;EEGFFCCGGGGFGCCECFC+
@M01751:259:000000000-C669V:1:1102:11206:14720 1:N:0:AGAGTC
TCTCAGTCACGTCATCCCCACCTTCCTCCGGTTTATCACCGGCAGTCTCCTTTGAGTTCCCGACCGAATCGCTGGCAACAAAGGATAAGGGTTGCGCTCGTTGCGGGACTTAACCCAACATTTCACAACACGAGCTGACGACAGCCATGCAGCACCTGTCTCACGGTTCCCGAAGGCACTAAGGCATCTCTGCCGAATTCCGTGGATGTCAAGAGTAGGTAAGGTTCTTCGCGTTGCATCGAATTAAACCACATGCTCCACCGCTTGTGCGGGCCCCCGTCAATTCATTTGAGTTTTAACC
+
CCCCCGGGGGGGGGGGGGGGGGGGGGGGGGGGGGGGGGGGGGGGGGGGGGGGGGGGGGGGGGGGGG@88BCFGGGGGGGGGGGGGGGGFFGEFGGGGGEGGFGGDGDGGFGGGGGGGGGGGGGEGGGFGGGGGGGGGGGGGEGGFGGGGGGFGFCGGGFGGGGGGGGGGGGG7CEFGD<<CGFCEGCGGFGGGGGGGGGGGGGFGGCFGFFG:CGFFGGGGGFC<FFGGGGGGGGGGGGGGGGFGC?FGGG5@FFGGFGGGGGGGGGG6FEGGGGGGGGEECEGC?EGGGGGFGGGF?6C7
@M01751:259:000000000-C669V:1:1102:22044:14731 1:N:0:AGAGTC
TCTCAGTCACGTCATCCCCACCTTCCTCCGGTTTATCACCGGCAGTCTCCTTTGAGTTCCCGACCGAATCGCTGGCAACAAAGGATAAGGGTTGCGCTCGTTGCGGGACTTAACCCAACATTTCACAACACGAGCTGACGACAGCCATGCAGCACCTGTCTCACGGTTCCCGAAGGCACTGAGGCATCTCTGCCAGATTCCGTGGATGTCAAGAGTAGGTAAGGTTCTTCGCGTTGCATCGAATTAAACCACATGCTCCACCGCTTGTGCGGGCCCCCGTCAATTCATTTGAGTTTTAACC
+
CCCCCGGGGG,FFEGGGGGGGGGGGGGGGGGGGDGGGGGGGGGGGFGFGGGGGGGGGGGGGGGGGG@88BFFGGGGGGGGGFGGGGGGGGGGGGGEFFGGGGGGGGGGGGGGGGCGFGGGGGGGGGGGGGGGGGGGGGGGGGGGGGGGGGGGGGGGGGGGGGFGGDGFGCFGGGGDGFGG8CFGFFGGGGGFGGGGGGFEGGGCGCDCFGGGGGGGGGCFFGGGGGGFGCFEEGGGGGFFCFFGGGGGGGGGGFGGFGGFGFGGGGGG?FCECEGCE5*AEGCCFFDCGGGFFGGGGGGGG
@M01751:259:000000000-C669V:1:1102:12887:14831 1:N:0:AGAGTC
AACCGAGAAACAGGATTAGATACCCTGGTAGTCCACGCCGTAAACGATGTCGACTTGGAGGTTGTTCCCTTGAGGAGTGGCTTCCGGAGCTAACGCGTTAAGTCGACCGCCTGGGGAGTACGGCCGCAAGGTTAAAACTCAAATGAATTGACGGGGGCCCGCACAAGCGGTGGAGCATGTGGTTTAATTCGATGCAACGCGAAGAACCTTACCTACTCTTGACATCCACGGAATTTGGCAGAGATGCCTTAGTGCCTTCGGGAACTCAGACACAGGTGCTGCATGGCTGTCGTCAGCTCGG
+
CCCCCGGGGGGGGGGGGGGGGGGFGGGGGGGGGGGGGGGGGGGGGGGGGGGGGGGGGGGGGGGGGGGGGGGGGGGGGGGGGGGGGGGGGGGGGGGGGGGGGGGGGGGGGDGGGGGGGGGGGGGGGGGGGGGGGGGGGGGGGGGGGGGGGGGGGGDGGGGGGGGGGGGGGGCGGGGGGGFCCGFGGGFGGGGGGGGGGGGGGGGGGGGGGGGGGGGGGGGGE7@FFCEF8;EGGGGGGGGGG5FGGGGGGGGFFGGGFGGGGGGGGGGGGGFGGGGGFGFGGGGGGGGGEFGGGFFCF?CE*
@M01751:259:000000000-C669V:1:1102:4434:15009 1:N:0:AGAGTC
TCTCAGTCACGTCATCCCCACCTTCCTCCGGTTTATCACCGGCAGTCTCCCTAGAGTGCCCAACTAAATGATGGCAACTAAGGACGTGGGTTGCGCTCGTTGCGGGACTTAACCCAACATCTCACGACACGAGCTGACGACAGCCATGCAGCACCTGTGTTCGCGTCCCCGAAGGGAACCCCGGATCTCTCCGGATGGCACGACATGTCAAGGGATGGTAAGGTTCTGCGCGTTGCTTCGAATTAAACCACATGCTCCACCGCTTGTGCGGGCCCCCGTCAATTCCTTTGAGTTTTAATCT
+
CCCCCGGGGGGGGGGGGGGGGGGGGGGGGDGGGGGGGGGGGGGGGGGGGGGGGGGGGGGGGGGGGFGGGGGDGGGGGGGGGGGFGGGEGGGGGFGGGGGGGGEGGGGFCFADAEEFGGGF<,CEGGGGGGGGG7FGGFEE>EGGFGGD,@FGGFGFGGGGGGF7CCEGGGGGGGC@E7BFGFEEF<FGGGGGGGGDCF:7<FGFCEFG7@EF?5/88CGGGGF9?+CGGG5:EGEDGGFGGGGCFC@3AFGGGC89CC+;*:EGCGFGGECECGGE>E?8CG?7:ECFFCDG@FFGGGCEF
@M01751:259:000000000-C669V:1:1102:16315:15028 1:N:0:AGAGTC
AACCGAGAAACAGGATTAGATACCCTGGTAGTCCACGCCGTAAACGATGTCGACTTGGAGGTTGTTCCCTTGAGGAGTGGCTTCCGGAGCTAACGCGTTAAGTCGACCGCCTGGGGAGTACGGCCGCAAGGTTAAAACTCAAATGAATTGACGGGGGCCCGCACAAGCGGTGGAGCATGTGGTTTAATTCGATGCAACGCGAAGAACCTTACCTACTCTTGACATCCACGGAATTTGGCAGAGATGCCTTAGTGCCTTCGGGAACCGTGAGACAGGTGCTGCATGGCTGTCGTCAGCTCGT
+
CCCCCGGGGGGGGGGGGGGGGGGGGGGGGGGGGGGGGGGGGGGGGGGGGGGGGGGGGGGGGGGGGGGGGGGGGGGGGGGGGGGGGGGGGGFGGGGGGGGGGGGGGGGGGGG@EGGGGGGGGGG7FGGDGGGGGGGGGGGGGGGGGGGGCCCFGGGGGGGGGG>FGGGGGG:CGFGGGGGGGGC7FGGGGGGGGGGGGGGGGGGGEFGGGGGGFGGGGGGFEGGCFEGGFEDGDGGGGGGCEGGCFGGGGGGGG7?CGGGGGGGGF*8CCEEFFFFFF+<FGGCGGGGF*;<58CCEGGG51
@M01751:259:000000000-C669V:1:1102:22941:15054 1:N:0:AGAGTC
TCTCAGTCACGTCATCCCCACCTTCCTCCGGTTTATCACCGGCAGTCTCCTTTGAGTTCCCGACCGAATCGCTGGCAACAAAGGATAAGGGTTGCGCTCGTTGCGGGACTTAACCCAACATTTCACAACACGAGCTGACGACAGCCATGCAGCACCTGTCTCACGGTTCCCGAAGGCACTGAGGCATCTCTGCCAGATTCCGTGGATGTCAAGAGTAGGTAAGGTTCTTCGCGTTGCATCGAATTAAACCACATGCTCCACCGCTTGTGCGGGCCCCCGTCAATTCATTTGAGTTTTAACC
+
CCCCCGGGGGBFGGGGGGGGGGGGGGGGGGGGGGGGGGGGGGGGGGGGGGGCGFGGGGGGGGGGGG@888CFCFGGGGGGGGGGGGGGGGGGGGGGEGGGGGGGGGGDGGGGGGFFGGGGGGGFFGGGGGGGDGDFGGGGEEGGGGGGGGGGGGGGGGGGCFFGGDGGGGGCGCCFFEFFEDCGGEGGGGGGGFGGFGGGCGGGGF:7FFFGCFFEC:F9<FGGGGGGG@GGGGDEGGGGGGGGGG9CGGG8FFECCCGGGGEGGEEC6C55>:CEGGG5A*;FFGGGGGG:82AFGF?EA
@M01751:259:000000000-C669V:1:1102:7473:15077 1:N:0:AGAGTC
AACCGAGAAACCGGATTAGATACCCTGGTAGTCCACGCCGTAAACGATGATAACTAGCTGTCCGGGGACATGGTCTTTGGGTGGCGCAGCTAACGCATTAAGTTATCCGCCTGGGGAGTACGGCCGCAAGGTTAAAACTCAAATGAATTGACGGGGGCCCGCACAAGCGGTGGAGCATGTGGTTTAATTCGATGCAACGCGAAGAACCTTACCTACTCTTGACATCCACGGAATCTGGCAGAGATGCCTCAGTGCCTTCGGGAACCGTGAGACAGGTGCTGCATGGCTGTCGTCAGCTCGT
+
CCCCCGGGGGGGGGGGGGFGGGGGGGGGGGGGGDGGGGFGGGGGGGGGDGGGGGGGCGGFGGGGGGGGGGGFGGGGGGGGGGGDGGDGGGGGGGGGGGGGGGGGGGGGDGDGGGGGCEEGFGDEGGGGEG7FFGGAGGGGGGGGGGGGGGGGGGGGGGGGGGGGGGGGGEECCGCCFGFCFG@F@FGGGGFGGGGGGFGDE888EFGGGGGGFFGFGGGGDFFGEG8CGGGDEFGGFF?FE*8ECGFFFGGGGFGFG9FGGGGGGGGGGGGGG6CC?+AFFGCFFFGFGFGF*5@ED+<C*
@M01751:259:000000000-C669V:1:1102:14555:15130 1:N:0:AGAGTC
AACCGAGAAACAGGATTAGATACCCTGGTAGTCCACGCCGTAAACGATGTCGACTTGGAGGTTGTTCCCTTGAGGAGTGGCTTCCGGAGCTAACGCGTTAAGTCGACCGCCTGGGGAGTACGGCCGCAAGGTTAAAACTCAAATGAATTGACGGGGGCCCGCACAAGCGGTGGAGCATGTGGTTTAATTCGATGCAACGCGAAGAACCTTACCTACTCTTGACATCCACGGAATCTGGCAGAGATGCCTCAGTGCCTTCGGGAACCGTGAGACAGGTGCTGCATGGCTGTCGTCAGCTCGT
+
CCCCCGGGGGGGGGGGGGGFGGGGGGGGGACGGGGGGGGGGGGGGGGGGGGGGGGGGFGGGGGGGGGGGGGGGGFFGGGCGGGGGGGGGGGFEGEGGEGGGGGGGGGGGGGDGGGGGGGGGEGGGGGGGGGGGFGGGGGFFFGGGGGGGGGEGGGGEGGGGGGGEGGGGGEEGGGGEFGFDC:EDGGGGGGGGGGGGGGGGGGGGGGGGGGG6EF6CGGGEFGFFF6FGGDGEGGGGFGCCGF6C7CGGGGGGGCCGGGFGGGGGGGGGFEG?C8CF7FGGGFFGGFF*8<FGG=GFCFE/
@M01751:259:000000000-C669V:1:1102:27574:15192 1:N:0:AGAGTC
AACCGAGAAACAGGATTAGATACCCTGGTAGTCCACGCCGTAAACGATGTCGACTTGGAGGTTGTTCCCTTGCGGAGTGGCTTCCGGAGCTAACGCGTTAAGTCGACCGCCTGGGGAGTACGGCCGCAAGGTTAAAACTCAAATGAATTGACGGGGGCCCGCACAAGCGGGGGAGCATGTGGTTTACTTCGATGCAACGCGAAGACCCTTACCTACTCTTGACATCCACGGAATTCGGCAGAGATGCCTCAGTGCCTTCGGGAACCGTGAGACAGGTGCTGTATGGCGGTAGTCAGCTCGT
+
CCCCCGGG@CEGD,,,EFFEFADC@CEGFGGGFEC<,CFEGGFGGGGGCC@ECF:@<;E@@@CFEFGFGGGG8CCCCB,C,9,C<,=B+7FFFGGGGGGGGFF97BFFEGGGD<FD::F8?>@=+@FFGDG@FFFC<<>,=FEGCFFGGGGGGGGGGG*=CEE<<,=C@B**2/:E5,<CEF2;EG,C?9E5<CG@F+:58CEEG**/;;8<2++3<:FF77+9CCE@CD5*A8<CFGGGEG8*7:0<FFFEFEC+:EEG5?C:;:*;*8*0<C6E?F6C9+0+<F***:/2<+<28+3C1
@M01751:259:000000000-C669V:1:1102:28212:15221 1:N:0:AGAGTC
AACCGAGAAACAGGATTAGATACCCTTGTAGTCCACGCCGTAAACGATGTCGACTTGGAGGTTGTTCCCTTGAGGAGTGGCTTCCGGAGCTAACGCGTTAAGTCGACCGCCTGGGGAGTACGGCCGCAAGGTTAAAACTCAAATGAATTGACGGGGGCCCGCCCAAGCGGTGGAGCATGTGGTTTAATTCGATGCAACGCGAAGAACCTTACCTACTCTTGACATCCACGGAATTCGGCAGAGATGCCTTAGTGCCTTCGGGAACCGTGAGACGGGTGCTGCATGGCTGTCGTCAGCTCGT
+
CCCCCGGGGFGGGGG8<CFGCFFG8CFFFFGFFDFFBFEEGCEGG7FGGFGGGGGGGGGG7FFDBFGA<FF<6EEDGFFCG8CADFEFGGGGGGG>FFGCFF<BFGGCB@F7FGGDDEGGFED=7:F=CFG<FG<FFG=FGEFGGG9DCGFF:7FFGGGGGGC<EDC7<F<FFFGF@AFGF?=F7A<BFEGE?F>AFCEEE>CEGGGGGGGGFGGGDF7:CF6CGG?8+;>E*8CFFCECE*2899CG+AFGGGGGFGGGGGGGGGGC8;>C+**28:CGFFCFEGGFGCFCF*8E?FFE1
@M01751:259:000000000-C669V:1:1102:19477:15226 1:N:0:AGAGTC
AACCGAGAAACAGGATTAGATACCCTGGTAGTCCACGCCGTAAACGATGTCGACTTGGAGGTTGTTCCCTTGAGGAGTGGCTTCCGGAGCTAACGCGTTAAGTCGACCGCCTGGGGAGTACGGCCGCAAGGTTAAAACTCAAATGAATTGACGGGGGCCCGCACAAGCGGTGGAGCATGTGGTTTAATTCGATGCAACGCGAAGAACCTTACCTACTCTTGACATCCACGGAATTCGGCAGAGATGCCTTAGTGCCTTCGGGAACCGTGAGACAGGTGCTGCATGGCTGTCGTCAGCTCGG
+
CCCCCGGGGGGGGG?FGGGGAFGGGGGGGGGGGGGGGGGGGGGGGGGGGGGGGGGGGGGGEGGGGGGGGGGGGGGGEGGGGGGGGGGGGGFGFGEDGGGGGGGGGGGGGGGGGGGGGGGGGGDGGGGGGGGFFGGGG<DFFGGGGG<FCCFGGGGGGGGGGEDGGGAFGGFGGGGGCFGGGFGGGGGGGGGFGFGGGGGGGDCCEGGFGGGGGGF+:<CF+<CCFGF@EEEEGGGCCGGGCFEG?99FFGGGGGGGFGGGGGCEGGGGGGE7+;;FCEGGGDCFGGG?8C@/;;8EGG?E*
@M01751:259:000000000-C669V:1:1102:25412:15419 1:N:0:AGAGTC
AACCGAGAAACAGGATTAGATACCCTGGTAGTCCACGCCGTAAACGATGTCGACTTGGAGGTTGTTCCCTTGAGGAGTGGCTTCCGGAGCTAACGCGTTAAGTCGACCGCCTGGGGAGTACGGCCGCAAGGTTAAAACTCAAATGAATTGACGGGGGCCCGCACAAGCGGTGGAGCATGTGGTTTAATTCGATGCAACGCGAAGAACCTTACCTACTCTTGACATCCACGGAATTCGGCAGAGATGCCTTAGTGCCTTCGGGAACCGTGATACAGGTGCTGCATGGCTGTCGTCAGCTCGT
+
CCCCCGGGGGGGGGGGGGGGGGGGGFGGGGGGGFFFCGGGGGGGGGGGGGGGGGGGGGGFGGGGGGGGGGGGDCGGCFGGCFGFFGGGGGGFFGGGGCFCG9CFFFEEGGGGGGGGGGGGCCCGGGGGGGGGFGGF9FFFFDFGFGGGGGGDGGG7FDFGGGGGGGFGGGBECCFFF9FG9C7BFGGGFEFGGGGGGFEGDEGGGDCFGFGFGGGGGGGGGGGGG9CCFEGCEEGFGG88CCFCFGGCC+CDFGGGFFGGG8EGFCCCC**<C+AEFEE?FGE+:62;EGGGGC5EGFFCC
@M01751:259:000000000-C669V:1:1102:5528:15454 1:N:0:AGAGTC
TCTCAGTCACGTCATCCCCACCTTCCTCCGGTTTATCACCGGCAGTCTCCTTTGAGTTCCCGACCGAATCGCTGGCAACAAAGGATAAGGGTTGCGCTCGTTGCGGGACTTAACCCAACATTTCACAACACGAGCTGACGACAGCCATGCAGCACCTGTCTCACGGTTCCCGAAGGCACTGAGGCATCTCTGCCGAATTCCGTGGATGTCAAGAGTAGGTAAGGTTCTTCGCGTTGCATCGAATTAAACTACATGCTCCACCGCTTGTGCGGGCCCCCGTTAATTCACTTGAGTTTTAAAC
+
CCCCCFFFFGBFFGFGGGGGGGGGGGGCFGGGE7EDEFGGGGDC:FGCDEAEC<AFGGGGGGGGCF8888:DE7@:C,C8EFGGGGGGDCGGGDFGFGDEEGFEFFEGGGGGG99=FFDGFEDGGFF<FFGGGGGGGGGDEGGGF7ACFCCAFFGGG:FGGECCFD*>@CFFGG7F>FBFFDFFGGCC9>@3BFGGGEDFFCF7CE:7BFGC9<F<CF9<FGFGBF??<2;ECEEGCFFGDF*8EEGFG+03CFG67:+002/::C5FC7E*8/:CEE52*2A7+<<+++22ACCFA+2++
@M01751:259:000000000-C669V:1:1102:10802:15506 1:N:0:AGAGTC
TCTCAGTCACGTCATCCCCACCTTCCTCCGGTTTATCACCGGCAGTCTCCTTTGAGTTCCCGACCGAATCGCTGGCAACAAAGGATAAGGGTTGCGCTCGTTGCGGGACTTAACCCAACATTTCACAACACGAGCTGACGACAGCCATGCAGCACCTGTGTTCCAGTCCCCGAAGGGAAGAGACCCATCTCTGGGAATCGTCCGGACATGTCAAACGCTGGTAAGGTTCTGCGCGTTGCTTCGAATTAAACCACATGCTCCACCGCTTGTGCAGGCCCCCGTCAATTCCTTTGAGTTTTAA
+
CCCCCGGGGGGGGGGGGGGGGGGGGGGGGGGGGGGGGGGGGGGGCGGGGGGGGGGGGGGGGGGGGG@@BFFGGGGGGGGGGGGGGGGGGFFGGGGGGGGGGGGGEGDGGFGGGGGGGGGGGGGGGGGGGGGGGGGGEGGFGGGEGGGGGGGGGGGGGGGGGGGGGGFEFGGGG>FGGGGGFDGGGGGGGFGGGGGGGGGGGGGGGGGGFFGGGGGGGGGGGFGFGGGGFGGGG5CEEEEFGGGGFGGGGGGGGGGGGGCGG8CFG>C5FGGGGGGC8=E5EEGGDGGGFGF?C9FFFGGGF
@M01751:259:000000000-C669V:1:1102:27739:15548 1:N:0:AGAGTC
TCTCAGTCACGTCATCCCCACCTTCCTCGCGGCTTATCACCGGCAGTCTCCCTAGAGTGCCCAACTAAATGATGGCAACTAAGGACGTGGGTTGCGACCGTTGCGGGACTTAACCCAACATCCCACGACACGAGCTGACGACAGCCATGCAGCACCTGTGTGCAAGCCTCCGAAGAGGATCCCCGATCTCTCGAGGTAACATGCCATGTCAAGGGATGGTAAGGTTCTGCGCGTTGCTTCGAATTAACCCACATGCTCCACCGCTTGTGCGGGACTCCGTCAATTCCTTTGCGTTTTAGCC
+
CCCCCGGGGGGGGGGF<FC<E,E<,EEGGGGGGDGFFFFGGFGGGEFGFGGGGGGGGGCA9,F@F,EFGFC@FGGFGGFAFGGCFGGE,BCFGG@E++8@CFGDFED7@FGGGAEECCGFGD,3BFF@CC:CFEFDFCGGG>CEF7FF:8FACF8FG8@FFG9F,?<CGFGC:F<=FC:8<3CFE>C*<FFGCCFCFC,,?BCCGGGGGDFG@C>8*?F<9+<0CGGG<CEC8?5E*@C+*28CCCC+2;CECF6++<+<C*:*1;EF6E>***/*;FE;8EG9FGC7CFC782A*;ACF6
@M01751:259:000000000-C669V:1:1102:6649:15673 1:N:0:AGAGTC
AACCGAGAAACAGGATTAGATACCCTGGTAGTCCACGCCGTAAACGATGTCAACTAGCCGTTGGAATCCTTGAGATTTTAGTGGCGCAGCTAACGCATTAAGTTGACCGCCTGGGGAGTACGGCCGCAAGGTTAAAACTCAAATGAATTGACGGGGGCCCGCACAAGCGGTGGAGCATGTGGTTTAATTCGATGCAACGCGAAGAACCTTACCTACTCTTGACATCCACGGAATTTGGCAGAGATGCCTTAGTGCCTTCGGGAACCGTGAGACAGGTGCTGCATGGCTGTCGTCAGCTCGT
+
CCCCCGGGGGGGGGGGGGGGGGGGGGGGGGGGGGGGGGGGGGGGGGGGFGGGGGGGGGGGGGGGGGGGGGFGFDEFFEEGGGGGGGGGGGGGGGGGGGDGGGGGGGGGGGGGGGGGGGGGGGGGGGGGGGGFGGGGGDGGGGGGGGGGGGGGGGGGGGGGGGGGGGGGGGEEDGGGGGGFGGGGGGGGGGGGGGGGGGGGGGGGCGFGGGGGGGGGGGFFCFG7FCFGGGGG8EGGGGGGGGGGGGGGFGGGGGGGGGFG>EGGFGGGGGGGGFFGG+6CGGCFGGGGGGGGD>EGGCCE/
@M01751:259:000000000-C669V:1:1102:5791:15751 1:N:0:AGAGTC
AACCGAGAAACAGGATTAGATACCCTGGTAGTCCACGCCGTAAACGATGTCGACTTGGAGGTTGTTCCCTTGAGGAGTGGCTTCCGGAGCTAACGCGTTAAGTCGACCGCCTGGGGAGTACGGCCGCAAGGTTAAAACTCAAATGAATTGACGGGGGCCCGCACAAGCGGTGGAGCATGTGGTTTAATTCGATGCAACGCGAAGAACCTTACCTACTCTTGACATCCACGGAATTCGGCAGAGATGCCTTAGTGCCTTCGGGAACCGTGAGACAGGTGCTGCATGGCTGTCGTCAGCTCGG
+
CCCCCGGGGGGGGGGGGGGGGGGDGGGGGGGGGGGGDGGGGGGGGDFGGGGGGGGGGGGGGGGGGGGGGGFGGGGGGGGGGGGGGGGGGGGGFGGGGGGGGGGGGGG7CGGGGGGGDFGGGGGGGGGDFGGAFFGDGGFGGGGGGGGGGGGGGGGGGGGGGDGGGGFGDFEGGFFG7FFFGGCGGGGGFCFGGFCCGGGG5EEGGGGFCGGFGGFFGGGG7FGGGCCFGGGGGGFEGFCEGGFF?9EFGGG7@9FFGGGGGGGGGAEECFEFFGGFG68C?FFFGGGGE8FGGGGGFFFG*
@M01751:259:000000000-C669V:1:1102:23511:15766 1:N:0:AGAGTC
TCTCAGTCACGTCATCCCCACCTTCCTCCGGCTTATCACCGGCGGTTCCTTTAGAGTACCCAACCAAATGATGGTAACTAAAGGCGAGGGTTGCGCTCGTTGCGGGACTTAACCCAACATCTCACGACACGAGCTGACGACAGCCATGCAGCACCTGTGTTCCAGTCCCCGAAGGGCAGAAATCCATCTCTGGAAGTCGTCCGGACATGTCAAACGCTGGTAAGGTTCTGCGCGTTGCTTCGAATTAAACCACATGCTCCACCGCTTGTGCAGGCCCCCGTCAATTCATTTGAGTTTTAAC
+
CCCCCGGFGD,6CBFGGFFGGGGGCEEFFC7FEGGGFGGGGCFFGGGGGGFGGGGGGGFGGGGGGGGGFGCFDFGGDFG9ED9FFG>FGGGGDD@F+B>FF<FCF@ECEDFFGFGC7=>BDFF9<DF:@BF7<FFGG@78CFCFGGGGG9=FFCF:?FCD,,DC@GD<F@@EFG*1*8=CGFGFC<?:,?FF<,C:F@FC7C@F7CEG?9:<<@FGDECE8C9EGCCFGGDEG8C5:;CED>2ACGC7<CEC5*09C9EFF*;C8?C*20A<ECGGGDC=8C**<CF7CGDF?*33+<EF+
@M01751:259:000000000-C669V:1:1102:19296:15848 1:N:0:AGAGTC
TCTCAGTCACGTCATCCCCACCTTCCTCCGGCTTATCACCGGCGGTTCCTTTAGAGTACCCAACTAAATGATGGTAACTAAAGGCGAGGGTTGCGCTCGTTGCGGGACTTAACCCAACATCTCACGACACGAGCTGACGACAGCCATGCAGCACCTGTGTTCCAGTCCCCGAAGGGAAGAAATATGTCTCCAGAAGTCGTCCGGACATGTCAAACGCTGTTAAGGTTCTGCGCGTTGCTTCGAATTAAACCACATGCTCCACCGCTTGTGCAGGCCCCCGTCAATTCCTTTGAGTTTTAAT
+
CCCCCGGGGGGGGGGGGGGGGGGGGGGGGGGDGGGGGGGGGGEGGGGGGGGGGFFGGGGGGGGGGGGGFGCFEFGGGFGGGGGGGFGGDDGGGFGGEGGGGGGGGGGGGGGGGGGGGGGFGFGGGGGGGCGGEGGGGGGEGGGFGGF@8FGDFGFGGGFDGGGGGFGFGGDGECF:BCGGGFF,?FGGGGGGFGG:<@EFC7FBCFGGFFFCFFCCEEG*+<C9CC:<<FFEEEGGGDG:9*@@CCCEGGGGGGGFGFFGGGGDGGGGFGGGG68EE:CGCEG5CFGFGF9C7EFE7CG+0
@M01751:259:000000000-C669V:1:1102:14966:15963 1:N:0:AGAGTC
TCTCAGTCACGTCATCCCCACCTTCCTCCGGTTTATCACCGGCAGTCTCCTTTGAGTTCCCGACCGAATCGCTGGCAACAAAGGATAAGGGTTGCGCTCGTTGCGGGACTTAACCCAACATTTCACAACACGAGCTGACGACAGCCATGCAGCACCTGTCTCACGGTTCCCGAAGGCACTGAGGCATCTCTGCCGAATTCCGTCGATGTCAAGAGTAGGTAAGGTTCTTCGCGTTGCATCGAATTAAACCACATGCTCCACCGCTTGTGCGGGCCCCCGTCAATTCATTTGAGTTTTAACC
+
CCCCCGCF@@@FE@F@FGFEFE@FFGGGGGGFE;FF@FFFGGGGCFFGGGGGGGFGGEGEC,CFGGC86,CDCEEEGGFFG8EF@AEFGFGGG@FGEGCC:FCEGD7CFGGGGEEFGGGGDGEGFFCG@,BCFEGGDGFFCGCCDGGGGGG<FC8F<FEGDCFGFEFEEFFEGG*<:FGGC9C7CEGGGFFGGGG:C:F<F:F*41=BFFC,,FCFGF9?F9F@9<CFGF8A*:8CEEGGGGG689<FGFGGGGGGGFG?E>8>E?@86EGG8CCGD5CEE5*<9@+<<<+38AC+AF?7?
@M01751:259:000000000-C669V:1:1102:22860:15966 1:N:0:AGAGTC
TCTCAGTCACGTCATCCCCACCTTCCTCCGGTTTGTCACCGGCAGTCTCCTTAGAGTGCCCACCATAATGTGCTGGTAACTAAGGACAAGGGTTGCGCTCGTTACGGGACTTAACCCAACATCTCACGACACGAGCTGACGACAGCCATGCAGCACCTGTGTCTGAGTTCCCGAAGGCACCAATCCATCTCTGGAAAGTTCGCTGGATGTCAAGAGTAGGTAAGGTTCTTCGCGTTGCATCGAATTAAACCACATGCTCCACCGCTTGTGCGGGCCCCCGTCAATTCATTTGAGTTTTAAC
+
CCCCCGGGGG@FGGGFGGGGGGGGGGGGGGGGGGGGGGGGGGGGGGGGGGGGGGGGGGGGGGGGGGGGGGGGGGGGFGGFGGGFGGGGGFGGGGGGGGGGGGGGGGDGGGGGGGGGGGGGGGFGGGGGGGGGDGGGGGGGGGGGFCFGGGGGGGAFGGGGGGGGGGGGFGFGGGDGGGGGGGGGGGGGGGFDGFGGGGGGGGGGGGGGGGA;CC<7<FGGGGGGGGGGGGGGGGGGGGGGGDGGFGGEGGGFGFG<F7CCFGGGGGCFEFFGGG5EGEEGCE8>?9CCGGF@9FFGGGG6<
@M01751:259:000000000-C669V:1:1102:26532:15978 1:N:0:AGAGTC
AACCGAGAAACCGGATTAGATACCCTGGTAGTCCACGCCCTAAACGATGTCTACTAGTTGTCGGGTTTTAATTAACTTGGTAACGCAGCTAACGCGTGAAGTAGACCGCCTGGGGAGTACGGTCGCAAGATTAAAACTCAAAGGAATTGACGGGGACCCGCACAAGCGGTGGATGATGTGGATTAATTCGATGCACCGCGAAAAACCTTACCTACCCTTGACATGTACGGAAGACCGAAGAGATTTGGTTGTGCTCGAAAGAGAACCGTAACACAGGTGCTGCATGGCTGTCGTCAGCTCG
+
CCCCCGGGGGGGC:C@FGGGGGGGGGFGGG9FCFFGGGFGGGGGGEGGFGFGGGDGGGGFCFGGG@F@FGGGFAFGGGG?FCGDCGGGGGGGGCEGGGGGGFFCGGGGDGCFCF7F@?FFGGGDFEGGEG?FGGGGGFGD<?FGGGGCFGGGGGGDGGGGCFGGA:>EFGE7>,,?,@FFGGGG9<9@FCFFFFG,?<FFGGGGGGFGFCFFGFGFFGC8:CGGFCFGGEGECCG6CG58C>F?CC<@CFEGC?EEGEFE58>EGFC8CGDECCGGGGC?FGFGGG>E?5;+*21*1++<5
@M01751:259:000000000-C669V:1:1102:26610:15980 1:N:0:AGAGTC
TCTCAGTCACGTCATCCCCACCTTCCTCCGAGTTGACCCCGGCAGTATCCCATGAGTTCCCACCATGACGTGCAGGCAACATAGGACGAGGGTTGCGCTCGTTGCGGGACTTAACCCAACATCCCACGACACGAGCTGACGACAACCATGCACCACCTGTATACGAGTGTCCAAAGAGTTCGCTGTCTCCAGCGCGTTCTCGTACATGTCAAGCCTTGGTAAGGTTCTTCGCGTTGCATCGAATTAATCCGCATGCTCCGCCGCTTGTGCGGGCCCCCGTCAATTCCTTTGAGTTTTAGCC
+
8CCC@F<FFFEGFFFFEGGFCGGGGGFGFGGGGGGGGGGGEGDGGFGFEGGGCGGGFGGGGFGGGFDFCFEEF,CEFGFGGFGGGDD@CEGGCGGGGG7CCCF<CFGCF7EFEF9CEFG7FDF,B>FFGBFGGGGD7,>FEGGGEFGE@=CF,@FCFCCFGFGG,>FCFGGDFGGFA:;FFCCFG@FEGFCCGGECB*CFFG@G*<:9?9?F2FFD9<F:7CCC<CFC?:/;CED>*<FGDGGGGGE??+8;EGGG:9CC>GEG>58C8+;:/::*:>88EGGGGGF7+CC7FFC+<CEC6
@M01751:259:000000000-C669V:1:1102:13182:16010 1:N:0:AGAGTC
AACCGAGAAACAGGATTAGATACCCTGGTAGTCCACGCCGTAAACGGTGGGCGCTAGATGTGGGGACCATTCCACGGTTTCCGTGTCGCAGCTAACGCATTAAGCGCCCCGCCTGGGGAGTACGGCCGCAAGGCTAAAACTCAAAGGAATTGACGGGGGCCCGCACAAGCGGCGGAGCATGCGGATTAATTCGATGCAACGCGAAGAACCTTACCAAGGCTTGACATACACGAGAACGGGCCAGAAATGGTCAACTCTTTGGACACTCGTGAACAGGTGGTGCATGGTTGTCGTCAGCTCG
+
CCCCCGGGGGGGGGGGGGGGGGGGGGGGGGGGGGGGGGGGGGGGGGGGGGGGGGGGGGGGGGGGGGGGGGGGGGGGGGGGGGGGGGGGGGGGGGGGGGGGGGGGGGGGGGGGGGGGGGGGGGGGGGGGGGGGGGGGGGGDFGGGGGGGGGGGGGGGGGGGGGGGGGGGFGGGGGGGGGGGGGGGGGGGGGGGGGGGGGGGGGGGGGGGGGGGGGFGGGGGGGGGGGGGGGGGGDGG?CEEGGGGGGCFGGGGGGGGGGGGFCGGGGCGCFGFFGGGGGGGGCEEFGGGGGGGGGGGGGCF5
@M01751:259:000000000-C669V:1:1102:4647:16038 1:N:0:AGAGTC
AACCGAGAAACCGGATTAGATACCCTGGTAGTCCACGCCGTAAACGATGTCGACTTGGAGGTTGTTCCCTTGAGGAGTGGCTTCCGGAGCTAACGCGTTAAGTCGACCGCCTGGGGAGTACGGCCGCAAGGTTAAAACTCAAATGAATTGACGGGGGCCCGCACAAGCGGTGGAGCATGTGGTTTAATTCGATGCAACGCGAAGAACCTTACCTACTCTTGACATCCACGGAATTCGGCAGAGATGCCTTAGTGCCTTCGGGAACCGTGAGACAGGTGCTGCATGGCTGTCGTCAGCTCGT
+
CCCCCGGGGGGGGGGGGGFGGFGGGGGGGGGGFGGFECGGGGGGGGGDGFGGGGGGGGGGGFFGGGGGGGGGGGGFGGGGGFFGGGC:CGFGGGGDC:FEGGGFGGGGGGG7+D@EEEGCFGDEFGGGDGDFGFGGGGGGGGGGGFGGGDFFECCFCFGGGGGGGGGGGGE@FCFC*<FFGGCFDGGGGGGFGGGF9C>C>EGEGDFGGGG?C9+<0::F7C+<EFGGDGDCECCC5AEDEC50CF7CFFG:<7?FGGGDGC5?E8EE5**028*;A6CFCF6+081;ECGFGG5A+9CE*
@M01751:259:000000000-C669V:1:1102:16722:16041 1:N:0:AGAGTC
TCTCAGTCACGTCATCCCCACCTTCCTCGCGGCTTATCACCGGCAGTCTCCCTAGAGTGCCCAACTGAATGATGGCAACTAAGGACGTGGGTTGCGCTCGTTGCGGGACTTAACCCAACATCTCACGACACGAGCTGACGACAGCCATGCAGCACCTGTGTTCGCGTCCCCGAAGGGAACCCCGGATCTCTCCGGATGGCACGACATGTCAAGGGATGGTAAGGTTCTGCGCGTTGCTTCGAATTAAACCACATGCTCCACCGCTTGTGCGGGCCCCCGTCAATTCCTTTGAGTTTTAATT
+
CCCCCGGGGGEFGGGGGGGGGGGGGGGGGGGGGGGGGGGGGGGGGGGGGGGGGGGGGGGGGGGGGGGGGGGGGGGGGGGGGGGGGGGGGGGGGDGDGGGGGGGGGGGEGGGGGGGGGGGGGGAFGGGGGGGGGGGGGGGGGGGGGGGGGGGGGGFGGGGGGGGGGGGGGGGGDGDEGGGGGGGGGGGGCFGGGEGGGGGGGGG>GGGGGGGGGGGGGGGGGGGG@FGGGGGGCGGGGGF<8;FFGGGGGGGGCFGGC@GFFGEGGGGGCCEGGGGGDGGCCCEGFFGGGFC@FGGGGGGG+
@M01751:259:000000000-C669V:1:1102:12755:16053 1:N:0:AGAGTC
TCTCAGTCACGTCATCCCCACCTTCCTCCGGTTTATCACCGGCAGTCTCCTTTGAGTTCCCGACCGAATCGCTGGCAACAAAGGATAAGGGTTGCGCTCGTTGCGGGACTTAACCCAACATTTCACAACACGAGCTGACGACAGCCATGCAGCACCTGTCTCACGGTTCCCGAAGGCACTAAGGCATCTCTGCCGAATTCCGTGGATGTCAAGAGTAGGTAAGGTTCTTCGCGTTGCATCGAATTAAACCACATGCTCCACCGCTTGTGCGGGCCCCCGTCAATTCATTTGAGTTTTAACC
+
CCCCCGGGGGGGGGGGGGGGGGGGGGGGGGGGEGGGGCFGGGGGCFGFGGGGGGGGGGGGGGGGGG@88BEFGGGGGGGGGGGGGGGGGGGGGGGGGGGGGGGGGGGGGDGGGGGGGGGGGGGGGGGGGGGGGGGGGGGGGGGGGGGGGGGCGGGGGGGGFGGGGDGGGGGDCGCGGGGGGGGGGG?EFG99FGGGEGGGGGGGGGGGGGGGGGGFFGGGGGGFCFGFGFGGGGGG5CFGGFFGGGFG7@GCFFCGGFFGGFEGDGGGGGGGGGGGG===8:8FGGGGGG?@5CGFGGGGF
@M01751:259:000000000-C669V:1:1102:10639:16202 1:N:0:AGAGTC
TCTCAGTCACGTCATCCCCACCTTCCTCCGGTTTATCACCGGCAGTCTCCTTTGAGTTCCCGACCGAATCGCTGGCAACAAAGGATAAGGGTTGCGCTCGTTGCGGGACTTAACCCAACATTTCACAACACGAGCTGACGACAGCCATGCAGCACCTGTCTCACGGTTCCCGAAGGCACTAAGGCATCTCTGCCGAATTCCGTGGATGTCAAGAGTAGGTAAGGTTCTTCGCGTTGCATCGAATTAAACCACATGCTCCACCGCTTGTGCGGGCCCCCGTCAATTCATTTGAGTTTTAACC
+
CCCCCGGGGGGGGGGGGGGGEGDGGGGGGGGGGGGGGGGGGGCGGGGGGGGGGGGGGGGGGGGGGG8888EFFDGEGGGGGGGGGGGGFDF=FGGGGDGGGGFGGGGGGGGFGGGGGGCGFFGGGFFGGGGGGGGGGGGGGGGGGGGDCFCFGGGGFGGFFGGG<FFGGGGEEGGGEGGDGGFGGGGGGGGCFGGGGGGGFFGGGGGGGFFG<FCCFGGGGGGGGGG?9<CEGE5:E9@C5CFG5CGGGFFGGGGGFGGFCFCEEC>@6@EGEEG5ECE*CEGF?CFGGGG?CCCGGFGG?
@M01751:259:000000000-C669V:1:1102:13414:16261 1:N:0:AGAGTC
TCTCAGTCACGTCATCCCCACCTTCCTCCGGTTTGTCACCGGCAGTCTCCTTAGAGTGCCCACCATAACGTGCTGGTAACTAAGGACAAGGGTTGCGCTCGTTACGGGACTTAACCCAACATCTCACGACACGAGCTGACGACAGCCATGCAGCACCTGTGTCTGAGTTCCCGAAGGCACCAATCCATCTCTGGAAAGTTCTCAGCATGTCAAGGCCAGGTAAGGTTCTTCGCGTTGCTTCGAATTAAACCACATGCTCCACCGCTTGTGCGGGCCCCCGTCAATTCATTTGAGTTTTAAC
+
CCCCCGGGGG@FGFFGGGGGGGGGGGGGGGGGGGGGGGGGGGGGGGGGGGGGGGFGGGGGGGGGGFGGGGGGGFGGGGGGGGGGGGFGGGGGGGGGGGGGGGFGGGGGDGGGGGGGGGGGGDGDFGGGGDEGGGGGGGGGGGGGGGGGGGGGGGFGGGGGGGGGFGDFGFGGGGGGGGFFGGFGGGGFFGFFGGGGFFFFGGGGGGFGDFGGFEFG,4<FFGGGGGGCGGCFEFGGBCGCFCF@FFGFFGGFGGGGFCEGFDE5CCGGG67A8CEGGGCC28*:EGGGFFGGGGGGGGFC+
@M01751:259:000000000-C669V:1:1102:11431:16273 1:N:0:AGAGTC
TCTCAGTCACGTCATCCCCACCTTCCTCCGGTTTATCACCGGCAGTCTCCTTTGAGTTCCCACCATTACGTGCTGGCAACAAAGGATAAGGGTTGCGCTCGTTGCGGGACTTAACCCAACATTACACAACACGAGCTGACGACAGCCATGCAGCACCTGTCTCACGGTTCCCGAAGGCACTGAGGCATCTCTGCCAGATTCCGTGGATGTCAAGGGTAGGTAAGGTTCTTCGCGTTGCACCGAATTAAAACACATGCTCCACCGCCTGTGCGGGGCCCCGTCAATTCATTTGAGTTTTAAC
+
CCCCCGGGGG@FGGGFGDFGGGGGFGGGGGGCGGGGGF@CFGGGGGGGFGG9EECFFGFD9EFGDAFGFGFEC7EFDFGGGGGG8FEFC,6CCCFFFDGGGGGG@F4+>BFEDFF?FFF7BGG,?<FGGEGGD:=FF8FG:CCFFGFFDEFFGGGEGC8DFCFGA<F<C*@F*83CFDF,<33?7*:CG,<,>FGFFCCGFFF,11<<FFGFFC,=BFEGF?F9:F:2<FF**=FF<8:+**:?*/<C7+</CFGFFFFG+2:8?*/;F6+:C>*::C5:1;*:++0+<FF9<*AE7?<7+
@M01751:259:000000000-C669V:1:1102:17127:16289 1:N:0:AGAGTC
TCTCAGTCACGTCATCCCCACCTTCCTCCGGTTTATCACCGGCAGTCTCCTTTGAGTTCCCGACCGAATCGCTGGCAACAAAGGATAAGGGTTGCGCTCGTTGCGGGACTTAACCCAACATTTCACAACACGAGCTGACGACAGCCATGCAGCACCTGTCTCACGGTTCCCGAAGGCACTAAGGCATCTCTGCCGAATTCCGTGGATGTCAAGAGTAGGTAAGGTTCTTCGCGTTGCATCGAATTAAACCACATGCTCCACCGCTTGTGCGGGCCCCCGTCAATTCATTTGAGTTTTAACC
+
CCCCCGGGGGGGGGGGGGGGGGGGGGGGGGGGGGGGGGGGGEGGGGGGGGGGGGGGGGGFGGGGGG@88B@FGGGGGGGGGGGGGGGGG?FGGEGGGGGGGGGGGGGCFGGGGEFGGGGFCGABFGGGGDFGDCGEFFFEEGGGGGFGFGFFFGGGGFGGFFCGGGGDGGGEGGEGGGGF,FFGGGGGGFGFGGEFGEGGGGGFDECCFEGFGGDGGGGGGGFGGFGGGGFGCEGEGGFGGGGCEFGGGGGFGG?F+:A@FG8:C8FF8EC>E>CEGGEEGG?9<F<EFGF+8AEEGGEF7
@M01751:259:000000000-C669V:1:1102:14327:16318 1:N:0:AGAGTC
TCTCAGTCACGTCATCCCCACCTTCCTCCGGTTTATCACCGGCAGTCTCCTTTGAGTTCCCGACCGAATCGCTGGCAACAAAGGATAAGGGTTGCGCTCGTTGCGGGACTTAACCCAACATTTCACAACACGAGCTGACGACAGCCATGCAGCACCTGTCTCACGGTTCCCGAAGGCACTAAGGCATCTCTGCCGAATTCCGTGGATGTCAAGAGTAGGTAAGGTTCTTCGCGTTGCATCGAATTAAACCACATGCTCCACCGCTTGTGCGGGCCCCCGTCAATTCATTTGAGTTTTAACC
+
CCCCCGGGGGGGGGGGGGGGGGGGGGGGGGGGGGGGGGGGGGGGGGGGGGGGGGGGGGGGGGGGGG@888EFGGGGGGGGGGGGGGGGGGGGGGGGGGGGGGGGGGGGGGGGGGGGGGGGGGGGGGGGGGGGGGGGGGGGGGEGGGGGFGGGGGGGGGGGEFGGGGGGGGGGGGGGGGGGGGGGGGGGFGGGGGGGGGGGGGG7FGGGGGGGCGGFGGGGGGGGGGGGGGGGGGGCGGFGGGGGGGGGGGGGCGFGFGGGGFGGGGGF+<CEEGGEGGGCEG5EGG?EFGFCFGFGFGEC9
@M01751:259:000000000-C669V:1:1102:22183:16365 1:N:0:AGAGTC
AACCGAGAAACAGGATTAGATACCCTGGTAGTCCACGCCGTAAACGATGTCGACTTGGAGGCTGTTCCCTTGAGGAGTGGCTTCCGGAGCTACCGCGTTAAGTCGACCGCCTGGGGAGTACGGCCGCAAGGTTAAAACTCAAATGAATTGACGGGGGCCCGCACAAGCGGTGGAGCATGTGGTTTAATTCGATGCAACGCGAAGAACCTTACCTACTCTTGACATCCAGAGAATTTAGCAGAGATGCTTTAGTGCCTTCGGGAACTCTGAGACAGGTGCTGCATGGCTGTCGTCAGCTCGT
+
CCCCCGGGGGGGGGGGGGGGGGGGGGGGGGGGGGGGGGGGGGGGGGGGG@FGGGGGGGGGGGGGGGGGGGGGGGGGGGGGGGGGGGGGGGGG,EFGGGGGGGGGGGGGGGGGGGGGGGGGGGGEGGGGGGGGGGGGGGGGGGGGGGGGGGGGGGGGGGGGGGGGGGGGGGGEEFGGGGGGGCFGGGGGGGGGGGGGGGGGGGGGGGFGGGGFGGFGGGGGFGGGGGGGGGGGGGGGGGGGGGGGGGGGFGGGGFGGGGFGGGGEGGGGGGGGGGGGGGGGGGGGGGGFEFFGFC5CCCCE/
@M01751:259:000000000-C669V:1:1102:18615:16366 1:N:0:AGAGTC
TCTCAGTCACGTCATCCCCACCTTCCTCCGGTTTATCACCGGCAGTCTCCTTTGAGTTCCCGACCGAATCGCTGGCAACAAAGGATAAGGGTTGCGCTCGTTGCGGGACTTAACCCAACATTTCACAACACGAGCTGACGACAGCCATGCAGCACCTGTCTCACGGTTCCCGAAGGCACTGAGGCATCTCTGCCAGATTCCGTGGATGTCAAGAGTAGGTAAGGTTCTTCGCGTTGCATCGAATTAAACCACATGCTCCACCGCTTGTGCGGGCCCCCGTCAATTCATTTGAGTTTTAACC
+
CCCCCGGGGGGGGGGGGGGGGGGGGGGGGGGGGGGGGGGGGGGGGGGGGGGGGGGGGGGGGGGGGG@8BFFFGGGGGGGGGGGGGGGGGGGGGGGGGGGGGGGGGGGGGFFGGGGGGGGGGGGGGGGGGGGGDGGGGFGGDGGGGGGGGGGGGGGGGGGGGGGGGGGGGGGGGGGGGGGGGGGGGGGGFFFGGGFGGGGGGGGGGGGGGCFGGCFFGGGFGGFFGGGGGGGGGGE?EGGGGGG?FGGFGGGGGGGGGFGGFGGDG5>F8FGGCEDEEGGE=CEFGGGGGGGG=FGGGGGGF
@M01751:259:000000000-C669V:1:1102:20562:16384 1:N:0:AGAGTC
TCTCAGTCACGTCATCCCCACCTTCCTCCGGCTTATCACCGGCGGTTCCTTTAGAGTACCCAACCAAATGATGGTAACTAAAGGCGAGGGTTGCGCTCGTTGCGGGACTTAACCCAACATCTCACGACACGAGCTGACGACAGCCATGCAGCACCTGTGTTCCAGTCCCCGAAGGGAAGAAATCCATCTCTGGAAGTCGTCCGGACATGTCAAACGCTGGTAAGGTTCTGCGCGTTGCTTCGAATTAAACCACATGCTCCACCGCTTGTGAAGGCCCCCGTCCATTCCTTTGAGTTTTAAA
+
CCCCCGGGFGCGGDCGFFGGGGGGGGGGGGGGEGGGGFFGEEGGGGGGFGEAFF,CFFCGGGGGGGGGGGGAGGFGGGGGGFFD<FGGGGGGGGGGGCGGGF>FCFG7FGDEGEGCGGGFGCFGFGGCCFECGFEFGGDCFGGFGGGGGFGGFG7DCFG9:DFEDGGGGGFFFEFGFGGFGGGFFGGCCF9<FGFD:CFFCCFGGGGGGGFCGCGEGGEEGGGGGGGDGGCEGDGGGGDGCECCCFFFGGFGF56+3+CFC>FGGGGGG6+++0A8ECE/;E*:@@9E0<F:C>@CCFE6+
@M01751:259:000000000-C669V:1:1102:8512:16414 1:N:0:AGAGTC
TCTCAGTCACGTCATCCCCACCTTCCTCCGGTTTATCACCGGCAGTCTCCTTTGAGTTCCCGACCGAATCGCTGGCAACAAAGGATAAGGGTTGCGCTCGTTGCGGGACTTAACCCAACATTTCACAACACGAGCTGACGACAGCCATGCAGCACCTGTCTCACGGTTCCCGAAGGCACTAAGGCATCTCTGCCGAATTCCGTGGATGTCAAGAGTAGGTAAGGTTCTTCGCGTTGCATCGAATTAAACCACATGCTCCACCGCTTGTGCGGGCCCCCGTCAATTCATTTGAGTTTTAACC
+
CC?CCGGGGGFEGEGGGGGGGEFGEGGGGGGGGGGGGGGGEEGGGGGFGGGGGGGGGGGFGGGDEE@88BEFGGGGGGGGDCFGGGGGGFFGGGGGGGEEGGGCGGGGGFFFGGFGFGGGGFGGGGFFFFCG>EGGGGGEGGGGFGGGFGGGGFGGCFGFCFGGGGGDEGGCECGDCGD<FFG7CFGGGF@C:CFEEECFGGGGGGGGGGGGCCG:@BCGGGACCGGFE@EGGGGGGGFDCDFFFFGFEGDF*A6899CGFGC**;5C021*?58C8CE8EGG79:?EFGG7CFGGG+CF+
@M01751:259:000000000-C669V:1:1102:27257:16546 1:N:0:AGAGTC
TCTCAGTCACGTCATCCCCACCTTCCTCCGGTTTGTCACCGGCAGTCTCCTTTGAGTTCCCGACCGAATCGCTGGCAACAACGGATAAGGGTTGCGCTCGTTGCGGGACTTAACCCAACATTTCACAACACGAGCTGACGACAGCCATGCAGCACCTGTCTCACGGTTCCCGAAGGCACTAAGGCATCTCTGCCGAATTCCGTGGATGTCAAGAGTAGGTAAGGTTCTTCGCGTTGCATCGAATTAAACCACATGCTCCACCGCTTGTGCGGGCCCCCGTCAATTCCTTTGAGTTTTAACC
+
C@CCCGGFF<BFFCDEDFGGGGGGGGGGFC@@CGFGGGGGGGGG7FGFFGGAGGGGGGFGGCFGGC@@BF8<,6FECEGCF<FEGC@AEAFGCEGEE+:@GGG+@FCCFG,<F?DFEGGCFFGC,<FFGGFG7FCE8FF@C@+>B<FGCF<FG@CCGE=CDGGFGGGGGGGEFE7F,<:FFGGFGGF@9BFCG?F7:7<2,,?FCF:FCFFEF<FGFGGCEFFGGGGGFGE8*/?8C@F:8FFFGDGFFFFG>?6C9EFECFC>EG8869*/**:*/:8E***+<<+<C92+/<CF?90A0
@M01751:259:000000000-C669V:1:1102:13766:16555 1:N:0:AGAGTC
TCTCAGTCACGTCATCCCCACCTTCCTCCGGTTTATCACCGGCAGTCTCCTTTGAGTTCCCGACCGAATCGCTGGCAACAAAGGATAAGGGTTGCGCTCGTTGCGGGACTTAACCCAACATTTCACAACACGAGCTGACGACAGCCATGCAGCACCTGTCTCACGGTTCCCGAAGGCACTGAGGCATCTCTGCCAGATTCCGTGGATGTCAAGAGTAGGTAAGGTTCTTCGCGTTGCATCGAATTAAACCACATGCTCCACCGCTTGTGCGGGCCCCCGTCAATTCATTTGAGTTTTAACC
+
CCCCCGGGGGGGGGGGGGGGGGGGGGGGGGGGGGGGGGGGGGGGGGGGGGGGGGGGGGGGGGGGGG@88BFFGGGGGGGGGGGGGGGGGGGGGGGGGGGGGGGGGGG@FFGGGGGGGGGGGGGGGGGGGGGGGGGGGGGGGGGGGGGGGGGGGGGGGGGGGGGGGGGGGGGGGGGGGGGGGGGGGGGGDGGGGGGGGGGGGGGCGGGGGGGGGGGGGGGGGGGGGGGGGGGGDEGEGFGGDFGGGGGGGGGGGFCCFFGGGFGGDGFGFGGGDGGGGGGGG88CEGCFGGGG5FGGGGGGF
@M01751:259:000000000-C669V:1:1102:16532:16557 1:N:0:AGAGTC
TCTCAGTCACGTCATCCCCACCTTCCTCCGGTTTATCACCGGCAGTCTCCTTTGAGTTCCCGACCGAATCGCTGGCAACAAAGGATAAGGGTTGCGCTCGTTGCGGGACTTAACCCAACATTTCACAACACGAGCTGACGACAGCCATGCAGCACCTGTCTCACGGTTCCCGAAGGCACTGAGGCATCTCTGCCAGATTCCGTGGATGTCAAGAGTAGGTAAGGTTCTTCGCGTTGCATCGAATTAAACCACATGCTCCACCGCTTGTGCGGGCCCCCGTCAATTCATTTGAGTTTTAACC
+
CCCCCGGGGGGGGGGGGGGGGGGGGGGGGGGGGGGGGGGGGGGGGGGGGGGGGGGGGGGGGGGGGG@@8BFGGGGGGGGGGGGGGGGGGFFGGGGGGGGGGGGGGGGGGGGGGGGGGGGGGGGGGGGGGGGGGGGGGGGGGGGGGGGGGGGGGGGGGGGGGGGGGGGGGGGGEG:FGGGGGGGGGGGGGGGGGGGGGGGGGGGGGGF7FFFGGGGGGGGGGGGGGGGGGGGGGGGGGGGGGGGGGGFGGGGGGGGGEGGFGGGGGGGG6FGGGGGGGGGECEGGGGGGGGGGGGGGGGGGD
@M01751:259:000000000-C669V:1:1102:13566:16583 1:N:0:AGAGTC
AACCGAGAAACCGGATTAGATACCCTGGTAGTCCACGCCGTAAACGATGTCGACTTGGAGGTTGTTCCCTTGAGGAGTGGCTTCCGGAGCTAACGCGTTAAGTCGACCGCCTGGGGAGTACGGCCGCAAGGTTAAAACTCAAATGAATTGACGGGGGCCCGCACAAGCGGTGGAGCCTGTGGTTTAATTCGATGCAACGCGAAGAACCTTACCTACTCTTGACATTCACGGAATTCGGCAGAGATGCCTTAGTGCCTTCGGGAACCGTGAGACAGGTGCTGCATGGCTGTCGTCAGCTCGT
+
@B<CCGG7@FGFC+7@FGCFFGFCEF<CEECEF<EFFG@BFFGFE@F<C,6;C:6,9@EEC@ECCA<9F@FFC88@@F@=,E=F<7C,6:=,<,B:CCFFFCFFDGGGGCC+<7++B=BFG7@++3::>:+C<DBFAFF9B<AFFC<<@D,E:C5::71CB<:FG@FEF71=<<<E*CF<:CCE7?,:FCD+<:8C+0/:8:>5CF*;EFGF+<FF6:+0+3:CF+:+01*?E8C2A@G>C;;>+<+C7@:900C999:C:**/2/1:C:*09*010+0<?6+++;:*;02*A8@EGC6*2
@M01751:259:000000000-C669V:1:1102:26593:16769 1:N:0:AGAGTC
AACCGAGAAACAGGATTAGATACCCTGGTAGTCCACGCCGTAAACGATGTCGACTTGGAGGTTGTTCCCTTGAGGAGTGGCTTCCGGAGCTAACGCGTTAAGTCGACCGCCTGGGGAGTACGGCCGCAAGGTTAAAACTCAAATGAATTGACGGGGGCCCGCACAAGCGGTGGAGCATGTGGTTTAATTCGATGCAACGCGAAGAACCTTACCTACTCTTGACATCCACGGAATTCGGCAGAGATGCCTTAGTGCCTTCGGGAACCGTGAGACAGGTGCTGCATGGCTGTCGTCAGCCAGG
+
CCCCCGFGGGGGGGGGFGGGGFGGGFGGGGGGGFGGGGGGGGGGFCGGGGGGGGFGFGGFGEFGCGFGGFGGFGGGGGGGGFGGEFGEGGGGFFFEGGGGGG,CFEF>CCECCFGGGGFFGGGGGGGGGGGD9DFGGFFFDGGGGGGGGGGGGGGGG*CFFGGCFGGGEGFFEGGFGCF2CE7CFC@CEFFC9FFEFEGGGGGGGGGGGGC<CCCFEGGGGGGGGEECFGE?CGFEFGGDE>FGFGGGG?FFCGFGGCCEGDCE;;ECFFEGD:CFFGC+A6C+<FGGG*3;;>CE6**:5
@M01751:259:000000000-C669V:1:1102:24655:16807 1:N:0:AGAGTC
AACCGAGAAACAGGATTAGATACCCTGGTAGTCCACGCCCTAAACGATGTCTACTAGTTGTCGGGTTTTAATTAACTTGGTAACGCAGCTAACGCGTGAAGTAGACCGCCTGGGGAGTACGGTCGCAAGATTAAAACTCAAAGGAATTGACGGGGACCCGCACAAGCGGTGGATGATGTGGATTAATTCGATGCAACGCGAAAAACCTTACCTACCCTTGACATGTACGGAAGGCCGAAGAGATTTGGCTGTGCTCGAAAGAGAACCGTAACACAGGTGCTGCATGGCTGTCGTCAGCTCG
+
CCCCCGGGGGGE<FDGGGGGFAFEFGGGGGGGGGCF;EGGDGGGFE@CFFGGGGGGEEACFGGGGA@CGGCCG<DFFFGGFGGGCEGGGGGCFGGGGEGGGCFFGGGGGGGGGGGGGEFGDCFEEFFGCFFGG9<FGGFFDFG8F?FGEGFGEGGGGE<CGFE@<:EBF8:FGFFCCGCCFFGGG9FGCGG@EGGGGGGGDBCEC*=FFG7EF:FGC:7FFGGGEFD@CEGGGGGGD8CCG6CGFF??FEEGGE?:EG6EE68:6C8:ECGG7:858<CE+<C0<CCF?>@FDEFG=E?75
@M01751:259:000000000-C669V:1:1102:24653:16885 1:N:0:AGAGTC
AACCGAGAAACCGGATTAGATACCCTGGTAGTCCACGCCGTAAACGATGAATGCTAGGTGTTAGGGGTTTCGATACCCTTGGTGCCGAAGTTAACACATTAAGCATTCCGCCTGGGGAGTACGGTCGCAAGACTGAAACTCAAAGGAATTGACGGGGACCCGCACAAGCAGTGGAGTATGTGGTTTAATTCGAAGCAACGCGAAGAACCTTACCAGGTCTTGACATCCAACTAACGAGGCAGAGATGCGTTAGGTGCCCTTCGGGGAAAGTTGAGACAGGTGGTGCATGGTTGTCGTCAGC
+
CCCCCGGGGGGGGGGGGGGGGGGGGGGGGGGGGGGGGGGGGGGGGGGGGGGGGGGGGGFGGGFGGGDGGGGGGGGGGGGGGGGGGGGGGGGGGGGGGGGGGGGGGGGGGGGGCGGGGGGGGGGGGGGGGGGGFGGGDEFFGGGFGGGGGGGGGGGEGGFGGGGGGGGGGFG;DFFGGGGGGGGGGFGGGGGGGCGGGGGGGGGDGGGGGGGGGGGFGGGGGGCFGGGGGGGGGGGGDGGGGEFFGGGGGEGGGGGGGGGGGGGGGGG>FGGGGDCFCEECEDGGGGCC:C:FGGGDGCGG6
@M01751:259:000000000-C669V:1:1102:5313:16904 1:N:0:AGAGTC
TCTCAGTCACGTCATCCCCACCTTCCTCCGGTTTATCACCGGCAGTCTCCTTTGAGTTCCCGACCGAATCGCTGGCAACAAAGGATAAGGGTTGCGCTCGTTGCGGGACTTAACCCAACATTTCACAACACGAGCTGACGACAGCCATGCAGCACCTGTCTCACGGTTCCCGAAGGCACTAAGGCATCTCTGCCAAATTCCGTGGATGTCAAGAGTAGGTAAGGTTCTTCGCGTTGCATCGAATTAAACCACATGCTCCACCGCTTGTGCGGGCCCCCGTCAATTCATTTGAGTTTTAACC
+
CCCCCGGGGGGGGGGGGGGGGGGGGGGGGGGGGGGGGGGGGGGGGGGGGGGGGGFGGGGFGGGGGG@88B@FGDGGGGGGGGGGFFGGFGFGGGFEGGGGGGGGGGGGGGGGGGFGGGGGGGGGGGGGFGGGGGGDGGGGGGGGGGGGGGG<CCCFGGGGFGGGGGGB:DCE7FGGGGGGGGGGGGGFGGCGGGGGGGGGGGGGGGGFGGGFFGFGGGGGGGFGCGGGFC7CEGGEEGGGGGGGGGGGGGCGGGDGGFFFFFGGGGGG6EEEGGCGEEGGGGGGGGGGGGGGFFGGGDFG+
@M01751:259:000000000-C669V:1:1102:12915:16981 1:N:0:AGAGTC
AACCGAGAAACAGGATTAGATACCCTGGTAGTCCACGCCGTAAACGATGTCGACTTGGAGGTTGTTCCCTTGAGGAGTGGCTTCCGGAGCTAACGCGTTAAGTCGACCGCCTGGGGAGTACGGCCGCAAGGTTAAAACTCAAATGAATTGACGGGGGCCCGCACAAGCGGTGGAGCATGTGGTTTAATTCGATGCAACGCGAAGAACCTTACCTACTCTTGACATCCACGGAATTCGGCAGAGATGCCTTAGTGCCTTCGGGAACCGTGAGACAGGTGCTGCATGGCTGTCGTCAGCTCGT
+
CCCCCGGGGGGGGGGGGGGGGGGGGGGGGGGGGGGGGGGGGGGGGGGGGGGGGGGGGGGGGGGGGGGGGGFGGFGGGGGGGGGGGGGGGGGGGGGGGGGGGGGGGGGCGGGGGGGGGGGGGGGGGGGGGGGGGGGGGGGGGGGGGGGGGFGFGGGGGGGGGGGGGGGGGGGGGGGGGGGGGGFGGGGFGCGGGGGGGGGGGGGGGGGGGGGGCFGGGGGGGGGGGFGGGGGGGGGGGGGGGFGGGGGGGGGGGGGF@ECGE>>EEFGGGGGGGGGGG6FDFGGGGGFFC*<8:FFDFGGD/
@M01751:259:000000000-C669V:1:1102:20943:17037 1:N:0:AGAGTC
AACCGAGAAACCGGATTAGATACCCTGGTAGTCCACGCCGTAAACGATGTCGACTTGGAGGTTGTTCCCTTGAGAAGTGGCTTCCGGAGCTAACGCGTTAAGTCGACCGCCTGGGGAGTACGGCCGCAAGGTTAAAACTCAAATGAATTGACGGGGGCCCGCACAAGCGGTGGAGCATGTGGTTTAATTCGATGCAACGCGAAGAACCTTACCTACTCTTGACATCCACGGAATTCGGCAGAGATGCCTTAGTGCCTTCGGGAACCGTGAGACAGGTGCTGCATGGCTGTCGTCAGCTCGT
+
CCCCCGGGGGGGGGGGGGGGGGGGGGGGGGGGGGGGGGGGGGGGGGGGGGGGGGGGGGGGGGGGGGGGGGGGGDFGGGGGGGGGGGGGGGGG,FGGGGGGGGGGGGGGGGGGGGGGFGGGGGGGGGGGGGGGGGGGGGGGGGGGGGGGGGGGGGGGGGGGGGGGGGGGGGGGGGGGGGGGGGGGGGGGGGGGGGGGGGGGGGGGGGGGGGGFGGGGGGGGFGGGGGGGGGGGGGGGGGGGGGGGGGGGGGGGGGGGGGGGGGGGGGGGGGGGGGGGGCFGGGGGGGGGGGGGGGGGGGGGC
@M01751:259:000000000-C669V:1:1102:26919:17077 1:N:0:AGAGTC
AACCGAGAAACCGGATTAGATACCCTGGTAGTCCACGCCGTAAACGATGTCAACTAGCCGTTGGAATCCTTGCGATTTTAGTGGCGCAGCTACCGCATTAAGTTGACCGCCTGGGGAGTACGGCAGCAAGGTTAAAACTCAAATGAATTGACGTGGGCCGGCAAAAACGGTCGAGCATGTGGTTTACTTCGACGCAACGCGAAGAACCTTCCGCGGCCTTTACATGCAGAGAACTTTCCAGCGATGGATTAGGGCCTTTGGGAACTTTGACACAGGTTCTGAAGGGCTGTCGTCAGCCCGT
+
68@CCC:C@GGG76+BCEGFGDE6F<8C<6FFA@F<,8,@FGDG9FGGGGCGGGFFFGGDG@CC8FD<F@CF,87C<FCFG,C,=CFF++C9,,@C+B:FFC<5CFFG:C+BFGGGGG+4,BC=+@F,,>7F9?FFD<BADFFF,CDCCFCGG7+38>@+@C:*3,*@C@:*51>F<,3,,,6*CE,@;<B:*<C1C:<**4:5:8**;++***/**8*<++3+<C+<:+20<C@CDFE+3+***2A6CF+3+1*A>@+9:18<E6+<FF@7+0;83+<9A+++3A8**0+//;2/+**2*
@M01751:259:000000000-C669V:1:1102:10502:17121 1:N:0:AGAGTC
TCTCAGTCACGTCATCCCCACCTTCCTCCGGTTTATCACCGGCAGTCTCCTTTGAGTTCCCGACCGAATCGCTGGCAACAAAGGATAAGGGTTGCGCTCGTTGCGGGACTTAACCCAACATTTCACAACACGAGCTGACGACAGCCATGCAGCACCTGTCTCAGAGTTCCCGAAGGCACCAAAGCATCTCTGCTAAGTTCTCTGGATGTCAAGAGTAGGTAAGGTTCTTCGCGTTGCATCGAATTAAACCACATGCTCCACCGCTTGTGCGGGCCCCCGTCAATTCATTTGAGTTTTAACC
+
CCCCCGGGGGGGGGGGGGGGGGGGGGGGGGGGGGGGGGGGGGGGGGGGGGGGGGGGGGGGGGGGGG@88BFGGGGGGGGGGGGGGGGGGGGGGGGGGGGGGGGGGGGDGGGGGGGGGGGGGGGGGGGGGGGGGGGGGGGGGGGGFGGGGGGGGGGGGGGGGGFGGGGGGFGGGGGGGGGGGGGGGGGGGGGGGGGGGGGGGGGGGGGGGGGGGGGGGGGGFGGGGGGGGGGGGGGGGGGGGGGDGGGGGGFGGEEGGGFGGGGGEGGGFGGEGGEEEGGEGGEG?CGFGGFEFGGFGGGGC
@M01751:259:000000000-C669V:1:1102:24022:17166 1:N:0:AGAGTC
AACCGAGAAACCGGATTAGATACCCTGGTAGTCCACGCCGTAAACGATGTCAACTAGCCGTTGGGATCCTTGAGATCTTAGTGGCGCAGCTAACGCATTAAGTTGACCGCCTGGGGAGTACGGCCGCAAGGTTAAAACTCAAATGAATTGACGGGGGCCCGCACAAGCGGTGGAGCATGTGGTTTAATTCGAAGCAACGCGAAGAACCTTACCTGGCCTTGACATGCTGAGAACTTTCCAGAGATGGATTGGTGCCTTCGGGAACTCAGACACAGGTGCTGCATGGCTGTCGTCAGCTCGG
+
CCCCCGGGGGGGGGDGGGGGGGGGGEGGGGGGGGGGGGGGGGGGGGGGGGGGGGGGGGGGGGGGGFGGGGCFGG@FFGFGGGFGGGGFCEGGFFGGGGGGGGFGGGGGGGGGFGGGGGGGGGGGGDGGGGGGGGFGGGGGG=FGGDGGGFGGGGGGGGEGGGCGGFGGGGCFGGGFF9C<CGFGGGFFGGGGGEGGGGGGGGEE8EGGGGGDEFGGCCGGGGGGGGF?FGGGD?FGGGGCF?@:79<?CCGGGGGGFCFCDGGGFDFGGGGFGFGGGFGFGGC99CC6CCFG5FEEF?2C*
@M01751:259:000000000-C669V:1:1102:27045:17309 1:N:0:AGAGTC
TCTCAGTCACGTCATCCCCACCTTCCTCCGGCTTATCACCGGCGGTTCCTTTAGAGTACCCAACTAAATGATGGTAACTAAAGGCGAGGGTTGCGCTCGTTGCGGGACTTAACCCAACATCTCACGACACGAGCTGACGACAGCCATGCAGCACCTGTGTTCCAGTCCCCGAAGGGAAGAAATCTGTCTCCAGAAGTCGTCCGGACATGTCAAACGCTGGTAAGGTTCTGCGCGTTGCTTCGAATTAAACCACATGCTCCACCGCTTGTGCAGGCCCCCGTCAATTCCTTTGAGTTTTAAT
+
CCCCCGFGGGCFGGGAFGGGGGGGGGGGGDGEGGGGFGGGGGGDDFGGGGGGGAFGG9FGGGGGGGGGGGGGG?FFGGGGGGGGGCFEGCFGGGGGE7FFF,?CD:FGGGGGGGGGGGGGGCGGFGGGGG>CCCFCCGC:FEFFGGGFGGGGGGGGGGFGCEFG?BFGGGGGGE>FFAEGGGFGGGGGGGCF@FF@C?CGBEFGDGEGFFGFGGGGGGGD8CF6C0AEGCC*?GED55FD:8@8EGGF77CGGFGFGFGFCFGGEEE>@ACEFCGCEGGGEGGEEC73C+:998<FGDFGF
@M01751:259:000000000-C669V:1:1102:17333:17366 1:N:0:AGAGTC
AACCGAGAAACCGGATTAGATACCCTGGTAGTCCACGCCGTAAACGATGATAACTAGCTGTCCGGGCACTTGGTGCTTGGGTGGCGCAGCTAACGCATTAAGTTATCCGCCTGGGGAGTACGGCCGCAAGGTTAAAACTCAAAGGAATTGACGGGGGCCTGCACAAGCGGTGGAGCATGTGGTTTAATTCGAAGCAACGCGCAGAACCTTACCAGCGTTTGACATGTCCGGACGATTTCCAGAGATGGATCTCTTCCCTTCGGGGACTGGAACACAGGTGCTGCATGGCTGTCGTCAGCTC
+
CCCCCGGGGGGGGGGGGGGGGGFGGGGGGGGGGGGGGGGGGGGGGGGGGGGGGGGGGGGGGGGGGGGGGGGGGGGGGGGGGGGGGGGGDGGGGGGGGGGGGGGGGGGGGGGGGGGGGGGGGGGGGGGGGGGGGGGGGGGGGGFGGGGGGGGFGGGDGGGGGGGGGGGGGGGEGGGGGGGGGGGGGGGGGGGGGGGGGGGGGGGGGGGGGGGGGGGGGGGGGGGFFCEEGGGGGGGGGGGGGGGFCFGGGFGGGEGGDGGGG58EGGEGGGGFGFEGCFGCGGGG6CCFGGGGGCFGGG?+3
@M01751:259:000000000-C669V:1:1102:11475:17396 1:N:0:AGAGTC
TCTCAGTCACGTCATCCCCACCTTCCTCTCGGCTTATCACCGGCAGTCCCCCTAGAGTGCCCAACTGAATGCTGGCAACTAAGGGCGAGGGTTGCGCTCGTTGCGGGACTTAACCCAACATCTCACGACACGAGCTGACGACAGCCATGCAGCACCTGTGCTCCGGTCCCCGAAGGGAACTCCAAATCTCTCTGGATAGCCGGACATGTCAAGGGCTGGGAAGGTTCTGCGTGTTGCTTCGAATTAAACCACATGCTCCACCGCTTGTGCGGGCCCCCGTCAATTCCTTTGAGTTTTAATC
+
CC@CCGGGGGCGFGGGDECFGGEFGGGGGGGGG@EFGFFFC@CEEGFEFFGE@DFGCFFFFGGGG8,,F9FGGG8CGGGGGGGGGDGCFE7BEF<FCGGGCFEFGEGGC=9<<BEFGCFGGFAEGCECGGEEFGGG8DF>FF@E7FFC8E>EF<CFF,@8B@;BCFEECFGG7FGG7CG:,>FFDFFF:<CFFG?C:AF9<C@EFE,?7?B27?8?88C*;@58CCF?97**18C@FF:02@FGGFFGGGFGGGGGGGA8@FGG51:C89EC8*:?5C88;8*0<+<<EG?GFFGGGFG7+
@M01751:259:000000000-C669V:1:1102:11658:17462 1:N:0:AGAGTC
AACCGAGAAACCGGATTAGATACCCTGGTAGTCCACGCCGTAAACGTTGGGCGCTAGGTGTGGGGGCCATTCCACGGTCTCCGTGCCGCAGCTAACGCATTAAGCGCCCCGCCTAGGGAGTACGGCCGCAAGGCTAAAACTCAAAGGAATTGACGGGGGCCCGCACAAGCGGCGGAGCATGTTGCTTAATTCGATGCAACGCGAAGAACCTTACCTAGGCTTGACATGTGCGGAAATCCTCCAGAGATGGTGGGTCCGTCAGGGTCGCACACAGGTGGTGCATGGTTGTCGTCAGCTCGTG
+
CCC<@FB@FGGGGGECFFGFGFFGCDGDGGGG96ECFC,C:8BFECGFGGGF@CCF:8EG@7@F7CBEFGCFG,CBBFFE,FFD,+:=C++@EC,4FE7F?FF<FFGB:C@BFC+<3>FFCGCFD=@FFF7FFC,>DFFGGC9CFFF>FG8DFGGCE*<CCE>BFGEG::FEG?D*:*12<CF?EF@FF?FGG+0AEFFCEGGCCC>FCGGGFECFFGGFG*C6C:C9E+@ED*8>99<FF*;C7**<0@++ACE6@EC*;CCGGEGCDG*;E>F:C=8*<2+:F<CEG?**2/88+75>5
@M01751:259:000000000-C669V:1:1102:22400:17473 1:N:0:AGAGTC
TCTCAGTCACGTCATCCCCACCTTCCTCCGAGTTGACCCCGGCAGTCTCCCATGAGTCCCCGCCATAACGCGCTGGCAACATGGAACGAGGGTTGCGCTCGTTGCGGGACTTAACCCAACATCTCACGACACGAGCTGACGACAACCATGCACCACCTGTGTGCGACCCTTACGGACCCACCATCTCTGGAGGATTTCCGCACATGTCAAGCCTAGGTAAGGTTCTTCGCGTTGCATCGAATTAAGCAACATGCTCCGCCGCTTGTGCGGGCCCCCGTCAATTCCTTTGAGTTTTAGCCTT
+
CCCCCGGGFGGGGGGFGGGGGGGGGGGGGGGGGGGGGGGGGGGGGGGGGGGGGGGGGGGGGDGGGGGFGGGGGGGGGGGGGGGGGGGGGGGGGGGGGGGGGGGGGGGGGGGGGGGGGGGGGGGDGGGGGGGGGGGGGGGGGGGGGGGGGBFGGGGGGGGGFGGGGEGGGGFGGGGGGGGGGEF:FCCGGGGGGGGGGGGGGEEGGCCFCGGGGGGGGGGGFFFGFGFCEGDGGDGFE<*AEGGGGFGGGGGFCGGGG>EGEGGGGGGGDEEGGGGGCEGEGF9<9EFFG+A@?FGGCFGGG
@M01751:259:000000000-C669V:1:1102:27837:17477 1:N:0:AGAGTC
AACCGAGAAACAGGATTAGATACCCTGGTAGTCCACGCCGTAAACGATGAATGCCAGCCGTTGGCCTGCTTGCAGGTCAGTGGCGCCGCTAACGCATTAAGCATTCCGCCTGGGGAGTACGGTCGCAAGATTAAAACTCAAAGGAATTGACGGGGGCCCGCACAAGCGGTGGAGCATGTGGTTTAATTCGAAGCAACGCGCAGAACCTTACCATCCCTTGACATGGCATGTTACCTCGAGAGATCGGGGATCCTCTTCGGAGGCGTGCACAAAGGTGCTGCCTGGTTGTCGTCAGCTCGTG
+
CCCCCGGGGGGGGGGGGGGGGGGDGGGGGGGGGGGGFGGGGGGGGGGGGGGEGGGGGGGGGGGGGGGGGGGGGGGGGGGGGGGGDGGGGGGGGGGGGGGGGGGGGGGGGGGGG?ECEFGFGGGGGGGGGGGGGGG<<<=<F<FGDCBFFFGDB7FGGGGGGGGGCEGGGGGGGGGGGGGGGGGGGGGGGGGGGGGCFGGEGDGDGFGF?FGGGGGGGGDGGGGGCCFFCFGGGGGFG>CCFGGG+*?>88CFFFFFGGGD*8C>EG>E8++**0A9F?9FC*++C@+*1+188**<+7*/1
@M01751:259:000000000-C669V:1:1102:24425:17636 1:N:0:AGAGTC
TCTCAGTCACGTCATCCCCACCTTCCTCCGGTTTATCACCGGCAGTCTCCTTTGAGTTCCCGACCGAATCGCTGGCAACAAAGGATAAGGGTTGCGCTCGTTGCGGGACTTAACCCAACATTTCACAACACGAGCTGACGACAGCCATGCAGCCCCTGTCTCAGACTTCCCGAAGGCACCAAAGCATCTCTGCTAAGTTCTCTGGATTTCAAGGGTAGGAAAGGTTCTTCGCTTTGCTTCGAATTAAACAACATGCTACACCGCTTTATCGGGCCCCCGGCATTTCATTTGATTTTTAACC
+
CCCCCEAEFA@FG;E9FFC<CGCEFGAF9@F78,EEEGGFFEF@:CCC6@CFGEE@F<CFFCFCEG@888FFEGEFF=7<=EFDEEFFFF8EF+CFCCDDCE,8C>@+@FE<F?DABFCGA<F,CFFA+3+B7+=>FFC7:C@FGDGGC<CFB,*@F*FB,@,,,,8EFGGCBC<CA8F*3<C:,?FA,;,3,7,,?F,?FE::2,,,7,7<<,*=,<4,<,<FEA<9F,=**/;<7+3+*;>CFFC:E@/;;*++++3+2***:?*++32****/:EC*?C*A<00<F?9++<<<0*3<+
@M01751:259:000000000-C669V:1:1102:21281:17681 1:N:0:AGAGTC
AACCGAGAAACAGGATTAGATACCCTGGTAGTCCACGCCCTAAACGATGTCTACTAGTTGTCGGGTTTTAATTAACTTGGTAACGCAGCTAACGCGTGAAGTAGACCGCCTGGGGAGTACGGTCGCAAGATTAAAACTCAAAGGAATTGACGGGGACCCGCACAAGCGGTGGATGATGTGGTTTAATTCGATGCAACGCGAAGAACCTTACCTACTCTTGACATCCACGGAATCTGGCAGAGATGCCTTAGTGCCTTCGGGAACCGTGAGACAGGTGCTGCATGGCTGTCGTCAGCTCGTG
+
CCCCCDEGGGGGGGGFFGGGFGGGGGGGGGGGGGFEFDFGEGGGGCEFGGGGGGGGGGGGGGGGG@F:FFGGGGGGGGGGFGGGGGGGGGFGGGGGGGGGGGGGFGGGGGGGFGGGGGFGGEGDEGGGGG,EFGGFCGGCFCGGGGGGGGGEGGGD78@CGGGGGFGGCFFG:?FFEFGGGFGGGFGGFGFGFCEC7BF@FGG7FFEFFGCCDGGF:CF,7CFGGGGGCEEGGGF7?EFGFG8@F7CC?FGGGG+ACGCDD58FCEGE857<8:EC860<??CCDDGG6<:A8EGGEFGEC
@M01751:259:000000000-C669V:1:1102:17023:17768 1:N:0:AGAGTC
TCTCAGTCACGTCATCCCCACCTTCCTCCGGTTTATCACCGGCAGTCTCCTTTGAGTTCCCGACCGAATCGCTGGCAACAAAGGATACGGGTTGCGCTCGTTGCGGGACTTAACCCAACATTTCACAACACGAGCTGACGACAGCCATGCAGCACCTGTCTCACGGTTCCCGAAGGCACTGAGGCATCTCTGCCAGATTCCGTGGATGTCAAGAGTAGGTAAGGTTCTTCGCGTTGCATCGAATTAAACCACATGCTCCACCGCTTGTGCGGGCCCCCGTCAATTCATTTGAGTTTTAACC
+
<C-BCGGFFGFCCFFF9@DGEGGGGGGG9FG@BFGGGCG<FFEGEG?AECF<FFA<FFFGGGGDEE8868,C8FGGDFDCEFGGGFE,CF:>EGFGD7:FFD<:@+7CCFFFFFFB=D7FFA?99BCBG@FDEGGDEF<CCFD77D7CEGF9CFFGGFCF@=,D:FFGC8D>>F7CCF@F,F<FF*,<AFC;9F,C<,2?<FF7**>FG,FFD,=CFG9<<FG7<CC9<9F58CECE+:+;AF<CFFGGGFGGG?<:<:?FC**:E8CE9*****2*:/;88*22<+:CE+3;0<+<??0<
@M01751:259:000000000-C669V:1:1102:16052:17784 1:N:0:AGAGTC
TCTCAGTCACGTCATCCCCACCTTCCTCTCGGCTTATCACCGGCAGTCCCCTTAGAGTGCCCAACTGAATGCTGGCAACTAAGGGCGAGGGTTGCGCTCGTTACGGGACTTAACCCAACATCTCACGACACGAGCTGACGACAGCCATGCAGCACCTGTGTCAGAGTTCCCGAAGGCACCGATCCATCTCTGGAAAGTTCTCTGCATTTCAAGGCCTGGTAAGGTTCTTCGCGTTGCTTCGAATTAAACCACATGCTCCACCGCTTGTGCGGGCCCCCGTCAATTCATTTGCGTTTTAACC
+
CCCCCGGGGGGGGGGGGGGGGGGGGGGGGGGGGGGGGGGGGGGGGGFGGGGGGGGFGGGGGGGGGGGGGGFGGFGGGGGGGGGGFGGGGDEGGGGGGEGGGGGGGGG7FFGGGGGCGGGG8FFGGGGGGGGGEFGGGGGGEGGGGCGGGGGFGFGGGFGFFGGGGCFGGFGGGDGGG@FGGG<CCBEGCFFGG,<FCFEGGGG9EGG,<CFG@FFD7<FFFGGCGGGFGGGDDGG55EFGDG6CGG7EG?5;>F?C7@F8EF:EEECF8CEGCCCEGGDCCE*C7+2:CFC+*/::A?AF7
@M01751:259:000000000-C669V:1:1102:9915:17791 1:N:0:AGAGTC
TCTCAGTCACGTCATCCCCACCTTCCTCCGGCTTATCACCGGCGGTTCCTTTAGAGTACCCAACCAAATGATGGTAACTAAAGGCGAGGGTTGCGCTCGTTACGGGACTTAACCCAACATCTCACGACACGAGCTGACGACAGCCATGCAGCACCTGTGTCAGAGTTCCCGAAGGCACCAATCCATCTCTGGAAAGTTCTCAGCATGTCAAGGCCAGGTAAGGTTCTTCGCGTTGCTTCGAATTAAACCACATGCTCCACCGCTTGTGCGGGCCCCCGTCAATTCATTTGAGTTTTAACCT
+
CCCCCGGGGGGGGGGGGGGGGGGGGGGGGGGGGGGGGGGGGGEGGGGGGGGGGGGGGGGGGGGGGGGGGGGGGGGGGGGGGGGGGGEEGGDGGGGGFGGGGGGGGGGGGGGFGFGGGGGGGFGGGGGGGGGGGGGGGGGGGEFGGGGGGGGGGGGGGGGGGFF:FFF9FGGGGGGGGGGGGGGGGGC;FFGGGGGGBFGGGGGGGG9FFGGEFGGGGGGGGFFFGGGC9CCEGC>EGGGGGGGGGGGGCFFGGEGC7CEFGGEEC80A?EGEGGGCGGGC*1@EF9CGGFCEC7AFFGECC
@M01751:259:000000000-C669V:1:1102:4179:17807 1:N:0:AGAGTC
AACCGAGAAACAGGATTAGATACCCTGGTAGTCCACGCCGTAAACGATGTCGACTTGGAGGTTGTTCCCTTGAGGAGTGGCTTCCGGAGCTAACGCGTTAAGTCGACCGCCTGGGGAGTACGGCCGCAAGGTTAAAACTCAAATGAATTGACGGGGGCCCGCACAAGCGGTGGAGCATGTGGTTTAATTCGATGCAACGCGAAGAACCTTACCTACTCTTGACATCCAGAGAATTTAGCAGAGATGCTTTAGTGCCTTCGGGAACTCTGAGACAGGTGCTGCATGGCTGTCGTCAGCTCGT
+
CCCCCGGGGGGGF8FFGGGGGAGGDEFGGGGG<<FFGGGGGGGGGGG?FFF8DBFGGGEFGGGGGGGGGFGGG?FGGGGGC@F<,CCEFGGG9CEGGG:FCGFFGGGGDGEGGGGGGGGGGGGG>=CGDEDF<FGGGGFGGFCGGGGGFCDFGGGDD7FEGGDCEFGG:==FG<<FFBCAEFE7FFG9C,<:FCF>:8CDGGG>>EFEFGGGEFCFG6A?<@ECFGGGCGGF6C?<FG?<<*;CFGGG9FGGGGGF?EFC*88C5@CD:<CFCFFGGGGGGFCFG**AEFG>:EFEGGFC/
@M01751:259:000000000-C669V:1:1102:19988:17835 1:N:0:AGAGTC
AACCGAGAAACAGGATTAGATACCCTGGTAGTCCACGCCGTAAACGATGTCGACTTGGAGGTTGTTCCCTTGAGGAGTGGCTTCCGGAGCTAACGCGTTAAGTCGACCGCCTGGGGAGTACGGCCGCAAGGTTAAAACTCAAATGAATTGACGGGGGCCCGCACAAGCGGTGGAGCATGTGGTTTAATTCGATGCAACGCGAAGAACCTTACCTACTCTTGACATCCAGAGAACTTAGCAGAGATGCTTTGGTGCCTTCGGGAACTCTGAGACAGGTGCTGCATGGCTGTCGTCAGCTCGT
+
CCCCCGGGGGGGGGGGGGGGGGGGGGGGGGGGGGGGGGGGGGGGGGGGGGGGGGGGGGGGGGGGGGGCFGGGGGGGGGGGGGFGGGGGGGGGGGCGGGEGGGGGGGGGGGGGGGGGGGGGGGGGGGGGGEDGGGGGGGGGGGGGGGGGGGGGGGDGGGGGGGGGGGGGGDEGGGGGGGGGGGGGGGGGGGGGAFGGGGGGGGGGGGGGGGGGGGGGGGGGGGGGGGGGGGGGGGGGGGGGGGGGFGDFG:@EFFC@CGGGDGGEGGGFFGGGCFGFGGGGGGGFGGGGGFGGGGGGGFFG5
@M01751:259:000000000-C669V:1:1102:18188:17857 1:N:0:AGAGTC
TCTCAGTCACGTCATCCCCACCTTCCTCCGGTTTATCACCGGCAGTCTCCTTTGAGTTCCCGACCGAATCGCTGGCAACAAAGGATAAGGGTTGCGCTCGTTGCGGGACTTAACCCAACATTTCACAACACGAGCTGACGACAGCCATGCAGCACCTGTCTCACGGTTCCCGAAGGCACTAAGGCATCTCTGCCAAATTCCGTGGATGTCAAGAGTAGGTAAGGTTCTTCGCGTTGCATCGAATTAAACCACATGCTCCACCGCTTGTGCGGGCCCCCGTCAATTCATTTGAGTTTTAACC
+
CCCCCGGGGGGGGGGFGGGGGGGGGGGGGGGGGGGGGGGGGGGGGGGCCGGGGGGGGGFGGGGGGG@88BECEEEGGGGGGGGGGGGGGGFGGDGEGGGGGGGGGGGGGGGGGGGFGGGGGFGGFGGGGGGGGGGGGGGEGGGGGGGGGGGGGGGGGGGGGGGGGDGGDGGGGGGGGGGGGGGFGFGGCGGGGGGDGGGGGGGGGGGGGFGGGFFF@FFFFGGGGGGGFCFGGGGGGGGGGGGGGGGGGGGFGGG6<FFGGGGGGGFG+A8EGG8CEE?CC8EGCFCFGGEC5CFGGF6F?
@M01751:259:000000000-C669V:1:1102:17430:17876 1:N:0:AGAGTC
TCTCAGTCACGTCATCCCCACCTTCCTCCGGTTTATCACCGGCAGTCTCCTTTGAGTTCCCGACCGAATCGCTGGCAACAAAGGATAAGGGTTGCGCTCGTTGCGGGACTTAACCCAACATTTCACAACACGAGCTGACGACAGCCATGCAGCACCTGTCTCACGGTTCCCGAAGGCACTAAGGCATCTCTGCCGAATTCCGTGGATGTCAAGAGTAGGTAAGGTTCTTCGCGTTGCATCGAATTAAACCACATGCTCCACCGCTTGTGCGGGCCCCCATCAATTCATTTGAGTTTTAACC
+
CCCCCGGGGGGGGGGGGGGGGGGGGGGGGGGGGGGGGGGGGGGGGGGGGGGGGGGGGGGGGGGGGG888BFGGGGGGGGGGGGGGGGGGGGGGGGGGGGGGGGGGGGGGGGGGGGGGGGGGGGGGGGGGGGGGGGGGGGGGGGGGGGGGGGC<DFGGGGGCGGGGGGGGGGGEGGGGGGFGGGGGGGGGGGGGGGGGGGGGGGCFGGGGGGGCFCFFGFGGGGGGFFFFCFGGGGDGGGG5C6@FGGFCFGGGGFGGFF?GGCECGCCEFGEEGGGGGGGFFFE7?FGGGFE*+3CEGFFC
@M01751:259:000000000-C669V:1:1102:25863:17997 1:N:0:AGAGTC
AACCGAGAAACCGGATTAGATACCCTGGTAGTCCACGCCGTAAACGATGTCGACTTGGAGGTTGTTCCCTTGAGGAGTGGCTTCCGGAGCTAACGCGTTAAGTCGACCGCCTGGGGAGTACGGCCGCAAGGTTAAAACTCAAATGAATTGACGGGGGCCCGCACAAGCGGTGGAGCATGTGGTTTAATTCGATGCAACGCGAAGAACCTTACCTACTCTTGACATCCACGGAATTCGGCAGAGATGCCTTAGTGCCTTCGGGAACCGTGAGACAGGTGCTGCATGGCTGTCGTCAGCTCGT
+
CCCCCGGGGGGGGGGGGGGGGGGGGGGGGGGGGGGGGDGGGGGGGDGGGGGG@@FGGGGGGEFFFGGFGGGFFGGGGGGGDFGGGGGGGGGGGGGGGGGGGGGGGGGGGGFGGGFGGGGGGDEGGGGGGEGDFDFGGGGGGGGGGGDGGGGGGGGGGGCFCGEGGGGGGGGCEFCGGDGFFGFGGGGGGGGFFCCFEGGEGGGGGGGGGGGGGGGGGGGGGGGGGGGGGGGGGGGGGFC5CGFGGG<EGGG9<EGGGGGGDGGGGGGEGGGGGGGGGFFGGGGGGGGGGGGGGG5?FFGG*
@M01751:259:000000000-C669V:1:1102:5703:18073 1:N:0:AGAGTC
AACCGAGAAACAGGATTAGATACCCTGGTAGTCCACGCCGTAAACGATGTCGACTTGGAGGTTGTTCCCTTGAGGAGTGGCTTCCGGAGCTAACGCGTTAAGTCGACCGCCTGGGGAGTACGGCCGCAAGGTTAAAACTCAAATGAATTGACGGGGGCCCGCACAAGCGGTGGAGCATGTGGTTTAATTCGATGCAACGCGAAGAACCTTACCTACTCTTGACATCCACGGAATTCGGCAGAGATGCCTTAGTGCCTTCGGGAACCGTGAGACAGGTGATGCATGGCTGTCGTCAGCTCGG
+
CCCCC@FC-EFGFCDFGGGGGGGGGFGFFDFGFGFFGG@FGFGGGEGGGGGGFGCCGGGFCFFGFFF<@FEFDGGEEGGF7FGGFGGC@:FGGGE7FFG7=EE,F+@EGDGGGCD7:>FD<FGDGGGGEG7FDA9FF@FCG83@AFGGA9@<CCFDGDG*4*<C:<CFEGCC*BFGGCCFG@+*=BFGGGGGCC*?7CGG*2:EEF*;CEF?8EGFGGGECFF9EGCC8EE*2ACCFFEEGCEC+3<++<E@<+::CE@C55CEC>E>FC*<+*2AC6++3<7?EG8CG>CF;8/:CF+72
@M01751:259:000000000-C669V:1:1102:17637:18102 1:N:0:AGAGTC
AACCGAGAAACAGGATTAGATACCCTGGTAGTCCACGCCGTAAACGATGTCAACTAGCCGTTGGAATCCTTGAGATTTTAGTGGCGCAGCTAACGCATTAAGTTGACCGCCTGGGGAGTACGGCCGCAAGGTTAAAACTCAAATGAATTGACGGGGGCCCGCACAAGCGGTGGAGCATGTGGTTTAATTCGAAGCAACGCGAAGAACCTTACCAGGCCTTGACATGCAGAGAACTTTCCAGAGATGGATTGGTGCCTTCGGGAACTCAGACACAGGTGCTGCATGGCTGTCGTCAGCTCGT
+
CCCCCGGGGGGGGGGFGGGGGGGGGGGGGGGGGGGGGGGGGGGGGGGGGGGGGGGGGGGGGGGGGGGGGGGGGGGGGGGGGGGGGGGGGGGGGGGGGGGGGGGGGGGGGGGGGGGGGGGGGGGGGGGGGGGGGGGGGGGGGGGGGGGGGGGGGGGGGGGGGGGGGGGGGGGGGFEGGFGGGGGGGGGGGGGGGGGGGGGGGGGGGFGC>FGGG9FEGGGGGGGGGCGGGGGGGGGGGGGGGGGGGGGGGGGGGGGGGGGGGGGGGG:<CGGGGGGGGCFGGGGGGGGGGG6EFCFGGGFG5
@M01751:259:000000000-C669V:1:1102:21532:18110 1:N:0:AGAGTC
AACCGAGAAACAGGATTAGATACCCTGGTAGTCCACGCCGTAAACGATGTCGACTTGGAGGTTGTTCCCTTGAGGAGTGGCTTCCGGAGCTAACGCGTTAAGTCGACCGCCTGGGGAGTACGGCCGCAAGGTTAAAACTCAAATGAATTGACGGGGGCCCGCACAAGCGGTGGAGCATGTGGTTTAATTCGATGCAACGCGAAGAACCTTACCTACTCTTGACATCCACGGAATTTGGCAGAGATGCCTTAGTGCCTTCGGGAACCGTGAGACAGGTGCTGCATGGCTGTCGTCAGCTCGG
+
CCCCCGGGGGGGGGG8FGGGFGGFGGGGGGGGGGG<FEGGGGGGFGGFGGGGGFGGGGGFDGGGGFGGGGGGGGGGGCGGGFGFGGGGGGGGGGGFGGEGFGEGGGGGGGGGGFGGGGGGGGGGEGGGGGGGGGFGGGGDEFFFGGGFCFCEFC:FGDFDEDEDGGFGGGEGGE:FGGGCDFGGGGGGGGGGGGGGGGGC8CGEEFGFGGGCCCFCF6CFGGGGDFGGGGGGGGGGGGGGGGGGGFEFGGGGGGEFFGF5EGGGGGGEFFGG+ACFF609A9+09@5;ECGGE*/;++0:*
@M01751:259:000000000-C669V:1:1102:8775:18172 1:N:0:AGAGTC
AACCGAGAAACCGGATTAGATACCCTGGTAGTCCACGCCGTAAACGATGTCAACTAGCCGTTGGAATCCTTGAGATTTTAGTGGCGCAGCTAACGCATTAAGTTGACCGCCTGGGGAGTACGGCCGCAAGGTTAAAACTCAAATGAATTGACGGGGGCCCGCGCAAGCGGTGGAGCATGTGGTTTAATTCGAAGCAACGCGAAGAACCTTACCAGGCCTTGACATGCAGAGAACTTTCCAGAGATGGATTGGTGCCTTCGGGAACTCTGACACAGGTGCTGCATGGCTGTCGTCAGCTCGT
+
CCCCCGGGGGGGGGGGGGGGGGGGGGGGGGGGGGGGGGGGGGGGGCFGGGGCFGGGGGGGGGGGGGGGGGGGGGCFGGGGGGCGGGGGGDFGGGGGGGGGGGGGGGGGGGGGGGGGGGGGGGGGGGGGGGGGGGGFGDFFFGFGGGGGGGGGGGGDGGGGGGGGGDGGDEFEEGGGGGGGGGGGGGGFGGGGFEGGGGGGGGGGGGCGGGGFFGGGGDGGGGGGF6CEGFGGGGGGGGGFGF>CC+@FGFF>EFGGGGGGGGECC::CGGFGGF5=FGGGGFCGGGGG5;?C@CEGF+<C:
@M01751:259:000000000-C669V:1:1102:8201:18174 1:N:0:AGAGTC
TCTCAGTCACGTCATCCCCACCTTCCTCCGGTTTATCACCGGCAGTCTCCTTTGAGTTCCCGACCGAATCGCTGGCAACAAAGGATAAGGGTTGCGCTCGTTGCGGGACTTAACCCAACATTTCACAACACGAGCTGACGACAGCCATGCAGCACCTGTCTCACGGTTCCCGAAGGCACTGAGGCATCTCTGCCAGATTCCGTGGATGTCAAGAGTAGGTAAGGTTCTTCGCGTTGCATCGAATTAAACCACATGCTCCACCGCTTGTGCGGGCCCCCGTCAATTCATTTGAGTTTTAACC
+
CCCCCGGGGGGGGGGGGGGGGGGGGGGGGGGGGGGGGGGGGGGGGGGGGGGGGGGGGGGGGGGGGG@88BEFGGGGGGGGGGGGGGGGGGGGGGGGGGEGGGGGGGGGGGGGGGGGGGGGGGGGGGFFGGGGGGGGGGGGGGGGGGGGGGGGGGGGGGGGGGGGGGGGGGGGGEDFGFFGDGFGGGGGGGGGGGGGGGFGGGGFEFFFGGGGDCGGGGGGGGGGEFGGGGGGGGGEEGGF>FGGGFFGGGGGGGGGGGCC8C5EEGGGCFEGEGGGGGGGGGG?FGGGGGGCGECFGGGG?
@M01751:259:000000000-C669V:1:1102:10457:18215 1:N:0:AGAGTC
AACCGAGAAACCGGATTAGATACCCTGGTAGTCCACGCCGTAAACGATGTCGACTTGGAGGTTGTTCCCTTGAGGAGTGGCTTCCGGAGCTAACGCGTTAAGTCGACCGCCTGGGGAGTACGGCCGCAAGGTTAAAACTCAAATGAATTGACGGGGGCCCGCACAAGCGGTGGAGCATGTGGTTTAATTCGATGCAACGCGAAGAACCTTACCTACTCTTGACATCCACGGAATTTGGCAGAGATGCCTTAGTGCCTTCGGGAACCGTGAGACAGGTGCTGCATGGCTGTCGTCAGCTCGT
+
CCCCCGGGGGGGGGGGGGGGGGGGGGGGGGGGGGGGGGGGGGGGGGGGGGGGGGGGGGGGGGGGGGGGGGGGGGGGGGGGGGGGGGGGGGGGGGGGGGGGGGGGCGGGGGGGGGGGGGGGGGGGGGGGGGGGGGGGGGGGGGGGGGGGGGGGGGGGGGGGGGGGGGGGGGFGGGGGGGGGGGGGGGGGGFC7CFGGGGGGGGGGGGGGGGGGGGGGGGGGGGGGGGGGGGGGGGGGGGGGGGFFGGGGGC9CCEGGGGGGG5CCGGGGGGGFDGGGGCFGGGFFGGGGGGGGGGGGGGGD/
@M01751:259:000000000-C669V:1:1102:18549:18228 1:N:0:AGAGTC
TCTCAGTCACGTCATCCCCACCTTCCTCCGGTTTATCACCGGCAGTCTCCTTTGAGTTCCCGACCGAATCGCTGGCAACAAAGGATAAGGGTTGCGCTCGTTGCGGGACTTAACCCAACATTTCACAACACGAGCTGACGACAGCCATGCAGCACCTGTCTCAGCGTTCCCGAAGGCACCAAAGCATCTCTGCTAAGTTCGCTGGATGTCAAGAGTAGGTAAGGTTCTTCGCGTTGCATCGAATTAAACCACATGCTCCACCGCTTGTGCGGGCCCCCGTCAATTCATTTGAGTTTTAACC
+
CCCCCGGGGGGGGGGGGGGGGGGGGGGGGGGGGGGGGGGGGGGGGGGGGGGGGGGGGGGGGGGGGG@@BFGGGGGGGGGGGGGGGGGGGGF,EFGGGGGGGGGGGGGGGGGGGGGGGGGGGGGGGGGGDCFGGGGGGGGEGGGGGGGGGGGGGGGGFGGGGFCFGGGGGGGGGDGGGGGGGGGGGGGGFGGFGGGFFCFFFEGGGGGFGGGGGGGGGGFFGGGGGGGGGGGGGGGCEGGGCGGGGGGGGGGGCEFGGG?CFGEEGDFFCF5EGGGGGGGCEGEEGGFEFF7E=CFFGGGGF
@M01751:259:000000000-C669V:1:1102:27108:18305 1:N:0:AGAGTC
AACCGAGAAACAGGATTAGATACCCTGGTAGTCCACGCCGTAAACGATGTCGACTTGGAGGTTGTTCCCTTGAGGAGTGGCTTCCGGAGCTAACGCGTTAAGTCGACCGCCTGGGGAGTACGGCCGCAAGGTTAAAACTCAAATGAATTGACGGGGGCCCGCACAAGCGGTGGAGCATGTGGTTTAATTCGATGCAACGCGAAGAACCTTACCTACTCTTGACATCCACGGAATTCGGCAGAGATGTCTTAGTGCCTTCGGGAACCGTGAGACAGGTTCTGCATGGCTGTCGTCAGCTCGG
+
CCCCCGGGDFGGGGEFFFCFFGGGGGGFGGGGGGGGGGGGGGGGGGGGFFEFGFGGGFGFGEGGGGGGGGG@,CFFGF@CFGGF,=CEGDGGCF@CE+@EFAEFGGCFGGG@FDGCGDGFC@FEGGGDB:<BFG9DFGEFGCBC,8>,C,ECEFCFG7F:<FCCF8FEGGGGDFCEGD,?FDFGFGDGGDFCFFGECGGGD8E>CCGGF7<<F77F<C9CC+AFGC8+<;?EDCFE8*88***AF9+3+<99CC7@FEFGGCDCGFGGGFC?:8FC<+3+<97+9EGCGGGD85@CG7+7*
@M01751:259:000000000-C669V:1:1102:20136:18398 1:N:0:AGAGTC
AACCGAGAAACAGGATTAGATACCCTGGTAGTCCACGCCGTAAACGATGATAACTAGCTGTCCGGGGACCTGGTCTTTGGGTGGCGCAGCTAACGCATTAAGTTATCCGCCTGGGGAGTACGGCCGCAAGGTTAAAACTCAAAGGAATTGACGGGGGCCTGCACAAGCGGTGGAGCATGTGGTTTAATTCGATGCAACGCGAAGAACCTTACCTACTCTTGACATCCACGGAATTCGGCAGAGATGCCTTAGTGCCTTCGGGAACCGTGAGACAGGTGCTGCATGGCTGTCGTCAGCTCGT
+
CCCCCGGGGGGGGGGGGGGGGGGGGGGGGGGGGGGGGGGGGGGGGGGGGGGGGGGGGGGGGGGGGGGGGGGGGGGGGGGGGGGGGGGGGGGGGGGGGGGGGGCFGGGGGGGGGGGGGGGGGCGGGGGGGGGGGGGGGGGGGGGGGGGGGGGGGGGEGGGGGGGGGGGGGGGGGGGGGGGGGGFGGGGGGGF:EGGGGGGGGGGGDGGGGGGGGGFGGGGGCGFEGGGGGGGGGGGFGCEGGGGGGGGGGGGGGGGGGFGGGGGGGGDGFGD?FGGGGGG7CGFGGGGGGGGGGGGCC?<E:
@M01751:259:000000000-C669V:1:1102:18132:18488 1:N:0:AGAGTC
AACCGAGAAACAGGATTAGATACCCTGGTAGTCCACGCCGTAAACGATGTCGACTTGGAGGTTGTTCCCTTGAGGAGTGGCTTCCGGAGCTAACGCGTTAAGTCGACCGCCTGGGGAGTACGGCCGCAAGGTTAAAACTCAAATGAATTGACGGGGGCCCGCACAAGCGGTGGAGCATGTGGTTTAATTCGATGCAACGCGAAGAACCTTACCTACTCTTGACATCCACGGAATTCGGCAGAGATGCCTCAGTGCCTTCGGGAACCGTGAGACAGGTGCTGCATGGCTGTCGTCAGCTCGT
+
CCCCCGGGGGGGGGFGGGGGGGGGGGGGGGGGGGGGGGGGGGGGGGGGGGGGGGGGGGGGGGGGGGGGGGGGGGGGGGGGGGGGGGGGGGGGGGGGGGGGGGGGGGGGGGGGGGGGGGGGGGGGGGGGGGGFGGFGGGGGGGGGGGGGGFGGGGGGGGGGDFGGGGGGGGEEGGGGGGGGGGGGGGGGGGGGGGGGGGGGGGGGGGGGGGGGFGGGGGGGFGGGGGGGGGGGGGGGGGGGGGGGGGGGGFGGGGGGGGGGGGGEGGGGGFGFGGGGFGGGGGGGGGGGCC?CC8CEGGGG5
@M01751:259:000000000-C669V:1:1102:8060:18493 1:N:0:AGAGTC
AACCGAGAAACAGGATTAGATACCCTGGTAGTCCACGCCGTAAACGATGTCGACTTGGAGGTTGTTCCCTTGAGGAGTGGCTTCCGGAGCTAACGCGTTAAGTCGACCGCCTGGGGAGTACGGCCGCCAGGTTAAAACTCAAATGAATTGACGGGGGCCCGCACAAGCGGTGGAGCATGTGGTTTAATTCGATGCAACGCGAAGAACCTTACCTACTCTTGACATCCAGCGAACTTAGCAGAGATGCTTTGGTGCCTTTGGGAACGCTGAGACAGGTGCTGCATGGCTGTCGTCAGCTCGT
+
CCCCCGGECEFCFEEFGGGFGGFGGFGGGGGGFFFFCFGGGGGGGGGFGGGGGGGGGGFGDGG8FFGGGG9,EFGGEFGGGGGGFGGEGFGGCDEEGGGGGGGFC7B+CF@GDGGGGGCDEFGGGGG7BFGGGFGGCFG<FFGGGGGGFGF9F:B<7C*<FDFEC8F<<CECEFDEFGFCFGFC7FFF9FGFFFGFG6*:C5CCEG*8CFCFF7EFGGEFFEG@GCCFDC>>EGE:CC+<CA@8CFCGGGG6@F7CCGGFCC88>*;;EEF99*AEG?E+@98EF**2;295//A:++<7*
@M01751:259:000000000-C669V:1:1102:26529:18620 1:N:0:AGAGTC
AACCGAGAAACAGGATTAGATACCCTGGTAGTCCACGCCGTAAACGATGTCGACTTGGAGGTTGTTCCCTTGAGGAGTGGCTTCCGGAGCTAACGCGTTAAGTCGACCGCCTGGGGAGTACGGCCGCAAGGTTAAAACTCAAATGAATTGACGGGGGCCCGCACAAGCGGTGGAGCATGTGGTTTAATTCGATGCAACGCGAAGAACCTTACCTACTCTTGACATCCAAGGAATCTGGCAGAGATGCCTCAGTGCCTTCGGGAACCGTGAGACAGGTGCTGCATGGCTGTCGTCAGCTCGG
+
CCCC@FGGEGGGFGFGGGGFGFFGGGGFGGGGD,EFEFCFGCFFGGGCGEGFGGGDFG@FEGGGGGGF@FG89AFDGGFGFDFGDCGGGGGGGGGDEGEGGD5E::FEDFGCFGGGE@=FEF7+>F+FGGGGGFFFFG=>FGG9CGGGFGGG7+C@7CFGDGGGGGG7FGC7CFF8CFFCCACFBGFCCCFGGG7BFCE*?EEDC@FFG7CEGGGCFC@9CFFGF92:+<EGGDC9F?+;:*2C+CCG@ECF<FGGGG9C?*/88CGGF8/<C*AFFFC++<6:CC8*88<;@C88+36C*
@M01751:259:000000000-C669V:1:1102:20819:18727 1:N:0:AGAGTC
TCTCAGTCACGTCATCCCCACCTTCCTCCGGTTTATCACCGGCAGTCTCCTTTGAGTTCCCGACCGAATCGCTGGCAACAAAGGATAAGGGTTGCGCTCGTTGCGGGACTTAACCCAACATTTCACAACACGAGCTGACGACAGCCATGCAGCACCTGTCTCACGGTTCCCGAAGGCACTAAGGCATCTCTGCCAAATTCCGTGGATGTCAAGAGTAGGTAAGGTTCTTCGCGTTGCATCGAATTAAACCACATGCTCCACCGCTTGTGCGGGCCCCCGTCAATTCATTTGAGTTTTAACC
+
CCCCCGGGGGGGGGGGGGGGGGG@FFFGGGGGGGGGGGGGCGECGFGFGGGGGFFGGGGCFGFGGG@88BEFE,FFGGGGG=FFEFGGGGGGGEGGGEFGEGFCC7:CFGGGGGCFFGEFG<CDFGGGGFGGDGGGGGGCC+@CGGGFGDEFCGGDECCGGGGGGGGDGGGGG7FCFG7<CFGGF<CG,?@C<CCFGGFGGF:<*:?<FGG@FCFFGGGGGGFGFFFGGFGGGGGGEGGGDFGGGGGGGGGCFGCC0<<CFGGGGG>C6EGCEDEDGECE?ECEGFEGGG7+AFFFE?EFC
@M01751:259:000000000-C669V:1:1102:13512:18729 1:N:0:AGAGTC
AACCGAGAAACCGGATTAGATACCCTGGTAGTCCACGCCGTAAACGATGTCGACTTGGAGGTTGTTCCCTTGAGGAGTGGCTTCCGGAGCTAACGCGTTAAGTCGACCGCCTGGGGAGTACGGCCGCAAGGTTAAAACTCAAATGAATTGACGGGGGCCCGCACAAGCGGTGGAGCATGTGGTTTAATTCGATGCAACGCGAAGAACCTTACCTACTCTTGACATCCACGGAATTCGGCAGTGATGCCTTAGTGCCTTCGGGAACCGTGAGACAGGTGCTGCATGGCTGTCGTCAGCTCGT
+
CCCCCGGGGGGGGGGGGGGGGGGGGGGGGGGGGGFGGGGGGGGGGGGGGGGGGGGGGGCFGGGGGGGGGGGGFGGFGGGGGGFGGGGGGGGFFFCGGGGGGGCFFGGGGGGGGGGGGGEEGGGGGGGGGGGFFGGGGGFFDF=FGGGGGGGGGGGGGGGGGGGGGGFGGGFGDGFDFGFCCGGGGGGGGGGGCCEFGGCED8EEEF>5CFGFFCCGGGGGCD6@EGGFGEEECCGD5>E8*2<FEFCGDCEGGGGGFGFEEEEGGGGG8E5+<CFFGFCC@+0ACFECCFGE88C889?E*
@M01751:259:000000000-C669V:1:1102:11145:18789 1:N:0:AGAGTC
TCTCAGTCACGTCATCCCCACCTTCCTCCGGTTTATCACCGGCAGTCTCCTTTGAGTTCCCGACCGAATCGCTGGCAACAAAGGATAAGGGTTGCGCTCGTTGCGGGACTTAACCCAACATTTCACAACACGAGCTGACGACAGCCATGCAGCACCTGTCTCAGAGTTCCCGAAGGCACCAATCCATCTCTGGAAAGTTCTCTGGATGTCAAGAGTAGGTAAGGTTCTTCGCGTTGCATCGAATTAAACCACATGCTCCACCGCTTGTGCGGGCCCCCGTCCATTCATTTGAGTTTTAACC
+
C8BCCGGFFDCFF;866CDFGCE@EGGGFGGEG7EEFCFFCGGDGGGFEFADG@FDCFEGFGGGGD@CCFFFCCGF<CFE8C=8FEF9C,9ECCE+>>FGG7FFGGG7CFFCGGF=FEGGD<FGGGFGG8F>FCCGF=FG:FDEFDEFCCF<F8FGGGGCCFGCACFFGGG@:>FGGGGFGGCF@<;?9CFGF:<F,<;CFGGC,<<F,FCA,?::,C@FCGGCCEFGGDC*4<8*CFG9*@@+2CFGCFFC>C+++2+<*;>CEGGFGGGGCEC=EGDC1*/<+<CCFEC0;<CFF?6<<
@M01751:259:000000000-C669V:1:1102:8946:18800 1:N:0:AGAGTC
AACCGAGAAACAGGATTAGATACCCTGGTAGTCCACGCCGTAAACGATGTCGACTTGGCGGTTGTGCCCTTGAGGCGTGGCTTCCGGAGCTACCGCGTTAAGTCGACCGCCTGGGGAGTACGGCCGCAAGGTTAAAACTCAAATGAATTGACGGGGGCCCGCACAAGCGGTGGAGCAAGTGGTTTAATTCGATGCAACGCGAAGAACCTTACCTACTCTTGACCTCCAGCGAACTTAGCAGAGATGCCTCAGTGCCTTCGGGAACCGTGGGACAGGTGCTGCATGGCTGTCGTCAGCTCGT
+
CBCCCGGGDECFC@F8FGEEECE<8C<FFFGGAEF<CC<+FEECCCFEFEEDF@@7CF,@@++@F,FCD,6C,,:<=?+F+,,,5CFG7+BF,EF:+@=:?EE,+B:C74FG7+7C:++8BF::+6::F7F>,8>@;>C>9DB,@3@=FG,@*FC7BF<@*:*:*2*2<*8<**=E8,;<@C<@F89:<9*<+<CC:@CECEC**2;*89C:+0+0<E+A9F6+++/CC+*::*;73A+<+2;8CG7890++33C79:A>*:8:*:?8****21;8920<0+0<CGGF*;+*2*1;@7C5*
@M01751:259:000000000-C669V:1:1102:4303:18806 1:N:0:AGAGTC
TCTCAGTCACGTCATCCCCACCTTCCTCCGGTTTATCACCGGCAGTCTCCTTTGAGTTCCCGGCATTACCCGCTGGCAACAAAGGATAAGGGTTGCGCTCGTTGCGGGACTTAACCCAACATTTCACAACACGAGCTGACGACAGCCATGCAGCACCTGTCTCACGGTTCCCGAAGGCACTGAGGCATCTCTGCCAGATTCCGTGGATGTCAAGAGTAGGTAAGGTTCTTCGCGTTGCATCGAATTAAACCACATGCTCCACCGCTTGTGCGGGCCCCCGTCAATTCATTTGAGTTTTAAC
+
9CCC?FGGGGGFGGGGGGDFGDGGCFGDFG7CFFC<FFGGGGGGGGG9CFEFFCFDAEGGFE7FGG9EGGGFCCFGGDGGGGGCGGEGGG?FGFCDEGECFGGFEGFGGCCGGGGGGEGGGGGGGGGGGGGGDEDECCB,=CCFGGGGEF<CCFGGG8FGGDFF9FGGGGGGGEE>FDGG:AFFCFEGGDF@FEFF:CBFF@FG7FCEFGFGGGGG9?FCGFFDGFFGGGGG7*/*:8+<9C:@+AFGGGGFGF?+:9FGCG6C>:*1A8AEE>C*:EEEEE**+3<EFGFF+8+<FEFF<
@M01751:259:000000000-C669V:1:1102:22024:18852 1:N:0:AGAGTC
AACCGAGAAACAGGATTAGATACCCTGGTAGTCCACGCCGTAAACGATGTCGACTTGGAGGTTGTTCCCTTGAGGAGTGGCTTCCGGAGCTAACGCGTTAAGTCGACCGCCTGGGGAGTACGGCCGCAAGGTTAAAACTCAAATGAATTGACGGGGGCCCGCACAAGCGGTGGAGCATGTGGTTTAATTCGATGCAACGCGAAGAACCTTACCTACTCTTGACATCCACGGAATTCGGCAGAGATGCCTTAGTGCCTTCGGGAACCGTGAGACAGGTGCTGCATGGCTGTCGTCAGCTCGT
+
CCCCCGGGGGGGGGGGGGGGGGGGGGGGGGGGGGGGGGGGGGGGGGGGGGGGGGGGGGFGGGGGGGGGGGGGCGGGGGGGGFGGGGGCGGGGFGGGGGGGGFGGGGGGGDGGGGGGGGGGGGGGGGGGGGGFDGGGGGGGGGGGGGGGGCGGGGGGGGGGGGGGGGGGGGGGGGGGGFFCFGFGGG9FGGCFGGGGFGGGCGGGCFGGGGGGGGGGGGGGGGGFGFGG+;>CGGGGGGGGGGGCFCCF7EFF7CEGFG65CC8:AFEGFFCEG6@EC+AGGGGGC:CFEFFFFG=?FCGG*
@M01751:259:000000000-C669V:1:1102:23714:18901 1:N:0:AGAGTC
AACCGAGAAACCGGATTAGATACCCTGGTAGTCCACGCCGTAAACGATGATAACTAGCTGTCCGGGGACTTGGTCTTTGGGTGGCGCAGCTAACGCATTAAGTTATCCGCCTGGGGAGTACGGTCGCAAGATTAAAACTCAAAGGAATTGACGGGGGCCTGCACAAGCGGTGGAGCATGTGGTTTAATTCGAAGCAACGCGCAGAACCTTACCAGCGTTTGACATGTCCGGACGATTTCCAGAGATGGATCTCTTCCCTTCGTGGACTGGAACACAGGTGCTGCCTGGCTTTCGTCAGCTC
+
CCCCCGGGDGGGGGGGGGGGGGGGGGGGGGFFGGGGGGGGGGGGGGGGDGFGGFGGCGGGGGGGGGGGGGGGGGGGGGGGCBFGGGGGGGGGGGGGGGGFEFEFGGGGGDEGGGCCEGGGFDGGGDGGGGGGGGGFEDGGGFGCDFGFF@FGGCE>DGGGGG:C<FGFGGEG7@CGFGGGGGGGGGGGGGFGGGGDGGGG:FEGGGFGGGG8E7+AE?EEEF7?C+<<CGGGGGGGGGGGEFGG*<CGFGGCFC<CFCG9CE*;8?+<;5:<CF@5CFFFEGGG*<:E>6*22*;/8EC:+
@M01751:259:000000000-C669V:1:1102:12517:18918 1:N:0:AGAGTC
TCTCAGTCACGTCATCCCCACCTTCCTCCGGTTTATCACCGGCAGTCTCCTTTGAGTTCCCGACCGAATCGCTGGCAACAAAGGATAAGGGTTGCGCTCGTTGCGGGACTTAACCCAACATTTCACAACACGAGCTGACGACAGCCATGCAGCACCTGTCTCACGGTTCCCGAAGGCACTAAGGCATCTCTGCCGAATTCCGTGGATGTCAAGAGTAGGTAAGGTTCTTCGCGTTGCATCGAATTAAACCACATGCTCCACCGCTTGTGCGGGCCCCCGTCAATTCATTTGAGTTTTAACC
+
CCCCCGGGGGGGGGGGGGGGGGGGGGGGGGGGGGGGGGGGGGGGGGGGGGGGGGGGGGGGGGGGGG@888CFGGGGGGGGGGGGGGGGGGGGGGGGGGGGGGGGGGGFGGGGGGGGGGGGGGGGGGGGGGGGGGGGGGGGGGGGGGGGGGGGGGGGGGGGGGGGGGGGGGGGDGGDFGGGGCCCFGGGGGGGGGGGGGGGGGGCFGGGGGGGGGGGGGGGGGGGGGGGGGGEGGGGGGGGGGGGGGGGGGGGGGGGGGGGGGGGGCFGCGGGGGGGGGGGGGGGGGGGGGFGGGGGGGC79
@M01751:259:000000000-C669V:1:1102:16613:19002 1:N:0:AGAGTC
AACCGAGAAACAGGATTAGATACCCTGGTAGTCCACGCCGTAAACGATGTCGACTTGGAGGTTGTTCCCTTGAGGAGTGGCTTCCGGAGCTAACGCGTTAAGTCGACCGCCTGGGGAGTACGGCCGCAAGGTTAAAACTCAAATGAATTGACGGGGGCCCGCACAAGCGGTGGAGCATGTGGTTTAATTCGATGCAACGCGAAGAACCTTACCTACTCTTGACATCCAGCGAACTTAGCAGAGATGCTTTGGTGCCTTCGGGAACGCTGAGACAGGTGCTGCATGGCTGTCGTCAGCTCGT
+
CCCCCGGGGGGGGGFGGGGGGGGFGFGGGGGGGGGGGDFGGGGGGGGGGGGGFGGGGGGGDGFGGGGGGGGGCFFFGGGGGDGGFGGGGGGGGGGGGGGGGCGGGGGGGGGGFGGEFGGGGGGGGGGGGGGDFGGGGGGGGGGGGGGGGGGGGGGGGGGGGGGGGGGGGGGGGGGGGGFGGGGGFFFGGGGGFDFFGGGGGDGGGGGGGGGF?:CFGGGGCGFGGGGGFGGGGGGGGGFDGGGGGGGC7EFFFGGGGGGGGGGGGGGGG>FGGGFCCEFCEGGGFFGFGDCFGGGEF+?CC
@M01751:259:000000000-C669V:1:1102:20118:19008 1:N:0:AGAGTC
AACCGAGAAACAGGATTAGATACCCTGGTAGTCCACGCCCTAAACGATGTCTACTAGTTGTCGGGTCTTAATTGACTTGGTAACGCAGCTAACGCGTGAAGTAGACCGCCTGGGGAGTACGGTCGCAAGATTAAAACTCAAAGGAATTGACGGGGACCCGCACAAGCGGTGGATGATGTGGATTAATTCGATGCAACGCGAAAAACCTTACCTACCCTTGACATGGCAGGAATCCCGAAGAGATTTGGGAGTGCTCGAAAGAGAACCTGCACACAGGTGCTGCATGGCTGTCGTCAGCTCG
+
CCCCCGGGGGGGGGGGGGGGGGGGGGGGGGGGGGGGGGGGGGGGGGGGGFGGGGGGGGGGGGGGGGGGGGGGGGGGGGGGGGGGGGGGGGGGGGGGFGGGGGGGGGGGGGGGGGGGGGGGGGGGGGGGGGGGGGGGGGGGGGGGGGGGGGGGGGGGGDCCEGGGGGGGGGGGGGGGGGGGGGFGGGGGGGGGGGGGGGGGGGGGGGGGGGGGCGGGGGGGGGFFGGGGGGDFGGGFGGGGGGGGCGCFGGGGGGGGGGGGGGFFG6CFGGGG7CEGGGGFGGGGGGGGGGGGGGGGGGCC=
@M01751:259:000000000-C669V:1:1102:5817:19082 1:N:0:AGAGTC
AACCGAGAAACAGGATTAGATACCCTGGTAGTCCACGCCGTAAACGATGTCGACTTGGAGGTTGTTCCCTTGAGGAGTGGCTTCCGGAGCTAACGCGTTAAGTCGACCGCCTGGGGAGTACGGCCGCAAGGTTAAAACTCAAATGAATTGACGGGGGCCCGCACAAGCGGTGGAGCATGTGGTTTAATTCGATGCAACGCGAAGAACCTTACCTACTCTTGACATGCTGAGAACTTTCCAGAGATGGATTGGTGCCTTCGGGAACTCAGACACAGGTGCTGCATGGCTGTCGTCAGCTCGT
+
CCCCCGGGGGGGGGGGGGGGGGGEGFGGGGGGGGGGGGGGGGGGGGCGFFGGGGGGFGGFGGGGGGGGGGGGDGGGGGGGGCGGGGGGGGGGGGGDGGGGGGFGGGGGGGDGGGGGGGGGGGGGGGGGGGGGA,FGGECGGGFCGGGCFDGGGG7>7CFGGGDGGGFGEGGGCCGGFFF,CC<@FGGGG?FCFGGGGGGGGEGGEFCGCGGGGGGCCFGGGGGGGCFFFFGFDGGGGGFGGFFGGGG6<ACF7:FCGGGFCGEECEFCCFFGGGGGG6CF?E@FCGFFEGGGG>GGGGFC*
@M01751:259:000000000-C669V:1:1102:4207:19229 1:N:0:AGAGTC
AACCGAGAAACAGGATTAGATACCCTGGTAGTCCACGCCGTAAACGATGTCAACTAGCCGTTGGGATCCTTGAGATCTTAGTGGCGCAGCTAACGCATTAAGTTGACCGCCTGGGGAGTACGGCCGCAAGGTTAAAACTCAAATGAATTGACGGGGGCCCGCACAAGCGGTGGAGCATGTGGTTTACTTCGATGCAACGCGAAGAACCTTACCTACTCTTGACATCCACGGAATCTGGCAGAGATGCCTCAGTGCCTTCGGGAACCGTGAGACAGGTGCTGCATGGCTGTAGTCAGCTCGG
+
CCC<CGGGGGGGGGGGGGGFGGGGGDCFFG9FGGFFCEGGGGGFDDEF<FGGGGGGGGGGGGGGGGGFGGGGG<CEFGFGGFGGGGGGGGGFAFGGCEGFGGGGGFFGCGGGGGGC+4CFFEE:F:C:FDFGGGDFCFGGGGGGFGGG9>FGGGGGGGGGEG:FEGGGGGGGDGGGFFGCEGFGGG,<FGGFG@CFCGGGGGGGGGGF6CF@CFGFFGF+@EDGCCCFGEE?;CCGGGGG8EGGGGG?7?:CF792+<:8E*/CCGGEFFC?FFGF@?EFF@E9CCEF580<<FCCG+<>*
@M01751:259:000000000-C669V:1:1102:11417:19328 1:N:0:AGAGTC
AACCGAGAAACAGGATTAGATACCCTGGTAGTCCACGCCGTAAACGATGATAACTAGCTGTCCGGGCACTTGGTGCTTGGGTGGCGCAGCTAACGCATTAAGTTATCCGCCTGGGGAGTACGGCCGCAAGGTTAAAACTCAAAGGAATTGACGGGGGCCTGCACAAGCGGTGGAGCATGTGGTTTAATTCGATGCAACGCGAAGAACCTTACCTACTCTTGACATCCACGGAATTCGGCAGAGATGCCTTAGTGCCTTCGGGAACCGTGAGACAGGTGCTGCATGGCTGTCGTCAGCTCGT
+
CCCCCGGGGGGGGGGGGGGGGGGGGGGGGGGGGGGGGGGGGGGGGGGGGGGGGGGGGGGGGGGGGGGGGGGGGGGGGGGGGGGGGGGGGGGGGGGEGGGAGFFGGGGGGGDGGGGGGGGGGGGGGGGGGGGFGGGGGGGGGGGGGGGGGFGGGGGGGGGGGGFGGGGGGGDGGGGGGFGGGGFGFGGGGGGGGGGGGGGGGGGGGGGGGGGGGGGGGGGGGGGGGGGGGGGGGGGFFGGGGGGGGGGFGCFEC?FGGGDCCEEGGGCE5C8EGGG=+<FGGGGGFGGGDGGFFGCCGGGG*
@M01751:259:000000000-C669V:1:1102:24094:19347 1:N:0:AGAGTC
TCTCAGTCACGTCATCCCCACCTTCCTCCGGTTTATCACCGGCAGTCTCCTTTGAGTTCCCGACCGAATCGCTGGCAACAAAGGATAAGGGTTGCGCTCGTTGCGGGACTTAACCCAACATTTCACAACACGAGCTGACGACAGCCATGCAGCACCTGTCTCACGGTTCCCGAAGGCACTAAGGCATCTCTGCCGAATTCCGTGGATGTCAAGAGTAGGTAAGGTTCTTCGCGTTGCATCGAATTAAACCACATGCTCCACCGCTTGTGCGGGCCCCCGTCAATTCATTTGAGTTTTAACC
+
C<CCCDGFGGGGGGC<FGG<FCCCECFD<FGE@;FGGGGGGGGGGFGGG,CEFFGGFGFFFGGGGG@888EFGGGGGGDFGG<EFGGGGGGEDB@FCEGGGGGGGGDCFFFFFFEGGGGGGDFEGFGGEGGGGF:>DEGGGGGFEEFGGGGFGCCFGGGGFGGFGEFCFGGGGB:CFGGCCFGGGGCFFGGGGFGGCCFCFDFGGGGGG?:B<C:FFGFCEFCFGGGFF:CGDGGGGGGFDE?FFFGFFCFCF6<<CC6FGGGCECGFGGCEGG8C*:?;CEG7E79FF7+2;<9@FGGG3
@M01751:259:000000000-C669V:1:1102:14975:19382 1:N:0:AGAGTC
AACCGAGAAACCGGATTAGATACCCTGGTAGTCCACGCCGTAAACGATGTCGACTTGGAGGTTGTTCCCTTGAGGAGTGGCTTCCGGAGCTAACGCGTTAAGTCGACCGCCTGGGGAGTACGGCCGCAAGGTTAAAACTCAAATGAATTGACGGGGGCCCGCACAAGCGGTGGAGCATGTGGTTTAATTCGATGCAACGCGAAGAACCTTACCTACTCTTGACATCCACGGAATTTGGCAGAGATGCCTTAGTGCCTTCGGGAACCGTGAGACAGGTGCTGCATGGCTGTCGTCAGCTCGT
+
CCCCCGGGGGGGGGGGGGGGGGGGGGGGGGGGGDFFGGGGGGGGGGGGGGGGGGGGGGGGGGGGGGGGGGGGGGGGGGGGGGGGGGGGGGGGGGGGGGGGGGGGGGGGGGGEGGGGGGGGGGGGGGGGGGGGGGGGGGGGGGGGGGGGGGGGGGGGGGGGGGGGGGGGGGGGGGGGGFFCCFFFFGGGGGGGGGGGGGGGGGGGCGGGGGGFGGGGGGGGCGGGGGGGGGGGGGGGGGGGGGGGGGGGGGGGGGGGGGGGGGGGGGGGGFGGGGFFF6EGGGGGG6ACC>FGGGGGGGFE*
@M01751:259:000000000-C669V:1:1102:11804:19416 1:N:0:AGAGTC
AACCGAGAAACAGGATTAGATACCCTGGTAGTCCACGCCGTAAACGATGATAACTAGCTGTCCGGGGACTTGGTCTTTGGGTGGCGCAGCTAACGCATTAAGTTATCCGCCTGGGGAGTACGGTCGCAAGATTAAAACTCAAAGGAATTGACGGGGGCCTGCACAAGCGGTGGAGCATGTGGTTTAATTCGAAGCAACGCGCAGAACCTTACCAGCGTTTGACATGTCCGGACGACTTCGAGAGATCGATTTCTTCCCTTCGGGGACTGGAACACAGGTTCTGCATGGCTGTCGTCAGCTC
+
CCCCCGGGGGGGGGGGAEFFGFGGFFGFFGGGGCGGGGGGGDGGGGGGGCEGFGGGGGGGGGGGGGG@FDFFGGGGFGGGGCFGGCFCEGGGGGGGGFGGGGGGGGF<CGGGGGFGGGGGGGGGGGGGGFGGGGGGGGGGGGGGGGGGG9FGEGGGGGGGGGGGGGGGEGG7F7FCFFGGGGGGGGGGGGGGGGGFGGEEGGGEGGGGGGGGGG6C5:??CGGGGCFGCEGGGGEEDEGGFGGDFGGFGGGG+@EGFGGGGGGGG*C688;6F*@5CC?+AF:CGGGGGGGGGF88*:FCC
@M01751:259:000000000-C669V:1:1102:21281:19436 1:N:0:AGAGTC
AACCGAGAAACCGGATTAGATACCCTGGTAGTCCACGCCGTAAACGATGAGTGCTAGGTGTTGGGGGTTTCAATACCCTCAGTGCCGCAGCTAACGCAATAAGCACTCCGCCTGGGGAGTACGCTCGCAAGAGTGAAACTCAAAGGAATTGACGGGGGCCCGCACAAGCGGTGGAGCATGTGGTTTAATTCGAAGCAACGCGAAGAACCTTACCATCCCTTGACATGGCATGTTACCTCGAGAGATCGGGGATCCTCTTCGGAGGCGTGCACACAGGTGCTGCATGGCTGTCGTCAGCTCG
+
CCCCCCFFGEFFGGGGEFFGEGGGGGGF<FD<DAFGGEFGGDEFGFEDGFCFGG9FGGGGCGGGGGGGGGFGGGGFFGGCCGF9FFGGGGGF<FFGGGGEGGFGGGGGFGG7CCGFEGEEFG7F:CFCFGGGGGGGCFGGGFG=DCFF,@FFEGEEECECGGGGGGGG7FF7<CBF8:,>FGGGGFCCCGGGGGGGGGGGDEGGCEF6;EFEC++<@FDEF6<CCC6CGFFGEF7@:+3AG8CECGGG*?EEGG6FFEGGG**8?8C5*8FCFD=@*<CF9<CGGGFFF>@CFGGGGF9+*
@M01751:259:000000000-C669V:1:1102:23763:19485 1:N:0:AGAGTC
TCTCAGTCACGTCATCCCCACCTTCCTCCGGTTTATCACCGGCAGTCTCCTTTGAGTTCCCGACCGAATCGCTGGCAACAAAGGATAAGGGTTGCGCTCGTTGCGGGACTTAACCCAACATTTCACAACACGAGCTGACGACAGCCATGCAGCACCTGTCTCACGGTTACCGAAGGCACTCAGGCATCTCTGCCAGATTCCGTGGATGTCAAGAGTAGGTAAGGTTCTTCGCGTTGCATCGAATTAAACCACATGCTCCACCGCTTGGGCGGGCCCCCGTCAATTCATTTGAGTTTTAACC
+
CCCCCGGGFGEFGEFFGEFGGGGFDGFGF>F@F@FFFF<CCEGGGECFFGGGCFG@@6<CDCDGDE@88BFFC@=CFGCFF8CEEGG9FEGGGDFGEG@EBFCCECECCCFGGGGFECFFCD@?FEF9+FFGGDEE,FFGGGGGGGG9BFFGGF8FAFCAAFGFGDF7*<D:FGEGC8C:F,?FFAFF9FFCFFGG7CC@:FCFGG9FBAFCEFGGGGGGFBEGGG99FFFGGGGG>F7C5FCFGC+<<*;C>+<ECGGGDGDE5CC*1:CG>8852:88888ECEFGE?<+;<CCC?FGF
@M01751:259:000000000-C669V:1:1102:13487:19486 1:N:0:AGAGTC
TCTCAGTCACGTCATCCCCACCTTCCTCCGGTTTATCACCGGCAGTCTCCTTAGAGTGCCCACCATAACGTGCTGGTAACTAAGGACAAGGGTTGCGCTCGTTACGGGACTTAACCCAACATCTCACGACACGAGCTGACGACAGCCATGCAGCACCTGTGTCAGAGTTCCCGAAGGCACCAATCCATCTCTGGAAAGTTCTCTGCATGTCAAGGCCTGGTAAGGTTCTTCGCGTTGCTTCGAATTAAACCACATGCTCCACCGCTTGTGCGGGCCCCCGTCAATTCATTTGAGTTTTAAC
+
CCCCCGGGGGGGGGGGGGGGGGGGGGGGGGGGGGGGGGGGGDFGGFGFGGGGGGGGGGGGGGGGGGGGGGGGGGGGGFGGGGGGGGGGGGFGGGGGGGGGGGGGGGGEGGGGGGGCGGGGGGG9FGGGGGGGEGGGGGGGGGGGGGGGGCCGGGGGGGGGGGGGGGGGGGGGGGGGGGGGGGGGGGGGGGGGGGFCGGGGGGGGGGGGGGGGGGF@FGGFGGGGGFFGGGGGGGGGDEGGGGGGGGCFGGGGFFGGFGEGDGGGGGDGGGGGGEDEGGDEGGG=EGGGGGGCCGGGGFGG7
@M01751:259:000000000-C669V:1:1102:6632:19510 1:N:0:AGAGTC
AACCGAGAAACAGGATTAGATACCCTGGTAGTCCACGCCGTAAACGATGTCGACTTGGAGGTTGTTCCCTTGAGGAGTGGCTTCCGGAGCTAACGCGTTAAGTCGACCGCCTGGGGAGTACGGCCGCAAGGTTAAAACTCAAATGAATTGACGGGGGCCCGCACAAGCGGTGGAGCATGTGGTTTAATTCGATGCAACGCGAAGAACCTTACCTACTCTTGACATCCAGAGAATTTAGCAGAGATGCTTTAGTGCCTTCGGGAACTCTGAGACAGGTGCTGCATGGCTGTCGTCAGCTCGT
+
CCCCCGGGDGGGGGGGGGGGGGGGGGGGGGGFDFFFGGFCFGGFGGGGGGGGGGGGAGFGGGGGGGGGGGGGGGGGGGGGGGGGGGCE>FEFGFEEGGGGGGGGFGGGFGGGFFGGGGGGGGGGGCGGGGGDFFGGGGGGGGGFFGCGGGGGGEGDEGGGGGGGG:FGGGGGGGGGGGFFFGGGFGGG<<F<:<CFFCEGCE8>EGFGGGDGGGGGGGGG?ED7CDGGDFGEGGGFGFGGGGGGGCCGEG@@@C7@FFGGGGGGGGGGC77C?CFGF+3<CGGCG6CF5CC>FCCEGGGG5
@M01751:259:000000000-C669V:1:1102:14689:19536 1:N:0:AGAGTC
AACCGAGAAACAGGATTAGATACCCTGGTAGTCCACGCCGTAAACGATGTCGACTTGGAGGTTGTTCCCTTGAGGAGTGGCTTCCGGAGCTAACGCGTTAAGTCGACCGCCTGGGGAGTACGGCCGCAAGGTTAAAACTCAAATGAATTGACGGGGGCCCGCACAAGCGGTGGAGCATGTGGTTTAATTCGATGCAACGCGAAGAACCTTACCTACTCTTGACATCCACGGAATTCGGCAGAGATGCCTTAGTGCCTTCGGGAACCGTGAGACAGGTGCTGCATGGCTGTCGTCAGCTCGT
+
CCCCCGGGGGGGGFGGGGGGGGGGGGGGGGGGGGGGGGGGGGGGGGGGGGGGGGGGGGGGEGGGGGGGGGGFFGGGGGGGGGGGGGGGGGGGGGGGGGGGGGFGGGGGGGGGGGGGGGGFGFGGEGGGEGGDEGGGGGGGGGGFFDFGGGFEGGGGGGBFFD7=FGGGGEC@CF7FGCCGGGFGGGGGGCFGGGGGGGGGGGGDGGFGFGGGGGG69CFGCGGGGGGGGG>EECGFCCEEEFFGGG7+<0<F+<CGGGGGG55C*CEGCFGG9CFCEFGGGGGGGGG*:CFGEFCE?F?5/
@M01751:259:000000000-C669V:1:1102:4506:19569 1:N:0:AGAGTC
TCTCAGTCACGTCATCCCCACCTTCCTCCGGTTTATCACCGGCAGTCTCCTTTGAGTTCCCGACCGAATCGCTGGCACCAAAGGATAAGGGTTGCGCTCGTTGCGGGACTTAACCCAACATTTCACAACACGAGCTGTCGACAGCCATGCAGCACCTTTCTCACGGTTCCCGAAGGCACTAAGGCATCTCTGCCGAATTCAGTGGATGTCAAAAGTAGGTAAGGTTCTTCGCGTTGAATCGAATTAAACCACATGCTCCACCGCTTGTGCGGGCCCCCGTCAATTCATTTGAGTTTTAACC
+
CCCCCGGGGGGGGGGGGFGGGGGGFFGAEGCFCEFG,EF@CFFEGC8ECGG@FA<FGGFFEC:@@7888,:D<=BEF,=FGG8FGEGGGGG<FG8FFEFD>@FE@CF@FFGFGG9FGC+><FFEGGGC7FEFDFD7D,CB+>++>3,@,8<@<<FDE,@;9,@F7C<FECFE7F>ED8<33<<<FGGG9>@,3?C<FD<<,,72<F,<CC9F,72?FF,?<<FEAC,?9:*<CGE5*+3<C*0<>FFC+*;FGCCF?<6+;CE58>C;80/88:8**1//***3@++<<++3/<?2<<3:<
@M01751:259:000000000-C669V:1:1102:25792:19602 1:N:0:AGAGTC
TCTCAGTCACGTCATCCCCACCTTCCTCCGGTTTATCACCGGCAGTCTCCTTTGAGTTCCCGACCGAATCGCTGGCAACAAAGGGTAATGGTTGCGCTCGTTGCGGGACTTAACCCAACATTTCAAAACACGAGCTGACGACAGCCATGCAGCACCTGTCTCACGGTTCCCGAAGGCACCAAGGCATCTCCGCCGACTTCCGTGGATGTCAAGAGTAGGTAAGGTTCTTCGCGTTGCATCGAATTAAACCACATGCTCCACCGCTTGTGCGTGCCCCCGTCAATTCATTTACGTTTTAACT
+
CCC<CFEG<FEGD;@CCC9CF7<6CCFF9CFF@FFG9CEF@7@:F<C<;CFCF,C@CC6@E,,@@+@+6BAFGDGDC@7FF<<,,49<,955,,4CCF:B7+:FF+=+@,CEDBEFGFCC=,@FF,5A<<D::F7+B=>:+@+8FG<F,,@<,@<A8,@FAF;;E7@F@EG>B:F*,>C*=,:CF,,83?,*6F:<*4<CC7F7CC@,?BF@FC<:<9CFC?+0<C+<C98C5?5C5:++*;88:CG+<?>5*<<C+9+<8A**1*12<+1*;*2285C/;*83+<@CC++2;@ED*<AC+
@M01751:259:000000000-C669V:1:1102:16967:19676 1:N:0:AGAGTC
AACCGAGAAACCGGATTAGATACCCTGGTAGTCCACGCCGTAAACGATGTCGACTTGGAGGTTGTTCCCTTGAGGAGTGGCTTCCGGAGCTAACGCGTTAAGTCGACCGCCTGGGGAGTACGGCCGCAAGGTTAAAACTCAAATGAATTGACGGGGGCCCGCACAAGCGGTGGAGCATGTGGTTTAATTCGATGCAACGCGAAGAACCTTACCTACTCTTGACATCCACGGAATCTGGCAGAGATGCCTCAGTGCCTTCGGGAACCGTGAGACAGGTGCTGCATGGCTGTCGTCAGCTCGT
+
CCCCCGGGEGGGGGGGGGGGGGGGGGGGGGGGGGGGGGGGGGGGGGDGGGGGGGGGGGGGGGGGGGGGGGGGGGGGGGGGGGGGGGGGGGGGGGGGGEFGGGGGGGGGGGGGGGGGGGGGGGGGGGGGGGGFDGGGGGGGGGGGGGGGGGGGGGGGGGDDGGGGGGGGGGGGGGGGGGGGGGFDFGGGGGGFEFGGGGGGGGGGGGGGGGGGGGGGGGGGGGGGGGGGGGDGCGGGGFGGGGGGCCGGGGGGGFGGGGGGGDEEGGGGGGGFEEE59<CC99FC?8AFEGDF8EFG?CFE*
@M01751:259:000000000-C669V:1:1102:13621:19918 1:N:0:AGAGTC
TCTCAGTCACGTCATCCCCACCTTCCTCCGGTTTATCACCGGCATTCTCCTTTGAGTTCCCGACCGAATCGCTGGCAACAAAGGATAAGGGTTGCGCTCGTTGCGGGACTTAACCCAACATTTCACAACACGAGCTGACGACAGCCATGCAGCACCTGTCTCACGGTTCCCGAAGGCACTAAGGCATCTCTGCCGAATTCCGTGGATGTCAAGAGTAGGTAAGGTTCTTCGCGTTGCATCGAATTAAACCACATGCTCCACCGCTTGTGCGGGCCCCCGTCAATTCATTTGAGTTTTAACC
+
CCCCCGGGGGGGGGGGGGGGGGGGGGGGGGGGGGGGGGGGGGGGGGGGGGGGGGGGGGGGGGGGGG@88BCFGGGGFFGGGGGGGGGGGGGGGGGGGGGGGGGGGEGGGGGGGGGGGGGGGGGGGGGGGGGGGGGGGGGGGGEGGGGGGGGGGGGGGGGG;FGGGGGFGFGGGGGGGGGGGFFFGGGGFGGGGGCFGCGFGGGGDDGGGGGGGGGGGGGGGGGGGGGGF<8EGEGDEEFGDCGCGGGGGGD>8C?F?FGFGGEEGGGG?FCEGGGGGG58E*;FGGDFGFF<C:CGGFGG?
@M01751:259:000000000-C669V:1:1102:24159:19985 1:N:0:AGAGTC
TCTCAGTCACGTCATCCCCACCTTCCTCCGAGTTGACCCCGGCAGTCTCCTATGAGTCCCCGCCATAACGCGCTGGCAACATAGAACGAGGGTTGCGCTCGTTGCGGGACTTAACCCAACATCTCACGACACGAGCTGACGACAACCATGCACCACCTGTACACCGACCACAAGGGGGCGACCATCTCTGGCCGTTTCCGGTGTATGTCAAGCCTTGGTAAGGTTCTTCGCGTTGCATCTAATTAATCCGCATGCTCCGCCGCTTGTGCGGGCCCCCCGCAATTCCCTTGAGTTTTAGCCT
+
CCCCCGGGGGDFGGGGGGGGGGCGGGGFFGGGGGGGGGGG>FGG>FGGGFGGGGGFGF@FGGGGGGGGGGGDFGGGGGGCFCFGGGGGGGGGGGGGGGDGGGGGGGE@+8DFFGAFGGGGGGGF<CFCGGGGGGGCE?FG@FFFEGGGGGFGGGGGGGFGC@,8DFC*CGGGAFD@7:CDGGGGGGCGGD8:CE8EGGGDE8*;CCE@E@FA<ACFG89+<CGCC@7CF5>CEG>EGFF+<+<@+<EGGEFGD5<++CEEE5?CCGG6:C58C:ECE5**2*2CG++<C0<+++222*+33
@M01751:259:000000000-C669V:1:1102:7806:20034 1:N:0:AGAGTC
AACCGAGAAACAGGATTAGATACCCTGGTAGTCCACGCCGTAAACGATGTCGACTTGGAGGTTGTTCCCTTGAGGAGTGGCTTCCGGAGCTAACGCGTTAAGTCGACCGCCTGGGGAGTACGGCCGCAAGGTTAAAACTCAAATGAATTGACGGGGGCCCGCACAAGCGGTGGAGCATGTGGTTTAATTCGATGCAACGCGAAGAACCTTACCTACTCTTGACATCCACGGCATTCGGCAGAGATGCCTTAGTGCCTTCGGGAACCGTGAGACAGGTGCTGCATGGCTGTGGTCAGCTCGG
+
CCCCCGGGGGGGGGGFFGFFFGGGGGGFGGECGGFGGGGGEGGGGEDFGGGF8CFCCFGGEGGFEGG9FECFFFGFCGGGGGGGGFGEDGGGEFCCFGGGFFCFCEGDGDG7FDFFGEGFA?:CFEF=FGGFGF>FG?DDFFGGGFCCA9BF7@CEGG:FF:*=FCFGEEF7CGCFGCFGFFCF<<?9CFGEFG@,C85CEC>88E>CCGC+0AGGGGGGGGGGG6@?FD**2:CCFG588;CGFFGGGGC9C7?+<9EFEGE*CFDE5;5@9*85CFEGDG6:+:8*28+**<+;0<?5*
@M01751:259:000000000-C669V:1:1102:21869:20095 1:N:0:AGAGTC
AACCGAGAAACAGGATTAGATACCCTGGTAGTCCACGCCGTAAACGATGTCGACTTGGAGGTTGTTCCCTTGAGGAGTGGCTTCCGGAGCTAACGCGTTAAGTCGACCGCCTGGGGAGTACGGCCGCAAGGTTAAAACTCAAATGAATTGACGGGGGCCCGCACAAGCGGTGGAGCATGTGGTTTAATTCGATGCAACGCGAAGAACCTTACCTACTCTTGACATCCACGGAATTCGGCAGAGATGCCTTAGTGCCTTCGGGAACCGTGAGACAGGTGCTGCATGGCTGTCGTCAGCTCGT
+
CCCCCGGGGGGGGGGGGGGGGGGGGGGGGGGGGGGGGGGGGGGGGGGGGGGGGGGGGGGFGGGGGGGFGGGGGGGGGGGGGGGGGGGGGGGGGGGGGGDGGGGGGGGGGGGGGGGGGGGGGGGGGGGDEEGGGGGGGGGGGGGGGGGGGGGGGGGGGGGGGGGGGGGGGGEGGGGGGGGGGGGGGGGGGGGG?:FGGGGGGGGGGGGGGGEFGGGGGGGGGGGGGGGFGGGGGGGGGGGGGGGGGGGGGGGGGFGGGGGFGGGGGGG>@FGGGGFGGFCFGGGGFGFF5;?E5@EC6:CG/
@M01751:259:000000000-C669V:1:1102:15760:20162 1:N:0:AGAGTC
TCTCAGTCACGTCATCCCCACCTTCCTCCGGTTTGTCACCGGCAGTCTCCTTAGAGTGCCCACCATAATGTGCTGGTAACTAAGGACAAGGGTTGCGCTCGTTACGGGACTTAACCCAACATCTCACGACACGAGCTGACGACAGCCATGCAGCACCTGTGTCTGAGTTCCCGAAGGCACCAATCCATCTCTGGAAAGTTCTCAGCATGTCAAGGCCAGGTAAGGTTCTTCGCGTTGCTTCGAATTAAACCACATGCTCCACCGCTTGTGCGGGCCCCCGTCAATTCATTTGAGTTTTAAC
+
CCCCCGGGGGGGGGGGGGGGGGGGGGGGGGGGGGGGGGGGGGGGGGGFGGGGGGGGGGGGGGGGGGGGGGGGGGGGGGGGGGGGGGGGGGGGGGGGGGGGGGGGGGGGGGGGGGGGGGGGGGGEGGGGGGGGGGGGGGGGGGGEGGGGGGGGGGGGGGGGGGGGGFGGGGGGGGGGGGGGGGGGGGGGGFGGGGGG@FGGGGGGGGGGGGGGGGGGGGGGGGGGGGGGGGFFDEGGGGGGG>CCFGGGGGGGGGGGGCGGFGGGGGGGG?FCGCEGDGGGGG8:CFGFGGGGGGGGGGGG7
@M01751:259:000000000-C669V:1:1102:13666:20260 1:N:0:AGAGTC
TCTCAGTCACGTCATCCCCACCTTCCTCCGGTTTATCACCGGCAGTCTCCTTTGAGTTCCCGACCGAATCGCTGGCAACAAAGGATAAGGGTTGCGCTCGTTGCGGGACTTAACCCAACATTTCACAACACGAGCTGACGATAGCCATGCAGCACCTGTCTCACGGTTCCCGAAGGCACTAAGGCATCTCTGCCAAATTCCGTGGATGTCAAGAGTAGGTAAGGTTCTTCGCGTTGCATCGAATTAAACCACATGCTCCACCGCTTGTGCGGGCCCCCGTCAATTCATTTGAGTTTTAACC
+
CCCCCFGGGGGGGGGGGGGGGGCGGGGGGGGGG>FFGGGGGGGGGGGGGGFGGGGGGGGFGGGGGG@88BCFFEGGGGGGGFGGGGGGGGGGGGGGGGGGGGGGGGGEGGGGGGGGGGGGGGGGGGGGGGGD@F7FCDGCFFGEGGCGFGFFGGGFGCFGGGGEC<>FCFGGGDEEFGGGGGGGGGFG9FF;CFFCBBBEEGGGDGGGDGGGGGGGCGGGFFC:CFCGFGGGDED?EGCFEFCCGGGFGGGGGGFGFFFDGGGCEEGG6FEC88CEGGD=AE8?0C9FGGG+8<@9@FFG?
@M01751:259:000000000-C669V:1:1102:18000:20386 1:N:0:AGAGTC
AACCGAGAAACAGGATTAGATACCCTGGTAGTCCACGCCCTAAACGATGCGAACTGGATGTTGGGTGCAATTTGGCACGCAGTATCGAAGCTAACGCGTTAAGTTCGCCGCCTGGGGAGTACGGTCGCAAGACTGAAACTCAAAGGAATTGACGGGGGCCCGCACAAGCGGTGGAGTATGTGGTTTAATTCGATGCAACGCGAAGAACCTTACCTGGCCTTGACATGCACGGAACTTTCCAGAGATGGATTGGTGCCTTCGGGAACCGTGACACAGGTGCTGCATGGCTGTCGTCAGCTCG
+
CCCCCGGGGGGGGGGGGGGGGGGGGGGGGGGGGGGGGGGGGGGGGGGGGGGGGGGGGGGGGGGGGGGGGGGGGGGGGGGGGGGGGGGGGGGGFGGGGGGGGGGGGGGGGGGDGGGGGGGGGGGGGGGGGGDGGGGGGGGGGGGGGGGGGGGGGGGGGGGGGGGGGGGGGGG=FEFFFGGGFFGGGGFFGFGFGFGGFFFEEG>EE8FGGGGGGGGGGGGGGCFGGGGGGFGGGGGGGFGGEGGGGGGGGGG>>FFGGGGGGGGGEGGGG5C*+<FCFGGGGGGGFGGGGGGGGGGCGGGF*
@M01751:259:000000000-C669V:1:1102:8723:20427 1:N:0:AGAGTC
TCTCAGTCACGTCATCCCCACCTTCCTCCGGCTTATCACCGGCGGTTCCTTTAGAGTACCCAACTAAATGATGGTAACTAAAGGCGAGGGTTGCGCTCGTTGCGGGACTTAACCCAACATCTCACGACACGAGCTGACGACAGCCATGCAGCACCTGTGTTCCAGTCCCCGAAGGGACGAAATCGATCTCTCGAAGTCGTCCGGACATGTCAAACGCTGGTAAGGTTCTGCGCGTTGCTTCGAATTAAACCACCTGCTCACCAGCTTGTGCAGGCCCCCGTCAATTCCTTTGAGTTTTAAT
+
CCCCCGGGGGGCCCFGGGGGGGGGGGGGGGGGFGGGGGGGGCCCCC@@FGFFEFGGGGGGGGG>CFGGGGCFADG9FFCFCFGFGGGC:@FGGFEGGGGGGEFGEE:F@CFCFFGECGGGG<<A?DDEDGGGGGGGFCFGGEECCGGGGG9B8DFFADFFEC@;,@DE:BFGGG<*<*<FCECFDGGG:FCFE7CCGG>FGGGGDEGC+<E7CFGE8*8EGFFCCCC?F9CCDEC5?EFF+***<5@C+0;:@*2CCFG++;+28:C*0<E9CCGDGGEG5CC*<00<<@EF?CC+<9+++
@M01751:259:000000000-C669V:1:1102:25747:20581 1:N:0:AGAGTC
AACCGAGAAACAGGATTAGATACCCTGGTAGTCCACGCCGTAAACGATGTCGACTTGGAGGTTGTTCCCTTGACGAGTGGCTTCAGGAGCTAACGCGTTAAGTCGACCGCCTGGGGAGTACGGCCGCAAGGTTAAAACTCAAATGAATTGACGGGGGCCCGCACAAGCGGTGGAGCATGTGGTTTAATTCGATGCAACGCGAAGAACCTTACCTACTCTTGACATCCACGGAATTCGGCAGAGATGCCTTAGTGCCTTCGGGAACCGTGAGACAGGTACTGCATGGCTGTCGTCAGCTCGG
+
CCCCCGGFGGGGFGGGFGGGGFGEGFCGGGGGGCFC;CC+@FCDDEFFCF@FFFFGGGGGGGGGCGGDFAFFE,B,@FCC:FCC,ECFDFFAFGGGGGG7FF9A+=7CFG=B7@7@C=C8A7:7FC>B73BFG9<9D93ECDGBFGGFC9@E@7C>CFDFGC<*1=7<<*1<<<CF*,,8,,2<FF,,228?,<CE9<BE58CC5C@C69+08EC8+<C?E7++<@8EC:58:*<<E8E5CFGGGGC:+9:CC+92:<<C*:E>GGGGGGCC:FEF++2++:AC?EF**8@C;8E8++025
@M01751:259:000000000-C669V:1:1102:17327:20593 1:N:0:AGAGTC
AACCGAGAAACAGGATTAGATACCCTGGTAGTCCACGCCCTAAACGATGTCTACTAGTTGTCGGGTTTTAATTAACTTGGTAACGCAGCTAACGCGTGAAGTAGACCGCCTGGGGAGTACGGTCGCAAGATTAAAACTCAAAGGAATTGACGGGGACCCGCACAAGCGGTGGATGATGTGGATTAATTCGATGCAACGCGAAAAACCTTACCTACCCTTGACATGTACGGAAGGCCGAAGAGATTTGGCTGTGCTCGAAAGAGAACCGTAACACCGGTGCTGCATGGCTGTCGTCAGCTCG
+
CCCCCGGGGGGGGGGGGGGGGGGGGGGGGGGGGGEFGGGGGGGGGGGGGGGGFFGGGGGFGGGGGGGGGGGGGGGGGGGGGGGGGGGGGGGGGGGGGGGGGGGGGGGGGGGGGGGGGGGGGGFGGGGGGGGFFGGGGGGGGGGGGGGGGGGGGGGGGGGGGGGGGGGGGCFGGGGGGGGGGGFFGGGGGGGGGGGFGGGGGGGGGGFGGEFFCG@FGGFFFGFF6CFGGGGE5EGGGGGGDFFFFGG7CCEFG7CFGGGGGGGGF:FECEGGGC*:CEEGGGGFFFFDCCFGG>FGG60C:
@M01751:259:000000000-C669V:1:1102:6188:20594 1:N:0:AGAGTC
AACCGAGAAACAGGATTAGATACCCTGGTAGTCCACGCCATAAACGATGTCGACTTGGAGGCTGTGAGCATGACTCGTGGCTTCCGGAGCTAACGCGTTAAGTCGACCGCCTGGGGAGTACGGCCGCAAGGTTAAAACTCAAATGAATTGACGGGGGCCCGCACAAGCGGTGGAGCATGTGGTTTAATTCGATGCAACGCGAAGAACCTTACCTACTCTTGACATCCAGCGAACTTAGCAGAGATGCTTTGGTGCCTTCGGGAACGCTGATACAGGTGCTGCATGGCTGTCGTCAGCTCGT
+
CCCCCGGGEGGGGGGGGFGGGGGGGGGGFFFGGCFGDGGGGGGGGFEGGGGGGGGGGGGGGGFFFGCGGGGFGGGGGGG77FEFFGGGDGGGGGGGCGFGGGGFFGGGGGGGGGGGGGGGGGGGG@FGGEFGGEDFGGFG9FFGFGFFGGGGGGGGGGGGEGGGG@7FEGGGG7<8CFGGGGGGGGGGGCCEFFGGGC<:CGGGDFGGGGGGGGGGGFGGCFGFGGGGGC5>EEGG?9EGG*;EG7ACFFDGGFFGGGGF>E*8:E**:C7<FG7;C+++<<8CC*AGGGGG5;@5<+3>*
@M01751:259:000000000-C669V:1:1102:9701:20734 1:N:0:AGAGTC
TCTCAGTCACGTCATCCCCACCTTCCTCCGAGTTGACCCCGGCAGTCTCCTATGAGTTCCCACCATGACGTGCTGGCAACATAGAACGAGGGTTGCGCTCGTTGCGGGACTTAACCCAACATCTCACGACACGAGCTGACGACAACCATGCACCACCTGTATACCGACCTTGCGGGGCGACCATCTCTGGCCGTTTCCGGTATATGTCAAGCCTTGGTAAGGTTCTTCGCGTTGCATCGAATTAATCCGCATGCTCCGCCGCTTGTGCGGGCCCCCGTCAATTCCTTTGAGTTTTAGCCTT
+
CCCCCGGGGGGFGGGGDEDFGGGGGGGGGDGGGGGGGGGGGGGGGGGCFGGGGGGGGGGGGGGGGGFFFFGEGCECFGGFFGGGGGGGGEEGGGGGGGGGGGGGDGGGGEGGGGGGGDFGGGGEGGGGGGGGGGGGGGGGG>FFGFFGGGDGGGGGGGGGGGGGGGGGGCC@CGEGEGGGGDGFF,<@GFGGC8;?CFGGG>FGFFC<EGG?FGGFFFEGG:+2+<FC*;EEG?CFCCE?F8CFGG9?EFGEEFA9C5C88E8CEFDGGGDECG8C*7EEGGFF:EGFC7EFGGGG*+<FG
@M01751:259:000000000-C669V:1:1102:4700:20815 1:N:0:AGAGTC
TCTCAGTCACGTCATCCCCACCTTCCTCCGGTTTATCACCGGCAGTCTCCTTTGAGTTCCCGACCGAATCGCTGGCAACAAAGGATAAGGGTTGCGCTCGTTGCGGGACTTAACCCAACATTTCACAACACGAGCTGACGACAGCCATGCAGCACCTGTCTCACGGTTCCCGAAGGCACTGAGGCATCTCTGCCAGATTCCGTGGATGTCAAGAGTAGGTAAGGTTCTTCGCGTTGCATCGAATTAAACCACATGCTCCACCGCTTGTTCGGGCCCCCGTCAATTCATTTGAGTTTTAACC
+
CCCCCGGGGGGGGGGGGGGGGGGGGGGGGGGGGGGGGGGGGGGGGGGFGGGGGFGGGGGGGGGGGG@@@BFGGDGGGGGGGGGGFFGGGGGGGGGGGGGGGGGGGGGGGGGGGGGGGGGGGGGFGGGGGGGGGGGEGGG7FFCG?FFFGGFFGGGGDGGG9F9AFDGGGGFGGGGGGGGGGGGFG7<?BFGGFGGGGGGGGGGGGF<:C9FFGGGF<F9FGGGGAC,BCFGEGGGGGGGEEFFFGGGGGG5FFGGGDFC+:CEGGD8C+<C>EECC*5?CE8=FGGGGGC<9=+AFGFCFF
@M01751:259:000000000-C669V:1:1102:25105:20817 1:N:0:AGAGTC
AACCGAGAAACAGGATTAGATACCCTGGTAGTCCACGCCGTAAACGATGTCGACTTGGAGGTTGTTCCCTTGAGGAGTGGCTTCCGGAGCTAACGCGTTAAGTCGACCGCCTGGGGAGTACGGCCGCAAGGTTAAAACTCAAATGAATTGACGGGGGCCCGCACAAGCGGTGGAGCATGTGGTTTAATTCGATGCAACGCGAAGAACCTTACCTACTCTTGACATCCACGGAATTCGGCAGAGATGCCTTAGTGCCTTCGGGAACCGTGAGACAGGTGCTGAATGGCTGTAGTCATCTCGT
+
CCCCCGGEEFFEFGG,6CEFFGGGGGFGFGFFF@FGCFGGGGGC<FEGG8ECFGDCFFGGEGGDGGF@FFEF,EEFGFFGG,FCECC:==EFFGG7F+CFFFAFGDFGFGE7+DFFBFFGCCGE7:@FGGGD,C8FDEFCGCCCCCFC,<F9<CEGDFC<7:<FG:FFFG7CFE7CCFF:FGG*<FFBF,<,?EFF:+C*58C:?8;@;?C8+<EGGG?9<ECECC8++2C5?>FC8C8>:8@CC?@8+A6@F7+<ECFF*1*8;;C5**8+<8FFGG6<?+0:@<C8CC+<0<9++3:7:
@M01751:259:000000000-C669V:1:1102:25817:20928 1:N:0:AGAGTC
TCTCAGTCACGTCATCCCCACCTTCCTCCGGTTTATCACCGGCAGTCTCCTTTGAGTTCCCGACCGAATCGCTGGCAACAAAGGATAAGGGTTGCGCTCGTTGCGGGACTTAACCCAACATTTCACAACACGAGCTGACGACAGCCATGCAGCACCTGTCTCACGGTTCCCGAAGGCACTAAGGCATCTCTGCCAGATTCCGTGGATGTCAAGAGTAGGTAAGGTTCTTCGCGTTGCATCGAATTAAACCACATGCTCCACCGCTTGTGCGGGCCCCCGTCAATTCATTTGAGTTTTAACC
+
CCCCCGGGGGGGGGGGGGGGGGGCGFGGGGGEGGGGGGGGGGGGGGGAFGGGGGGGGFGFGGGGGG@788CFGGGGGGGGDGGGDGGGFCFGGDFGDEGGGGCFGGGGGGGGGFGFGGGGGGGGGFGGGDGGGCEGGGGGGEFGGGFGGCFFEGGBFGGGGGGGFGFGGGGGGGGCCFGGGFGGF,?ECGGGGGFGGGGGGGGCEGGGGGFGGGGGGGGGGFCCFGGGGG>EDEGG>9EGCFGGGDFC<FCGGFGECFGFFF5EECCE+<*:C5E5CGGCGC5CC7+3AF?9@?FFGGGG9
@M01751:259:000000000-C669V:1:1102:15732:21073 1:N:0:AGAGTC
AACCGAGAAACCGGATTAGATACCCTGGTAGTCCACGCCGTAAACGATGTCGACTTGGAGGTTGTTCCCTTGAGGAGTGGCTTCCGGAGCTAACGCGTTAAGTCGACCGCCTGGGGAGTACGGCCGCAAGGTTAAAACTCAAATGAATTGACGGGGGCCCGCACAAGCGGTGGAGCATGTGGTTTAATTCGATGCAACGCGAAGAACCTTACCTACTCTTGACATCCAGCGAACTTAGCAGAGATGCTTTGGTGCCTTCGGGAACGCTGAGACAGGTGCTGCATGGCTGTCGTCAGCTCGT
+
CCCCCGGGGGGGGGGGGGGGGGGGGGGGGGGGGGGGGGGGGGGGGGGGGGGGGGGGGGGGGGGGGGGGGGGGGGGGGGGGGFGGGGGGGGGG?CFFGGGGGGGGGGGGGGGGGGGGGGGGGGGGGGGGGGGGGGGGGGGGGGGGGGGGGGGGGGGGGGGGGGGGGGGGGGEGGFGGGGGFGGFGGGGGGGGGGGGGGGGGGGGGGGGGGGGGGGGGGGGGDGGGGGGGGGGGGGGGGGGGGGGGGGGGGGFGGGGGGGGGGGGGGGGGGGF?FDGGGGGGGFFFFGGGGGGGGGGGGFFE5
@M01751:259:000000000-C669V:1:1102:20140:21076 1:N:0:AGAGTC
AACCGAGAAACCGGATTAGATACCCTGGTAGTCCACGCCGTAAACGATGATAACTAGCTGTCCGGGCACTTGGTGCTTGGGTGGCGCAGCTAACGCATTAAGTTATCCGCCTGGGGAGTACGGCCGCAAGGTTAAAACTCAAAGGAATTGACGGGGGCCTGCACAAGCGGTGGAGCATGTGGTTTAATTCGAAGCAACGCGCAGAACCTTACCAGCGTTTGACATGTCCGGACGATTTCCAGAGATGGATCTCTTCCCTTCGGGGACTGGAACACAGGTGCTGCATGGCTGTCGTCAGCTC
+
CCCCCGGGGGGGGGGGGGFGGGGGGGGGGGGGGGGGCEGGGGGGGGGGGGCGGGGDFGGGGGGGGGGGGGGGGGGGGGGGGGGGGGGGCGGGGGGGEGGGGGGGGGGG7FGGGGGGGGGGGEEGGGGGGGGGGGGGGGGGGGGGGFDGGGGFGGGGGGGGGGGGGGGGGDFGG>FFGGGGFFFGGGGGGGGGGGGGGFFDGGGGGGGGGGF6EGGGDEEGGGGGGFFCFEECGGEGGGGG9FGGGFG?FGGCCFFGGGGGGGG5C8EFFGGGGGGCFCGGGGGGGGFGGGGGFCE=*AF96
@M01751:259:000000000-C669V:1:1102:11053:21077 1:N:0:AGAGTC
TCTCAGTCACGTCATCCCCACCTTCCTCCGGTTTATCACCGGCAGTCTCCTTTGAGTTCCCGACCGAATCGCTGGCAACAAAGGATAAGGGTTGCGCTCGTTGCGGGACTTAACCCAACATTTCACAACACGAGCTGACGACAGCCATGCAGCACCTGTCTCAGCGTTCCCGAAGGCACTAAGGCATCTCTGCCGAATTCCGTGGATGTCAAGAGTAGGTAAGGTTCTTCGCGTTGCATCGAATTAAACCACATGCTCCACCGCTTGTGCGGGCCCCCGGCAACTTATTTGAGTTTTAACC
+
@@@B@EFFGGEGGEGFDFGCEGGDFFEEFGGEDGGGFGDEFEGGGG8,CFEFACFFFFFGGEEGGG@88BEF?FCEGGEFDF88FFGGC@FGGGFGGGCGGGGG>@F7>FGGGFFCFGGGGAC5BFGF:D@=+FCE,<FCGGCE?FFCGGGC<<8DFACFFF,=CG<C:B@@FCFEGFGG@F:CCB@FC3,?@:<**C7:?<<7*1,FC,,>CC+,,<BFFG9C<F29@:ED8EE>*+2<*;FCC9@99?EFGGGGF70+2;CCGDGG++A88/1:5*1*:*/*0+33AC7@*<CFEFF7?
@M01751:259:000000000-C669V:1:1102:23139:21265 1:N:0:AGAGTC
TCTCAGTCACGTCATCCCCACCTTCCTCCGGTTTATCACCGGCAGTCTCCTTTGAGTTCCCGACCGAATCGCTGGCAACAAAGGATAAGGGTTGCGCTCGTTGCGGGACTTAACCCAACATTTCACAAAACGAGCTGACGACAGCCATGCAGCACCTGTCTCACGGTTCCCGAAGGCACTAAGGCATCTCTGCCGAATTCCGTGGATGTCAAGAGTAGGTAAGGTTCTTCGCGTTGCATCGAATTAAACCACATGCTCCACCGCTTGTGCGGGCCCCCGTCAATTCATTTGAGTTTTAACC
+
CCCCCGGFGGEGGGGGFGGGGGFGGGGGFDGGGGGGGGGGEEGGGGGFFGGGGGGFGFGGGGGGGG@@BCFGGCGCEFGGGGFFGGFGEEFDGDDCEEGCFGEEGDDGGGGGGGGG7DEGFG9<?DFG,<FFF:FFDGGCGCFE?EFFCFCEFGFGGGGGGGGGFCFGGGGG7FEB:FE<@F<FFFCACBC,FBFGDGGCEF<B:FFFG9,?@C@FFGGGFGGGGGGGGFGC8CC?>CGG5CGCF7EF?ECFEF+<+<<?EF?E8**2+<C5EGED>58?85*<CGGGGDF7@FGG9<60<
@M01751:259:000000000-C669V:1:1102:12211:21323 1:N:0:AGAGTC
AACCGAGAAACAGGATTAGATACCCTGGTAGTCCACGCCGTAAACGATGTCGACTTGGAGGTTGTTCCCTTGAGGAGTGGCTTCCGGAGCTAACGCGTTAAGTCGACCGCCTGGGGAGTACGGCCGCAAGGTTAAAACTCAAATGAATTGACGGGGGCCCGCACAAGCGGTGGAGCATGTGGTTTAATTCGATGCAACGCGAAGAACCTTACCTACTCTTGACATCCACGGAATTCGGCAGAGATGCCTTAGTGCCTTCGGGAACCGTGAGCCAGGGGCTGCATGGCTGTCGTCAGCACGT
+
C@CCCG@F>8EC<8<66CFGGGGCE9FCEEED-EFF@B@:@FGG9FGDGGGG8BEEGG8FGEFGEFGFF,EEGG<E,CCF7<,CCC@7:CFGC@7:ECFEG<FFE7FCBFCF<DF@:>FA,=::BCEG@FGFCFDGCD8FGGG9,=C83><<3<C7FFGGEGCECCCEC7*<7<<FCFFFFC:<=B,<,8<<>C*CDF**?GGGGGGFC7<F6<<E6@ED:CFFCCEFC*//:CFF>E>GGFEFCCCCGFDC0+AE:F68C8:8CF8:***+20;***?*;:@FGF5EDGFE;1*1<+2>:
@M01751:259:000000000-C669V:1:1102:14058:21394 1:N:0:AGAGTC
AACCGAGAAACAGGATTAGATACCCTGGTAGTCCACGCCGTAAACGATGTCAACTAGCCGTTGGGAGTCTTGAACTCTTAGTGGCGCAGCTAACGCATTAAGTTGACCGCCTGGGGAGTACGGCCGCAAGGTTAAAACTCAAATGAATTGACGGGGGCCCGCACAAGCGGTGGAGCATGTGGTTTAATTCGAAGCAACGCGAAGAACCTTACCAGGCCTTGACATCCAATGAACTTTCCAGAGATGGATTGGTGCCTTCGGGAACATTGAGACAGGTGCTGCATGGCTGTCGTCAGCTCGT
+
CCCCCGGGGGGGGGGGGGGGGGGGGGGGGGGGAFGGGGCCFFGGGGGGGGGGGGGGGGGGFGGGEEGGGGGGGGGGFFFGGGGGGGGGGGGGFFGGGGGGEGGG9FGGGGGGGFGGGGGGGGGGGGGGDEFGGGGGFFFGGGGGGGGGGDGGGG77FCGGGGGGEGGFGGFCEG>FGGGGFGGGGGGGGGGGGGEFGGGGGGGEE@CFGGGGGGGGGGFGFGGGG9EFGGGF97CCCCFDGGGGGCDGGGGGGGGF?F6C;ECGGGGDFFGG0*;CG+@FGGGGGGFGCFFFGFFGG??E1
@M01751:259:000000000-C669V:1:1102:20893:21473 1:N:0:AGAGTC
TCTCAGTCACGTCATCCCCACCTTCCTCCGGTTTATCACCGGCAGTCTCCTTTGAGTTCCCGACCGAATCGCTGGCAACAAAGGATAAGGGTTGCGCTCGTTGCGGGACTTAACCCAACATTTCACAACACGAGCTGACGACAGCCATGCAGCACCTGTCTCACGGTTCCCGAAGGCACTGAGGCATCTCTGCCAGATTCCGTGGATGTCAAGAGTAGGTAAGGTTCTTCGCGTTGCATCGAATTAAACCACATGCTCCACCGCTTGTGCGGGCCCCCGTCAATTCATTTGGGTTTTAACC
+
CCCCCGGGGGGGGGGGDGGGGEGGGGGGGGGGGGGGGGGGGGGECGGFGGGGGGGGGFGFGGEGGG@888CEEGGDGGFGGGGGGGGGGGGDEFGGGGGG@<FCEEGEGGGGGGGGCEB@FGGGGGGGCA+CC@BCFEF::>FFG7FEGGGFECFGGGGFEGGGGDGGGGGEGGEGFGGGDGGFGEGG9FGGGGGCFFFGFGGGGGGCFGFGGGFGGECCFFDCF9,BFGGCGGGGGG?FECF8C:<7<;ECC8EFCFF?FG>?>8FCF?8*:EGGG5?8CE;C+<CFCFG+*/;**<<:+
@M01751:259:000000000-C669V:1:1102:12447:21497 1:N:0:AGAGTC
AACCGAGAAACCGGATTAGATACCCTGGTAGTCCACGCCGTAAACGATGTCGACTTGGAGGTTGTTCCCTTGAGGAGTGGCTTCCGGAGCTAACGCGTTAAGTCGACCGCCTGGGGAGTACGGCCGCAAGGTTAAAACTCAAATGAATTGACGGGGGCCCGCACAAGCGGTGGAGCATGTGGTTTAATTCGATGCAACGCGAAGAACCTTACCTACTCTTGACATCCACGGAATTCGGCAGAGATGCCTTAGTGCCTTCGGGAACCGCGAGACAGGTGCTGCATGGCTGTCGTCAGCTCGG
+
CCCCCGGGGGGGGDGGGGGGGGGGGGGGGGGGGGGGGGGGGGGGGGGGGGGGGGD7FFGFGGGGGGGGGGGGGGGGDGGGGGGGGGGGGGGGGGGGGGGGGGBFGGGFGEGCFFGGGGGGGGGGEGGGGEB3BFGGGGG9FGGGGGGGGFGGEGGEGFGGGGEGGGGGFGCGGGGGGFFFFGGGGGDEGFGC7:EGGGGGGGGGCF@FGF@<FFGG6CFGGCGGFEFF:EGGGG?<8EEGGGGGGGG6@7CGGC7<F9AFGDDGGFE*:CE>?EGCFGGGGGGFFF8*AFGGGGGGFFEC*
@M01751:259:000000000-C669V:1:1102:14556:21553 1:N:0:AGAGTC
AACCGAGAAACAGGATTAGATACCCTGGTAGTCCACGCCGTAAACGATGAATGCTAGCTGTTGGGGTGCTTGCACCTCAGTAGCGCAGCTAACGCTTTAAGCATTCCGCCTGGGGAGTACGGTCGCAAGATTAAAACTCAAAGGAATTGACGGGGGCCCGCACAAGCGGTGGAGCATGTGGTTTAATTCGAAGCAACGCGAAGAACCTTACCAGGCCTTGACATCCAATGAACTTTCTAGAGATGGATTGGTGCCTTCGGGAACATTGAGACAGGTGCTGCATGGCTGTCGTCAGCTCGTG
+
CCCCCGGGGGGGGGGGGGGGGGGFGGGGGGGGGGGGGGGGGGGGGGGGGGGGGGGGGGGGGGGGGGGGGGGGGGGGFGGGGGGGGGGGGGGGGGGGGGGGGGGGGGGGGGGGGGGGGGGGGGGGGGGGGGGGGGGGCGGGGGGGGGGGGGGGGGGGGGGCC:@FFFGGGEGGFGGG?FAFFGGGGCFFFFGFEGGGGGGGGGEGGGGGGGGGGGEF?FGGGFGFGFGFFFCFEFGGFEFGFFGGDGGGFGGGG7CCFGGGGGDEEGGGGGG+;FGGFG+<9@EFC>C::9CEG>CF93:*1
@M01751:259:000000000-C669V:1:1102:21601:21802 1:N:0:AGAGTC
AACCGAGAAACAGGATTAGATACCCTGGTAGTCCACGCCGTAAACGATGTCAACTAGCCGTTGGGATCCTTGAGATCTTAGTGGCGCAGCTAACGCATTAAGTTATCCGCCTGGGGAGTACGGCCGCAAGGTTAAAACTCAAAGGAATTGACGGGGCCCCGCACAAGCGGCGGAGCATGCGGATTAATTCGATGCAACGCGAAGAACCTTACCAAGGCTTGACATGCAGGGAAATCCTCCAGAGATGGTGGGTCCGCAAGGGTCCTGCGCAGGTGGTGCATGGTTGTCGTCAGCTCGTGTC
+
CCCCCGGGGGGGGGGGGGGGGGGGGGGGGGGGGGFGGGGGGGGGGGGGGGGGGGGGGGGGGGGGGGGFGGGGAFGGFGGGGGGFGGGGGGGGGGGGGGGGGGGGGGFGGGGGGGGGGGGGGGGGGGGGEGGGFGGFGGGGGGGFCGGGGGGGGGGGGGGGGGGGGGGGGGGGGGEGGGGGGEGGGGGGGGCGGGGGGGGGGGEGGGGFGGGGGGGGGGGGEGGGGFG9+CEGGGGGGFGGGFFCGCGF?@EGGGGGGGGGGEGGGGFGGGGGGGGCGGGGFGGGGDEGDGFGGGGG=:=C6
@M01751:259:000000000-C669V:1:1102:24821:21859 1:N:0:AGAGTC
AACCGAGAAACCGGATTAGATACCCTGGTAGTCCACGCCGTAAACGATGTCGACTTGGAGGTTGTTCCCTTGAGGAGTGGCTTCCGGAGCTAACGCGTTAAGTCGACCGCCTGGGGAGTACGGCCGCAAGGTTAAAACTCAAATGAATTGACGGGGGCCCGCACAAGCGGTGGAGCATGTGGTTTAATTCGATGCAACACGAAGAACCTTACCTACTCTTGACATCCAGCGAACTTAGCAGAGATGCTTTGGTGCCTTCGGGAACGCTGAGACAGGTGCTGCATGGCTGTCGTCAGCTCGT
+
CCC@<FGGGEGGGEGGGGGGFGFEGGGGGGGGFFFGDCFGGDGGF7FFGFFC8:8BFFGFFGGG:E@EGFG89FGGGGFDGGFFGGGGD+EF,C:CGGGGGFGGGGEEG7FGFCFGGGGGFE78>CGGDFGGGGGGGG<FB<FCGFFFGGGACE>FGGGDFG>CGEA<FGGGG>:87FFCC9:FF:CFFCGGGF5@FF*1A8EEDGG*;@FG?FGFFGGG?FGGF<E6CFDGGGFFG772:CGGCC9+0AEFE8FDGGGFGDGEGG**2?FGGGGGECC979C?FC5***+2C**;A96E1
@M01751:259:000000000-C669V:1:1102:18707:21964 1:N:0:AGAGTC
AACCGAGAAACAGGATTAGATACCCTGGTAGTCCACGCCGTAAACGTTGGGCGCTAGATGTAGGGACCTTTCCACGGTTTCTGTGTCGTAGCTAACGCATTAAGCGCCCCGCCTGGGGAGTACGGCCGCAAGGCTAAAACTCAAAGGAATTGACGGGGGCCCGCACAAGCGGCGGAGCATGCGGATTAATTCGATGCAACGCGAAGAACCTTACCAAGGCTTGACATACACCGGAAACGGCCAGAGATGGTCGCCCCCTTGTGGTCGGTGTACAGGTGGTGCATGGTTGTCGTCAGCTCGT
+
CCCCCGGGGGGGGGGGGGGGFFFGFFEFFGGGGGGGGGGGGGGGGGGGGGGGGGGEEGGFGGGGGGGGGGGGGGGGGGGGGGGGFGGGGFGGGGGFEGGGGGGGGGGGGGGGGGGGGGGGGGGGGGGGGGGEGGGGGGGGGGGGGGFGGGGGGGGGGEGGGGGGGGE@ECGGCGGGGGGGGGGGGGGGGDFFGGF?EFGGGGGGGGDFGGGGGGGCFEFFGGGGGGGGGGGFEGEGGGGEECCCFFGGGGFFGE5EGGGGCC8*09?CGGGGCDDGFGGGD??+9CF:CEGDCGFGGFFE*
@M01751:259:000000000-C669V:1:1102:9612:22186 1:N:0:AGAGTC
TCTCAGTCACGTCATCCCCACCTTCCTCCGGTTTGTCACCGGCAGTCTCCTTAGAGTGCCCACCATAACGTGCTGGTAACATAGAACGAGGGTTGCGCTCGTTGCGGGACTTAACCCAACATTTCACAACACGAACTGACGACAGCCATGCAGCACCTGTGTTCCAGTCCCCGAAGGGAAGAAATCGATCTCTCGAAGTCGTCCGGACATGTCAAACGCTGGTAAGGTTCTGCGCGTTGCTTCGAATTAAACCACATGCTCCACCGCTTGTGCAGGCCCCCGTCAATTCCTTTGAGTTTTA
+
C@CCCFGGCEEF?GGD9EFGGGGGFDFCGGGFFGGF,C@FG7@@CFFFGGGFGGCFG,CFE@FCGGGGFEGGF<<AFGGGFGGGFG9FGCGDFCGGGC:FEGF8@CC7C@8BAF,EBCGGFA?B9FF9FBEFGC+>BFAFGGDD+FEGG<,FFAFFG8BFDCGCBFC@FGACEEE*>F@FGFFFGCEG:8CGGGCCF7<<:614<C*1=<?7>FCF:<FD@CC,::FEFGG798*1::CCE?FEDC@>@+<CCGFGCCF7FFFGGGG5EG>C+CCCECCC5*2*A?7<CFC<?70*0<FC<
@M01751:259:000000000-C669V:1:1102:6190:22228 1:N:0:AGAGTC
AACCGAGAAACAGGATTAGATACCCTGGTAGTCCACGCCGTAAACGATGTCGACTTGGAGGTTGTTCCCTTGAGGAGTGGCTTCCGGAGCTAACGCGTTAAGTCGACCGCCTGGGGAGTACGGCCGCAAGGTTTAAACTCAAATGAATTGACGGGGGCCCGCACAAGCGGTGGAGCATGTGGTTTAATTCGATGCAACGCGAAGAACCTTACCTACTCTTGACATCCACGGAATTCGGCAGAGATGCCTTAGTGCCTTCGGGAACCGTGAGACAGGTGCTGCATGGCTGTCGTCAGCTCGT
+
CCCCCGGGGGGGGGGGGGGGGGGGGFGGGGFGGGCGGGGGGGGGGGGGGGGGFGGGGGGGGGGGGGGGGGGGCFFGGGGFECFGGGGGGGGGFGFGGGGGGGGGDFGGGGGGGGCEEDFGGGGGGEGCGGGGFGGGGGGGGGGGGGGGGFFGGDGGGGGGDGGGEGGGGGEDGGGGGGGGGGGGGFGGGGGFGGGGGFGGECG5EGGFGGGFGGCFGEEGFFGGGFGGGGDGCEF7C>EGGGGFEGGC@@@9FE7FGGGGGC5:EFGG5A>EFCFFG6CGGG69<CEC?FFGG>8EFGCE2
@M01751:259:000000000-C669V:1:1102:15007:22322 1:N:0:AGAGTC
TCTCAGTCACGTCATCCCCACCTTCCTCCGGTTTATCACCGGCAGTCTCCTTTGAGTTCCCGACCGAATCGCTGGCAACAAAGGATAAGGGTTGCGCTCGTTGCGGGACTTAACCCAACATTTCACAACACGAGCTGACGACAGCCATGCAGCACCTGTCTCAGAGTTCCCGAAGGCACCAAAGCATCTCTGCTAAGTTCTCTGGATGTCAAGAGTAGGTAAGGTTCTTCGCGTTGCATCGAATTAAACCACATGCTCCACCGCTTGTGCGGGCCCCCGTCAATTCATTTGAGTTTTAACC
+
CCCCCGGGGGGGGGGGGGGGGGFGGGGGGGGGGGGGGGGGGGGGGGGGGGGGGFGGGGGGGGGGGG@88BEFFEGGGGGEGFGGGGGGGGCFGGGEGGFGGGFEGFGGGGFFGGGGEFEGGGGGGGGGGGGGEGGGGGGGGGGDGGGGGGFGGGGGGGGGCFGGGF;DEFGGG:CFGGGGFGGGF:CF,?FEFFFFDGGGGGGGGGG,?:FFGGGGGGGGCFGGGGGGGGF@EEEECFCCCFGGGGGGGFGCFG?D+<8CEGEGGG*;8E>CGGDEG=E8EEGFC++0<C7@*0<FGCF7:
@M01751:259:000000000-C669V:1:1102:16918:22322 1:N:0:AGAGTC
AACCGAGAAACAGGATTAGATACCCTGGTAGTCCACGCCGTAAACGTTGGGCGCTAGATGTAGGGACCTTTCCACGGTTTCTGTGTCGTAGCTAACGCATTAAGCGCCCCGCCTGGGGAGTACGGCCGCAAGGCTAAAACTCAAAGGAATTGACGGGGGCCCGCACAAGCGGCGGAGCATGCGGATTAATTCGATGCAACGCGAAGAACCTTACCAAGGCTTGACATACACCGGAAACGGCCAGAGCTGGTCGCCCCCTTGTGGTCGGTGTACAGGTGGTGCATGGTTGTCGTCAGCTCGG
+
CCCCCGGGGGGGGFGGGGGGGGGGFGFGGGGGGFFFGGGGGGGFGGGGGGGGGGGGGGGGFGGGGGGGGGGGGGGGDGGDGGGGGGGGGGGGGGGGGGGGGGGGGGGGGGGGGGGGGGGGCFGGGGGGGGGGFGGGGGGGFGGGGGFGGGGGGGGEGGGGEGEGDGFGEGGGGGDGGGGCCFGGGGGGG7CEGGGGGGGGGD*?CEGFGGGGGGGGG88CFGEGEGGG9EGCE:CGGGGEDGGGG5*<CCFGGGGGGECFGGFGFFCE58:7@F9@C6FC*<87CFGFGE<1;**/<C7:*
@M01751:259:000000000-C669V:1:1102:21101:22334 1:N:0:AGAGTC
TCTCAGTCACGTCATCCCCACCTTCCTCCGGTTTATCACCGGCAGTCTCCTTTGAGTTCCCGACCGAATCGCTGGCAACAAAGGATAAGGGTTGCGCTCGTTGCGGGACTTAACCCAACATTTCACAACACGAGCTGACGACAGCCATGCAGCACCTGTCTCACGGTTCCCGAAGGCACTGAGGCATCTCTGCCAGATTCCGTGGATGTCAAGAGTAGGTAAGGTTCTTCGCGTTGCATCGAATTAAACCACATGCTCCCCCCCTTGTGCGGGCCCCCGTACATTCATTTGAGTTTTAACT
+
CCCCCFFEEABE@FFFF?FGGGGGGGFE@FEG7@FD@F@EEECG:CCCEFFFFGGFEFGA96@7FF@78BC<CF:BFGGFGGGFGFFG,,EF,@<@BE:FFGF7:C:+@,C9FFGGGGDG<5@9ADF,3FEECFF7==F+>CE@BCCCC8F<FFAFG8F:3DCG:@>B*?CF*1>*>FGFA,,*=*<<CF9,3:::<CCFFCA<C7C@<,?CBBFFFA:,>,7CF,7BCC**:::ED6:+:8EFF9?CE*8A8+<C+<:*;**//88@+<;8E55CCCG/***39+<:E7+<5+<C@<7C+
@M01751:259:000000000-C669V:1:1102:16303:22486 1:N:0:AGAGTC
TCTCAGTCACGTCATCCCCACCTTCCTCCGGTTTATCACCGGCAGTCTCCTTTGAGTTCCCGACCGAATCGCTGGCAACAAAGGATAAGGGTTGCGCTCGTTGCGGGACTTAACCCAACATTTCACAACACGAGCTGACGACAGCCATGCAGCACCTGTCTCACGGTTCCCGAAGGCACTAAGGCATCTCTGCCGAATTCCGTGGATGTCAAGAGTAGGTAAGGTTCTTCGCGTTGCATCGAATTAAACCACATGCTCCACCGCTTGTGCGGGCCCCCGTCAATTCATTTGAGTTTTAACC
+
CCCCCGGGGGGGGGGGGGGGGGGGGGGGGGGGGGGGGGGGGGGGGGGGGGGGGGGGGGGGGGGGGG@88BCFGGGGGGGGGGGGGGGGGGGGGGGGGGGGGGGGGGGGGGGGGGGGGGGGGGGGGGGGGGGGGGGGCGGGGGGGGGGGGGGGGGGGGGGGFGAFGGGGGGGGGGGGGGGGGFGGGGGCFFGGGGGGGGGGGGGCGGGGGGGGGFGGGGGGGGGGGGGGGGFGGGGDGGGG>EFGGGGFGGGDFDFGGGCFFG5>EGGGDF5ECGGGGGGCEC:FGGF7FGCCFEGFGGEFF
@M01751:259:000000000-C669V:1:1102:9410:22589 1:N:0:AGAGTC
TCTCAGTCACGTCATCCCCACCTTCCTCTCGGCTTATCACCGGCAGTCCCCTTAGAGTGCCCAACTCAATGCTGGCAACTAAGGGCGAGGGTTGCGCTCGTTGCGGGACTTAACCCAACATCTCACGACACGAGCTGACGACAGCCATGCAGCACCTGTTCTGGGGCCAGCCTAACTGAAGGACAATGTCTCCACTGCCCATACCCCGAATGTCAAGAGCTGGTAAGGTTCTGCGCGTTGCTTCGAATTAAACCACATGCTCCACCGCTTGTGCGGGCCCCCGTCAATTCCTTTGAGTTTT
+
CCCCCGGGGGDGGGGGGGGGGGGGGGGGGGGGGGGGGGGGGGGGGGGGGGGGGGGGFGFGGGGGGGGGFGGGGGGGGGGGGGGGGGGGDGGGGGGGGGGGGGDEFGGGGGGGGGGGGGGGGGGGGGGGGGGGGGGGDDFGCED:F7FGGFCCGGGGFGGFGGGGGGGGGGGGGEGGGGGGG7C::FFFGGGGGGGGFGFGGGGGGGGECFCFFGAF<<FFGGFGGGGG7FFGGGD>EEG58@CGGGGGGGGGGFFGF?6EFCCFCF5ECCCFFGGGGGDEGGGGGGGGGGGFGGGCFCFFG
@M01751:259:000000000-C669V:1:1102:6633:22676 1:N:0:AGAGTC
AACCGAGAAACAGGATTAGATACCCTGGTAGTCCACGCCGTAAACGATGTCGACTTGGAGGTTGTTCCCTTGAGGAGTGGCTTCCGGAGCTAACGCGTTAAGTCGACCGCCTGGGGAGTACGGCCGCAAGGTTAAAACTCAAATGAATTGACGGGGGCCCGCACAAGCGGTGGAGCATGTGGTTTAATTCGATGCAACGCGAAGAACCTTACCTACTCTTGACATCCACGGAATTCGGCAGAGATGCCTCAGTGCCTTCGGGAACCGTGAGACAGGTGCTGCATGGCTGTCGTCAGCTCGT
+
CCCCCEGGGGGGGGGGGGFGGGGGGGGGGGGGGGGGGGGGEGGGGGGGGGGGGGGGGGGGGGDGGGGGGGGGGGGGGGGGGGGGDGGGGGGGGGGGGGGDFGGGEGGGGGGGGGGGDGGGGGGDDGD7CGGGGGGGC9FFGGGGGGGCE9FCEDGGEGGGG><FGGGFGGGGGGGGGCFGGGGGGGGGFCGFGC7BFGGDEGGGGGGGGGGFGF9CEGGGGGCFGC8<:CECGFE7CGGCEG@:9CFGFC6CC+:+<CF5EGGGGCGGGGEGF?;EC?C7@FFFCCF6CC<CF5ECCC67*
@M01751:259:000000000-C669V:1:1102:11117:22753 1:N:0:AGAGTC
TCTCAGTCACGTCATCCCCACCTTCCTCCGGTTTATCACCGGCAGTCTCCTTTGAGTTCCCGACCGAATCGCTGGCAACAAAGGATAAGGGTTGCGCTCGTTACGGGACTTAACCCAACATCTCACGACACGAGCTGACGACAGCCATGCAGCACCTGTGTCTGAGTTCCCGAAGGCACCAATCCATCTCTGGAAAGTTCTCAGCATGTCAAAGCCAGGTAAGGTTCTTCGCGTTGCTTCGAATTAAACCACATGCTCCACCGCTTGTGCGGGCCCCCGTCAATTCCTTTGAGTTTTAACC
+
CCCCCGGGGGGFGGG9FGGGGGGGGGGGGGGGGGGGGGGGGGGGGGFGGGGGFGGGGGGGGGGGGG@8BBDFFGGGFGGGGGGGGGGGGGFFGGGGGGGFEGGGGGEDFGGFFFGGGGGGCG<?FGFGGGGGCFGGGFF@FGGDFGGGCFGFCC>F,F,,<E9@AAFGC;<:FG7CFG,DBGFFGG;F;CBFEGFGGGGC<@CFGGGCFCFG,7+:=BFFFC<FFFCFGGFEGFGE8@C?:CCCEEGCFGGFFF6?<9C?8@***A52+3*::5?EC5?EGGC:FC++<CF+AE9EGC63<
@M01751:259:000000000-C669V:1:1102:17839:22849 1:N:0:AGAGTC
TCTCAGTCACGTCATCCCCACCTTCCTCCGGTTTATCACCGGCAGTCTCCTTTGAGTTCCCGACCGAATCGCTGGCAACAAAGGATAAGGGTTGCGCTCGTTGCGGGACTTAACCCAACATTTCACAACACGAGCTGACGACAGCCATGCAGCACCTGTCTCACGGTTCCCGAAGGCACTAAGGCATCTCTGCCAAATTCCGTGGATGTCAAGAGTAGGTAAGGTTCTTCGCGTTGCATCCAATTAAACCACATGCTCCACCGCTTGTGCCGGCCCCCGTCACTTCATTTGAGTTTTAACC
+
CCCCCGFGGGFFGEAFFGGGGDGCCFCEDEGE+@E@DFGGGEGGGGGGGGGFGGGGEFGG9FCEG@8886:CE@EFGGGFGGGGGGGGAFGGF@FFGG7=F@FEC7:7FFGGE,EFGGGG<<,9BFGGEG@CFGGGFFFEG7+C3@E,>FCFFE8CG,;F;;@FFCD@7<FEE*>FGD7CFGG7<B,CAC<,FC,7<::<FCCCD7FFBF<CCFGBFE9<FF97,?7<AEFCE8?8?+<<+<ACGGCEGGG>EG?+<@EGGF*?CC52+++28EC88>E;;5*<<<++<?978@CGGGGE+
@M01751:259:000000000-C669V:1:1102:10122:23074 1:N:0:AGAGTC
TCTCAGTCACGTCATCCCCACCTTCCACCGGTTTGTCACCGGCAGTCTCCTTAGAGTGCCCACCATAACGTGCTGGTAACTAAGGACAAGGGTTGCGCTCGTTACGGGACTTAACCCAACATCTCACGACACGAGCTGACGACAGCCATGCAGCACCTGTGTCTGAGTTCCCGAAGGCACCAATCCATCTCTGGAAAGTTCTCAGCATGTCAAGGCCAGGTAAGGTTCTTCGCGTTGCTTCGAATTAAACCACATGCTCCACCGCTTGTGCGGGCCCCCGTCAATTCATTTGAGTTTTAAC
+
CCCCCGGGGGGGGGGGGGGGGGGGGGGGGGGGGGGGGGGGGGGGEGGAFGGGGGGFGGGGGGGGGGGGGGGGFGGGFGGGGGGGFGGGGGGGGGGGGGGGEFGGGGGDGGGGGGGGGECGFEGCFFFGGG7FGGEEGGGGEGGGGGGGGGGFGGDEFGGGCEGGGFFGGGCFGGGDGFGGGGGFFGGGGGFGGGCECGGGGGGGGG?FGEFFGGG*<<FFGGGGGGGGFGB@7:F::<FGF7ECGG9:A9CFGFGGGFCCFFG5CEEGF+<8CGGG55:=8C85CF@FGGF7980<ACGG<
@M01751:259:000000000-C669V:1:1102:17260:23220 1:N:0:AGAGTC
TCTCAGTCACGTCATCCCCACCTTCCTCCGGCTTATCACCGGCGGTTCCTTTAGAGTACCCAACTAAATGATGGTAACTAAAGGCGAGGGTTGCGCTCGTTGCGGGACTTAACCCAACATCTCACGACACGAGCTGACGACAGCCATGCAGCACCTGTGTTCCAGTCCCCGAAGGGAAGAAATCGATCTCTCGAAGTCGTCCGGACATGTCAAACGCTGGTAAGGTTCTGCGCGTTGCTTCGAATTAAACCACATGCTCCACCGCTTGTGCAGGCCCCCGTCAATTCCTTTGAGTTTTAAT
+
CCCCCGGGGGCGGGGGGGGGGGGGGGGGGGGGGGGGGGGGGGGGGGGGGGGGGGGGGGGGGGGGGGGGGGGGGGGGGGGGGGGGGGGGDEGGGGGGEGGGGGGGGGGGGGGGGGGGGGGGGFGGGGGGGGGGGGGGGGGGDGGFGGGGGFGFGCFGGGGGGGGGGGEFFGGGGGGGFGG@F?CFEGDGFGEFGGGGGGGGGEEE7EGGFGGGGGGGGGGGCFGGGGGGGD@*:CEGGGGFF>E>CGGGGGFGGGGGGGGG+@GGGCCFGCGGGGGGGGG5;EGCC97CGGGG7FCFFEF+<
@M01751:259:000000000-C669V:1:1102:18155:23230 1:N:0:AGAGTC
TCTCAGTCACGTCATCCCCACCTTCCTCCGGTTTATCACCGGCAGTCTCCTTTGAGTTCCCGACCGAATCGCTGGCAACAAAGGATAAGGGTTGCGCTCGTTGCGGGACTTAACCCAACATTTCACAACACGAGCTGACGACAGCCATGCAGCACCTGTCTCACGGTTCCCGAAGGCACTAAGGCATCTCTGCCAAATTCCGTGGATGTCAAGAGTAGGTAAGGTTCTTCGCGTTGCATCGAATTAAACCACATGCTCCACCGCTTGTGCGGGCCCCCGTCAATTCATTTGAGTTTTAACC
+
CCCCCGGGGGGGGGGGFGGGGGGGGGGGGGGGGDGGGGGGGGGGGGGFGGGGGGGCFFGGGDGGGG@888CFGGGGGGGGGGGGGGGGFGGGGCGFGGGGGGGGGGG7FGGGGFGGGEGGGFGGFGGGGGGG7BEEFGGGEGGGGGGGGGGGGGGGGGGGGGGG@:CFGGGGGGGGGGGGGGEGGGGGFGGGGGGGACA9FGGFG@FGGGGGFGGGGGGGGGGGGGDCGGDGGGD5CFFGGDGGFGGGGGGGGG6FGGGFGGDGGG>E@EEG5CCGCGG8?CGGFGF?E?:7@EGGGCE9:
@M01751:259:000000000-C669V:1:1102:18079:23357 1:N:0:AGAGTC
AACCGAGAAACAGGATTAGATACCCTGGTAGTCCACGCCGTAAACGATGTCGACTTGGAGGTTGTTCCCTTGAGGAGTGGCTTCCGGAGCTAACGCGTTAAGTCGACCGCCTGGGGAGTACGGCCGCAAGGTTAAAACTCAAATGAATTGACGGGGGCCCGCACAAGCGGTGGAGCATGTGGTTTAATTCGATGCAACGCGAAGAACCTTACCTACTCTTGACATCCACGGAATTCGGCAGAGATGCCTTAGTGCCTTCGGGAACCGTGAGACAGGTGCTGCATGGCTGGCGTCAGCTCGT
+
CCCCCGGGGGGGGGGGGGGGGGGGGGGGGGGGGGGGGGGGGGGGGGGGGGGGGGGGGGGGGGDCGGFGGGGGGGGGGGGGGGGGGGGGGGGGGFGGGGGGGGGGGGGGGGGGGGGGGGGGGGDGGGG7FGGFFGGGGGFGGGGGGGG9A@FGGGGGGGGGGGGGGGG:FGFEFGGG@9F,<CGFDGGFGGBFDG:FFFEGDDGDGGEGGGFGGGGFGGGGGGDFG6FFFGGGGGG?FGGGGCFF7EFC9@CFGGFGFGG@EGC**AC**;C90CFGD6C?79<EFFE85*;8*2;CCFCC*
@M01751:259:000000000-C669V:1:1102:20925:23418 1:N:0:AGAGTC
TCTCAGTCACGTCATCCCCACCTTCCTCCGGTTTATCACCGGCAGTCTCCTTTGAGTTCCCGACCGAATCGCTGGCAACAAAGGATAAGGGTTGCGCTCGTTGCGGGACTTAACCCAACATTTCACAACACGAGCTGACGACAGCCATGCAGCACCTGTCTCACGGTTCCCGAAGGCACTGAGGCATCTCTGCCAGATTCCGTGGATGTCAAGAGTAGGTAAGGTTCTTCGCGTTGCATCGAATTAAACCACCTGCTCCACCGCTTGTGCGGGCCCCCGTCAATTCATTTGAGTTTTAACC
+
CCCCCGGGGDGGGGGGGGGGGGGGGFGFGGGGGGGFGGGGEBFGGGGEFGGFGGCGGGGGGGGEGG@@,BEGFEGGGGGGGFGGGGGDFAFGGGGEGGEGGGFGGGGDEGGGGG,EGGGGGGGFGGGFGGGGC:CFFGF>FGGGGGGGGGGGGGGFFGGGDGFGGDFGEFFGGDGGGGGCCFFGGGGGAEFGGGGGDEFGE,?CGGGGFFC<FF7FCCFF:>9FF9C9CFCEEEDEEGGGGFGFFGCGGGGD*2<809ECGDECGC>GGGEGDE8=EEEAE*AFCFG7A9?+;<+<@00++
@M01751:259:000000000-C669V:1:1102:16236:23538 1:N:0:AGAGTC
AACCGAGAAACCGGATTAGATACCCTGGTAGTCCACGCCGTAAACGATGATAACTAGCTGTCCGGGGACTTGGTCTTTGGGTGGCGCAGCTAACGCATTAAGTTATCCGCCTGGGGAGTACGGCCGCAAGGTTAAAACTCAAAGGAATTGACGGGGGCCTGCACAAGCGGTGGAGCATGTGGTTTAATTCGAAGCAACGCGCAGAACCTTACCAGCGTTTGACATGTCCGGACGATTTCCAGAGATGGATTTCTTCCCTTCGGGGACTGGAACACAGGTGCTGCATGGCTGTCGTCAGCCT
+
CCCCCGGGDGGG>CEEGGGGGGGGGGGGGGGGGGGGGGGGGGGGGGGGGGGGGGGGGGGGGGGGGGGGGFGGGGGGGGGGGGGGGGGGGGGGGGGGGGGGGGFGGGGGGGGGGGGGGGGGGGGGGGGGGGGFGGGGG@FGDGGGGGGFGGGGDGGGGGG@FGGF9FGGGEFFGGGFEFGGGGGGGGGGGGGGGECC?FGGGCEEEFGFFGFGGFGGGGG5:@GFE6F7<?ECGGEGGGGGCGC5CGC6*<@FF?EC?FGEG*;C8*22;C6@CFGGE*<C?F7<ECCGGF8C6F*/;C6*2
@M01751:259:000000000-C669V:1:1102:16720:23674 1:N:0:AGAGTC
AACCGAGAAACAGGATTAGATACCCTGGTAGTCCACGCCGTAAACGATGTCGACTTGGAGGCTGTGAGCATGACTCGTGGCTTCCGGAGCTAACGCGTTAAGTCGACCGCCTGGGGAGTACGGCCGCAAGGTTAAAACTCAAATGAATTGACGGGGGCCCGCACAAGCGGTGGAGCATGTGGTTTAATTCGATGCAACGCGAAGAACCTTACCTGCTCTTTACATCCACGGAATTTGGCAGAGATGCCTTAGTGCCTTCGGGAACCGTGAGACAGGTGCTGCATGGCTGTCGTCAGCTTGG
+
CCCCCGGGGGGGGFGGGFGGGGGGGGGGFGGGGGGGGGGGGGGGGGGGGGFEGGGGGGGGGGGGGGGGGGGGGFGGGGGGGGGEEFGEEGFFFF@EGCGGGGGCCGGGGGGGGGGGGGGGGFGGGGGGGGGFGGFFGGGGGGGFGFGCFFGGGGGGGGGEGGDGDGGGGGDEGFFCGGGGFGF@FGGGGFDCCFGGGDGGGGGDEFC>EGG@?@028<CF0<9C?ACGGG>CEGGGGFGFE8CFFGCA7:9E99CCGGGGGGGGDCE5***<<CFGG?FE7+++0@FFGG?F***;<++**
@M01751:259:000000000-C669V:1:1102:24169:23678 1:N:0:AGAGTC
TCTCAGTCACGTCATCCCCACCTTCCTCCGGTTTGTCACCGGCAGTCTCATTAGAGTGCCCTTTCGTAGCAACTAATGACAAGGGTTGCGCTCGTTGCGGGACTTAACCCAACATCTCACGACACGAGCTGACGACAGCCATGCAGCACCTGTGTGCAGGTTCTCTTTCGAGCACTCCCAAATCTCTCCGGGATTCCTGCCATGTCAAGGGTAGGTAAGGTTCTGCGCGTTGCTTCGAATTAAACCACATGCTCCACCGCTTGTGCGGGCCCCCGTCAATTCCTTTGAGTTTTAATCTTGC
+
<<ACCGFAE9;EFCFFE<FG7F<EFFFFGGGGG;FACFGGGGD@FFCFFGGGGFFFF<EF<FGGGGGFGGGCDGGGGGGFGGFFGFDECFEGGGG7F>GGGCCBEGFGFGGFGGGF9,EFDCFF:7CF7FF,ACFG7FGGGGGGGFDFGGDC=,8FEFFCFGGAC,EFFGFFGGGCFCCFGBB<FGG9CFGGGCGGFFFCC,?FBFCCEF>FEEE,CBF,?9>BF97BF=FGEGC@EF6?FFFC9*/AEFG6++<AFC8EG*82<+;/?EC*::88C7*3<+@<E7A7*3AFE7+<3+<++
@M01751:259:000000000-C669V:1:1102:23493:23701 1:N:0:AGAGTC
TCTCAGTCACGTCATCCCCACCTTCCTCCGGTTTATCACCGGCAGTCTCCTTTGAGTTCCCGACCGAATCGCTGGCAACAAAGGCTAAGGGTTGCGCTCGTTGCGGGACTTAACCCAACATTTCACAACACGAGCTGACGACAGCCATGCAGCACCTGTCTCACGGTTCCCGAAGGCACTGAGGCATCTCTGCCAGATTCCGTGGATGTCAAGAGTAGGTAAGGTTCTTCGCGTTGCATCGAATTAAACCACATGCTCCACCGCTTGTGCGGGCCACCGTCAATTCATTTGAGTTTTAACC
+
CCCCCFGFGG,FGEFGFGGGGD<FFGGFFGGGG7EFFFGGGGGGGGGGGGGDGG9DFFGGFGEGGG@8BBFFEEGCFGFG8FCE<=DGDGGG<=F+>F?F@DDCEGGGG,CFGGG8=FGDGFF<FGGGGFGEGGGGF@FGDGG7EFGFFCFC<:FCFF>C,@;BFFGEG8FEGGGG7FFFCEFFF::CBCC,<FEEF:CBCCGGGGGGGGGFCB:C?<F>FGGCFFFFFC:2:8C5ACEGCGC6CFFF9CFFCCECCFGD8@CDEDCFGGCC*/:*1*2*2*;:0<C7CFC+*<:FG77?E
@M01751:259:000000000-C669V:1:1102:11812:23800 1:N:0:AGAGTC
AACCGAGAAACAGGATTAGATACCCTGGTAGTCCACGCCGTAAACGATGTCGACTTGGAGGTTGTTCCCTTGAGGAGTGGCTTCCGGAGCTAACGCGTTAAGTCGACCGCCTGGGGAGTACGGCCGCAAGGTTAAAACTCAAATGAATTGACGGGGGCCCGCACAAGCGGTGGAGCATGTGGTTTAATTCGATGCAACGCGAAGAACCTTACCTACTCTTGACATCCACGGAATTTGGCAGAGATGCCTTAGTGCCTTCGGGAACCGTGCGACAGGTGCTGCATGGCTGTCGTCAGCTCGT
+
CCCCCGGGGGGGGGGGGGGGGGGGG9EGGGGGGGGGGDGGGGGGGGGGGFGGGGGGGGGFGGGFFGGFGGGGGFGGDFFGG8FEFGGGGGGGGGGGGGGGGGGGGEGGGGDGGGGGGCFGGGGGGGGGGGGGGGGGGGGFGGGGGFGGCFGFDFGGGGGGGGDGCFFFGGGGGGGGCFGFGGFFFGGGGCGFFGCFFGECECEGCF>AFGGGGGGG6EFG?FFGGG?FGEGEEEFCFDGGGGGFFG7::?CFEGCFGGGFGEDCE>EGE**/:CEGCCC++3ACFECFGG6CF*8*<9C:1
@M01751:259:000000000-C669V:1:1102:11170:23807 1:N:0:AGAGTC
TCTCAGTCACGTCATCCCCACCTTCCTCCGGTTTATCACCGGCAGTCTCCTTTGAGTTCCCACCATTACGTGCTGGCAACAAAGGATAAGGGTTGCGCTCGTTGCGGGACTTAACCCAACATTTCACAACACGAGCTGACGACAGCCATGCAGCACCTGTCTCAGAGTTCCCGAAGGCACTAAAGCATCTCTGCTAAATTCTCTGGATGTCAAGAGTAGGTAAGGTTCTTCGCGTTGCATCGAATTAAACCACATGCTCCACCGCTTGTGCGGGCCCCCGTCAATTCATTTGAGTTTTAAC
+
CCCCCGGGGGGGGGGGGGGGGGGGGGGGGGGGGGGGGGGGGGGGGGGFFDFGGGGGGGGGGGGGFGGGGGGGGGFDGGGDGGFFGGGGGGGGGGGGGGGGGGGGGGGGGGGGGGGGGGGGGGGGGGGGGGGGGGGGGGFGGGGGDGFGGGFFFGGGGGGGGGGGGGGFGGGGGGGGGGGGGGGGGGGGGCFFGGGGGCGFGGDEGFF;FFGGGFFFFGGGFGGGGAFFGGEGEFGGGGGGGGGGGGFGCFGGF5F?CFFEGGGGGGGGG+<>CEEC?E5/*;?EGGGGGGC7+CEFGGFG+
@M01751:259:000000000-C669V:1:1102:12928:23893 1:N:0:AGAGTC
AACCGAGAAACCGGATTAGATACCCTGGTAGTCCACGCCGTAAACGATGTCAACTAGCCGTTGGGATCCTTGAGATCTTAGTGGCGCAGCTAACGCATTAAGTTGACCGCCTGGGGAGTACGGCCGCAAGATTAAAACTCAAAGGAATTGACGGGGGCCTGCACAAGCGGTGGAGCATGTGGTTTAATTCGAAGCAACGCGCAGAACCTTACCAGCGTTTGACATGTCCGGACGACTTCGAGAGATCGATTTCTTCCCTTCGGGGACTGGAACACAAGTGCTGCATGGCTGTCGTCAGCTC
+
CCCCCGGGGCGGG7CB@EFGFFFFGGFGGFFGCDFFFGGGGCEGGGEGFEGGFFGGEGGGGDEFGGGGFFD9FFGG?FGF9FGGGGDFGGGF<FE:FGCFGGGGGGGGGGGGFCGGGGGGFGGGGGGE7FGFEGFDGGFFGFFGFFF<D@FEGDGGGEGECFGEGGGGEECEGCE>*?CFC<F*CEGAF:FFDGGGGGE<FEGD588CFCF+<CG8C;:*;ACFGG7C?>*/8C8CE5@5*28:@<<>C;CFCGG+<C?FF@C>EC88@CC66*CF*:<+<?CE+++*188*<*885=FA6
@M01751:259:000000000-C669V:1:1102:10036:24176 1:N:0:AGAGTC
TCTCAGTCACGTCATCCCCACCTTCCTCCGGCTTATCACCGGCGGTTCCTTTAGAGTACCCAACTAAATGATGGTAACTAAAGGCGAGGGTTGCGCTCGTTGCGGGACTTAACCCAACATCTCACGACACGAGCTGACGACAGCCATGCAGCACCTGTGTTCCAGTCCCCGAAGGGAAGAGATCCATCTCTGGAAATCGTCCGGACATGTCAAACGCTGGTAAGGTTCTGCGCGTTGCTTCGAATTAAACCACATGCTCCACCGCTTGTGCAGGCCCCCGTCAATTCATTTGAGTTTTAAC
+
CCCCCGGGGGGGGGGGGGGGGGGGGGGGGGGDGGGGGGGGGGGGGGGGGGGGGGGGGGGGGGGGGGGGGGGGGGGFGGGGGGGGFGGCEGGGGGCEGGGGGGGFGDEFGGGGGGGGGGGGGGGAF>FGGGGGGGGGGGGG:@FF*DFGGGGGGGG,3?FGGGGG?FGGGGGDGEE7FGGGC<FFG9FEEFFAFGGFGGDCCFEGGGGDFFFGCCC;ECC>CCFGEFF97:EGGEGGE;CEFEF@FG+CFCCFGFG6FFGGGGGGCEEDFFG7+*/;8:ECCEC*9C<+3C@+<@FGEGGFC
@M01751:259:000000000-C669V:1:1102:7463:24211 1:N:0:AGAGTC
AACCGAGAAACAGGATTAGATACCCTGGTAGTCCACGCCGTAAACGATGTCGACTTGGAGGTTGTTCCCTTGAGGAGTGGCTTCCGGAGCTAACGCGTTAAGTCGACCGCCTGGGGAGTACGGCCGCAAGGTTAAAACTCAAATGAATTGACGGGGGCCCGCACAAGCGGTGGAGCATGTGGTTTAATTCGATGCAACGCGAAGAACCTTACCTACTCTTGACATCCACGGAATTTGGAAGAGATGCCTTAGTGCCTTCGGGAACCGTGAGACAGGTGCTGCATGGCTGTCGTCAGCTCGT
+
CCCCCDEGGGGGGDGGGF9FGGG@EFGGGGGGGGFFF>FFGGGGGGGGGFGGGGGGGFGFGGGFG?FFGGGFGGGGCGGGEGGGGFFEEGGGGDGGDGGGF9FEECFEEGDGGGGGGEG?9FGGGCGEEGDGGGGGGGGGGG9DFGGFGGGGGGGDGGGGC<:BF<<<FEGCC@7<CFGFGC<7FCGGCFFDGGGGGGDGEGC*2<CFFGGGF?:E68CC:9EGFG8C6/**;@CCCG++*;8E<FF63@FGG7:CFGGF58::8C>:*2*<C:CCF+6CCE60A6FC8208E@8:@CCC7
@M01751:259:000000000-C669V:1:1102:20051:24249 1:N:0:AGAGTC
AACCGAGAAACAGGATTAGATACCCTGGTAGTCCACGCCGTAAACGATGATAACTAGCTGTCCGGGGACTTGGTCTTTGGGTGGCGCAGCTAACGCATTAAGTTATCCGCCTGGGGAGTACGGTCGCAAGATTAAAACTCAAAGGAATTGACGGGGGCCTGCACAAGCGGTGGAGCATGTGGTTTAATTCGAAGCAACGCGCAGAACCTTACCAGCGTTTGACATGTCCGGACGACTTCGAGAGATCGATTTCTTCCCTTCGGGGCCTGGAACACAGGTGCTGCATGGCTGTCGTCAGCTC
+
CCCCCGGGGGGGFGGFFGGGGGGCFGGGGGGGGGGGGGGGGGGGGGGGGGGGGGGGDGGGGGGGGGGGGFCFGGGGGGGGGCFEGGG7EEGGGCFCEGDCEEGGGGFFEGEGGFFECFFGGDGGEGGGGGGGFGGGGGGGGDEFGGGDFFDFGGGGDGGGGGFFFFGGGGGGG:FFFGF;FGCFGFCGGGGGGGGGGGGGGGEDEGGGGGGGFCCCGEGEEGGGG6CFGD>EGG8CGGGGGC5CGFC8EGGGG7C:+;F9*;C>E5>EG>CCFGGGCFC6CA9<F7FGFFEFF8CEGDG++
@M01751:259:000000000-C669V:1:1102:21880:24309 1:N:0:AGAGTC
TCTCAGTCACGTCATCCCCACCTTCCTCCGGCTTATCACCGGCGGTTCCTTTAGAGTACCCAACCAAATGATGGTAACTAAAGGCGAGGGTTGCGCTCGTTGCGGGACTTAACCCAACATCTCACGACACGAGCTGACGACAGCCATGCAGCACCTGTGTTCCAGTCCCCGAAGGGAAGAGACCCATCCCTGGGAATCGTCCGGACATGTCAAACGCTGGTAAGGTTCTGCGCGTTGCTTCGAATTAAACCACATGCTCCACCGCTTGTGCAGGCCCCCGTCAATTCCTTTGAGTTTTAAC
+
CCCCCGGGGGFGFGGGGGGGGGGGGGGGFGGGEFGGGGGGGGGGGGGGGEGGGGGGGGFFGFGGGGGGGGGGGGFGGGGGGDFFCCGGGDEGFFCGGECGFFGGGGEGDFFGGGGGDCFFDEGGGGGGGDGEGEGGGGGE***DFGGGGGFGFGGGGGFE:FFFGFGGGGGGG7:FFFCCFCFFFGGG**,<::<CF,<<F7C7AECCGF7EFC:CEE*8@FGGG?FFGFCEEE1?E8:C+?>@EC++C7@C:ECCE7CFGGG**1*8C6FFGCE5C:**2/;CFC9CFD7++;::CCEF+
@M01751:259:000000000-C669V:1:1102:14943:24353 1:N:0:AGAGTC
TCTCAGTCACGTCATCCCCACCTTCCTCCGGTTTATCACCGGCAGTCTCCTTTGAGTTCCCGACCGAATCGCTGGCAACAAAGGATAAGGGTTGCGCTCGTTGCGGGACTTAACCCAACATTTCACAACACGAGCTGACGACAGCCATGCAGCACCTGTCTCACGGTTCCCGAAGGCACTAAGGCATCTCTGCCAAATTCCGTGGATGTCAAGAGTAGGTAAGGTTCTTCGCGTTGCATCGAATTAAACCACATGCTCCACCGCTTGTGCGGGCCCCCGCCAATTCATTTGAGTTTTAACC
+
CCCCCGGGGGEGGGGGGGGGGGGGGFGGGGGFGGGGGGGGGGGGGGGGGGGFGGFFGGGGGGGDGG8888:CF7CF8FCFFG,CEFGGFGGGGGGGEEGGGGGGGGGDGFGGGGGGGGEF<F<DFGFGGGGGGGGGGGF7><F7@>FGFG?3@FEGGGGGCCGGDGGGEGGGGGGGGGGGDFCFGGDFFGGCFFFFGGGGGC:FGGFGGGGGGFF,7:,?CFFFC>:BEGGGGCEEGGG98CFG8<CGGFGFCFDA<+C:;C5:8>>CGG5CC5??EE**:*:+2<CGGGC:CFGGFGGF:
@M01751:259:000000000-C669V:1:1102:15087:24436 1:N:0:AGAGTC
AACCGAGAAACAGGATTAGATACCCTGGTAGTCCACGCCGTAAACGATGAATGCTAGCTGTTGGGGTGCTTGCACCGCAGTAGCGCAGCTAACGCTTTAAGCATTCCGCCTGGGGAGTACGGTCGCAAGATTAAAACTCAAAGGAATTGACGGGGGCCCGCACAAGCGGTGGAGCATGTGGTTTAATTCGATGCAACGCGAAGAACCTTACCTGCTCTTGACATCCACGGAATTTGGCAGAGATGCCTTAGTGCCTTCGGGAACCGTGAGACAGGTGCTGCATGGCTGTCGTCAGCTCGTG
+
CCCCCGDEGGFFGGGGGGGGGGFEGGGGGGCEEFFDCFGGGGGGGEGGGGGGGGGGGGGAE<FGEGGGGGGGGGGGGDGGDGGGGGGCEGGGGGGGGGGFGDGFGGGGGGGGCFGGFCFFGGGGGGGGG<FF9?FFG8FFDBFFCFGDGGGGGGDGGC*:FCEGGGG7FFCCFFFF,@FCFCFFGFGGDFGFFGGGG7FEEGGGEGGGGG+CGDC:CFGGGFDGC@FCCG>AFGCFGG?EGFF:C7C??FGGG7@C?FEEC8E/;*;*28<E??FCD?F7FGGCC8@E69@5@FEG@?E5:
@M01751:259:000000000-C669V:1:1102:14376:24444 1:N:0:AGAGTC
TCTCAGTCACGTCATCCCCACCTTCCTCCGGTTTATCACCGGCAGTCTCCTTTGAGTTCCCGACCGAATCGCTGGCAACAAAGGATAAGGGTTGCGCTCGTTGCGGGACTTAACCCAACATTTCACAACACGAGCTGACGACAGCCATGCAGCACCTGTCTCACGGTTCCCGAAGGCACTAAGGCATCTCTGCCGAATTCCGTGGATGTCAAGAGTAGGTAAGGTTATTCGCGTTGCATCGAATTAAACCACATGCTCCACCGCCTGTGCGGGCCCCCGTCAATTCATTTGAGTTTTAACC
+
CCCCCGGGGFGGGGGGGGCGGGGGGFGGGGGGG7FFFGGGGGGGGFFDGFFFDCGGGGGGGGGGGG8688CFFGDDGGGGGGGGGGGGGGGFGGGEGEE@FEGGGGGGGGGGGGGFGGGGGGAFFFGGGGGEGGGGGGFGGEGGGGGCFDFFGGGGGGGGGGGFGGGGCFFGGCGGGG:BFFFE<,<??FGGGGGGFFEGGGGGGGFA<FGGEGGGCC92<,CCFC,<EGGGEGEE*@F:EC*+;:+CC*;FGEEG7<FFG>55*2;9?FGDCC8?>===E55CCFGG7@7+89C79CCC+
@M01751:259:000000000-C669V:1:1102:12239:24486 1:N:0:AGAGTC
AACCGAGAAACAGGATTAGATACCCTGGTAGTCCACGCCGTAAACGATGTCGACTTGGAGGTTGTTCCCTTGAGGAGTGGCTTCCGGAGCTAACGCGTTAAGTCGACCGCCTGGGGAGTACGGCCGCAAGGTTAAAACTCAAATGAATTGACGGGGGCCCGCACAAGCGGTGGAGCATGTGGTTTAATTCGATGCAACGCGAAGAACCTTACCTACTCTTGACATCCACGGAATTCGGCAGAGATGCCTTAGTGCCTTCGGGAACCGTGAGACAGGTGCTGCATGGCTGTCGTCAGCTCGG
+
CCCCCGGGDGGGGGGGGGGGGGGGGGGGGGGGGGGGGGGGGGGGGGGGGGGGGGDGFGGGGGGGGGGGGGGGGGGGGGGGGGGGGGGFGGGGGGGGGGGGGGGGGGGGGGGGGDGGGGGGGCGGGGGGGEGGDFFGGFGGGGGGGGGGGGGGGCGGDDGGGGGG:FGFGEFEEGG>CFGGGG+FFGGFFFGGCFGGCGEGGEGEEFGGGGGGGGFC++AE7FG<@+CGCCEEGGGDD>CGGGGGGGGG7CGGGCFG@FFFEG8E5CCEG5*<C*ACCC8<EGFGGGFD**3::C;E?+<=*
@M01751:259:000000000-C669V:1:1102:14757:24496 1:N:0:AGAGTC
TCTCAGTCACGTCATCCCCACCTTCCTCCGGTTTATCACCGGCAGTCTCCTTTGAGTTCCCGACCGAATCGCTGGCAACAAAGGATAAGGGTTGCGCTCGTTGCGGGACTTAACCCAACATTTCACAACACGAGCTGACGACAGCCATGCAGCACCTGTCTCACGGTTCCCGAAGGCACTAAGGCATCTCTGCCGAATTCCGTGGATGTCAAGAGTAGGTAAGGTTCTTCGCGTTGCATCGAATTAAACAACATGCTCCACCGCTTGTGCGGGCCCCCGTCAATTCATTTGAGTTTTAACC
+
CCCCCGGGGGGGGGGGGGGGGGGGGGGGGEGGGGGGGGGGGGGGGGGGGGGGGGGGGGGGGGGGGD@88BCFGGGGGGGGGGGGGGGGGFGGGEGGGEGGGGGGGGGEGFGGGGGGGGGGGGGGGFGGGGGGGGGGFCFDBBFGGFFGGGGFGGGGGGGGFFCFGGGGGFGGGGGGGGCFGGGGGGGGGGFCGGGGGGFGGGGGGD@FFFGGGGFGGGGFGGFGGCFGFGGDEGEGG99@E6C?CCC99+*;CF+<+@?<CFGEEE>CEGGEC>8EGGDACEGGGFFGGGFFFGFGGDG?9
@M01751:259:000000000-C669V:1:1102:21777:24538 1:N:0:AGAGTC
AACCGAGAAACAGGATTAGATACCCTGGTAGTCCACGCCGTAAACGATGTCGACTTGGAGGTTGTTCCCTTGCGGAGTGGCTTCCGGAGCTAACGCGTTAAGTCGACCGCCTGGGGAGTACGGCCGCAAGGTTAAAACTCAAATGAATTGACGGGGGCCCGCACAAGCGGTGGAGCATGTGGTTTAATTCGATGCAACACGAAGAACCTTACCTACTCTTGACATCCACGGCATTTGGCAGAGATGCCTTAGTGCCTTCGGGAACCGTGAGACAGGTGATGCATGGCTGTCGTCCGGTCGG
+
CCCCCGGGGCFGG8FFFGGGGGGFF@FFGGGGG9EEGGGGFGGGGGGGGGGGGGGGGGD@:FGGEFGGGGGG8@FEGFGGEFEF<FCFEGGCFCGGGEEGGFGFCFGDEFF@FGFGCFFGFGGGEEEFCEF,@FGGGGGC<FF9FFGG9<FCCEDEFGG7C7*<<F<=FGFGG@FG@AFC9?+<FCEFF?C+<<EG?:*1/8*;EGF@CC7C:+AFFGEC?C6CFG8028**/:CFGC+<8*;6<:@8:0:::C?0<+@5C>E8FCE85;5<?68C+<++++0+A*/**;9****2*21**
@M01751:259:000000000-C669V:1:1102:21178:24541 1:N:0:AGAGTC
AACCGAGAAACAGGATTAGATACCCTGGTAGTCCACGCCGTAAACGATGTCGACTTGGAGGTTGTTCCCTTGAGGAGTGGCTTCCGGAGCTAACGCGTTAAGTCGACTGCCTGGGGAGTACGGCCGCAAGGTTAAAACTCAAATGAATTGACGGGGGCCCGCACAAGCGGTGGAGCCTGTGGTTTAATTCGATGCAACGCGAAGAACCTTACCTACTCTTGACATCCACGGAATCTGGCAGAGATGCCTCAGTGCCTTCGGGAACCGTGAGACAGGTGCTGCATGGCTGTCGTCAGCTCGG
+
CCCCCEE+FGGG8FGGGGGGGGGFFGGGGGGGCEE<BFFGFGGGGGGGECFGGGGCEGGGDCDGCFFGFGGG,FGGGGGGGFGFGGG,@CGGGFG@:FFCFCEEE7F:F,BDFCGGDGEG<F7>>:F3>BFFFGFDFGCE9FGGGGGGGD<DFEGGCCCGCGEGGEGGCECFFFEC*,C:FF:7+?FFD,8,,?:FAF741:>E*ACGGGGDFGCFG6CE7@:<?9@<8CEEGGCC?F68:88F7EF8@CFF<<0<<C:;GEDEC8C8F>CC66;*0<E7+:+++82*;:+;@*/?<06A*
@M01751:259:000000000-C669V:1:1102:8293:24732 1:N:0:AGAGTC
AACCGAGAAACAGGATTAGATACCCTGGTAGTCCACGCCGTAAACGATGTCAACTAGCCGTTGGGATCCTTGAGATCTTAGTGGCGCAGCTAACGCATTAAGTTGACCGCCTGGGGAGTACGGCCGCAAGGTTAAAACTCAAATGAATTGACGGGGGCCCGCACAAGCGGTGGAGCATGTGGTTTAATTCGAAGCAACGCGAAGAACCTTACCTGGCCTTGACATGCTGAGAACTTTACAGAGATGGATTGGTGCCTTCGGGAACTCTGACACAGGTGCTGCCTGGCTGTCGTCAGCTCGT
+
CCCCCGGGGGGGC,FFFFEGGGGGGGG@FGFFGGGG7@FGEEGGGGGGCFGGGFGGCFC7CFGGGGCFGGG,CFEC@EFGF6EE@FC+:FFGFFCEGGGGGEGGDGFGDEFFGGFGE:?EGGD@FFG7FFC,CD<F,,BF?FGGGG,CEGGGC@3:EC7*>>FGGGGGDGGGGGG>FECCCFGGGG9FGGGFG7:CCCFGGGGDDEFF>CFG699C5CEFF+<C@+<@+AECFC?7<+<ECG6*<9+C7CGGC*<8+C?F*?5?8C:FCF7CG85CCFG79C*++*;C*A98EFC5++3/2
@M01751:259:000000000-C669V:1:1102:13372:24765 1:N:0:AGAGTC
AACCGAGAAACAGGATTAGATACCCTGGTAGTCCACGCCGTAAACGATGTCGACTTGGAGGTTGTTCCCTTGAGGAGTGGCTTCCGGAGCTAACGCGTTAAGTCGACCGCCTGGGGAGTACGGCCGCAAGGTTAAAACTCAAATGAATTGACGGGGGCCCGCACAAGCGGTGGAGCATGTGGTTTAATTCGAAGCAACGCGAAGAACCTTACCTGGCCTTGACATGCTGAGAACTTTCCAGAGATGGATTGGTGCCTTCGGGAACTCAGACACAGGTGCTGCATGGCTGTCGTCAGCTTGT
+
CCCCCGGGGGGGGGGGGGGGGGGGGGGGGGGGGGGGGGGGGGGGGGGGGFGFGGDGGGGGGGGGGGGCGGGGFFGGGGGGGFGGGGGGGGGGCFGGGGGGGGGGGGGGEGGGGGGGGDGFGEGCEGDGCEGGGGGGGGGGGFGGGGGGCCCFGGGDGFFGGGGGDGCGGGCCCCFFFEFGGGCFFGGGGGGGGGGGGGGGG>E8;:EGGFGGGGGGGGGG6CFFGGGG77CGC??FFCGGGGGDF7CFGF6CFGGGGGF55E>CE6::0<C8;CFDC689<9?EFGGF589;@EGG6++2*
@M01751:259:000000000-C669V:1:1102:20808:24830 1:N:0:AGAGTC
TCTCAGTCACGTCATCCCCACCTTCCTCCGAGTTGACCCCGGCAGTCTCCTATGAGTCCCCACCATAACGTGCTGGCAACATAGGACGAGGGTTGCGCTCGTTGCGGGACTTAACCCAACATCTCACGACACGAGCTGACGACAGCCATGCACCACCTGTATACCGACAAAAAGGGGCACCATCTCTGGCGCTTTCCGGCATATGTCAAACCCAGGTAAGGGTCTTCGCGTTGCATCGAATTAATCCGCATGCTCCGCCGCTTGTGCGGGCCCCCGTCAATTCCTTTGAGTTTTAGCCTTG
+
CCCCCGGGGGGFCFFGGGGFFGGGGGGGGGGGGDFGGGCGGGGGGFFGGGCDGGGGGGGGGGGGGGGGGGGGF@DDGGGGE,CFECCGGGGGEGGGEECFEGGGGGGG7FFGCEFGGGFGGCG9<DFGGGGGCEFEFFGDFEGEG7FCGEGGG,@FFEGC9,DCCFGGDFGFGG@CCFEGGGGF,,838?F>:BFG9FFGD<7<,<9FFFGFEGCFG7<CC*;6CF+/A*:?CD9@C*;;+*<+9C9*;CCGCF78;5?CG5EF889?E>*8EEEG/*/8+::9C99++;@:C99FCCF++
@M01751:259:000000000-C669V:1:1102:19977:24853 1:N:0:AGAGTC
AACCGAGAAACAGGATTAGATACCCTGGTAGTCCACGCCGTAAACGATGATAACTAGCTGTCCGGGCACTTGGTGCTTGGGTGGCGCAGCTAACGCATTAAGTTATCCGCCTGGGGAGTACGGCCGCAAGGTTAAAACTCAAATGAATTGACGGGGGCCTGCACAAGCGGTGGAGCATGTGGTTTAATTCGAAGCAACGCGCAGAACCTTACCAGCGTTTGACATGGCAGGACGACTTCCAGAGATGGATTTCTTCCATTCGGGGACCTGCACACAGGTGCTGCATGGCTGTCGTCAGCTT
+
CCCCCGGGGGGGGGGGCFGGGGGGGGGGGGGGGGGGGGGGGGGGGGGGGGGGGGGGGGGGGGGEGGGGGDGGGGGGGGGGC@:FGGGGGGGEEEFFGGGGGGFCFGAFGGGEDFGGGGGGFCEFBFGCGFFFCGGFAF<FGFGGGGGFFGFGGGGGGECEBFF>FGGGGGFEGGGGGGGGGGCFGG9FG9C<CCEGGGGGGGGGCFFGFFC+<EFFC8AEEGGGGGGGGGGGGGGDGG?FGGGGGGGFGGGGGGGF7<9CFCFEC/EEFCDGFGG5/:CF+9CFDFGGGGGE98E5FDC7+
@M01751:259:000000000-C669V:1:1102:14721:25031 1:N:0:AGAGTC
TCTCAGTCACGTCATCCCCACCTTCCTCCGAGTTGACCCCGGCAGTATCCCATGAGTTCCCACCATTACGTGCTGGCAACATAGAACGAGGGTTGCGCTCGTTGCGGGACTTAACCCAACATCTCACGACACGAGCTGACGACAACCATGCACCACCTGTTCACCAGTGTCCAAAGAGTTGACCATTTCTGGCCCGTTCTGGTGTATGTCAAGCCTTGGTAAGGTTCTTCGCGTTGCATCGAATTAATCCGCATGCTCCGCCGCTTGTGCGGGTCCCCGTCAATTCCTTTGAGTTTTAGCC
+
CCCCCGGGGG>FGGGGGGGGGGGGGGGGGGGGCGGGGGGGGGGG7FGGGGGGGGGGGGGGEFGGGGGGGGGFFGGGGGGGGGGGGGGGGGGDGGGG7CGGGGFGGGGCGGGGGGGGGGGGGGGFGGGGGGGGGGGGDGGGGGGGGGGGGGGGGGGGEGGGGGGGFDGFFGGGEFFD8FGGGGGGGFFGGFDCCF@FFGGGF9,?<:F<F9A::CGFFFGGG<FFFG?;FA<FEGGGCCCFGEF@CFGFCFCF>88<<CGCE>EEE:FE+<>55C:@FFGGGGGGGGCGDGGFC9CFGC6?A
@M01751:259:000000000-C669V:1:1102:11920:25098 1:N:0:AGAGTC
TCTCAGTCACGTCANCCCCACCTTCCTCCGGTTTGTCACCGGCGGTCTCCTTAGAGTTCCCACCATTACGTGCTGGCAACTAAGGACAAGGGTTGCGCTCGTTGCGGGACTTAACCCAACATCTCACGACACGAGCTGACGACAGCCATGCAGCACCTGTTTTCGAGTTCCCGAAGGCACCAATCCATCTCTGGAAAGTTCTCGACATGTCAAGGCCAGGTAAGGTTCTTCGCGTTGCATCGAATTAAACCACATACTCCACCGCTTGGGCGGGCCCCCGTCAATTCCTTTGAGTTTCAGT
+
CCCCCGGFGGGGGG#=CFGGGGGGGGGGGGGGGGGFGGGGGGGGGGGGGGGGGGGGGGGGGGGGGGFFGGGGGFDFGGGFFFGGCGGGGGC7ECFGGGGGGGGGGGDGGGGFFGCFGFFGGG@<FGGFGGGEFGEDEGDFFEFGGGGFGCGGGFGGGGGF,>FFEGFFGCFGED*1:@@BFGFCB7<FG,?C:<,?<<FFGECFAFCF,F:2<BC7**1*+<ECEGFD?CE88:E5:CCFGD6@<5<FF?FFGFDGG:+<CFC:*/:8**;>5C5:CCC*;EE59<<FGGGF+*30<+<++
@M01751:259:000000000-C669V:1:1101:18715:1198 1:N:0:AGAGTC
TCTCAGTCACGTCATCCCCACCTTCCTCCGGTTTGTCACCGGCAGTCTCCTTAGAGTGCCCACCATAACGTGCTGGTAACTAAGGACAAGGGTTGCGCTCGTTAAGGGCCTTAACCTAACATCTCACGTCACGAGCTGACGACAGCCATGCAGAACCTGTGTCAGAGTTCCCGAAGTCACCAATCCATCTCTGGAAAGTTCTCTGCATGTCAAGGCCTGGTAAGGTTCTTTGCGTTGATTCGAATTAAACCACATGCTCCACCGCTTGTTCGGGCGCCTGACAATTCATTTGAGTTTTCAA
+
@<B@CFGE@FCEGC,FCFFFC@CAFFFE,@F@F@FF<C9FFC@++CF9,CEF<EGGGC,F<@:B<FF9CCCD7CFGGAC9F<6C,@,,,,:BCFG?CC:,+@F7,FFF744,CFG9,??BFEBFFGGF,BC4++@CFGE,+?@CCFF@B,:F,,,3:3D,,83CD>CFE,@>F77F5,3E<<D,7<BCF9=@9FA>F@F,@<DEE:F9,@BCC9F@FC*1C?2<FCCFGF,;,*=CB*?<2;CC?E925<:F=5<9A+5<+**3*:C50++;CG8**2***3?96<<+<<++21<<0C*:*
@M01751:259:000000000-C669V:1:1101:9083:1208 1:N:0:AGAGTC
AACCGAGAAACAGGATTAGATACCCTGGTAGTCCACGCCGTAAACGATGTCGACTTGGAGGTTGTTCCCTTGAGGAGTGGCTTCCGGAGCTAACGCGTTAAGTCGACCGCCTGGGGAGTACGGCCGCAAGGTTAAAACTCAAATGAATTGACGGGGGCCCGCACAAGCGGTGGAGCATGTGGTTTAATTCGATGCAACGCGAAGAACCTTACCTACTCTTGACATCCACGGAATTCGGCAGAGATGCCTTAGTGCCTTCGGGAACCGTGAGACAGGTGCTGCATGGCTGTCGTCAGCTCGT
+
CCCCCGGGGGGGGGGGGGGGGGGGGGGGGGGGGGGGGGGGGGGGGGGGFGGGGGGGGGGGGGGGGGGGFDGGA<DFG<FGGGGFFGGGGGGGGGGGGGGGFG<FDCGFGGGGGFFGGEEGGGGGGGGGGGGGGGGGGGGGGGGGGFGGGGGGGGGGGGFF:CFGGGGGGGGGG>@GFGGGGGGGGGFFGGGGDGGGFC>EEGDDGGGGGGGCCF?GDGGC7<CFGGC?+;8*;CFGG68EEFGEGFGGG??7<CFFGFEFG5CGGGGC5**<EF65<+<E:ECCF6;88FFF5CF5CFFC)
@M01751:259:000000000-C669V:1:1101:14529:1258 1:N:0:AGAGTC
AACCGAGAAACAGGATTAGATACCCTGGTAGTCCACGCCGTAAACGATGTCGACTTGGAGGTTGTTCCCTTGAGGAGTGGCTTCCGGAGCTAACGCGTTAAGTCGACCGCCTGGGGAGTACGGCCGCAAGGTTAAAACTCAAATGAATTGACGGGGGCCCGCACAAGCGGTGGAGCATGTGGTTTAATTCGATGCAACGCGAAGAACCTTACCTACTCTTGACATCCACGGAATTTGGCAGAGATTCCTTAGTGCCTTCGGGAACCGTGAGACAGGTTCTGCATGGCTGTCGTCAGCTCGG
+
CCCCCGGGGGGGGGGGGGGGGGGGGFGGFFFGGGGGCEGGGGGGGFGFGFGFGGCFFGGGGGGGGGGGGGGGGGGGGGFGGGGGCGGGGGGGCEGGGGGGGFEGGGGF=:CFGDDCEGGGGGGGDGG>GFGGGGGGGFGGEFFGCGFCFGGGGGGGGGGGGGGDGGGGGGCEG>AF<<FFGG:*<:EFFFC9,CFGGGGGGGGDGFGGGGGG8FFG68:CCFGGFG*+<*?EGGGG7@CEE*880+2C7ACFF9EFGFDG5:?EGGGGCCG76CFGG+<CGGGGGGC*/;?EGC**<?73)
@M01751:259:000000000-C669V:1:1101:20858:1266 1:N:0:AGAGTC
AACCGAGAAACAGGATTAGATACCCTGGTAGTCCACGCCGTAAACGATGTCGACTTGGAGGTTGTTCCCTTGAGGAGTGGCTTCCGGAGCTAACGCGTTAAGTCGACCGCCTGGGGAGTACGGCCGCAAGGTTAAAACTCAAATGAATTGACGGGGGCCCGCACAAGGGGTGGAGCTTGTGGTTTAATTCGATGCAACGCGAAGAACCTTACCTACTCTTGACATCCAGAGAACTTAGCAGAGATGCGTTGGGGCCTCGGGGAACGTTGAGACAGGTGCGGCACGGCTGTCGTACGGCTGG
+
CCCCCGGGGGGFDFFFFGGGGGGGGFEGGFFFGGFFG7CFCFGFGGGDFAGGGGECEG8FGGGGDFGFEACFCFFF:FFFC<CE<FD7F7A?<FGFGGGGGGGC+4@FGEEGGGGGEG@FFGGDEE>CGCGFGGAA=>DFFGGGFGFGGGGGGG77:F7>::*1FF<,4<1178*<+4CCC=FFCF,:<<F++</0<+C**1//;+02A++++3:800C+23:++<*2<+;C6<<<+0+++;/*<9+*2/?**28:8****/C5C5*2/23;<;8*36+**/**1::**;+*2*:C*/9)*
@M01751:259:000000000-C669V:1:1101:20858:1344 1:N:0:AGAGTC
TCTCAGTCACGTCATCCCCACCTTCCTCCGGTTTATCACCGGCAGTCTCCTTTGAGTTCCCGACCGAATCGCTGGCAACAAAGGATAAGGGTTGCGCTCGTTGCGGGACTTAACCCAACATTTCACAACACGAGCTGACGACAGCCATGCAGCACCTGTCTCAGAGTTCCCGAAGGCACCAATCCATCTCTGGAAAGTTCTCTGGATGTCAAGAGTAGGTAAGGTTATTCGCGTTGCATCGAATTAAACCACATGCTCCACCGCTTGTGCGGGCCCCCGTCAATTCATTTGAGTTTTAACC
+
ACCCCGGFGGGGGEGCGFFGEDGF<FDFGGGGGCGCFGGFGCG7CCE9FFGGGGGGGGFCGGGGGGF@BFFGFGEGGGFGGGGDFFGFF<AFFCGGFCCFFFGDECD7CFGCFF9BFFEFFC<<D,F,8BFCFFGGGGF73@CCFFGCFCF9FCFG<FF:,@,=FGGFFGGG@C@:F>FGGGCCEGGG@FCFGCFEGCCGGFD::9FGGGFGGGGGFGGGFF<CBC+<C+48:CEE8+2<88CGFGFFGGG51C0C?@ECEGEE8C@FC78*:CE*:CCCG57FGFCFGGGG5CCEFC<D:
@M01751:259:000000000-C669V:1:1101:15142:1377 1:N:0:AGAGTC
TCTCAGTCACGTCATCCCCACCTTCCTCCGGTTTATCACCGGCAGTCTCCTTTGAGTTCCCGACCGAATCGCTGGCAACAAAGGATAAGGGTTGCGCTCGTTGCGGGACTTAACCCAACATTTCACAACACGAGCTGACGACAGCCATGCAGCACCTGTCCCACGGTTCCCGAAGGCACTAAGGCATCTCTGCCGAATTCCGTGGATGTCAAGAGTAGGTAAGGTTCTTCGCGTTTCATCGAATTTAACCATATGATCCACCGCTTTTGCGGGCCCCCGTCAATTCCTTTGAGTTTTAACC
+
AC-BCFFDGGGGG;CFFFFFB;<EGGCGFGGEBFFGFC<FGG@FCFCD9FECE@FFG,FFEECCECFFEEFGGDGGFG7<CF8<F,CAE@DF8@8FF@::CD<FFG::FFGGGEFGGGCGFCFAFA<=C@FGFCFGGCC>>B:FF7F,@FFFGF@:>@FF,>,@CCF:F@F*6*1<FCF:7F7CAF<F?FA<FFC***<2C,7*FFGFC9,,72CF,,<CFFFG9@<C++;8E*:*+++2<:;6C+<CG7@++0<+<@9::*/818*<+9CECE8C:*:EE*7EFC+A7++0*2+3<:<>0
@M01751:259:000000000-C669V:1:1101:14024:1496 1:N:0:AGAGTC
AACCGAGAAACCGGATTAGATACCCTGGTAGTCCACGCCGTAAACGATGTCGACTTGGTGGTTGATCCCTTGAGGAGTGGCTTCCGGAGCTAACGCGTTAAGTCGACCGCCTGGGGAGTACGGCCGCAAGGTTAAAACTCAAATGAATTGACGGGGGCCCGCACAAACGGTGCAGCATGTGGTTTAATTCGATGCAACGCGAAGAACCTTACCTACTCTTGACATCCACGGAATTCGGCAGAGACGCCTTAGTCCCTTCGGGTACCGTGACACAGGTGCTGCATCGCTGTCGTCCGCTCGT
+
CCCBCGGGGGG8@:B;CCGGGFDFCC6<F@FGCFFFE:FFC7FCF7FGDCE@9@7CEA,C@BD,,CEFGF99CFF@:@<<BCC8EECECE,,<CCCGGGGFCA,B+46+4@+8B=FFE:DFFGDEGGGGECFDFG,F98,33<@,=AFCEFFGC*>*<<F<F<FEF*2<*1=*?,F+<,72><F<?CC<B*?:FGF+<?EE**2*<FEF?E+0C9<++3<7+<+:9*0<>:*;;<?CFE*//*;0A*2*/@+3+<09<0/;E*:87C@/8/<<8CCF+<@7?+++2:/8C9/C2/:*:5C>
@M01751:259:000000000-C669V:1:1101:20950:1814 1:N:0:AGAGTC
AACCGAGAAACAGGATTAGATACCCTGGTAGTCCACGCCGTAAACGATGATAACTAGCTGTCCGGGCACTTGGTGCTTGGGTGGCGCAGCTAACGCATTAAGTTATCCGCCTGGGGAGTACGGCCGCAAGGTTAAAACTCAAAGGAATTGACGGGGGCCTGCACAAGCGGTGGAGCATGTGGTTTAATTCGAAGCAACGCGCAGAACCTTACCAGCGTTTGACATGGCAGGACGACTGGCAGAGATGCCTTTCTTCCCTTCGGGGACCTGAACACAGGTGCTGCATGGCTGTCGTCAGCTC
+
CCCCCGGGGGGGGGGGGGGGGGGGGGGFGGGGGGGGGGGGGGGGGEGGGGFGGGGGGGDFFDGGGGGGGGGGGGEGGGGGGGGGGGGGGGGFFFGGECFGGFFDFGGFGGGGGGGGGGGGGGGGCFGGGDFFAFGGGGGGGGGGGB8D>DFGGGGGGFFGGGGGGGGGGGFGGDGGGCFGGGCGGGFGGGGGGGGG7FEFGGDEGGGGGGGGGCFDEECGGGFFFDGF?EGGFG**2:>EFGGGGGGGG7ECFGFGGGGFG*?DGCCGEF00<FGGFGG??FGFDDE@8*:C9*:*1C6*0
@M01751:259:000000000-C669V:1:1101:19343:1933 1:N:0:AGAGTC
AACCGAGAAACAGGATTAGATACCCTGGTAGTCCACGCCGTAAACGTTGGGCGCTAGATGTAGGGACCTTTCCACGGTTTCTGTGTCGTAGCTAACGCATTAAGCGCCCCGCCTGGGGAGTACGGCCGCAAGGCTAAAACTCAAAGGAATTGACGGGGGCCCGCACAAGCGGCGGAGCATGTGGTTTAATTCGATGCAACGCGAAGAACCTTACCTACTCTTGACATCCAGCGAACTTAGCAGAGATGCTTTGGTGCCTTCGGGAACGCTGAGACAGGTGCTGCATGGCTGTCGTCAGCTC
+
CCCCCGGGEGGFGCCFFGGGGGFGGGGGGGGGFGFFFEFFGGGGGGFGGGGACG+CFGGGDGGGGGGCCGGGGGGGCF@@FFG<EFE7FFGGGGGGGGDE79FFGDG7FFCCFEGGGGGDFGGGGGGGGDGFFFFG,CFGCFGCCFGC>F8<FGD@CECCFFDGDFGCCGGEEGGGGGG6EFGGGFGFGGFFF9CFGGGGGGGDGGGFC@CGGGFGGGGFGCCGGFGGGF98?EG5CCD?CF+0CFGFFFFGGG8*72<FGGGGEGGEE**8;C?CCGC6CCCFCF+:C*/*+*::ACF>*
@M01751:259:000000000-C669V:1:1101:20115:1978 1:N:0:AGAGTC
TCTCAGTCACGTCATCCCCACCTTCCTCCGGTTTATCACCGGCAGTCTCCTTTGAGTTCCCGACCGAATCGCTGGCAACAAAGGATAAGGGTTGCGCTCGTTGCGGGACTTAACCCAACATTTCACAACACGAGCTGACGACAGCCATGCAGCACCTGTCTCACGGTTCCCGAAGGCACTAAGGCATCTCTGCCGAATTCCGTGGATGTAAAGAGTAGGTAAGGTTCTTCGCGTTGCATCGAATTAAACCACATTCTCCACCGCTTGTCCGGGCCCCCGTCAATTCATTTGTGTTTTAACC
+
CCCCCGGGGGGGGGGGGGGGGGFGGGGGGGGGGGGGGGGGGGDGGGGGAEGFGGGGGGGGGGGGGG@888CFFGGGGGCFGGGGGFGGGDCFGGFGGGGGCG8CEDGGGFGGGGGCCFGGGGGGGGGGGGGGGGGGGGGGDDDGFGFGGGGGF,>BFGGGGGGFGDGGEFGCGGGGFGGFFGGGGFGGCGEFFFGGCFFGGB?7FB<BF,?FCCGGGCE?EGGG@FGGFGGE>GECEGGC>CCFFFFFGGG=8C+<+3<9EF58EC58+3;=**2:=CGCEE=F+0<C?FF+::CEFFGG:
@M01751:259:000000000-C669V:1:1101:9438:1988 1:N:0:AGAGTC
TCTCAGTCACGTCATCCCCACCTTCCTCCGGTTTGTCACCGGCAGTCTCATTAGAGTGCTCAACTAAATGTAGCAACTAATGACAAGGGTTGCGCTCGTTGCGGGACTTAACCCAACATCTCACGACACGAGCTGACGACAGCCATGCAGCACCTGTGTTCAGGTTCCCTTTCGGGCACAGCCAAATCTCTTCGGCCTTCCTGACATGTCAAGGGTAGGTAAGGTTTTTCGCGTTGCATCGAATTAATCCACATCATCCACCGCTTGTGCGGGTCCCCGTCAATTCCTTTGAGTTTTAATT
+
CCCCCGGGGGGGGGGGGGGGGGGGGGGGGGGGGGGGGGGGGGGGGGFGGGGGGGGGGGGGGGGGGGGGFFGGGGGGGGGGGGGGGGGFEGGGGGGGGGGFGGFDGGGGGGGGGGGGGGGGGGGGGGGGGGGCFGFGGGGGGGGGCFGGGGFGGGGGGFGGGGGGCGGGGFFGGGGGGGGGGGG@FGGGGGGGFGGGGGGGDCECFFFCFFGCFGGCCFFGGGGGG?FGFCEGGEE7CFGGCDFFFFCFFGGGGGGGGGGGG8E=?=EF8@CC8C8EFCCEGGEFFFG?GFCFDGGFGE<7*
@M01751:259:000000000-C669V:1:1101:13292:2078 1:N:0:AGAGTC
TCTCAGTCACGTCATCCCCACCTTCCTCCGGTTTATCACCGGCAGTCTCCTTTGAGTTCCCGACCGAATCGCTGGCAACAAAGGATAAGGGTTGCGCTCGTTGCGGGACTTAACCCAACATTTCACAACACGAGCTGACGACAGCCATGCAGCACCTGTCTCAGCGTTCCCGAAGGCACCAAAGCATCTCTGCTAAGTTCGCTGGATGTCAAGAGTCGGTAAGGTTCTTCGCGTTGCATCGAATTAAACCACATGCTCCACCGCTTGTGCGGGCCCCCGTACATTCATTTGCGTTTTAACC
+
CCCCCFE-CFF<F@FFGDFFGCFG?C6FF7FF@;FFCA9,B:F7CEEFFD<FGFFGC,CAFEEGFEF@BBFFDGDE8C,FEE<<,,CFE<,CEC?FGGGEG+,+@7EE@FFFGFFFC+?FD9DFFFFB+=C+6C@F@FDBFGGEF<DFEGGGF,:BFFFFFGFGGG<F:FFE*<*1>7<CFFFCFGFGCABFGGFFFCGGDGG:C7,?F,FAF9<:<FECFCC6C?EE7+;CCE8:*<9C58CFD9+20;88;896@F+CC*8*:CEFCGGGE*:1*/:1**::<C7@+<++*2/75<>22
@M01751:259:000000000-C669V:1:1101:15377:2544 1:N:0:AGAGTC
TCTCAGTCACGTCATCCCCACCTTCCTCCGGTTTGTCACCGGCAGTCTCCTTAGAGTGCCCACCATAACGTGCTGGTAACTAAGGACAAGGGTTGCGCTCGTTACGGGACTTAACCCAACATCTCACGACACGAGCTGACGACAGCCATGCAGCACCTGTGTCAGAGTTCCCGAAGGCACCAATCCATCTCTGGAAAGTTCTCTGCATGTCAAGGCCTGGTAAGGTTCTTCGCGTTGCTTCGAATTAAACCACATGCTCCACCGCTTGTGCGGGCCCCCGTCAATTCATTTGAGTTTTAAC
+
CCCCCGGGGGGGGGGGGGGGGGGGGGGGGGGGGGGGGGGGGGGGGGGGGGGGGGGGGGGGGGGGGGGGGGFGGFGFGGGGFGGGGGGGGGGGGGGGGGGGGGGGGGGG:C8F?FGFCEGGGGG<FGGGGGGGGCBFGFCFGDEGCGGG9BFFGGGGF88DCFGFG9CFFGFFGEGGGGFGGGGGGFFGGFGGGGFGFGGGGGGFGGFG@FGCACFGFGGGFGCF7FG9CGCFG7=FGEFFGGGDFFG?FGGFCFGFGEGF6@C**:CCG69;88CEGGECEEGEGGGCEFFCCEF?EFGG>
@M01751:259:000000000-C669V:1:1101:21522:2798 1:N:0:AGAGTC
AACCGAGAAACCGGATTAGATACCCTGGTAGTCCACGCCGTAAACGATGTCGACTTGGAGGTTGTTCCCTTGAGGAGTGGCTTCCGGAGCTAACGCGTTAAGTCGACCGCCTGGGGAGTACGGCCGCAAGGTTAAAACTCAAATGAATTGACGGGGGACCGCACAAGCGGTGGAGCATGTGGTTTAATTCGATGCAACGCGAAGAACCTTACCTACTCTCGACATCCACGGAATTCGGCAGAGATGCCTTAGTGCCTTCGGGAACCGTGAGACAGGTGCTGCATGGCTGTCGTCAGCTCGT
+
CCCCCGGGGGGGCCG>FFFGGGGGGEGGGGFGGGGGGGGGGGGGDFGGGGGGFGGGGGGGGGGGFFFFGGG?FGGGGGGFGDFGGGDECCFG9A,@CFGGFGECFGCF@FGEGGGGG>CGFDEGCECFGDCDFGGGGGGFGGGG9FGGGG,FG7CEF*4CFG@:CGCGGGFGGGCEFFGFGG7FCC,CFG@BF9CF@E5:EE5*8C>CFGG+<7@6<CF+*+*2:9EG+8C>EGGGG6*1**8CC9F6EGGCCEFCECFG5>*:;*1;:8:<@CECGD+++<<E@61;*AECF5A*22CD7
@M01751:259:000000000-C669V:1:1101:23911:2813 1:N:0:AGAGTC
TCTCAGTCACGTCATCCCCACCTTCCTCCGGTTTATCACCGGCAGTCTCCTTAGAGTGCCCAACTAAATGATGGCAACTAAGGACGAGGGTTGCGCTCGTTGCGGGACTTAACCCAACATCTCACGACACGAGCTGACGACAGCCATGCAGCACCTGTCTCGGCGTCCCCGAAGGGAACCACCAATCTCTCTGTGTAGCACCGGATGTCAAGAGCTGGTAAGGTTCTGCGCGTTGCTTCGCATTAAACCACATGCTCCACCGCTTGTGCGGGCCCCCGTCCATTCCTTTGAGTTTTAACTT
+
CCCCCGGGGGGGFGGGFFGGEGFAFGFGGGGGFFCFD<CFC:FG7C@<@EFFFFACEEFEF<FFGGEFFFFFGGCCEFGGF<DFGGCGEEF<FEFGEG@C<B?:CF:=BGC<C<BF<+B<D9BFGBFGCEGG:E@>FGE+>=FF+CFCCCFFG<>DFBBCFCFC3CFG:FCGCEGFGFECFF*<FEGAF99:FF,7?FGCEFFD7*=FFC<,24??<F8E@:8CF?+<+*:/:C5/+3:**2;;CA9:AF5*096+30<@E8?C:*A+<8:**18*8/7*/:+0:+3AA<<C+<?9?+**0
@M01751:259:000000000-C669V:1:1101:22955:2837 1:N:0:AGAGTC
TCTCAGTCACGTCATCCCCACCTTCCTCCGGTTTATCACCGGCAGTCTCCTTTGAGTTCCCGACCGAATCCCTGGCAACAAAGGATAAGGGTTGCGCTCGTTGCGGGACTTAACCCAACATTTCACAACACGAGCTTACGACAGCCATGCAGCACCTGTCTCAGCGTTCCCGAAGGCACCAATCCATCTCTGGAAAGTTCGCTGGATGTCAAGAGTAGGTAAGGTTCTTCCCGTTGCATCGAATTAAACCACATGCTCCACCGCTTGTCCGGGCCCCCGTCCCTCCCTTTGAGTTTTCACC
+
CCCCCGGGGGDGGGGGFGGGEGGGGGGGGGCFGGGGGGGD@FGGCFGCFGGGFEFFGGGGFEGGGGF@FC,CE6=CFGGGG8F@FFGGAC8FFCEEGGGGCFDF@FGDFGE98<F<FGGCGF9FDCEFGFG:@+>C,CB++@B>>FGGCGF@FCCCECGGGCF9F<FFGFF7<77<F,>>FFCCFGGF,>@9<FCCF;CFFEGE7<<7<CF:FFFGC,FC,,,7FGFGF++5<C6/89@FE608E+<++;CGCC+<@EFGGE*:88*2+2*:5:C*:57;=**3***:AC+0:+<CF+>FC
@M01751:259:000000000-C669V:1:1101:8105:2889 1:N:0:AGAGTC
TCTCAGTCACGTCATCCCCACCTTCCTCCGGTTTATCACCGGCAGTCTCCTTTGAGTTCCCGACCGAATCGCTGGCAACAAAGGATAAGGGTTGCGCTCGTTGCGGGACTTAACCCAACATTTCACAACACGAGCTGACGACAGCCATGCAGCACCTGTCTCACGGTTCCCGAAGGCACTAAGGCATCTCTGCCCACTTCCGTGGATGTCAAGAGTAGGTAAGGTTCTTCGCGTTGCATCGAATTAAACCACATGCTCCCCCGCTTGTGCGGCCCCCCGTCAATTCATTTGCGTTTTAACC
+
CC?CCFEEGGGGGGGFGGGGGGGGGF9FFFEGGGGGCGFGC@:@6EE@EEAF9,@DC<ECFC7@FG@88BEFCFEGGFGGG<CFF@FG9F<FGEGGG@FGGDCBFCGGGGGGFGEG7<EFFGG9,CCDC,CE7CCG8FG:B7+@AGFGGFG9DCGFGGBFGFCC<<<>@<FFE*>>CFG,C<A<EC<FFFAFFF,?*=<9?FG7B7:7>FEGD?FGGAAFFFGGGGC+<;@GEEG8*0<<5*@?8?+C?C**2CEGGC<**8:EDG5@+<*?/**:?EC?5=*0<?7:CF7+17*>52CDC
@M01751:259:000000000-C669V:1:1101:18521:3009 1:N:0:AGAGTC
TCTCAGTCACGTCATCCCCACCTTCCTCCGGTTTGTCACCGGCAGTCTCATTAGAGTGCCCTTTCGTAGCAACTAATGACAAGGGTTGCGCTCGTTGCGGGACTTAACCCAACATCTCACGACACGAGCTGACGACAGCCATGCAGCACCTGTTTGCAGGTTCTCTTTCGAGCACTCCCAAATCTCTTCGGGATTCCTGCCATGTCAAGGGTAGGTAAGGTTTTTCGCGTTGCATCGAATTAATCCACATCATCCACCGCTTGTGCGGGTCCCCGTCACTTCCTTTGAGTTTTAATTTTGC
+
CCCCBDGAFGGGGGGGGFGFFGGGGGGGGGCFGEGGGDFGCFGGFGG9FFFFGEEEFFGCFGGGFGFGG7EFEGFDFEFGGGFDGEGCG7FGGGGG8FGGGGGDGFGEFFEGCFEECGFGGG7+=BCCFGG@,F+@F:DFFGGFFGGGCF8B8,8@@@BF<>F,FCC@@C:3C*DF7FFEGEGGC;FGGGEFFC<<,@FGGF9:FFD9FF>C:CC:FF:CFGGGFGD88CEEGFF@*;F?8EGFG<?FC++0+3<6C8558EGG6C=:?C8:8AE/***+2<CCECCCFGFDF?+2++20*
@M01751:259:000000000-C669V:1:1101:20554:3020 1:N:0:AGAGTC
AACCGAGAAACAGGATTAGATACCCTGGTAGTCCACGCCGTAAACGATGATAACTAGCTGTCCGGGGACCTGGTCTTTGGGTGGCGCAGCTAACGCATTAAGTTATCCGCCTGGGGAGTACGGCCGCAAGGTTAAAACTCAAAGGAATTGACGGGGGCCTGCACAAGCGGTGGAGCATGTGGTTTAATTCGAAGCAACGCGCAGAACCTTACCAGCGTTTGACATGTCCGGACGATTTCCAGAGATGGATCTCTTCCCTTCGGGGACTGGAACACAGGTGCTGCATGGCTGTCGTCAGCTC
+
CCCCCGGGGGGGGGGGGGGGGGGGGGGGGGGGGGGFGGGGGGGGGGGGGGGGGGGGGGGGGGGGDGGGGGGGGFGGGGGGGGGGGGGGGGGGFGGGFGGGGGGGGGGGGGGGGGGGCGCFFGGFGGEGGGGGGGGGGFGGGGGGGGGGGGGGGGGGEEEGFGFFFCGCCCFEGFG7C@FGGGFFGG9FGDGECCGGGGECFGGGGFFGGGFGGGGGGCGGGGGGGFGCGEEEEGDGGG7ACC9FCCFFC?C9FGFG7F@FF55:CEGGGGFF8EGGCCGC6AF+:@CCC*;AF5EG*CFG*
@M01751:259:000000000-C669V:1:1101:17534:3086 1:N:0:AGAGTC
TCTCAGTCACGTCATCCCCACCTTCCTCCGGTTTGTCACCGGCAGTCTCCTTAGAGTGCCCACCATAACGTGCTGGTAACTAAGGACAAGGGTTGCGCTCGTTACGGGACTTAACCCAACATCTCACGACACGAGCTGACGACAGCCATGCAGCACCTGTGTCTGAGTTCCCGAAGGCACTAAGGCATCTCTGCCGAATTCCGTGGATGTCAAGAGTAGGTAAGGTTCTTCGCGTTGCATCGAATTAAACCACATGCTCCACCGCTTGTGCGGGCCCCCGTCAATTCATTTGAGTTTTAAC
+
CCCCCGGGGGGGGGGGGGGGGGGGGGGGGGGFGGGGGGGGGGGGGGGFGGGGGGGGGGGGGGGGGGGGGGFGGGCFFGGGGGGGGGFGGGGGEFGGGG7FGGGGGGGGGGGGGGGGGDFE<FGCFFFEGG7CFEEDFGG<:FGGGGGGGCGGFG,DFGFGGGGGGFFGGGGGGGGGGFFCFGGEFGFFF,?C@FFGG@EGGGGF<BFFGGFGGF9FGFGGGGGFFFGFCGGFGGGGGGGGGDGGGGC?FGGGGGGDFEFGGGGEG8?@8CDE?8?CEEEEGG=*<:C?FFGC7CF9CFGG7
@M01751:259:000000000-C669V:1:1101:7589:3161 1:N:0:AGAGTC
TCTCAGTCACGTCATCCCCACCTTCCTCCGGTTTATCACCGGCAGTCTCCTTTGAGTTCCCGACCGAATCGCTGGCAACAAAGGATAAGGGTTGCGCTCGTTGCGGGACTTAACCCAACATTTCACAACACGAGCTGACGACAGCCATGCAGCACCTGTCTCACGGTTCCCGAAGGCACTAAGGCATCTCTGCCGAATTCCGTGGATGTCAAGAGTAGGTAAGGTTCTTCGCGTTGCATCGAATTAAACCACATGCTCCACCGCTTGTGCGGGCCCCCGTCAATTCATTTGAGTTTTAACC
+
CCCCCGGGGGGGGGGGGGGGGGGGGGGGGGGGGGGGGGGGGGGEGGGGGGGGGGGGGGGEGGGGGG@88BFEFGGGGGGGGGGGGGGGGGGGGGGGGGGGGGGGGGGGGGGGGGGGGGGGGGGGGGGGGGGGGGGGGFGGDGGGFFGGGGFAFGGGGGGGFDGGGGGDFGGGGGGGGGGFGGGGGGGGGGGGGGGGGDGGGGGFGGGGGGGGCFGGGGGGGGGGGGGGGGGGGEGGGGGGGGGGGGFEGCEFFFGGFGGDGGGEGGGGF<=EGGG=EEG8CCCCGGGFFGGGGDFGGGGFG
@M01751:259:000000000-C669V:1:1101:6766:3173 1:N:0:AGAGTC
TCTCAGTCACGTCATCCCCACCTTCCTCCGGTTTATCACCGGCAGTCTCCTTTGAGTTCCCGACCGAATCGCTGGCAACAAAGGATAAGGGTTGCGCTCGTTGCGGGACTTAACCCAACATTTCACAACACGAGCTGACGACAGCCATGCAGCACCTGTCTCACGGTTCCCGAAGGCACTAAGGCATCTCTGCCGACTTCCGTGGATGTCAAGAGTAGGTAAGGTTCTTCGCGTTGCATCGATTTAAACCACATGCTCAACCGCTTGTGCGGGCACCCGTCAATTCATTTGAGTTTTAACC
+
CCCCCGFGGGGGGDGGFFGGGGGGGGFGFGEGGEGGGFGGGGGGDFFEGFAFGGFGGGFEGGDGGG88BF<<EE>E,CD@FGGCFGGGGDGGGGGGGGGEGC8FGGDE@@FDFGGCFGFGGGGAFGGGGGGGGGGGGGFGG@FCFCFG,<FGFFGGG@FG@CBEFGFEGGF7B<FBC<CC@FG@FFF7;CF9CEE@*4*CCGGGDC<CGGG?9:FFGCCGGC9CF+9E7+**CECCEF?F5E*<EGGGF88CCC9C+<++;*8?EG*;<9CC581:F*:*/::?C7<E@<++*0:???*:*
@M01751:259:000000000-C669V:1:1101:11279:3257 1:N:0:AGAGTC
AACCGAGAAACAGGATTAGATACCCTGGTAGTCCACGCCGTAAACGATGTCGACTTGGAGGTTGTTCCCTTGAGGAGTGGCTTCCGGAGCTAACGCGTTAAGTCGACCGCCTGGGGAGTACGGCCGCAAGGTTAAAACTCAAATGAATTGACGGGGGCCCGCACAAGCGGTGGAGCATGTGGTTTAATTCGATGCAACGCGAAGAACCTTACCTACTCTTGACATCCACGGAATTCGGCAGAGATGCCTTAGTGCCTTCGGGAACCGTGAGACAGGTGCTGCATGGCTGTCGTCAGCTCGT
+
CCCCCGGGGGGGGGGGGGGGGGGGG?FGGGFGGGGGGGGGGGGGGGGGGGGGGGGG9ECFGGGGGGGGGGGGFGFGGGGGGGGFCFDFGGGGGGEGGGGGGGGGGGGGGGGGGFGGGGFGACGGGGGEGGGGGGEDFGGGGGGGGDGGGCFEGGGGGGEEEGGGGGGGGGGGGGGFFGGGGGGFGGGGGGGGGGGGGGGGGGGGGGGGGGGGCGGGGGGGGGGFGC6EEEGGGGGGGGGGGGGGFFFGCGGGGGGFGGGGGGGEGGGGGGC79CC5<?FGGGGGGF5?8F?C=5::?+9</
@M01751:259:000000000-C669V:1:1101:14805:3301 1:N:0:AGAGTC
TCTCAGTCACGTCATCCCCACCTTCCTCCGGTTTATCACCGGCAGTCTCCGATGAGTCCCCGGCATCACCCGCTGGCAACATCGAACGAGGGTTGCGCTCGTTGCGGGACTTAACCCAACATCTCACGACACGAGCTGACGACAACCATGCACCACCTGCGCAGGACCCTTGCGGACCCACCATCTCTGGAGGATTTCCCTGCATGTCAAGCCTTGGTAAGGTTCTTCGCGTTGCATCGAATTAATCCGCATGCTCCGCCGCTTGTGCGGGGCCCCGTCAATTCATTTGAGTTTTAACCTT
+
CCCCCGGGGGGGGGGGGGGGGGGGGGGGFGGGGGGGGGGGGGGGGGGFGGGGGGGGGGGGGGGGGGGFGGGGGGGGGGGGGGGEGGGGFGGGGGGGGGGGGEFGGGGGGGGGGGGGGGGGGFGFGGGGGGGGGGCEGGGGGGGEGGGCFGGCGG8FGAFGGGDEEGGGGGFFFGGEFGGDGGFGG9FFGGGGGGFGGCEGGFGGGGGFGGFFCFEEGG9<CGFEFFGGFDEG88:@@:ECGGGGGGCF*AEEGG9?C5EC/::C5C+<5CG=8:EEEGEEEGGG?FFGD:8CCEF<F?DFF
@M01751:259:000000000-C669V:1:1101:21514:3317 1:N:0:AGAGTC
TCTCAGTCACGTCATCCCCACCTTCCTCCGGCTTATCACCGGCGGTTCCTTTAGAGTACCCAACTAAATGATGGTAACTAAAGGCGAGGGTTGCGCTCGTTGCTGGACTTAACCCAACATCTCACGACACGAGCTGACGACAGCCATGCAGCACCTGTGTTCCAGTCCCCGAAGGGAAGAAATCGATCTCTCGAAGTCGTCCGGACATGTCAAACGCTGGTAAGGTTCTGCGCGTTGCTTCGAATTAAACCACATGCTCCACCGCTTGCGCAGGCCCCCGTCAATTCCTTTGAGTTTTAAT
+
CCCCCGGGGGGGGGGGGGGFFEGGGGGGGGGGGGGGFGGFFGGGG@FCFGGGGGGGGGGGGGGGGGGGGFGDCFFGFFGGGGGGEFGEEGGGGFGGC?FFFC=EFFEGGGFF<FFGGDGGGEFGFCGEGDCFDGGGGGEGGDGFGGGGGFCGDFGGG;FG@GGGGGGCGFFCGGGGGFFFFFC@FGCFFGGGCFFGFGFGF7CFGGGG?F<CFGFGEGGGGGGFGEFGGFGG?EEEG;FGGGGGCCF7CGFE:=E?6+CCFGCGGCEF**:/?88CC5517CGC9@FC770+3AC+<F*7>
@M01751:259:000000000-C669V:1:1101:10414:3332 1:N:0:AGAGTC
TCTCAGTCACGTCATCCCCACCTTCCTCCGGTTTATCACCGGCAGTCTCCTTTGAGTTCCCGACCGAATCGCTGGCAACAAAGGATAAGGGTTGCGCTCGTTGCGGGACTTAACCCAACATTTCACAACACGAGCTGACGACAGCCATGCAGCACCTGTCTCACGGTTCCCGAAGGCACTAAGGCATCTCTGCCGAATTCCGTGGATGTCAAGAGTAGGTAAGGTTCTTCGCGTTGCATCGAATTAAACCACATGCTCCACCGCTTGTGCGGGCCCCCGTCCATTCATTTGAGTTTTCACC
+
CCCCCGGGGGGGGGGGGGFGGEGGGGGFGGGGFGGGGGGGGGGGEGGGGGGGGGGFGGGGGGDFGG8888CFEECGGGGGGGGGGGGGCFGGGGGGGGGGGGGGGGGGGGGGGGGGGGGGGFGGGGFGGGGGG@FGGGGGGGGGGGGGGGGCFGGGGGGGCFGGGGFGGFFGGG>7>FGGGGFFGFFDFCFFGGDGGCFGGGG*@ECFFAFGGFEGFGGFGDGFEGFFFFGGCEGGCCC?8C*<CFGCCFGGGDF?E9:<@E5=EGFGFGC=5E8==CE8**:?FGGGGGF+=CCFG+?D>
@M01751:259:000000000-C669V:1:1101:20505:3418 1:N:0:AGAGTC
AACCGAGAAACCGGATTAGATACCCTGGTAGTCCACGCCGTAAACGATGTCGACTTGGAGGTTGTTCCCTTGAGGAGTGGCTTCCGGAGCTACGCGTTAAGTCGACCGCCTGGGGAGTACGGCCGCAAGGTTAAAACTCAAAAGAATTGACGGGGGCCCGCACAAGCGGTGGAGCATGTGGTTTTATTCGATGCAACGCGAAGAACCTTACCTACTCTTGAACTCCACGGAATCTGGCAGAGATGCCTTAGTGACTTCGGGAACCGTGAGACAGGTTCTGCATGGCTGTCGTCAGCTCGTG
+
CCCCCGGGGGGGGGGGCGGGFGGGGDFGGGGGGDGGDGFGGDGGGGGFFFFFGGGGGGGGGGGFFGGDFFFGFGFFGGAEGGGGEEGCDF<F,,8>4@+BEFB+4>F+=F:+AFE@4+4?BF+=FC=:+B3>,EG<,,3>FG9<<F9CAA;*FECG7FCC7**=<<*<C1*=1C+:<<,,<+CC*><F+;+<<E+<C>CC>E>5C6ECC?FGCC+++<CF<+++02<CE>5EC9AECFCC*/;C7@F:++<+++3<E7*;E*/;C8*/*/9?***++3<C9<C+;*:*A3/**2:++051>
@M01751:259:000000000-C669V:1:1101:11666:3518 1:N:0:AGAGTC
AACCGAGAAACCGGATTAGATACCCTGGTAGTCCACGCCGTAAACGATGTCGACTTGGAGGTTGTTCCCTTGAGGAGTGGCTTCCGGAGCTAACGCGTTAAGTCGACCGCCTGGGGAGTACGGCCGCAAGGTTAAAACTCAAATGAATTGACGGGGGCCCGCACAAGCGGTGGAGCATGTGGTTTAATTCGATGCAACGCGAAGAACCTTACCTACTCTTGACATCCACGGAATTCGGCAGAGATGCCTTAGTGCCTTCGGGAACCGTGAGACAGGTGCTGCATGGCTGTCGTCAGCTCGT
+
CCCCCGGGGGGGGGGGGGGGGGGGGGGGGGGGGGGGGGGGGGGGGGGGGGGGGGGGGGGGGGGGGGGGGGGGGGGGGGGGGGGGGGGGGGGGGGGGGGGGGGGGGGGGGDGGGGGGGDGGGGGGGGGGGGGGGGGGGGGGCFGGGGGGGGGGGGFGGGGGEFGGGGGGGGEGGGGGGCGGGGGGGGGFCFGGGGDFGGGGGGECEGFGFGFGGGGF@FFGFGGGGGGFGGGGDGGCEE5EC;EFCGGGGGGCFG?FGGGGGGDGGGDGFGGFGGFGGGGFFGGGGGGGGGFGFEG*329C7
@M01751:259:000000000-C669V:1:1101:22847:3560 1:N:0:AGAGTC
TCTCAGTCACGTCATCCCCACCTTCCTCCGGTTTGTCACCGGCAGTCTCCTTAGAGTGCCCACCATAACGTGCTGGTAACTAAGGACAAGGGTTGCGCCCGTTACGGGACTTAACCCAACATCTCACGACACGAGCTGACGACAGCCATGCAGCACCTGTGTCAGAGTTCCCGAAGGCACCAATCCATCTCTGGAAAGTTCTCTGCATGTCAAGGCCTGGTAAGGTTCTTTGCGTTGCTTCGAATTAAACCACATGCTCCACCGCTTGTGCGGGCCCCCGTCAATTCATTTGAGTTTTAAC
+
CCCCCGGCCFGGGGGGGFGGGGGFFG@EFEGEGGGDFGGGGGGGEGGCFFGGGGFGFGGGGFGDGFCFFEFCDGGGGGGGGGGGGGFFFFDGFFGGGG,FGGFDGGGG7FFGFDFEFGGGGGGAFGGDGGGGG@FGCDGGG=FEECFCFGGGFGGFGGBG,@CFCGGGGGGGC>CGE7,@CFAFDFGGG,DCFGGEDGG;C@9<=EGCCFG;F,<EGGFDEGDFGFFGGG+9FGGG7CFFG7:EFFF9CFCGGFFCE+AC6;AEDC=:C6<EG=5:EGEC:C*:9<E+@7C+0:F7FF7C:
@M01751:259:000000000-C669V:1:1101:15503:3618 1:N:0:AGAGTC
TCTCAGTCACGTCATCCCCACCTTCCTCCGGTTTATTACCGGCAGTCTCCTTTGAGTTCCCGACCGAATCGCTGGCAACAAAGGATAAGGGTTGCGCTCGTTGCGGGACTTAACCCAACATTTCACAACACGAGCTGACGACAGCCATGCAGCACCTGTCTCACGGTTCCCGAAGGCACTAAGGCATCTCTGCCGAATTCCGTGGATGTCAAGAGTAGGTAAGGTTCTTCGCGTTGCATCGAATTAAACCACATGCTCCACCGCTTGTGCGGGCCCCCGTCAATTCATTTGAGTTTTAACC
+
CCCCCGGGGGGGGGGGGGGGGGGGGGGGGGGGGGGGGGGGGGGGGGGGGGGGGGGGGGGGGGGGGG@8BFFGGGGGGGGGGGGGGGGGGGGGGDFGGGGGGGGGGDGGGGGGGGGGGGGGGGGGGGGGGGGGGGGGGGGGGGGGGGGGGGGGGGGFGFFFBGGGGGGGGGFGFGGGGGGGGGGGGGGGGGFFGGGGGGGGGGGGGGGGGGGGGGGGGGGGGGGGGGGGGC>5EGGDEGGGDGGGGGGGFGGGG8CGGGFFFFCEGEGG6<ECC=CEGGG575=7@?+<EGGGGG?FFCGG7
@M01751:259:000000000-C669V:1:1101:19878:3619 1:N:0:AGAGTC
AACCGAGAAACCGGATTAGATACCCTGGTAGTCCACGCCGTAAACGATGTCGACTTGGAGGTTGTTCCCTTGAGGAGTGGCTTCCGGAGCTAACGCGTTAAGTCGACCGCCTGGGGAGTACGGCCGCAAGGTTAAAACTCAAATGAATTGACGGGGGCCTGCACAAGCGGTGGAGCATGTGGTTTAATTCGAAGCAACGCGCAGAACCTTACCAGCGTTTGACATGGCAGGACGACTTCCAGAGATGGATTTCTTCCCTTCGGGGACCTGCACACAGGTGCTGCATGGCTGTCGTCAGCTC
+
CCCCCGGGGGGGGGGGGGGGGGGGGGGGGFGGGGFGGGGGGGGGGGGGGGGGGGGGGGGGGGGGGGGGGGGGGGGGGGGGGGGGGGGGDGGGGGGGGGGGGGGGGDGDGGGGGGGGGGEGGGGGGGGGGGGGGGGGGGGGGGGGGGGGGGGGGGGGGGGGGGGGGGGFFG@FGGGGGGGGGGFGGGGGGGGGGGGGGGGGGGDGGGGGGGFGFGGGECEEDGGGGGFC@CEGGGGGGGGGGGGGGGGG*<CC<9E9CEGGGGEGGGGGGGF*<CGGGGGGGGFFFFFGGGGFGFFGGGGG6
@M01751:259:000000000-C669V:1:1101:11416:3715 1:N:0:AGAGTC
TCTCAGTCACGTCATCCCCACCTTCCTCCGGTTTATCACCGGCAGTCTCCTTTGAGTTCCCGACCGAATCGCTGGCAACAAAGGATAAGGGTTGCGCTCGTTGCGGGACTTAACCCAACATTTCACAACACGAGCTGACGACAGCCATGCAGCACCTGTCTCACGGTTCCCGAAGGCACTAAGGCATCTCTGCCGAATTCCGTGGATGTCAAGAGTAGGTAAGGTTCTTCGCGTTGCATCGAATTAAACCACATGCTCCACCGCTTGTGCGGGCCCCCGTCAATTCATTTGAGTTTTAACC
+
CCCCCGGGGGGGGGGGGGGGGGGGGGGGGGGGGGGGGGGGGGGGGGGFGGGGGGGGGGGGGGGGGG@88BFFGGGGGFGGGGGGGGGGGGGGGGGDGFGGGGGGGGG+FFFGGGGFGGGGGGGGGGGGGGGEGGGGGGGGEGEEGGGGGGG@FGGGGGGGFGGGGGGDEFE:1FFGGGGGGGG7AFGGBGGGGGGG7CEGGGGCEGFGGGGFGGFGGGGGGGGCCFGGGGFGDEGEGGGGGGFGGGGGFF5*:FFG?FGCFG85EC**+3?8C=EECC=;C5EGC+:C@GF?GGFFG?DGC
@M01751:259:000000000-C669V:1:1101:23550:3722 1:N:0:AGAGTC
TCTCAGTCACGTCATCCCCACCTTCCTCCGGTTTATCACCGGCAGTCTCCTTTGAGTTCCCGACCGAATCGCTGGCAACAAAGGATAAGGGTTGCGCTCGTTGCGGGACTTAACCCAACATTTCACAACACGAGCTGACGACAGCCATGCAGCACCTGTCTCAGCGTTCCCGACGGCACCAAAGCATCTCTGCTAAGTTCTCTGGATGTCAAGAGTAGGTAAGGTTCTTCGCGTTGCCTCGAATTAACCCACATGCTCCACCGCTTGTGCGGGCCCCCGTCATTTCATTTGCGTTTTAACC
+
CCCCC<FGF<;FFGGGGFFC7B,CFGGGCFGEGEFGGDGGGGDC:CEFFE,EAF6:CECCCEBFEF@78C@FEFCGFGFGF,E8,CEAFFCGF7E@E+:=C7<CC7:=@FGG,CFEG??D<FFAFCFCC@CC7+CC,<DFCCEGG7,>>CFFGEFGFCA:,;@9FGG@GGGG**>1B::F@A,<F@@C,C9:F9,,CFFG,?,:7<FGGGF9:74CF9<,<FFGFF9EG+2*8C*:5+3<5?8CGGE++**18<EDFGF6@CE?*;;*+0;8CEC5::1;C5*+3CE+<CC+//*:E9*7*
@M01751:259:000000000-C669V:1:1101:5703:3778 1:N:0:AGAGTC
AACCGAGAAACAGGATTAGATACCCTGGTAGTCCACGCCGTAAACGATGTCGACTTGGAGGTTGTTCCCTTGAGGAGTGGCTTCCGGAGCTAACGCGTTAAGTCGACCGCCTGGGGAGTACGGCCGCAAGGTTAAAACTCAAATGAATTGACGGGGGCCCGCACAAGCGGTGGAGCATGTGGTTTAATTCGATGCAACGCGAAGAACCTTACCTACTCTTGACATCCACGGAATTCGGCAGAGATGCCTTAGTGCCTTAGGGAACAGTGAGACAGGTGCTGCATGGCCGTCGTCAGCTCGG
+
CCCCCGEGGGGGGG@8FFGGGGFCFGGCGGGGGFFGF@EGGGGGGCGGFFGFFED:FG@GGGGGEGFGGGGGCFGGEGDFGC@AFFFGGGGDCFGCGFGGG,FGDEEGDECGGGFGGGG8FGGGGGGGGEFEDGGGGF8=FCFGGFGFG@F,CFGEEC@F7:FGEF7FFG*1<:FDGFC9BC+=+,<,C,C:,<FGGF*2:C5/;FGGGGGGGCFCC<99++3+3+;FCCDGGGGFC@>*128*++2C?FCF?9@++<++<EDDCCFFGC+3<C@EF6CGGGFGF6*+1*:CEFGDDGC*)
@M01751:259:000000000-C669V:1:1101:9477:3780 1:N:0:AGAGTC
TCTCAGTCACGTCATCCCCACCTTCCTCCGGTTTGTCACCGGCAGTCTCATTAGAGTGCCCTTTCGTAGCAACTAATGACAAGGGTTGCGCTCGTTGCGGGACTTAACCCAACATCTCACGACACGAGCTGACGACAGCCATGCAGCACCTGTGTGCAGGTTCTCTTTCGAGCACTCCCAAATCTCTCCGGGATTCCTGCCATGTCAAGGGTAGGTAAGGTTTTTCGCGTTGCATCGAATTAATCCACATCATCCACCGCTTGTGCGGGTCCCCGTCAATTCCTTTGAGTTTTAATCTTGC
+
CCCCCGGGGGGGGGGGGGGGGGGGGGGGGGDGGGGGGGGGGGGGGGGGGGGGGGFGGGGGGGGGGGGGGGGGGGGGGGGGGGGGECFEGGGGGGGGGGGDGGGGGGGGGGGCEGGFFGGGGGGGGGGGGGGGGGGGGGGGGGGGGGGGGFFFGGGGGGGGGGGGGFGGGDGGGGGGGGGFGFFGF9;FG7EEGGGGGG9FFGGGGGCF9FGGDGGG9FGGFGGGG>CCEEC@EECEDCFGGGGCGGFGGFGGGGGGGGCCECCGFGGG==GGGGGCCCEFGGGGGGFFFGGGCC<C+<D>*
@M01751:259:000000000-C669V:1:1101:20746:3806 1:N:0:AGAGTC
AACCGAGAAACCGGATTAGATACCCTGGTAGTCCACGCCGTAAACGATGTCGACTTGGAGGTTGTTCCCTTGAGGAGTGGCTTCCGGAGCTAACGCGTTAAGTCGACCGCCTGGGGAGTACGGCCGCAAGGTTAAAACTCAAATGAATTGACGGGGGCCCGCACAAGCGGTGGAGCATGTGGTTTAATTCGATGCAACGCGAAGAACCTTACCTACTCTTGACATCCACGGAATCTGGCAGAGATGCCTCAGTGCCTTCGGGAACCGTGAGACAGGTGCTGCATGGCTGTTGTCCGCTAGT
+
CCCCCGGGGGGGGGGGGGGGGGGGGGFGGGGGGGGGGGGGGGGGGGGGFGCGDGGGGF?DFGGGGGGGGGGGGDGGGGFGGCFGGEGDEGGGGGGGGGGGGGGGGGGFGGGGGGGGGGEEEFG:BFEEGGGGFGEFAGGGGGFCGGGGFGGGGGC@:FFDEGGGECFGECFGG7FFFFGB@FFGGFGCEFD99CGGEGDG>5CEGECFGGGGGGCGGGGFCC6CECGG658EG>@C?CF*2C>83C+<CF6C+0:CFCGFECCCF58CF5EGGGFGG6??FGCC?@FGGG+0*0+::7))*
@M01751:259:000000000-C669V:1:1101:14803:3901 1:N:0:AGAGTC
AACCGAGAAACAGGATTAGATACCCTGGTAGTCCACGCCGTAAACGATGTCGACTTGGAGGTTGTTCTCTTGAGGAGTGGCTTCCGGAGCTAACGCGTTAAGTCGACCGCCTGGGGAGTACGGCCGCAAGGTTAAAACTCAAATGAATTGACGGGGGCCCGCACAAGCGGTGGAGCATGTGGTTTAATTCGATGCAACGCGAAGAACCTTACCTACTCTTGACATCCACGGAATTCGGCAGAGATGCCTTAGTGCCTTCGGGAACCGTGAGACAGGTGCTGCATGGCTGTCGTCCGCTCGG
+
CCCCCGGGGGGGGGGGGGGGGGGFGGGGGGGGGGGGGGGGGGGGGGGGGGGGGGGGGGGGGGGGGGG,EGGFFGGGGGGGGFFGGGGGGGGGFEFGGGGGGGGGGGGGGGGDEGGGGGGFGGGGDFGGGGGGGGGGGGFEGGGGGGGGGFGFGDGGGEGDEG7FGGGG:FFEGGCCFFGGGGGGG7FGGGGGCGGGGGGGGGEDGGFCFGGG<@F@FGCFAFEGGFFGGGGEGGGEFGGGGGGG9EFFFGGFGGCFFFGGGGCEDFGCFGGGGG8CF?E??F6<CFCFGGGGG5*:=EGD)
@M01751:259:000000000-C669V:1:1101:19391:3912 1:N:0:AGAGTC
AACCGAGAAACAGGATTAGATACCCTGGTAGTCCACGCCGTAAACGATGTCGACTTGGAGGTTGTTCCCTTGAGGAGTGGCTTCCGGAGCTAACGCGTTAAGTCGACCGCCTGGGGAGTACGGCCGCAAGGTTAAAACTCACATGAATTGACGGGGGCCCGCACAAGCGGTGGAGCATGTGGTTTAATTCGATGCAACGCGAAGAACCTTACCTACTCTTGACATCCACGGAATTCGGCAGAGATGCCTTAGTGCCTTCGGGAACCGTGAGACAGGTGCTGCATGGCTGTCGTCAGCTCGG
+
CCCCCGGCGGGFE@8,-CFFEDFGGCFFFCEA6CCFC7FFGDFECECDF8CFGC@,,6<ECFEGCFGFDAC,6C<<66E7@@@C=C7,@CFD?FGCCGGE=?55+4CF7B+BADEDGGCFGFG++6==+:B3C<F<F,8=<,@@D=,,@CC<<C<F7FGGC<FCCGGFEGBCFFC<FCCGC<FFFCAFGGGB,71>C@/*:/:88EGGF??C0++<0A?7@CCCGGGGG5E8C>F+:CDGGCFG???<<E@GG7C9:9<*?EC**:*2**/022;50<0A?C+<FG1*8C?;*:5*++**)
@M01751:259:000000000-C669V:1:1101:23262:4056 1:N:0:AGAGTC
AACCGAGAAACAGGATTAGATACCCTGGTAGTCCACGCCGTAAACGATGATAACTAGCTGTCCGGGCACTTGGTGCTTGGGTGGCGCAGCTAACGCATTAAGTTATCCGCCTGGGGAGTACGGCCGCAAGGTTAAAACTCAAATGAATTGACGGGGGCCTGCACAAGCGGTGGAGCATGTGGTTTAATTCGAAGCAACGCGCAGAACCTTACCAGCGTTTGACATTTCCGGACGACTGGCAGAGATGCCTTTCTTCCCTTCGGGGACTGGACTCCGGGTGCTGTATGGCTGTCGTCAGCTC
+
CCCCCGCEG8FFGGGGGGGGDGGCEGFFGGDFGGGGDGGEGGDGGGDFCFGGGGG9FFGGGG,6FFDECFGC@EFEGGGGGGCE,@B=C@F,C<FFGGE,EFFGGFFE7FGEGGDEGDFGFECCFCC@:FFAE9<DFFG,D3BDFFDGFDFFCE7FE*>FGGGGGFGC@@FGE8CFCFGFCFFFFGFFCCFCFEGBCEGEGGEED88@FGGFFF088;C>EFE@++3+<A8?E58EEEF2*;EG>+0C<CFGGGG9CGD+AF5C5CEFF5?6+*+2*:=5*<A0<798*@EC?5FCFGDG4
@M01751:259:000000000-C669V:1:1101:18582:4096 1:N:0:AGAGTC
AACCGAGAAACAGGATTAGATACCCTGGTAGTCCACGCCGTAAACGATGTCGACTTGGAGGTTGTTCCCTTGAGGAGTGGCTTCCGGAGCTAACGCGTTAAGTCGACCGCCTGGGGAGTACGGCCGCAAGGTTAAAACTCAAATGAATTGACGGGGGCCCGCACAAGCGGTGGAGCATGTGGTTTAATTCGATGCAACGCGAAGAACCTTACCTACTCTTGACATCCAGAGAACTTAGCAGAGATGCTTTGGTGCCTTCGGGAACTCTGAGACAGGTGCTGCATGGCTGTCGTCAGCTCGT
+
CCCCCGGGGGGGGGGGGGGGGGGGGGGGGGGGGGGGGGGGGGGGGGGGGGGGGGGGGGFGGGFGGGGFGGGFGFFGGGGGGGGGGGGGGGGGGGGGGGGGGGGGGGGGGGGGGGGGGGGGGGGGGGGGGGGGGGGGGGGGGGGGGGGGGGGGGGGEGGGGGGGGGGGGGGGDGGGGFGFGGGCFGGGGGGCGFFGGGGGGGGGDGGGGGFEGFGGGGGGG7<FGGCFFFFGGGFGGGGGFFFDGGGGCGDCGFCCCEFGDGGEGGGGGGGGGGGCFFGGGF6FFGG@8EGGGGGGGCEFG)
@M01751:259:000000000-C669V:1:1101:12122:4236 1:N:0:AGAGTC
AACCGAGAAACAGGATTAGATACCCTGGTAGTCCACGCCGTAAACGATGTCGACTTGGAGGTTGTTCCCTTGAGGAGTGGCTTCCGGAGCTAACGCGTTAAGTCGACCGCCTGGGGAGTACGGCCGCAAGGTTAAAACTCAAATGAATTGACGGGGGCCCGCACAAGCGGTGGAGCATGTGGTTTAATTCGATGCAACGCGAAGAACCTTACCTACTCTTGACATCCACGGAATTCGGCAGAGATGCCTTAGTGCCTTCGGGAACCGTGAGACAGGTGCTGCATGGCTGTCGTCAGCTCGT
+
CCCCCDFDEGGGGGFGGGGGGGGGGGGGGGGGGGFDGGGGDEGGGGEGGGGGGGGCGGAFGGGFGGCFGGA,EFGG:CECEFFGFEGDGGGGGGGGGGGGGGGDGDGGGCGGGGGGCDGFFG@E=:CFEGGGFGGGFGFGGGGGGGFGGGGGGGGEDGEG<CGGCCFGGGG7<FAFG:FFFGGGGFGG::FCFFFGGDEEGECCCFGCEG?CFGG?EFFFCFFFGGGGC8E5CFGGFFGDCFG6CDCCCFC?CCF@?FFFGCC8@FGGGGG768C5C<?+3<<<F@F6?E6*:5FECC6<)
@M01751:259:000000000-C669V:1:1101:6459:4245 1:N:0:AGAGTC
AACCGAGAAACAGGATTAGATACCCTGGTAGTCCACGCCGTAAACGATGTCGACTTGGAGGTTGTTCCCTTGAGGAGTGGCTTCCGGAGCTAACGCGTTAAGTCGACCGCCTGGGGAGTACGGCCGCAAGGTTAAAACTCACATGAATTGACGGGGGCCCGCACAAGCGGTGGAGCATGTGGTTTAATTCGATGCAACGCGAAGAACCTTACCTACTCTTGACATCCACCGAATTCCGCAGAGATGACTTAGTGCCTTCGGGAACCGTGAGACAGGTGCTGCATTGCTGTCGTCAGCTCGT
+
CCCCCGEGGGGGGGGGGGFGGGGGGGGGGGCFGFGFFGGGGGGGGGCDFGGGFGGEGGGGGGGGEGGGGG9FFGFC7FGGD8EFGGGGCFFGFGGGGEBFGG,E?FFGCGG>FFFFBF:FFGGGGE@EFFGFGGGCFG8FF,<@<<CFG,@FF@EFEDEDECBEFGFFEE@FC7<FGF<CFC:*=?BFE@:CGC7FGFGGGEGGGGGGGGF8C++<<6<C+<EFG6;CC*:CEC5E+3:*::8AF?+<@EF?C70<<CFFG8:8*;:CGFGGD687007CFED?+<<++03;EFD5?+*5)
@M01751:259:000000000-C669V:1:1101:15282:4259 1:N:0:AGAGTC
AACCGAGAAACAGGATTAGATACCCTGGTAGTCCACGCCGTAAACGATGTCGACTTGGAGGTTGTTCCCTTGAGGAGTGGCTTCCGGAGCTAACGCGTTAAGTCGACCGCCTGGGGAGTACGGCCGCAAGGTTAAAACTCAAATGAATTGACGGGGGCCCGCACAAGCGGTGGAGCATGTGGTTTAATTCGATGCAACGCGAAGAACCTTACCTACTCTTGACATCCACGGAATTCGGCAGAGATGCCTTAGTGCCTTCGGGAACCGTGAGACAGGTGCTGCATGGCTGTCGTCAGCTCGT
+
CCCCCGGGGGGGGGGGGGGGGGGFGGGGGGGGGGGGGGGGGGGGFGGGGGGGGGGGGGGGGGGGGGGGGGGGGGGGGGGGGFGGGGGGGGGGGGGGGGGGGGGGGGGGGGGGGGGGGGGGGGGGGGGFGGGGGGGGGGGGGGGGGGGGCFFGGGFGGGGDEEFECCEFGGGGGGGGGGGGGGGGGGEFGGGGGFGGFFGECEEGDFGGGGGGGGGGGGGGFGGGGGGFGGGGGGCFGGGDCGGEGGGGGGGGG+0CGGGGGD5CFGGG5CECFGGG?6EFGGCFG>FGGGGGGG5=EGGG)
@M01751:259:000000000-C669V:1:1101:5265:4339 1:N:0:AGAGTC
TCTCAGTCACGTCATCCCCCACCTTCCTCCGGCTTATCACCGGCGGTTCCTTTAGAGTACCCAACTAAATGATGGTAACTAAAGGCGAGGGTTGCGCTCGTTGCGGGACTTAACCCAACATCTCACGACACGAGCTGACGACAGCCATGCAGCACCTGTGTTCCAGTCCCCGAAGGGAAGAAATCCATCTCTGGAAATCGTCCGGACATGTCAAACGCTGGTAAGGCTCTGCGCGTTGCTTCGAATTAAACCACATGCTCCACCGCTTGTGCAGGCCCCCGTCCATTCCTTTGAGTTTTAA
+
CCCCCGGFGGGCEEGG9FD:CGGGGG<FGEFGG>FGFGCGGEDEE@CF@EGGGGFFGGFGGGFFGGGGGGFEFGCF?FFGGGGGGGGDGGGGGDGGGC@EFGGGGGGEFFFFGGGFG7:FGG?<DDGFGCFEE@FGGGFGE::FGGGGGGG9FGGGGGGGGFFGGF;F<CCE@C:CCCFDAFGDGCGFFFFEGGGGGGFF*C7B@CGGGGG?7E?68C*28;:<EG*<2+9:CC*::EEF9ECF6+:<:CF*;85FGGFGGC=EC**8A@+<:9F*:::**:5**+03<C????CGGGGF4
@M01751:259:000000000-C669V:1:1101:12131:4371 1:N:0:AGAGTC
AACCGAGAAACCGGATTAGATACCCTGGTAGTCCACGCCGTAAACGATGTCGACTTGGAGGTTGTTCCCTTGAGGAGTGGCTCCCGGAGCTAACGCGTTAAGTCGACCGCCTGGGGAGTACGGCCGCAAGGTTAAAACTCAAATGAATTGACGGGGGCCCGCACAAGCGGTGGAGCATGTGGTTTAATTCGATGCAACGCGAAGAACCTTACCTACTCTTGACATCCACGGAATTCGGCAGAGATGCCTTAGTGCCTTCGGGAACCGTGAGACAGGTGCTGCATGGCTGTCGTCAGCTCGT
+
CCCCCGGGGGGGGGGGGGGGGGGGGGGGGGGGGGGGGGGGGGGGGGGGGGGGGGGGGGGGGGGGGGGGGGGGGGGGGGGGGGGGGGGGGGGGGGGGGGGGGGGGGGGGGGGGGGGGGGGGGGGGGGGGGGGGGGGGGGGGGFGGGFGGFFGGGGGGGGDGGGGGGGGGGGFGGGGGGGGGGGGFFGGGGGGGGGGGGGGDGGDGGGGGGFGGFGGGGGGGGFGFGGGGGGGGEFGGGGGGEGGGGFGFGGGGGGGGGGGFGGDEFGGG=FGGGCFGGFGFFFGGGGFGGFFFCFGGF?9C)
@M01751:259:000000000-C669V:1:1101:22473:4375 1:N:0:AGAGTC
TCTCAGTCACGTCATCCCCACCTTCCTCCGGTTGATCACCGGCAGTCTCCTTTGAGTTCCCGACCGAATCGCTGGCAACAAAGGATAAGGGTTGCGCTCGTTGCGGGACTTAACCCAACATTTCACAACACGAGCTGACGACAGCCATGCAGCACCTGTCTCACGGTTCCCGAAGGCACTAAGGCATCTCTGCCGAATTCCGCGGATGTCAAGAGCAGGTAAGGTTCTTCGCTTTGCATCGACTTAAACCACATGCTCCACCGCTTGTCCGGGCCCCCGCCACTTCCTTTGAGTTTTCATC
+
CCCCCCFFGGGEGE@EFGFGGGGAG@@FDE7F7+FCDFFE>CCG>@F<9FEAFFG8FCEGGDGCGEF7B@E7FCFGCE,C=<C8FCFGGG<CE@8C@F:E=7<?CFDDG8F9EE9?FDEECF<?AFC<:FE++:++3BF>=C@FGGCG8<FCC8:FF,3D@CA;,>DFFE3>>CEC:FFF7,,?:<36<BC,<C@B==<C,<*44***0<CF6C**0A*;@7?EFC7<@F5C*;C<C9:02A*;8C+ACEGC*A9C++<C>C*?EE*;+A/:?GGG=5***2*<+39C99++7:??C+:*0
@M01751:259:000000000-C669V:1:1101:10939:4452 1:N:0:AGAGTC
TCTCAGTCACGTCATCCCCACCTTCCTCCGGTTTGTCACCGGCAGTCACTTTAGAGTGCCCACCCTTACGTGCTGGCAACTAAAATTAGGGGTTGCGCTCGTTGCGGGACTTAACCCAACATCTCACGACACGAGCTGACGACAACCATGCACCACCTGTCTCCTCTGTCCCGAAGGAAAGGTACATCTCTGTACCGGTCAGAGGGATGTCAAGACCTGGTAAGGTTCTTCGCGTTGCTTCGAATTAAACCACATACTCCACTGCTTGTGCGGGTCCCCGTCAATTCCTTTGAGTTTCAGT
+
CCCCCGGGGGGGGGGGGGGGGGGGGGGGGGGGGGGGGGGGGGGGGGGGGGGGGGGGGGGGGGGGGGGGGGGGGGGGGGGGGGGGGGGGGGGGGGGGGGGGGGGGGGGGGGGGGGGFGGGGGGGGGGGGGGGGGGGGGGGGGDGGGGGGGGGGGGGGGGGGGGGGGGGGGGGGGGGGGGGGGDGGGGG;CCGGGGGGGGGD7B<FFG>FGGGGGGGGGGGGGGCGGFGGGGGFGGGGGGGGGGGGGGGGGGGGGGGGGGGGGGGGGGGFGFGCEGGGFGGEGGGGGGGGGGGFDGGGGGGGC
@M01751:259:000000000-C669V:1:1101:25999:4467 1:N:0:AGAGTC
AACCGAGAAACAGGATTAGATACCCTGGTAGTCCACGCCGTAAACGATGTCGACTTGGAGGTTGTTCCCTTGCGGAGTGGCTTCCGGAGCTAACGCGTTAAGTCGACCGCCTGGGGAGTACGGCCGCAAGGTTAAAACTCAAATGAATTGACGGGGGCCCGCACAAGCGGTGGAGCATGTGGTTTAATTCGATGCAACGCGAAGAACCTTACCTACTCTTGACATCCACGGAATCTGGCAGAGATGCCTCAGTGCCTTCGGGAACCGTGAGACAGGTGCTGCATGGCTGTCGTCAGCTCGT
+
CCCCCGGGGFGGGEGGGGGGGGGGGGGGFGGGGGGGDGGGGGGGGGGGGGGGCGGGGGGGGGGGGGGGGGGF,@CFGFFGGGFFGGGGGGGGEGGGEGGGGG9FGGGGG>FBCFGGGGEFFGGCGGGGGGDCGFGGGGG@CGGGGGGFGCFGCEGGGGG7<FECFGGGGGGGGGCGGGGFGGFGGGFFCFGGGCEGGGEGGG8:CGGGGGD6EFC?A6FGGG69CECGEEGEGFFGFGGD58CFFCF67882++CGFGFFGE::;8*2CEEG6:CFGGGFFGGGD6C6*0<:>FGGGC*C)
@M01751:259:000000000-C669V:1:1101:22909:4484 1:N:0:AGAGTC
AACCGAGAAACAGGATTAGATACCCTGGTAGTCCACGCCGTAAACGATGTCGACTTGGAGGTTGTTCCCTTGAGGAGTGGCTTCCGGAGCTAACGCGTTAAGTCGACCGCCTGGGGAGTACGGCCGCAAGGTTAAAACTCAAATGAATTGACGGGGGCCCGCACAAGCGGTGGAGCATGTGGTTTAATTCGATGCAACGCGAAGAACCTTACCTACTCTTGAAATCCACGGAATTCGGCAGAGATGCCTTAGTTCCTTCGGGAACCGTTAGACAGGTGCTGCATGGCTGGCGTCAGCCCGG
+
?CCCCEGGGGGGFGGGGGGGFGFGGGGGGCDF9FFFCEGGGGGGGGGDFFFFGGGGGDE8FFGGGG9FCFDFFGFFGGGGG<E,ECEGCFGGCFEEGGGGGGEFGGG7FEEEGFFGCFFEGGGCCEGGGGGEFGGGGDFFFBFFGFGGGG,FFEGGGDGGEGF:7EFCFCCFEFGGFFCBFFEF@FGFGFEF@FDF:@*?C>:>C:ECFF?CCFGFDGGCE?+3CEFDGCEEGGGFGCG5:C@CCEG6CFCF:+<CGFG*;1:58:E**//0+32:C+<<C6CGCGG***1/:***+2*1)
@M01751:259:000000000-C669V:1:1101:26280:4547 1:N:0:AGAGTC
TCTCAGTCACGTCATCCCCACCTTCCTCCGGTTTATCACCGGCAGTCTCCTTTGAGTTCCCGACCGAATCGCTGGCAACAAAGGATAAGGGTTGCGCTCGTTGCGGGACTTAACCCAACATTTCACAACACGAGCTGACGACAGCCATGCAGCACCTGTCTCACGGTTCCCGAAGGCACTAAGGCATCTCTGCCGAATTCCGTGGATGTCAAGAGTAGGTAAGGTTCTTCGCGTTGCATCGAATTAAACCACATGCTCCACCGCTTGTGCGGGCCCCCGTCAATTCATTTGAGTTTTAACC
+
CCCCCGGGGGGGGGGFGFGGGGGGGGGGGGGGGGGGCFFGGDGGGGFGGGGGGGGGFGGFGGGGGD@88BCDDCFGGGGGGGGGEEGGFGGGGGGCGEGGGGEEFCCGGGFGGGGGGG+DDD9BFFGGDGGGGEGGFGGEGGGCFFFF<AFGGGGGGGCFFFFEECFE:FF@FC:@CFFC7C:FFCCFFGEFFCECCC:CF<FGGGDGGGGCFGFFCFGGGG?F,?CGGG5CCEGGDFG?:ECGCFCF7;F=FG<C?CE6@2:CEE5A6CCCCEGGDCEAEG5?@EFGGGGG*A7CECFF:
@M01751:259:000000000-C669V:1:1101:15824:4610 1:N:0:AGAGTC
TCTCAGTCACGTCATCCCCACCTTCCTCCGGTTTGTCACCGGCAGTCTCCTTAGAGTGCCCACCATAACGTGCTGGTAACTAAGGACAAGGGTTGCGCTCGTTACGGGACTTAACCCAACATCTCACGACACGAGCTGACGACAGCCATGCAGCACCTGTGTCAGAGTTCCCGAAGGCACCAATCCATCTCTGGAAAGTTCTCTGCATGTCAAGGCCTGGTAAGGTTCTTCGCGTTGCTTCGAATTAAACCACATGCTCCACCGCTTGTTCGGGCCCCCGTCAATTCATTTGAGTTTTAAC
+
CCCCCGGGGGGGGGGGGGGGGGGGGGGGGGGGGGGGGGGGGGGGGGGFGGGGGGGGGGGGGGGGGGGGGGGGGGGGGGGGGGGGFGGGGGGGGGGGGGEGGGGGGGGGCFGGGGGGGGGGGFD9FFGGGGCGGGGGGGGGGEF@FGFFGGGFFCFFGGGGGEGGGGGGGGGGGGGGCCCGGGGGGGGGGFF@CGGGGGGGGF;CGG9CFGGFG9:FDEGFC@EFGGGGGGCFFGGGGGGGGGGFDFF?70@EFFGDG?9<EFFEGGGFG+CCGGCE?:CCGGGEG7:CFGGG<5<ECECF*
@M01751:259:000000000-C669V:1:1101:9038:4683 1:N:0:AGAGTC
AACCGAGAAACAGGATTAGATACCCTGGTAGTCCACGCCGTAAACGATGTCGACTTGGAGGTTGTTCCCTTGAGGAGTGGCTTCCGGAGCTAACGCGTTAAGTCGACCGCCTGGGGAGTACGGCCGCAAGGTTAAAACTCAAATGAATTGACGGGGGCCCGCACAAGCGGTGGAGCATGTGGTTTAATTCGATGCAACGCGAAGAACCTTACCTACTCTTGACATCCACGGAATCTGGCAGAGATGCCTCAGTGCCTTCGGGAACCGTGAGACAGGTGCTGCATGGCTGTCGTCAGCTCGT
+
CCCCCGEGGGGGFGFGFGGGGGGGGGGFGGGGGGFGGGGGGDGGGGGGGGGGGGGCCFFCEFGGGGGGGGGG9EEFEFGGGGGGGGGGGGGCGFCGGGGGGGGGGGCCCFGGGGGGGGGGGGGG@FGGGGGEGGGGGEGGFFFFAFGGGGGGDGGGGF>CFCCFGGFGEDFEGGG7FFGGGGGGGGGGGGGGGGGGGGGGGCC5;FGGGGGDFGGGFGF99<CFG6@FGGG*AECECGDFGFGGCGGGG6<8AFGGG@FAE>:EGGGGDCE:CEFGGGGCCF+<CCFG5*<8=FGC+02>1
@M01751:259:000000000-C669V:1:1101:8212:4713 1:N:0:AGAGTC
AACCGAGAAACAGGATTAGATACCCTGGTAGTCCACGCCGTAAACGTTGGGAACTAGATGTGGGGACCTTTCCACGGTCTCCGTGTCGCAGCTAACGCATTAAGTTCCCCGCCTGGGGAGTACGGCCGCAAGGCTAAAACTCAAAGGAATTGACGGGGGCCCGCCCAAGCGGCGGAGCATGCGGATTAATTCGATGCAACGCGAAGAACCTTACCAAGGCTTGAAATATACCGGAAACTTCCAGAAATGGTTGCCACGCAAGGTCGGTATACAGGTGGTGCATGGTTGTCGTCAGGTCGTG
+
9CCCCEGGGFG<CE@<EFGGFGGFG9C8FGGGFEF<;@@FGGBDFFGGGGCDGGG,FGGGG,:FEGGGGCGFFCE7@FGG,CFDFG?,C=CEFF9CCFCFEC<DEF9<FAEBGCDFFGDFGGGG:FGC7:FF7DBFED9FDGFGGFBDFGGCGGEGGD@ECGDF**=CGGGGCEFG7?C+A6:C5C*<FGGGGFFCEG?EE5:888E8FGGEGG?FGFF5C8CG+A@FGEFDEC88CEFFCGCFC@+0++39*/<+388CGD*+<81:/;EFGGG<+:7=9?EC89CC?:8;5/A*00))9
@M01751:259:000000000-C669V:1:1101:16458:4720 1:N:0:AGAGTC
AACCGAGAAACCGGATTAGATACCCTGGTAGTCCACGCCGTAAACGATGTCGACTTGGAGGTTGTTCCCTTGAGGAGTGGCATCCGGAGCTAACGCGTTAAGTCGACCGCCTGGGGAGTACGGCCGCAAGGTTAAAACTCAAATGAATTGACGGGGGCCCGCACAAGCGGTGGAGCATGTGGTTTAATTCGATGCAACGCGAAGAACCTTACCTACTCTTGACATCCACGGAATCTGGCAGAGATGCCTCAGTGCCTTCGGGAACCGTGAGACAGGTGCTGCATGGCTGTCGTCAGCTCGG
+
CCCCCGGGGGGGGCFGGGFGGGGGGGGGGGGGGFFGGGGGGGGGGGGGGGGGGGGDGFGGGGGGGGGGGGGCDFGDCGGFGGGGGGGGGGGGGGDGGGGGGGGGGGGGGDGGGGGGGGGGGGGGDDGGEGGGDGGGGFCFGGGGGDCFGGGGGGGDGGGGDGGGEGGGGG@EEGGGGGGGGGGGG7FGGFFGFGGGCCGGCGGGGFFFGGGGGGGGFGGGGCFFGGGGGGGGGGGGFFG8EFGD<CFFFGGFCGG99CCGCC5=FFG;:A*<@C87@EGFC<<??68@EFF87EG5?+9C)
@M01751:259:000000000-C669V:1:1101:5885:4763 1:N:0:AGAGTC
AACCGAGAAACCGGATTAGATACCCTGGTAGTCCACGCCGTAAACGATGTCGACTGGGAGGTTGTTCCCTTGAGGAGTGGCTTCCGGAGCTAACGCGTTAAGTCGCCCGCCTGGGGAGTACGGACGCAAGGTTAAAACTCAAATGAATTGACGGGGGCGCGCACAAGCGGTGGAGCATGTGGTTTAATTAGATGCAACGCGAAGAACCTTACCTACTCTTTCCATCCACGGTATCTGGCAGAGGTGCCTCAGTGCCTTCGGGAACGGTGAGACAGGTGCTGCATGTCTGTCGTAAGACTGT
+
CCCCCGGGGGGC:@:,8;EAECFG@E@FFEAEC,C@,+6@6,,9C,C<FCFGG7:+CC@F:BED@CFGCE9,,C,,,66D78C6<FF@CF<?,CFBF4CFF<95:+B+48@F=D++4@C,5C++@>7B7FGFFG<@<=F9=D9FCFBAF@F,+5*3><*=F*FCFGGGE7FFGG*:B+<<9<C8E8C79+<+<CG?+2:*:/:E5CC8A<<E+:+2++<3++0<9<*03?E*/*+<++CG58@*<CG6CECFCFD+<73C**2:F8****20+;67EGG90C<+<+<+<<<@C**/0+*2*
@M01751:259:000000000-C669V:1:1101:7483:4848 1:N:0:AGAGTC
TCTCAGTCACGTCATCCCCACCTTCCTCCGGTTTATCACCGGCAGTCTCCTTTGAGTTCCCGACCGAATCGCTGGCAACAAAGGATAAGGGTTGCGCTCGTTGCGGGACTTAACCCAACATTTCACAACACGAGCTGACGACAGCCATGCAGCACCTGTCCCACGGTTCCCGAAGGCACTAAGGCATCTCTGCCGAATTCCGTGGATGTCAAGAGTAGGTAAGGTTCTTCGCGTTTCATCTAATTAAACCACATGCTCCACCGCTCTTGCGGGCCCCCGTCAATTCATTTGAGTTTTAACT
+
CCCCCEGCFGGFGGGGGGGGGGGEEFD<CCEGGGGGAEGDEDGFEFADFFGGGGFFFGFDFE@@FF8@BB@FFFFCFGGGEGEFGGGGFFCGG7FCEGGEGG<FE+F7BFEGG<E=FG7=ADBAF<F9FF7++>FCFGGFGGEDGG7F<@CFCFF,33FG,8ECC>FCFFGFE7F7CBFCF,,C:<:CC9FGG:*1<CFFC,2<FCGFCGCGG@FGGGGFF@::<?+C++2;?E8*3<9F+<+<7C7CGEC;:AEC9FDGGGGGE**3++2?5*:CE=C1:**+<CCECEA<CF:7<97:*
@M01751:259:000000000-C669V:1:1101:20547:4920 1:N:0:AGAGTC
AACCGAGAAACAGGATTAGATACCCTGGTAGTCCACGCCGTAAACGATGTCGACTTGGAGGTTGTTCCCTTGAGGAGTGGCTTCCGGAGCTAACGCGTTAAGTCGACCGCCTGGGGAGTACGGCCGCAAGGTTAAAACTCAAATGAATTGACGGGGGCCCGCACAAGCGGTGGAGCATGTGGTTTAATTCGATGCAACGCGAAGAACCTTACCTACTCTTGACATCCACGGAATTCGGCAGAGATGCCTTAGTGCCTTCGGGAACCGTGAGACAGGTGCTGCATGGCTGTCGTCAGCTCGG
+
CCCCCGGGGGGGGGGGGGGGGGGGGGGGGGGGGGGGGGGGGGGGGGGGGGGGGGGGGGGGGGGGGGGGGGGGGGGGGGGGGFGGGGGGGGGGGGGGGCGGCGGGGGGGEGGGGGGGGCGFFGGGGGGDGGGCFGGGGGGGGGGGGGFGGGGGDGGGGEGGBFEGGGGGGGGCGCFFGAFGGGGGGGGGGFGG@FEGGGEDEGGDGGGGGGGGFGGGGGGGGGGGFFGFGGGGGGGFGGG>CFGCCGGFC@FFGGFEFG6FGCEGGGGGCGEF9CF:C?FCFGC9EFFGDFGGDFFED995)
@M01751:259:000000000-C669V:1:1101:4617:4964 1:N:0:AGAGTC
AACCGAGAAACAGGATTAGATACCCTGGTAGTCCACGCCGTAAACGATGTCAACTAGCCGTTGGGATCCTTGAGATCTTAGTGGCGCAGCTAACGCATTAAGTTGACCGCCTGGGGAGTACGGCCGCAAGGTTAAAACTCAAATGAATTGACGGGGGCCCGCACAAGCGGTGGAGCATGTGGTTTAATTCGAAGCAACGCGAAGAACCTTACCTGGCCTTGACATGCTGAGAACTTTCCAGAGATGGATTGGTTCCTTCGGGAACTCAGACACAGGTGCTGCATGGCTGTCGTCAGCTCGG
+
CCCCCGGGGGGGGGEEFCDFGGCCGGFFGGGGGFFGGGDCCGGGGDGCFFEGGGGGFFCGBF,CFEGGD,EF9CFGFGGGGGGFE>EGCECFGFECGGGC<FEFGGGEGGGGGGGGEGGGGDCCFEEGCDGCFGGGGGGDDFG<FFGGGFD9BF7FDGGGGGGCFC<,*=<7:*CCFFGGGGGGGG@CF:FFFCGGGGGGGEEE*<8FGGF6FFF8FGFFGFFGEFF7:CF?C6:EG<@9?:@;<9<*<<8CF*9EF9CGE>E*:C9CFCF@FC8*ACGFGG6CFGGG5@98:E=E6+2*)
@M01751:259:000000000-C669V:1:1101:8275:5264 1:N:0:AGAGTC
AACCGAGAAACAGGATTAGATACCCTGGTAGTCCACGCCGTAAACGATGTCGACTTGGAGGTTGTTCCCTTGAGGAGTGGCTTCCGGAGCTAACGCGTTAAGTCGACCGCCTGGGGAGTACGGCCGCAAGGTTAAAACTCAAATGAATTGACGGGGGCCCGCACAAGCGGTGGAGCATGTGGTTTAATTCGATGCAACGCGAAGAACCTTACCTACTCTTGACATCCACGGAATTTGGCAGAGATGCTTTGGTGCCTTCGGGAACGCTGAGACAGGTGCTGCATGGCTGTCGTCAGCTCGG
+
CCCCCGGGGGGGGGGGGGGGGGGGGGGGGGGGGGGGGGGGGGGGGGGGGGGGGGGGGGGGGGGGGGGGGGGGGGGGGGGGGGGGGGGEEGGGGGGGGGGGGGGGGGGGGGGGGGGGGGGGGGGDGGGEGGGFGGGGGGGGGGGGGGGGFGGGGGGGGGGGGGGGGGFGGGGGGGGGGGGGEGGGGGGGGGGG9FGGFGGGGEEGGGGGGGFGGGCCCFFGF?CGGFGFGGEGGGGGFGCEGGGFGF:+<CFGC53C@CFFCEGGGGGGGGGGGGGGGE6FDGGGGG>FGGGGF=5E6<FD)
@M01751:259:000000000-C669V:1:1101:20064:5278 1:N:0:AGAGTC
AACCGAGAAACAGGATTAGATACCCTGGTAGTCCACGCCGTAAACGATGATAACTAGCTGTCCGGGCACTTGGTGCTTGGGTGGCGCAGCTAACGCATTAAGTTATCCGCCTGGGGAGTACGGCCGCAAGGTTAAAACTCAAATGAATTGACGGGGGCCCGCACAAGCGGTGGAGCATGTGGTTTAATTCGATGCAACGCGAAGAACCTTACCTACTCTTGACATCCACGGAATTCGGCAGAGATGCCTTAGTGCCTTCGGGAACCGTGAGACAGGTGCTGCATGGCTGTCGTCAGCTAGG
+
CCCCCGGGGGGGGGGGGGGGGGGGGGGGGGGGGGGGGGGGGGGGGGGGGGGGGGGGGGGGGGGGGGGGGGGGGGGGGGGGGGGGGGGGGGGGGGGGGGGGGGGGGGGGGGGGGGGGGGGGGGGGGGGGGGGGGGGGGFFGGGGGGGGGGGGGGGGGGGGGGGGGGFEGGGGEGGGGGFFGGGCGGGGGGGGGGGDGGGGGGGGGGGGGGGGGGGFGGGGGGGGGGGFGGGG5EFGGGGCEGFGFG??CEGGGG7CCEEGFCCEEFCGG5FGGGGGGF6C@?CAFG>*A*29EGGGGGC***
@M01751:259:000000000-C669V:1:1101:8990:5293 1:N:0:AGAGTC
TCTCAGTCACGTCATCCCCACCTTCCTCCGGTTTATCACCGGCAGTCTCCTTTGAGTTCCCGACCGAATCGCTGGCAACAAAGGATAAGGGTTGCGCTCGTTGCGGGACTTAACCCAACATTTCACAACACGAGCTGACGACAGCCATGCAGCACCTGTCTCACGGTTCCCGAAGGCACTGAGGCATCTCTGCCAGATTCCGTGGATGTCAAGAGTAGGTAAGGTTCTTCGCGTTGCATCGAATTAAACCACATGCTCCACCGCTTGTGCGGGCCCCCGTCAATTCATTTGAGTTTTAACC
+
CCCCCGGGGGGGFGGCFGGGGCGGGGGGGGGGGGGGGGFFGDFGGGGGGFGGGGGGGGFGGGCFGG@78BCFD@FGGGGGGGGGGGGGFFDGG:FEGG@FGGFGGGGEECEGGFFGEGGGGGGGGGGG>F:FFGGGGGGGGGGGGGGD@FGGFGGGGGGFGGGGGCFG7:FGGGD:<7:FGGGGEEFCFDEFEC<<FFGGGGGGDG9FFFFGFG:,<<9CF@F:BFFGGGGGGGEC5@7</;*<CEGF?8;@FCFGF7@@C0?CCEGG6@E*8CGGCGGEECGFD?F?FGF<*2CEGEGF>
@M01751:259:000000000-C669V:1:1101:7437:5357 1:N:0:AGAGTC
AACCGAGAAACAGGATTAGATACCCTGGTAGTCCACGCCGTAAACGATGTCGACTTGGAGGTTGTTCCCTTGAGGAGTGGCTTCCGGAGCTAACGCGTTAAGTCGACCGCCTGGGGAGTACGGCCGCAAGGTTAAAACTCAAATGAATTGACGGGGGCCCGCACAAGCGGCGGAGCATGCGGATTAATTCGATGCAACGCGAAGAACCTTACCAAGGCTTGACATACACCGGAAACGGCCAGAGATGGTCGCCCCCTTGTGGTCGGTGTACAGGTGGTGCATGGTTGTCGTCAGCTCGTGG
+
CCCCCGGGGGGGGGFGGGGGGGGGGGGGGGGGGGGGGGGGGGGGGGGGGGFGGGGGGGFGGGFGGGGGGGFFGGGGGGGGE8EFGGGGGGGFGFGGGGGGGGGGD=FGGGGDFGGGGGGGGDDEEGGGGECFGGFGGGGGGFGGGGGGGGGGGGGGGGGGGGGGGGGGGGGGGCEGCG?FEGDDGGGGGGGGF?GFDFGEGE5:CF8@FGGGFFGGGG?FGFFF@EG?<FEGEGGGFGE5*;8A:@@6<C88CEECC>@F?EC?EGGGGG?+@FFCEEGGFG<C9@*/<:FF**+3<CDG*
@M01751:259:000000000-C669V:1:1101:19299:5386 1:N:0:AGAGTC
TCTCAGTCACGTCATCCCCACCTTCCTCCGGTTTATCACCGGCAGTCTCCTTTGAGTTCCCGACCGAATCGCTGGCAACAAAGGATAAGGGTTGCGCTCGTTGCGGGACTTAACCCAACATTTCACAACACGAGCTGACGACAGCCATGCAGCACCTGTCTCACGGTTCCCGAAGGCACTGAGGCATCTCTGCCAGATTCCGTGGATGTCAAGAGTAGGTAAGGTTCTTCGCGTTGCATCGAATTAAACCACATGCTCCACCGCTTGTGCGGGCCCCCGTCAATTCATTTGAGTTTTAACC
+
CCCCCGGGGGGGGGGGGGGGGGGGGGGGGGGGGGGGGGGGGGGGGGGEGGGGGGGGGGGGGGGGGG@88BFGEGGGGGGGGGGGGGGGGGGGGGGGGGGGGGCEGGGGGGG9FFGGGGGGGGGGGGGGGGGGGGGGGGGGGGGGGGGGGGGFDDGFGGGF;FAFFGGGGGGGGGGGGFGGGFFGGGGGFGGGGGGGFFGGC7FGDGGGGFGGGGGGFFGCGFCCFEGGFGGGGDG*;C9C8EFCG?FGGGGGGGFGFFGGGGGGGGGGGFGECGEGGGCCGEEGGGGGGGG7EGGGGGFGC
@M01751:259:000000000-C669V:1:1101:22253:5425 1:N:0:AGAGTC
AACCGAGAAACAGGATTAGATACCCTGGTAGTCCACGCCGTAAACGATGATAACTAGCTGTCCGGGGACCTGGTCTTTGGGTGGCGCAGCTAACGCATTAAGTTATCCGCCTGGGGAGTACGGCCGCAAGGTTAAAACTCAAAGGAATTGACGGGGGCCTGCACAAGCGGTGGAGCATGTGGTTTAATTCGAAGCAACGCGCAGAACCTTACCAGCGTTTGACATGTCCGGACGATTTCCAGAGATGGATTTCTTCCCTTCGGGGACTGGAACACAGGTGCTGCATGGCTGTCGTCAGCTC
+
CCCCCGGGGGGGGGGGGGGGGGGGGGGGGGGGGGGGGGGGGGGGGGGGGGGGGGGGGGGGGGGGGGGGGGGGGGGGGGGGGGGGGGGGGGGGGGGGGGGGGGGGGGGGGGGGFCGFGGGGGGGGGGGGGGGGGGGGFFGGGGGGGGGGGGGGGGGGGGGGGG:BGGGGGGGGGGGGGFGFGGGGGGGGGGGGGGDGFGGGGGGEGGGGGG98FGGGGGGGGGGGGGGFGGGGCGGGGGGGGFGFF?98CFGGGGGGFFGFFCC*:EGGGD8?FF=EF=EFF7EFCCCF88/0<=CC**6:0
@M01751:259:000000000-C669V:1:1101:15067:5430 1:N:0:AGAGTC
TCTCAGTCACGTCATCCCCACCTTCCTCCGGTTTATCACCGGCAGTCTCCTTTGAGTTCCCGACCGAATCGCTGGCAACAAAGGATAAGGGTTGCGCTCGTTGCGGGACTTAACCCAACATTTCACAACACGAGCTGACGACAGCCATGCAGCACCTGTCTCACGGTTCCCGAAGGCACTAAGGCATCTCTGCCGAATTCCGTGGATGTCAAGAGTAGGTAAGGTTCTTCGCGTTGCATCGAATTAAACCACATGCTCCACCGCTTGTGCGGGCCCCCGTCAATTCATTTGAGTTTTAACC
+
CCCCCGGGGGGGGGGGGGGGGGGGGGGGGGGGGGGGGGGGGGGGGGGGGGGGGGGGGGGGGGGGGG@88BEFGCGGGGGGGGGGGGGGGGGGGGGGGGGGGGFGGGGGGGGGGGGGGGGGGGGGGGGGGGGGGGGGGGGGGGGGGGGGGGGGGGGGGFGG9FGGGGGGGGGGGGGGGGGGGGGGGGGGAFCGGGGDFGGGGFGDDCGGGGFGGF@FGGGGGGGFGGGGGGGGGGGGGGFFGGGGGGGGGFGGGC9F9FGCGFGGGGGGEFCEEG=CGGGGDEGGGGGGGGGFDFGGGGGF>
@M01751:259:000000000-C669V:1:1101:14549:5452 1:N:0:AGAGTC
AACCGAGAAACAGGATTAGATACCCTGGTAGTCCACGCCGTAAACGATGTCGACTTGGAGGTTGTTCCCTTGAGGAGTGGCTTCCGGAGCTAACGCGTTAAGTCGACCGCCTGGGGAGTACGGCCGCAAGGTTAAAACTCAAATGAATTGACGGGGGCCCGCACAAGCGGTGGAGCATGTGGTTTAATTCGATGCAACGCGAAGAACCTTACCTACTCTTGACATCCACGGAATCTGGCAGAGATGCCTTAGTGCCTTCGGGAACCGTGAGACAGGTGCTGCCTGGCTGTCGTCAGATCGT
+
CCCCCGGGGGGGGGGGGGGGGGGGGGGGGGGGGGFGGGGGGGGGGGGGGGGGGGGGGGGGGGGGGGGGGGGGGGGGFFFGGGGG8CGGGGGG<FGGGGGGGGGGGGGGGGGCDGGGGGEGGGGGGGGGGGFCGGGGGGGGGGGGGGFFGGGGGGGGGGGGGGGGGGGGGGGGDGGGGGGG9FGGGFGFGGGGGGGGGGGGGDGGGGGDGGGGFGGGF?FF7FGGGDEGGGDEGGGGGGGGGFGGGG?FFFGGFCD?EGGGGGEGFFCE5C5EFCCFGECFFG500CFFCGGGGFCC+09C*
@M01751:259:000000000-C669V:1:1101:20289:5514 1:N:0:AGAGTC
AACCGAGAAACCGGATTAGATACCCTGGTAGTCCACGCCGTAAACGATGTCGACTTGGAGGTTGTTCCCTTGAGGAGTGGCTTCCGGAGCTAACGCGTTAAGTCGACCGCCTGGGGAGTACGGCCGCAAGGTTAAAACTCAAATGAATTGACGGGGGCCCGCACAAGCGGTGGAGCATGTGGTTTAATTCGATGCAACGCGAAGAACCTTACCTACTCTTGACATCCACGGAATTCGGCAGAGATGCCTTAGTGCCTTCGGGAAACGTGAGACCGGTGCTGCATGGCTGTCGTCAGCTCGT
+
CCCCCGGGGGGGGGGGGGGGGGGGGGGGGGGGGFFGGGGGGGGGGGGGGGGGGGGGGGGGGGGFGGGGGGGGGGGGEGGGGGGGGGGGGGGFGGGGC=FEGGGGGGCEGECCGGGGGGGG?FCGGGGCFGGGGGGGGGF,@FFGGGGGGDFGEEEGGGGDGGGGGGCGGGGGGFFGFGEGGG<@F@FGGCFGFFGGGGGEGGGGGGGEFFEGCCGG9+<FGC6:F??EG>GCEFG9FGGGGF569?96<AEFCECGGFDGGDC8*;;:88CCE*:=E*:9CEGFFEF;CFC*::C56?9D)
@M01751:259:000000000-C669V:1:1101:23671:5706 1:N:0:AGAGTC
TCTCAGTCACGTCATCCCCACCTTCCTCCGGTTTATCACCGGCAGTCTCCTTTGAGTTCCCGACCGAATCGCTGGCAACAAAGGATAAGGGTTGCGCTCGTTGCGGGACTTAACCCAACATTTCACAACACGAGCTGACGACAGCCATGCAGCACCTGTCTCACGGTTCCCGAAGGCCCTGAGGCATCTCTGCCAGATTCCGTGGATGTCAAGAGTAGGTAAGGTTCTTCGCGTTGCATCGAATTAAACCACCTGCTCCACCGCTTGTGCGGGCCCCCGTCAATTCATTTGAGTTTTAACC
+
CCCCCGGGGGGGGGGGGGGGGGGGGGGGGGGGGGGGGGGGGGGGGGGGGGGGGGGGGGGGGGGGGG@888CCFEGGGGGGGFGGGGGGGGGGGGGGGEEGGGGGGGGGGGGGGGGGGFGGGGGGGGGGGGGGEFGGGGGEGGGGGGGF@EDCGCGGGGGGFGGGFCFGGGGGGGGGG,CFFBFFGCGF;CFCGGGGGGFGGGGDGCF7FFCBAFGGDGGGGGDFGGGGGGGEEGGGGGGGCGGFGGG9FGGG*;C*+<<FFGGGGGGGCGGGEEDECC=EEGGF?ECFGG+0:FCFGGFD>
@M01751:259:000000000-C669V:1:1101:4039:5727 1:N:0:AGAGTC
AACCGAGAAACCGGATTAGATACCCTGGTAGTCCACGCCGTAAACGATGTCGACTTGGAGGTTGTTCCCTTGAGGAGTGGCTTCCGGAGCTAACGCGCTAAGTCGACCGCCTGGGGAGTACGGCCGCAAGGTTAAAACTCAAATGAATTGACGGGGGCCCGCACAAGCGGTGGAGCATGTGGTTTAATTCGAAGCAACGCGAAGAACCTTACCAGGCCTTGACATGCAGAGAACTTTCCAGAGATGGATTGGTGCCTTCGGGAACTCTGACCCAGGTGCTGCATGGCTGTCGTCAGCTCGG
+
CCCCCGGGGGGGGGGGGGGGGGGGGGGGGGGGGGGGGGGGGGGGGGGGGGGGGGGGGGGGGEGGGGGGGGGGGGGGGGGGGGFGGGGGGGGGGGGGGGGGGGGGGGGGG7FGGGGGGGGGGGDGGGGGGGGDGFGGGGGGGGFGGGGGGGGGGGGGGGDGGGFCFGCDEGCCEDGGDEGGGG7FGGGGFFGGGGGG@FGGGGGGG6FGFGGGGGGGCGGFCF+:@CGG?FGGGGGGGFGC99EF7<EGGF889@GGFGFCGG*:CCG9CFC+0/15<+0AGGGGGGFGGFD=FC=C2+65)
@M01751:259:000000000-C669V:1:1101:7883:5733 1:N:0:AGAGTC
TCTCAGTCACGTCATCCCCACCTTCCTCCGGTTTATCACCGGCAGTCTCCTTTGAGTTCCCGACCGAATCGCTGGCAACAAAGGATAAGGGTTGCGCTCGTTGCGGGACTTAACCCAACATTTCACAACACGAGCTGACGACAGCCATGCAGCACCTGTCTCACGGTTCCCGAAGGCACTAAGGCATCTCTGCCAAATTCCGTGGATGTCAAGAGTAGGTAAGGTTCTTCGCGTTGCATCGAATTAAACCACATGCTCCACCGCTTGTGCGGGCCCCCGTCAATTCATTTGAGTTTTAACC
+
CCBCCGGGGFGGGGGGGGGGGGGGGGGGGGGGGGGGGGGGGGGGGGGGGGGGG9FFGGGGFFEGGG@868CFGGGGGGGGGGGGGGGGGGGGGGGGGGGGGGGGDEDGGGGGGDEFG7FGGGGGGFGGGGGGGDBFGGG>FGGDGGGGGGGGGGGGGGGGDGGGGGGGGGGGGGDEGGGGGGGGGGGGG9FFG:FGFGCCGGGGG*FFFCFGGFGGGFGDFGGFGGGGGGGGGGGE5EFFEGGFCFFFFGGGGGEFC7@?CFCGGGGGFFE588CEE**;:EEGF++<FGFDCEGF7E>F7
@M01751:259:000000000-C669V:1:1101:16696:5820 1:N:0:AGAGTC
AACCGAGAAACAGGATTAGATACCCTGGTAGTCCACGCCGTAAACGATGTCGACTTGGAGGTTGTTCCCTTGAGGAGTGGCTTCCGGAGCTAACGCGTTAAGTCGACCGCCTGGGGAGTACGGCCGCAAGGTTAAAACTCAAATGAATTGACGGGGGCCCGCACAAGCGGTGGAGCATGTGGTTTAATTCGATGCAACGCGAAGAACCTTACCTACTCTTGACATCCACGGAATTCGGCAGAGATGCCTTAGTGACTTCGGGAACCGTGAGACAGGTGCTGCATGGCTGTCGTCAGCTCGT
+
CCCCCGGGGGGGGGEGGGGGGGGGGGGGGGGGGGFGGGGGGGGGGGGGFEFGGGGGGFGGGGGGGGGGGGGFEEEGGGGGG8FGGGGGDEFGGGDGGGGGGGGGGGGEGGFGGGFGGGGGGGGGGDGGFGGGGGGGGGGGGGGGFCFFFFFGGGGGGGEGGG*=FGGGGGGGGGGGC9<FGG:FGGFFFGGGGGGGGGGGGEGGDG6C>FGFGGGGGGGGCGFCEGCCGGGGC>:<@FCC:;FGGGGGGGGG<9+<@EC8CC5C88CE*1;9FE?EGEGF?6??CFFC5;9FCCGE?96>5
@M01751:259:000000000-C669V:1:1101:21305:5880 1:N:0:AGAGTC
TCTCAGTCACGTCATCCCCACCTTCCTCCGGTTTATCACCGGCAGTCTCCTTTGAGTTCCCGACCGAATCGCTGGCAACAAAGGATAAGGGTTGCGCTCGTTGCGGGACTTAACCCAACATTTCACAACACGAGCTGACGACAGCCATGCAGCACCTGTCTCACGGTTCCCGAAGGCACTAAGGCATCTCTGCCGAATTCCGTGGATGTCAAGAGTAGGTAAGGTTCTTCGCGTTGCATCGAATTAAACCACATGCTCCACCGCTTGTGCGGGCCCCCGTCAATTCATTTGAGTTTTAACC
+
CCCCCGGGGGGGGGGGGGGGGGGGFEGGGGGGGGGGGGGGGGGGGGGFGGGGGGGGGGGGGGGGGG@@8BCFEFDGGGGGGGGGGGCGDGGGGGGFGGGEEGEFFEGGGGGGGGG8FGGGGGGGGGGGGGD>FGGGGGGGGGGGGGGGCCF,DFFGGGCFGF;@@CFGGGGGG::@EGGGGEECF7FGGGGDFEEGGGGGCFGFBFFCGGGGGGGGGGGGGGGGGGFGGGGGEGGDEEGGGGFGFGGGF6CFFE@80+AFFG5EE5@C<9E*:E:EEEG8CE*<<FFGGGC7:AECCA6F>
@M01751:259:000000000-C669V:1:1101:19003:5990 1:N:0:AGAGTC
TCTCAGTCACGTCATCCCCACCTTCCTCCGGTTTATCACCGGCAGTCTCCTTTGAGTTCCCGACCGAATCGCTGGCAACAAAGGATAAGGGTTGCGCTCGTTGCGGGACTTAACCCAACATTTCACAACACGAGCTGACGACAGCCATGCAGCACCTGTCTCACGGTTCCCGAAGGCACTAAGGCATCTCTGCCGAATTCCGTGGATGTCAAGAGTAGGTAAGGTTCTTCGCGTTGCATCGAATTAAACCACATGCTCCACCGCTTGTGCGGGCCCCCGTCCATTCATTTGAGTTTTAACC
+
CCCCCGGGGGGGGGGGGGGGGGGGGGGFGGGGGGGGGGGGGGGGGGGGGGGGGGGGGGGGGFGGGG@88CEFEGEDGGGGGGGGGGGGGGGGGGGGGDEGGGGGGGGGGGGGGFGGGGGGGGGGGGGGGGGGGGGGGGGGGGCFFGGGGGGDGGGGGGGGGGGGFGGGGGGGGGGGGGGGGGDFG7<FFDGGGGGGGGGGGFFGGGGGGFFGGGGGGGGFFGGFGFGGGGGGGGGCG?EFG6EFGGGGGEFFGFGG?FGGDF?ECGEGFFCEC:E58CEC5*2AFGGCCF7+*+<:F+9**
@M01751:259:000000000-C669V:1:1101:6359:6010 1:N:0:AGAGTC
AACCGAGAAACAGGATTAGATACCCTGGTAGTCCACGCCGTAAACGATGTCGACTTGGAGGTTGTTCCCTTGAGGAGTGGCTTCCGGAGCTAACGCGTTAAGTCGACCGCCTGGGGAGTACGGCCGCAAGGTTAAAACTAAAATAAATTGACGGGGGCCCGCACAAACGGTGGAGCATGTGGTTTAATTCGATGCAACGCGAAGAACCTTACCTACTCTTGACATCCACGGAATCTGGCAGAGATTCCTCAGTGTCTTCGGGACCCGTGACACAGGTGCTGCATGGCTGTCCTCAGCACGG
+
B@@CCGGGDCFGFCDGDGFGGGGGA<,DFGGFCGG@F7,7C,@<F@+FCEE<,@FF9FGFFCEGG,EF<,6ECGGF7@@F>8F8FFEFEFEE9CCFDCCG7,C<+:F++@7BFDFF7CCEGE+>BFEC>FEGGFG9C<<,,@,=,:<@D,=F3:5**>E7CCF7*@,8=F*FF72+<,C,C221<C,<:FFB9,C:CF**C8>880*;A7<@FGF8+0:<<++<CEFCF5**8:9+++<@*;*0+++0+3@+++0+30<C8EC/*22:*/*+3*;*<++AE6++38***2++0+++++29/
@M01751:259:000000000-C669V:1:1101:11506:6013 1:N:0:AGAGTC
AACCGAGAAACCGGATTAGATACCCTGGTAGTCCACGCCGTAAACGATGAATGCTAGCTGTTGGGGTGCTTGCACCGCAGTAGCGCAGCTAACGCTTTAAGCATTCCGCCTGGGGAGTACGGTCGCAAGATTAAAACTCAAAGGAATTGACGGGGGCCCGCACAAGCGGTGGAGCATGTGGTTTAATTCGAAGCAACGCGCAGAACCTTACCATCCCTTGACATGTCGTGCCATCCGGATAGATCCGGGGTTCCCTTCGGGGACCTGCACACAGGTGCTGCATGGCTGTCGTCAGCTCGTG
+
CCCCCFGGGGGGGGDGGGGGDFGFGGGGGGGGFEFFGGGGGGGGGGGGGGGGGGGGGGGGGGGGDGGGGFGCGGGGGGGGGGGGGGGEFGGGGGGGGGGFGGGGGG9FCGGGGGGFGGGGGGGEGGGGGGGGGGGGCFGGFGGGGGGGGGGGGDGDGGGGGDFGGGGGDFFDGGGGGGGGGGGGGGDEFGGGEGGCGGGGGGGGG6@FGGCGGGG5CFFECFGGGGGGGDGFGGGFGG>?CFF7CFGGGGGG:8A?FGFE5CCEGF88;??F=CCFFFCCFFEFGC6*;CEG=CCC?<<5*
@M01751:259:000000000-C669V:1:1101:18285:6334 1:N:0:AGAGTC
AACCGAGAAACCGGATTAGATACCCTGGTAGTCCACGCCGTAAACGATGTCGACTTGGAGGTTGTTCCCTTGAGGAGTGGCTTCCGGAGCTAACGCGTTAAGTCGACCGCCTGGGGAGTACGGCCGCAAGGTTAAAACTCAAATGAATTGACGGGGGCCCGCACAAGCGGTGGAGCATGTGGTTTAATTCGATGCAACGCGAAGAACCTTACCTACTCTTGACATCCACGGAATTTGGCAGAGATGCCTTAGTGCCTTCGGGAACCGTGAGACAGGTGCTGCATGGCTGTCGTCAGCTCGT
+
CCCCCGGGGGGGGGGGGGGGGGGFGGGGGGGGGGGGGGGGGGGGGGGGGGGGGGGGGGGGGGGGGGGGGGGF,CFGGGGGGGGGGGGGGGGGEGGGGGGGGGGGGGGGGGGGGGGGGGGGGGGGGGGGGGGGGGGGGGGGGGGGGGGGGGGGGGGGGGGGGGGGGGGGGGGDGGGGGGFFCCGFCFGGGGGDGGGG7FGGGGGGGGGGGGGGGGGGGGGGFGGGGGGGGGGGGGGGGGGGGGFGGGFFGGGGGGDGGGFGGGGGGFEGFGGC?EFFGFGGGGGGFGGGEGGGFG5C+<FC7
@M01751:259:000000000-C669V:1:1101:7940:6337 1:N:0:AGAGTC
TCTCAGTCACGTCATCCCCACCTTCCTCCGGCTTATCACCGGCGGTTCCTTTAGAGTACCCAACCAAATGATGGTAACTAAAGGCGAGGGTTGCGCTCGTTGCGGGACTTAACCCAACATCTCACGACACGAGCTGACGACAGCCATGCAGCACCCGTGTTCCAGTCCCCGAAGGGAAGAAAGGCATCTCTGCCAGTCGTCCGGACATGTCAAACGCTGGTAAGGTTCTGCGCGTTGCTTCGAATTAAACCACATGCTCCACCGCTTGTGCAGGCCCCCGTCAATTCCTTTGAGTTTTAAC
+
CCCCCGGGGGGGGGGGGGGGGGGGGGGGGGGGGGGGGGGGDGGGGGGGGGGGGGGGGGGGGGGGGGGGGGGGGGGGGFGGFGGGGGGGGGGGGGGGCCGGGGGGGGGGGGGGGGGGGGGGGCGGFGGGGGGGGDGGFGGGGDGGGGFGGGGGGGGGGGG<FFGDGGGFFFGGGDGE@::FGGFCGGFFFFGGGGGGGGCCFGGGE8*A?FFFFEDEG58C8E?9EGGF<E9>C5EGGGF?:?FGGGDGGGFCFGGCG?:@CFC58C8EF+<FC**CGG5E5C*:C@?CCF9<<*3<C?76*
@M01751:259:000000000-C669V:1:1101:22476:6649 1:N:0:AGAGTC
AACCGAGAAACAGGATTAGATACCCTGGTAGTCCACGCCGTAAACGATGTCGACTTGGAGGTTGTTCCCTTGCGGAGTGGCTTCCGGAGCTACCGCGTTAAGTCGACCGCCTGGGGAGTACGGCCGCAAGGTTAAAACTCAAATGAATTGACGGGGGCCCGCACAAGCGGTGGAGCATGTGGTTTAATTCGATGCAACGCGAAGAACCTTACCTGGCCTTGACATGCTGAGAACTTTCCAGAGATGGATTGGTGCCTTCGGTAACTCAGACACAGGTTCTGCATGGCTGTCGTCAGCTCGT
+
CCCCCEGGGGGCGGCGGGGGGGGGGGGGGGGGGGFFGGGGGGGGGGCGGGGGGGGGGGGGGGGGGGGGGGGG,FFDGGGGCGGGCFFEGEFG,ECFGGGGDFGGGGGGGGDGGCFCFG@CFEGGGGGGGGG@FGGGG98FC>FGGCGGGGGGGGDEEGC@7FGGGGGGDG:*F7CFFFGGG::<CB<FFFEFF?C+AFEEGGEGGGGGFCFFDFGGGGGGE7CCFFGGG9CFFFGGG?ACGCGGG7CCCGFFCC?CFGGFE*;8<<C?8F8FCE87F+<EDFFGC>***;@8E5526C<</
@M01751:259:000000000-C669V:1:1101:25654:6653 1:N:0:AGAGTC
AACCGAGAAACAGGATTAGATACCCTGGTAGTCCACGCCGTAAACGATGTCGACTTGGAGGTTGTTCCCTTGAGGAGTGGCTTCCGGAGCTAACGCGTTAAGTCGACCGCCTGGGGAGTACGGCCGCAAGGTTAAAACTCAAATGAATTGACGGGGGCCCGCACAAGCGGTGGAGCATGTGGTTTAATTCGATGCAACGCGAAGAACCTTACCTACTCTTGACATCCACGGAATTCGGCAGAGATGCATTAGTGCCTTCGGGAACCGTGAGACAGGTCCTGCATGGCTGTCGTCAGCTCGT
+
CCCCCGGGGGGGGGGGGGGFFFGGGGGGGGGGGGGG>GGGGGGGGGGGGGGGGGCGGGEGGGGGEGGGGFGGFFFFGGDGGFGGGGGGCCFGDFGDEGEGGFAF7FEGGGGDFFFDDFFGGGCGCGEGEEGGGGGGGGGGDCGGGCFFD9FFGGGE:>CFEFGGGCFFFEFF<@FEFGG,<C:F7FCGGGGF9CGGGGGGGGG88EFGGGC?F@?EFFGG7EGCE<FGGGECC/+3;A8::CFCFFF++<<EFGC?EGFGGC88@:?*:*8:C*2CC+3AEG6ECF5:EG?*::=5++*5)
@M01751:259:000000000-C669V:1:1101:4669:6727 1:N:0:AGAGTC
TCTCAGTCACGTCATCCCCACCTTCCTCCGGTTTATCACCGGCAGTCTCCTTTGAGTTCCCGACCGAATCGCTGGCAACAAAGGATAAGGGTTGCGCTCGTTGCGGGACTTAACCCAACATTTCACAACACGAGCTGACGACAGCCATGCAGCACCTGTCTCACGGTTCCCGAAGGCACTGAGGCATCTCTGCCAGATTCCGTGGATGTCAAGAGTAGGTAAGGTTCTTCGCGTTGCATCGAATTAAACCACATGCTCCACCGCTTGTGCGGGCCCCCGTCAATTCATTTGAGTTTTAACC
+
CCCCCGGGGGGGGGGGGGGGGGGGGGGGGGGGGGGGGGGGGGGGGGGGGGGGGGGGGGGGGGGGGG@88BFGGGGGGGGGGGGGGGGGGGGGGGGGGGGGGGGGGGGGGGGGGGGGGGGGGGGGGGGGGGGGGGGGGGGDGGGGGFGGGGGGGGGGGGGGFFGGGGGDFGGGGGGGGGGGGGGFFDGFFGFGGGGGGGGGGGGFGGGGGGGGGGGGGGFGGGGGGGGGGGGGGGGEGGDFE?CGFFFGGGGGGGGGGGGGGGGGGGGGGGGGDE5CEEGEGD=CGGGFFFGEG?FFGGGC>
@M01751:259:000000000-C669V:1:1101:4682:6762 1:N:0:AGAGTC
AACCGAGAAACAGGATTAGATACCCTGGTAGTCCACGCCGTAAACGATGTCGACTTGGAGGTTGTTCCCTTGAGGAGTGGCTTCCGGAGCTAACGCGTTAAGTCGACCGCCTGGGGAGTACGGCCGCAAGGTTAAAACTCAAATGAATTGACGGGGGCCCGCACAAGCGGTGGAGCATGTGGTTTAATTCGATGCAACGCGAAGAACCTTACCTACTCTTGACATCCACGGAATTCGGCAGAGATGCCTTAGTGCCTTCGGGAACCGTGAGACAGGTGCTGCATGGCTGTCGTCAGCTCGT
+
CCCCCGGGGGGGGGGGGGGGGGGGGFGGGGGGFCGGGGGGGGGGGDGGGCFEFGDGGCCFGGGGGGGFGGGGGGFGEFGFEGGGGGGGGGCGFGGGGGGGGGFDFGGGEEDCGFGGGGGGGGG>FEG>FGFEGGGGGGGGGG9CFGGFFFGGEGC7<7FCGGGGGGFFGGGCGGFGGGG@,:<CFGDFGFGG9FGFFGC>>8>8EGF5CCF+ACF?FGGF+<CCCGCFCC5:EEG+885?C8F8ECFFGFC9++<@CCFC:>:C=FEE=88E688CCCC9FGCGGC5*;AC***25<+9D1
@M01751:259:000000000-C669V:1:1101:6314:6794 1:N:0:AGAGTC
TCTCAGTCACGTCATCCCCACCTTCCTCCGGTTTATCACCGGCAGTCTCCTTTGAGTTCCCGACCGAATCGCTGGCAACAAAGGATAAGGGTTGCGCTCGTTGCGGGACTTAACCCAACATTTCACAACACGAGCTGACGACAGCCATGCAGCACCTGTCTCACGGTTCCCGAAGGCACTAAGGCATCTCTGCCGAATTCCGTGGATGTCAAGAGTAGGTAAGGTTCTTCGCGTTGCATCGAATTAAACCACATGCTCCACCGCTTGTGCGGGCCCCCGTCAATTCATTTGAGTTTTAACC
+
CCCCCGGGGGGGGGGGGGGGGGGGGGGGGGGGGGGGGGGGGGGGGGGGGGGGGGGGGGGGGGDGGG@@BCEGGGGGGGGGGGGGGGGGCFGGFEGEGEGGGGGGGGGGGGGGGGGGGGGGGGGGGGGGGAFGGDFEGGGGGGGGGGGGGGGGGACGGGGGFGGGGGGGGGGGGGDCFGGGGGG?GFGGGGGGGGGDFCEFF?FFGGDECCFFFGGGG9CGGGECCFGGFFGGGGG5ECEFGFGFGGGGGGGGGGGF?FFFGGGGCE=8+<CE5CEGGGGECCEFGF7EGFGGGGGGGG<DC
@M01751:259:000000000-C669V:1:1101:26799:6822 1:N:0:AGAGTC
TCTCAGTCACGTCATCCCCACCTTCCTCCGGTTTATCACCGGCAGTCTCCTTTGAGTTCCCGACCGAATCGCTGGCAACAAAGGATAAGGGTTGCGCTCGTTGCGGGACTTAACCCAACATTTCACAACACGAGCTGACGACAGCCATGCAGCACCTGTCTCACGGTTCCCGAAGGCACTAAGGCATCTCTGCCGAATTCCGTGGATGTCAAGAGTAGGTAAGGTTCTTCGCGTTGCATCGAATTAAACCACCTGCTCCACCGCTTGTGCGGGACCCTGTCAATTCATTTGAGTTTTAACC
+
CCCCCFGGGGEGGGGGGGGGGGGGGFFFGGDFGGGGGGGGGGG>FFCFGGGFGGGGGD6FFGGGGG@8B8CFGGGGGFGGGGG?FGCFFGGGGEEGGGGGGGECEGGGGGGFGGGGGG7DGGF9FGFGDGGGGGGGGGGDGG+:FCFG?FGFGCGGFDFA,8@@F:FGCFGGGCE7DFGGFGGGGGFG9FFFGFGDGGG,?:FBFGGG<CFGFFCC<AEGGDFCGF9CGC5:>CG58CC:;C8FFGG7EF8**;86+3::CGE55CGGCGCE=*:CC**33++A<<++0<0+*3<CFC9*2
@M01751:259:000000000-C669V:1:1101:8224:6830 1:N:0:AGAGTC
AACCGAGAAACAGGATTAGTTACCCTGGTAGTCCACGCCGTAAACGATGTCGACTTGGAGGTTGTTCCCTTGAGGAGTGGCTTCCGGAGCTAACGCGTTAAGTCGACCGCCTGGGGAGTACGGCCGCAAGGTTAAAACTCAAATGAATTGACGGGGGCCCGCACAAGCGGTGGAGCATGTGGTTTAATTCGATGCAACGCGAAGAACCTTACCTACTCTTGACATCCACGGAATTCGGCAGAGATGCCTTAGTGCCTTCGGGAACCGTGAGACAGGTGCTGCATGGCTGTCGTCAGCTCGT
+
CCCCCGGGGGGGGGFGFEGGGGGGGCGFGGGGGGGGGGGGGGGGGGGGGGGGGGGGGGGGGGGGGGGGGGGGG?DGGGGGGGGGGGGGGGGGGGGGG@CFGFEGCFGGGGEGGGGGGEGGGGGGGGGGGGGGGGDFGFGGGDGGGGGGGGGGGGGEGDGGGGGGGGGGGGFGGGGGGGFGGGGGGGGGGGGGGGGGGGGGGGGGDFGGGGGGGGGGGGGGFGCFGGGGFEGGGGGFG8EGGFGGGGFFGGCGGCFF7FFGEGGGGGGCCECGG8C=FCC@?FFFGCCFEFCEGGFGGFCC)
@M01751:259:000000000-C669V:1:1101:4159:6857 1:N:0:AGAGTC
AACCGAGAAACAGGATTAGATACCCTGGTAGTCCACGCCGTAAACGATGAATGTTAGCCGTCGGGCAGTATACTGTTCGGTGGCGCAGCTACCGCATTAAACATTCCGCCTGGGGAGTACGGTAGCAAGATTAAAACTCAAAGGAATTGACGGGGGCCCGCACAAGCGGTGGAGCATGTGGTTTAATTCGAAGCAACGCGCAGAACCTTACCAGGTCTTGACATCCAACTAACGAGGCAGAGATGCGTTAGGTGCCCTTTGGGGAAAGTTGAGATAGGTGGTGCATGGTTGTCGTCAGCTC
+
CC<CCGEEGGGF86,CFGGFGE<FF9F8EEF9<EEC7@D7FGGG<C@CFCCFGEDFGG8F8@FCCFGEGEA@FFFFFCF7CEG<F7FEEFE<47@++CEFFDGEDGEFEEE<FFE:F=BFEFG7B<,?FGEEA<,<<AF9F9B8B<F,C=,B77+5@C:F7*<:F@8>>:*1*,<FFG9<,,6CE:CFGGFFE:CC<*=@FEE*<0AE?CF6+<C?C7<9+<9C+A?EC6C?GG5CE588>8>79+///;EF<+<8*+*+3C=ED*;CCF7CFC+<+00<*:CG+<F*9:*;A*2**:7:*
@M01751:259:000000000-C669V:1:1101:10748:6874 1:N:0:AGAGTC
AACCGAGAAACAGGATTAGATACCCTGGTAGTCCACGCCGTAAACGATGTCGACTTGGAGGTTGTTCCCTTGAGGAGTGGCTTCCGGAGCTAACGCGTTAAGTCGACCGCCTGGGGAGTACGGCCGCAAGGTTAAAACTCAAATGAATTGACGGGGGCCCGCACAAGCGGTGGAGCATGTGGTTTAATTCGATGCAACGCGAAGAACCTTACCTACTCTTGACATCCACGGAATTCGGCAGAGATGCCTTAGTGCCTTCGGGAACCGTGAGACAGGTGCTGCATGGCTGTCGTCAGCTCGT
+
CCCCCGGGGGGGGGGGGGGGGGGGGGGGGGGGGFFGGGGGGGGGGGGGGGGGGGGGGGGGGGGGGGGGGGGDFFGGGGGGGFGGGGGGGGGGFGGGGGGGFGGGGGGGGGGGGGFGGGGGGEGGGGGCGGGGGGGGGGGGGGGGGGGGGGGFGGGGGGGG>FGF7FCGGGGGG:CGGGGGGG:EGCGGFGGGGFGFFG>>CEEEGFGGGG?FGGGGGGGGGGGGGFGGGDG5EGGGGGGGGGGGGGGFGCFGGGGGFGGCEGGGGGDEDCEGG*AFGGGGGGGGFG>?E8<@GG7CCGGG)
@M01751:259:000000000-C669V:1:1101:5409:7036 1:N:0:AGAGTC
TCTCAGTCACGTCATCCCCACCTTCCTCCGGTTTATCACCGGCAGTCTCCTTTGAGTTCCCGACCGAATCGCTGGCAACAAAGGATAAGGGTTGCGCTCGTTGCGGGACTTAACCCAACATTTCACAACACGAGCTGACGACAGCCATGCAGCACCTGTCTCACGGTTCCCGAAGGCACTAAGGCATCTCTGCCGAATTCCGTGGATGTCAAGAGTAGGTAAGGTTCTTCGCGTTGCATCGAATTAAACCACATGCTCCACCGCTTGTGCGGGCCCCCGTCAATTCACTTGAGTTTTAACC
+
CCCCCGGGGGGGGDGEGGGGDGGGGGGGGGGEGGGGGGGGGGGGGGGGGGGGGGGGGGGFGFGGGG@88BC<FGGGGGGGGGGGGGGGGGGFGCFGGGEGGGGGGE7BECFFGFGGGGGGGDGGGGGGGGGGGGGGGGGDGGGEGGGGGCGAFFCFGGG8CFGGGGGGGGGDGGGGFGGDGGGGFFGGFAFGCGGGGGEGFGC@@FGFGCFFGFGFGFFFFFFFGFGFGFGGGEDEDC7ECFGGFFFCF8CEGGC800@CGGDEEE=EDCCE*::>:7=1/*/0<C++3C7E++3AC:C::
@M01751:259:000000000-C669V:1:1101:3301:7097 1:N:0:AGAGTC
AACCGAGAAACAGGATTAGATACCCTGGTAGTCCACGCCGTAAACGATGATAACTAGCTGTCCGGGCACTTGGTGCTTGGGTGGCGCAGCTAACGCATTAAGTTATCCGCCTGGGGAGTACGGCCGCAAGGTTAAAACTCAAAGGAATTGAAGGGGGCCTGCACAAGCGGTGGAGCATGTGGTTTAATTCGAAGCAACGCGCAGAACCTTACCAGCGTTTGACATGTCCGGACGATTTCCAGAGATGGATCTCTTCCCTTCGGGGACTGGAACACAGGTGCTGCATGGCTGTCGTCAGCTC
+
CCCCCGGGGFGGGGGGGGGGGGGGGGGGFGGGGFGGGGGGGGGGGGGFGGGAFGGGGGGDGGGGGGGGGGGGGGGGGGGGGGCEGGGCEGGGAFGGCCGGFGGFGGGGDFGDGG?EFEGGGGDEGEGGGEGGGGGGGGGGFFGGEFF<FGF,CFGDGGDGFFDFGGGGDGCFGGGGGGCFGGGGCFCFC<FGGGGGGGGGGGGGGGGCFDCF:FFGGGGGCEGFGGGGCECEEC>CFF7@999@;CEGG7@C9E7CGFGGF8?CEECFGFFGF*;C:*<6?+<9FEFF=F5*3CCF*:*:6
@M01751:259:000000000-C669V:1:1101:7048:7121 1:N:0:AGAGTC
TCTCAGTCACGTCATCCCCACCTTCCTCCAGTTTATCACCGGCAGTCTCCTTTGAGTTCCCGACCGAATCGCTGGCAACAAAGGATAAGGGTTGCGCTCGTTGCGGGACTTAACCCAACATTTCACAACACGAGCTGACGACAGCCATGCAGCACCTGTCTCAGCGTTCCCGAAGGCACCAAAGCATCTCTGCTAAGTTCGCTGGATGTCAAGAGTAGGTAAGGTTCTTCGCGTTGCATCGAATTAAACCACATGCTCCACCGCTTGTGCGGGCCCCCGTCAATTCATTTGAGTTTTAACC
+
CCCCCGGGGGGGGGGGGGGGGGGGGGGGGGGGGGGGGGGGGGGGGGGGGGGGGGGGGGGGGGGGGG@88@FGG>EGGG@FGGGGGGGGGGGGFGGGGDGGGGGGGGGGGGGFFGGEFGGGGGGFGGGGGGG7FGGGGGGGGGGGGFGGGGGFGGGCGFGDDFG=FGGGEGGGCGDGGGGGGGGGCGGGFGGGGFCGGGGG>GGGGGGGGGGGGGGFGFFGGGFFFGGGGGFGGEGGGGGGCEECCGCFGFG=EGCC9<FGGGGGE8*;+<*:?EEGEGGG=*:9FGGFFCCCGGGGGDDFD
@M01751:259:000000000-C669V:1:1101:13473:7158 1:N:0:AGAGTC
TCTCAGTCACGTCATCCCCACCTTCCTCCGGTTTGTCACCGGCAGTCTCCTTAGAGTGCCCACCATAACGTGCTGGTAACTAAGGACAAGGGTTGCGCTCGTTACGGGACTTAACCCAACATCTCACGACACGAGCTGACGACAGCCATGCAGCACCTGTGTCTGAGTTCCCGAAGGCACCAATCCATCTCTGGAAAGTTCTCAGCATGTCAAGGCCAGGTAAGGTTCTTCGCGTTGCTTCGAATTAAACCACATGCTCCACCGCTTGTTCGGGCCCCCGTCAATTCATTTGAGTTTTAAC
+
CCCCCGGFGGGFFGG9FGGGEDGGGGGGGGGGGGGGGGGGGEDGGGGGGFGGGGGGFEFGGGGGGGGCG@FFFGFGGGGFGCFFGFFFGFFGGGGGGDCFEGGGGGGGGGGG<BGFGGGGEFF<FGFGGGGDCGGGGGFGEGGDGGGCGFGGCFDGGGGGGFFGGGGGGGGFGGGGGFFFFGFFGFGCC<DCFGG@GGFGGDFG9F,?9?C,@<,<FFF7CF9BGFGG?CB8B@FCGGGGFGF=ECCG7C8CF88<8+<CG*;*:5C*C+A*:8EGGGGGGD75<<:+<9<EE*C?FECD>
@M01751:259:000000000-C669V:1:1101:9565:7172 1:N:0:AGAGTC
AACCGAGAAACAGGATTAGATACCCTGGTAGTCCACGCCGTAAACGATGATAACTAGCTGTCCGGGGACCTGGTCTTTGGGTGGCGCAGCTAACGCATTAAGTTATCCGCCTGGGGAGTACGGCCGCAAGGTTAAAACTCAAAGGAATTGACGGGGGCCTGCACAAGCGGTGGAGCATGTGGTTTAATTCGAAGCAACGCGCAGAACCTTACCAGCGTTTGACATGTCCGGACGATTTCCAGAGATGGATTTCTTCCCTTCGGGCACCTGCACACAGGTGCTGCATGGCTGTCGTCAGCTC
+
CCCCCGGGGGGGGGGGGGGGGGGGGGGGGGGGGGGGGGGGGGGGGGGGGGGGGGGGGGGGGGGGGGGGGGGGGDGFGGGGGGGGGGGGGGGGGGGGGGGGGGGGGGGGDG7FEGGGGGGGGDGG7CFGGGGCFGGGGGGGGGGGGFGGF9AFEGCFGG7FGGGGGGG:*<C@CFGF*:FFGGGFFFGGGGGGGCGCFGGDGGGGGGGGGGGGFGGGG5CGDGGGGGGG+?GGGGDCFC?FGGGGGGGGFGCFGG7C?6EGF*:E588EFFFC++2AFCFFFGG?:C?C8?EGCCC=*:CCC
@M01751:259:000000000-C669V:1:1101:14933:7231 1:N:0:AGAGTC
TCTCAGTCACGTCATCCCCACCTTCCTCCGGTTTATCACCGGCAGTCTCCTTTGAGTTCCCGACCGAATCGCTGGCAACAAAGGATAAGGGTTGCGCTCGTTGCGGGACTTAACCCAACATTTCACAACACGAGCTGACGACAGCCATGCAGCACCTGTCTCACGGTTCCCGAAGGCACTAAGGCATCTCTGCCAAATTCCGTGGATGTCAAGAGTAGGTAAGGTTCTTCGCGTTGCATCGAATTAAACCACATGCTCCACCGCTTGTGCGGGCCCCCGTCCATTCATTTGAGTTTTAACC
+
CCCCCGGGGGEGGGGGGGGGGGGGGGGGGGGGGGGGGGGGGGGGGGGGGGGGGGGGGGGGGGGGGG@88BCFGGGGGGFGGFGGGGFGGGGGGGGGGGGGGGGGGGGDGGGGGGGGGGGGGGGGGGGGGGGGCGGGGGGGGGGGGGGGGGGGGDGGGGGGCGGGGGFGGGGGGGGGGGGGCGGGGGGGFGGGGGGGGGDFGCC@EEFEGGGGGGGGGGGGGGFGG@CGGGF?EEGEEGFCCG6CFGGGD?FGGG?F7C:?CGGGGEECFFGG5EEGEED***:CC99F99@?FGGGGGFGC
@M01751:259:000000000-C669V:1:1101:24660:7231 1:N:0:AGAGTC
TCTCAGTCACGTCATCCCCACCTTCCTCCGGTTTATCACCGGCAGTCTCCTTTGAGTTCCCGACCGAATCGCTGGCAACAAAGGATAAGGGTTGCGCTCGTTGCGGGACTTAACCCAACATTTCACAACACGAGCTGACGACAGCCATGCAGCACCTGTCTCACGGTTCCCGAAGGCACTAAGGCATCTCTGCCAGTCGTCCGGACATGTCAAACGCTGGTAAGGTTCTGCGCGTTGCTTCGAATTAAACCACATGCTCCACCGCTTGTGCAGGCCCCCGTCAATTCCTTTGAGTTTTAAC
+
CCCCCGGGGGGGGGGGGGGGGGGGGGGGGGGGGGGGGGGGGGGGGGGGGGGGGGG?FGGGGGGGGGFFFGGGEGGDFGGGGGGGGGGGGFGGGGGDGEGGGGCEGG@FGGGGGGGGGG7FDCFGFGG9FGGDFGFGFGGEGGGGGGGGGGGGGFGGCCFGFGGGGGGGGGGGFGGEGFFCFGGGGGGGGGGGGGGGGGG@FGGDGEGFGAFGGDFCFFE>CFG6@@FDFGD5CE>55CG<F8FGGGFFGGGF=C8+<<CFC@F=EGGGGGGFCFEECG**:75*<<7C?CF?ACFGGGGGD
@M01751:259:000000000-C669V:1:1101:13971:7238 1:N:0:AGAGTC
TCTCAGTCACGTCATCCCCACCTTCCTCCGGTTTGTCACCGGCAGTCTCCTTAGAGTGCCCACCATAACGTGCTGGTAACTAAGGACAAGGGTTGCGCTCGTTACGGGACTTAACCCAACATCTCACGACACGAGCTGACGACAGCCATGCAGCACCTGTGTCAGAGTTCCCGAAGGCACCCATCCATCTCTGGAAAGTTCTCAGCATGTCAAGGCCAGGTAAGGTTCTTCGCGTTGCTTCGAATTAAACCACATCATCCACCGCTTGTGCGGGTCCCCGTCAATTCCTTTGAGTTTTAAT
+
CCCCCGGGGGGGGGGGGGGGGGGGGGGGGGDGGGGGGGGGGGGGGGGGGGGGGGGGGGGGGGGGGGGGGGGGGGGGGGGGGGGGGGGGGGGGGGGGGGGGGGGGGGGGGGGGGGGGGGGGGGGAGGGGGGGGGGDGGGGGGGGGGGG?FGGGGGGGGGGGGGGGGGGGGGGGGGDFGGGGGGGFGFGGGGGGGGGGGGGGF@FGGGGGGGCFCGEFCCF><CEFGFGDFCBCFEFGEGGGGGGFGGGGGGCFGGGGGGFGGGGGGGDGGCC*:5EEGFGGCEGGGGCCFGF7<CCGGGGDC
@M01751:259:000000000-C669V:1:1101:18577:7342 1:N:0:AGAGTC
TCTCAGTCACGTCATCCCCACCTTCCTCCGGTTTATCACCGGCAGTCTCCTTTGAGTTCCCGACCGGATCGCTGGCAACAAAGGATAAGGGTTGCGCTCGTTGCGGGACTTAACCCAACATTTCACAACACGAGCTGACGACAGCCATGCAGCACCTGTCTCACGGTTCCCGAAGGCACTAAGGCATCTCTGCCAAATTCCGTGGATGTCAAGAGCAGGTAAGGTTCTTCGCGTTGCATCGAATTAAACCACATGCTCCACCGCTTGTGCGGGCCCCCGTCAATTCCTTTGAGTTTTAATT
+
CCCCCGGGGGGGGGGGGGGGGGGGGGGGGGGGGEGGGGGGEGGGGGGFGGGGGGFGGFGGGGGGGGGGGGGGGGGGGGGGGGGGGGGGCFGGGGGGGGGGGGGGGGG@EFFFGGGFGGGGGFGFEFGGGGGED@CFGGG7CGGDGGGGGGGFGGGGGGGGGGFGGDCCCFGGGEGCFGGGGGGGGGGGGGFCFGFF@CFFGGGGGGGGGGGGGFGGGGGCBFFGGFFFGGGGGGG5EGGCEGFFGFF7C88CGF?<0<CGG6ECEEGF6CEG85C=EEG::::EFC@FGGF+AFCFFGCF*
@M01751:259:000000000-C669V:1:1101:4164:7343 1:N:0:AGAGTC
TCTCAGTCACGTCATCCCCACCTTCCTCCGGTTTATCACCGGCAGTCTCCTTTGAGTTCCCGACCGAATCGCTGGCAACAAAGGATAAGGGTTGCGCTCGTTGCGGGACTTAACCCAACATTTCACAACACGAGCTGACGACAGCCATGCAGCACCTGTCTCACGGTTCCCGAAGGCACTGAGGCATCTCTGCCAGATTCCGTGGATGTCAAGAGGAGGTAAGGTTCTTCGCGTTGCATCGAATTAAACCACATGCTCCCCCGCTTGTGCGGGCCCCCGTCAATTCATTTGATTTTTAACC
+
CCCCCFFGGGGGGCFFGGGG>FGFGGDDFFGG7@FCFDFFGGDGGGFGGGGCFGAFEFFG9BFECF@86BFFCFGGC9DFCFFGG<FFFFFFGGGGDGGGGGGGCFEGG8FFGGEG@FEGCFDFGDCF+BFG7@=FFGGFFGGGGGGGFDG<AFFGFG;8DFGFG7<<*?BCEE@CCGFG:FCGGGF7BFG@::FFFF:<F,?7FEFGG?FG<?:*2F7FAGGGFGGGF+CEEGG5>++<*;CG>7<F:858E@6<9@6*2*:?EGCF+<CE=CEEC75;5E=9C?+0<<:F+0<?FCGF:
@M01751:259:000000000-C669V:1:1101:7726:7354 1:N:0:AGAGTC
AACCGAGAAACAGGATTAGATACCCTGGTAGTCCACGCCGTAAACGATGTCGACTTGGAGGCTGTGAGCATGACTCGTGGCTTCCGGAGCTAACGCGTTAAGTCGACCGCCTGGGGAGTACGGCCGCAAGGTTAAAACTCAAAGGAATTGACGGGGGCCTGCACAAGCGGTGGAGCATGTGGTTTAATTCGAAGCAACGCGCAGAACCTTACCAGCGTTTGACATGTCCGGACGATTCCCAGAGATGGGTCTCTTCCCTTCGGGGACTGGAACACAGGTGCTGCATGGCTGTCGTAAGCTC
+
CCCCCGGGGGGGGGGGGGGGFGGGGGGGGGGGGFGGGGGGGGGGGGGGGGGGGGGGGDFGGGGGGGGGGGGGGGGFFGFGGGGGGGGGGGGGCEFFGFGGGGGGGGGGGGGGGGGGGEGGGGGGEGDGGGGGAGG9DDFFFGGGG?EFG9FFGGGGGGGGGGGGGGGGGGGGGGGGFFDCGGGGGGFCCFGGGEGFGFGDECE88EFFFGGG+<FGGGGG>FG799<9CEDEGCEGGC797@>@FGGGGCF@9CFGECGFFFDGGE5:8/*<+0;=EGGFG7FCF7:FGGGF6:F*:16:*
@M01751:259:000000000-C669V:1:1101:18719:7431 1:N:0:AGAGTC
TCTCAGTCACGTCATCCCCACCTTCCTCCGGTTTATCACCGGCAGTCTCCTTTGAGTTCCCGACCGAATCGCTGGCAACAAAGGATAAGGGTTGCGCTCGTTGCGGGACTTAACCCAACATTTCACAACACGAGCTGACGACAGCCATGCAGCACCTGTCTCACGGTTCCCGAAGGCACTGAGGCATCTCTGCCAGATTCCGTGGATGTCAAGAGTAGGTAAGGTTCTTCGCGTTGCATCGAATTAAACCACATGCTCCACCGCTTGTGCGGGCCCCCGTCAATTCATTTGAGTTTTAACC
+
CCCCCGGGGGGGGGGGGGGGGGGGGGGGGGGGGGGGGGGGGGGGGGGGGGGGGGGGGGGGGGGGGG@88BCFGGGGGGGGGGGGGGGGGGGGGGGEGDGGGGGGGGGGGGGGGGGGGGGGGGGGGGGGGGGGGGGGGGGGGGGGGGGGGGGGGFGGGGGG;;=FFGGGGGGGGGGGGGGGGGGGGGGGGGGGGGGGGGFGGGGGGGGGGGGGGGGGGGGGGGGGFF@CGCFGGEGGGGGGCFGGGGGGGGGCFGGG:?@EGGGGGGGCEFGGGGGGGGGEG55EGGGGGGGGGGGFGGDGC
@M01751:259:000000000-C669V:1:1101:6232:7456 1:N:0:AGAGTC
AACCGAGAAACAGGATTAGATACCCTGGTAGTCCACGCCGTAAACGATGTCGACTTGGAGGTTGTTCCCTTGAGGAGTGGCTTCCGGAGCTAACGCGTTAAGTCGACCGCCTGGGGAGTACGGCCGCAAGGTTAAAACTCAAATGAATTGACGGGGGCCCGCACAAGCGGTGGAGCATGTGGTTTAATTCGATGCAACGCGAAGAACCTTACCTACTCTTGACATCCACGGAATTCGGCAGAGATGCCTTAGTGCCTTCGGGAACCGTGAGACAGGTGCTGCATGGCTGTCGTCAGATCGT
+
CCCCCGGGGGGGGGGGGGGGGGGGGGGGGGGGGGGGGGGGGGGGGGGGGGGGGGGGGGFFGGGGGGGGGGGEGGGGGGGEGFGGGDCGGGGGGGGGGGGGGFGGGGGGGGGGGGGDDGGGGGDEF:FFGGGFGFFGGGGGGGGGGGG9FFGGDGGGGGGGGD*1<CEFGGDD*8<FGCGCFF7FGGGGGGGGGGGFGGCEE>EEG?FGGGGGGGGGF?CFCFDFGGGGFDGG5CF<@GGGEFFD9ACF+<FGG+CFG7+;EEGEFFCCC5/:AEF*:+<FGFGFFGGFEGCFF5C5+09<*
@M01751:259:000000000-C669V:1:1101:9679:7540 1:N:0:AGAGTC
AACCGAGAAACAGGATTAGATACCCTGGTAGTCCACGCCGTAAACGATGATAACTAGCTGTCCGGGGACATGGTCTTTGGGTGGCGCAGCTAACGCATTAAGTTATCCGCCTGGGGAGTACGGTCGCAAGATTAAAACTCAAAGGAATTGACGGGGGCCTGCACAAGCGGTGGAGCATGTGGTTTAATTCGAAGCAACGCGCAGAACCTTACCAGCGTTTGACATGTCCGGACGATTTCCAGCGATGGATCTCTTCCCTTCGGGGACTGGAACACCGGTGCTGCATGGCTGTCGTCAGCTC
+
CCCCCGGGGGGGGGECGGGGGGGFFGGGFGFFGGGGGGGGGGGGGGGFFGGGGGGGGGGGGGGGGGGGGGGGG9EFEGGGGGGGGGDGGGGGFGGGGGGGGGGGGGFGDGGGGGGEGGDFGGGGGGGGGGGFFGGGGGCGFGGGGFBFGGGGGGGGGGGGCGGGGGGGGGGDG>CGGGGCFGC@FGGGFFFGGGGGGGGDEGGGGGFGFEFCGGGC:AECEGGGG6F+<CCGGGDEFGGGGG+?5C>CFEFF??FGFGGGGGGGG8:;F5*0+0**:>75CFGGF:C>CF5FFFCFGC9*2
@M01751:259:000000000-C669V:1:1101:8189:7553 1:N:0:AGAGTC
TCTCAGTCACGTCATCCCCACCTTCCTCCGGTTTATCACCGGCAGTCTCCTTTGAGTTCCCGACCGAATCGCTGGCAACAAAGGATAAGGGTTGCGCTCGTTGCGGGACTTAACCCAACATTTCACAACACGAGCTGACGACAGCCATGCAGCACCTGTCTCACGGTTCCCGAAGGCACTGAGGCATCTCTGCCAGATTCCGTGGATGTCAAGAGTAGGTAAGGTTCTTCGCGTTGCATCGAATTAAACCACATGCTCCACCGCTTGTGCGGGCCCCCGTCAATTCATTTGAGTTTTAACC
+
CCCCCGGGGGGGGGGGGGGGGGGGGGGGGGGGGGGGGGGGGGGGGGGGGGGGGGFFGGGGGGGGGG@8BCEFGDGGGGGGGFGGGGGGGFGGGDGGGEGGGGGGGGGGGGGGGGGGGGGGGGGGGGGFGGGGGEDFGGGGGGGGGGGGGGGGGGGGGGGGFFGGGGGECFF<FEGGGGGGGGGFGGGGGGGGGGGGEGGGGGGFGGDFGGGGGGGGGFFC@FGGFGCEGGGGGGGEGGFGGGGGGGGCGGGGGGGFC@FG6E=CEGGF8CCGEGCGGGDEC55<?C@FEGCEEEFGGCF7:
@M01751:259:000000000-C669V:1:1101:9715:7582 1:N:0:AGAGTC
TCTCAGTCACGTCATCCCCACCTTCCTCCGGTTTATCACCGGCAGTCTCCTTTGAGTTCCCGACCGAATCGCTGGCAACAAAGGATAAGGGTTGCGCTCGTTGCGGGACTTAACCCAACATTTCACAACACGAGCTGACGACAGCCATGCAGCACCTGTCTCACGGTTCCCGAAGGCACTAAGGCATCTCTGCCGAATTCCGTGGATGTCAAGAGTAGGTAAGGTTCTTCGCGTTGCATCGAATTAAACCACATGCTCCACCGCTTGTGCGGGCCCCCGTCCATTCATTTGAGTTTTAACC
+
CCCCCGGGGGGGGGGGGGGGGGGGGGGGGGGGGGGGGGGGGGGGGGGFGGGGGDFGGGGGFGGGGG@8BB<DFEGGGGGGGGGGGGGGGGGGGDGGG7FEFGGGGGG7CFFCFDGCFGEGGGFGGFCGGGGGGCEGGGD@FGGGGGGCFGGGGGGGGFFGAFAGGGGGEGGGDGGGGGGGGGGGC7FFGGFGDFDGGGGGFFG7EGGFGGGGCGGGGFCEGFDFFFGGGGGE>EGGG?EGGGGG:CGGGGFGGG<C7CFGGF5E/8;E67*:C=E/:C=EE*5C9:?FGG7<EGGGGC**2
@M01751:259:000000000-C669V:1:1101:8208:7605 1:N:0:AGAGTC
AACCGAGAAACAGGATTAGATACCCTGGTAGTCCACGCCGTAAACGATGTCGACTTGGAGGTTGTTCCCTTGAGGATTGGCTTCCGGAGCTAACGCGTTAAGTCGACCGCCTGGGGAGTACGGCCGCAAGGTTAAAACTCAAATGAATTGACGGGGGCCCGCACAAGCGGTGGAGCATGTGGTTTAATTCGATGCAACGCGAAGAACCTTACCTACTCTTGACATCCACGGAATTTGGCAGAGATGCCTTAGTGCCTTCGGGAACCGTGAGACAGGTGCTGCATGGCTGTCGTCAGCTCGT
+
CCCCCGGGGGGGGGGGGGGGGGGGGGGGGGGGGGGGGGGGGGGGGGGGGGGGGGGGGGDGGGGGGGGGGGGGGGGGGGGGGGGGGGGGGGGFGGGGGGGGGGGGEGGGGGGGGGGGGGGGGGGGCGGGGGGGGGGGGGGGGGGGGGGGGGGGGGGGGGGGGGGGGGGGGGGGGGGGGGGGGGGGGGGGGGGGGGGGGGGGGGGGGGGGGGGGGFFGGGGGFGGGGGGGGGGEGGGCFFGGGGGFFCCGGGFGGFGFFGFCGGEGGGGGFGGGF68CFFGGFF<FGGFC5;EGGGGGGC491
@M01751:259:000000000-C669V:1:1101:18548:7805 1:N:0:AGAGTC
AACCGAGAAACAGGATTAGATACCCTGGTAGTCCACGCCGTAAACGATGTCGACTTGGAGGTTGTTCCCTTGCGGAGTGGCTTCCGGAGCTAACGCGTTAAGTCGACCGCCTGGGGAGTACGGCCGCAAGGTTAAAACTCAAATGAATTGACGGGGGCCCGCACAAGCGGTGGAGCATGTGGTTTAATTCGATGCAACGCGAAGAACCTTACCTACTCTTGACATCCACGGAATTCGGCAGAGATGCCTTAGTGCCTTCGGGAACCGTGAGACAGGTGCTGCATGGCTGTCGTCAGCTCGT
+
CCCCCGGGGGGGGGGGGGGGGGGGGGGGGGGGGGGGGGGGGGGGGGGGGGGGGGGGGGGGGGGGGGCFGGFG,CEGGGGGGGGGGGGGGGGFECFGGGGGGGGGGGGGGDGGGGGGGGGGGGGGGGGGGGGGGGGGGGGDFGGGDCFGGGGGGGGGGGGGGGGEDGGGGDFEFFGCFGFBFGF>FGFGGGGDGGGEFGGGGDEC5@8FCGFGFEGDGGGCCGGGF?FGFDGDC8<CFFG5CCCFGG??7C+CGFGGFGG>CEC8@88EGFGDGCC5FFGGGGFCG>@CEGGGGG5EF?91/
@M01751:259:000000000-C669V:1:1101:22942:7914 1:N:0:AGAGTC
AACCGAGAAACAGGATTAGATACCCTGGTAGTCCACGCCGTAAACGATGTCAACTAGCCGTTGGGAGTCTTGAACTCTTAGTGGCGCAGCTAACGCATTAAGTTGACCGCCTGGGGAGTACGGCCGCAAGGTTAAAACTCAAATGAATTGACGGGGGCCCGCACAAGCGGTGGAGCATGTGGTTTAATTCGAAGCAACGCGAAGAACCTTACCAGGCCTTGACATCCAATGAACTTTCCAGAGATGGATTGGTGCCTTCGGGAGCATTGAGACAGGTGCTGCATGGCTGTCGTCAGCTCGT
+
CCCCCGGGGGGGGGGGGGGGGGGGGGGGGGGGGGGGGGGGGGGGGGGGGGGGGGGGGGGGGGGGGGGGGGGFGGGGGGGCFGGGGGGGGGGG<FGGGGGGGGGGGGGGGGGGGGGGGGGGGGGGDGGEGGGGGGGGGGGGGGGGGGGGGFGGGGGGGGGGGGGGGGGGGGGGGGGGG:FGGGGG:FGGGCGGFGGCFFGGGGGGEGGGGGG6FGGGGGFFFGFDGGFCFDFGGGGGGGGGEGGGC7@E7<FFGFGGGECC;E8=5EFG?CGFFFCFGCCF?CGGGFGG5E68:>=EFFG7)
@M01751:259:000000000-C669V:1:1101:24561:8121 1:N:0:AGAGTC
AACCGAGAAACAGGATTAGATACCCTGGTAGTCCACGCCGTAAACGATGTCGACTTGGAGGTTGTTCCCTTGAGGAGTGGCTTCCGGAGCTAACGCGTTAAGTCGACCGCCTGGGGAGTACGGCCGCAAGGTTAAAACTCAAATGAATTGACGGGGGCCCGCACAAGCGGTGGAGCATGTGGTTTAATTCGATGCAACGCGAAGAACCTTACCTACTCTTGACATCCACGGCATTTGGCAGAGATGCCTTAGTGCCTTCGGGAACCGTGAGACAGGTGCTGCATGGCTGTCGTCAGCTCGT
+
CCCCCGGG;FFGGGGGFGGGFFG,EGGGFFFGGFGGGGGGGGGGGDGGGFGGGGGGGFFGGGGGGGFCFGGGGGFGCGGGGGFGGGG:FGGGCGGGGGGGFCFGGGGGGGGGGGGGGEGGGGDCGGGGEGGGGGGGFFF<3DFGFCGG9,@FFEDG:E>FGF:CFFGGGGGGGGG:FFGDGGG>ECFGGFGG9FGFGFGGEEGGE?FC8FFECFGGGE:F??F7<@?08?E*?GFECDF:CCGGGFFF7AC7CCGFGGGFDEECAEGEG55:0225<+6CGFFFGGGFGGFGFGCCDE7*)
@M01751:259:000000000-C669V:1:1101:15130:8145 1:N:0:AGAGTC
AACCGAGAAACAGGATTAGATACCCTGGTAGTCCACGCCGTAAACGATGTCGACTTGGAGGTTGTTCCCTTGAGGAGTGGCTTCCGGAGCTAACGCGTTAAGTCGACCGCCTGGGGAGTACGGCCGCAAGGTTAAAACTCAAATGAATTGACGGGGGCCCGCACAAGCGGTGGAGCATGTGGTTTAATTCGATGCAACGCGAAGAACCTTACCTACTCTTGACATCCACGGAATCTGGCAGAGATGCCTTAGTGCCTTCGGGAACCATGAGACAGGTGCTGCATGGCTGTCGTCAGCTCGG
+
CCCCCGGGGGGGGGGGGGGGGGGGGGGGGGGGGGGGGGGGGGGGGGGGGGGGGGGGGGGGGGGGGGGGGGGGFFGGGGGGGGGGGGG7FGGGGGGGGGGGGGGGGGGGDGGGGGGGGGGGGGGGGGGGGGGGGGGGGGGGGGGGGGGGGGGGGGGGGGGGGGGGGGGFGGGGGGGGGGGGGGGGGGGGGGGGGGGGGGGGGGGGGGGFGGGGGGGGGGGGGGGFGD@FFGDDEFGFGGGFGFGGGGGGGGGGGGCEGGFGGGGGGGFGGCFFGGGGGGGFGFGGGGG6EGFG**2>FFFD)
@M01751:259:000000000-C669V:1:1101:24214:8222 1:N:0:AGAGTC
AACCGAGAAACAGGATTAGATACCCTGGTAGTCCACGCCGTAAACGATGTCGACTTGGAGGTTGTTCCCTTGAGGAGTGGCTTCCGGAGCTAACGCGTTAAGTCGACCGCCTGGGGAGTACGGCCGCAAGGTTAAAACTCAAATGAATTGACGGGGGCCCGCACAAGCGGTGGAGCATGTGGTTTAATTCGATGCAACGCGAAGAACCTTACCTACTCTTGACATCCACGGAATCTGGCAGAGATGCCTCAGTGCCTTCGGGAACCGTGAGACAGGTTCTGCATGGCTGTCGTCCGATCGT
+
CCCCCCEGGGGGGGFGGGGGGGGGGGFGGGFGGGGGGGGGDGGGGGGDFGFGGGGDFGGEDGGFGGGGGGGGGGGGDF@CCFCGGGGGGFFFAF@FGGGGGGGGGDGGGGGEGGGGEFFGFCFEFDEGCGGDGCF<BFGFGGGGGGCGC,EG>FCFEGGF7CFGGGGFECC7=*2<<9FCCE:F@7FFGGGGFFGGGGGGG5C>E?;ECGFGGGGGGGGGGFGGGDGFGECGGF?CFDGGCF*CFFFGGGC609CCCCFFCE*8EF5CFGG+<FFC<+<:9?<ECGFGGG?/:7***21)2
@M01751:259:000000000-C669V:1:1101:25257:8233 1:N:0:AGAGTC
AACCGAGAAACAGGATTAGATACCCTGGTAGTCCACGCCGTAAACGATGTCGACTTGGAGGTTGTTCCCTTGAGGAGTAGCTTCCGGAGCTAACGCGTTAAGTCGACCGTCTGGGGAGTACGGCCGCAAGGTTAAAACTCAAATGAATTGACGGGGGCCCGCACAAGCGGTGGAGCATGTGGTTTAATTCGATGCAACGCGAAGAACCTTACCTACTCTTGACATCCACGGAATTCGGAAGAGATGCCTTAGTGCCTTCGGGAACCGTGAGACAGGTTCGGCATGGATGTCGTCAGCTCGG
+
CC<A<FFGG<@F@@F<DEGGGDFC,C8FFF<C@CF96@,@F@BFF@@D<;,6C@:CEF8D,@E<CFGFD,E<CCE,BC,CF<F<6BF:@F<CE8F+FFG7C<BD+44@@++B?E,+BF:AB+=CBF@==CFGFCC<D,:F8,,C,8,BCF,,8++@*>**1><FFCF:<CBFE**+*?,<F,+4<FEF?:B,,7<A,?7CC*/8C?@5FF78+<+<ACEG7E:C?<:+0;*2*;EC88*28*;8++0<999:CGF+A99*8**//**1**;7+0;5++0**::=>>80<++*2:>*3+*7)
@M01751:259:000000000-C669V:1:1101:16027:8234 1:N:0:AGAGTC
AACCGAGAAACCGGATTAGATACCCTGGTAGTCCACGCCGTAAACGATGTCGACTTGGAGGTTGTTCCCTTGAGGAGTGGCTTCCGGAGCTAACGCGTTAAGTCGACCGCCTGGGGAGTACGGCCGCAAGGTTAAAACTCAAATGAATTGACGGGGGCCCGCACAAGCGGTGGAGCATGTGGTTTAATTCGATGCAACGCGAAGAACCTTACCTACTCTTGACATCCACGGAATTTGGCAGAGATGCCTTAGTGCCTTCGGGAACCGTGAGACAGGTGCTGCATGGCTGTCGTCAGCTCGT
+
CCCCCGGGGGGGGGGGGGGGGGGGGGGGGGGGGGFGGGGGGGGGGGGGGGGGGGGGGGFGGGGGGGGGGGGG9FGGGGGGGGGGGGGGEGGGGGGGGGGGGGGGGGGGGGGGFGGGGGGGGGDGDGGEGGGGGGGGGGGGFGGGGGGGGGGGDEGGGGDGDGCFGGGGGGGGGGGGFFGGGGCFGGGGGGGGGGGEFGGDDGGGGGGGGGFGGGFGFFGGGGGGGCFGGDECCGGFFGGEGFFCEGGGGGGGGCGGGGGG>E=EGGEGFGEGGGFGGCFGFGCECECFECC8FFGGCFFD3
@M01751:259:000000000-C669V:1:1101:22390:8339 1:N:0:AGAGTC
AACCGAGAAACCGGATTAGATACCCTGGTAGTCCACGCCGTAAACGATGTCGACTTGGAGGTTGTTCCCTTGAGGAGTGGCTTCCGGAGCTAACGCGTTAAGTCGACCGCCTGGGGAGTACGGCCGCAAGGTTAAAACTCAAATGAATTGACGGGGGCCCGCACAAGCGGTGGAGCATGTGGTTTAATTCGATGCAACGCGAAGAACCTTACCTACTCTTGACATCCACGGAATTCGGCAGAGATGCCTTAGTGCCTTCGGGAACCGTGAGACAGGTGCTGCATGGCTGTCGTCAGCTCGG
+
@CCCCGGGGGGGGCFEFGGGGGGFEFFGGGFGGFFGGGGGGGGGGEGGGGGGG7CGGGGGGGGGGGGGGGGGGGGGGGGGGEGFGEGGGGGGAFGGGGGGGFGFEFGGGGGGGGGGGGGGGGDGGGGGGGGCFGGGGGGGF,FGGFGGGGGGGGEGDGDCGGGGGGGGGDEEEFFGF9FGGGGGFGGGGFG7+@EGGGGGE/8CGCFFGFGGD7<FGGGG7FGGFGGGGGGGEGGFGGGGEFGGGGGGGFGFGGGGGGGFEG5=CFGECFDCFGFGGGGFFFC<CCFGDCFF=A57?<*9)
@M01751:259:000000000-C669V:1:1101:17529:8362 1:N:0:AGAGTC
AACCGAGAAACAGGATTAGATACCCTGGTAGTCCACGCCGTAAACGATGATAACTAGCTGTCCGGGGACATGGTCTTTGGGTGGCGCAGCTAACGCATTAAGTTATCCGCCTGGGGAGTACGGTCGCAAGATTAAAACTCAAAGGAATTGACGGGGGCCTGCACAAGCGGTGGAGCATGTGGTTTAATTCGAAGCAACGCGCAGAACCTTACCAGCGTTTGACATGTCCGGACGACTTCGAGAGATCGATTTCTTCCCTTCGGGGACTGGAACACAGGTGCTGCATGGCTGTCGTCAGCTC
+
CCCCCGGGGGGGGGGGGGGGGGGGGGGGGGGGGGGGGGGGGGGGGGGGGGGGGGGGGGGGGGGGGDGGGGGGGGGGGGGGGGGDGGGGGGGG9EEGGDGGGGGGGGGGGGGGGGGGGGGGGGGGGGGGGGGGGGGGGGGGGGGGGGGGGGGGGGECECFGGGGGGGGGGGGGGGGGGGGGGGGGGGGGGGGGGGGGEFGGGGGGGGGGGGFFFGGGGGGGGGGGGFGFGGGGGGGC>EFEC*/?FFGF:EFGGGG7<FFGGCGDEGEFGGGGGG6/CGG?FGGGFGGFGGGGGFGGGGGCC
@M01751:259:000000000-C669V:1:1101:18891:8437 1:N:0:AGAGTC
TCTCAGTCACGTCATCCCCACCTTCCTCGCGGCTTATCACCGGCAGTCTCCCTAGAGTGCCCAACTGAATGATGGCAACTAAGGACGTGGGTTGCGCTCGTTGCGGGACTTAACCCAACATCTCACGACACGAGCTGACGACAGCCATGCAGCACCTGTGTGCACGCCTCCGAAGAGGATCCCCGATCTCTCGAGGTAACATGCCATGTCAAGGGATGGTAAGGTTCTGCGCGTTGCTTCGAATTAAACCACATGCTCCACCGCTTGTGCGGGCCCCCGTCAATTCCTTTGAGTTTTAATC
+
CCCCCGFGGGGGGGGGGGGGGGCFFGGGGGGGDDGGGGGGGGGGGGGGFGGFFEFGGFFFDGGGGGGCFGGGGGFGGGGGGGGG<FFGGGGGGGGGGGGDGGGGGGG7FGGGGCGGGFGGGGFGGCGGGGGGGCFFEDGGGGFGGGGGGGDCGFGG@ECFFGGGGGGG,FGGGBE:FDC3CFFCC@:F*??F7FCFGFFFGFFDFFCFAFGFGGG8*AFGFGGGEGGGGGGGGEGGGGGFGEE6@9?FGGGG5C+8+<F88CGEEG5C?FGG58EG57*;AE*<@C7<F7<+:EGGGG4F*
@M01751:259:000000000-C669V:1:1101:6522:8451 1:N:0:AGAGTC
AACCGAGAAACAGGATTAGATACCCAGGTAGTCCACGCCGTAAACGATGTCGACTTGGAGGTTGTTCACTTGAGGAGTGGCTTCCGGAGCTAACGCGTTAAGTCGACCGCCTGGGGAGTACGGCCGCAAGGTTAAAACTCAAATGAATTGACGGGGGCCCGCACAAGCGGTGGAGCATGTGGTTTAATTCGATGCAACGCGAAGAACCTTACCTACTCTTGACATCCACGGAATCTGGCAGAGATGCCTCAGTGCCTTCGGGAACCGTGAGACAGGTGCTCCATGGCTGTCGTCAGCTAGT
+
CCCCCGGGGFGGGGFFGGGGGGGGGGGGGGGGGGFFGGGEGGGGGGGGGGGFEFGEGGDGDFFGGGGGGGGGGGGGGGGGGGGGGGGGFDGFFFCGEGGGGGGGGGGGDGGEGGGDGGGGGGEGGEGEEGF<FFADGDBFCFFGFGGDACFGEEGGGGEGEG7@FGGGGEF::F::CFGFDFC:<BBFC9FFCCC,CFGGDGEGGGGGGGG+<0<CFFFF??FFG:8CFE8EEFGGGC?FCCGGGF7E:C86+<CCF<FGG*8CCEEE;@*<9*0:@CDE+<+<+2CGGFF*AFGD7+*0*
@M01751:259:000000000-C669V:1:1101:4740:8533 1:N:0:AGAGTC
AACCGAGAAACAGGATTAGATACCCTGGTAGTCCACGCCGTAAACGATGTCGACTTGGAGGTTGTTCCCTTGAGGAGTGGCTTCCGGAGCTAACGCGTTAAGTCGACCGCCTGGGGAGTACGGCCGCAAGGTTAAAACTCAAATGAATTGACGGGGGCCCGCACAAGCGGTGGAGCATGTGGTTTAATTCGATGCAACGCGAAGAAACTTACCTACTCTTGACATCCACGGAATTCGGCAGAGATGCCTTAGTGCCTTCGGGAACCGTGAGACAGGTGCTGCATGGCTGTCGTCAGCTCGT
+
CCCCCGGGGGGGGGGFGGFGGGGGGGGGGGGGGGGGGGGGGGGGGGDFGGGGGGGGFGGGGFEFGGGGGGGGGGGGGFFGGCFGGGGEFGFGF8FFGGGGGGGGGEGGGCE7BFGGEGCBFFEGGDCECFCFFGG9<,BFFF9CFFGGGGGGGGGEGGGGGGCGGGFFEGF@GGGCGGGFGFGFGGGGGGGG9FEGGF5EGG5CEG*8FCF?:FFGG8CG7FGGGFFGGGGGGGFE1A5?EFFG7CC:C?EGF:CGGG?5CCEEGGG5E5*9FG*:@F?FF66:9FE68FFF7**2<+**/
@M01751:259:000000000-C669V:1:1101:23525:8542 1:N:0:AGAGTC
AACCGAGAAACCGGATTAGATACCCTGGTAGTCCACGCCGTAAACGATGTCGACTTGGAGGTTGTTCCCTTGAGGAGTGGCTTCCGGAGCTAACGCGTTAAGTCGACCGCCTGGGGAGTACGGCCGCAAGGTTAAAACTCAAATGAATTGACGGGGGCCCGCACAAGCGGTGGAGCATGTGGTTTAATTCGATGCAACGCGAAGAACCTTACCTACTCTTGACATCCACGGAATTCGGCAGAGATGCCTTAGTGCCTTCGGGAACCGTGAGACAGGTGCTGCATGGCTGTCGTCCGCTCGT
+
CCCCCGGEGGGGGGGGGGGGGGFGGGGGGGFGGGGGGGFGGGGGGDGGGGGGGGGGGGGGDGGGG<EGGGGGGGGGGGGFG8EGGGGGGGGGCGGGGGGEGGGGGGGGGGGGGGGGGGGGGGGGDEEDD@=FGFFGGGGGGGGGGGFGFFFGGDEGGGGGGGGGGG7FGDGGD<:FF,BFGGGGGF9ACFGGGGGGGCEGGEGGGGFG6<<EFFGGFGGGCFGGGCCFGDGG5CC<C6??GGFEFFG6+<EG:+<<9FGG5:EC*A5CFEEE6*@F@FGGGFFGGF*:=EGCF=***/)/)
@M01751:259:000000000-C669V:1:1101:24013:8722 1:N:0:AGAGTC
AACCGAGAAACAGGATTAGATACCCTGGTAGTCCACGCCGTACACGATGTCAACTAGCCGTTGGGATCCTTGAGATCTTAGTGGCGCAGCTAACGCATTAAGTTGACCGCCTGGGGAGTACGGCCGCAAGGTTAAAACTCAAATGAATTGACGGGGGCCCGCACAAGCGGTGGCGCATGTGGTTTAATTCGAAGCAACGCGAAGAACCTTACCTGGCCTTGACATGCTGAGAACTTTCCAGAGATGGATTGGTGCCTTCGGGCACTCAGACCCAGGTGCTGCATGGCTGTCGTCAGCTCGT
+
CCCCCEDFGGG8FDEECFGGEGGGGGGGGGGGGFGGE@EGGG,FFBGGGGGGGGGGFCCFCEGGGG?FG9FGFCEFFGFGGGGGGGGGEGGG<FGEFFEGFCFF9EFEFGGGGGGGEECECFFFFEDEGGGDFFGF9DFGGGGGGGFDGF,FEG7@>FCFGECFFFBFFGFGG,:FE@FFFGG7:5FC@FFGBGECFFGEGEG8CFGGFCFG?GG>F8FCGGGCGGGFG?CC?FGGGGG?FGGFFCG679@8:@C*<:::EG*::*0;ECG*/1;:@C?+:C+<:**0*:C5=7CE6+9</
@M01751:259:000000000-C669V:1:1101:10464:8759 1:N:0:AGAGTC
TCTCAGTCACGTCATCCCCACCTTCCTCCGGTTTATCACCGGCAGTCTCCTTTGAGTTCCCGACCGAATCGCTGGCAACAAAGGATAAGGGTTGCGCTCGTTGCGGGACTTAACCCAACATTTCACAACACGAGCTGACGACAGCCATGCAGCACCTGTCTCACGGTTCCCGAAGGCACTGAGGCATCTCTGCCAGATTCCGTGGATGTCAAGAGTAGGTAAGGTTCTTCGCGTTGCATCGAATTAAACCACATGCTCCACCGCTTGTGCGGGCCCCCGTCAATTCATTTGAGTTTTAACC
+
CCCCCGGGGGGGGGGGGGGGGGGGGGGGGGGGGGGGGGGGGGGGGGGGGGGGGGGGGGGGGGGGGG@888CFGGGGGGGGGGGGGGGGFGGGGGGGGEGGGGGGGGGGGGGGGGGGGGGGGGGGGGGGGGGGGGGGGGGGGGGGGGGGGGGDCFFGGGGGFFFGGGGGGGFGGGGGGGGGGGFGGGGGFGGGGGGGGCFFGGGGGGGGGGGGFGGGGGGGGGGCFGGGFGGGDEE5EFGGGGDGGGGGGGFGGGGGCGGCEGGGGGGFGGGGGGGGGGEECC7CCFGGGGGCFGEFGGFF7
@M01751:259:000000000-C669V:1:1101:27344:8825 1:N:0:AGAGTC
AACCGAGAAACCGGATTGGATACCCTGGTAGTCCACGCCGTAAACGATGAATGCTAGCTGTTGGGGTGCTTGCACCTCAGTAGCGCAGCTAACGCTTTAAGCATTCCGCCTGGGGAGTACGGTCGCAAGATTAAAACTCAAAGGAATTGACGGGGGCCCGCACAAGCGGAGGACCATGTGGTTTAATTCGAAGCAACGCGAAGAACCTTACCATCCCTTGACATCCAGAGAACTTAGAAGAGATGCTTTGGTGCCTTCGGGAACGTTGAGACAGGTCCTGCATGGCTGTCGTCAGCCCGTG
+
CCCCCGGGGGGFEC@ECGGGGFGGGGF@FGFFG9CFFG<:FGGFE7F<FCECEFGGGGGGFGG<@E@CFGGGGGG?FGGCFGCGGEDFGGGGFCGGGFGGGGGGFFE<@7FBGGDGCFGGGGFEF7C@FADBFGDG@C,?,5C=ADFGG9B:CEGCEGC>E<CF:DCEE*4::***?CFGFCFCCDCGGGG7:*>:FE78**:AFGCGDCG?:7+;EFGC??7?F6<<C/AF8E:<@++3+0*3@GE:CC6C=FC+<68>*81***2*2+/9;@5<+0+3+*<?*****+2*1:*+**1//
@M01751:259:000000000-C669V:1:1101:15553:8825 1:N:0:AGAGTC
AACCGAGAAACAGGATTAGATACCCTGGTAGTCCACGCCGTAAACGATGTCGACTTGGAGGTTGTTCCCTTGAGGAGTGGCTTCCGGAGCTAACGCGTTAAGTCGACCGCCTGGGGAGTACGGCCGCAAGGTTAAAACTCAAATGAATTGACGGGGGCCCGCACAAGCGGTGGAGCATGTGGTTTAATTCGATGCAACGCGAAGAACCTTACCTACTCTTGACATCCACGGAATTTGGCAGAGATGCCTTAGTGCCTTCGGGAACCGTGAGACAGGTGCTGCATGGATGTCGTCAGCTCGG
+
CCCCCGGGGGG@FGGGGGGGGGGFGGGGGGGGGGGGGGGGGGGGGGGGGGGGGGGGGGFFGGGGGGGGGGGG9FFGFFFDEGGGGGGGGDGGGGEGCEFFFGGGGGGGGGGGGGGGGGGGGGGGGGGCGGGCEFFGGGGGGGGGCEFGFFGGGGGEEGGGDGDGGGGGGGGGGFFGC9BBAFGGGGGGGGGGGGGG9+:CEEC>EGGG6CFFGEFGGGGG?F+@FFGGGGGGGGGGGGGGGCCDGFG+<EFGC+<<AFCCGGGGFCCC5EECFFG5C?DF++3<:6++<CF5*2AGCFGC)
@M01751:259:000000000-C669V:1:1101:10541:8836 1:N:0:AGAGTC
TCTCAGTCACGTCATCCCCACCTTCCTCCGGTTTATCACCGGCAGTCTCCTTTGAGTTCCCGACCGAATCGCTGGCAACAAAGGATAAGGGTTGCGCTCGTTGCGGGACTTAACCCAACATTTCACAACACGAGCTGACGACAGCCATGCAGCACCTGTCTCACGGTTCCCGAAGGCACTGAGGCATCTCTGCCAGATTCCGTGGATGTCAAGAGTAGGTAAGGTTCTTCGCGTTGCATCGAATTAAACCACATGCTCCACCGCTTGTGCGGGCCCCCGTCAATTCATTTGAGTTTTAACC
+
CCCCCGGGGGGGGGGGGGGGGGGGGGGGGGGGGGGGGGGGGGGGGGGGGGGGGGGGGGGGGGGGGG@88BFGGGGGGFFGGGGGGGGGGGGGGGGEGGGGGGGEFGGGGGGGGGGGGGGGFGGGGGGGGGGGEGDGGGGEGGCGFGGGGGGGGGGGGGGGGFGGGGGGGGFCEGGCFGGGFFCCFGGGDGFGGGGGGGGCFGGGGEF7FFFFGGGFFGFGGGFGABEGGGGGGGECC9CC>FCFGGFGGFCFGGGGCCGGGGGDEEGGDFGG=C:EGGDEE*>?EGGGGG79CFGGFFCC7
@M01751:259:000000000-C669V:1:1101:15633:8886 1:N:0:AGAGTC
AACCGAGAAACCGGATTAGATACCCTGGTAGTCCACGCCGTAAACGATGATAACTAGCTGTCCGGGGACATGGTCTTTGGGTGGCGCAGCTAACGCATTAAGTTATCCGCCTGGGGAGTACGGCCGCACGGTTAAAACTCAAAGGAATTGACGGGGGCCTGCACAAGCGGTGGAGCATGTGGTTTAATTCGAAGCAACGCGCAGAACCTTACCAGCGTTTGCCATGTCCGGACGATTCCCAGAGATGGGTCTCTTCCCTTCGGGGACTGGAACACAGGTGCTGCATGGCTGTCTTCAGCTC
+
CCCCCGGGGGFGCCGECFGGGGGGGFGGGGGDFGFEC+FFGGCGFE@DFFAFGFEGDGGEGGGCECCGG<EEFECF9CF8FFFGGEG7CFGGG<CCBCBFGGFFEFG9FGGEGCGGGG?F,CCC=:FF+@FGGGG9DF@<CGGCC,,DCCF,@::@:<*=FG:FACEGCC::EGGG7<CFGGCF@CF<FC:CCEG7,+<>EE>?EGGGGFGFF+CEE>?*A+2<C6::@EG8E>EEC9+<C0*/:@CGGGD6@C@9FGG?EF=*58C=85C++**2**3+6CG60<<:CFG:6++0+3C**
@M01751:259:000000000-C669V:1:1101:23855:8911 1:N:0:AGAGTC
TCTCAGTCACGTCATCCCCACCTTCCTCCGGTTTATCACCGGCAGTCTCCTTTGAGTTCCCGACCGAATCGCTGGCAACAAAGGATAAGGGTTGCGCTCGTTGCGGGACTTAACCCAACATTTCACAACACGAGCTGACGACAGCCATGCAGCACCTGTCTCACGGCTCCCGCAGGCACTAAGGCATCTCTGCCGATTTCCGTGGATGTCAAGAGGAGGTAAGGTTCTTCGCGTTGCATAGAATTTAACCACATGCTCCACCGCTTGTGAGGGCCCCCGTCAGTTCATTTGAGTTTTAACC
+
CBCCC<CEFG@FFFEG@EEGGCFFCFGFGGGC:FFF<CCEG7FGCFFE9C,CEFFDAF<,,,8@6:8@B@CF,6C:F9F=AFFGG9EC<C<F@CCFCGECGFE+@@@FGGGFGGF@FFEG<D?5F<FDFGGCFC>BE@F7:B@C7+<=FFA<ACGGGCF@EC9,@B*5>CFG*5*1=CFFDFC,CFFFFCG?9?FC*4<,,4>7<<,<FC<FF@F*8A>>+:CGFFEFFF*8C8E*/@?+<++<@30+<EGEAC+<C08:C08:*8CF+++;;*1:*5:*::*<9+00:CF7>99F7+22:
@M01751:259:000000000-C669V:1:1101:17238:9004 1:N:0:AGAGTC
AACCGAGAAACCGGATTAGATACCCTGGTAGTCCACGCCGTAAACGATGTCGACTTGGAGGTTGTTCCCTTGAGGAGTGGCTTCCGGAGCTAACGCGTTAAGTCGACCGCCTGGGGAGTACGGCCGCAAGGTTAAAACTCAAATGAATTGACGGGGGCCCGCACAAGCGGTGGAGCATGTGGTTTAATTCGATGCAACGCGAAGAACCTTACCTACTCTTGACATCCACGGAATCTGGCAGAGATGCCTCAGTGCCTTCGGGAACCGTGAGACAGGTGCTGCATGGCTGTCGTCAGCTCGT
+
CCCCCGGGGGGGGGGDGGGGGGGGGGGGGGGGGGGGGGGGGGGGGGGGGGGGGGGGGGGGGGGGGGGGGGGGEFGFGGGGGGGGGGGGGGGGDGGGGGGGGGGGGGGGGGGGGGGGGGGGGGEFGGGEGGFADGGGFGGGGGGGGGGGG?CGGGGGGGGGCEBFFFFGGGGGGGGGGGGGGGCFGGGGFFG7CFEFGGDCEGGGGGGGGGG?GGGG??<C+A@CGFCFGGG58CFFGG62**/;<CGGGGGDFF?CGGGGGGG*8CC8***+<C:*37CGFF6CCEF6*2+;AFGEFG4*/
@M01751:259:000000000-C669V:1:1101:22921:9028 1:N:0:AGAGTC
TCTCAGTCACGTCATCCCCACCTTCCTCCGGTTTGTCACCGGCAGTCTCCTTAGAGTGCCCACCATAACGTGCTGGTAACTAAGGACAAGGGTTGCGCTCGTTACGGGACTTAACCCAACATCTCACGACACGAGCTGACGACAGCCATGCAGCACCTGTCTCAATGTTCCCGAAGGCACCAATCCATCTCTAGAAAGTTCATTGGATGTCAAGGCCTGGTAAGGTTCTTCGCGTTGCTTCGAATTAAACCACATGCTCCACCGCTTGTGCGGTCCCCCGTCAATTCATTTGAGTTTTAAC
+
CCCCCGFGCFFGG@FFCFGGGECCFFGGGGGGGGEF<FFDC@F7FFG<FGG9FGG,FFFFGGGGGGFFGEE@FGFGGFECFGGCFDG@=C<=CFCCGCE:C:CCF+=@+=8EFGGGGGF@F@DEEGEGGFCE@:::BGGF:+>FE8<DGGGG=@CFF>CEF9,@FEFGGGGGC@E:7FFGCGGG<CCFGBF<CCFC;FEE<FFF9F9CFGGG;:FE2,<FFFFGFCFGFG@*CFGEGEGGGGFFFGG9@C6CFC+<AE::AF8=CEGFF6CGG/:EGG58=G*:FC?<E9F725:7CC>6*
@M01751:259:000000000-C669V:1:1101:28494:9179 1:N:0:AGAGTC
AACCGAGAAACAGGATTAGATACCCTGGTAGTCCACGCCGTAAACGATGTCGACTTGGAGGTTGTTCCCTTGAGGAGTGGCTTCCGGAGCTAACGCGTTAAGTCGACCGCCTGGGGAGTACGGCCGCAAGGTTAAAACTAAAATGAATTGACGGGGGCCCGCACAAGCGGTGGCGCAAGTGGTTTACTTCGATGCAACGCGAAGAACCTTACCTACTCTTGACCTCCCGCGAACTTAGCACAGATGCTTTGGTGCCTTTGGGAACGCTCAGACAGGTACTGCATGGCTGTCGTCAGCTCGT
+
CCCCCGGGGFFD8<ECDF;EFFFGGGF8FGGCFFEF7FF:FFGCE7CFFE9CFGCF@,@FFFGG:ECCFEGCFCE<CF8@C,:@=F@GEGGGGGC::C+?D9EF:+>BCFGGGF7FGGCFGC7:BC:B7+=FDFAAFGC,:@=,,,3@@9FF7CCCEF71CF7@FA:FG::**2*4***7,,7*4:,,?FGGF7*3CF>C>>C55+:;CCFFCF9@++CFFGG+:<8**/*2/?F9F9+++;*0<+97+2++;:9@CCFG+*;CE****2;9AF?7C+0CC?7:+2;FCCE**/:*33**)
@M01751:259:000000000-C669V:1:1101:16747:9463 1:N:0:AGAGTC
AACCGAGAAACAGGATTAGATACCCTGGTAGTCCACGCCGTAAACGATGTCGACTTGGAGGTTGTTCCCTTGAGGAGTGGCTTCCGGAGCTAACGCGTTAAGTCGACCGCCTGGGGAGTACGGCCGCAAGGTTAAAACTCAAATGAATTGACGGGGGCCCGCACAAGCGGTGGAGCATGTGGTTTAATTCGATGCAACGCGAAGAACCTTACCTACTCTTGACATCCACGGAATTTGGCAGAGATGCCTTAGTGCCTTCGGGAACCGTGAGACAGGTGCTGCATGGCTGTCGTCAGCTCGT
+
CCCCCGGGGGGGGGGGGGGGGGGGGGGGGGGGGGFGGGGGGGGGGGGGGGGGGGGGGGGGGGGGGGGGGGGGDGFFGFGGGGGGGGGGGGGGGGGGGGGGGGGGGGGGGGGGGGGGGGGGGGGGGGGGGGGGGGGGGGGGGGGGGGGGGGGGGGGGGGGGGGGGGGGGGGGGGFGGGGGGCFAFGGFGFFGGGGDFGFEGGGGGGGGGGGCFFGGGGFGD@9CGGGGF@EEGGGGGGGGFGGGGFGGGGGGC?9FGGGF>C58CC5=88C8@C@CFCDGGCFGFGGGGGGGGFCFG6979)
@M01751:259:000000000-C669V:1:1101:7974:9504 1:N:0:AGAGTC
TCTCAGTCACGTCATCCCCACCTTCCTCCGGTTTATCACCGGCAGTCTCCTTTGAGTTCCCGACCGAATCGCTGGCAACAAAGGATAAGGGTTGCGCTCGTTGCGGGACTTAACCCAACATTTCACAACACGAGCTGACGACAGCCATGCAGCACCTGTCTCACGGTTCCCGAAGGCACTAAGGCATCTCTGCCGAATTCCGTGGATGTCAAGAGTAGGTAAGGTTCTTCGCGTTGCATCGAATTAAACCACATGCTCCACCGCTTGTGCGGGCCCCCGTCAATTCATTTGAGTTTTAACC
+
CCCCCGGGGGDFGDGGGGGGGGGGGGGGFGDGGDGFFFGGGGGGGGGGGGGGGGGFGFFECC7CFC@6869CEFGGGGGGFFF<CFFFGFFGGG8C7FEGGGGDEGDG:FFGFGFGGGGGCCCFGGG?CCGGC@7FGFFC+>FG7DFG8C,,>FGGF@=,,@;CDDFCFCFC7<FC,C:FFGBEGGFGG9CCFFG>*CFC?AFGC4<FCCCFGGDCFGGGGFGGCFGGG?CC>8EGDGA+;EGGCG+@FFGF8+9CCGG6**:EC5FG8788:=8=CCEEGC=C?@@9E9+3:FGC?9DC7
@M01751:259:000000000-C669V:1:1101:15787:9584 1:N:0:AGAGTC
AACCGAGAAACAGGATTAGATACCCTGGTAGTCCACGCCGTAAACGATGTCAACTAGCCGTTGGGATCCTTGAGATCTTAGTGGCGCAGCTAACGCATTAAGTTGACCGCCTGGGGAGTACGGCCGCAAGGTTAAAACTCAAATGAATTGACGGGGGCCCGCACAAGCGGTGGAGCATGTGGTTTAATTCGAAGCAACGCGAAGAACCTTACCTGGCCTTGACATGCTGAGAACTTTCCAGAGATGGATTGGTGCCTTCGGGAACTCAGACACAGGTGCTGCATGGCTGTCGTCAGCTCGT
+
CCCCCGGGGGGGGGGGGGGGGGGGGGGGGGGGGGGGGGGGGGGGGGGGGGGGGGGGGGGGGGGGGGFGGGGGFGGGGGGGGGGGGGGGGGGGGGGGGGGGGGGGGGGGGGGGGGGGGGGGGGGGGGGGGGGGGGGGGGGGGGGGGGGGGGGGGGGGGGGGGGGGGGGGGGC:FFGGEGGGGGGGGGGGGGGGGGGGGGGGGGGGGGGGGGGGGGGGGGGGGGGGGGGGGGGGDGFGGGFFGGGGGGFGDFGGGGGGGGGGGGGGGGGGF7EGG?FGG6CF7+7C9@ECCCGGGGGGFFGG)
@M01751:259:000000000-C669V:1:1101:23502:9869 1:N:0:AGAGTC
AACCGAGAAACCGGATTAGATACCCTGGTAGTCCACGCCGTAAACGATGTCGACTTGGAGGCTGTTCCCCTGAGGAGTGGCTTCCGGAGCTAACGCGTTAAGTCGACCGCCTGGGGAGTACGGCCGCAAGGTTAAAACTCAAATGAATTGACGGGGGCCCGCACAAGCGGTGGAGCATGTGGTTTAATTCGATGCAACGCGAAGAACCTTACCTGGCCTTGACATCCAGAGAACTTAGCAGAGATGCTTTGGTGCCTTCGGGAACTCTGAGACAGGTGCTGCATGGCTGTCGTCAGCTCGG
+
CCCCCGGFGGGGGGGGGGGGGGGGGGGGGGGGGGFGEGGGGGGGGGGGGFFGGGEGGGGFEGGGGGGGGGGGGGGGGGGGCFGGGGGGGGGGGGCDGGGGGGGGGGGGEGGGGGGGGGGGGGGGGGEEGGGGGGFGGGGGGGGGGCGGGGGGGGGGEGGGGGDEGGGGGGFFECGGGGEFFDFDGGFFGCFCFGGGGGGGGGGEEGGGGGD?CFGGGCG6:FG?C@CFFGFGGGGGGC+9<68;EGG??C?EFFGCG7<>EGGEGFDFEC7FGFFC9<?9CFGG+8;8/89*:>=5<CGG3
@M01751:259:000000000-C669V:1:1101:9353:10154 1:N:0:AGAGTC
TCTCAGTCACGTCATCCCCACCTTCCTCCGGATTATCACCGGCAGTCTCCTTTGAGTTCCCGACCGAATCGCTGGCAACAAAGGATAAGGGTTGCGCTCGTTGCGGGACTTAACCCAACATTTCACAACACGAGCTGACGACAGCCATGCAGCACCTGTCTCACGGTTCCCGAAGGCACTAAGGCATCTCTGCCGAATTCCGTGGATGTCAAGAGTAGGTAAGGTTCTTCGCGTTGCATCGAATTAAACCACATGCTCCACCGCTTGTGCGGGCCCCCGTCAATTCATTTGAGTTTTAACC
+
CCCCCGGGGGGGGGGGGGGGGGFGGGGGGGGGGGGGGGGGGGGGGGGGGGGFGGGGGGGGGGGGGG@88BFD<FGGGFGGGGGGGGGGGGGGGGGGGDGGGGGGGGEGGFFFGGGGGGGFGGGGGGGGGGGGGGGEGGGGGGGGGGGGGGGCGGGGGGGGFGCGFGGGGGGFGECEGGGGGGGGGGGGGGGGGFGDGGGGGGGGGGGCFGGGGFGGGGGGGGGFCFGGGGGDEGGEGGFGGGGGGGGGGGGGGGG++0<FGGGGGCFGFGGGGGGGGGGCC**+0+<9EF+3=GGFFF6:7
@M01751:259:000000000-C669V:1:1101:5244:10179 1:N:0:AGAGTC
TCTCAGTCACGTCATCCCCACCTTCCTCCGGTTTATCACCGGCAGTCTCCTTTGAGTTCCCGACCGAATCGCTGGCAACAAAGGATAAGGGTTGCGCTCGTTGCGGGACTTAACCCAACATTTCACAACACGAGCTGACGACAGCCATGCAGCACCTGTCTCACGGTTCCCGAAGGCACTAAGGCATCTCTGCCAAATTCCGTGGATGTCAAGAGTAGGTAAGGTTCTTCGCGTTGCATCGAATTAAACCACATGCTCCACCGCTTGTGCGGGCCCCCGTCAATTCATTTGAGTTTTAACC
+
CCCCCGGGGGGGGGGGFGGGGGGGGGGGGGGGGGGGGGGGDGGGGGGGGGGGFGGGGGFGGGGGGG@888CFFGGGGGGGGGFGGGGGFGGGGGGGGGGGGGGGG>GGGGGGGGGFGGGGGGGGGGGFGFFFGEGGGGGGGGGGGGGGGGGGFGGGGGGGGGGGGCFGGGGGFCCFFGGGGGGGFCEGGGGGGFGCFGGGGGGGGGFCFGGGGFEG?FFGGGGGGFGGGFGGGGGGEDFGDGGGGGGGG?FGGFFFFF+<FGDG5;@E+0;888E5CCE8C7><EFEF?:CCFGGEFFGF>
@M01751:259:000000000-C669V:1:1101:26276:10226 1:N:0:AGAGTC
AACCGAGAAACAGGATTAGATACCCTGGTAGTCCACGCCGTAAACGATGTCGACTTGGAGGTTGTTCCCTTGAGGAGTGGCTTCCGGAGCTAACGCGTTAAGTCGACCGCCTGGGGAGTACGGCCGCAAGGTTAAAACTCAAATGAATTGACGGGGGCCCGCACAAGCGGTGGAGCATGTGGTTTAATTCGATGCAACGCGAAGAACCTTACCTACTCTTGACATCCACGGAATTCGGCAGAGATGCCTTAGTGCCTTCGGGAACCGTGAGACAGGTGCTGCATGGCTGTCGTCAGCTCGT
+
CCCCCGGGGGGGGGGFGGGGGGGGGGGGGGGGGGGGGGGGGGGGGGGGGFGGGGGGGGGGGGGGGGGGGGGGGGGGGGGGGGGFGGGGGGGGCGDGGGGGGGGG7FGGGGGGGGGGGGEFGGGGGEGGGGGGGGGGGGGGGGGGGGGGGGGGGGGGGGGGGGGGGGGGGGF:F:CFFFGFGGGGGGDFE@FGGFGGF?8CEGGGGGGGGGF:AFGGCGGGDGGGGGGGG5>EDGGCCFCEE***<+A<CFFGC?FFFGGFGGGEGFCED=EFFGGGGFG?EGCFFGGFG89FFDCEGDGC9
@M01751:259:000000000-C669V:1:1101:6223:10351 1:N:0:AGAGTC
AACCGAGAAACAGGATTAGATACCCTGGTAGTCCACGCCGTAAACGATGAATGCTAGCTGTTGGGGTGCTTGCACCGCAGTAGCGCAGCTAACGCTTTAAGCATTCCGCCTGGGGAGTACGGTCGCAAGATTAAAACTCAAAGGAATTGACGGGGGCCCGCACAAGCGGTGGAGCATGTGGTTTAATTCGAAGCAACGCGCAGAACCTTACCATCCCTTGACATGTCGTGCCATCCGGAGAGATCCGGGGTTCCCTTCGGGGACGCGAACACAGGTGCTGCATGGCTGTCGTCAGCTCGTG
+
CCCCCGGGGGGGGGGGGGGGGGGGGGGGGGGGGGGGGGGGGGGGGGGGGGGGGGGGGGGGGGGGGGGGGGGGGGGGGGGGGGGGGGGGGGGGGGGGGGGGGGGGGGGGGGGGGGGGGGGGGGGGGGGGGGGGGGGGGGGGGGGGGGGGGGGGGGGGGGFGGGGGGGGGGGGGGGGGGGGGGFGGGGGGGGGGGGGGGGGGGEDEGGGGGGGGGGGGGGGGGGGGGGGGGEGGGGGGGGGGGGGGGGGGGGGGFGGGGGGGDCGGEEEE8*:;8ECF?CFGG+<?CFFGGGDFGGGG7CGD5
@M01751:259:000000000-C669V:1:1101:4757:10354 1:N:0:AGAGTC
AACCGAGAAACAGGATTAGATACCCTGGTAGTCCACGCCGTAAACGATGTCGACTTGGAGGTTGTTCCCTTGAGGAGTGGCTTCCGGAGCTAACGCGTTAAGTCGACCGCCTGGGGAGTACGGCCGCAAGGTTAAAACTCAAAGGAATTGACGGGGGCCCGCACAAGCGGCGGAGCATGCGGATTAATTCGATGCAACGCGAAGAACCTTACCAAGGCTTGACATACGCCGGAAACACTCAGAGATGGGTGCCCCGCAAGGTCGGTGTACAGGTGGTGCATGGTTGTCGTCAGCTCGTGTC
+
CCCCCGGGGGGGG?FEGGGGGGGGGFFGGGGGGGGGGGCGGGFGGGGDCCFGDFGDGG8FCCEGGGGGGEEGGGGGGGGCC@EGFCGGGGGGGGC>CGEEFC<FE7FGEGGGGCEGEGCFFGGGGGEFGGGGGGGF<F8FCCGGGFFFFGGGGGGFGGEFGDDFGGGFGGDECEGECG9FECE>EFF?CF>FCGEFFFGGGGGDDFFEGFGGG?+28CGG5@CCFGF:CEGGDGG6EGFGGD+:*39:/<EE6FGGCCEECGFGG?EEFDFGGFGGCFGEE9:<FG8<;*;876+?5**/*
@M01751:259:000000000-C669V:1:1101:27806:10489 1:N:0:AGAGTC
TCTCAGTCACGTCATCCCCACCTTCCTCCGGTTTATCACCGGCAGTCTCCTTTGAGTTCCCGACCGAATCGCTGGCAACAAAGGATAAGGGTTGCGCTCGTTGCGGGACTTAACCCAACATTTCACAACACGAGCTGACGACAGCCATGCAGCACCTGTCTCACGGTTCCCGAAGGCACTAAGGCATCTCTGCCGAATTCCGTGGTTGTCAAGAGTAGGGAAGGTTCTTCGAGTTGCATCGAATTAAACCACATGCTCCACCGCTTTTGCGGGCCCCCGTCACTTCCTTTGAGTTTTATCC
+
CCCCCGFEF@CFGEF9AECF:@F@FFC9CB+86,C<FCFC@@@CEDCEGGGGGGGFGCFCA:FCC@@7,8EF<FEGFG<EAFGC8,CCE9EFGG<C@FGGGGGGECE7@,CFFG9EEGGDGGC,,8EFCFG>FGG7FDGDC@CEC+>@3>@<FFGDD3EF;@FGGDGGGGFEFC7>@FC<CGFGF:F,?F9FCFEECGGFCCFFB*4<<CFFF@CC:E,*44:50<9+00;*:<;CC:C:*;*+*<?FC@5C;0+<C?++;*:85**3<9CCG*:*2:C*1:*30<9CEFFE5:+2CC7*2
@M01751:259:000000000-C669V:1:1101:27036:10535 1:N:0:AGAGTC
TCTCAGTCACGTCATCCCCACCTTCCTCCGGCTTATCACCGGCGGTTCCTTTAGAGTACCCAACTCAATGATGGTAACTAAAGGCGAGGGTTGCGCTCGTTGCGGGACTTAACCCAACATCTCACGACACGAGCTGACGACAGCCATGCAGCACCTGTGTTCCAGTCCCCGAAGGGAAGAGACCCATCTCTGGGAATCGTCCGGACATGTCAAACGCTGGTAAGGTTCTGCGCGTTGCTTCGAATTAACCCACATGCTCCACCGCTTGTGCAGGCCCCCGTCAATTCCTTTTAGTTTTACC
+
CCCCCGGGGGCEFGGGGGGGCEGGGGGGGGGGGGGGGGGGGGGECGGDGGGGGGGFGGGGGGFGFFGGGFGGGGFFGGGGGGFGGGGGGEGGCFGGGGGFFGGGDGEGGGGGGGFGFGDGGCFGGGGGGGGGGEF8FFFFEGGEGGGGGGAFD@FGDFGGCGGCDCGGGG7FEEGEFGDFFFFE:7FG9FC:FFGGGGGGGGGGGG5C6CFGGGGGGGEGGFGFFCFGF7@C*//?>C?7@:@FGF7C79*/:CC9F+0<688CGGG5CF7<C6?CC7EG*:C:9<9@FGG++AEGGG7**
@M01751:259:000000000-C669V:1:1101:28365:10651 1:N:0:AGAGTC
TCTCAGTCACGTCATCCCCACCTTCCTCCGGTTTATCACCGGCAGTCTCCTTTGAGTTCCCGACCGAATCGCTGGCAACAAAGGATAAGTGTTGCGCTCGTTGCGGGACTTAACCCAACATTTCACAACACGAGCTGACGACAGCCATGCAGCACCTGTCTCAGCGTTCCCGACGGCACCAAAGCATCTCTGCTAAGTTCGCTGGATGTCAAGAGTAGGTAAGGTTCTTCGCGTTGCATCGAATTAAAACACATGTCCCACCGCTTGTGCGCGCCCCCGTCAATTCATTTGAGTTTTAACC
+
CCCCCGFFFG,CCEGGGGGGGDGGGGGGGEEGGGFGGGGGGDCFFGGFGGGGF9<CFGGGG7CGGGF@FFFGGDFEGGGEFC8=FFG,<,C??FE+@:FEGF<F::FEGGFDAAFGGGGGGGGGGGGGGGG@CC7F8FGEFG7FG<<CFGGC,@FCFFFGFGGDD*8FCF:@C**<FCFGGGFEFGGA:C<<FFFC<FGFFGCC<7<,<<,,,<CC::BCGGC+:AEFFF>E5:5**<+<*;*<;FFF3<***2+++2<CFEEGG?8C2:8**/8>EC**:CE?EG+<<9+0/<<:?76F>
@M01751:259:000000000-C669V:1:1101:23140:10719 1:N:0:AGAGTC
AACCGAGAAACAGGATTAGATACCCTGGTAGTCCACGCCGTAAACGATGTCAACTAGCCGTTGGAATCCTTGAGATCTTAGTGGCGCAGCTAACGCATTAAGTTGACCGCCTGGGGAGTACGGCCGCAAGGTTAAAACTCAAATGAATTGACGGGGGCCCGCACAAGCGGTGGAGCATGTGGTTTAATTCGATGCAACGCGAAGAACCTTACCTACTCTTGACATCCACGGAATCTGGCAGAGATGCCTCAGTGCCTTCGGGAACCGTGAGACAGGTGCTGCATGGCTGTCGTCAGCTCGT
+
CCCCCGGGGGGGGGGGGGGGGGGGGGGGGGFGGGGGGGGGGGGGGGGGGGGGGGGGGGGGGGGCEGGGGGGGFFGGGGGGGGGGGGGGGGGG<FGGDFGGGGGGGGGGGGGGGGGGGGGGGGGGGGGGGGGGGFGGGGGGGGGGGGGGGGGGGGGGGGGGGGGGGGGGGGGGGGGGGGGGGGFFFGGGGGGGGGGGCGGGGGGGDFGGGGGGGGGGEGGGGGGGGGGGGGGDGGGGGGGGD>ECG??FGFGDGFGGGGGGGGGEFGGGGGGGGGGGGGGGGGGGGGGGEFEGGG=EGF<5/
@M01751:259:000000000-C669V:1:1101:14903:10736 1:N:0:AGAGTC
TCTCAGTCACGTCATCCCCACCTTCCTCCGGTTTGTCACCGGCAGTCTCCTTAGAGTGCCCACCATAACGTGCTGGTAACTAAGGACAAGGGTTGCGCTCGTTACGGGACTTAACCCAACATCTCACGACACGAGCTGACGACAGCCATGCAGCACCTGTGTCTGAGTTCCCGAAGGCACCAATCCATCTCTGGAAAGTTCTCAGCATGTCAAGGCCAGGTAAGGTTCTTCGCGTTGCTTCGAATTAAACCACATGCTCCACCGCTTGTGCGGGCCCCCGTCAATTCATTTGAGTTTTAAC
+
CCCCCGGGGGGGGGGGGGGGGGGGGGGGGGGGGGGGGFGGGGGGGGFFGFGGGGGFGGGGFGGGGGGGGGGGGGGGGGGGGGGGGGGGGGGGGGGGGGGGGGGGGCEGGGGGGGFGGGGG?=FE,9A<FGDGGGGGGGGGGGGGCFFGGGGGGGGGGGCFFGGGGGGGGGFGGGGGDFFGGGGGGGGGGFGFGGGCGGGGGGGFCFCGGGCDFGGGGGGGGGE9FCFFGGBEEGGGEEGGGDFCF8?<EFGGGC+<+09@EGGDEGGFC+<=CC5:CECG7E5E?C0+<EFFFGGFGGCF*
@M01751:259:000000000-C669V:1:1101:23359:10760 1:N:0:AGAGTC
AACCGAGAAACCGGATTAGATACCCTGGTAGTCCACGCCGTAAACGATGTCGACTTGGAGGTTGTTCCCTTGAGGAGTGGCTTCCGGAGCTAACGCGTTAAGTCGACCGCCTGGGGAGTACGGCCGCAAGGTTAAAACTCAAATGAATTGACGGGGGCCCGCACAAGCGGTGGAGCATGTGGTTTAATTCGATGCAACGCGAAGAACCTTACCTACTCTTGACATCCACGGAATTCGGCAGAGATGGCTTAGTGCCTTCGGGAACCGTGAGACAGGTGCTGCATGGCTGTCGTCAGCTCGG
+
CCCCC@FFGGGGGGDDEGGGGGGGGGGGGGGFGGGF7CDFEGEGGGGGGGGGGGGGGGGGGEFGGGGGGGGCFGGFGGGGGGFGFGGGGGGGDFGGGGGGGFFGG:FFGGGGGGFGGGGGGGEGFD:FGGGFGDFGGGGFGGGGFGGGCFGGGGGDEEGDGFGGGGGGGGDGGFGGGCFFGCGFDGGG@FFG9FGGGGGE58CEEFG@>CGGFF9CGFGG7@6?E@ACCEDGEFEFGF>*:C8EF++;EFC+++3<CG+:8CE58CEE*1/99**:+<CFGGFGGGGGGFFFCF**+<79)
@M01751:259:000000000-C669V:1:1101:17407:10844 1:N:0:AGAGTC
TCTCAGTCACGTCATCCCCACCTTCCTCCGGTTTATCACCGGCAGTCTCCTTTGAGTTCCCGACCGAATCGCTGGCAACAAAGGATAAGGGTTGCGCTCGTTGCGGGACTTAACCCAACATTTCACAACACGAGCTGACGACAGCCATGCAGCACCTGTCTCACGGTTCCCGAAGGCACTGAGGCATCTCTGCCAGATTCCGTGGATGTCAAGAGTAGGTAAGGTTCTTCGCGTTGCATCGAATTAAACCACATGCTCCACCGCTTGTGCGGGCCCCCGTCAATTCATTTGAGTTTTAACC
+
CCCCCGGGGGGGGGGGGGGGGGGGGGGGGGGGGGGGGGGGGGGGGGGGGGGGGGGGGGGGGGGGGG@88CEGGGGGGGGGGGGGGGGGGGGGGGGGGEGGGGGGGGGGGGGGGGGGGGGGGGGGGGGGGGGGGGGGGGGGGGGGGGGGGGGGGGGGGGGGGGGGGGGGGGGGGGGGGFGGGGGGGGGGGGGGGGGGGGGGGGGGGGGGGGGGFGGGGGGGGGGGGGGGGGGGGGGEGGGGGGGGGGGGGGGGGGGGGGGGGGGGGGGGFFGGGGCC5EEGGCGGGGFGGGFCGGGGGGGGD
@M01751:259:000000000-C669V:1:1101:3165:10899 1:N:0:AGAGTC
TCTCAGTCACGTCATCCCCACCTTCCTCCGGTTTATCACCGGCAGTCTCCTTTGAGTTCCCGACCGAATCGCTGGCAACAAAGGATAAGGGTTGCGCTCGTTGCGGGACTTAACCCAACATCTCACGACACGAGCTGACGACAGCCATGCAGCACCTGTGTTCCAGTCCCCGAAGGGAAGAAATCGATCTCTCGAAGTCGTCCGGACATGTCAACCGCTGGTAAGGTTCTGCGCGTTGCTTCGAATTAAACCACATGCTCCACCGCTTGTGCAGTCCCCCGTCAATTCATTTGAGTTTTAG
+
CCCCCGGGFFCFGEGGGGGGGGGGGGGGGGGGGGGCFGGGGGGD7FF<FGCFGGGCGGGGGEEGEGGGGG,DFEGGGGGGGGGFGGGGGF?FGCFGGGGDCF8FGGGGGGFFGGGGGGGGFGDGGFFGGGGGGGGG?FFGGGGDGFFGGCBEGGGGGGGGGGFFGGFFGGGGGG>EBFGCFFGGA*,<FBF99CGGC:FFGGGGGECFCFFFFC+:CEGE5ECCEGE<EFFF8:CEGEGGGGGGGGF??EFFGEGCCF?<FDG*/:=C*;+2:F+3CGGGC7CEGG9@0+<:<<5CCFGG*
@M01751:259:000000000-C669V:1:1101:7498:10912 1:N:0:AGAGTC
TCTCAGTCACGTCATCCCCACCTTCCTCCGGTTTATCACCGGCAGTCTCCTTTGAGTTCCCGACCGAATCGCTGGCAACAAAGGATAAGGGTTGCGCTCGTTGCGGGACTTAACCCAACATTTCACAACACGAGCTGACGACAGCCATGCAGCACCTGTCTCACGGTTCCCGAAGGCACTAAGGCATCTCTGCCGAATTCCGTGGATGTCAAGAGTAGGTAAGGTTCTTCGCGTTGCATCGAATTAAACCACATGCTCCACCGCTTGTGCGGGCCCCCGTCAATTCATTTGAGTTTTAACC
+
CCCCCGGGGGGGGGGGGGGGGGGGGGGGGGGGGGGGGGGGGGGGGGGGGGGGGGGGGDFGGGGGGG@88CEGGGGGGGGFGF@CFGFFFFFGGEFFGGGGGGGGGGGGCFGGGGGFGGGGGAFFGCF@FFGGGGGGGGGGGGGGGGFC<FF,@FFEFFFE99;A7@FGGGGGGGGGGGGGGGCGGGFFCGFCCECG7FGCFGG>F>:FGFFDG9<,?CGGGGCGF@CFGGGGDEE58EGC88*<AC9EGGDEGC++2<EGG>CGGEFF?9C8CC5=:>CCGEDEGGCFFG@7*3<9?C**:
@M01751:259:000000000-C669V:1:1101:13353:11092 1:N:0:AGAGTC
TCTCAGTCACGTCATCCCCACCTTCCTCCGGTTTATCACCGGCAGTCTCCTTTGAGTTCCCGACCGAATCGCTGGCAACAAAGGATAAGGGTTGCGCTCGTTGCGGGACTTAACCCAACATTTCACAACACGAGCTGACGACAGCCATGCAGCACCTGTCTCACGGTTCCCGAAGGCACTAAGGCATCTCTGCCGAATTCCGTGGATGTCAAGAGTAGGTAAGGTTCTTCGCGTTGCATCGAATTAAACCACATGCTCCACCGCTTGTGCGGGCCCCCGTCAATTCATTTGAGTTTTAACC
+
CCCCCGGGGGEGGGGGGGGGGGGGGGGGGGGGGGGGGGGGGGGGGGGCGGGGGGGGGGGGGGGGGG888BEFFGGGGGGGGGGGGGGGFGGFGEGGGGGGGGFGGGGGGGGGGGGGGGGGGGGGGGGGGGGGGGGGGGGGGGGGGGGGGGGCGGGGGGGGCGGGGGGGGGGDGGGGGGGGGGGGGGGGGGGFGGGGGGGGGGGFGGGGGGGGGGGGGGGGGGGGGGGGGGGDGGGEGGFGEGGFGGGGGGGCCGGG+9<+;FCEEG5C+<=EGCEECGGCEEECF77CCFEF=FGGGFG*0
@M01751:259:000000000-C669V:1:1101:4514:11128 1:N:0:AGAGTC
TCTCAGTCACGTCATCCCCACCTTCCTCCGGTTTATCACCGGCAGTCTCCTTTGAGTTCCCGACCGAATCGCTGGCAACAAAGGATAAGGGTTGCGCTCGTTGCGGGACTTAACCCAACATTTCACAACACGAGCTGACGACAGCCATGCAGCACCTGTCTCACGGTTCCCGAAGGCACTAAGGCATCTCTGCCAAATTCCGTGGATGTCAAGAGTAGGTAAGGTTCTTCGCGTTGCATCGAATTAAACCACATGCTCCACCGCTTGTGCGGGCCCCCGTCAATTCATTTGAGTTTTAACC
+
CCCCCGGGGGGGGGGGGGGGGGGGGGGGGGGGGGGGGGGGGGGGGGGFGGGGGGGGGGGGGGGGGG@888CDFGGGGGGGGGGGGGGGGGGGGGGGGGGGGGGGGGGGGGGGGGGGGGGGGGGGGGGGGGGGGGGGGGGGGGGGGFGGGGGGGGGGGGGGGGGGGGGGGGGG:FGDGGGGGGGFGGGGCFGGGGGFGGGGGGGGGGGGGGGGGGGGGGGG?CCEFGFFGGGGGGGEGGGGGGE6;FFGGGGGGGGFGGFEEF=EC5*A6CEGGGGGGGGG5C5EGGFGGGGGFFGGGG4FC
@M01751:259:000000000-C669V:1:1101:14975:11208 1:N:0:AGAGTC
AACCGAGAAACAGGATTAGATACCCTGGTAGTCCACGCCGTAAACGATGTCGACTTGGAGGTTGTTCCCTTGAGGAGTGGCTTCCGGAGCTAACGCGTTAAGTCGACCGCCTGGGGAGTACGGCCGCAAGGTTAAAACTCAAATGAATTGACGGGGGCCCGCACAAGCGGTGGAGCATGTGGTTTAATTCGATGCAACGCGAAGAACCTTACCTACTCTTGACATCCACGGAATTTGGCAGAGATGCCTTAGTGCCTTCGGGAACCGTGAGACAGGTGCTGCATGGCTGTCGTCAGCTCGT
+
CCCCCGGGGGGGGGGGGGGGGGGGGGGGGGGGGGGGGGGGGGGGGGGGGGGGGGGGGGGGGGGGGGGGGGGGGGGGGGGGGGGGGGGGGGGFGGGGGGGGGGGGGGGGEGGFGGGGGEGGGFGGCEFGGGGFGGCGGGFGGGGGGGGGG?CGGGGGGDEGGGGGGGGGGGGGGG7FEGGGGGDFFGGFGFGGFFCGGGGGGGGGGF>CEGCFCGGGGGGGFF@GGG?FGGGD**<CEFFGG8FCFFG6@FGGGFFGGGGFGGEE=F=EGG=??C8:CFF?CFGG?FD8?*<//:75??FD/
@M01751:259:000000000-C669V:1:1101:15752:11246 1:N:0:AGAGTC
TCTCAGTCACGTCATCCCCACCTTCCTCCGGCTTATCACCGGCGGTTCCTTTAGAGTACCCAACTAAATGATGGTAACTAAAGGCGAGGGTTGCGCTCGTTGCGGGACTTAACCCAACATCTCACGACACGAGCTGACGACAGCCATGCAGCACCTGTGTTACGGTTCTCTTTCGAGCACAGCCAAATCTCTTCGGCCTTCCGTACATGTCAAGGGTAGGTAAGGTTTTTCGCGTTGCATCGAATTAATCCACATCATCCACCGCTTGTTCGGGTCCCCGTCAATTCCTTTGAGTTTTAAT
+
CCCCCGGGGGGGGGGGGGGGGGGGGGGGGGGGGGGGGGGGGGGGGGGGGGGGGGGGGGGGGGGGGGGGGGGGGGGGGGGGGGGGGGGGGGGGCFDGGGGGGGGGGGGGGGGGGGGGGGGGGFGGGGGGGGGGGG>FGGGGGGGGGGGFGGFGGGGFFGGGGGGDEGGG@GGGGGGFGGGGGGGGEGG9B,,?<FGCFGFGGG>:FEGGCFCFGFGGGGGGGGFGGGGGGGCEEGGGCEFFD8ECFFG7CFCFGGGGF?9FGDG==EG=::+;C5;1;FFG5C*2A<<FEGC9:79?FF>67
@M01751:259:000000000-C669V:1:1101:6559:11329 1:N:0:AGAGTC
TCTCAGTCACGTCATCCCCACCTTCCTCCGGTTTATCACCGGCAGTCTCCTTTGAGTTCCCGACCGAATCGCTGGCAACAAAGGATAAGGGTTGCGCTCGTTGCGGGACTTAACCCAACATTTCACAACACGAGCTGACGACAGCCATGCAGCACCTGTCTCACGGTTCCCGAAGGCACTAAGGCATCTCTGCCAAATTCCGTGGATGTCAAGAGTAGGTAAGGTTCTTCGCGTTGCATCGAATTAAACCACATGCTCCACCGCTTGTGCGGGCCCCCGTCAATTCATTTGAGTTTTAACC
+
CCCCCGGGGGGGGGGGGGGGGGGGGGGGGGGGGGGGGGGGGGGGGGGGGGGGGGGGGGGFGGGGGG@88BCFFGGGGGGGGGGGGGGGGFGGGGGGGGGGGGGGGGG7FGGGGFGGGGGFGGGGGGGGGGGGGGGGGGGGDGGGGGGGGGGGGGGGGGGGGGGGGGGGGGGGGGGGGGGGGGGGGGGGGGGGGGGGGGFCGGGGGCFGGGGGGGCAFGFFGGGGFGGGGGGGGGG8EFGFGGFCGGGGGGGGGGGGCCG6EGG=?EFGFGCC=8EGGGDCCEEGGGGGGFGGGGGGGGGFC
@M01751:259:000000000-C669V:1:1101:11557:11452 1:N:0:AGAGTC
AACCGAGAAACAGGATTAGATACCCTGGTAGTCCACGCCGTAAACGATGTCGACTTGGAGGTTGTTCCCTTGAGGAGTGGCTTCCGGAGCTAACGCGTTAAGTCGACCGCCTGGGGAGTACGGCCGCAAGGTTAAAACTCAAATGAATTGACGGGGGCCCGCACAAGCGGTGGAGCATGTGGTTTAATTCGATGCAACGCGAAGAACCTTACCTACTCTTGACATCCACGGAATTCGGCAGAGATGCCTTAGTGCCTTCGGGAACCGTGAGACAGGTGCTGCATGGCTGTCGTCAGCTCGG
+
CCCCCGGGGGGGGGGGGGGGGGGGGGGGGGGGGGGGGGGGGGGGGGGGGGGGGGGGGGFGGGGGGGGFFGGGGGGGGGGGGFFGGGGGGGGGGGGGGGGGGGGGGGGGGGGGGGGGGGGGGGGDGGGGGGGFGGGGGGGGCFGFGDFGGGGGGGGGGGGGGGGGGGGGGGGCEFEGGFGGGG<FG7CFGGGGGGGGDCEGGGCECFGGGGCEFGGGGFGFFCGGF?ECCEGGGGGGGFGGGGGGGGCGGGGGGGFGGGF5EGGCFFGG5*CFGGGGGGGGGGFGEFFGGGGGFGGGGGFD)
@M01751:259:000000000-C669V:1:1101:2339:11466 1:N:0:AGAGTC
AACCGAGAAACAGGATTAGATACCCTGGTAGTCCACGCCGTAAACGATGTCGACTTGGAGGTTGTTCCCTTGAGGAGTGGCTTCCGGAGCTAACGCGTTAAGTCGACCGCCTGGGGAGTACGGCCGCAAGGTTAAAACTCAAATGAATTGACGGGGGCCCGCACAAGCGGTGGAGCATGTGGTTTAATTCGATGCAACGCGAAGAACCTTACCTACTCTTGACATCCACGGAATTCGGCAGAGATGCCTTAGTGCCTTCGGGAACCGTGAGACAGGTGCTGCATGGCTGTCGTCAGCTCGT
+
CCCCCGGGGGGGGFGGGGGGGGGGGGGGGGGGFGGGGGGGGGGGGGGGGGGGGGGGGGGGGGGGGGGGGGGGGGGGGGGGGGGGGGGGGGGGFGGGGEGFGGGGGGGGGGGGGGGGGGGGGGGGGGGCGGGGGGGGGFGGFGGGGFGGGGCFGEGD:F*>CF7FFFGC<BFFGGGGGGG9FGFFGGGGGGGF@FEEECEGGGGGGGGGFGGGFGGFCC<E7:FFGG6CF>8/?FGGGG8CGGDFGGGGGGF7:EGGGG9*;EDGCG8?**8FFGGGC+<<??<CFGCFEFG5:5=E60271
@M01751:259:000000000-C669V:1:1101:5316:11614 1:N:0:AGAGTC
TCTCAGTCACGTCATCCCCACCTTCCTCCGGTTTGTCACCGGCAGTCTCCTTAGAGTGCCCACCATAACGTGCTGGTAACTAAGGACAAGGGTTGCGCTCGTTACGGGACTTAACCCAACATCTCACGACACGAGCTGACGACAGCCATGCAGCACCTGTGTCTGAGTTCCCGAAGGCACCAATCCATCTCTGGAAAGTTCTCAGCATGTCAAGGCCAGGTAAGGTTCTTCGCGTTGCTTCGAATTAAACCACATGCTCCACCGCTTGTGCGGGCCCCCGTCAATTCATTTGAGTTTTAAC
+
CCCCCGGGGGGGGGGGGGGGGGGGGGGGGGGGGGGGGGGGGGGGGGGGGGGGGGGGGGGGGGGGGGGFFEGGGGGGGGGGGGGGFGGGFGGGGGGGGGGGGGFGGGGGGGGGGGGGGGGGGFGEGFFGGGGGGGGGCGGGGEGGGGGGGGGGGGGGFGGGGGGFC,FGGGFDGGGDEGFFGGGGGGGCF;FGFGEGFGGCGFGGGGFGGGGFFCEFG,CFGEFGFCFFFGGCDGGGGGGGDEGE?CFGGGGGGGGGD7AECF6CEGECGFGD5CEC*:EE=EECCCFCGGGCEGGGGGGF7
@M01751:259:000000000-C669V:1:1101:28757:11671 1:N:0:AGAGTC
AACCGAGAAACCGGATTAGATACCCTGGTAGTCCACGCCGTAAACGATGTCGACTTGGAGGTTGTTCCCTTGAGGAGTGGCTTCCGGAGCTAACGCGTTAAGTCGACCGCCTGGGGAGTACGGCCGCAAGGTTAAAACTCAAATGAATTGACGGGGGCCCGCACAAGCGGTGGAGCATGTGGTTTAATTCGATGCAACGCGAAGAACCTTACCTACTCTTGACATCCACGGAATCTGGCAGAGATGCCTCAGTGCCTTCGGGAACTGTGAGACAGGTGCTGCCTGGCTGTCGTCAGCTTGG
+
CCCCCGGGGGGGGGGGDGGGGGGGFGFGGGGGGGFFCFGGGGGGGGGGGGGGFGGGGGGGGGGGGGGGGGGE@FGGGGEDF,==EEGGGGGGGFCECCFEBDGGFGGCGG:FFFGGF+CFFEGGG>FFGG7EDDGG9D<FGGGFGG9=D99CFE:EGGG7FGFGGGGGGGGGGFGCCFFGGGDGGGGFGGGFGFEF+:??8>CEECA5F?FGG9FC9ECCC<EGGG*<@5C88/9CC?C6CF58?77:+03+0<@:C?6FE/**;++3<FF+<CGFGGCCF6*9CE*28:C8CFGGG+*2*
@M01751:259:000000000-C669V:1:1101:8475:11712 1:N:0:AGAGTC
TCTCAGTCACGTCATCCCCACCTTCCTCCGGCTTATCACCGGCGGTTCCTTTAGAGTACCCAACTAAATGATGGTAACTAAAGGCGAGGGTTGCGCTCGTTGCGGGACTTAACCCAACATCTCACGACACGAGCTGACGACAGCCATGCAGCACCTGTGTTCCAGTCCCCGAAGGGAAGAGATCCATCTCTGGAAATCGTCCGGACATGTCAAACGCTGGTAAGGTTCTGCGCGTTGCTTCGAATTAAACCACATGCTCCACCGCTTGTGCAGGCCCCCGTCAATTCCTTTGAGTTTTAAC
+
CCCCCGGGGGGGGGGGGGGGGGGGGGGGGGGGGGGGGGGGGGGGGGGGGGGGGGGGGGGGGGGGGGGGGGGGGGGGGGGGGGGGGGGGGGGFCGGGGGGGGGGGGGGGGGGGGGGGGGGGGGGGGGGGGGGCFGGGGGCFGGGGGGGGGGFGGGFFGFCFFCGGGGFFFGGCFGEGCFGCGGGGFGGGFGGGGGGGGGGG=FGGGG>FGGGGGFDEDGGEGGGGGGFFGGEGGGGGGEFGCEGGG>EGGG68CGGFGFGCCC=8EEGFGFGCCFG=EEDG=C=C@:+<@FG7CFGGDGGG7
@M01751:259:000000000-C669V:1:1101:18429:11807 1:N:0:AGAGTC
AACCGAGAAACAGGATTAGATACCCTGGTAGTCCACGCCGTAAACGATGTCGACTTGGAGGTTGTTCCCTTGAGGAGTGGCTTCCGGAGCTAACGCGTTAAGTCGACCGCCTGGGGAGTACGGCCGCAAGGTTAAAACTCAAATGAATTGACGGGGGCCCGCACAAGCGGTGGAGCATGTGGTTTGATTCGATGCAACGCGAAGAACCTTACCTGGCCTTGACATCCAGAGAACTTAGCAGAGATGCTTTGGTGCCTTCGGGAACTCTGAGACAGGTGCTGCATGGCTGTCGTCCGCTCGG
+
CCCCCDGGGGGGGGGFGGGGGGGGGGGGGGGGGGGGGGGGGGGGGGGGGGGGGGGGGGGGGGGGGGGGGGGGGGGGGGGGGGGGGGGFGGGGGGGGGGGGGGGGGGGDGGGGGGGGGGGGGDEGGGGGGGGGGGGGGGGGGGGGGGFFGGGGGGGGGGGGGG7<C8FGGG:FEGGGGGGFCGGFG7FGG@EE9FGFGCEGGGDGGG>FGGGGGGGGGCGGGGGGGGGGGGGFGGGGGEGGG6*2+<EGCFFFCFGGGGGGGGEGEGGGC9<:EEGGG67E7C77<@**8;@85***/19C)
@M01751:259:000000000-C669V:1:1101:19189:11880 1:N:0:AGAGTC
AACCGAGAAACCGGATTAGATACCCTGGTAGTCCACGCCGTAAACGATGTCGACTTGGAGGTTGTTCCCTTGAGGAGTGGCTTCCGGAGCTAACGCGTTAAGTCGACCGCCTGGGGAGTACGGCCGCAAGGTTAAAACTCAAATGAATTGACGGGGGCCCGCACAAGCGGTGGAGCATGTGGTTTAATTCGATGCAACGCGACAAACCTTACCTACTCTTGACATCCACGGAATTCGGCAGAGATGCCGTAGTGCCTTCGGGAACCGTGAGACAGGTGCTGCATGGCTGTCGTTAGCCCGG
+
CC<BCEGGGGFGGED77FFDFGFGGDC8F9EC<@ECCEGC+BFF<FGGFE,CCF@CGFDDGGGGGGGFFA,E,<FGGFFFEEEGFEG7CCDE9FGGGGGEGC,AF7+C:@FEC<FFG+CEFCCEFEDCCEFDFFGGD9ACF<A<FCF<@FFGGD>7<EEECD>FFF77F:4CC:FGD9,?A<FECE9FFFGGFCCCFFEE>E**/****<++2:++387E+9C+A?FC6CDGEG<C58:8:@*8+3C:*;:*2<FG7C<**8:=55*/85*092;590+A+979CFC6/;@F***1++29)
@M01751:259:000000000-C669V:1:1101:7968:11978 1:N:0:AGAGTC
AACCGAGAAACAGGATTAGATACCCTGGTAGTCCACGCCGTAAACGATGTCAACTAGCCGTTGGAATCCTTGAGATTTTAGTGGCGCAGCTAACGCATTAAGTTGACCGCCTGGGGAGTACGGCCGCAAGGTTAAAACTCAAATGAATTGACGGGGGCCCGCACAAGCGGTGGAGCATGTGGTTTAATTCGATGCAACGCGAAGAACCTTACCTACTCTTGACATCCACGGAATCTGGCAGAGATGCCTCAGTGCCTTCGGGAACCGTGAGACAGGTGCTGCATGGCTGTCGTCAGCTCGG
+
CCCCCGGGGGGGGGGGGGGGGGGGGGGGGGGGGGGGGGGGGGGGGGGGGGGFGGGGGGGGGGGGGGGGGGGGFGGGGGGGGGGGGGGGDGGGEGGGGGGGGGGGGGGGGGGGGGGGGGGGGGGGGDGGGGGGGGGGGGGGGGGGGGGGGGGGGGGGGGGGGGGGGFGGGGGGGGGGGGGGGGGGCCFGGFGGGGGGFGGGDGDGGGGGGGGGGGGGGGGGFGGGGFGGGGDGGFGGGGGGGFGGGGGGGGGGGG7CFGGGGGGGGFGG5CECGCC=FFGGGGGCGGGGGGGCEGGGGGFD)
@M01751:259:000000000-C669V:1:1101:13561:12022 1:N:0:AGAGTC
AACCGAGAAACAGGATTAGATACCCTGGTAGTCCACGCCGTAAACGATGTCGACTTGGAGGTTGTTCCCTTGAGGAGTGGCTTCCGGAGCTAACGCGTTAAGTCGACCGCCTGGGGAGTACGGCCGCAAGGTTAAAACTCAAATGAATTGACGGGGGCCCGCACAAGCGGTGGAGCATGTGGTTTAATTCGATGCAACGCGAAGAACCTTACCTACTCTTGACATCCACGGAATTTGGCAGAGATGCCTTAGTGCCTTCGGGAACCGTGAGACAGGTGCTGCATGGCTGTCGTCAGCTCGT
+
CCCCCGGGGGGGGGGGGGGGGGGGGGGGGGGGGGGGGGGGGGGGGGGGGGGGGGGGGGGGGGGGGGGGGGGGGGGGGGGGGGGGGGGGGGGGGGGGGGGGGGGGGGGGGGGGGGGGGGGGGGGGGGGGGGGGGGGGGGGGGGGGGGGGGGGGGGGGGDGDGGGGGGGGGGGGGGGGGFGGGGGGGGGGGGGGGGGGCGGGGGGGGGGGGGGEGGGGFEGG:CFFGGGGGGGEEGGGCGGGGFGGGGGGGGGFGFGGGGFGGGGGFGGDCFGGC*;FGFGGGG69FGGGGGGG5*/ACFCD7
@M01751:259:000000000-C669V:1:1101:19294:12033 1:N:0:AGAGTC
AACCGAGAAACCGGATTAGATACCCTGGTAGTCCACGCCGTAAACGATGTCGACTTGGAGGTTGTTCCCTTGAGGAGTGGCTTCCGGAGCTAACGCGTTAAGTCGACCGCCTGGGGAGTACGGCCGCAAGGTTAAAACTCAAATGAATTGACGGGGGCCCGCACAAGCGGTGGAGCATGTGGTTTAATTCGATGCAACGCGAAGAACCTTACCTACTCTTGACATCCACGGAATCTGGCAGAGATGCCTCAGTGCCTTCGGGAACCGTGAGACAGGTGCTGCATGGCTGTCGTCAGCTCGG
+
CCCCCGGGGGGGGGGGGGGGGGGGGGGGGGGGGGGGGGGGGGGGGGGGGGGGGGGGGGFGGGGGGGGGGGGGGGGGGGGGGFFFGGGDDFFGGGGGGGDGGFFGDGGGGGGGGGGGGGGGGEGGGGGGGGF<FGGGGG<FFGGG<CFFCFGGGGGGGG=FGCCEEGFGGGGGGCDFG9CAFCF@FFFEB7*9CCGFGGGGECEGGGG@@7+<FGF+@FGG?CGGF?8688CEEGGGGGFGGFGGGCFF+++<C?C<9:ECEE=CFAEE=*1<98CFGFGGGC39ECE?**<;FCEC?CD5)
@M01751:259:000000000-C669V:1:1101:10985:12057 1:N:0:AGAGTC
TCTCAGTCACGTCATCCCCACCTTCCTCCGGTTTATCACCGGCAGTCTCCTTTGAGTTCCCGACCGAATCGCTGGCAACAAAGGATAAGGGTTGCGCTCGTTGCGGGACTTAACCCAACATTTCACAACACGAGCTGACGACAGCCATGCAGCACCTGTCTCACGGTTCCCGAAGGCACTAAGGCATCTCTGCCGAATTCCGTGGATGTCAAGAGTAGGTAAGGTTCTTCGCGTTGCATCGAATTAAACCACATGCTCCACCGCTTGTGCGGGCCCCCGTCAATTCATTTGAGTTTTAACC
+
CCCCCGGGGGGGGGGGGGGGGGGGGGGGGGGGGGGGGGGGGGGGGGGGGGGGGGGGGGGGGGGGGG@88BCFGGGGGGGGGGGGGGGGGGGGGGGGGGGGGGGGGGGFGGGGGGGGGGGGGGGGGGGGGGGGGGGGFGGGEGGGGGGGGGGGGGGGGGGGGGFGGGGGGGGGGGEFGGGGGGEFGGGGGGGGGGGDGGGGGGGGGGGCGGGGGGGGGGFGGGGGGGGGGGGGG?EGGGGGGFEFGGGGGGGGGGFGGGGGGGGD??FFEGGGEGGGGGGEEEGGDG?FGGG@=GEGGG***
@M01751:259:000000000-C669V:1:1101:25249:12080 1:N:0:AGAGTC
AACCGAGAAACAGGATTAGATACCCTGGTAGTCCACGCCGTAAACGATGTCGACTTGGAGGTTGTTCCCTTGAGGAGTGGCTTCCGGAGCTAACGCGTTAAGTCGACCGCCTGGGGAGTACGGCCGCAAGGTTAAAACTCAAATGAATTGACGGGGGCCCGCACAAGCGGTGGAGCATGTGGTTTAATTCGATGCAACGCGAAGAACCTTACCTACTCTTGACATCCACGGAATTTGGCAGAGATGCCTTAGTGCCTTCGGGAACCGTGAGACAGGTGCTGCATGGCTGTCGTCAGCTCGT
+
CCCCCGGGGGGGGFFGGGGGGGGGGGGGGGFGGGFFGGGGGGGGGGGGGGGGGGGGGGGGGGGGGGCFGGGGGGGGGGGGGGGGGGGGEGGGGGGGGGGGGGGGGGGGGGGGDGGGGGGGGGGGGGGDGEGGGGGGGGG<FGFGFFGGFDGGGGGGGGGDGGDFGGGFGGEDGGGGG9FCFFGCCFE9C,:,<FGGGGGGGGG85<8FGGGDDFGGCC@F?FECG9FGGGG5CGGG7CGGGCCF?EG6<EFGCGFEEGGGGCC=2AE=5*:@CF@5++<F79FC+C5CECCGGGGGG77C)
@M01751:259:000000000-C669V:1:1101:26870:12131 1:N:0:AGAGTC
AACCGAGAAACCGGATTAGATACCCTGGTAGTCCACGCCGTAAACGATGTCGACTTGGAGGTTGTTCCCTTGAGGAGTGGCTTCCGGAGCTAACGCGTTAAGTCGACCGCCTGGGGAGTACGGCCGCAAGGTTAAAACTCAAATGAATTGACGGGGGCCCGCACAAGCGGTGGAGCATGTGGTTTAATTCGATGCAACGCGAAGAACCTTACCTACTCTTGACATCCAGCGAACTTAGCAGAGATGCTTTGGTGCCTTCGGGAACGCTGAGACAGGTGCTGCATGGCTGTCGTCAGCTCGT
+
CCCCCGCEEGGGGDCEFGFFGGFFFG8CFGGGGAFFGGDGGGGGFGGGFGFCDEGGGGF<FGFFGEF9FGD86<@FEGGGGGCGCGFGG+CEEGEGGGEGGAFGFGGECFCFFGG7=7CEACEDGEEF=:FFG9F,@<<@DGCGGFG,@FFGGG@@FGE7<CFCGF*:<CF7<FCFGGGFGDB:7FFGGGGGGGD?FGDCGECEC+;C>F?ECF?8A<EF+<<FG+;+2@5*/:C@9:ACF6FCEFECF7AC/CF?FG6F>C5:CEG8EG=FDC**<+<7+62?FE5:*AFFF5CC6+9D7
@M01751:259:000000000-C669V:1:1101:6638:12142 1:N:0:AGAGTC
AACCGAGAAACAGGATTAGATACCCTGGTAGTCCACGCCGTAAACGATGTCGACTTGGAGGTTGTTCCCTTGAGGAGTGGCTTCCGGAGCTAACGCGTTAAGTCGACCGCCTGGGGAGTACGGCCGCAAGGTTAAAACTCAAATGAATTGACGGGGGCCCGCACAAGCGGTGGAGCATGTGGTTTAATTCGATGCAACGCGAAGAACCTTACCTACTCTTGACATCCACGGAATTCGGCAGAGATGCCTTAGTGCCTTCGGGAACCGTGAGACAGGTGCTGCATGGCTGTCGTCAGCTCGG
+
CCCCCGGGGGGGGGGFFEFGGGGCFFGGFGGGGGGGGGFGGGGGGGGCGGGGGGGGGGGGGGGGEFGGGGGGFGGFGGGGCGFGGGGGGGGG9EGEGGEGGGGGEGEGGGGGGFGEGGGGGGGGGFCFEGFFGDGGGGGGGGGGGFGGGGGDGGGEDGGGG>FDGECFCEC:FFGGFEFGGGGGGGGGGGGGGGGGFGEEGG5CEGFGGGGCGFCGGGGGGGGGGF688CG58EG?>FG5C>FGGGFGGEGFGGGGGGGFE5CGFGGEF=57C8*::<CFF9<CGGF;58<F::EECC<D)
@M01751:259:000000000-C669V:1:1101:11630:12175 1:N:0:AGAGTC
TCTCAGTCACGTCATCCCCACCTTCCTCGCGGCTTATCACCGGCAGTCTCCCTAGAGTGCCCAACTGAATGATGGCAACTAAGGACGTGGGTTGCGCTCGTTGCGGGACTTAACCCAACATCTCACGACACGAGCTGACGACAGCCATGCAGCACCTGTGTTCGAGTTCCCGAAGGCACCCATCCATCTCTGGAAAGTTCTCGACATGTCAAGGCCAGGTAAGGTTCTTCGCGTTGCATCGAATTAAACCACATACTCCACCGCTTGTGCGGGCCCCCGTCAATTCCTTTGAGTTTCAGTC
+
CCCCCGGGGG7FGGGGGGGGGGGGGGGGGGGGGGGGGGGGGGGGGGGGGGGGGGGGGGGGGGGGGGGGGGGGGGGGGGGGGGGGGGGGGGGGGGGGGGGGGGGGGEGEGGGGGGGGGGGGGG9FGGGGGGGGGGDDGGGGGGGGGGFGGGGGGGGGFFGGGGGGGGGGGGGGGGGGGGGGGGGFGGGGCFGGGGGGGGGGGGGGGGGFFGGGGCGGGGGFGGGGGGGGGGGCEEECCECF5CFGGGCFGGGGGFGGDFFEGGDGGGFGCFGGCEEGGGGEEEGGDGCFFG97=FGFGFC>*
@M01751:259:000000000-C669V:1:1101:9570:12209 1:N:0:AGAGTC
TCTCAGTCACGTCATCCCCACCTTCCTCCGGTTTATCACCGGCAGTCTCCTTTGAGTTCCCGACCGAATCGCTGGCAACAAAGGATAAGGGTTGCGCTCGTTGCGGGACTTAACCCAACATTTCACAACACGAGCTGACGACAGCCATGCAGCACCTGTCTCACGGTTCCCGAAGGCACTAAGGCATCTCTGCCGAATTCCGTGGATGTCAAGAGTAGGTAAGGTTCTTCGCGTTGCATCGAATTAAACCACATGCTCCACCGCTTGTGCGGGCCCCCGTCAATTCATTTGAGTTTTAACC
+
CCCCCGGGGGGGGGGGGGGGGGGGGGGGGGGGGGGGGGGGGGGDGGGGGGGGGGGGGGGGGGGGGG@88BCFGGGGGGFGFGGGGGGGGGGGGGGGGEGGGGGGGGGEFGGGGGGFGGGGGGGFGGGGGGGGGGGGGGGGGGGGGGGGGGGFFGGGGGGGFGGGGGGFGFAFGGEGGGGGCGG7CFCFCGGFGGGGDGFGGGGGGDGGFCCGGFFGFGFGGGGGGGGGGFGGGGGGGGGFGGGFEGFGGGGGGGGF<+CEFGGDGGFGFGGCDD?CGGCEGGE?CFFGGGG+*3<FGGGGC
@M01751:259:000000000-C669V:1:1101:21897:12281 1:N:0:AGAGTC
AACCGAGAAACAGGATTAGATACCCTGGTAGTCCACGCCGTAAACGATGTCGACTTGGAGGCTGTGAGCATGACTCATGGCTTCCGGAGCTACCGCGTTAAGTCGACCGCCTGGGGAGTACGGCCGCAAGGTTAAAACTCAAATGAATTGACGGGGGCCCGCACAAGCGGTGGAGCATGTGGTTTAATTCGATGCAACGCGAAGAACCTTACCTGCTCTTGACATCCACGGAATTCGGCAGAGATGCCTTAGTGCCTTCGGGAACCGTGAGACAGGTGCTGCATGGCTGTCGTCAGCTCGT
+
CCCCCGGGGGGGGGGGGGGGGGGFGGGGGGGGGGGGGGGGGGGGGGGGGGGGGGGGGGGGGGGGGGGGGGGGGGGGGGGGGGGGGGGDGGGG9FGGGGGGGGFGGGGGGGGGGGGGGGGGGGGGGGGGGGGGGGGGGGGGGGGGGGGGGFGGGGGGGGGGGGGGGGGGGGGGGGGGGFGGGGFDGGGGGGGGGFGCFFGGGGGGGGGGGGGGFFGGFGGGCGFGGGFGGGEGGGGFGGGGGFECFGGFFFGGGGGGGGFGGCEGGGGGGGG7FGGGGGGGC9+CFGGFEFCGGGGGEEFD)
@M01751:259:000000000-C669V:1:1101:18098:12342 1:N:0:AGAGTC
TCTCAGTCACGTCATCCCCACCTTCCTCCGGTTTATCACCGGCAGTCTCCTTTGAGTTCCCGACCGAATCGCTGGCAACAAAGGATAAGGGTTGCGCTCGTTGCGGGACTTAACCCAACATTTCACAACACGAGCTGACGACAGCCATGCAGCACCTGTCTCAGAGTTCCCGAAGGCACCAAAGCATCTCTGCTAAGTTCTCTGGATGTCAAGAGTAGGTAAGGTTCTTCGCGTTGCATCGAATTAAACCACATGCTCCACCGCTTGTGCGGGCCCCCGTCAATTCATTTGAGTTTTAACC
+
CCCCCGGGGGGGGGGGGGGGGGGGGGGGGGGGGGGGGGGGGGGGGGGGGGGGGGGGGGGGGGGGGG@8BCFGGGGGGGGGGGGGGGGGGGGGGGGGGGGGGGGGGGGGGGGGGGGGGGGGGGGGGGGGEGGGGGGGGGGGGGGGGGGGGGGGGGGGGGGGGGGGGGGGFGGGGGGGGGGGGGGGGGGGGGGGGFGCGGFGGGGGGGGGGGGGGGGGGGGGGGGGGGGFFFGGGGGGGFGGGGGGGGGGGGGGGGGGGGGGG>EEGGGFFGDGGGGGGGD8=CEGGFFGFGF<FGGGGGGG7
@M01751:259:000000000-C669V:1:1101:21143:12449 1:N:0:AGAGTC
AACCGAGAAACAGGATTAGATACCCGGGTAGTCCACGCCGTAAACGATGTCGACTTGGAGGTTGTTCCCTTGAGGAGTGGCTTCCGGAGCTAACGCGTTAAGTCGACCGCCTGGGGAGTACGGACGCAAGGTTAAAACTCAAATGAATTGACGGGGGCCCGCACAAGCGGTGGAGCATGTGGTTTAATTCGAAGCAACGCGCAGAACCTTACCAGCCCTTTACATGCCCTGACGGCCAGAGGTGGTCGCACCCTTGTGGTCGGTGTACAGGTGGTGCATGGTTGTCGTCAGCTCGTGTCGC
+
CBACC:@@CFG<6C<,6CFEEDAF<++6@@FFA@C@,+@+@:FDC:@@FFGGF@BC@C,FCB,C,:FF9<C,CF<,,C,C=,CC66:,@CDFCDE=F4F77E@9F:FC:+4F7F<++>FEFGF+@+>>+@>,,<B=FFG93,,=F=C9,@FCCC7C*111<*CEGGGGGG<FG*<:F,<BFFG7<<FC<<FGCEG8<;?EC*/C/<*/:@<E8CFG58C8++3<<3<6;6**2;8CE*;6**<;ACFG=*//;/CF@+*;E*8*;8CC+<E++1;*:0<+C+9=:0*;8CE8++1*/C<9*
@M01751:259:000000000-C669V:1:1101:9625:12731 1:N:0:AGAGTC
AACCGAGAAACAGGATTAGATACCCTGGTAGTCCACGCCGTAAACGATGTCGACTTGGAGGTTGTTCCCTTGAGGAGTGGCTTCCGGAGCTAACGCGTTAAGTCGACCGCCTGGGGAGTACGGCCGCAAGGTTAAAACTCAAATGAATTGACGGGGGCCCGCACAAGCGGTGGAGCATGTGGTTTAATTCGATGCAACGCGAAGAACCTTACCTACTCTTGACATCCACGGAATTTGGCAGAGATGCCTTAGTGCCTTCGGGAACCGTGAGACAGGTGCTGCATGGCTGTCGTCAGCTCGG
+
CCCCCGGGGGGGGGFGGGGGGGGGGGGGGGGGGGGFGGGGGGGGGGGGGGGGGGGGGGDGGGGGGGGGGGGGGFFGGGGGGDGGGGGGGGGG,CFGGGGGGGGGGGGGGGGGGGGGGGGGGGGGGGGGEEGGGGGGGGGGGGGGGFGGGFGGGGDGGGGGGGGGEGFGGEFGGGGGGGGGGFGGGGGGGGGCEGGFGGGGGCEE8EGGGGG6@E@CEGGGGGGDFGGGGGGGGFGGGGGFGGGGGDGGCGDCGGGFFFGFEGGGGGEE*CGGGGGEGFGGGGF?C8FFGGGGGCC76<<C)
@M01751:259:000000000-C669V:1:1101:17133:12832 1:N:0:AGAGTC
AACCGAGAAACCGGATTAGATACCCTGGTAGTCCACGCCGTAAACGATGTCGACTTGGAGGTTGTTCCCTTGAGGAGTGGCTTCCGGAGCTAACGCGTTAAGTCGACCGCCTGGGGAGTACGGCCGCAAGGTTAAAACTCAAATGAATTGACGGGGGCCCGCACAAGCGGTGGAGCATGTGGTTTAATTCGATGCAACGCGAAGAACCTTACCTACTCTTGACATCCACGGAATTCGGCAGAGATGCCTTAGTGCCTTCGGGAACCGTGAGACAGGTGCTGCATGGCTGTCGTCAGCTCGT
+
CCCCCGGGGGGGGGGGGGGGGGGGGGGGGGGGGGGGGGGGGGGGGGGGGGGGGGEGGGGGGGGGGGGGGGGGGGGGGGGGGGGGGGGGGGGGGGGGGGGGGGGGGGGGGGGGGGGGGGGGGGEGGGGGGGGGGGGGGGGGGGGGGGGGGGGGGGGGGGGGGGDGEGGGGGGGGGGGGGGGGGGGGGGGGGGGGGGGGGGGGGGGGGGGGGGGGGGGGGGGGGGGGGEGGGGGGGGGGFGGGGFCGCGGGGGGGCFGGGGGGGGG5EEE58?EG@CFG+6FFG6CFGGGGGGGGGGGGCFG7
@M01751:259:000000000-C669V:1:1101:17471:12844 1:N:0:AGAGTC
AACCGAGAAACAGGATTAGATACCCTGGTAGTCCACGCCCTAAACGATGTCTACTAGTTGTCGGGTCTTAATTGACTTGGTAACGCAGCTAACGCGTGAAGTAGACCGCCTGGGGAGTACGGTCGCAAGATTAAAACTCAAATGAATTGACGGGGGCCCGCACAAGCGGTGGAGCATGTGGTTTAATTCGATGCAACGCGAAGAACCTTACCTACTCTTGACATCCACGGAATTCGGCAGAGATGCCTTAGTGCCTTCGGGAACCGTGAGACAGGTGCTGCATGGCTGTCGTCAGCTCGTG
+
CCCCCGGGGGGGGGGFGGGGGGGGGGGGGGGGGGGGGGGGGGGGGGGGGGGGGGGGGGGGGGGGGGGGGGGGGGGGGGGGGGGGGGGGGGGGGGGGGGGGGGGGGGGGGGGGGGGGGGGGGGGGGGGGGGFGGGGGGGGGGGGGGGGGGGGGGGGGGGGGGGGGGGGGGEGGGGGGGGGGGGGGGGGGGGGGGGGFGDGGGGGGGGGGGG?EGGGGGGGGGGGGGDGGGGGGGGFGGDGGFGGGGGFGGGDGD?EFGGGEEEEGGGGGGGGGGGGGGGGGGECGGGC5;FFGGGGGGGGD7
@M01751:259:000000000-C669V:1:1101:3433:12861 1:N:0:AGAGTC
TCTCAGTCACGTCATCCCCACCTTCCTCCGGTTTATCACCGGCAGTCTCCTTTGAGTTCCCGACCGAATCGCTGGCAACAAAGGATAAGGGTTGCGCTCGTTGCGGGACTTAACCCAACATTTCACAACACGAGCTGACGACAGCCATGCAGCACCTGTCTCACGGTTCCCGAAGGCTCTAAGGCATCTCTGCCGAATTCCGTGGATGTCAAGAGTAGGTAAGGTTCTTCGCGTTGCATCGAATTAAACCACATTCTCCACCGCTTGTGCGGGCCCCCGTCAATTCATTTGAGTTTTAACC
+
CCCCCGGGGGGGGGGCFGGGGGGGGGGGGGGEGEGGGGGFGDGGDFFEFFGGGGFFFFGGFGGGGG@88BC<<CCFGGGGGGGGGGGGGFGGF:=CFEGGGGGG7BFGGGGGGGGGGGGGGGGFDGGGGGGG7FEGGGGGGG::ACGGC?GBFFFGGFFFAFAFF7FFEGG@CEGGGFFFFGFGGGGGGGGGGGGCE:FACFGCCFGDFFG9FGFFFGFC9FFGFFGGGCFE5:E*;+<CEGGCCFCF:8CE5C+<9<A9C8?8C8CFFGG58CECCGC5*//<0<<CFFEF=EFFF7<F>
@M01751:259:000000000-C669V:1:1101:19520:12895 1:N:0:AGAGTC
TCTCAGTCACGTCATCCCCACCTTCCTCCGGTTTATCACCGGCAGTCTCCTTTGAGTTCCCGACCGAATCGCTGGCAACAAAGGATAAGGGTTGCGCTCGTTGCGGGACTTAACCCAACATTTCACAACACGAGCTGACGACAGCCATGCAGCACCTGTCTCACGGTTCCCGAAGGCACTAAGGCATCTCTGCCGAATTCCGTGGATGTCAAGAGTAGGTAAGGTTCTTCGCGTTGCATCGAATTAAACCACATGCTCCACCGCTTGTGCGGGCCCCCGTCAATTCATTTGAGTTTTAACC
+
CCCCCGGGGGGGGGGGGGGGGGGGGGGGGGGGGGGGGGGGGGGGGGGGGGGGGGGGGGGGGGGGGG888BEFGEGGGGGGGGGGGGGGGGGGGCGGGGGGGGGGGGGGGGGGGGGGGGGGGGGGGGGGGGGGGGGGGGFGGGDGGGGGGGGGGGGGGGGGFGDFGGGGGGGGGGGGGGGGGGGGGGGGCFG@GGGGGGGGGGG7FGGGGGGGGDGGGGGGGGGGFGGGGGGGGGGDGFGGCFGGGFGGGGGE5CFFCEGGGGDGDGGGCGGCGGGGDEC*:*:<CFEFGGF?=<CGGGFCC
@M01751:259:000000000-C669V:1:1101:8207:12917 1:N:0:AGAGTC
AACCGAGAAACCGGATTAGATACCCTGGTAGTCCACGCCGTAAACGATGATAACTAGCTGTACGGGCACTTGGTGCTTGGGTGGCGCAGCTAACGCATTAAGTTATCCGCCTGGGGAGTACGGCCGCAAGGTTAAAACTCAAAGGAATTGACGGGGGCCTGCACAAGCGGTGGAGCATGTGGTTTAATTCGAAGCAACGCGCAGAACCTTACCAGCGTTTGACATGTCCGGACGATTTCCAGAGATGGATCACTTCCCTTCGGGGACTGGAACACAGGTGCTGCATGGCTGTCGTCAGCTC
+
CCCCCGGGGGGFD@GGGFGGGGGGGGGGGGGGGGGGGDGCGGGGGGGGGGGFGFGGGGGGGDFGDEG@CFFFGGGGDDGGGEEGFEFGEE<FFGGFGG@<CFGGGGGGGGBF@FFFGDGCCFGGGCEGGGD<FFF9>ADFGF,B8=FF=FFFGGGGCEGCFCCFFGCGGGFGG7<FFEFC<CFGF,CFGFGFGDGF,C:FGC5?EEFF8:CG696@>558CF?++AFG78?ECC*CEG7E+00;;F:ECCE*2<EGGFFFF*;C5C:*;@*CE685*:F8C9?C+<FCC68:CCCGFC470
@M01751:259:000000000-C669V:1:1101:15992:12989 1:N:0:AGAGTC
TCTCAGTCACGTCATCCCCACCTTCCTCCGGTTTATCACCGGCAGTCTCCTTTGAGTTCCCGACCGAATCGCTGGCAACAAAGGATAAGGGTTGCGCTCGTTGCGGGACTTAACCCAACATTTCACAACACGAGCTGACGACAGCCATGCAGCACCTGTCTCACGGTTCCCGAAGGCACTAAGGCATCTCTGCCAAATTCCGTGGATGTCAAGAGTAGGTAAGGTTCTTCGCGTTGCATCGAATTAAACCACATGCTCCACCGCTTGTGCGGGCCCCCGTCAATTCATTTGAGTTTTAACC
+
CCCCCGGGGGGGGGGGGGGGGGGGGGGGGGGGGGGGGGGGGGGGGGGGCGGGGGGGGGGGGGGGGG@88BFFGGGGGGGGGGGGGGGGGFGGGGGGGGGGGGGGGGGGGGGGGGGGGGGGGGGGGGGGGGGGGGGGGGGGGGGGGGGGGGGGGFGGGGGGGGGGGGGGGGGGGGGGGGGGGGGGGGGGGGGFGGGGGGGGGGGGGDFGGGGGGGGGGGCFGGGGGGGGGEFGGGGGGGGGGGGGGGGGGGGGGGFGFGGGGGGGGGGGFCCEGGGDGGG=EEEGCF:FFFGGGGGGFG<>:
@M01751:259:000000000-C669V:1:1101:22562:13192 1:N:0:AGAGTC
AACCGAGAAACAGGATTAGATACCCTGGTAGTCCACGCCGTAAACGATGATAACTAGCTGTCCGGGGACATGGTCTTTGGGTGGCGCAGCTAACGCATTAAGTTATCCGCCTGGGGAGTACGGCCGCAAGGTTAAAACTCAAAGGAATTGACGGGGGCCTGCACAAGCGGTGGAGCATGTGGTTTAATTCGAAGCAACGCGCAGAACCTTACCAGCGTTTGACATGTCCGGACGATTCCCAGAGATGGGTCTCTTCCCTTCGGGGACTGGAACACAGGTTCTGCATGGCTGTCGTCAGCTC
+
CCCCCGGGGFGGGGGGGGGGGGGGGGFGGGGGGGFFEGGGGGGGGGGGGGGGGGGGGGGGGGGG>CGGGGFGGFGGFGGGDGDGGGGGGGFD9FFDEGGGGGGGGGGGGGGGGGGGGGGGGGFGGGGGDGGGFFFGGGFGGGGFGFGGGGGGGDEEGGDEFGGGGGGGGDFEGCCGGGGGGGCFFFGGEFGGGFGFGGGGGGGDCFFGCCFGGFFFGGGC87<<CFGDGGGDEGGGGGFC?@5C*<FFGGGFGGG@FEGGGGEG5?CFFCGGFFG5CFG+3CFG+<F6=85:2*>=F*227
@M01751:259:000000000-C669V:1:1101:19165:13230 1:N:0:AGAGTC
AACCGAGAAACAGGATTAGATACCCTGGTAGTCCACGCCGTAAACGATGTCGACTTGGAGGCTGTGAGCATGACTCGTGGCTTCCGGGGCTAACGCGTTAAGTCGACCGCCTGGGGAGTACGGCCGCAAGGTTAAAACTCAAATGAATTGACGGGGGCCCGCACAAGCGGTGGAGCATGTGGTTTAATTCGATGCAACGCGAAGAACCTTACCTACTCTTGACATCCACGGAATTCGGCAGAGATGCCTTAGTGCCTTCGGGAACCGTGAGACAGGTGCTGCATGGCTGTCGTCAGCTCGT
+
CCCCCGGGGGGGGGGGGGGGGGGGGGGGGGGGGGFFGGGGGGGGGGGGGGGGGGGGGGGGGGGGGGGGGFGGGGGGGGGGGGGGGGGGGGDGGGGGGGGGGGGGGGGGGGGEFGGGFDGGGGGGGGGGGGGEFGGGGGGFGGGGGGGGDGGGGGCFGGGGGG>FGGCFGGCEGGCFGFGGGGCEFDCF,<8?FC>FGGGGDECGGGGGGGGGGGFE+<CF9FGGGFCFGCEEECCCCDEGGFGGGGCGFGGGGGGCFGGFGCCGFCCGFGGGGGGGFGGGGFGGFEFFEGGGC7CEGGFD)
@M01751:259:000000000-C669V:1:1101:26975:13248 1:N:0:AGAGTC
AACCGAGAAACAGGATTAGATACCCTGGTAGTCCACGCCGTAAACGATGTCGACTTGGAGGTTGTTCCCTTGAGGAGTGGCTTCCGGAGCTAACGCGTTAAGTCGACCGCCTGGGGAGTACGGCCGCAAGGTTAAAACTCAAATGAATTGACGGGGGCCCGCACAAGCGGTGGAGCATGTGGTTTAATTCGATGCAACGCGAAGAACCTTACCTACTCTTGACATCCACGGAATTCGGCAGAGATGCATTAGTGCCTTCGGGAACCGTGAGACAGGTGCTGCATGGCTGTCTTCCGCTGGT
+
CCCCCFEGEFGG@8<FGGGGGGGGGGFGGGGGGEGGGGGGGGGFGGGGGGGGGGGGGGGGEGGGGGGGGGGG,@FGGGGGGGGGFGGEGGGFGG7CCGGGGCFGEDGEEGGGGGGGEGGGGGGGGGGGF>EFFDFGGFGGFFFGGBFFEFGGGGGGGGGGDGDGGC@FGGGGDEGGGGGGFGGDFGFGGGG99CFFGCEGGGGEG60;CFCEGGGGGGGFAFGDCFGGCECEEGGGGFEGGEFGGFG:9:?<<CFGGGGGCCEGG*?EFFGGG?6*<++::FG7CCAF*86+A<+**/))*
@M01751:259:000000000-C669V:1:1101:9541:13286 1:N:0:AGAGTC
TCTCAGTCACGTCATCCCCACCTTCCTCCGGTTTATCACCGGCAGTCTCCTTTGAGTTCCCGACCGAATCGCTGGCAACAAAGGATAAGGGTTGCGCTCGTTGCGGGACTTAACCCAACATTTCACAACACGAGCTGACGACAGCCATGCAGCACCTGTCTCACGGTTCCCGAAGGCACTAAGGCATCTCTGCCAAATTCCGTGGATGTCAAGGCCAGGTAAGGTTCTTCGCGTTGCATCGAATTAAACCACATGCTCCACCGCTTGTGCGGGCCCCCGTCAATTCATTTGAGTTTTAACC
+
CCCCCGGGGGGGFCGGGGGGGGGGGGGGGGGGGGGGGGGGGGGGGGGGGGGGGGGGGGGGGGGGGG@88BEFGGFGGGGG@GGGGGGGGGGFGGGGGGGGGGGGGDGGGGGGGGGGGEGGGGGGGGGGGGGGGEGGGGGGGGGGGGGGGGGGGGGGGGGGFFEGGGGGGGGGGGE7FGGGGCCGGGGGGGGGGGGGGGGGGGGGGEGGFFFGGGGFGGGGGGGGFEGGGE*;CGEEGGFFGGGCFGGCFGGGGGGGFEGGGFGGGGGGCEECEEEGGGGGGGGGF9@EGF7+=<?FGGF77
@M01751:259:000000000-C669V:1:1101:19913:13323 1:N:0:AGAGTC
AACCGAGAAACCGGATTAGATACCCTGGTAGTCCACGCCGTAAACGATGTCGACTTGGAGGTTGTTCCCTTGAGGAGTGGCTTCCGGAGCTAACGCGTTAAGTCGACCGCCTGGGGAGTACGGCCGCAAGGTTAAAACTCAAATGAATTGACGGGGGCCCGCACAAGCGGTGGAGCATGTGGTTTAATTCGATGCAACGCGAAGAACCTTACCTACTCTTGACATCCACGGAATTCGGCAGAGATGCCTTAGTGCCTTCGGGAACCGTGAGACAGGTGCTGCATGGCTGTCGTCAGCTCGT
+
CCCCCGGGGGGGGGGGGGGGGGGGGGGGGGGGGGGGEGGGGGGGGGGGGGGGGGGGGGGGGGGGGGGGGGGGGGGGGGFGGFGGGGGGGGGGGFGGGGGGGGGGGGGGGGGGGGGEEGGGGEGGGGGGGGGGGGGGGGGGGG<DFGGGGGGGGGGGGGGGGGGGGGGGGGGG>7CFG9FEFGGGFGEGFFGGGGGGGGGGGGGGGG>EGGGFGGGG6CFGFGGGGGGGGGGGGGGGGGGGCFFGFFGGGFEGFGGGGGGGGGGGGFGGGGGGGGGG7+<CGFC9FFF?EFGGGG==7CGG)
@M01751:259:000000000-C669V:1:1101:3663:13368 1:N:0:AGAGTC
TCTCAGTCACGTCATCCCCACCTTCCTCCGGTTTGTCACCGGCAGTCTCCTTAGAGTGCCCACCATAACGTGCTGGTAACTAAGGACAAGGGTTGCGCTCGTTACGGGACTTAACCCAACATCTCACGACACGAGCTGACGACAGCCATGCAGCACCTGTGTCAGAGTTCCCGAAGGCACCAATCCATCTCTGGAAAGTTCTCTGCATGTCAAGGCCTGGTAAGGTTCTTCGCGTTGCTTCGAATTAAACCACATGCTCCACCGCTTGTGCGGGCCCCCGTCAATTCATTTGAGTTTTAAC
+
CCCCCGGFFGGGGGGGGGGGGGGGGGGGGGDGEBFGGFGGDEGFGGGGGGFFGGGFGFGGFGGGGGGGGGEGGGGG@EGGDGGGGGGGGGGCGGGGGGGGDFGGGGGGGGGGGFGGGGGGGFFEGCGGGGGGGGGGGGGGGGGGGG?FGGCGFFGGGGCGFGGFFGGGGGGGGGGGGFGCCCGGGGGGGFGGG?GGDFFG<CFGFGFGGFGGFCCCGDGFGGFGGFFGCGFGGGGGGGGGGGGGCF??C?@FFECEFCGGCGF?EEDCF6EEECCE=ECECE57<<EECEGC?5CGGGGG7
@M01751:259:000000000-C669V:1:1101:4866:13430 1:N:0:AGAGTC
AACCGAGAAACAGGATTAGATACCCTGGTAGTCCACGCCGTAAACGATGTCGACTTGGAGGTTGTTCCCTTGAGGAGTGGCTTCCGGAGCTAACGCGTTAAGTCGACCGCCTGGGGAGTACGGCCGCAAGGTTAAAACTCAAATGAATTGACGGGGGCCCGCACAAGCGGTGGAGCATGTGGTTTAATTCGATGCAACGCGAAGCACCTTACCTACTCTTGACATCCAGCGAACTTAGCAGAGATGCTTTGGTGCCTTCGGGAACGCTGAGACAGGTGCTGCATGGCTGTCGTCAGCTCGT
+
CCCCCEDCFGGGFGFCGGGDCFGGGGGGGGGGGGGGGGGGGGGGGGGGGGGGGGCCFGGGGEDDGGGFFGG8EGGGFDGGCFFFGGGGGGGFEFGGGGGGGEGGCF@FECFEFEFCCGGFGGCGGGDEEE7FFCFGGDGGGCGGGGGGGGFGGGGGGGGGGGCGGGGGGGFCG@FF@,?FEFGGGGG@,CEC,2CCFGGGD*:**<6CGCGGGFGGGFFGGGGCDCFGGFGGGGGGGCFC@CC69CC7CGDG*;?CE7FF>E5CFEGGECC++;?EGF?EF66FGGGGGFG@*2**++27)
@M01751:259:000000000-C669V:1:1101:25773:13486 1:N:0:AGAGTC
AACCGAGAAACAGGATTAGATACCCTGGTAGTCCACGCCGTAAACGATGATAACTAGCTGTCCGGGGACTTGGTCTTTGGGTGGCGCAGCTAACGCATTAAGTTATCCGCCTGGGGAGTACGGTCGCAAGATTAAAACTCAAAGGAATTGACGGGGGCCTGCACAAGCGGTGGAGCATGTGGTTTAATTCGAAGCAACGCGCAGAACCTTACCAGCGTTTGACATGTCCGGACGATTTCCAGAGATGGATCTCTTCCCTTCGGGGCCTGGAACACAGGTGCTGCATGGCTGTCGTCAGCTC
+
CCCCCGGGGGGGGGGGGGGGGGGGGGGGGGGGFGGGGGGGGGEGGGGGGGGGGGGGGGGGGEGDGGECEGGGFGGGGGGGGGGGDCFEFGGCGGGGGGGGGGGGGGGGGGGCFGGGGGGGFCG8FCEGGGGGGGGGGGGGGGGCGCFGFGGACEDGEGGGGGGGGGGGGG*<FGGGFGGCFGGGGGGFGFGGGGGGGGDGGGGEGGCFGGGGGGG5ECCGG?0CG@<C+AEGGGGGFGGGGG7;89CF?EF9FFGFGGFGFCGGE**;8=CCF=**AF73<CFFEGG>8C8;C=*2:E>**
@M01751:259:000000000-C669V:1:1101:8869:13680 1:N:0:AGAGTC
TCTCAGTCACGTCATCCCCACCTTCCTCCGGTTTATCACCGGCAGTCTCCTTTGAGTTCCCGACCGAATCGCTGGCAACAAAGGATAAGGGTTGCGCTCGTTGCGGGACTTAACCCAACATTTCACAACACGAGCTGACGACAGCCATGCAGCACCTGTCTCACGGTTCCCGAAGGCACTAAGGCATCTCTGCCGAATTCCGTGGATGTCAAGAGTAGGTAAGGTTCTTCGCGTTGCATCGAATTAAACCACATGCTCCACCGCTTGTGCGGGCCCCCGTCAATTCATTTGAGTTTTAACC
+
CCCCCGGGGGGGGGGGGGGGGGGGGGGGGGGGGGGGGGGGGGGGCFEEGGGGGGGGGGGGDGEGGD@88BEFFCFGGGGGGGGGGGGGGGGGGGGDGGGGGGDGEGGE7FGGGFGDGGGGGGGGGGGGGGGGGGGE?FGGGGGGGGGGGGGGGFEGGGGGGGGGCGFG:FGGGGGCGGGGGGGDGGGGGGGGGGGG:CFGGGGGG7B@FFGGGGGGCFFFEGGGCFGGGGGGGEGGGDGGGGGFGG:EGGGGGGFG@EGGGFGE=8CF+<8C8CECGE**:>CGGGFFFG79CECFFGCF:
@M01751:259:000000000-C669V:1:1101:17044:13868 1:N:0:AGAGTC
AACCGAGAAACAGGATTAGATACCCTGGTAGTCCACGCCGTAAACGATGTCAACTAGCCGTTGGAATCCTTGAGATTTTAGTGGCGCAGCTAACGCATTAAGTTGACCGCCTGGGGAGTACGGCCGCAAGGTTAAAACTCAAATGAATTGACGGGGGCCCGCACAAGCGGTGGAGCATGTGGTTTAATTCGAAGCAACGCGAAGAACCTTACCAGGCCTTGACATGCAGAGAACTTTCCAGAGATGGATTGGTGCCTTCGGGAACTCTGACACAGGTGCTGCATGGCTGTCGTCAGCTCGT
+
CCCCCGGGGGGGGGGGGGGGGGGGGGGGGGGGGGGGGGGGGGGGGGGGGGGGGGGGGGGGGGGGGGGGGGGGGGGGGGGGGGGGGGGGGGGGGGGGGGGGGGGGGGFGGGGDGGGGGGGGGGGGGGGGGGGGGGGGGGGGGGGGGGGGGGGGGGGGGGCEGGGGGGGGGGGGGGGGGGGGGGGGGGGGGGGGGGGGGGGGGGGGGGGGGGGGGGGGGGGGGCFFFGGGGGGFGGGGGGGGGCGGGGGGGGFGGGGGGGGGC8?CFGGGGGGGGGGGG66FF6+<EGGGGGGGGGG=CC*1)
@M01751:259:000000000-C669V:1:1101:22167:13953 1:N:0:AGAGTC
TCTCAGTCACGTCATCCCCACCTTCCTCCGGTTTATCACCGGCAGTCTCCTTTGAGTTCCCGGCATTACCCGCTGGCAACAAAGGATAAGGGTTGCGCTCGTTGCGGGACTTAACCCAACATTTCACAACACGAGCTGACGACAGCCATGCAGCACCTGTCTCAGAGTTCCCGAAGGCACCAAAGCATCTCTGCTAAGTTCTCTGGATGTCAAGGCCAGGTAAGGTTCTTCGCGTTGCATCGAATTAAACCACATGCTCCACCGCTTGTTCGGGCCCCCGTCAATTCATTTGAGTTTTAAC
+
CCCCCGGGGGGGGGGGGGGGGGGGGGGGGGGGGGGGGGGGGGGGGGGEGGGGGGGGGGGGGGGGDGGGGGGGGGGGGGGGGGGGFGGGGGGFFGGGGGGGGGGFFGGGDGGGGGGGGGGGGGGGEFFGGGGGGGGGGGGGGGGGGGGGGGGGGGGGGGGGGGGGFFGGGGGGGGGGGGGGGDGGFGGGGFGFFGFGGFGGGCFCF7FFFGGGGF?FFGD@FFGFGGFFGGGGGGGGGGGCFCCFFGEFGGGGGCF+<09EGGGEGGGGG798E8EGGGGGDG=EGGGGFGG7:*<FDE7<*
@M01751:259:000000000-C669V:1:1101:17874:14010 1:N:0:AGAGTC
TCTCAGTCACGTCATCCCCACCTTCCTCCGGTTTATCACCGGCAGTCTCCTTTGAGTTCCCGACCGAATCGCTGGCAACAAAGGATAAGGGTTGCGCTCGTTGCGGGACTTAACCCAACATTTCACAACACGAGCTGACGACAGCCATGCAGCACCTGTCTCACGGTTCCCGAAGGCACTAAGGCATCTCTGCCGAATTCCGTGGATGTCAAGAGTAGGTAAGGTTCTTCGCGTTGCATCGAATTAAACCACATGCTCCACCGCTTGTGCGGGCCCCCGTCAATTCATTTGAGTTTTAACC
+
CCCCCGGGGGGGGGGGGGGGGGGGGGGGGGGGGGGGGGGGGGGGGGGFGGGGGGGGGGGGGGGGGG@888CFFFGGGGGGGGGGGGGGGGGGGGGGGGGGGGGGGEGFGFGGGGGGGGGGGGGGGGGGGGGGDGGGGGGGGGGGGGGGGGGGGGGGGGGGFGGGGGFGGGGGGGGGGGGGGFFGGGGGGGGGGGGGGGGGGGF>:FGGFGGGGGGGGGGGGGFGGGGGG9CEEGGGGGGGGGGGGGGGFCGGGGDGDGFFGGGGEGEFFG5EC=GGGGGCCC=FGGGGGGFCF?CGGGGGC
@M01751:259:000000000-C669V:1:1101:19933:14039 1:N:0:AGAGTC
AACCGAGAAACAGGATTAGATACCCTGGTAGTCCATGCCGTAAACGTTGGGCGCTAGATGTAGGGACCTTTCCACGGTTTCTGTGTCGTAGCTAACGCATTAAGCGCCCCGCCTGGGGAGTACGGCCGCAAGGCTAAAACTCAAAGGAATTGACGGGGGCCCGCACAAGCGGCGGAGCATGCGGATTAATTCGATGCAACGCGAAGAACCTTACCAAGGCTTGACATACACCGGAAACGGCCAGAGATGGTCGCCCCCTTGTGGTCGGTGTACAGTTGGTGCATGGTTGTCGTCAGCTCGT
+
CCCCCGGGGGGGGFAFGFGGGFG,EDEGGGFGGFFGFEGFEGGGGG8EGGGGGGGGECGGGGGGGGFEGGGGGEDCGGGFFGGGGGGGGCGGAFGFGDCEGGGCGEGGGFFGGGGGGGEGGGGGGGGEGEFECFCFC,FFCFGFDFEGGDEGGGGGGGGGGGGGGGGGGGG>FFFGFEGCFGGEGCC9CFFEDFF?EFGFGGECGCCFGCCFFFDDFC*AFF8FCCFFFF?;8**2?FGCE>CFF>@FG?9CC*;;*2:FF98;CCEC55;@<C<++3+*/<?FFCFG8:::7/**<:</1
@M01751:259:000000000-C669V:1:1101:27003:14050 1:N:0:AGAGTC
AACCGAGAAACAGGATTAGATACCCTGGTAGTCCACGCCGTAAACGATGTCGACTTGGAGGTTGTTCCCTTGAGGAGTGGCTTCCGGAGCTAACGCGTTAAGTCGACCGCCTGGGGAGTACGGCCGCAAGGTTAAAACTCAAATGAATTGACGGGGGCCCGCACAAGCGGTGGAGCATGTGGTTTAATTCGATGCAACGCGACGAACCTTACCTACTCTTGACATCCACGGAATTTGGCAGAGATGCCTCAGTGCCTTCGGGAACCGTGAGACAGGTGCTGCATGGCTGTCGTCAGCCCGG
+
CCCCCGGGGGGGGGFGGGGGGGGFGGGGGGAFFFC9;FFGGGEGGGGGGGGGCEG79FEGGGG?FGFGGGFGCGGE@FFGGFG8CFD?CEEFEDGGGGC:BFFGGDG7FCCFGGGEEEGGGGGGG=CGGCF9BFEDFFDGGFG9CFFGG9CGCCEEEEEFGGFEGGGFGGGGDFCFFC:FGFCFGFFCFFCCF@EGGGEGDE*?EDECFGGG@F+8@FGF97<?FF8AEEGC*/+<:<CC*2;CGGFECEFGGFE<:CF5*:CGG*8;C*;+9*@5<+<9F6E?FGGCC8C****/+*1))
@M01751:259:000000000-C669V:1:1101:6987:14083 1:N:0:AGAGTC
TCTCAGTCACGTCATCCCCACCTTCCTCCGGCTTATCACCGGCGGTTCCTTTAGAGTACCCAACTAAATGATGGTAACTAAAGGCGAGGGTTGCGCTCGTTGCGGGACTTAACCCAACATCTCACGACACGAGCTGACGACAGCCATGCAGCACCTGTGTTCCAGTCCCCGAAGGGAAGAGATCCATCTCTGGAAATCGTCCGGACATGTCAAACGCTGGTAAGGTTCTGCGCGTTGCTTCGAATTAAACCACATGCTCCACCGCTTGTGCTGGCCCCCGTCAATTCCTTTGAGTTTTAAT
+
CCCCCGGGGGGGGGGGGGGGGGGGGGGGGGGGGGGGGGGGDEGGGGGGGGGGGGGGGGGGGGGGGGGGGGGGGGGGGGGGGGGGGGGGGGGGGFGGGGGGGGGGGGGGGGGGFGGGGGGGGCFGGGGGGGCECGGGGGCEEGEGGGG8FGFGGGGFGGFEGGGGFEGGCFEFGDCEGGGGGFGGGGFG9CAFGGGGGGDFFGGGGGGGCFECFGGGGGGEGGGGGGGGGGGEDCEGGGGGGGGGGGGDGGCFEFG?899CGFGGGECCFDFG??EGFEEGGG*:C+A<CFG7+*CFGGC77
@M01751:259:000000000-C669V:1:1101:2667:14121 1:N:0:AGAGTC
AACCGAGAAAAAGGATTAGATACCCTGGTAGTCCACGCCGTAAACGATGTCAACTAGCCGTTGGAATCCTTGAGATGTTAGTGGCGCAGCTAACGCATTAAGTTGACCGCCTGGGGAGTACGGCAGCAAGGTTAAAACTCAAATGAATTGACGGGGGCCCGCACAAGCGGTGGAGCATGTGGCTTAATTCGAAGCAACGCGAAGAACCTTACCAGGCCTTGACATGCAGAGAACTTTCCAGAGGTGGATTGGTGCCTTCGGGAACTCTGACACAGGTGCTGCATGGCTGTCGTCAGCTCGT
+
CCCCCGGGGC,C@@FE9FAEFGCGFCGGGGFEECFGEDDEFGGGCGEFF@CFCCFGGFCGGGEGGGFFGGGGGGDE,CEFGGCFCCGGGECFFGGGGGGFFGGG9FE,@@FDFDDEGGEBECFG+F7FE,B=E<?FFB,,FFFG<FF,FFGGGDF7B@F@CGGGGGDC>:**<*<7*,<@F,*3<7?@B3<FCEE7<+<:*<C*CFDG6CCC+++//ACC:EEFCGEFGC58CCG+++<@7+**2;@AF7CC+*AFGG+::5:5/<0<CFGGCCE5A?+<7+3<@*;E=E95/:77?:*9)
@M01751:259:000000000-C669V:1:1101:16495:14140 1:N:0:AGAGTC
TCTCAGTCACGTCATCCCCACCTTCCTCCGGTTTATCACCGGCAGTCTCCTTTGAGTTCCCGACCGAATCGCTGGCAACAAAGGATAAGGGTTGCGCTCGTTGCGGGACTTAACCCAACATTTCACAACACGAGCTGACGACAGCCATGCAGCACCTGTCTCAGAGTTCCCGAAGGCACCAAAGCATCTCTGCTAAGTTCTCTGGATGTCAAGAGTAGGTAAGGTTCTTCGCGTTGCATCGAATTAAACCACATGCTCCACCGCTTGTGCGGGCCCCCGTCAATTCATTTGAGTTTTAACC
+
CCCCCGGGGGGGG>FGGGGFGGGGGGGGGGGGGGGGGGGGGGGGGGGGGGGGGGGGGGGGGGCGGG888BCFFEGGGGGGGGGGGGGGGGGGGGGGGGGGGGGGGGGGGGGGGGGGGFGGGGGGGGGGGGGGGGGGGGGGGGGGGGGGGGGGFFGGGGGGFGGGGGGGGGGGGGEGGEGGGGG7CGGGGEFGGG9FEF9CEGG9:CFDGGGGFGGGGGGGGGFGFGGGGGFEEFGEEFGGGGCEFDCGGFGGFF@G:@ECGGGGEE5@?FEEGGGGGGECEGGGGD7EGG?<5<CFGFGGC
@M01751:259:000000000-C669V:1:1101:29151:14143 1:N:0:AGAGTC
TCTCAGTCACGTCATCCCCACCTTCCTCCGGTTTATCACCGGCAGTCTCCTGGGAGTTCCCGACCGAATCGCTGGCAACAAAGGATAAGGGTTGCGCTCGTTGCGGGACTTAACCCAACATTTCAAAACACGAGCTGACGACAGCAATGCAGCACCTGTCTCACGGTTCCCGAAGGCACTAAGGCATCTCGGCCAAATTCCGTGGAAGGCAAGAGTAGGTAAGGTTCTTCGCGTTGCATCGCATTAAACCACATGCTCCACAGCTTGTGCGGGCACCCGTCAATTCATTTGCGTTTTAACT
+
CC?ACFCAE;,;DCFDG9F@C,CFECDGGE7@@,F9,EFCFGG>F,C,6<F,,:EC:<CC@,FCE@FFB,:C,?:6FE7<FEFA=5CEACCEG@,7=CFGG7FCG+64@8?FFFE,B<FF8<55C,EB<=DFGC>C<AEE@>CF7<,3<,<8,@DD,@8F,@CD@EE:E@,>>>C>FFF,:F<FFFBFFD717CFC7F7>,52=7*,4**=:*<<7<BF,?9CF<+3+0+;/?CEC*3++1*25/<+<:0;C*0++03+2:+**3<F*++2*:8***//*2**+++++02++***27A*:*
@M01751:259:000000000-C669V:1:1101:23242:14153 1:N:0:AGAGTC
AACCGAGAAACCGGATTAGATACCCTGGTAGTCCACGCCGTAAACGATGATAACTAGCTGTCCGGGCACTTGGTGCTTGGGTGGCGCAGCTAACGCATTAAGTTATCCGCCTGGGGAGTACGGCCGCAAGGTTAAAACTCAAATGAATTGACGGGGGCCTGCACAAGCGGTGGAGCATGTGGTTTAATTCGAAGCAACGCGCAGAACCTTACCAGCGTTTGACATGGCAGGACGACTTCCAGAGATGGATTTCTTCCCTTCTGGGCCTGGAACACAGGTGCTGCATGGCTGTCGTCAGCTC
+
CCCCCGGGGFGGGGEGEGGGGGGGGGGGFGGGGGGGGGGGGGGCGGDFFG9FCG<FFGGGGGGGGGGCFFCDGGGGGGCECB@FFGGGDGGG,ECEDCEGGGGGGGFGGG7?FFD@GGGGGGGGGGGGEFGAFEFF<FF9>FFGFFGGA<F9CE:EGGG>FFFG9:FFGD**::CFFCFG9<FGGG?CFGGGDEGFFGGGGGEDE6E5CGGCC9+AC8CE*CCGGCECFEEEG*2*;E?ECCC>F?F6FFCCCGGG+;FFF+@9**2;C5888CEGGCFGFGCG699C=EEFF=*2CC6><
@M01751:259:000000000-C669V:1:1101:12350:14174 1:N:0:AGAGTC
AACCGAGAAACAGGATTAGATACCCTGGTAGTCCACGCCGTAAACGATGTCGACTTGGAGGTTGTTCCCTTGAGGAGTGGCTTCCGGAGCTAACGCGTTAAGTCGACCGCCTGGGGAGTACGGCCGCAAGGTTAAAACTCAAATGAATTGACGGGGGCCCGCACAAGCGGTGGAGCATGTGGTTTAATTCGATGCAACGCGAAGAACCTTACCTACTCTTGACATCCAGCGAACTTAGCAGAGATGCTTTGGTGCCTTCGGGAACGCTGAGACAGGTGCTGCATGGCTGTCGTCAGCTCGG
+
CCCCCGGGGGGGGGGGGGGGGGGGGGGGGGGGGGGGGGGGGGGGGGGGGGGGGGGGGGFFGGGGGGGGGGGGGGGGGGGGGGGGGGGGGGGGGGGGGGGGGGGGGGGDGGGGGGGGGGGGGGGGGGGGGGGGFGGGGGGGFGGFGGGGGGGGFGGGGGGGGGGGGGGGGGGEGFFGCFCCCFFGGFFGGGGGGGGGGGGGGGGGGGGGGGGGCEFGGGGGFFGFGEGGGGECGGGGGGGFGGGGGFGF:CE@8*AFGGGGGGGGGGGGGGG@EGGCC<FF9+<CEGC68;9FFE5E?C<D)
@M01751:259:000000000-C669V:1:1101:12622:14180 1:N:0:AGAGTC
TCTCAGTCACGTCATCCCCACCTTCCTCCGGTTTGTCACCGGCAGTCTCATTAGAGTGCTCAACTAAATGTAGCAACTAATGACAAGGGTTGCGCTCGTTGCGGGACTTAACCCAACATCTCACGACACGAGCTGACGACAGCCATGCAGCACCTGTGTCTGAGTTCCCGAAGGCACCAATCCATCTCTGGAAAGTTCTCAGCATGTCAAGGCCAGGTAAGGTTCTTCGCGTTGCTTCGAATTAAACCACATGCTCCACCGCTTGTTCGGGCCCCCGTCAATTCCTTTGAGTTTTAATCTT
+
CCCCCGGGGGFGGGGGGGGGGGGGGGGGGGGGGEGGGGGGGGGGGGGGGGGGGGGGGGGGGGGGGGGGGGGGGGGGGGGGGGGGGGFGGGGGGGGGGGGGGGGGGDGGGFGGGGGGGGGGFGGGGGGGGGGGGGGGGGGGGGGGGGGGGGGGEGGGGFCGGGGGGGGGFGGGGGGGGGGGGGGGGGDGGGGGGGGGGGGGGGGGGGGGGGGGGGGGGGGGGGCFFGGGGGGGGGGGGGGGFFGGGGGGGCFGFFD+8FGGGEEECG+<CEEGGGGGGEEE59E?CFGGGGGGGGGFFF7>F
@M01751:259:000000000-C669V:1:1101:19167:14244 1:N:0:AGAGTC
AACCGAGAAACAGGATTAGATACCCTGGTAGTCCACGCCGTAAACGATGATAACTAGCTGTCCGGGGACATGGTCTTTGGGTGGCGCAGCTAACGCATTAAGTTATCCGCCTGGGGAGTACGGCCGCAAGGTTAAAACTCAAAGGAATTGACGGGGGCCTGCACAAGCGGTGGAGCATGTGGTTTAATTCGAAGCAACGCGCAGAACCTTACCAGCGTTTGACATGTCCGGACGATTCCCAGAGATGGGTCTCTTCCCTTCGGGGACTGGAACACAGGTGCTGCATGGCTGTCGTCAGCTC
+
CCCCCGGGGGGGGGGGGGGGFGGGGGGGGGGGGGGGGGGGGEGGGGEGGFGGGGGGGGGGGGGGDGEGGGFGGGGAFGGGDEGGGGGGEGGGGGGGFEGGGGFGG9,ECG:FEDFGGGEFFCGGGEGG>EGFFFFGFGGBFDGGGFGGGFGGGGGGGGDEGGGGGGFGGG<FG7BFGGGGGGGGGGGGGGGGGGGGGGGDDC>EEGGGGG7FCFGGGEGGEGGGGFCFGGGDEGGGFGFGGFGCCECCF882+<CF+;EE6C85E8EFGGGGGGGGGGF6FCFG?9+@G6CCFFFGG5CCD
@M01751:259:000000000-C669V:1:1101:26792:14324 1:N:0:AGAGTC
TCTCAGTCACGTCATCCCCACCTTCCTCCGGTTTATCACCGGCAGTCTCCTTTGAGTTCCCGACCGAATCGCTGGCAACAAAGGATAAGGGTTGCGCTCGTTGCGGGACTTAACCCAACATTTCACAACACGAGCTGACGACAGCCATGCAGCACCTGTCTCACGGTTCCCGAAGGCACTAAGGCATCTCTGCCAAATTCCGTGGATGTCAAGAGTAGGTAAGGTTCTTCGCGTTGCATCGAATTAAACCACATGCTCCACCGCTTGTGCGGGCCCCCGTCAATTCATTTGAGTTTTAATC
+
CCCCCGGGGGGGGGGGGGGGGGGGGGGGGGGEGGGGGGGGGGGDGGGEGGGGGGGGGGGGGGGGGG@88BEFGGGGGGGGGGGGGGGGFCFGGGGGGGGGGGCECGGGGGGGGGGGGGGGGGGGGGGGGGGGGGGGGGGGGECGFGGG?FGGGGGGGFGFDGGGGGGGGGFGDGEGGGGGGGGGGGFGFGGGGGGGFFFGGG7:FCFFGGC@FCCGGFFFCFFGFGGGGFFGGGG>CGGFGGGF>FGGGCFGGGGGCFGFCFCDCCFFGC=E=E8E51*;CE5CFFFGGF73:CGGGGDC*
@M01751:259:000000000-C669V:1:1101:28147:14429 1:N:0:AGAGTC
AACCGAGAAACAGGATTAGATACCCTGGTAGTCCACGCCGTAAACGATGATAACTAGCTGTCCGGGGACATGGTCTTTGGGTGGCGCAGCTAACGCATTAAGTTATCCGCCTGGGGAGTACGGCAGCAAGGTTAAAACTCAAAGGAATTGACGGGGGCCTGCACAAGCGGTGGAGCATGTGGTTTAATTCGAAGCAACGCGCAGAACCTTACCAGCGTTTGACATGTCCGGACGATTCCCAGAGATGGGTCTCTTCCCTTCGGGGACTGGAACACAGGTGCTGCATGGCTGTCGTCAGCTC
+
CCCCCGGGGGGGGGGGGGGGGGGFGGGFGGGGGGGGGGGGGGGGGGCGGGGGGGGGGGGDFGGGGGGGGGGG8@FADFG8CFGGGGGGG@EFGGGGGGGDGGGGGGGGGGEGGGFGGGGGGGGG+@FFCFFGCCGA9<FFGFFGGGGGCEGGGDGGCCEGFGGGGGDFEF>CGGGGFGGGGGG>ECGGFD>F:FEFACFFE>:FC8E5;FFGGGGGGEGDC@FFFFGGDCDGGGGG@FGCGGGG*<9C=EFFAEGCFCF98@=ECGE6FGG+<CFCCFC+<9?9AFF6AC5FF5CF55>>2
@M01751:259:000000000-C669V:1:1101:3696:14490 1:N:0:AGAGTC
TCTCAGTCACGTCATCCCCACCTTCCTCCGGTTTGTCACCGGCAGTCTCCTTAGAGTGCCCACCATAACGTGCTGGTAACTAAGGACAAGGGTTGCGCTCGTTACGGGACTTAACCCAACATCTCACGACACGAGCTGACGACAGCCATGCAGCACCTGTGTCTGAGTTCCCGAAGGCACCAATCCATCTCTGGAAAGTTCTCAGCATGTCAAGGCCAGGTAAGGTTCTTCGCGTTGCTTCGAATTAAACCACATGCTCCACCGCTTGTGCGGGCCCCCGTCAATTCATTTGAGTTTTAAC
+
CCC@CFFFGGGFCGGF99-CB78AD8<FFGGC:;FFGGGEGGGGGFFFCCC<FGGGCFFCGGGGGDFGGGGGGGGGGFGFFFFEFFFGCFFG,CFDEFCGGGGCGGGGGDGGFFGGGFGDF8=??FGGGDGGGGGC@FGGGGGGEFGGGGFGGFFFDGGGGGF9FGGGAFFGE@FGDGGG7FFFFFFGF;D@FGGG973@;B9FFGDFAF;FGGGDFGFGDDFGF<<9CFBCC:CCG7CF9CECFFGGC7CG*A6ECFD68@*:=CCGFGDGEG=*?*:?*:C*<@FGFGGGDC?CFFGF*
@M01751:259:000000000-C669V:1:1101:11296:14729 1:N:0:AGAGTC
TCTCAGTCACGTCATCCCCACCTTCCTCCGGTTTATCACCGGCAGTCTCCTTTGAGTTCCCGACCGAATCGCTGGCAACAAAGGATAAGGGTTGCGCTCGTTGCGGGACTTAACCCAACATTTCACAACACGAGCTGACGACAGCCATGCAGCACCTGTCTCACGGTTCCCGAAGGCACTGAGGCATCTCTGCCAGATTCCGTGGATGTCAAGAGTAGGTAAGGTTCTTCGCGTTGCATCGAATTAAACCACATGCTCCACCGCTTGTGCGGGCCCCCGTCAATTCCTTTGAGTTTCAACC
+
CCCCCGGGGGCFGCGGGGGGGGGGGGGGGGEGGGGGGGGGGGGGGGGGGGGGGGGGGGGGGGGGGGC@BFFGGGGGGGGGGGGGGGGGGGGGGGGGGGGGGGGGGGGFGGGGGGGGGGGGGGGGGGGGGEGGGGGGGFGGGGGCFGGGFGGGGGGGGGGGFFBFGGGEEGGCC*>FGGGGCFC@F7FGCCFGFGGFGGGGGFFFGFFFGGGFFGGGGGGFCF@DFGGGGGGGEEE:E0:CCFFFGGFGFFGGGGCFFCFDGF*?=EFG<9AEEEDGGGC=CCGGC<CGGG70:EFG7+:CF
@M01751:259:000000000-C669V:1:1101:14374:14809 1:N:0:AGAGTC
AACCGAGAAACCGGATTAGATACCCTGGTAGTCCACGCCGTAAACGATGTCGACTTGGAGGTTGTTCCCTTGAGGAGTGGCTTCCGGAGCTAACGCGTTAAGTCGACCGCCTGGGGAGTACGGCCGCAAGGTTAAAACTCAAATGAATTGACGGGGGCCCGCACAAGCGGTGGAGCATGTGGTTTAATTCGATGCAACGCGAAGAACCTTACCTACTCTTGACATCCACGGAATTCGGCAGAGATGCCTTAGTGCCTTCGGGAACCGTGAGACAGGTGCTGCATGGCTGTCGTCAGCTCGT
+
CCCCCGGGGGGGGGGGGGGGGGGGGGGGGGGGGGGGGGGGGGGGGGGGGGGGGGGGGGGGGGGGGGGGGGGGGGGGGGGGGGGGGGGGGGGGGGGGGGGGGGGGGGGGGGGGGGGGGGGGGGGGGGGGGGGGGGGGGGGGGGGGGGGGGGGGGGGGGDGGGGGGGGGGGGGGGGGGGGGGGGGCCFGGGGGGGGGGGGDGGGGGDGGGGGGGGGGGGFEGFGGGGGGGGGGGGGGGGGDCCFGGGGGCGGGGGFGGGCFFGGGGGGGGC*CFGDE:FDFFGGGGFGG@CGGGGGEGCE<D)
@M01751:259:000000000-C669V:1:1101:29215:14857 1:N:0:AGAGTC
AACCGAGAAACAGGATTAGATACCCTGGTAGTCCACGCCGTAAACGATGTCGACTTGGAGGTTGTTCCCTTGAGGAGTGGCTTCCGGAGCTAAAGCGTTAAGTCGACCGCCTGGGGAGTACGGCCGCAAGGGTAAAACTCAAATGAATTGACGGGGGCACGCACAAGGGGTGGAGCATGGGGTGTAATTCGATGCAACGCGAAGAACCTTACCTCATCTTGACATCCACGGAATTCGGCAGAGATGCCTTAGTGCCTTCGGGAACCGTGAGACAGGTGAGGCATGGCTGCCGCCAGGTCGG
+
CC@B@FF@FGGF@FC,-CFGGFF@CDFGECFCCF@EFFDC@@;@C;F@F,CCCF@:FCFGGGGGGCCEGF9EFGFFC@ED7C8EEC+=CD@E,6CFGGC?C<CC?=:=:=F+?FDECCFF?FG7FF:=BFF+><<F,8BBBFFD<BA<DFG9+>:>FC*>:C*<CFF,41*4::<BF@A+<<C*4<:,,?<C:FDC@+//:E8>EF6;>FCCC7++0<:+<@+<+<A<+;8CCC87CFG588;83:2:+3<+<EC97+<CEGEGC::::5;C9**/<?+***:<E@FCC**2*/***30/)
@M01751:259:000000000-C669V:1:1101:18283:14884 1:N:0:AGAGTC
AACCGAGAAACAGGATTAGATACCCTGGTAGTCCACGCCGTAAACGATGTCGACTTGGAGGTTGTTCCCTTGAGGAGTGGCTTCCGGAGCTAACGCGTTAAGTCGACCGCCTGGGGAGTACGGCCGCAAGGTTAAAACTCAAATGAATTGACGGGGGCCCGCACAAGCGGTGGAGCATGTGGTTTAATTCGATGCAACGCGAAGAACCTTACCTACTCTTGACATCCAGAGAATTTAGCAGAGATGCTTTAGTGCCTTCGGGAACTCTGAGACAGGTGCTGCATGGCTGTCGTCAGCTCGT
+
CCCCCGGGGGGGGGGGGGGGGGGGGGGGGGGFGFFGGGGGGGGGFGGGDFGGGGGG,E@F@FGGGGGGGGGGGGGEGGGGGGGGGGDGGGGGGGGGGGGGGGGGGGGGGGGGGGGGGGGGGGGC@EEEGGGGGGFGGGGGGGGGGGGGGGGGGGCGGFFDGEGGGG>FFGE:CFCBF9FGGFGG>FG9FFF?FFEGECGGDCEC>ACEGGGGGGG6+<CF770<E6FFGFFGFGGGFFFFGGGGG7CGDGGGGGGGGGGDG5EEGFGF7+AEG6C5C6???CCEGGGF=*08CE5CFD4D5
@M01751:259:000000000-C669V:1:1101:18111:14956 1:N:0:AGAGTC
TCTCAGTCACGTCATCCCCACCTTCCTCCGGTTTATCACCGGCAGTCTCCTTTGAGTTCCCGACCGAATCGCTGGCAACAAAGGATAAGGGTTGCGCTCGTTGCGGGACTTAACCCAACATTTCACAACACGAGCTGACGACAGCCATGCAGCACCTGTCTCACGGTTCCCGAAGGCACTAAGGCATCTCTGCCAAATTCCGTGGATGTCAAGAGTAGGTAAGGTTCTTCGCGTTGCATCGAATTAAACCACATGCTCCACCGCTTGTGCGGGCCCCCGTCAATTCATTTGAGTTTTAACC
+
CCCCCGGGGGGGGGGGGGGGGGGGGGGGGGGGGGGGGGGGGGGGGGGGGGGGGGGGGGGGGGGGGG888BCFGGGGGGGGGGGFGGGGGGGGGGGGGGGGGGGGGGGGGGGGGGGGGGGGGGGGGGGGGGGGGGGGGGGGGGGGGGGGFGGGC:FGGGGGFGGGGGGGGGGGGGGGGGGGGGDCFFGGGGGGGGGGGGGGGEGCFGGGGGGGGGGGGGGGGGGGGGGGGGCDEEGGGGFGEGGGGGGGGGGGFFGGGGGGGFGGGGGGCGGG=EEEGGGEGDEFFGGGGG7A5<FFGGFGD
@M01751:259:000000000-C669V:1:1101:3491:14988 1:N:0:AGAGTC
AACCGAGAAACAGGATTAGATACCCTGGTAGTCCACGCCGTAAACGATGTCGACTTGGAGGTTGTTCCCTTGAGGAGTGGCTTCCGGAGCTAACGCGTTAAGTCGACCGCCTGGGGAGTACGGCCGCAAGGTTAAAACTCAAATGAATTGACGGGGGCCCGCACAAGCGGTGGAGCATGTGGTTTAATTCGATGCAACGCGAAGAACCTTACCTACTCTTGACATCCACGGAATTCGGCAGAGATGCCTTAGTGCCTTCGGGAACCGTGAGACAGGTGCTGCATGGCTGTCGTCAGCTCGG
+
CCCCCGGGGGGGGGGFGFGGGGGGGGGGGGFGGFGGGGGGGGGGGGGFGFGEFGDGGGGGGGGGG?FGGGFE9FFFGGGGDFGGGFGCGGCAFFGGGCFGGFFGGGDEG7FEFGGGDGEGGGGCEECEEEG<A<DGGGDF<FFCGEFF9FCEEFGFGG7@F>C@FCC,<FFCGFFCGFFGGGC7FCCCFCFFCFGGGFCCECGGGD@C>?9C@FCCFCF@FGGG7FCFFEECC>F7CCECGG>CEF7CF+<EFGFCEFFFGGEEGFGEGCGGG?@C@C6++<C:FG;*?CCFC=C:C?CD)
@M01751:259:000000000-C669V:1:1101:7851:14999 1:N:0:AGAGTC
TCTCAGTCACGTCATCCCCACCTTCCTCCGGTTTATCACCGGCAGTCTCCTTTGAGTTCCCGACCGAATCGCTGGCAACAAAGGATAAGGGTTGCGCTCGTTGCGGGACTTAACCCAACATTTCACAACACGAGCTGACGACAGCCATGCAGCAACTGTCTCACGGTTCCCGAAGGCACTAAGGCATCTCTGCCAAATTCCGTGGATGTCAAGAGTAGGTAAGGTTCTTCGCGTTGCATCGAATTAAACCACATGCTCCACCGCTTATTCGGGCCCCCGGCAATTCATTTGAGTTTTAATC
+
CCCCCGGGGGGFGGGGGGGGGGGGGGGGGGCEGGGGGGGGGGGGGGGFGGGGGGGGGGGGGGGGGG@88BCFGGGGGCFGFEGGGGGAFFGGGGGGDGGGGGGGGGG@EFGGGGFGGGEGF9FDAFGG:FGGGGGGGGGGDEGGGGGGFGGFF<,@DFGGA;,3,CFFGGGGGC7FFFGFGFFCGGGGGG@9FCFGGGCF9<CGCEFGECFEFF@CFGF9<FFGFD<5B5;*:?>CEFE<5@FGF7+<CE*;*+30+3<8>E?EGC*+++;CGCCEEE5*:>C6<7:CC@++:?EGC+0*2
@M01751:259:000000000-C669V:1:1101:24108:15068 1:N:0:AGAGTC
TCTCAGTCACGTCATCCCCACCTTCCTCCGGTTTGTCACCGGCAGTCTCCTTAGAGTGCCCACCATAATGTGCTGGTAACTAAGGACAAGGGTTGCGCTCGTTACGGGACTTAACCCAACATCTCACGACACGAGCTGACGACAGCCATGCAGCACCTGTGTCTGAGTTCCCGAAGGAACCAATCCATCTCTGGAAAGTTCTCAGCATGTCAAGGCCAGGTAAGGTTCTTCGCGTTGCTTCGAATTAAACCACATGCTCCACCGCTTGTGCGGGCCCCCGTCAATTCCTTTGAGTTTTAAC
+
CCCCCGGGGGDGC7@FEFGGEGGGGGGDEG>FEDGFGGGGGDGFFEFFGFCDGEGCGGGGGGGGGAFGGGGGGGCFCFFEFFFFGFCFFGGCFGGGE=CEGGGGGGC@FFGGCGEAFGGGDGF,CB,BFEEG74C:CD<FCGGGGGGGFGGF9>>FDDFFGGGCGDF<<FC@CFDFF,@<DECFGGGFFBFF>F<F?@FFGFAFCF<F,CC;@C:CGFFFFFGFFG99@GG7*<CCCE9<9E7=CFCFG7:FGGGF?+@<:FF==8=5C+<**8*:E*:*:2*10:++3<F+0/<CFDG4*
@M01751:259:000000000-C669V:1:1101:12229:15133 1:N:0:AGAGTC
AACCGAGAAACCGGATTAGATACCCTGGTAGTCCACGCCGTAAACGATGTCGACTTGGAGGTTGTTCCCTTGAGGAGTGGCTTCCGGAGCTAACGCGTTAAGTCGACCGCCTGGGGAGTACGGCCGCAAGGTTAAAACTCAAATGAATTGACGGGGGCCCGCACAAGCGGTGGAGCATGTGGTTTAATTCGATGCAACGCGAAGAACCTTACCTACTCTTGACATCCAGCGAACTTAGCAGAGATGCTTTGGTGCCTTCGGGAACGCTGAGACAGGTGCTGCCTGGCTGTCGTCAGCTCGG
+
CCCCCGGGGGGGGGGGGGGGGGGFGGGGGGGFGGFFGGGGGGGGGGGGGGGGGGGGGGGGGGGGGGGGGGGGGGGGGGGGGGGGGGEGGGGGGGGGGGGGGGGGGGGGGGGGGGGGGGGGGGGGGGGGGDGFGGGGGGGGGGGGGGGGGGGGGGGGGGGGFG@GGGGGGGGGGGGGFGGGGGGGGGGGFGGGGG>CFGGGGGGGGGGGGGGFFGGGGGGGGGGGGGCFGGGGGCDFGGGGGGGGGGGGGGGFEFGGGGGGDGGGGGGG5CEFFEGGGFGCCF*9@GFCEFGGGGFD+375)
@M01751:259:000000000-C669V:1:1101:19048:15139 1:N:0:AGAGTC
TCTCAGTCACGTCATCCCCACCTTCCTCCGAGTTGACCCCGGCAGTCTCCTATGAGTCCCCGCCATAACGCGCTGGCAACATAGAACGAGGGTTGCGCTCGTTGCGGGACTTAACCCAACATCTCACGACACGAGCTGACGACAACCATGCACCACCTGTACACCGACCACAAGGGGGCGACCATCTCTGGCCGTTTCCGGTGTATGTCAAGCCTTGGTAAGGTTCTTCGCGTTGCATCGAATTAATCCGCATGCTCCGCCGCTTGTGCGGGCCCCCGTCCATTCCTTTGAGTTTTAGCCT
+
CCCCCGGGGGGGGGGGGGGGGGGGGGGGGGGGGGGGGGGGGGGGGGGCGGGGGGGGGGGGGGGGGGGGGGGGGGGGGGGGGGGGGGGGGGGEFGGGGGGGGGGGGGGGGGGGGGGGGGGGGGGCGFGGGGGGGGGGGGGGGCGGGGGGGGGGGGGGGGGGCFGGGGDGGGGEF7FCGEGGGGGGGG9EGFGGGGEGGGGGGGGEGGGGGGGGGGGGFGGFGFGGGGGGGGGCEGGGGGG>F?EGGCGGGGGDGGG+AEEGE8EED=F6@EDEGGGGEG5C5=FCFCCGGF7CFFGGC6:C7
@M01751:259:000000000-C669V:1:1101:26214:15173 1:N:0:AGAGTC
TCTCAGTCACGTCATCCCCACCTTCCTCCGGTTTATCACCGGCAGTCTCCTTTGAGTTCCCGACCGAATCGCTGGCAACAAAGGATAAGGGTTGCGCTCGTTGCGGGACTTAACCCAACATTTCACAACACGAGCTGACGACAGCCATGCAGCACCTGTCTCAGCGTTACCGAAGGCACCAAAGCATCTCTGCTAAGTTCGCTGGATGTCAAGAGTAGGTAAGGTTCTTCGCGTTGCATCGAATTAAACCACATGCTCCACCGCTTGTGCGGGCCCCCGTACATTCATTTGAGTTTTAACC
+
CCCCCGGGGGGGGGGGGGGGGGGGGGGGGGGGGGGGGGGGGGGGGGGGGGGGGGGGGGGGGFGGGEFFCFAFGGEGGGGGGGDFGGGACEFGGGCGCFGGGGFGGGGGGFGGGGGGGGGGGGGGGGFGG8ECECF7<FGGGG7<FGGGGFGGGG@FE<>,@FGACFFC*>FG:FEDGGGGGC:C7FEG,=@CFFGF7C:FCGGGGGGGGGGFBFC<BCCA<C9<FFGDGGGEGGE>>EGGDGGGGGG+<*;C*ACFDFGGGFCECG=*+<;C5*:>E551555+9C7:EC7<CCFFCFF?7
@M01751:259:000000000-C669V:1:1101:23064:15389 1:N:0:AGAGTC
AACCGAGAAACAGGATTAGATACCCTGGTAGTCCACGCCGTAAACGATGTCGACTTGGAGGTTGTGCCCTTGAGGCGTGGCTTCCGGAGCTAACGCGTTAAGTCGACCGCCTGGGGAGTACGGCCGCAAGGTTAAAACTCAAATGAATTGACGGGGGCCCGCACAAGCGGTGGAGCATGTGGTTTAATTCGATGCAACGCGAAGAACCTTACCTACTCTTGACATCCAGAGAATTTAGCAGAGATGCTTTAGTGCCTTCGGGAACTCTGAGACAGGTGCTGCATGGCTGTCGTCAGCCCGT
+
CCCCCGGGGGFGGCFGGE9FCFGGGGGGGFGGGGFGGGFGEGGGFFEGGGDGFFGGGGFGGGCFGGFGGGGFGGFGGGDEDFGEEECFGGGG<FFEGGGGGFGGGGGGGGGGGGGGGGGFAFFGCEEGGGFDFGGGGGGGGGGFGGFGF9FGGGGGGGGFGGCGDGGGEGEED*<FCCCG,22CFCFGGFCG79CFFGGGGDEGGGGGGGGGGG7:9+<F7CFFGFFGGD8FFGGGFGFF9FEFGGGGFFFDEGGGC?@85?1:EC<<<++<@8CFG66CC?<EFGC6;@CFGGGGF*191
@M01751:259:000000000-C669V:1:1101:23407:15544 1:N:0:AGAGTC
TCTCAGTCACGTCATCCCCACCTTCCTCTCTACTTGCGTAGGCAGTCTTACTAGAGTCCTCAACTTAATGGTAGCAACTAGTAACAGGGGTTGCGCTCGTTGCAGGACTTAACCTAACACCTCACGGCACGAGCTGACGACAACCATGCAGCACCTTGAAAATTGCCCGAAGGAAGGTCTATTTCTAAACCGATCAATTCCCATTTAAGCCTTGGTACGGTTCCTCGCGTATCATCGAATTAAACCACATAATCAACCGCTTGTGCGGCCCCTCGTCAATTCCTTTGAGTTTCATTCTTTC
+
CCCCCGGGGGGGEGGFFGFGGGFFGGFCEFGDDGGAFGGC+6CF,FFFCGGGGGFFGCEFFCFFFGG9FE9CFGGGFEGCGFAFGGGGDDEFGG7C:CFGGDGADD:CFGACCCCFGAFDC,FEEG7@CFGEFGGDFF:7>>7<C=,:<9FAGGDF,8?<FFGFD>>FF77F33,@:>FCGAAFGGFF,,>CF7F*<3,7?CCFFFEFGGDF9FFGG,<FFF@C@FGC*:@C<,?2<B+2=FEGGFC**9+9>C+0;8852;2;6@C5**/:*;8:87E70<FF7A991CF+AC7CCFG**
@M01751:259:000000000-C669V:1:1101:11716:15562 1:N:0:AGAGTC
AACCGAGAAACAGGATTAGATACCCTGGTAGTCCACGCCGTAAACGATGTCGACTTGGAGGTTGTTCCCTTGAGGAGTGGCTTCCGGAGCTAACGCGTTAAGTCGACCGCCTGGGGAGTACGGCCGCAAGGTTAAAACTCAAATGAATTGACGGGGGCCCGCACAAGCGGTGGAGCATGTGGTTTAATTCGATGCAACGCGAAGAACCTTACCTACTCTTGACATCCACGGAATTTGGCAGAGATGCCTTAGTGCATTCGGGAACCGTGAGACAGGTGCTGCATGGCTGTCGTCAGCTCGG
+
<BACCGB+@FEFEEFEF<FFAFC@FFGCFCEC-,;C6@,@FCE<F;FGGE@E8@,6,;,6FCFF:CEF,,,CFEF8CDFD@C,CEF:FEBFF<<4+@8FE7?5<+8>+4+@FGF7FFEFC,?F++@++@FD>FFFFC,,:DC9DAFEFAFGC@G>CF>:7:BF7F:::<C4<FEG+12??C9+*<:FEF,<A:FGGFG5*12:8>F8*@CD?FE?:9C7:9EGFFF*+<?EEGGG?C7:<E*8C99+<F+2A:EF+<:CFFEC*;;*2;*8990;C<++0++++08*0*2<**/::+0*/)
@M01751:259:000000000-C669V:1:1101:7720:15588 1:N:0:AGAGTC
AACCGAGAAACAGGATTAGATACCCTGGTAGTCCACGCCGTAAACGATGTCGACTTGGAGGTTGTTCCCTTGAGGAGTGGCTTCCGGAGCTAACGCGTTAAGTCGACCGCCTGGGGAGTACGGCCGCAAGGTTAAAACTCAAATGAATTGACGGGGGCCCGCACAAGCGGTGGAGCATGTGGTTTAATTCGATGCAACGCGAAGAACCTTACCTACTCTTGACATCCACGGAATTCGGCAGAGATGCCTTAGTGCCTTCGGGAACCGTGAGACAGGTGCTGCATGGCTGTCGTCAGCTCGG
+
CCCCCGGGGGGGGGGGGGGGGGGGGGGGGGGGGGGGGGGGGGGGGGGGGGGGGGGGGGGGGGGGGGGGGGGG,FGFGGGGGFFFFGGGGDGCFGGGGGGGFGFGGGGGGGGGGGGGGGGGGGGGGGGGGGGFGGGGGGGGGGGFGGFGGGGGGGEGGGGGGGGGGFGGGEGDFCGGGGGD:@:CGDFFGGGGGGGGGGGDGGGGGGGGGGGGGGGGFGFGCEGGGGGFGGGGGF6<FFDGGGGGGGF?EGFFFFFEGFGDEEGGGGGGGGGGGGED9CFGE9?CGEF8;EGFECEEC:FD)
@M01751:259:000000000-C669V:1:1101:16227:15705 1:N:0:AGAGTC
AACCGAGAAACCGGATTAGATACCCTGGTAGTCCACGCCGTAAACGATGTCAACTAGCCGTTGGGATCCTTGAGATCTTAGTGGCGCAGCTAACGCATTAAGTTGACCGCCTGGGGAGTACGGCCGCAAGGTTAAAACTCAAATGAATTGACGGGGGCCCGCACAAGCGGTGGAGCATGTGGTTTAATTCGAAGCAACGCGAAGAACCTTACCTGGCCTTGACATGCTGAGAACTTTCCAGAGATGGATTGGTGCCTTCGGGAACTCAGACACAGGTGCTGCATGGCTGTCGTCAGCTCGT
+
CCCCCGGGGGGGGGGGGGGGGGGGGGGGGGGGGGGGGGGGGGGGGGGGGGGGGGGGGGGGGGGGGGFGGGGGG8EFGGGGGGGGGGGGGGGGGGGGGGGGGGGGGGGAFGGGGGGGGGGGGGGGGGGGGGGGGGGGGGGGGGGGGGGGGGGGGGGGGGGGGGGGGFGGGGFGDFGGGGGGGGFGGGGGGGDGGGGGGGGGGGDEGGGGFGGGGGGGGGGGGGFGGCGGGGGGGGGGGGGGGGFGGGGGGFFGGGGGGFGFEGGGGGGGGGGGGGGGGGGGGGGGGGGGGGGGDF7EDFGC)
@M01751:259:000000000-C669V:1:1101:5307:15710 1:N:0:AGAGTC
[truncated: 9,599,113 more chars]
