# Supplementary material for: Effects of salt stress levels on nutritional quality and microorganisms of alfalfa-influenced soil
Source: PeerJ. 2021 Jul 14;9:e11729. doi: 10.7717/peerj.11729 (PMC8286062; doi:10.7717/peerj.11729)
Supplement: Supplemental Information 3 [file peerj-09-11729-s003.zip › Daw data for microbes/raw.split.Moderate_2.fq]

@M01751:259:000000000-C669V:1:1102:9267:1113 1:N:0:AGAGTC
CGCTGATACGTCATCCCCACCTTCCTCCGAGTTGACCCCGGCAGTATCCCATGAGTTCCCACCATTACGTGCTGGCAACATAGAACGAGGGTTGCGCTCGTTGCGGGACTTAACCCAACATCTCACGACACGAACTGACGACAACCATGCACCACCTGTATAGAGACCTTGCGGGGCGACTGTTTCCAGACGTTTCCTCTATATGTCAAGCCTTGGTAAGGTTCTTCGCGTTGCATCGAATTAATCCGCATGCTCCGCCGCTTGTGCGGGTCCCCGTCCCTTCCTTTGAGTTTTAGCCTTT
+
CCCCCGGGGGGGGGGGGGGGGGFFGFFFGEGGGGGGGGGGGGGGGGGGGGFGGGGGGGDFFGGGGGGGGGGGGGGGGGGGGGGGGGGGGGGGGEGGGGDGGFCGGGGGGGGGGDGGGDEGGF9EAFGGGGGGGGGFGGGDGGGFFFGGGGGGGGFGGGGGGGFF9BFG8FFGGGGGGDGGGGGGACFFGGDCFFGFGGGGFFGGGGGGGGFFGGGGGCFC?<@<@FGFGEGGEGGFGGCFGFG7CFEGG88*<<F?EG5:8>EFC?@5C8ECFGC8****39C6CCF7+8ACCF<CE?FF+
@M01751:259:000000000-C669V:1:1102:19981:1326 1:N:0:AGAGTC
CGCTGATACGTCATCCCCACCTTCCTCCGGTTTGTCACCGGCAGTCTCCTTAGAGTGCCCACCATAACGTGCTGGTAACTAAGGACAAGGGTTGCGCTCGTTACGGGACTTAACCCAACATCTCACGACACGAGCTGACGACAGCCATGCAGCACCTGTGTCAGAGTTCCCGAAGGCCCCAATCCATCCCTGGAAAGTACTCTGCATTTCCAGGCCTGGTAAGGTTCTTCGCGTTGCTTCGAATTAAACCACATGCTCCACTGCTTGTGAGGGCCCCCGTCCATTCATTTGAGTTTTCACC
+
9CCCCCGGGGGGGGGGFGGGGCGF<ECEFDGGGGGGGG<FF:@:EEFDFFGG9<EFFGGGGFGGAFF<FCFFFEEFFEFAEGDFFFG@,9@EFEC=+FE7+CFE+7>CBEGCFFF<F@+<,BAFFEGCFGCE7FC=>=A:F7:F?FGFG,33D<F=B@@B=<FCF,EFFCGGGC7F,,8FF:ADGFGG,>3FF,,,@<,@<7;?,9C,7C,@;<7F@FG,:B,7<?,?E<CEEEF*:,?>FFECE?CFFC*AC0:6CFG6:+2<CFFF++3;?5*:*:8*8*/<:+<<9CG7*+2AF+0<+
@M01751:259:000000000-C669V:1:1102:22885:1392 1:N:0:AGAGTC
TCTGTGAAACAGGATTAGATACCCTGGTAGTCCACGCCGTAAACGATGTCAACTAGCCGTTGGAATCCTTGAGATTTTAGTGGCGCAGCTAACGCATTAAGTTGACCGCCTGGGGAGTACGGCCGCAAGGTTAAAACTCAAATGAATTGACGGGGGCCCGCACAAGCGGTGGAGCATGTGGTTTAATTCGAAGCAACGCGAAGAACCTTACCAGGCCTTGACATGCAGAGAACTTTCCAGAGATGGATTGGTGCCTTCGGGAACTCTGACACAGGTGCTGCATGGCTGTCGTCAGCTCGTG
+
CCCCCGGGGGGGGGGGGGGGGGGGGGGGGGGGGGGGGGGEGGGGG:FGGGGGGGGGGGGFGGGGGGGGGGGGGGGGGGFGEFGGGGGGGGGGGGGGGGG<FGFGGGGGGGEFFGGGGGGGGGGGGCG@EGFGGGGGEEDFGEF<BFGEFGGGGGGGECE:>*>FGFGGD7BFFGGFCFGGG@FFBFDGGGGGFGFCFGGGGGGGGGG>CFGG7EEFE8FGGFGFFCGGDFGGGGGGGGGGGGGFFF8<@8>CFGGGGGGDG>EDGGG+++<@FCC9<?<FG6C?8CGGG?*1288<+<C5*
@M01751:259:000000000-C669V:1:1102:16371:1426 1:N:0:AGAGTC
TCTGTGAAACAGGATTAGATACCCTGGTAGTCCACGCCGTAAACGATGCTAACTCGTTTTTGGAATGTAAGTTTCAGAGACTAAGCGAAAGTGATAAGTTAGCCACCTGGGGAGTACGAACGCAAGTTTGAAACTCAAAGGAATTGACGGGGGCCCGCACAAGCGGTGGATTATGTGGTTTAATTCGATGATACGCGAGGAACCTTACCAAGGCTTAAATGGGAAATGACAGGTTTAGAAATAGACTTTTCTTCGGACATTTTTCAAGGTGCTGCATGGTTGTCGTCAGCTCGTGCCGTGG
+
CCCCCFFEGGGFGGGGGGGGGGGGFGGGGGGGGGFEGGGGGGGGGCGGGGGGGGGGEDDFGGGGGGGGGGGADFGGGGGFFFGGGGGGGGCGGGFFFFGGFGFFGFGFGGGGGGGGGGGGCGGGGGGGGGGGGGGGGDCGFF?FGGG<CFGGGGGGGGGGGF7DFE<>F@F:A<CFG9,>>CGGG,DF@FGFGGG>F7CGGF<F>FFC:CFGEEFCE9FGEFEFFFG+?9@CF?EGFFFE7CFEF+<++++<CE:CEE50<EGGGFGDFC@+<:CF7E=?CECC88;CEGFF=5;?F5*/2
@M01751:259:000000000-C669V:1:1102:10731:1460 1:N:0:AGAGTC
CGCTGATACGTCATCCCCACCTTCCTCTCGGCTTATCACCGGCAGTCCCCTTAGAGTGCCCAACTCAATGCTGGCAACTAAGGGCGAGGGTTGCGCTCGTTGCGGGACTTAACCCAACATCTCACGACACGAGCTGACGACAGCCATGCAGCACCTGTTCTAGGGCCAGCCGAACTGAAGGTCATCGTCTCCAATGACCATACCCCGAATGTCAAGAGCTGGTAAGGTTCTGCGCGTTGCTTCGAATTAAACCACATGCTCCACCGCTTGTTCGGGCCCCCGTCAATTCCTTTGAGTTTTT
+
CCCCCGGGGGGGGFGGGGGGGGGGGFGGGGFG?FGF@FGGGGGGGGGGGGGGGGGCFGGGGGGGGGGGGGGGFGGGGGGDFFGGGGGGGGGGDGDGGGGGDCEGGGGGGGGGGGGGGEGGG9FFGGGGGGDE7CGGGG>FGGGFGD<<FGGGGGFCCFGGFFAFCCCECFGEEGEECGG,:,>FFGFFFBFCEGFCFGGGGFGDCG**<<F<FFG9FCGFFFGGGGGGGGFGDDECCCCEGCC*;8F8@7@F8;8*<0<+3+<CG/::?>8+<C*8*7?EC8CEGCF@FG+<97@=<7<F*
@M01751:259:000000000-C669V:1:1102:17095:1609 1:N:0:AGAGTC
CGCTGATACGTCATCCCCACCTTCCTCCGGTTTATCACCGGCAGTCTCCTTAGAGTGCCCACCATAACGTGCTGGTAACTAAGGACAAGGGTTGCGCTCGTTACGGGACTTAACCCAACATTTCACAACACGAGCTGACGACAGCCATGCAGCACCTGTCTCACGGTTCCCGAAGGCACTAAGGCATCTCTGCCGAATTCCGTGGATGTCAAGAGTAGGTAAGGTTCTTCGCGTTGCATCGAATTAAACCACATGCTCCACCGCTTGTGCGGGCCCCCGTCCATTCATTTGAGTTTTAACC
+
CCCCCGGGGGGGGGGGGGGGGGGGGGGGGGGGGGGGGGGGGGGDGG,CFGGGGGFGGGGGGGGGGFGGGGGGGGGAGFGGGGGGGGGGGFGGGGGGGDGGGGGGGGGGGGGGGGGGGGGGGGGGGGGGGGGGGGGCDFGGGGG>FGGGGGGDFDGFFCG,3DAFFEFGFGGGDFCCGGGGGGFGGGGGGFGGGGE7FFFGGGGGGGGCFGGGGFGGGGGF?FC7FFGGGGDDFGG>@FGFCC+<CFFGGFG58<98@:<:C8*:?8CFF+;*:CGCE=C8C*;ECCG7EC7E8+<EF7C<+
@M01751:259:000000000-C669V:1:1102:18087:1753 1:N:0:AGAGTC
CGCTGATACGTCATCCCCACCTTCCTCTCTACTTGCGTAGGCAGTCTCACTAGAGTCCCCAACTTAATGATGGCAACTAGTGACAGGGGTTGCGCTCGTTGCAGGACTTAACCTAACACCTCACGGCACGAGCTGACGACAACCATGCAGCACCTTGAAAAATGTCCGAAGAAAAGTCTATTTCTAAACCTGTCATTTCCCATTTAAGCCTTGGTAAGGTTCCTCGCGTATCATCGAATTAAACCACATGCTCCTCCGCTTGTGCGGGCCCCCGTCAATTCCTTTGAGTTTCACCCTTGCG
+
CCCCCGGGGGGGGGGGGGGGGGGGGGGGGGGGGGGGGGGGGGGGGGGGGGGGGGGGGGGGGGGGGGGGGGGGGGGGGGGGGGGGGGGGGGGGGGGGGGGGGGGGGGGGGGGGGGGGGFGGFGGGGDGGGGFCFGG=EGGGCGGGGGGGGGGGGGGGGG@FGGGGFGGGGGGGGGGGGGGGGGGGGGGFGGGGGGFGGFGFGGGGGGFGGGGGGGGGGGGGGFGGGGGGFD@FGEGCGEGGGGGFGGGGGGFE9FGGCCGGGGGGGGGDE:CEEGEGGCFCFGGGG7<CFFGC7EECGGC6C
@M01751:259:000000000-C669V:1:1102:23749:1820 1:N:0:AGAGTC
TCTGTGAAACAGGATTAGATACCCTGGTAGTCCACGCCGTAAACGATGAATGCTAGGTGTTAGGGGTTTCGATACCCTTGGTGCCGAAGTTAACACATTAAGCATTCCGCCTGGGGAGTACGGTCGCAAGACTGAAACTCAAATGAATTGACGGGGGCCCGCACAAGCGGTGGAGCATGTGGTTTAATTCGAAGCAACGCGAAGAACCTTACCAGGCCTAGACATGCAGAGAACTTTCCAGAGATGGATTGGTGCCTTCGGGAACTCTGACACAGGTGCTGCATGGCTGTCGCCAGCTCGT
+
CCCCCGGGGGFGCFGGGGGGGGGFEEFDGGGGGFGDGGEGCEGGFGGGGDGFFFFGGGFGGGGGGGGGDF7DAFFGGG@FC<FFEGGGGFEG?EEFGGFGGC<FG?<EGGGGGGDGGGGFGEGFGDGGE7,4?FGFFAF=FFEG9<EDFGGF7FGGGGGGGGF<CEGGDEFGGDFC:FEFGGFGGDACFEEGGGGCCGEGGGGGEGGGGF9<BCG5CCF**<CFGFDE79>FGFGGFGCCGECGFFFFCF8:C8:FGGGCE5:E*++<CGGFGF*A<+0<@?CGF*1;C*</*2?5;0+/*
@M01751:259:000000000-C669V:1:1102:9268:1847 1:N:0:AGAGTC
CGCTGATACGTCATCCCCACCTTCCTCCGGTTTGTCACCGGCAGTCTCCTTAGAGTGCCCACCATAATGTGCTGGTAACTAAGGACAAGGGTTGCGCTCGTTACGGGACTTAACCCAACATCTCACGACACGAGCTGACGACAGCCATGCAGCACCTGTGTCTGAGTTCCCGAAGGCACCAATCCATCTCTGGAAAGTTCTCAGCATGTCAAGGCCTGGTAAGGTTCTTCGCGTTGCTTCGAATTAAACCACATGCTCCACCGCTTGTGCGGGCCCCCGTCAATTCATTTGAGTTTTAACC
+
CCCCCEGGGFGGGGGGGGGGGGGGGGGGDGGGGGGGGGGGGGGGGGFGGGGGGGGFFGGGGGGGGGGGGGGGGGGGGGGGGGGFGGGGGGGGGGGGGGGGGGGGGGGGGGGFGGGGGDGF?FBFGGGGGGGGGCFGFGGEGGGGGGGGDGGGG8FGGGGFGGFGGGGGGGGGFGG7ACCFCGGGFFGGGGGDGFFFGAFG,@FFFFGGGGCF9FFGGGCCGGGGCGFFFFFEDEGGGGGG*B8FGGGFG:*CFCEF+<<+;*:8EGFCF+A*8C2:EEECC*8?:+<:CFGGGFGGGGGGC
@M01751:259:000000000-C669V:1:1102:23817:1940 1:N:0:AGAGTC
CGCTGATACGTCATCCCCACCTTCCTCCGGTTTATCACCGGCAGTCTCCTTTGAGTTCCCGACCGAATCGCTGGCAACACAGGATAAGGGTTGCGCTCGTTGCGGGACTTAACCCAACATTTCACAACACGAGCTGACGACAGCCATGCAGCACCTGTCTCACGGTTCCCGAAGGCACTAAGGAATCTCTGCCAAATTCCGTGGATGTCAAGAGTAGGTACGGTTCTTCGCGTTGCATCGAATTAAACCACATGCTCCACCGCTTGTGCGGCACCACGTCAATTCATTTGCGTCTTAACCT
+
9CCC9:F<FDGFGFGACECFFFGGGFCF:CFEGFGGCE@F@@@CFFFDFE9DFA@CD@FEFGGGE@@BC8C8=::,,CF,E<CEF<FAEEGFGF7FE7B:CEC:BF@7EEEGGFG:F@DFGCGGGGEEFDGCFCC<,>:>>:FG7,>@FGCG8F:8>FFFCGG7>F<:?3>:7<*,F7,C,?F,,,,@;CFGF,?,<C9<:F*::FFAF9<:FGFGGFGE,<B:CFCE95ECE?**:CG5FCF5+:C@6C>FF?89C<?FGCGD8E8<9EE**12*1::C*;<<7F:+<<+?8*1;93C?F
@M01751:259:000000000-C669V:1:1102:23566:2122 1:N:0:AGAGTC
CGCTGATACGTCATCCCCACCTTCCTCCGGTTTGTCACCGGCAGTCTCCTTAGAGTGCCCACCATAACGTGCTGGTAACTAAGGACAAGGGTTGCGCTCGTTACGGGACTTAACCCAACATCTCACGACACGAGCTGACGACAGCCATGCAGCACCTGTGTCTGAGTTCCCGAAGGCACCAATCCATCTCTGGAAAGTTCTCAGCATGTCAAGGCCAGGTAAGGTTCTTCGCTTTGCTTCGAATTAAACCACATGCTCCACCGCTTGTGCGGGCCCCCGTCAATTCCTTTGAGTTTCTATC
+
CCCCCGGFGGGGGGGGGGGGGGGGGEGGGGGGGGGGGGGGCGGGGFFEGGGGGGGGGGGGGGG?FGGGGCGGGFGGGFECEGG8FGFFFFEGGFF=@7FGGGFGGGGGGGGGGGGGGFGGGG9FFFG>FCG>CECGGGGCGGGGGFGD@AFGGGGGGFFGGA9FFGGGBEC:C7:FF,FFDFGGGG;F,CFGFG@C7F9AF9FFGFDBFFCFCGFG>FGF,?,?FCGGG9<C*=7F,<?7*49CC;9<CCFDCC+<9<F+C@>588*;+2*8CEGGCEE;/*2<@C7+3C+3;+A?++3++
@M01751:259:000000000-C669V:1:1102:17243:2141 1:N:0:AGAGTC
TCTGTGAAACAGGATTAGATACCCTGGTAGTCCACGCCGTAAACGATGATAACTAGCTGTCCGGGGACTTGGTCTTTGGGTGGCGCAGCTAACGCATTAAGTTATCCGCCTGGGGAGTACGGCCGCAAGGTTAAAACTCAAATGAATTGACGGGGGCCTGCACAAGCGGTGGAGCATGTGGTTTAATTCGAAGCAACGCGCAGAACCTTACCAGCGTTTGACATGGTAGGACGGCTTCCAGAGATGGATTCCTTCCCTTCGGGGACCTACACACAGGTGCTGCCTGGCTGTCGTCAGCTCC
+
CCCCCGGGGGGGGFGGGGGGGGGGGGGGGGGGGGFGGGGGGGGGGGGGGGGGGGGGGGGFFGGGGGGGGGGGGGFGGGFCECCGGGGGGGGGGGGGGGGGGGFGGGFGFFGGCFGGGGGGGDGE@FGDGGGG,CDCDFGGGFDFGGGFFGGGGGGGGFEC<,?CFFFGC:*<F@F>FGFFGGGGGGGGF:BFGGCCFECC@FC5FFFCFFG?FGGGGGGDCFGGGGGGFGGGGGGGGC8C+<A8CFGGGGG7C?<C@GC88EED>>E6C6<EFGGGFG+<FF6*++//2*03/8*1;C00+
@M01751:259:000000000-C669V:1:1102:23372:2142 1:N:0:AGAGTC
CGCTGATACGTCATCCCCACCTTCCTCCGGTTTATCACCGGCAGTCTCCTTTGAGTTCCCGACCGAATCGCTGGCAACAAAGGATAAGGGTTGCGCTCGTTGCGGGACTTAACCCAACATTTCACAACACGAGCTGACGACAGCCATGCAGCACCTGTCTCACGGTTCCCGAAGGCACTAAGGCATCTCTGCCGAATTCCGTGGATGTCAAGAGTAGGTAAGGTTCTTCGCGTTGCATCGAATTAAACCACATGCTCCACCGCTTGTGCGGGCCCCCGTCAATTCATTTGAGTTTTAACCT
+
CCCCCGGGGGGGGGGFFGGGGGGGGGGGGGGGGGGGGGGGGGGGGGGGGGGGGGGGGGGGGGGGG@88BCDGGGGGGGGGGGGGFGGGGGGGGGGGGGGGGGGGGGGGGGGF9FFGGGGGGGGGGGGGGGGGGGGGGGGGGGGGGGGGGGGGG8DFGGGGGGGGG:FGGGGGGGDGFGGGGGGGGGD;F;FGGGGCEGDFFF7F<FGCFFGD9:FGGGGGGGFFCGCFG>CEEGGGGC<CF*CGGGG7FF**<:EGGFGGC?C>EF:?FED>>EGGCCG5EEGGGGG7EF9CCEGFEFCFE
@M01751:259:000000000-C669V:1:1102:19750:2232 1:N:0:AGAGTC
CGCTGATACGTCATCCCCACCTTCCTCCGGTTTGTCACCGGCAGTCTCCTTAGAGTGCCCACCATAACGTGCTGGTAACTAAGGACAAGGGTTGCGCTCGTTACGGGACTTAACCCAACATATAACGACACGAGCTGCCGACAGCCATGCAGCACCTGTCTCAATGTTCCCGAAGGCCCCAATACATCTCTAGAAAGTTCATTGGATGTCAAGGCCGGGTAAGGTTCTTCGCGTTGCTTCGAATTAAACCACATTCTCCACCGCTTGTGCGGCCCCCCGTCAATTTCTTTGAGTTTTAAAT
+
CCCC<FFFADEG>FGGGDF:BFF6FCCECCFGDGGFEDFD@C:@CFA<9FECGE,<CFGD8C:EGFGGGG7FD<FFCDEGGGFGF8FFEFCFF7F=44?@F@DE?+FFF@FFFGAE+FC=F,5,9B++@FEC@CCGF,B>FGBC===,>FF,DA,FGF3@CCFEG<3@,@FCF:5@F,**>FG,DDF9B>C;F,?FGFF;;CF,,,,,4,7F,?@,*1<1<FB@2,,>F@EFGE<C*<FF**2@8F@F+;*;8E+3++0+0;58E**A+<***2:*2:**;**+<++2:@++:++<CF6++
@M01751:259:000000000-C669V:1:1102:13980:2252 1:N:0:AGAGTC
TCTGTGAAACCGGATTAGATACCCTGGTAGTCCACGCCGTAAACGATGAATGCCAGCCGTTGGCCTGCTTGCAGGTCAGTGGCGCCGCTAACGCATTAAGCATTCCGCCTGGGGAGTACGGTCGCAAGATTAAAACTCAAATGAATTGACGGGGGCCCGCACAAGCGGTGGAGCATGTGGTTTAATTCGAAGCAACGCGAAGAACCTTACCCACCTTTGACATGGCAGGAACTTACCAGAGATGGTTTGGTGCTCGAAAGAGAACCTGCACACAGGTGCTGCATGGCTGTCGTCAGCTCGT
+
CCCCCGGGGGGGGGGGGGGGGGGGGGGGGGGGGGGGGGGGGGGGGGGGGGGGGGGGGGGGGGGGGFGGGGGG@FGGGGGGGGGGGGGGGGGGGGGGGGGGGGGGGGGGGGGGGGGGGGGGGGGGFEGGGGGGGGGGGGGCGGGGGCGGGGGGGGGGGGGGEFGGGGGGGGGGGGGGGGGGGGGGGGGGG,FFGGGGGGDEGGGGGGGGGGGGGGGGGGCFGGGCFG?GGEECCGFGFCEDFGGCFGGGGECDC9@EEFCCGGGGGGGGGGGGFEGGFF?G?CEFG>FD*;@FG*;EF<FE*
@M01751:259:000000000-C669V:1:1102:11374:2290 1:N:0:AGAGTC
TCTGTGAAACAGGATTAGATACCCTGGTAGTCCACGCCCTAAACGATGTCAACTGGTTGTTGGGTCTTAACTGACTCAGTAACGAAGCTAACGCGTGAAGTTGACCGCCTGGGGAGTACGGCCGCAAGGTTGAAACTCAAAGGAATTGACGGGGACCCGCACAAGCGGTGGATGATGTGGTTTAATTCGATGCAACGCGAACAACCTTACCCACCTTTGACATGGCAGGAACTTACCAGAGATGTTTTGGTGCTCGAAAGAGAACCTGTAAACAGGTGCTGCATGGCTGTCGTCAGCTCGG
+
CCCCCGGGGG@DFFFGFGGGGGFFF@CGGDGGGGGGDDCEGGGGGFFGGGGGGGF@FGDEFGGGFFGGGFGGGDGFGGGGGGGGGGGGGFFGGGGEGDFGGCFFGFGEGFFGFGEGG?FGGGGG>FEDGEGGGGDFGGFFFGGGGGGFGGGD:FC7CFCED7+@EGG*8@FGGFFFGGFFGGDFBFF@E@<FFGFFEGGEC*<FGC@FGGG7?FECFGGFG,>9C>6:C5C6<CEF6@?CF*9@++3**:/8ECC*:C****;CCCGGG7++<FEFG68E+320+2****+*2;C82+2**
@M01751:259:000000000-C669V:1:1102:15455:2332 1:N:0:AGAGTC
TCTGTGAAACAGGATTAGATACCCTGGTAGTCCACGCCGTAAACGATGTCAACTAGCCGTTGGAATCCTTGAGATTTTAGTGGCGCAGCTAACGCATTAAGTTGACCGCCTGGGGAGTACGGCCGCAAGGTTAAAACTCAAATGAATTGACGGGGGCCCGCACAAGCGGTGGAGCATGTGGTTTAATTCGAAGCAACGCGAAGAACCTTACCAGGCCTTGACATGCAGAGAACTTTCCAGAGCTGGATTGGTGCCTTCGGGAACTCTGACACAGGTTCTGCATGGCTGTCGTCCGCTCGTG
+
CCCCCGGGGGGGGGGGGGGGGGGGGGGGGGGGGGGGGGGGGGGGGGGGGGGGGGGGGGGGGGGFGGGGGGGGGCFGFGGGGGGGGGGGGGGGGGGGGGGGGGGGGFGGGGGGGGGGGGGGFFGGGGGGCFGGGGGGGGGGGGGFGGGFGGGGGGGGGGGGGGGGGGGGGCGGGGGGGGGGGGGFGGGGGGGGGGGGGGGGGGGGGGGGGGGGGGGGDGGGFGGGGGFFC@FFCGGGFGGGFF8@EGFFGFDF5<?EGGGG82:88?EGGF+<88FF+:E7FFEFFGGDGGFCC*8*2//:*
@M01751:259:000000000-C669V:1:1102:8967:2410 1:N:0:AGAGTC
TCTGTGAAACAGGATTAGATACCCTGGTAGTCCACGCCGTAAACGATGTCAACTAGCCGTTGGAATCCTTGAGATTTTAGTGGCGCAGCTAACGCATTAAGTTGACCGCCTGGGGAGTACGGCCGCAAGGTTAAAACTCAAATGAATTGACGGGGGCCCGCACAAGCGGTGGAGCATGTGGTTTAATTCGAAGCAACGCGAAGAACCTTACCAGGCCTTGACATGCAGAGAACTTTCCAGAGATGGATTGGTGCCTTCGGGAACTCTGACACAGGTGCTGCATGGCTGTCGTCAGCTCGTG
+
CCCCCGGGGGGGG<FGGGFGGGGGGGGGGGGGGGGGGGGGGGGGGGGGGGGGGGGGGGGFGGGGGGGAFFGGGGGGGGGGGGGGGGGGGGGGGGGGGGGGFGGGGGGGGGGGGFGEGGGGGGGGGGGGGG<FGGGGGFGGFGGGGGGGGGGGGGGGGGDGGDFGGGGGGGGGGEGGFGDFC,@AFFGGGGGGGGGGGGGGGGGD?FFGGGGGGGDGG6@6C67C?C+<C88?C+0+9:CFFGCFGGFGGGFFCCFCFFGGGGDGGE9EFEGGFFEFGE<EGFF+A8@EC9CC@:86CG5:*
@M01751:259:000000000-C669V:1:1102:12721:2437 1:N:0:AGAGTC
CGCTGATACGTCATCCCCACCTTCCTCTCTACTTGCGTAGGCAGTCTCACTAGAGTCCCCAACTTAATGATGGCAACTAGTGACAGGGGTTGCGCTCGTTGCAGGACTTAACCTAACACCTCACGGCACGAGCTGACGACAACCATGCAGCACCTTGAAAAATGTCCGAAGAAAAGTCTATTTCTAAACCTGTCATTTCCCATTTAAGCCTTGGTAAGGTTCCTCGCGTATCATCGAATTAAACCACATAATCCACCGCTTGTGCGGGCCCCCGTCAATTCCTTTGAGTTTCAAACTTGCG
+
CCCCCGGGGGGGGGGGGGGGGGGGGGGGGGGGGGGGGGGGGGGGGGGGGGGGGGGGGGGGGGGGGGGGGGGGGGGGGGGFGGGGGFGGGGGGGGGGGGGGGGGGGGGGGGGGGGGGGGGGDGGGGGGGGGGGGGGCGGGGGGGGGGGGGFGGGGGDFFGGGGFFGGGGDGGGGGGGGGGGGGGGGGGGGGFGFFGGGGGGGGGGGGGGGGGGG?EFG9FFGCFGGGGGGGGGGG@<F7FFGGGGGGFGGCFGFGFGGGGGGGGCFCEEEEEEGCGGGGGGGGGGF9+;CFGFF?CCGF7C2
@M01751:259:000000000-C669V:1:1102:20363:2462 1:N:0:AGAGTC
TCTGTGAAACAGGATTAGATACCCTGGTAGTCCACGCCGTAAACGATGTCAACTAGCCGTTGGAATCCTTGAGATTTTAGTGGCGCAGCTAACGCATTAAGTTATCCGCCTGGGGAGTACGGTCGCAAGATTAAAACTCAAAGGAATTGACGGGGGCCTGCACAAGCGGTGGAGCATGTGGTTTAATTCGAAGCAACGCGCAGAACCTTACCAGCGTTTGACATGTCCGGACGATTTCCAGAGATGGATCTCTTCCCTTCGGGGGCTGGAACACAGGTGCTGCATCGCTGTCGTCAGCTCG
+
CCCCCGGGGGG,@EFGGGGGGGGGGGGFGGFFGGGGEGGGGGGGGGGGGGGFGGGFGGGEGGG@FFGGGFGFG8FCFFCF,CCECFGDEEFGGGGF:F9CFCFGGGGGGEGFDGE?FECEFEGGECEGGFFFFAGGGFGF,C<F=<<FGGG7CEC:BCC<FGCC,CFGGCGGGGG:EGGFCC<EFGG@FE9CFGGFGGG7<EDGFFFGGG,FC@GDCEG5CFGCFC:FG5E8:>EGCCFCC78*9++2+<ECE++<;?9*1*8C*/:8CGF+***/;?C+099+<+;8CCE68F8857++/
@M01751:259:000000000-C669V:1:1102:10769:2509 1:N:0:AGAGTC
CGCTGATACGTCATCCCCACCTTCCTCTCTACTTGCGTAGGCAGTCTCACTAGAGTCCCCAACTTAATGATGGCAACTAGTGACAGGGGTTGCGCTCGTTGCAGGACTTAACCTAACACCTCACGGCACGAGCTGACGACAACCATGCAGCACCTTGAAAAATGTCCGAAGAAAAGTCTATTTCTAAACCTGTCATTTCCCATTTAAGCCTTGGTAAGGTTCCTCGCGTATCATCGAATTAAACCACATAATCCACCGCTTGTGCGGGCCCCCGTCAATTCCTTTGAGTTTCAAACTTGCG
+
CCCCCGFCFGEFGGGGGGGGGGGGGGGGGGGFGGGGCGGGGGFFGGGGFGGEFGGGGGGGGGGGGGGGGAFGGGGGGGGGGGGGGGFEDGGGGGGCGGGGFDFFFGGGGGGGGGGGGGGGF,BFGGGGGGGGGGFFGCCFDEGEGGGGCGFEGGFFG9<FG@EC@@FCGGG7FFFCCFCFFGGFGF9@8ACFGGFGG;3@F:D9=@@BGDFFGGGGG?7<FC:CGEGGEG<<9>FCCC<FCFGG9*CEGC9;9CFGFCE8ECC?FGDCGGEGGGEE8C7<9<C+<+3;EEG7AC+<C7+<:
@M01751:259:000000000-C669V:1:1102:8821:2532 1:N:0:AGAGTC
CGCTGATACGTCATCCCCACCTTCCTCCGGCTTATCACCGGCGGTTCCTTTAGAGTACCCAACCTAATGATGGTAACTAAAGGCGAGGGTTGCGCTCGTTGCGGGACTTAACCCAACATCTCACGACACGAGCTGACGACAGCCATGCAGCACCTGTGTTCCAGTCCCCGAAGGGAAGAAAGGCATCTCTGCCAGTCGTCCGGACATGTCAAACGCTGGTAAGGTTCTGCGCGTTGCTTCGAATTAAACCACATGCTCCCCCGCTTGTGCAGGCCCCCGTCAATTCCTTTGAGTTTTAACC
+
CCCCCGGGGGGGGGGGGGGGGGGGGGGGGGGGGGGGGFGGGGGGGGGGGGGGGGGGGGGGGGGGGGGGGGGGGGGGGFGGGGGGGGGGGGGGGDGFEGGFFGGGGGGGFGFGGGGGGGFGFGFGGGGGGGGGGGGGGGGGGGGGGGGGGGG@DFGGFGEGFGGGGGGCF@FFGGGGGGGGGFGGGGGGGG9@FGGGGGGGDGGGGG7FGGGGGGGG5EEFGGF8<FFFGFEGGGCCGGFCCGC8EFG9C68CCFCG?FG**CGEECGG@99FEE;CGE*;E>GFC+<CC7++;C7:CG6C?
@M01751:259:000000000-C669V:1:1102:7780:2582 1:N:0:AGAGTC
TCTGTGAAACAGGATTAGATACCCTGGTAGTCCACGCCGTAAACGATGCTAACTCGTTTTTGGAATGTAAGTTTCAGAGACTAAGCGAAAGTGATAAGTTAGCCACCTGGGGAGTACGAACGCAAGTTTGAAACTCAAAGGAATTGACGGGGGCCCGCACAAGCGGTGGATTATGTGGTTTAATTCGATGATACGCGAGGAACCTTACCAAGGCTTAAATGGGAAATGACAGGTTTAGAAATAGACTTTTCTTCGGACATTTTTCAAGGTGCTGCATGGTTGTCGTCAGCTCGTGCCGTGA
+
CCCCCGGGGGGGGGGGGGGGGGGGGGGGGGGGGGGGGGGGGGGGGGFGGGGGGGGGFFGEFGG?FFGGGGGGGGGGGGGGGGGFGGGGGGEGGGGAEFGGGCFGGGFCGFFDCGGGGGGGGGGEFGGGGAFGGGGF9FGGGGGGGCDGGDGGGGGGGGGGGGGGGGEC*>:FFG<,@:DCFGCGCDFGGGGGGGG@FFGCEFGGGGGGGFFGGG?@F@FCGFEGGG9CGGGGGGGGGGGEGDFGGEG??FCFCFGEGG>7@?CFCEG7<@6CGGFFGGGGGGC+2;E*CE?F=CF=FGE5*
@M01751:259:000000000-C669V:1:1102:9950:2643 1:N:0:AGAGTC
CGCTGATACGTCATCCCCACCTTCCTCCGGTTTATCACCGGCAGTCTCCTTTGAGTTCCCGACCGAATCGCTGGCAACAAAGGATAAGGGTTGCGCTCGTTGCGGGACTTAACCCAACATTTCACAACACGAGCTGACGACAGCCATGCAGCACCTGTCTCACGGTTCCCGAAGGCACTGAGGCATCTCTGCCAGATTCCGTGGATGTCAAGAGTAGGTAAGGTTCTTCGCGTTGCATCGAATTAAACCACATGCTCCACCGCTTGTTCGGGCCCCCGTCCATTCATTTGCGTTTTAACCT
+
CCCCCGGGGGGGGGGGGGGGGGGGGGGGGGGGGGGGGGGGGGGGGG9FGFGGGGGGFGGGGFGEG@@8BCFGGGGGGDFGGFGGGGGCFGGGGGGGEGGGGGGGGGGGGGFFFGGGFGGGGFGGGFGGDFEGGGGGGGGEGGGGGGFGGGGGGGGGGGGGGGGFCFDGGFGGGCGGGGCCG?BFEGGFFFGG9C:+CB9CCFDEFFFGCFGGFFGGF:FFGGFGGEFCFBE>8E5CEGGGGFGGGGG7CFG*:+6+:6+*;8:*A>0+3CG5:8:=?E22*;+2<<ECF:7*:A8A+A2<C
@M01751:259:000000000-C669V:1:1102:17235:2706 1:N:0:AGAGTC
CGCTGATACGTCATCCCCACCTTCCTCCGGTTTATCACCGGCAGTCTCCTTTGAGTTCCCGACCGAATCGCTGGCAACAAAGGATAAGGGTTGCGCTCGTTACGGGACTTAACCCAACATCTCACGACACGAGCTGACGACAACCATGCACCACCTGTCTCAACTTTCCCCGAAGGGCACCTAACGCATCTCTGCCTCGTTAGTTGGATGTCAAGACCTGGTAAGGTTCTTCGCGTTGATTCGAATTAAACCACATACTCCACTGCTTGTTCGGGTCCCCGTCAATTCCTTTGAGTTTCAG
+
CCCCCGGGGFCFGGG@FGGGGGGGGGGGGGGGGGGGGGGDGGGGGGGGGGGGGGGGFGEFGGGGGFFCECFGGGGGGFGFFGFGCFGGGFGGGGGGEGGGDDE7FGGGGGGGG9FCFEGGGADFGGEFFGG7:CFGGG:CGGEGGGCFGGGGGGGFGCF@DGGGGFFGGGGGGGDGEEF*<FFGGGGC@F9CFFGG@C*4<FEGGEG<?FGEFFGGFFGGGGGG9F99CEGCCGGEG5/<ECGF*<CF@<@*:EC6CC:<CCFGFGFG?*+32*:CG=FFEGG5ECC:C:C?7<*<CFC+3
@M01751:259:000000000-C669V:1:1102:7523:2747 1:N:0:AGAGTC
CGCTGATACGTCATCCCCACCTTCCTCCGGTTTGTCACCGGCAGTATCCCATGAGTTCCCACCATTACGTGCTGGCAACATAGAACGAGGGTTGCGCTCGTTGCGGGACTTAACCCAACATCTCACGACACGAGCTGACGACAACCATGCACCACCTGTATAGAGACCTTGCGGGGCGACTGTTTCCAGCCGTTTCCTCTATATGTCAAGCCTTGGTAAGGTTCTTCGCGTTGCATCGAATTAATCCGCATGCTCCGCCGCTTGTTCGGGCCCCCGTTAACTCATTTGCGGTTTAACCTTT
+
CCCCCGGGGGGGGGGGGGGGGGGGGGGGGGGGDGGGGGEGGGEBADGGGGGGFFDFFGEGGGGGGGGGGFGGGGGGEGGGCEFEEEGGGGGGGGGGGGG7FG?FGCC@EGGG9FEFGGGGGGFGFGGGGGGGGGGGGFG7+6@FFGGGF<FFGCFEGGGGGG,DA;FGGGGGGGEG>FCGEEGFGGGG?FFCFEDE7+<+AF<C9+AF?:@A8CGGFFFF6@E:CGF@>EE>E;9<A88AFFGG?99*8*>>E9<C>*;*::CCF7+*2:>1:EEGE6*8+3AC<+<++**25C8E<FFE9
@M01751:259:000000000-C669V:1:1102:11209:2789 1:N:0:AGAGTC
CGCTGATACGTCATCCCCACCTTCCTCTCTACTTGCGTAGGCAGTCTCACTAGAGTCCCCAACTTAATGATGGCAACTAGTGACAGGGGTTGCGCTCGTTGCAGGACTTAACCTAACACCTCACGGCACGAGCTGACGACAACCATGCAGCACCTTGAAAAATGTCCGAAGAAAAGTCTATTTCTAAACCTGTCATTTCCCATTTAAGCCTTGGTAAGGTTCCTCGCGTATCATCGAATTAAACAACATAATCCACCGCTTGTGCGGGCCCCCGTCAATTCCTTTGAGTTTCCAACTTGCG
+
CCCCCGGGGGGGGGGGG@FGGCGGGGGGGGGGGGGGGGDGEGGGGGFFFGGGGCFFGGGGFGGGGGGGFGGGGGGGGGGGGGGGGFGGGGGGGGDEEGGDEGGGG@DFGCGCEFFGGCFGG8FA8EEFGGGGGGFFGGDGGGGCFFGG@DFFFCF>FFCGFGGGFFFFGGEECFFG,@<AFFGGFCF9FFFGFFGGFD;FCFGGGGGGC7F977FCFGFFGCCCCCFCEE:FCF9<CEG@FGGF+=8*?FBC9+>6CEC*BE@+:*:?EEGEEG:EE*<C9FGGG7E*<CC++308;??25
@M01751:259:000000000-C669V:1:1102:20887:2829 1:N:0:AGAGTC
CGCTGATACGTCATCCCCACCTTCCTCCGGTTTGTCACCGGCAGTCTCCTTAGAGTGCCCACCATAACGTGCTGGTAACTAAGGACAAGGGTTGCGCTCGTTACGGGACTTAACCCAACATCTCACGACACGAGCTGACGACAGCCATGCAGCACCTGTGTCAGAGTTCCCGAAGGCACCAATCCATCTCTGGAAAGTTCTCTGCATGTCAAGGCCTGGTAAGGTTCTTCGCGTTGCTTCGAATTAAACCACATGCTCCCCCGCTTGTGCGGGCCCCCGTCAATTCATTTGAGTTTTAACC
+
CCCCCGGGGGGGGGGGGGGGGGGGGGGGGEGGGGGGGGGGGGGGGGCGGGCFGGGGFGGGGGGGFGGFGGGGGGGGGGGGGGGGGGGGGGGGGGGGGGGGGGGGCGGGGGGGGGGGGGGGGG<FGGGGGGGGGGGGGGGGGGGGGGGGGGGFF83BFFG8FFFGGGGGFGGGG7FF@>CGGCFFFGGGCGFFGGGG7C9DCCGFGFGFFG@FFCCFFGFGGG?7?CFGGG>BE:F@FGF@:FGGG?EDFF8:EGFG93<*1:8>EDGF+<5CEGGGGG?;C;CF?7@FGGFFCGFGGFCC7
@M01751:259:000000000-C669V:1:1102:18945:3003 1:N:0:AGAGTC
TCTGTGAAACAGGATTAGATACCCTGGTAGTCCACGCCGTAAACGATGAATGTTAGCCGTCGGGCAGTTGACTGTTCGGTGGCGCAGCTAACGCATTAAACATTCCGCCTGGGGAGTACGGTCGCAAGATTAAAACTCAAAGGAATTGACGGGGGCCCGCACAAGCGGTGGAGCATGTGGTTTAATTCGATGCAACGCGAAGAACCTTACCTACTCTTGACATCCACGGAATTCGGCAGAGATGCCTTAGTGCCTTCGGGAACCGTGAGACAGGTGCTGCATGGCTGTCGTCAGCTCGTGT
+
CCCCCGGGGGGGGGGGGGGGGGGGGFGGGGGGGGGGGGGGGGGGGGGGGGGGGGFGFGEEFGGGGGGGGGGGGGGGGGGGGGGGGGGGGGGGGCFGGCFGGGGGGAFEEDFGGEDEGGGGGGGGGGGGGGGF?FGGGGGGGGGGGFGGGGGGGGGGGGCG7CGGGGGGGEGCGGGGCFFF::FGGGGFGGGFGGGGGGGCGGGGGGGGGGGGGGCFGFFDFGCGGCGEGGGGGCEFCEDECC?EFGGGFFF?<C7FFGDGGEGGGGGGGGGGGC@?FGGF+:96C**8+*;;C*0<CG:**
@M01751:259:000000000-C669V:1:1102:12663:3118 1:N:0:AGAGTC
CGCTGATACGTCATCCCCACCTTCCTCTCTACTTGCGTAGGCAGTCTCACTAGAGTCCCCAACTTAATGATGGCAACTAGTGACAGGGGTTGCGCTCGTTGCAGGACTTAACCTAACACCTCACGGCACGAGCTGACGACAACCATGCAGCACCTTGAAAAATGTCCGAAGAAAAGTCTATTTCTAAACCTGTCATTTCCCATTTAAGCCTTGGTAAGGTTCCTCGCGTATCATCGAATTAAACCACATAATCCACCGCTTGTGCGGGCCCCCGTCAATTCCTTTGCGTTTCAAACTTGCG
+
CCCCCGCCCFFGGGGGGFGDGFFGGCFFGGGFGFGGG@@FCFGGGGAEGGGGGFFGGDFGFGGGFGGDCDEEC8EFGGGGFGGGGGC@FEDEFGGGGGGEFGGGFFGGGFGGGG?@FCEE8FFGGEGGGDGGGGG=FGGE7>FEBFDFAA<ACF<BFFGGCF?C<CDEGDF+@BBCDFFDF=FFGGF=FGGGGGDGGCFGGGFGGFC9CFF@:FC>EFD;FF7@<:F7FFGFCCBEFGGGGGBEFECGGG9E2CCFC5*8**C+28*2*/:?C58CEGGFGF@FEF+*:C?8+2<9<FFGG
@M01751:259:000000000-C669V:1:1102:20238:3195 1:N:0:AGAGTC
CGCTGATACGTCATCCCCACCTTCCTCCGGTTTGTCACCGGCAGTCTCCTTAGAGTGCCCACCATAACGTGCTGGTAACTAAGGACAAGGGTTGCGCTCGTTACGGGACTTAACCCAACATCCCACGACACGAGCTGACGACAGCCATGCAGCACCTGTGTCAGAGTTCCCGAAGGCACCAATCCATCTCTGGAAAGTTCTCTGCATGTCAAGGCCTGGTAAGGTTCTTCGCGTTGCTTCGAATTAAACCACATGCTCCACCGCTTGTGCGGGCCCCCGTCAATTCATTTGAGTTTTAACC
+
CCCCCGGGFFGGDC@FFEGDGGGGGGGGGDGGGGF9FGGGGGGGGGGGGGFGGGDGGGGFGEE8FFGGGGGFGGAFFGGGGCADFGFGFGGFGGGGGGGGGGGGGGGGGGGGGGG<CFFG<F,:EF>FCFGGGCGGGGGCGGGD8FGGCCFFG?,@FFGGGGAG9BFCFGGGDC7FGFGGGGGGGCFFFFFGGFG,<FGGGGGGFGGGGFGG<F:FFGFGGGGGFFFEFBFG7FG:@FGFEGGFGDGGG6>E*<+<CFEGFFEEEG*28E585?:C>CE::*A?FFC9FFGGF7<CFCFFE
@M01751:259:000000000-C669V:1:1102:21312:3214 1:N:0:AGAGTC
CGCTGATACGTCATCCCCACCTTCCTCCGGTTTGTCACCGGCAGTCTCCTTAGAGTGCCCACCATAACGTGCTGGTAACTAAGGACAAGGGTTGCGCTCGTTACGGGACTTAACCCAACATCTAACGACACGAGCTGACGACAGCCATGCAGCACCTGTGTCAGAGTTCCCGAAGGCACCAATCCATCTCTGGAAAGTTCTCTGCATGTCAAGGCCTGGTAAGGTTCTTCGCGTTGCTTCGAATTAAACCACATGCTCCACCGCTTGTGCGGGCCCCCGTCAATTCATTTGAGTTTTAACC
+
CCCCCGGGGGFGGGGGGGGGGGGGGGGGGGGGGGGGGGGCGGG@FFDEFGGGGFEGGGGGCGEGGGG8:F<@DFGGGGCFGFGCFGGG8F@FD+C>@>FFGGGCGGDFGGGGFEGFGGEGGG,,9CF:FDGEGDE7DFFCGGG+BBF,=FGFFFFGFCFCFGGGGGGGCGGGECEGGGG>FGGGGEGFEGGGFGECFGGGCG@,@FA3<,,@<,=,<CCF?CGGGGFGGFF:FFGGCCF<<F+B;FGGGFGC*6+69EGGGF58/**223*C8?EGEEG**2?FCFC999+0*3<A:+2+3
@M01751:259:000000000-C669V:1:1102:23066:3264 1:N:0:AGAGTC
TCTGTGAAACAGGATTAGATACCCTGGTAGTCCACGCCGTAAACGATGCTAACTCGTTTTTGGAATGTAAGTTTCAGAGACTAAGCGAAAGTGATAAGTTAGCCACCTGGGGAGTACGAACGCAAGTTTGAAACTCAAAGGAATTGACGGGGGCCCGCACAAGCGGTGGATTATGTGGTTTAATTCGATGATACGCGAGGAACCTTACCAAGGCTTAAATGGGAAATGACAGGTTTAGAAATAGACTTTTCTTCGGACATTTTTCAAGGTGCTGCATGGTTGTCGTCAGCTCGTGCCGTGG
+
CCCCCGGGGGGGGGGGGGGGGGGGGGGGGGGGFFGGGGGGGGGGGGGGGGFFGFGGFGGGGGGGGGGGGGGGGGGGGGGGGGGGGGGGGGCGGGDFGGGGGGFGGGGGFGGEGGGGGGGGGGGGGGFFGGGGGGGGEFGGGGGGFFGG@+=:FGGGGGGGGGGGGGC@E>C:D@@DAFFEFFFGGGGFFCCFGGFGGBCE<FGGFF9CF@FFFFFGGFFGGGFFFC@FGGGFFFGGGGDCEFFC:CFGGGFEGEFG8EGGGGGGFGFGEFGCFGF?FGFGGGCGDGEFG6<EEGGGFGCE*
@M01751:259:000000000-C669V:1:1102:8038:3339 1:N:0:AGAGTC
TCTGTGAAACAGGATTAGATACCCTGGTAGTCCACGCCCTAAACGATGTCAACTGGTTGTTGGGTCTTAACTGACTCAGTAACGAAGCTAACGCGTGAAGTTGACCGCCTGGGGAGTACGGCCGCAAGGTTGAAACTCAAAGGAATTGACGGGGACCCGCACAAGCGGTGGATGATGTGGTTTAATTCGATGCAACGCGAAAAACCTTACCCACCTTTGACATGGCAGGAACTTACCAGAGATGGTTTGGTGCTCGAAAGAGAACCTGCACACAGGTGCTGCCTGGCTGTCGTCAGCTCGT
+
CCCCCGGGGGGGGGGGGGGFGGGGGGGGGGGGGGGGGGGGGGGGGGGGGGGGGGGGFGGGGGGDGGGGGGGGDGGFFGGGGGGGFGCEGGGGGGGDFCGGGGGGGGGGGGGGFECGGGGGGGGGG:FGGFGGGGGGAFGFGGGGGGGGGGGGGGGGGGGGGGCFGGGDCC@EGGFGGFGG>FGGA9BFFGGGE9FFEGGEGFEGFGGGGFFGGGGGFGGGGGGGGGGDEGGGGGGGFGGGGGGGEFGGGG>C9<EGCFGGFGGGFGGGC8F?FGGGFGFG++*3:CCFEGG*2/*;CFEE:
@M01751:259:000000000-C669V:1:1102:13616:3396 1:N:0:AGAGTC
CGCTGATACGTCATCCCCACCTTCCTCACTGTTTGCACAGGCAGTCTGTTTAGAGTCCCCACCTTAAATGCTGGCAACTAAACATAGGGGTTGCGCTCGTTGCGGGACTTAACCCAACACCTCACGGCACGAGCTGACGACAGCCATGCAGCACCTAGTTTCGTGTCCCGAAGGACGGATGCGTCTCTGCATCCTTCACTAACTTTCAAGCCCGGGTAAGGTTCCTCGCGTATCATCGAATTAAACCACATGCTCCTCCGCTTGTGCGGGCCCCCGTCAATTCCTTTGAGTTTCACCCTTT
+
CCCCCGGGGGGGGGGGGGGGGGGGGGGGGGGGGGGGGGGGGGGGGGGGGGGGGGGGGGGGGGGGGGGGGGGGGGGGGGGGGGGGGGGGGGGGEGGGGGGGGGGGGGGGGGGGGGGGGGGGG<FFGGGGGGGGGGGGGGGGGCCFGGGGGGGGGGGGGGGGGGGGGGGGGGGGGGGGGGGGGGGGGGGGGGGGGGGGGGGGGGGGGGGGGGGGGEGGGGGGGGGGGFGGGGCEG>9<FGGGGGG9ECCFG>FFC9EFFGGGGGGGGFGGGGGGGGGCGGGG?C+CGGG7FF?FE+<CGGGG6
@M01751:259:000000000-C669V:1:1102:21945:3424 1:N:0:AGAGTC
CGCTGATACGTCATCCCCACCTTCCTCTCTACTTGCGTAGGCAGTCTCACTAGAGTCCCCAACTTAATGATGGCAACTAGTGACAGGGGTTGCGCTCGTTGCAGGACTTAACCTAACACCTCACGGCACGAGCTGACGACAACCATGCAGCACCTTGAAAAATGTCCGAAGAAAAGTCTATTTCTAAACCTGTCATTTCCCATTTAAGCCTTGGTAAGGTTCCTCGCGTATCATCGAATTAAACCACATAATCCACCGCTTGTGCGGGCCCCCGTCAATTCCTTTGAGTTTCAAACTTGCG
+
CCCCCGGGGGGGGGGGGGGGGGGGCAFCGGGGGGAFGEGGGFGGGGGGGGFFGGGGGGGGGGGGGGGGGGFGGGGGGGGGGGGGGGGGEGGGGGGGGGGFFGGFGCFGGGGGGGGGFFGGFGFGGGGEGGFDGGGGFEGGDGFGGGGGGGFFGEEGGEGFAFFEGGGGGGDFGGGGGGEGGGGGGGGGG?FGGGGFFGGGGGGGGGG@FGGGFGFGFGGGGGGGG@CEGCGG9FG@EFF@FEGGGGGGCGEGGCCCGEGEECF?FEEGCGGEGG8EG=GGGGGGGFGGECFFG7<CFGCG5
@M01751:259:000000000-C669V:1:1102:14473:3487 1:N:0:AGAGTC
TCTGTGAAACAGGATTAGATACCCTGGTAGTCCACGCCGTAAACGATGTCAACTAGCCGTTGGAATCCTTGAGCTTTTAGTGGCGCAGCTAACGCATTAAGTTGACCGCCTGGGGAGTACGGCCGCAAGGTTAAAACTCAAATGAATTGACGGGGGCCCGCACAATCGGTGGAGCATGTGGTTTAATTCGATGCAACGCGTAGAACCTTACCTACTCTTGACATCCACGGAATTCGGCAGAGATGCCTTAGTGCCTTCGGGAACTCTGTCACAGGTGCTGCATGGCTGTCGTCAGCCCGTG
+
C@CCCGGGCFEGC<FEEFGGGGCFGFFCD9FE-EEFEEEFGDGGGGFCFGFGGGGGGGGGGGG<E<E,FGG<F,:C@E@FDFFF7FGGGCFGFGGGBEFCECF9F<<:7>CFFFGGGGGFGGG:FEGDDFGGGA@8<,FDF<FGGED95,B8+8:C7*@CE7:*,,,8*8CFGGGFF,8FFBFGBCFG9CFGCEGGFDDG*<<*,?CAF<,@CEFGE7<F++<CF*+</8:C8<A/85CEGFGE:<+<<2A:+20AFGE5?5**3<CF+<+2@:8@FGGFF+<A85@CC6E8C5*+*/2>:
@M01751:259:000000000-C669V:1:1102:14860:3550 1:N:0:AGAGTC
CGCTGATACGTCATCCCCACCTTCCTCCGGTTTGTCACCGGCAGTCCCATTAGAGTGCTCAACTGAATGTAGCAACTAATGGCAAGGGTTGCGCTCGTTGCGGGACTTAACCCAACATCTCACGACACGAGCTGACGACAGCCATGCGGCACCTGTGTGCAGGTTCTCTTTCGAGCACCAAACCATCTCTGGTAAGTTCCTGCCATGTCAAAGGTGGGTAAGGTTTTTCGCGTTGCATCGAATTAAACCACATCATCCACCGCTTGTGCGGGTCCCCGTCAATTCCTTTGAGTTTTAACCT
+
CCCCCGGGGGGGGGGGGGGGGGGGGGGGGGGGGGGGGGGGGGGGGGGGGGGGGGGGGGGGGGGGGGGGGGGGGFFGGGGGGGGG,FGGGGGGGGGGGGGGGGGGGGGGGEFFFGGGGGGGGCGGCGGGGGGGGGGGGDGGGGGGGGGGGGGGGGGGGGGGGGGGGGGGGGGGGGGGGGGGGGGGGGGCFFGGGGGGGCFGFGGGGGGGGGGGGGGGGGGGGGGGGGGGFEGGGGCGGC9EGGFGFGGGG>FGGFFCFGCCFCGGGCGDFGDGGGGFGE8EGDGGGGGGGGDDEFGFGFCC?
@M01751:259:000000000-C669V:1:1102:14270:3594 1:N:0:AGAGTC
CGCTGATACGTCATCCCCACCTTCCTCCGGCTTATCACCGGCGGTTCCTTTAGAGTACCCAACTAAATGATGGTAACTAAAGGCGAGGGTTGCGCTCGTTGCGGGACTTAACCCAACATCTCACGACACGAGCTGACGACAGCCATGCAGCACCTGTGTTCCAGTCCCCGAAGGGAAGAAATCTGTCTCCAGAAGTCGTCCGGACATGTCAAACGCTGGTAAGGTTCTGCGCGTTGCTTCGAATTAAACCACATGCTCCACCGCTTGTGCAGGCCCCCGTCAATTCCTTTGAGTTTTAATT
+
CCCCCGGGGGGGGGGGGGGGGGGGGGGGGGGGGGGGGGGGGGGGGGGGGGGGGGGGGGGGGGGGGGGGGFGGGGGGGGGGGGGGGGGGGGGEGGGEGGGGGGGGGGGGGGGGGGGGGGGGEFGGGGGGGGGGGGGGGEGGGGGGGGGFFFFGGGGGGGGGGGGGGGGGGGGGGGGFFEGCGGGGGGGFGGGGGGGGGGGGGGGGGEGFFGGGGGGGEEG@9:CFFFGGGGGGDGGGGGGG>FGGGGGGCCGGGG9C97CFGFGGGG5@@FCGCEGGGGC:C5C?FGCC@FFFGFGGG?CF+
@M01751:259:000000000-C669V:1:1102:23594:3864 1:N:0:AGAGTC
CGCTGATACGTCATCCCCACCTTCCTCCGACTTATCATCGGCAGTTTCCATAGAGTGCCCAACTGAATGCTGGCAACTAGGGACGTGGGTTGCGCTCGTTGCCGGACTTAACCGAACATCTCACGACACGAGCTGACGACAGCCATGCAGCACCTGTGTGCAGGTCTCTTACGAGAAAGCTGAATCTCTCCAGCGGTCCTGCCATGTCAAGGGTTGGTAAGGTTCTGCGCGTTGCTTCGAATTAAACCACATGCTCCACCGCTTGTGCGGGCCCCCGTAAATTCCTTTGAGTTTTAATTTT
+
CCCCCGGGGGGGGGFGFGGGGGGFGGGGGGGGGGGGGGFGGGGGGGGGGGGGGGGGGGGCGFEGGFGGGGCF@CFEGGGCGGGGGGGGGEDEGGGGGGGGGEGGGDGGGGGGGGGGGGGGEGGGGGGGGC+CGGGGGEGGGGGGDFDGGGGGGGGGGCGC9FGGGGFCFGFGGFGGEGGGGGGFGGDF;FFFGG><FFEGGGGGGGGGF,?CEGDEDGGGGGGGDGFEFGGGDCCGGGGGFFGGGFG?FFCFFF7CGF;FCCC;FGFC=EEG8CEGGC*2:<FGGFGC:+;C+<EF8C+<C
@M01751:259:000000000-C669V:1:1102:10801:3887 1:N:0:AGAGTC
TCTGTGAAACAGGATTAGATACCCTGGTAGTCCACGCCGTAAACGATGTCAACTAGCCGTTGGAATCCTTGAGATTTTAGTGGCGCAGCTAACGCATTAAGTTGACCGCCTGGGGAGTACGGCCGCAAGGTTAAAACTCAAATGAATTGACGGGGGCCCGCACAAGCGGTGGAGCATGTGGTTTAATTCGAAGCAACGCGAAGAACCTTACCAGGCCTTGACATGCAGAGAACTTTCCAGAGATGGATTGGTGCCTTCGGGAACTCTGACACAGGTGCTGCATGGCTGTCGTCAGCTCGTG
+
CCCCCGGGGGGGGGGGGGGGGGGGGGGGGGGGGGGGGGGGGGGGGGGGGGGGGGGGGGGGGGGGGGGGGGGGGGGGGGGGGGGGGGDGGGGGGGGGGGGGGGGGGGGGGGGGGGGGGGGGGGGGGGGGGGGGGGGGGGGFGGGGGGGGGGGGGGG>CGFEGGGEGGGGGGGGGGGGGGGGGGGGGGGGGGGGGGGGGGGGDFGGGGFGGGGGGGGGGGGGGGGGGFFFGFFGGGGGGFGGGGGGGG?CGGGGFDGGGGGGGGGGGGGGDF?E8CCFFGGGGGGFECFEFGGGGGGGFC=E5
@M01751:259:000000000-C669V:1:1102:10428:3890 1:N:0:AGAGTC
CGCTGATACGTCATCCCCACCTTCCTCCGACTTATCATCGGCAGTTTCCATAGAGTGCCCAACTGAATGCTGGCAACTAGGGACGTGGGTTGCGCCCGTTGCCGGACTTAACCGAACATCTCACGACACGAGCTGACGACAGCCATGCAGCACCTGTGTGCAGGTCTCTTACGAGAAAGCTGAATCTCTCCAGCGGTCCTGCCATGTCAAGGGTTGGTAAGGTTCTGCGCGTTGCTTCGAATTAAACCACATGCTCCACCGCTTGTGCGGGCCCCCGTCAATTCCTTTGAGTTTTAATCTT
+
<CCCCFGGFFCFGCFGGGFBEEFGGEFGGGG@-@A,CFCFGGGE@CE,@<AEFGGAEFFFGGGGGGGFCGFG@F?FFGFFGGGFF:CCGGGGC:F,4>FFCFG@7:FFD<B5E@FGGG<A<EFEFGG:>>EGGG8<FGGGGGF7F=,<D>FGGGGGG@F<D,>FAF9>FGGGGG*3@CCFGDGGGFFCC9F;>,C<BGBFGFG:F<BF9CC,:BE*BGFACFFF9CFFGDGGGG5<:<>C2:>ECCC6ED8EGCC+<<CFGGEEFFCFEE>E8>*1:EEGD:9CCGG77989CGG7+03CG
@M01751:259:000000000-C669V:1:1102:22753:4073 1:N:0:AGAGTC
TCTGTGAAACCGGATTAGATACCCTGGTAGTCCACGCCGTAAACGATGCTAACTCGTTTTTGGAGCGCAAGCTTCAGAGACTAAGCGAAAGTGATAAGTTAGCCACCTGGGGAGTACGAACGCAAGTTTGAAACTCAAAGGAATTGACGGGGGCCCGCACAAGCGGGGGATTATGTGGTTTAATTCGATGATACGCGAGGAACCTTACCAAGGCTTAAATGGGAAATGACAGGTTTAGAAATAGACTTTTCTTCGGACATTTTTCAAGGTGCTGCATGGTTGTCGTCAGCTCGTGCCGTGG
+
CCCCCAFDGGGECGGGGGGGGGGG9DDFEGFGAFFGGFGGGGGGDGGGGFGGGGFCFFGG?FG?EFGDEGGGGFGCGFFFGFGAFGGGG=FF,C<EFGGGGFGGGG8F@DFGDGG?ACFFEGGG7:8AE,A<FEEFGGGGG8AFFFBFGGEGD7F>CGDEFG,,>F*=FF1:FFG<C98<<A<A:FGFGCF?CFCEEEGGCGFFCEFGFFGGGGG6FFG++<*2C@FFFGGGGGFGFGEEGCF7<9F++<CE9<FEGG87@GFG?<9EGFF6CC6+<FFEG>EGDFC8*@<EEG8E:C:C*
@M01751:259:000000000-C669V:1:1102:16209:4261 1:N:0:AGAGTC
TCTGTGAAACAGGATTAGATACCCTGGTAGTCCACGCCGTAAACGATGATAACTAGCTGTCCGGGCACTTGGTGCTTGGGTGGCGCAGCTAACGCATTAAGTTATCCGCCTGGGGAGTACGGCCGCAAGGTTAAAACTCAAAGGAATTGACGGGGGCCTGCACAAGCGGTGGAGCATGTGGTTTAATTCGAAGCAACGCGCAGAACCTTACCAGCGTTTGACATGTCCGGACGATTTCCAGAGATGGATCTCTTCCCTTCGGGGACTGGAACACAGGTGCTGCATGCCTGTCTTACGCCGG
+
CCCCCGGGGGGGGGGGGGGGGGGGGGGGGGGGGGGGGGGGGGGGGGGGGGGGGGGGGGGGGGGGGGGGGGGGGGGGGGGGGCGGEGDEGGGGGGGGGGGFGGEGGGGDGGGGGGGGGGGGGGGGGGGGGGGGGGGGGGGGGGGGGGGGGGGGGEEFGGGGGGGFGGGGGGGGGGGGGFGGGGGGGGGGGFGGGGGGGGCEGGGCFGGGGGGGGGGGGGGGGGGG6:CFGDGGGGGGGGGGGGCGGFGF7CFFGFFCGGGFFGGE5/*;5CC+***2*+03+0<00<++00++++++*****
@M01751:259:000000000-C669V:1:1102:24889:4262 1:N:0:AGAGTC
CGCTGATACGTCATCCCCACCTTCCTCTCTACTTGCGTAGGCAGTCTCACTAGAGTCCCCAACTTAATGATGGCAACTAGTGACAGGGGTTGCGCTCGTTGCAGGACTTAACCTAACACCTCACGGCACGAGCTGACGACAACCATGCAGCACCTTGAAAAATGTCCGAAGAAAAGTCTATTTCTAAACCTGTCATTTCCCATTTAAGCCTTGGTAAGGTTCCTCGCGTATCATCGAATTAAACCACATAATCCACCGCTTGTGCGGGCCCCCGTCAATTCCTTTGAGTTTCAAACTTGCG
+
CCCCCGGGGGGGGGFGGGGGGGGGGGGFGGGGGGGGGGGGEGGGGGGGADFGGGGGGCEFGGGGGGGGGGGGGGGGGGGFGFGGGGFGGGGGGGGGGGGGFGGGDEGGGFGGGGGGGGGGAFFFGGGGEGGGGGGCGGGGGGGGGGGGDFFGGGGGGGGGGGGGFGGGGGGGGGGGEGGGGGFGFGGAGFGGFGGGCGGGGGGGFGGGGGGGGFCGGGGGGGGGG>@ECG@CFGGGGFGFFGGGGGGGGGGGG9+?ECGGGCFE7?C8C:EGGGC88>GCGGFGGGFGGGG?7:??FG?F=
@M01751:259:000000000-C669V:1:1102:16256:4332 1:N:0:AGAGTC
TCTGTGAAACCGGATTAGATACCCTGGTAGTCCACGCCGTAAACGATGCTAACTCGTTTTTGGAGCGCAAGCTTCAGAGACTAAGCGAAAGTGATAAGTTAGCCACCTGGGGAGTACGAACGCAAGTTTGAAACTCAAAGGAATTGACGGGGGCCCGCACAAGCGGTGGATTATGTGGTTTAATTCGATGATACGCGAGGAACCTTACCAAGGCTTAAATGGGAAATGACAGGTTTAGAAATAGACTTTTCTTCGGACATTTTTCAAGGTGCTGCATGGTTGTCGTCAGCTCGTGCCGTGG
+
CCCCCGGGGGGGGGGGGGGGGGGGGGGGGGGGGGGGGGGGGGGGGGGGGGGGGGGGGGGGGGGGGGGGGGGGFGFGGGGGGGGGGGGGGGGGGGGGFGGGGGGGGGGGGGGGGGGGGGGGGGD7CFGGGGGGGGGGGGCFGGGGGGGGGGGGGGGGGGGGGGGGGGEGGGGGGGGGGGFGGGGGGGGGGGGGFGGGGGGGGGGGGGGGGGGGGGGGGGGFFCFEGGGGGGGGGGGGGGGGGGGGGGGGGGGGGGGGGGGGGGGGGGGGGGGGGGGGGGGGGDGGDGFGGFFGGGGGFG55*
@M01751:259:000000000-C669V:1:1102:11047:4414 1:N:0:AGAGTC
CGCTGATACGTCATCCCCACCTTCCTCTCTACTTGCGTAGGCAGTCTCACTAGAGTCCCCAACTTAATGATGGCAACTAGTGACAGGGGTTGCGCTCGTTGCAGGACTTAACCTAACACCTCACGGCACGAGCTGACGACAACCATGCAGCACCTTGAAAAATGTCCGAAGAAAAGTCTATTTCTAAACCTGTCATTTCCCATTTAAGCCTTGGTAAGGTTCCTCGCGTATCATCGAATTAAACCACATGCTCCTCCGCTTGTGCGGGCCCCCGTCAATTCCTTTGAGTTTCACCCTTGCG
+
CCCCCGGGGGGGGGGGGFEGGGGGGGGGGGGDFEDFGGGGGGGGGGGGGGGGGGGFGEGGGGGGGGGGGGGGGGGGGGGGGGGFGGGGGGGGGGGCGGGGGGGGGGGGGGGGGGGGGGGGGGGGGGGGGGGGGGGGGGGGGGGGGGFGGGGGGGGGGGGGGGGGFCFGGGGGGGGGGGFGGGGGGGAFGGGGGGGGGGGGGGGGGGCFGGGGGGGGGGGGGGFGGGGGGGGGGFGGGGGGGGGGGGGGGFGGGGGGGGGGD7F?CE>EGGGGGGGE8CF77CFGGFCGGGGGCF7CEGGGE
@M01751:259:000000000-C669V:1:1102:9773:4436 1:N:0:AGAGTC
TCTGTGAAACAGGATTAGATACCCTGGTAGTCCACGCCGTAAACGATGATAACTAGCTGTCCGGGCACTTGGTGCTTGGGTGGCGCAGCTAACGCATTAAGTTATCCGCCTGGGGAGTACGGCCGCAAGGTTAAAACTCAAATGAATTGACGGGGGCCTGCACAAGCGGTGGAGCATGTGGTTTAATTCGAAGCAACGCGCAGAACCTTACCAGCGTTTGACATGGCAGGACGACTTCCAGAGATGGATTTCTTCCCTTCGGGGACCTGCACACAGGTGCTGCATGGCTGTCGTCAGCTCG
+
CCCCCGGFFGGGGFFGGGGGGGGGCC@FGGGGFFEFGGGGGEGGGGGGGGGGGGGGGGGGGGGGGGGGGGGGGGGGGGGGG@FGGGGGGFGGGGGGGGGEGFGFGGGGGGGGGGGDGGGFGGGGGGGGCGGGDDFFGGGGEGGGFGGGCGGGFEEGDGGGGGGGGB@<FGCEFGGFFGGGGFGGCGGGG<FGGGGGGGGEGGG>EGFGGGGGGGGG5;EGFFGFCFF?5EEGGGGDCCGGGGFCEGGFEGGGFG+@CE?CGEGGC>CFFGGGFGGGGGGGFFF?CFFCFECGFFGFGF++/
@M01751:259:000000000-C669V:1:1102:25821:4537 1:N:0:AGAGTC
CGCTGATACGTCATCCCCACCTTCCTCCGGTTTATCACCGGCAGTCTCCTTTGAGTTCCCGGCCGAACCGCTGGCAACAAAGGATAAGGGTTGCGCTCGTTGCGGGACTTAACCCAACATTTCACAACACGAGCTGACGACAGCCATGCAGCACCTGTCTCAGAGTTCCCGAAGGCACTAAAGCATCTCTGCTAAATTCTCTGGATGTCAAGAGTAGGTAAGGTTCTTCGCGTTGCATCGAATTAAACCACATGCTCCACCGCTTGTGTGGGCCCCCGTCAATTCATTTGAGTTTTAACCT
+
CCCCCGGGGGGGGFGGGGGGGGGGGGGGGGGGGFGGGGGGGGGGGGCGGGGGGGGGGFCFGGEGGGGGGGG7:FGF<FGGGGGGFFGDGFGGGGDG7EE:FCB7:CFGGGGGGGGGGGGGGGGGFGGEGGCECEFGGG>FGEEFF,CFCGGGGGGGCCFFFAECDFFAFGGECFGGCFFGGGGEFGBFGCCF@FFFEGGGGGDCAFGFFGCGEGGGGGG9BF:FFGCGGF7CGCEGCFGECFCFG?FGGFGFGGG:9@?8;CEEGFFCFCE5>88885*;E*@FG?FGGF7;0A@:FG?FG
@M01751:259:000000000-C669V:1:1102:16380:4569 1:N:0:AGAGTC
TCTGTGAAACAGGATTAGATACCCTGGTAGTCCACGCCGTAAACGATGTCGACTTGGAGGTTGTTCCCTTGAGGAGTGGCTTCCGGAGCTAACGCGTTAAGTCGACCGCCTGGGGAGTACGGCCGCAAGGTTAAAACTCAAATGAATTGACGGGGGCCCGCACAAGCGGTGGAGCATGTGGTTTAATTCGATGCAACGCGAAGAACCTTACCTACTCTTGACATCCACGGAATTCGGCAGAGATGCCTTAGTGCCTTCGGGAACCGTGAGACAGGTGCTGCATGGCTGTCGTCAGCTCGTG
+
CCCCCGGGGGGGGGGGGGGGGGGGGGGGGGGGGGGGGGGGGGGGGGGGGGGGGGGGGGGGGGGGGGGGGGGGGGGGGGGGGGGGGGGGGGGGGGGGGGGGGGGGGGGGGGGGGGGGGGGGGGGGGGDCFGGFGGGGGGGGGGGGGGGGGGGGGGGGGGGGGGGGGGGGGEEEGGGGGGGGGGGGGGGGGGGGFFGGGGGGGGGGGGGGGGGGGGG??EGGGGGGFGGGGGD>FGGFGDC>A8CFGGGGGGGGGGGGGGGGGGGDGGGFFGFGFGGEFGGGGGGFGDGDCGG**AEFD7>=7
@M01751:259:000000000-C669V:1:1102:25469:4647 1:N:0:AGAGTC
CGCTGATACGTCATCCCCACCTTCCTCCGGTTTATCACCGGCAGTCTCCTTTGAGTTCCCGACCGAATCGCTGGCAACAAAGGATAAGGGTTGCGCTCGTTGCGGGACTTAACCCAACATTTCACAACACGAGCTGACGACAGCCATGCAGCACCTGTCTCACGGTTCCCGAAGGCACTAAGGCATCTCTGCCAAATTCCGTGGATGTCAAGAGTAGGTAAGGTTCTTCGCGTTGCATCGAATTAAACCACATGCTCCACCGCTTGTGCGGGCCCCCGTCAATTCATTTGAGTTTTAACCT
+
CCCCCGGGGGFGGGGGGGGGGGGGGGGGGDGGGGGGGGGGGGGGGGDFFGGGGGGGGGGGGGGGG@8B8CFFFGGGGGGGGGGGGGGGGGGGGFGGCEFEGGDGGGGCGGGGCCFGGGGGGGGGGGGGGGGGGGEFG8=CGGGGGGGGGCAFCGFG8CFCFGGGGGGEG:FGEG@FGFFFGCFGGGFFFFGG?<FFGF9FGGGGGGGGGGGGDFGGGGFGG9BCGGGGFGC>CCCDGG?AFGF>FGGFGGGFFGFF7CFFGEE**;C++;8EGDEGEEEE5CFGC9CCGC<F7+<CFGCF+
@M01751:259:000000000-C669V:1:1102:10290:4697 1:N:0:AGAGTC
TCTGTGAAACAGGATTAGATACCCTGGTAGTCCACGCCGTAAACGATGATAACTAGCTGTCCGGGAACTTGGTTCTTGGGTGGCGCAGCTAACGCATTAAGTTATCCGCCTGGGGAGTACGGCCGCAAGGTTAAAACTCAAAGGAATTGACGGGGGCCTGCACAAGCGGTGGAGCATGTGGTTTAATTCGAAGCAACGCGCAGAACCTTACCAGCGTTTGACATGTCCGGACGATTTCCAGAGATGGATCTCTTCCCTTCGGGGACTGGAACACAGGTGCTGCATGGCTGTCGTCAGCTCG
+
CCCCCGGGGGGGGGGGGGGGGGGGGGGGGGGGGGGGGGGGGGGGGGGGGGGGGGGGGGGGFGGDGFFGGGGGGGGGGGGGEFGGGGGGGGGGGGGGGGGGGGFGGGGGGEGGGGGGGGGGGGGGGGGGGGGGGGGGGGGGFFGGGGGGGGGGGGGGGGGGGGGGGGFGGGGGGGGGFGGGFDFGFGGGGFGGGGGGGGGGGGGGGGGFGFFGFFGGGGGGGGGG:FFGGGGGGGGGGGGGCGGGGGGCFFGFGGGGG<FF>EGGGGGFGFGGGGGGGGCFFG67ECFDEEGCCGFFG6?65
@M01751:259:000000000-C669V:1:1102:11104:4804 1:N:0:AGAGTC
TCTGTGAAACCGGATTAGATACCCTGGTAGTCCACGCCGTAAACGATGTCAACTAGCCGTTGGAATCCTTGAGATTTTAGTGGCGCAGCTAACGCATTAAGTTGACCGCCTGGGGAGTACGGCCGCAAGGTTAAAACTCAAATGAATTGACGGGGGCCCGCACAAGCGGTGGAGCATGTGGTTTAATTCGAAGCAACGCGAAGAACCTTACCAGGCCTTGACATGCAGAGAACTTTCCAGAGATGGATTGGTGCCTTCGGGAACTCTGACACAGGTGCTGCATGGCTGTCGTCAGCTCGTG
+
CCCCCGGGGGGGGGGGGGGGGGGGGGGGGGGGFGFGGGGGEGGGEGGGGGGGGGGGGGGEEEG8CFGDGCECEFCGGGGGGGGCEGGGGGGGGGGGGEA<EFGGGGGGGGGGGGGGGDGGGGGGGG@GGG<FGGGGFEEGGGGGGDGC9CFGGGGGG7BFGGGGGGGGGGEEFFFGFFFCFCFCG::CFFFFGGGCFGDEE>5CFGG>CFEFGGGGGGGFGGGGGGGGGGGGGGGGGGGGGGGC7C?FFFGFFG?CFCGGGGGGGGG7+0@F@FFGGGGGGGF:CC?8C@E@C8EGGGGC5
@M01751:259:000000000-C669V:1:1102:11819:4871 1:N:0:AGAGTC
CGCTGATACGTCATCCCCACCTTCCTCCGGTTTGTCACCGGCAGTCCCATTAGAGTGCTCAACTGAATGTAGCAACTAATGGCAAGGGTTGCGCTCGTTGCGGGACTTAACCCAACATCTCACGACACGAGCTGACGACAGCCATGCAGCACCTGTGTGCAGGTTCTCTTTCGAGCACCAAACCATCTCTGGTAAGTTCCTGCCATGTCAAAGGTGGGTAAGGTTTTTCGCGTTGCATCGAATTAAACCACATAATCCACCGCTTGTGCGGGCCCCCGTCAATTCCTTTGAGTTTCAAACT
+
CCCCCGGGGGGGGGGGGGGGGGGGGGGGGGGGGGGGGGGGGGGGGGGGGGGGGGGGGGGGGGGGGGGGGGGGGGGGGGGGGGGGGGGGGGGGGGGGGGGGGGGGGGGGGGGGGGGGGGGDGGGGGGGGGGGGGGGGGGGDFGGGGGGGGGFGGGGGGGGGGGGGGGGGGGGGGGGGGGGGGGGGGGGGFFEGGGGGGGGGGGGG:FCGGGGGGGGGGGGGGGGGGGGGGGGDGGGGEFGD?FGE@:EGGGGGGCGGG7@EEEGGGGGGGDGGGGCEEC;CGGGGGGGGGFGFFGGGGGGGC
@M01751:259:000000000-C669V:1:1102:25464:4874 1:N:0:AGAGTC
TCTGTGAAACAGGATTAGATACCCTGGTAGTCCACGCCGTAAACGATGTCAACTAGCCGTTGGAATCCTTGAGATTTTAGTGGCGCAGCTAACGCATTAAGTTGACCGCCTGGGGAGTACGGCCGCAAGGTTAAAACTCAAATGAATTGACGGGGGCCCGCACAAGCGGTGGAGCATGTGGTTTAATTCGAAGCAACGCGAAGAACATTACCAGGCCTTGACATGCAGAGAACTTTCCAGAGATGGATTGGTGCCTTCGGGCACTCTGACACAGGTGCTGCATGGCTGTCGGCAGCTCGTG
+
CBCCCGGFGG@FF8FFGGGGGGGGFFGEFFGFGF<FEGDGGGGFGG@FGFFFGGGGCFEFGGGEFFFGFGDFGDFC9FFGGCABFFEC+9EFGCBFDECC9EFFFCFGG:FDD7CBCFDDGEE7CFFGGGGEG9EF,BFFFGFGGFGGFGBFGCGGFECFGGDDFC7>F>FGGGC7FC<FG:7BFFFGFF9CFG:<CC:<CEGGGG6CCGGC9C>@*8<CEGFFG8?FGECF6EGC+<CF0:C+3CGFFF8FFF*<9</*1*2/28:<CFG68CFEEF?9C:CFGFFE86E***8/*3***
@M01751:259:000000000-C669V:1:1102:7944:4991 1:N:0:AGAGTC
CGCTGATACGTCATCCCCACCTTCCTCCGTGTTGACCACGGCAGTATCCCATGAGTTCCCACCATAACGTGCTGGCAACATAGGACGAGGGTTGCGCTCGTTGCCGGACTTAACCGAACATCTCACGACACGAGCTGACGACAACCATGCACCACCTGTATAGAAGTGTCCAAAGAGTTGACGATCTCTCGCCCGTTCTTCTATATGTCAAGCCTTGGTAAGGTTCTTCGCGTTGCATCGAATTAATCCGCATGCTCCGCCGCTTGTGCGGGCCCCCGTCAATTCCTTTGAGTTTTAGCCT
+
CCCCCGGGGGGGGFGGGCFGGGGGGGGGGGGGGFFG@FFGGGGGGGGGGGGGFGGGGGGGGGGGGGGGGGGGGGGGGGGGGGGGGGGGDGGGGGGGEEGGGGGGGGGGGGGGGGGGGGGGGG<DFGGGGGGGCGGGGEF@CGCGCFCFFFGGGGFGGGGGGGCFGGGFGFFGGCFFGGGGGGGGGGGGGGGGDGGGGFGGGGGG@GGGGFGG?C<FFFGGF9FGGGGGEGGGGGGGGG+;@8F@F?C+38C88*A?CF8>E5>EGGGGEEECCEGGGEGEEGGGGC79CCF5CFCGCFFGG
@M01751:259:000000000-C669V:1:1102:25393:5015 1:N:0:AGAGTC
CGCTGATACGTCATCCCCACCTTCCTCGCGGCTTATCACCGGCAGTCTCCCTAGAGTGCCCAACTGAATGATGGCAACTAAGGACGTGGGTTGCGCTCGTTGCGGGACTTAACCCAACATCTCACGACACGAGCTGACGACAGCCATGCAGCACCTGTGTGCACGCCTCCGAAGAGGATCCCCGATCTCTCGAGGTAACATGCCATGTCAAGGGATGGTAAGGTTCTGCGCGTTGCTTCGAATTAAACCACATGCTCCACCGCTTGTGCGGGCCCCCGTCAATTCCTTTGAGTTTTAATTT
+
CCCCCGGGGGFGGFGGGGGGGGGFFFGGGGGGGGGGGGGGGDGGGGCCFFGGGFFFGGGGGGGGGGGFGGGGGGGFGGGGGGGGGGECGCEGGGEG7FGE7FGDGGGGGGGGGGGGGGGFD?FGGGGECFEGGGGFGGGGGGCFGGGCFFGGCEFFFGFGGGGGGGG8C7FEEGGGGGDGGGGGCFGGGGGEGGGGGGGGGGG?,?,F<FGGGGGCE53:CFFGGGFG@**:CEGGFC0*2AFFGGGCFF8CEC@++3+;8/:CE*CC78CGE*8EGCEE5EFGGCFGGCCFG+<FG7:+<
@M01751:259:000000000-C669V:1:1102:13808:5043 1:N:0:AGAGTC
TCTGTGAAACAGGATTAGATACCCTGGTAGTCCACGCCGTAAACGATGTCGACTTGGAGGTTGTTCCCTTGAGGAGTGGCTTCCGGAGCTAACGCGTTAAGTCGACCGCCTGGGGAGTACGGCCGCAAGGTTAAAACTCAAATGAATTGACGGGGGCCCGCACAAGCGGTGGAGCATGTGGTTTAATTCGATGCAACGCGAAGAACCTTACCTACTCTTGACATCAACGGAATTCGGCAGAGATGCCTTAGTGCCTTCGGGAACCGTGAGACAGGTGCTGCATGGCTGTCGTCAGCTCGTG
+
CCCCCGGGGGGGGGGGGGGGGGGGFGGGGGGGGGGGGGGGGGGGGGGGGGGGGGGGGGGGGGGGGGGGGGGGGGGGGGGGGGGGGGGGGGGGGGGGGGGCGGGGGGGGGGGGGGGGGGGGGGGEGGGGGGGGGGGGGGGGGGFGGGGGGGGGGGGGGGGGGGEGGGGGGGGGGGGGGGGGGGGGGGGGGGGGGGGGGGGGGGGGGGGGGGGGGGGGGGGGGGGGFGGGGGGGGGGGGGGGGGFGGGDFGGGGGGGGGGGGGDGGFEGGGGGGGGGGDFGGGGGGGGGGGFGFFFGGGGG==
@M01751:259:000000000-C669V:1:1102:15982:5109 1:N:0:AGAGTC
TCTGTGAAACAGGATTAGATACCCTGGTAGTCCACGCCGTAAACGATGTCAACTAGCCGTTGGAATCCTTGAGATTTTAGTGGCGCAGCTAACGCATTAAGTTGACCGCCTGGGGAGTACGGCCGCAAGGTTAAAACTCAAATGAATTGACGGGGGCCCGCACAAGCGGTGGAGCATGTGGTTTAATTCGAAGCAACGCGCAGAACCTTACCAACGTTTGACATCCCTAGTGTGGATCGTGGAGACACTTTCCTTCAGTTCGGCTGGCTAGGTGACAGGTGCCGCATGGCTGTCGTCAGCT
+
CCCCCGGGGGGGGGGFGGGGGGDGGGGGGGGGGGGGGGGGGGGGGGGGGGGGGGGGGFGGGGGGGGGGGGGGGFGGGGGGGGGGGGGGGGGGGGGGGGGGGGGGGGGGGDGGGGGGGGGGGGGGGGGGGGFGGGGGGGGGGGGGGGGGGGGGGGGGGGGGGGGGGGGGGGGGGGGGGGGGGGGGGFGGGGGFGGFGGDGG7CFGGGGGGGGGGFGGGGGGC?CEFGGGGGGGGGGGGGGGG>*;C5FGFGGGGGGFGGGGGGGG>ECEFGGG7CFGGGGGGGGGGGGGGGGGFGGGGGGF+
@M01751:259:000000000-C669V:1:1102:15025:5249 1:N:0:AGAGTC
CGCTGATACGTCATCCCCACCTTCCTCCGGTTTGTCACCGGCAGTCTCCTTAGAGTGCCCACCATAATGTGCTGGTAACTAAGGACAAGGGTTGCGCTCGTTACGGGACTTAACCCAACATCTCACGACACGAGCTGACGACAGCCATGCAGCACCTGTGTCAGAGTTCCCGAAGGCACCAATCCATCTCTGGAAAGTTCTCTGCATGTCAAGGCCTGGTAAGGTTCTTCGCGTTGCTTCGAATTAAACCACATGCTCCACCGCTTGTGCGGGCCCCCGTCATTTCATTTGAGTTTTAACC
+
CCCCCEFA<F<FEGGFGFFFFFGGCD6C7+CCC@FAEEFC7FG@CFFF9DC,EA,C<,,C@:FGCCFFF@<FE9EEGGGE<<FC<,CEGGEFGCCFGG:=4C<?BGGGGGF<EFGC+DF+FF9F9B=F=FC7>CFF8AB=>FC:8>E>,>D9,BFF<B838,@F<AFA>FCEC><>7FGD8,,3F<<F,DFGG9>FG;@FCECBCCG,>@;<F<*<FFC:C,7<?,F@:F1:<<B*1,>F*F+8E@9BF9C>CE9++<66CCGD8;58++2??EGG>C5C***32<<CFC9?FGGFG9++<
@M01751:259:000000000-C669V:1:1102:10464:5253 1:N:0:AGAGTC
TCTGTGAAACAGGATTAGATACCCTGGTGGTCCACGCCGTAAACGATGCTAACTCGTTTTTGGAATGTAAGTTTCAGAGACTAAGCGAAAGTGATAAGTTAGCCACCTGGGGAGTACGAACGCAAGTTTGAAACTCAAAGGAATTGACGGGGGCCCGCACAAGCGGTGGATTATGTGGTTTAATTCGATGATACGCGAGGAACCTTACCAAGGCTTAAATGGGAAATGACAGGTTTAGAAATAGACTTTTCTTCGGACATTTTTCAAGGTGCTGCATGGTTGTCGTCAGCTCGTGCCGTGG
+
CCCCCGGGGGGGGGGGGGGGGGGGGGGGGGGGGGGGGGGGGGGGGGGGGGGGGGGGGGGGGGGGGGGGGGGGGGGGGGGGGGGGGGGGGGGGGGGGFGGGGGGGGGGGGGGGGGGGGGGGGGGGGGGGGGGGGGGGGGGGGGGGGGGGGGGGGGGGGGGGGGGGGGGGGGGGGGGGGGGGGGGGGGGGGGGGGGGGGGGGGGGGGGGGGGGGGGGGGGGGGGGGGGGGGGFFFGGGFGGGGGGGGGGGGGGGGGGGGGGGGGGGGFGGFFGFGGGGGGGGGGGGGGGGGGFF8EGGGGCE5
@M01751:259:000000000-C669V:1:1102:16898:5269 1:N:0:AGAGTC
CGCTGATACGTCATCCCCACCTTCCTCCGAGTTGACCCCGGCAGTATCCCATGAGTTCCCACCATTACGTGCTGGCAACATAGAACGAGGGTTGCGCTCGTTGCGGGACTTAACCCAACATCTCACGACACGAGCTGACGACAACCATGCACCACCTGTATAGAGACCTTGCGGGGCGACTGTTTCCAGACGTTTCCTCTATATGTCAAGCCTTGGTAAGGTTCTTCGCGTTGCATCGAATTAATCCGCATGCTCCGCCGCTTGTGCGGGTCCCCGTCAATTCCTTTGAGTTTTAGCCTTG
+
CCCCCGGGGGGGGGGGGGGGGGGGGGGGGGGGGGGGGGGGDCEGGGGGGGGGGGGGGGGGGGGGGGCGGGGGGGGGGGGGGGGGGGGGGGEGGGGGGGGDGGFGGGGGEGGGGGGFGGGFGGFGFGGGGEGGGGGGGGGDGGGGGGGGGGGGGGGGGGGGGGGCEGGFGGGGGGGGGGGGGGGGGGGGFFFGFGGG7<<F?EFG7<@EFFGGGGFGEFFF?GF?FF+8;>EGEG6ACC0;CFF9FFFDGDE8C9AFGGGGGEE5A<9CGCG8EFGGG5CEGGGDFGG7+*AEGEEE?+2C+
@M01751:259:000000000-C669V:1:1102:7288:5290 1:N:0:AGAGTC
CGCTGATACGTCATCCCCACCTTCCTCTCTACTTGCGTAGGCAGTCTCACTAGAGTCCCCAACTTAATGATGGCAACTAGTGACAGGGGTTGCGCTCGTTGCAGGACTTAACCTAACACCTCACGGCACGAGCTGACGACAACCATGCAGCACCTTGAAAAATGTCCGAAGAAAAGTCTATTTCTAAACCTGTCATTTCCCATTTAAGCCTTGGTAAGGTTCCTCGCGTATCATCGAATTAAACCACATAATCCACCGCTTGTGCGGGCCCCCGTCAATTCCTTTGAGTTTCAAACTTGCG
+
CCCCCGGGGGGGGGGGGGGGGGGGGGGGGGGGGGGGGGGGGGGGGGGGGGGGGGGGGGGGGGGGGGGGGGEGGGGGGGGGGGGGGGGGGGGGGGGGGGGGGGGGGGGGGFGGGGGGGGGGFGGGGGGEGGGDGGF9FGGGGGGGGGGGGGGGGGGGGGGGGGGGGGGGGGGG@FGGGFGGGGGGGGGGGGGGGGGGGGGGGGGGGGGGGGGGGFFGGGGFFGGGGGGEGCCCFFG7FFGFGGGGGGGGGGGGFGGGGGGGGGGGGGGGEGCECCEGEGGGGGGGF<CGFGFC7E?6EF<F5
@M01751:259:000000000-C669V:1:1102:26194:5325 1:N:0:AGAGTC
CGCTGATACGTCATCCCCACCTTCCTCCGGTTTATCACCGGCAGTCTCCTTTGAGTTCCCGACCGAATCGCTGGCAACAAAGGATAAGGGTTGCGCTCGTTGCGGGACTTAACCCAACATTTCACAACACGAGCTGACGACAGCCATGCAGCACCTGTCTCACGGTTCCCGAAGGCACTAAGGCATCTCTGCCAAATTCCGTGGATGTCAAGAGTAGGTAAGGTTCTTCGCGTTGCATCGAATTAAACCACATGCTCCACCGCTTGTGCGGGCCCCCGTCCATTCATTTGAGTTTTAACCT
+
CCCCCGGGGGGGCEFCFGGGGGGGGGGGDGCFGGG9FFGGGGGGEF<A@EFGGGGFFGGGGGGGG@FBBFG@E@CFG7FGGGFCEFGDEFE8CFDC:FGFGGGGG76FG9BAAFGGFEGGCGDFGFGGCEFGGGG,3B::=FGGFFG?8E<DFGGG,=F9F,=@CC@EFGEGGCF7FGGGGCEF7,C<CGFFGG7<F:B@7CCEGGGFEFFGFCGGF9FFGFGGDFGGGG**::*?FDFEF6CFFGGG*;*8@@FGGF6>FEE>EGG6EED>CCCGGE=C:E+2:CFFGFGFGGGFGGGGF
@M01751:259:000000000-C669V:1:1102:7794:5355 1:N:0:AGAGTC
CGCTGATACGTCATCCCCACCTTCCTCCGAGTTGACCCCGGCAGTCTCCTATGAGTCCCCGCCATAACGCGCTGGCAACATAGAACGAGGGTTGCGCTCGTTGCGGGACTTAACCCAACATCTCACGACACGAGCTGACGACAACCATGCACCACCTGTACACCGACCACAAGGGGGCGACCATCTCTGGCCGTTTCCGGTGTATGTCAAGCCTTGGTAAGGTTCTTCGCGTTGCATCGAATTAATCCGCATGCTCCGCCGCTTGTGCGGGCCCCCGTCAATTCCTTTGAGTTTTAGCCTT
+
CCCCCGGGGGGGGGGGGGGGGGGGGGGGGG>FGGGGGGGGGDDFGGFGGGGGGGFFGGGGGGGGGGGGGGGGGGGGGGGGGGGGGGGGGGGGGGGGGGGDFGGGGGGGGGGGGGGGGGGGGGCGGEFGGDGGGGGEGGGGGGGGGGGGGGGGG>FGGGGGGGFEEEFGGGGFGCEEGEGGGGGGGCEGGGGGGGGCGGGGGECCFGFGGFGGGGGGGGFGGGFGGGGGGGDEGGGDCE>FFEFGGDFFCFGGDGGGFEGGCECCGG8CEE*CC>EC8:CEGGGDEFDF@+8CGGGCFF6FG
@M01751:259:000000000-C669V:1:1102:9301:5359 1:N:0:AGAGTC
TCTGTGAAACAGGATTAGATACCCTGGTAGTCCACGCCGTAAACGATGTCAACTAGCCGTTGGAATCCTTGAGATTTTAGTGGCGCAGCTAACGCATTAAGTTGACCGCCTGGGGAGTACGGCCGCAAGGTTAAAACTCAAATGAATTGACGGGGGCCCGCACAAGCGGTGGAGCATGTGGTTTAATTCGAAGCAACGCGAAGAACCTTACCTGGCCTTGACATGCTGAGAACTTTCCAGAGATGGATTGGTGCCTTCGGGAACTCAGACACAGGTGCTGCATGGCTGTCGTCCGCTCGTG
+
CCCCCGGGGGFGGGGGGGGGGGGGGGGGGCFGFGGGGGGGGGGGGGGGGGGGGGGGGGGGGGGGGGGGGGGGGGGGGGGGGGGGGDGDEGGGGGGGGGGGGGGGGFFGGGGGGFEGEGFFDEGGGGGGGGGGGGGGGGGGGFGGGGGDEAFDEGGGEFGFCBEE@FGGGCFGGFGGGGGGG7FDGFGGGGFGGGGEGGGGGGGGGGGFGGCFGGGGGGGFGFGGCGGGGGG?8FFG7CGGGFGGGGFGGGFF5CEGGF5*:88CFGGGGGGGGGCFCFFGFGGGGGGDGEGGG5CEEGGG5
@M01751:259:000000000-C669V:1:1102:20209:5380 1:N:0:AGAGTC
CGCTGATACGTCATCCCCACCTTCCTCCGGTTTATCACCGGCAGTCTCCTTTGAGTTCCCGACCGAATCGCTGGCAACAAAGGATAAGGGTTGCGCTCGTTGCGGGACTTAACCCAACATTTCACAACACGAGCTGACGACAGCCATGCAGCACCTGTCTCAGAGTTCCCGAAGGCACCAAAGCATCTCTGCTAAGTTCTCTGGATGTCAAGAGTAGGTAAGGTTCTTCGCGTTGCATCGAATTAAACCACATGCTCCACCGCTTGTGCGGGCCCCCGTCAATTCATTTGAGTTTTAACCT
+
CCCCCGGGGGGGGGGGGFGGGGGGGGGGGGGGGGGGGGGGGGGGGGGGGGGGGGGGGGGGGGGGGFF@FGGGGGGGGGGGGGGGGGGGGGGGGGGGGGGGGGGGGGGGGGGGGGGGGGGGGFFFFGGGGGGGGGGGGGGGGEEGGGGGGGGGGGGGGGGGGGGGGGGGGGGGGFGGGGGGGGGGGGGGGGGGGGGCFGGFGGGGCGGGGGGGGGGGGGGGGGGFGGGGGGGDGGCDGGGCGGGGGGGGFDFGGGGGGF68FGGGGGGGGGGGGGGGGGGGGGGGGGGGGFGGGGGGGFGGC
@M01751:259:000000000-C669V:1:1102:5196:5385 1:N:0:AGAGTC
CGCTGATACGTCATCCCCACCTTCCTCTCTACTTGCGTAGGCAGTCTCACTAGAGTCCCCAACTTAATGATGGCAACTAGTGACAGGGGTTGCGCTCGTTGCAGGACTTAACCTAACACCTCACGGCACGAGCTGACGACAACCATGCAGCACCTTGAAAAATGTCCGAAGAAAAGTCTATTTCTAAACCTGTCATTTCCCATTTAAGCCTTGGTAAGGTTCCTCGCGTATCATCGAATTAAACCACATAATCCACCGCTTGTGCGGGCCCCCGTCAATTCCTTTGAGTTTCAAACTTGCG
+
CCCCCGGGGGGGGGGGGGGGGGGGGGGGGGGGGGGGGGGGGGGGGGGGGGGGGGGGGGGFGGGGGGGGGFGFGGGGGGGGCEFGGGGGGGGG,CFFGGGGGGGGGGGGGGGGGGGGFGGGFCGGGGGDCFGDGGGGGGGGGGGGGGGGGGGFFFFGFFGGGGFFGGGGGGGGGGGGGGGGGGGGCFGGGGGGGGGGGGGGGAFGGGGGCFFGGGGGFFDFFDFG?EEGGGGGGG9<CEGFCGGFGGGFGGGGGGGGFEDCEGGGGGGGCCCEGE8;8:ECFFFFGG?FGGGGGGGGDFF+*
@M01751:259:000000000-C669V:1:1102:15620:5426 1:N:0:AGAGTC
TCTGTGAAACCGGATTAGATACCCTGGTAGTCCACGCCCTAAACGATGTCAACTGGTTGTTGGGTCTTAACTGACTCAGTAACGAAGCTAACGCGTGAAGTTGACCGCCTGGGGAGTACGGCCGCAAGGTTGAAACTCAAAGGAATTGACGGGGGCCCGCACAAGCGGTGGAGCATGTGGTTTAATTCGAAGCAACGCGCAGAACCTTACCATCCCTTGACATGGCATGTTACCTCGAGAGATCGGGGATCCTCTTCGGAGGCGTGCACACAGGTGCTGCATGGCTGTCGTCAGCTCGTGT
+
CCCCCGGGGGGGGGGGGGGGGGGGGGGGGGGGFGGGGGGGGGGGGGGGGGGGGGGGGGGGGGGGGGGGGGGGG,FDFGGGGGGGGGCEGGGGGGGGGGGGGGGGGGGGGGGGGGGGGGGGGGGGGGGGGGGGGGGGGGGGGGGGGGGGGGGGGGGGGGGGGGGGGGGGEGGFFGGGGGGGGGGGDGGFGFGGGGGGGGGGGGGGGGGGGCFGGGGGGGDGFGGGGGGECFGGEGGGDEDCD>CAC>GGGGGE:9FEGGEEGGGGGG>EGDGGGGG8FGGFCFGGGGGGGFF>CEGGFGEG*
@M01751:259:000000000-C669V:1:1102:13705:5475 1:N:0:AGAGTC
TCTGTGAAACAGGATTAGATACCCTGGTAGTCCACGCCGTAAACGATGCTAACTCGTTTTTGGAGCGCAAGCTTCAGAGACTAAGCGAAAGTGATAAGTTAGCCACCTGGGGAGTACGAACGCAAGTTTGAAACTCAAAGGAATTGACGGGGGCCCGCACAAGCGGTGGATTATGTGGTTTAATTCGATGATACGCGAGGAACCTTACCAAGGCTTAAATGGGAAATGACAGGTTTAGAAATAGACTTTTCTTCGGACATTTTTCAAGGTGCTGCATGGTTGTCGTCAGCTCGTGCCGTGG
+
CCCCCGGGGGGGGGGGGGGGGGGGGGGGGGGGGGGGGGGGGGGGGGGGGGGGGGGGEF@@FGGFGGGGGGGGGGGGGGGGGGGGGGGGGGGGGGGGGGGGGGGCFGGGGGGGGGGGGGGGDGGGGGFGGGGGGGGGGGGGGBFGGGGGGGGEGGEEFGGGGFFGGGG7CG::FFFGGGGFGFGGFGGFFCFGFGGCBGGGGFFCFGGGCCFFGGFFFGGGGFFGGGGGGGGGGGGGGGGGGG7EGGGGGGGGGFGGGGG?CGGGGGGGCFF?FG?F@GFGGDGGGFFGGGGGGGFEGGCE*
@M01751:259:000000000-C669V:1:1102:12725:5490 1:N:0:AGAGTC
CGCTGATACGTCATCCCCACCTTCCTCCGGTTTATCACCGACAGTCTCCTTTGAGTTCCCGACCGAATCGCTGGCAACAAAGGATAAGGGTTGCGCTCGTTGCGGGACTTAACCCAACATTTCACAACACGAGCTGACGACAGCCATGCAGCACCTGTCTCACGGTTCCCGAAGGCACTAAGGCATCTCTGCCGAATTCCGTGGATGTCAAGAGTAGGTAAGGTTCTTCGCGTTGCATCGAATTAAACCACATGCTCCACCGCTTGTGCGGGCCCCCGTCAATTCCTTTGAGTTTCAACCT
+
CCCCCGGGGGGGEGGGFGGFGGGGGGGGGGGGGGGGGGGGGGGGDGGFGGGDCAFGFGGGGGGGGFFFGGGGGCFGGGGGGGGGGDGFGGGGGGGCCFGGG8@CGGGDGGGGGGFGGGGGG9CFGGGDGGGGGGGGGGGEGGGGG7@<CFGGGGGGFGGGGGFGGGGDGGCCEFEGGFGGGGGGGGGCFFFFGG*<CEFGDGFGCFFGGGGFGGDCEGC@FCFGG:FCFFDGGG>ECGGEGGFGGGFFDEFGGCCCFF6FFC5?E8F6CEGD*::CEGEEG*AC7<EGGG7:C?@FECFF7
@M01751:259:000000000-C669V:1:1102:12799:5507 1:N:0:AGAGTC
CGCTGATACGTCATCCCCACCTTCCTCCGGTTTGTCACCGGCAGTCACCTTAGAGTGCCCACCCGAAGTGCTGGCAACTAAGATCAAGGGTTGCGCTCGTTGCGGGACTTAACCCAACATCTCACGACACGAGCTGACGACAACCATGCACCACCTGTCTCAACTTTCCCCGAAGGGCACCTAACGCATCTCTGCCTCGTTAGTTGGATGTCAAGACCTGGTAAGGTTCTTCGCGTTGCTTCGAATTAAACCACATACTCCACTGCTTGTGCGGGTCCCCGTCAATTCCTTTGAGTTTCAG
+
CCCCCGGAGGGGEGGGGGGGGGGGGGGGGGGGGGGGGGGGGGGGGGGGGGGGGGGGFGGGGGGGGGGGGGGGGGGGGGGGGGFGGGGGGGGGGGGGCGEGGGGGGGGGGGGGGGGEGGGGGGGGGGGGGGGGGGGGGFGGGGGGGGGGGFGGGGGGGFFCFFGGGGGGFGFG7FGEGGGGGGGGGGE@FGGGGFFGGGDCF*CFGFGFGFFFCGGFGGC7BGGGGGFFGGGFGGGGGG>FFGGFGGGGFFGGD5CFEGGG6@FEGGGFCF6C8EGGGGGGGGGGGGGGGGFCFF5CGFFD0
@M01751:259:000000000-C669V:1:1102:22276:5522 1:N:0:AGAGTC
CGCTGATACGTCATCCCCACCTTCCTCCGGTTTGTCACCGGCAGTCTCCTTAGAGTGCCCACCATAACGTGCTGGTAACTAAGGACAAGGGTTGCGCTCGTTACGGGACTTAACCCAACATCTCACGACACGAGCTGACGACAGCCATGCAGCACCTGTGTCAGAGTTCCCGAAGGCACCAATCCATCTCTGGAAAGTTCTCTGCATGTCAAGGCCTGGTAAGGTTCTTCGCGTTGCTTCGAATTAAACCACATGCTCCACCGCTTGTGCGGGCCCCCGTCAATTCATTTGAGTTTTAACC
+
CCCCCGGGGGGGGGGGGGGGGGGGGGGGGGGGGGFAFGGGDGGGGGGGGGGGGGGGGGGGGGGGGGGGGGGGGGGGGGGGGGGGGGGGGGGGGEGGGEGGGGGGGGGGGGGGGGGGGGGGEG9EFGGGGFGGGGGCGGGGGGEGGGGGGGGGGGGFGGGGFGG9FGGGGGFEGGGGGGGGGGGCGFGFFCCGGGGFGGGGGGGGGGGGGGFGECEGGGGGFFGFFFFGC?BCCFFEGFFCCCGGGGGGGGFGFFEGGGGDGGGGGGGGCFEEE>EGDGGGGG5CGFGGGGGG5<CEFCGGF
@M01751:259:000000000-C669V:1:1102:15336:5544 1:N:0:AGAGTC
TCTGTGAAACAGGATTAGATACCCTGGTAGTCCACGCCCTAAACGATGATAACTCGATGTTGGCGATAGACAGCCAGCGTCCCAGCGAAAGCGTTAAGTTATCCACCTGGGGAGTACGCCCGCAAGGGTGAAACTCAAAGGAATTGACGGGGGCCCGCACAAGCGGAGGAGCATGTGGTTTAATTCGATGATACGCGAGGAACCTTACCCGGGCTTGAAAGTTAGTGAAGGATGCAGAGACGCATCCGTCCTTCGGGACACGAAACTAGGTGCTGCATGGCTGTCGTCAGCTCGTGCCGTG
+
CCCCCGGGGGGGGGGGGGGGGGGGGGGGGGGGGGGGGGGGGGGGGGGGGGGGGGGGGGGGGGGGGGGGGGGGGGGGGGGGGFGGGGGGGGGGGGGGGGGGGGGGGGGGGGGGGGGGGGGGGGGGGGGGGGGGGGGGGGGGGGGGGGGGGGGDGGGGGGGGGGGGGG>:FCEFFGGGGGGGGGGGGGGGGGGGGGGGGGGGGGGGGGGGCGGGGGGGGFGGGCGGGGGGGGGGGGGGGGGGGGGGGGGGGGGCFFGGGGGGGGGGGGGGGGGGGGGGGGFECGGGGGFCGG6CEGGGGGGGE
@M01751:259:000000000-C669V:1:1102:15272:5594 1:N:0:AGAGTC
CGCTGATACGTCATCCCCACCTTCCTCGCGGCTTATCACCGGCAGTCTCCCTAGAGTGCCCAACTGAATGATGGCAACTAAGGACGTGGGTTGCGCTCGTTGCGGGACTTAACCCAACATCTCACGACACGAGCTGACGACAGCCATGCAGCACCTGTGTGCACGCCTCCGAAGAGGATCCCCGATCTCTCGAGGTAACATGCCATGTCAAGGGATGGTAGGTTCTGCGCGTTGCTTCGAATTAAACCACATGCTCCACCGCTTGTGCGGGCCCCCGTCAATTCCTTTGAGTTTTAATCTT
+
CCCCCGGGGGGGGGGGGGGGGGGGCFGGGGGGGGGGGGGGGGGGGGGFFGGGGGGGGGGGGGGGGGGGGGGGGGGGGGGGGFGGGGGGGGGGGGGGCEBCFFGGGGGGGGGGGGGGGGGGG9FGGGGGGGDGGGGGGGGGGGGGGGFGGGGGGGGGFGGGFGGGGGFEGGGGGGGGGGFGGGGGGDGFGGG7EGGGGGGGGFGFGGGFFGDGGGCCGGFGGGCFFGGGGGEGGGCCGGGGGGGGFGCFCFGGDG:EDGGGED:CC>FF=CGGEEEDECE=EFGGDGGGF?5+<ECCEG?CG
@M01751:259:000000000-C669V:1:1102:16676:5823 1:N:0:AGAGTC
TCTGTGAAACAGGATTAGATACCCTGGTAGTCCACGCCGTAAACGATGTCAACTAGCCGTTGGAATCCTTGAGATTTTAGTGGCGCAGCTAACGCATTAAGTTGACCGCCTGGGGAGTACGGCCGCAAGGTTAAAACTCAAATGAATTGACGGGGGCCCGCACAAGCGGTGGAGCATGTGGTTTAATTCGAAGCAACGCGAAGAACCTTACCAGGCCTTGACATGCAGAGAACTTTCCAGAGATGGATCGGTGCCTTCGGGAACTCTGACACAGGTGCTGCATGGCTGTCGTCAGCTCGTG
+
CCCCCGGGGGGGGGGGGGGGGGGGGGGGGGGGGGGGGGGGGGGGGGGFGGGGGGGGGGGGGGGGGGGGGGGGGGGGGGGGGGGGGGGGGGGGGGGGGGGGGGGGGGGGGGGGGGGGGGGGGGGGGGGGGFGGGGGGFGGGGGGGGGGGGGGGGGGGGGGGGGGGGGGGGEDGGGGGGGGGGGGGGGGGF7FFGFGGGGGGGGGGGGGGGGGGGGGGGGF6EGGGCGGFGGFGFFFFEGC7<CFC9@GFGGDE5EGGGGGDGGDFF?FGGGGGGFGFEFFGGGGGGGFCFGGGCEGG7?5:/
@M01751:259:000000000-C669V:1:1102:20251:5844 1:N:0:AGAGTC
TCTGTGAAACAGGATTAGATACCCTGGTAGTCCACGCCGTAAACGATGCTAACTCGTTTTTGGAATGTAAGTTTCAGAGACTAAGCGAAAGTGATAAGTTAGCCACCTGGGGAGTACGAACGCAAGTTTGAAACTCAAAGGAATTGACGGGGGCCCGCACAAGCGGTGGATTATGTGGTTTAATTCGATGATACGCGAGGAACCTTACCAAGGCTTAAATGGGAAATGACAGGTTTAGAAATAGACTTTTCTTCGGACATTTTTCAAGGTGCTGCATGGTTGTCGTCAGCTCGTGCCGTGA
+
CCCCCGGGGGGGGGGGGGGGGGGGGGGGGGGGGGGGGGGGGGGGGGGGGGGGGGGGGGGGGGGGGGGGGGGGGGGGGGGGGGGGGGGGGGGGGGGGGGGGGGGGGGFFGGGGGGGGGGGGGGGGGGGDGGGFGFCGGGGGGGGGGGGGGGGGGGGGGGGGGGGFFGFEGFFGGGGGGGGGGGGGGGGC;FCFGGGGGGGGGFFGDGEF,FCFGGGGGGGFGGGGCCFGGGGGGFGGGGGGGGGGGGGFGGEGG?FEGGGGGGGG@FGGGGFFGGGGGGGGGGGFDGC5EC<2;EC8EE5**
@M01751:259:000000000-C669V:1:1102:11183:6041 1:N:0:AGAGTC
CGCTGATACGTCATCCCCACCTTCCTCCGGTTTGTCACCGGCAGTCCCATTAGAGTGCCCTTTCGTAGCAACTAATGGCAAGGGTTGCGCTCGTTGCGGGACTTAACCCAACATCTCACGACACGAGCTGACGACAGCCATGCAGCACCTGTGTTACGGCTCTCTTTCGAGCACTCCTCTATCTCTAAAGGATTCCGTACATGTCAAAGGTGGGTAAGGTTTTTCGCGTTGCATCGAATTAAACCACATCATCCACAGCTTGTGCGGGTCCCCGTCAATTCCTTTGAGTTTCCACCTTGCG
+
CCCCCGGGGGDGGGGGGGGGGGGGGGGGGGGGDGGGGGGGGGGGGGFGGGGGGGFGGGGGGGGGGGGDGGGGGGGGGGGGGGGGFGGGGGGGGGFGGGGGGGGGGGGGGDFGGGG<EBAEGGGGCFEFGGGGGGGGGGGGGGGGGGGGGGGGGGGADFGG7@<ECEGGG@DFDGFFGGFGFFG@CFFGFFGFCFAF7>FEGGFFGGGGDCFFGGGG7FGGGGGGCC>EGGDGGGGGCCEF7F7+:;CFGGGF9CFG+;88CCGFGGC58*/;CGEG5C:??EEFG?<ECFG:+<+A@F7CC
@M01751:259:000000000-C669V:1:1102:3843:6112 1:N:0:AGAGTC
TCTGTGAAACAGGATTAGATACCCTGGTAGTCCACGCCGTAAACGATGTCGACTTGGAGGTTGTTCCCTTGAGGAGTGGCTTTCGGAGCTAACGCGTTAAATCGACCGCCTGGGGAGTACGGCCGCAAGGTTAAAACTCAAATGAATTGACGGGGGCCCGCACAAGCGGTGGAGCATGTGGTTTAATTCGATGCAACGCGAAGAACCTTACCTACTCTTGACATCCAGAGAATTTAGCAGAGATGCTTTAGTGCCTTCGGGAACTCTGAGACAGGTGCTGCATGGCTGTCGTCCGCTCGTG
+
CCCCCGFGGGC@FGGDCGGGGGGF<EFGGGFFFFFED@FGGGGGGGGGGEFGGGGGGGFFGFFCFFEGGGGADGGGG@FGGGGFGGGGGGAGGGGGFGEGGFCFEECEGG7BFDGGGGGFCCCFEGGEG+AFDFGGGGGGFGFGG<FGFGCEDFGEGEGGG**<C:<:FFFF:ACF@CFGF:CG,CFF9EC9,7?FFGEGGCE:<CC>:<C<+<ECC?EFEGGG<88EFEFC0+A@FG+0@@C+<E?EGGGG?7<3@CFECEEFF:EGG9:96@=?+A?9F?C+;CCGFFG8:*:*;*:55
@M01751:259:000000000-C669V:1:1102:10001:6112 1:N:0:AGAGTC
CGCTGATACGTCATCCCCACCTTCCTCCGGTTTATCACCGGCAGTCTCCTTTGAGTTCCCGACCGAATCGCTGGCAACAAAGGATAAGGGTTGCGCTCGTTGCGGGACTTAACCCAACATTTCACAACACGAGCTGACGACAGCCATGCAGCACCTGTCTCACGGTTCCCGAAGGCACTAAGGCATCTCTGCCGAATTCCGTGGATGTCAAGAGTAGGTAAGGTTCTTCGCGTTGCTTCGAATTAAACCACATGCTCCACCGCTTGTGCGGGCCCCCGTCAATTCATTTGAGTTTTAACCT
+
CCCCCGGGGGGGGGGGGFGGGGGGGGGGGGGGGGGGGGGGGGGGGGGGGGGGGGGGGGGGGGGGG@@BFFFGGGGGGGFGFGGGGGGGGGGGDGGGGDFGGGGGGGGGGGGGGGGGGGGGGGGGGGGGGGGGGGGGGGGGFEGGGGGGGGGGGGGGCFGGFGGGGGGGGGGGGGGGGGGGGGGGGGGGGGGGGGGGGGGGGG7EFGGGGGGGGFGGCGGGGFGGGGGGGGGCGGGGGGFCGDGGGG?@FGGCF?CGGC+AGGGGGGFCFGGGGGGGGG=EE8FGGFGGGG+@FGGGFGGGD
@M01751:259:000000000-C669V:1:1102:8681:6130 1:N:0:AGAGTC
CGCTGATACGTCATCCCCACCTTCCTCCGGTTTGTCACCGGCAGTCTCCTTAGAGTGCCCACCATAACGTGCTGGTAACTAAGGACAAGGGTTGCGCTCGTTACGGGCCTTAACCCAACATCTCACGACACGAGCTGACGACAGCCATGCAGCACCTGTGTCAGAGTTCCCGAAGGCACCAATCCATCTCTGGAAAGTTCTCTGCATGTCAAGGCCTGGTAAGGTTCTTCGCGTTGCTTCGAATTAAACCACATGCTCCACCGCTTGTTCGGGTCCCCGTCAATTCCTTTGCGTTTCAACC
+
CCCCCGGGGGGGGGGGGGGGGGGGGGGGGGGGGGGGGGGGGGGGGGGGGGGGGGGGGGGGGGGGGGGGGGGGGFGGGGGGGFGGGGGG<ECCFEGDGGGGGGGGCEE+CFGGGGGGGFGFGGCGFGGGG@FGGDFGGGGGGGGGGGGGFGG9D,FGGGGCGGGGGGGGGGGDGCEFGGGGGCGGGGGGCFGGCFEFCGCCFGGFGFF@FGGGGGFFGGGGCGGFGCFBF>CFEGD*FFGFE*BFGGF?FCCFCF?FFG6+;;8ECEEF+2;85:?CCGGGGE=FFFGCFG<+2CGCCC9+:
@M01751:259:000000000-C669V:1:1102:25430:6174 1:N:0:AGAGTC
CGCTGATACGTCATCCCCACCTTCCTCCGGTTTGTCACCGGCAGTCCCATTAGAGTGCTCAACTGAATGTAGCAACTAATGGCAAGGGTTGCGCTCGTTGCGGGACTTAACCCAACATCTCACGACACGAGCTGACGACAGCCATGCAGCACCTGTGTGCAGGTTCTCTTTCGAGCACCAAACCATCTCTGGTAAGTTCCTGCCATGTCAAAGGTGGGTAAGGTTTTTCGCGTTGCATCGAATTAAACCACATCATCCACCGCTTGTGCGGGTCCCCGTCAATTCCTTTGAGTTTCAACCT
+
CCCCCGGFCFGDDFGF<DFFFGGGGGGFGGGGGEFFFFGDGCCDGGGGFFGEE9CFDCEGAFFEF,FCFAFFG<FFFF@FGGGGGGGGGGGGGGEGGGDEF>FDFGGCBFFC==FEGEE,,EFCEFEE:CE+CFFGGGGGG,DDF<BFGFGFDF>=FF8EC>FFGDFGGCGCG@FGCG<<F:FFGFFFG@,,33@:3@FBFD:,><C<CF@FGC>AEDF9FEGCGCF>FE<FGGGGCCFG6E8C7<FCGFFGFG999CEC8C888>F878*:8*;;CEGGD5C9@E9CF7@E+<@7<CECF
@M01751:259:000000000-C669V:1:1102:7365:6215 1:N:0:AGAGTC
CGCTGATACGTCATCCCCACCTTCCTCCGGTTTGTCACCGGCAGTCCCATTAGAGTGCTCAACTGAATGTAGCAACTAATGGCAAGGGTTGCGCTCGTTGCGGGACTTAACCCAACATCTCACGACACGAGCTGACGACAGCCATGCAGCACCTGTGTGCAGGTTCTCTTTCGAGCACGAATCCATCTCTGGAAACTTCCTGCCATGTCAAAGGTGGGTAAGGTTTTTCGCGTTGCATCGAATTAAACCACATCATCCACCGCTTGTGCGGGTCCCCGTCAATTCCTTTGAGTTTCAACCT
+
CCCCCGGGGGGGGGGGGGGGGGGGGGGGGEGGEGGGGGGGGGGGGGGGGGGGGGGFGGGGGGGGGGGGGGGGGGGGGGGFFGGGGGGGGGGGGGGGGGGGGGGGGGGGGGGGGGGGGGGAFGGGGGGGGGGGGGGGGGGGGGGGGGGGGGGGGGGGFGGGGGGGGGGGGGGGGGGGCDFGGGGGGGGGGGGGFGGGFGGGGGGGGGGGFGGDGGGGGGGGDGG:FFGGGGFEGGCGGGEE8ECFFGGGFGGGGGGGGGFGGGGGGGG+CCGEGGGGGGGGGGGGGFFGGGFGGGGFFFGC?
@M01751:259:000000000-C669V:1:1102:16748:6241 1:N:0:AGAGTC
TCTGTGAAACAGGATTAGATACCCTGGTAGTCCACGCCGTAAACGATGTCAACTAGCCGTTGGAATCCTTGAGATTTTAGTGGCGCAGCTAACGCATTAAGTTGACCGCCTGGGGAGTACGGCCGCAAGGTTAAAACTCAAATGAATTGACGGGGGCCCGCACAAGCGGTGGAGCATGTGGTTTAATTCGAAGCAACGCGAAGAACCTTACCTGGCCTTGACATGCTGAGAACTTTCCAGAGATGGATTGGTGCCTTCGGGAACTCAGACACAGGTGCTGCATGGCTGTCGTCAGCTCGTG
+
CCCCCGGGGGGGFDDFGGGGGGGFGGGGGGGGCGGFGDGGGGGGGGGGGGGGGGGGGGGGGEFFGGGGGGGGGEFGGFGGGGGGGGGGGGGGFCGGGGFFGGGGGGGGEGGGGGGGGGGGGGGGGGG@CGGGGFFGGGGGGCFFGFFGGFGGGEEGEGGGGGGEGGGGGFGGCFFGDFGGFGGGGGGGGGFGGGGCFGGGCGGGGGGGGFGCEFGGGGDCFGGGGGGGGGDFFGGGGGGG7CCGGFGGGGGGGGFGCFGGGGGGGGFC@F6;CEC9+AFGGGGC88F*;FFGC>*CFE5>5
@M01751:259:000000000-C669V:1:1102:4516:6444 1:N:0:AGAGTC
TCTGTGAAACAGGATTAGATACCCTGGTAGTCCACGCCCTAAACGATGTCTACTAGTTGTCGGGTTTTAATTAACTTGGTAACGCAGCTAACGCGTGAAGTAGACCGCCTGGGGAGTACGGTCGCAAGATTAAAACTCAAAGGAATTGACGGGGACCCGCACAAGCGGTGGATGATGTGGATTAATTCGATGCAACGCGAAAAACCTTACCTACCCTTGACATGTACGGAAGGCCGAAGAGATTTGGCTGTGCTCGAAAGAGAACCGTAACACAGGTGCTGCATGGCTGTCGTCAGCTCGT
+
CCCCCGGGGGGGGGGGGGGGGGGGGGFGGGGGGGGGGGGGGGGGGGGGGGGGGGGGGGGGGGGGECFGGGGGG9FGGGGGGGGGGGGGGGGGGGGGGGGGGGGGGGGGGGGGGGGGGGGGGGGGGGGGGGGGGGGGGGGGGGGGGFGGGGGGGGGGGGGGGGGGGGGGGGGG?FGGGEGFGGGGGGGGGGGGGGGGGGGGGG>FGGGGGGFGGGGGGGCGGDCFGGGGEEEGGGGGDGGGGGGFGDEGGGGCGGGGGGGGGGGGFGGGGGGGDCC5:6@FGGGGGGGGGFCFGGGGGGFE5
@M01751:259:000000000-C669V:1:1102:7065:6470 1:N:0:AGAGTC
CGCTGATACGTCATCCCCACCTTCCTCTCTACTTGCGTAGGCAGTCTCACTAGAGTCCCCAACTTAATGATGGCAACTAGTGACAGGGGTTGCGCTCGTTGCAGGACTTAACCTAACACCTCACGGCACGAGCTGACGACAACCATGCAGCACCTTGAAAAATGTCCGAAGAAAAGTCTATTTCTAAACCTGTCATTTCCCATTTAAGCCTTGGTAAGGTTCCTCGCGTATCATCGAATTAAACCACATAATCCACCGCTTGTGCGGGCCCCCGTCAATTCCTTTGAGTTTTAATCTTGCG
+
CCCCCEGGGGGGGGGGFGGEGGEFGGGGGGGGGGGGGGGDGGGGGGDCFGGGGGFFGFFFGGGCGGGGGDGFGGGGFGGGCGFF9FDEGEGGGGGGGGGGCFGFGEGGG9FGGGFGGGGG8?DFGDGEGDCCGCEEEGGDGGGD:ADFFFGGGGFFFFFGGGGGFFGGGDE><FCC9F==@FGGGF<AFGGGGGGG9FFGGGGGGGF:FDCFCFFGGF?FBGFGFGGDGGFCFGGF7?BEFFFGGGFGGGGECFFGGGGD8BF@F5CEDC8:EEC5>CGG+AC?:7<5+<9@E6C7CE:C*
@M01751:259:000000000-C669V:1:1102:25937:6475 1:N:0:AGAGTC
CGCTGATACGTCATCCCCACCTTCCTCCGGTTTGTCACCGGCAGTCCCATTAGAGTGCTCAACTGAATGTAGCAACTAATGGCAAGGGTTGCGCTCGTTGCGGGACTTAACCCAACATCTCACGACACGAGCTGACGACAGCCATGCAGCACCTGTGTGCAGGTTCTCTTTCGAGCACCAAACCATCTCTGGTAAGTTCCTGCCATGTCAAAGGTGGGTAAGGTTTTTCGCGTTGCATCGAATTAAACCACATCATCCACCGCTTGTGCGGGTCCCCGTCCATTCCTTTGATTTTCAACCT
+
CCCCCGGGG<FGDGGCGGGGEFGGGGGGDGGGGGGGGGGGGGGGGGGCFFGGGGGFDGG9FFGFFGFGGGGGGGGGGFGGG9CFFFFGGFCFCE>FEEGGDCGEGGGGGGGGGC@FGGGGGGG8:BEGGGEEEGGFG@FGD8<FF,=FA<FFC8,:,33@9=FGGGCFFGGGGF,:@<CFCGFGGGGGGGGGGFDF@FGGGFGGGF:FFFGGGGGGGGG9CFGGGFFG:FGFGGCEGGG7*CGGGGEE6*AFCFGFF@@FFGEG5*ACCGGGGEGGF7?8CGGGGGGGCCA+<7CFGCFFC
@M01751:259:000000000-C669V:1:1102:23095:6508 1:N:0:AGAGTC
TCTGTGAAACAGGATTAGATACCCTGGTAGTCCACGCCGTAAACGATGTCAACTAGCCGTTGGAATCCTTGAGATTTTAGTGGCGCAGCTAACGCATTAAGTTGACCGCCTGGGGAGTACGGCCGCAAGGTTAAAACTCAAATGAATTGACGGGGGCCCGCACAAGCGGTGGAGCATGTGGTTTAATTCGAAGCAACGCGCAGAACCTTACCATCCCTTGACATGGCATGTTACCTCGAGAGATCGGGGATCCTCTTCGGAGGCGTGCACACAGGTGCTGCCTGGCTGTCGTCAGCTCGTG
+
CCCCCGGGGGGGGGGGGGGGGGGGGGGGGGGGGCGGGGGGGDGGGGGGGGGEFGGGGGGEGGGGGGGFGGGGGFGGGGGGGGGGGGGGGGGGGGDGGEGGFGFGGGGGGCGGFGGGDCGFEGGGGGGGGGGGGGGCFDGGGGFGGGGGGGFCCEGGGGEGG7<CCFFGGGEG7CFFGCCFGGGGGGGGFGEGEGGGFGGFGGEGGGGFCGG?FFFGGFC6FFFFCF@CEFFGGGGFDGGEGGFGGGGGGGCEFGE?CFGG>CEG5EEGGGGGGGFGGDGFG*AFGGGGGGGGGFGGGGGGE
@M01751:259:000000000-C669V:1:1102:6402:6525 1:N:0:AGAGTC
CGCTGATACGTCATCCCCACCTTCCTCCGGTTTGTCACCGGCAGTCTCCTTAGAGTGCCCACCATAACGTGCTGGTAACTAAGGACAAGGGTTGCGCTCGTTACGGGACTTAACCCAACATCTCACGACACGAGCTGACGACAGCCATGCAGCACCTGTGTGCAGGTTCTCTTTCGAGCACCAAACCATCTCTGGTAAGTTCCTGCCATGTCAAAGGTGGGTAAGGTTTTTCGCGTTGCATCGAATTAAACCACATCATCCACCGCTTGTGCGGGTCCCCGTCAATTCCTTTGAGTTTCAA
+
CCCCCGGGGFGGGGGGGGGGGGGGGGGGGGGGCGGGGGGGGGGGGGGGGGGGGGGGGGGGFGGGGGGGGGFGGGGGGGGGGGGGGGGGFGGGGGGGGGGGGGGGGGGGGGGGGGGGGGGGDG?FAFGGGGGGGGGGGGGGGGGGGGGGGGGGFGGGGGG?GFGGG8:FGCFGGGGGGGGGGGFFGGGGGG;FCEGGGGGGFGGGGGGGGGGGGFGFFFFGEGGGGGGGGGGGGGGGGGGGGGDFGGGGGGGGGGGGCFCGCGGFCE>GGGFGGGCEGGGGEEGGDFGGGGFECF*ACFD7C
@M01751:259:000000000-C669V:1:1102:16829:6690 1:N:0:AGAGTC
TCTGTGAAACAGGATTAGATACCCTGGTAGTCCACGCCGTAAACGATGCTAACTCGTTTTTGGAATGTAAGTTTCAGAGACTAAGCGAAAGTGATAAGTTAGCCACCTGGGGAGTACGAACGCAAGTTTGAAACTCAAAGGAATTGACGGGGGCCCGCACAAGCGGTGGATTATGTGGTTTAATTCGATGATACGCGAGGAACCTTACCAAGGCTTAAATGGGAAATGACAGGTTTAGAAATAGACTTTTCTTCGGACATTTTTCAAGGTGCTGCATGGTTGTCGTCAGCTCGTGCCGTGG
+
CCCCCGGGGGGGGGGGGGGGGGGGGGGGGGGGGGGGGGGGGGGGGGGGGGGGGGGGGGGGGGGGGGGGGGGGGGGGGGGGGGGGGGGGG@FGGGGGGGGGGGGGGGGGGGGGGGGGGGGGGGGGGGGGGGGGGGGGGGGGGGGGGGGGGGGGGGGGGGGGGGGGGGGGGFCGGGFGFGFGGGGGGGGGGGGGGGGGGGFEGGGGGGGGFGGGGGGGGGFGGGGGGGGGGGGGGGGGGFGGGGFGGGGGGGGGGGGGGGGGGGGGGGGGGGFFGGGGGGGGGGGGGGFGD:CFGGGDFGGG5
@M01751:259:000000000-C669V:1:1102:23097:6703 1:N:0:AGAGTC
CGCTGATACGTCATCCCCACCTTCCTCCGGTTTGTCACCGGCAGTCCCATTAGAGTGCTCAACTGAATGTAGCAACTAATGGCAAGGGTTGCGCTCGTTACGGGACTTAACCCAACATCTCACGACACGAGCTGACGACAGCCATGCAGCACCTGTGTCAGAGTTCCCGAAGGCACCAATCCATCTCTGCTAAATTCTCTGGATGTCAAGAGTAGGTAAGGTTCTTCGCGTTGCATCGAATTAAACCACATGCTCCACCGCTTGTGCGGGCCCCCGTCAATTCATTTGAGTTTTAACCTTG
+
CCCCCGGGGGGGGGGGGGGGGGGGGGGGGGGGGGGGGGFGGGG>FFGGGGGGGGGGGGGGGGGGGGGGGGGGGGGGGGFGCEGGGGGGGGGGGGGGGGGGGGGGEGGGGDGGCFFFGGGFGGGGCGGGGDGGGGGGGDGEGGGGGGFFDFGGGGGGEGGGDDFGGGEFDGGGCFEGFF:FGGGGGGGFGGGFDGGGGGFGGGGGGGGGGGFFGGG9CFGFGFGGG@,BEEGGEGCFC*F7FFFGGGCFGGGGFGGGGGGGGGGGG+CCGCGGGCEEEGC=FFGFGFGC?C2<CGGGGGGG+
@M01751:259:000000000-C669V:1:1102:4937:6709 1:N:0:AGAGTC
CGCTGATACGTCATCCCCACCTTCCTCCGGTTTGTCACCGGCAGTCCCATTAGAGTGCTCAACTGAATGTAGCAACTAATGGCAAGGGTTGCGCTCGTTGCGGGACTTAACCCAACATCTCACGACACGAGCTGACGACAGCCATGCAGCACCTGTGTCAGAGTTCCCGAAGGCACCAATCCATCTCTGGAAAGTTCTCTTCATGTCAAGGCCTGGTAAGGTTCTTCGCGTTGCTTCGAATTAAACCACATGCTCCACCGCTTGTGCGGGCCCCCGTCAATTCATTTGAGTTTTAACCTTG
+
CCCCCGA6EEGCCFGEFGGGCFGGGGF,C+@F7FEECFFDEG:FFFFGGFDFFFFFGGGGDACFGGFGFGGFG9FGFGACGGGGGGDCGFGGGGGGGG78C7FDCCAFFFGGGGGGFGGEGGA8CE:FEGCCCGGD@FGGEFG8BFFGFGGGGCGFGGDA,,3<@C9FF:77FGGFGCGGG,?DFGGEG?3,<7>FGGGG9?CE,CCFGC@FGFGFEC,<7CC::<FGDFGD@*7CCF7FEC9EG7@:C>GGEEGGGFECGGEGGC?EE51C8:88EEDG:EFCEFGF+;FFCFGFEGGG+
@M01751:259:000000000-C669V:1:1102:16101:6755 1:N:0:AGAGTC
CGCTGATACGTCATCCCCACCTTCCTCCGGTTTGTCACCGGCAGTCCCATTAGAGTGCTCAACTGAATGTAGCAACTAATGGCAAGGGTTGCGCTCGTTGCGGGACTTAACCCAACATCTCACGACACGAGCTGACGACAGCCATGCAGCACCTGTGTTACGGCTCTCTTTCGAGCACTCCTCTATCTCTAAAGGATTCCGTACATGTCAAAGGTGGGTAAGGTTTTTCGCGTTGCATCGAATTAAACCACATCATCCACCGCTTGTGCGGGTCCCCGTCAATTCCTTTGAGTTTCACCCT
+
CCCCCGGGGGGGGGGGGGGGGGGGGGGGGGGGGGGGGGGGGGGGGGGGGGGGGGGGGGGGGGGGGGCFGGGGFGGGGGFGGGGGGGGGGGGGGGGGGGGGGGGGGGGGG9FGGGGGGGG<FEFGGGGGEGGGGGGGDDEEGGGGGGGCFGGGGFGGGGGGGGGGGGFGGGGGGGGGGG8:FCCG9FGF<CFFGGGFGGGGGGFEGGGGGGGGGGGGGGGGFGGFGGGGFFCFGG>C,+</CFFGGGGGGGGGGFFFFG+<EEGEGCF6CCEEGGGGGDE=/*A<FFCGF79CCEF?C::F=
@M01751:259:000000000-C669V:1:1102:14251:6779 1:N:0:AGAGTC
CGCTGATACGTCATCCCCACCTTCCTCCGGTTTGTCACCGGCAGTCCCATTAGAGTGCTCAACTGAATGTAGCAACTAATGGCAAGGGTTGCGCTCGTTGCGGGACTTAACCCAACATCTCACGACACGAGCTGACGACAGCCATGCAGCACCTGTGTGCAGGTTCTCTTTCGAGCACCAAACCATCTCTGGTAAGTTCCTGCCATGTCAAAGGTGGGTAAGGTTTTTCGCGTTGCATCGAATTAAACCACATCATCCACCGCTTGTGCGGGTCCCCGTCAATTCCTTTGAGTTTCAACCT
+
CCCCC@FGGGCEFGGGFGGGEGDGGGFEEGGGGDGGGGGDGGF@FFDGDGGGGDEFFCDFAFFFEFFFGGGGFGGGGGGAFFGFCF@EEE=D=FECEGGGCGDFGGGGF?CFGGGCFFEAFFGG7EGE@FGCFGFE+C@FGFGFG8DGCGFCEFFFGGFGGGFC>>FG9CCGC::FFGGGFGGGGGG,D<;FFF;FFGGGGGGGGGGFGCCFFD:CFFECCEFCF9<FEC<FGGD<9F:<?@?F?:CE6/CFFGFC:FFEGGEDEFG??::8:EGFCCC:5:A99@EFGCCGGG?7<?FF?
@M01751:259:000000000-C669V:1:1102:16203:6862 1:N:0:AGAGTC
TCTGTGAAACAGGATTAGATACCCTGGTAGTCCACGCCGTAAACGATGAATGTTAGCCGTCGGCATGCATGCATGTCGGTGGCGCAGCTAACGCATTAAACATTCCGCCTGGGGAGTACGGTCGCAAGATTAAAACTCAAAGGAATTGACGGGGGCCCGCACAAGCGGTGGAGCATGTGGTTTAATTCGAAGCAACGCGCAGAACCTTACCAGCCCTTGACATCCCGATCGCGGTTAGTGGAGACACTTTCCTTCAGTTAGGCTGGATCGGAGACAGGTGCTGCATGGCTGTCGTCAGCTC
+
CCCCCGGGGGGGGGGGGGGGGGGGGGGGGGGGGGGGGGGGGGGGGGGGGFGGGGGGGGGGGGGGGGGGGGGGGGGGGGGGGGGGGGGGGGGGGGDGGGGGGGGGGGGGGGGGGGGGGGGGGGGGGGGGGGGGGGGGGGFBFGGGGGGGGGGGGGGGGGGGGGGGGGGGGGGGGGGFGGGGGGGGGGGGGGGGGGGGGGGGGGGGGGGGGGFGGGGGGGGGGGGGGGGGGGGEGDEGGGGGGGGGGGFGGGGGGGGGGGGGGGGGGGGGGGDGEDFFFGGGGGGG?CEFC?=ECGGGGGGF?
@M01751:259:000000000-C669V:1:1102:6823:6917 1:N:0:AGAGTC
CGCTGATACGTCATCCCCACCTTCCTCCGGTTTATCACCGGCAGTCTCCTTAGAGTGCCCACCATAATGTGCTGGTAACTAAGGACAAGGGTTGCGCTCGTTACGGGACTTAACCCAACATCTCACGACACGAGCTGACGACAGCCATGCAGCACCTGTGTCTGAGTTCCCGAAGGCACCAATCCATCTCTGGAAAGTTCTCAGCATGTCAAGGCCAGGTAAGGTTCTTCGCGTTGCTTCGAATTAAACCACATGCTCCACCGCTTGTGCGGGCCCCCGTCAATTCATTTGAGTTTTAACC
+
CCCCCGGGGGGGGGGGGGGGGGGGGGGGGGGGGGGGGGGGGGGGGGGGGGGGGGGGGGGGGGGGGGEDGFDGGGGGGGGGGGGGGGGGFGGGGGGGGGGGGGGGGGD?FGGGGGGGGFGGGGFGGGGGGGGGGGGGGGGGEG>FGGGGGGGFGGGGGGGGGGGGGGGGGGGGGGGGGGGGGGGGGGGGGGGGGGDAGGGGGGGGGGG<CFFGGGFGFGFGGGGGGGGGGG<CEGGGGGGGGGGGGFGGGGGGGGGGGG?+AFDEG5;F@CC8EEGGGGGDEGE:@79CGGF9CF?FFG?FC
@M01751:259:000000000-C669V:1:1102:22633:6946 1:N:0:AGAGTC
TCTGTGAAACAGGATTAGATACCCTGGTAGTCCACGCCGTAAACGATGTCGACTTGGAGGTTGTTCCCTTGAGGAGTGGCTTCCGGAGCTAACGCGTTAAGTCGACCGCCTGGGGAGTACGGCCGCAAGGTTAAAACTCAAATGAATTGACGGGGGCCCGCACAAGCGGTGGAGCATGTGGTTTAATTCGAAGCAACGCGAAGAACCTTACCAGGCCTTGACATGCAGAGAACTTTCCAGAGATGGATTGGTGCCTTCGGGAACTCTGACACAGGTGCTGCATGGCTGTCGTCAGCTCGTT
+
CCCC<EGGDFGFGGG9CFGGGGFFFFGGEFGGFFDB7FGFGGGGGGGG<F@FGCF9<E@@@CC@FGCEE<C<EF<CC@FGEGGE7FCCE<FE8FDDGGD@ACEFCFFCG:FGFDFGGFGGCF@F@7:@FCGADFFFCF=><FB==F9BFF,@B7C7<FEC@BFGGGFEG7FC*:<BFGGGGGFFFGGGGGGGGGGBF<E>8:EEGFGGC+28@EE>ECFE:FGG+<:CGGGFGFFG7CFGCGFFFGCCGGFFG9;<?:;:CCE*::FCEFGGGGFG8EFGFG?<8C*;;F8AGFGGGGG5*
@M01751:259:000000000-C669V:1:1102:19634:6956 1:N:0:AGAGTC
TCTGTGAAACAGGATTAGATACCCTGGTAGTCCACGCCGTAAACGATGCTAACTCGTTTTTGGAATGTAAGTTTCAGAGACTAAGCGAAAGTGATAAGTTAGCCACCTGGGGAGTACGAACGCAAGTTTGAAACTCAAAGGAATTGACGGGGACCCGCACAAGCGGTGGATGATGTGGTTTAATTCGATGCAACGCGAAAAACCTTACCCACCTTTGACATGGCAGGAACTTACCAGAGATGGTTTGGTGCTCGAAAGAGAACCTGCACACAGGTGCTGCATGGCTGTCGTCAGCTCGTGT
+
CCCCCGGGGGGGGFFGGGGGGGGGGGGGGGGGGGGGGGGGGGGGGGGGGGGGGGGGGFGGGGGEGGGGGGGGGGGGGGGGGGGGGGGGGGGGGGGGGGGGGGGGGGGGGGGGGGDGGGGGGGGGDGGFGGGGGGGGG8FFGGGGGGGGGGGGGGGGGGGGGGGGGGGGGGFGGGGGGGGGGGFGFGGGGGGGGGGGGG7FCFGGGGGGGGGGGGGGDGGFGGGGGGGGGGGGGGFGGGGGGGGGGGGGGGGCGGGGGGGGGGGGGFF?FGG5CGGFGGGFGGGGGGGGFGGGGGGCGGGD1
@M01751:259:000000000-C669V:1:1102:7154:6988 1:N:0:AGAGTC
TCTGTGAAACCGGATTAGATACCCTGGTAGTCCACGCCCTAAACGATGTCAACTGGTTGTTGGGTCTTAACTGACTCAGTAACGAAGCTAACGCGTGAAGTTGACCGCCTGGGGAGTACGGCCGCAAGGTTGAAACTCAAAGGAATTGACGGGGACCCGCACAAGCGGTGGATGATGTGGTTTAATTCGATGCAACGCGAAAAACCTTACCCACCTTTGACATGGCAGGAACTTACCAGAGATGGTTTGGTGCTCGAAAGAGAACCTGCACACAGGTGCTGCATGGCTGTCGTCAGCTCGT
+
CCCCCGGGGGGGGGGGGGGGGGGGGGGGGGGGGGGGGGGGGGGGGGGGGGGGGGGGGGGGGGFGGGGGGGGGGGGGGGGGGGGGGGGGGGGGGGGGGGGGGGGGGGGGGGGGFGGDFGGGGGGGGCGGG?FGGGGGGGGGGGGAGGGGDGGGGGGGGGGGGGDFGGGG@FGF9FGFGGGGGFGGGGGGGGGGGGGGGGGDCEF:EGGGGGGGGGGGGGGGGGGGGGGGGGGFFGFDDFGGGCGFFGGGGDGCGGGGGEEE?FGGFGGGGGGGGGGGGGGGGGFGFGGFGGGGGEGGGFGG5
@M01751:259:000000000-C669V:1:1102:22456:7109 1:N:0:AGAGTC
TCTGTGAAACAGGATTAGATACCCTGGTAGTCCACGCCGTAAACGATGCTAACTCGTTTTTGGAATGTAAGTTTCAGAGACTAAGCGAAAGTGATAAGTTAGCCACCTGGGGAGTACGAACGCAAGTTTGAAACTCAAAGGAATTGACGGGGGCCCGCACAAGCGGTGGATTATGTGGTTTAATTCGATGATACGCGAGGAACCTTACCAAGGCTTAAATGGGAAATGACAGGTTTAGAAATAGACTTTTCTTCGGACATTTTTCAAGGTGCTGCATGGTTGTCGTCAGCTCGTGCCGTGG
+
CCCCCGGGGGGGGGGGGGGGGGGGGGGGGGGGGGGGGGGGGGGGGGGGGGGGGGGGGGGGFEGGGGGGGGGGGGGGGGGGGGGGGGGGGGGGGGGGGGGGGGGFFGGGGGGGGGGGGGGGEGGGGGGGGGGGGGGGGGGGGGGGGGFGGGGDGGFGGGGGGGGGGGFEGGGCGGGGGFFGCGGGGA@EEGGGGGGGGGGGGGGGGGGGGGGGGGGGGGGGDGGGGGGGGGGGGGGGGGGGGGGGGGFGFGGGGGGGGGGFEGGGFGGFCGGGFC9ECFCFCCGEGGCFGDC8EC58CEGD5
@M01751:259:000000000-C669V:1:1102:5906:7120 1:N:0:AGAGTC
CGCTGATACGTCATCCCCACCTTCCTCTCTACTTGCGTAGGCAGTCTCACTAGAGTCCCCAACTTAATGATGGCAACTAGTGACAGGGGTTGCGCTCGTTGCAGGACTTAACCTAACACCTCACGGCACGAGCTGACGACAACCATGCAGCACCTTGAAAAATGTCCGAAGAAAAGTCTATTTCTAAACCTGTCATTTCCCATTTAAGCCTTGGTAAGGTTCCTCGCGTATCATCGAATTAAACCACATAATCCACCGCTTGTGCGGGCCCCCGTCAATTCCTTTGAGTTTCAAACTTGCG
+
<CCCCEGGGGGGGGGGGFGCFFGGFGGGGGGGGGGF@FGGG,CFGGD<6@FFCEFEEFGGFGGGGCGAA<CEG8FGGGG9C@E<FEFC7B@CEEC:FCFF@FE5CFGGGFGEDFFGEFGGBDGGF>ECGDCF:+BFGGG>CCFGC@?F<FGGGGGGGFF<F8DF=A9CCF@CCFGGGG<FGFFEGFA;@CE,3@9@;@=;CGGGFGG9:DCFG7?C9<DAFC,@CEC7FFGGFG,<FGFFFGGG7B8C<<59BEGFGEEG77AECG8*?8EC8CEEGGFGG7?97@GC@FGF7<CCF9C+*
@M01751:259:000000000-C669V:1:1102:20171:7126 1:N:0:AGAGTC
TCTGTGAAACAGGATTAGATACCCTGGTAGTCCACGCCGTAAACGATGTCAACTAGCCGTTGGAATCCTTGAGATTTTAGTGGCGCAGCTAACGCATTAAGTTGACCGCCTGGGGAGTACGGCCGCAAGGTTAAAACTCAAATGAATTGACGGGGGCCCGCACAAGCGGTGGAGCATGTGGTTTAATTCGAAGCAACGCGAAGACCCTTACCAGGCCTTGACATGCAGAGAACTTTCCAGAGATGGATTGGTGCCTTCGGGAACTCTGACACAGGTGCTGCATGGCTGTCGTCAGCTCGTG
+
CCCCCGFGFGGGGGGGGGGGGGGG9FCGGGGGGFFGGGGGGGGGGEGGGGGGGGGFGFGEDGGGGGG<EFF9CDCGGFFGGGGG@EGGFGGGGGGGGGGGGGG9EGGGGDDFGGGGGGGGGGGGGGGDGGGGGGCFFGGGFDFCF<@CBAFFFEFGG*CFFGGGGGGGGFFGGGGGCFGGGGGGG@FFFGFGCFGGGGGGDGEG6AF*;A<CGFGGDGGFFGFG?EGGDG*<EFFG?@ECFF6<:CEEFCCFFGFGGGFECE>CEC@C77<CCFFCF+9@FFGFC@?CCC8@@EGFC?*2*
@M01751:259:000000000-C669V:1:1102:23737:7155 1:N:0:AGAGTC
CGCTGATACGTCATCCCCACCTTCCTCCGGTTTGTCACCGGCAGTCTCCTTAGAGTGCCCACCATAACGTGCTGGTAACTAAGGACAAGGGTTGCGCTCGTTACGGGACTTAACCCAACATCTCACGACACGAGCTGACGACAGCCATGCAGCACCTGTGTCAGAGTTCCCGAAGGCACCAATCCATCTCTGGAAAGTTCTCTGCATGTCAAGGCCTGGTAAGGTTCTTCGCGTTGCTTCGAATTAAACCACATGCTCCACCGCTTGTGCGGGCCCCCGTCAATTCATTTGAGTTTTAACC
+
CCCCCGGGGGGGGGGGGGGGGGGGGFGGGGGGGGGGGGGGGGGGGGGGGGGGGGGGGGGGGDFGGGGGGGFGGGGGGGGGGGGGGGGGGGGGGGGGGGGGGGGGGGGGGGGGGGGGGGGGGGFGGGGGGGGGGEGGGGGGGGGGGGGGGGGGGGGGGGGGGGGGGGFGGGGGGGGGGGGGGFGGGGGGEGGFFGGFFGGFGGGGGGGGGEG,CEGGGGCFGGGFCFGFFCFGGGGGGGGGGGCFGGGGGGGGGGGGGGGFFGGGGGCF+<8CCEGGGED?E>EF?97CGGG?CGGGGGGGG
@M01751:259:000000000-C669V:1:1102:26592:7274 1:N:0:AGAGTC
CGCTGATACGTCATCCCCACCTTCCTCGAGGCTTATCACCGGCAGTCTCCCTAGAGTGCCCAACTGAATGATGGCAACTAAGGACGTGGGTTGCGCTCGTAGCGGGACTTAACCCAACATCCCACGACACGAGCTGACGAAAACCATGAACCACCTGTTCACCAGTGTCAAAAGAGTTGACCATTTCTGGCCCGTTCTGGTGTATGTCAAGCCTTGGTAAGGTTCTTCGCGTTGAATCGAATTAATCCGCATGCTCCGCCGCTTGTGCGGGTCTACGTCAATTCCTTTGAGTTTTAGCCTT
+
CCCCCDD<E@FGGFFCF?FE7,<@FEFC@BF7C8EFGGFGDGGDGG8<FF?FGGDCFGFD,<<C8E@C<FEGGGG<CEC<FDFGGGGGDDC@7,@+=:FG+BAFFEDF8FCFFCGCF8BF<,,BFEEGCCC+CCF<F<FC+B@DFFFE<F9FF<:CFB,3FG:C<@:;F,@;FFFC;FGGFCF@@,3;BFCC7F<FB7;:><,<;F<,7C:<7B77BFFAFCCFAFEC1=EEBF*+0:0*88;7+<<CEF8/*+322**2:8*;8;+0;8C/2*+3/C:*:@E7++0<C789:+A78<EEC
@M01751:259:000000000-C669V:1:1102:25063:7395 1:N:0:AGAGTC
CGCTGATACGTCATCCCCACCTTCCTCGCGGCTTATCACCGGCAGTCTCCCTAGAGTGCCCAACTGAATGATGGCAACTAAGGACGTGGGTTGCGCTCGTTGCGGGACTTAACCCAACATCTCACGACACGAGCTGACGACAGCCATGCAGCACCTGTGTGCAGGTCCCCGAAGGGAACGACCGATCTCTCGGACAATCCTGCCATGTCAAGGGCTGGTAAGGTTCTGCGCGTTGCATCGAATTAAACCACATGCTCCACCGCTTGTGCGGGCCCCCGTCAATTCATTTGAGTTTTAATCT
+
CCCCCGGGGGGGGGGGFGGGGFEFGGGGGGGGGGGFDGGGGEGGGGEGFGGFFFGGGFG9DGGGFCGFGGGFFGGGGGGGGGGGFEEEGGGG7FBF@FCFFFGDGGDFGECFGAFGGGGGG,FGGDGEDGCCEEGGFF>FCFC7CGGGGGFGFGGFGCFGFEA<:FFFGCGGGDGCF@CGGGFGGGG:CFFEFGG<FEGGGFEGGCFA7:+<C5*2:EFGGGCEG7+<EECGEECEFDEEGG@>9CFCFGCGGC:CFCCFCGGGE@8+3?E*?C=E8*C=;EF7FEFFGG78@FFGG?EF?
@M01751:259:000000000-C669V:1:1102:23168:7469 1:N:0:AGAGTC
CGCTGATACGTCATCCCCACCTTCCTCCGGTTTATCACCGGCAGTCTCGTTAGAGTGCCCAACTTAATGATGGCAACTAACAATAGGGGTTGCGCTCGTTGCGGGACTTAACCCAACATCTCACGACACGAGCTGACGACAACCATGCACCACCTGTATCCCGTGTCCCGAAGGAACTTCCTATCTCTAGGAATAGCACGAGTATGTCAAGACCTGGTAAGGTTCTTCGCGTTGCTTCGAATTAAACCACATGCTCCACCGCTTGTGCGGGCCCCCGTCAATTCATTTGAGTTTTAACCTT
+
CCCCCGGGGGGGGGGGGGGGGGGGGGGGGGGGGGGGGGGGGGGGGGGGGGGGGGGGGGGGGGGGGGGGGGGGGGFGGGFGGGGGGGGGGGGGGGGGGGGGGGGGGGGGGGFGGGGGGGGGFFGGGGGGGGGGGGGGGEGGGGGGGGGGEGGGGGGGGGGGGGGGGGGGGGGGGGFGGGGGGGGGGGGGGGGEFGGGGGGGGGGGGGGGGGGGGGGGGGGFGGGGGGGFGGDGGEGFGFGFFGGGGGGGGGFC+CFGGGGGGGGGGG6CCGGGGCGGC5CC=FFG9CFFC<CEFGG+<FCCF
@M01751:259:000000000-C669V:1:1102:3590:7685 1:N:0:AGAGTC
TCTGTGAAACAGGATTAGATACCCTGGTAGTCCACGCCCTAAACGATGTCAACTGGTTGTTGGGTCTTAACTGACTCAGTAACGAAGCTAACGCGTGAAGTTGACCGCCTGGGGAGTACGGCCGCAAGGTTGAAACTCAAAGGAATTGACGGGGACCCGCACAAGCGGTGGCTGATGTGGTTTAATTCGATGCAACGCGAAAAACCTTACCCACCTTTGACATGTACGGAATCCTTTAGAGATAGAGGAGTGCTCGAAAGAGAGTCGTAACACAGGTGCTGCATGGCTTTCGTCAGCTCGG
+
CCCCCFGGGGGFFGGGGGCFFGGGGGGGGGGGGGGGGFGGFAEFCEGFFGGGGGGGGGGGGFGGGGGGCEFGE,CCFFCEFGGF:7FFFF,FEGDGBF@FFGCGGGCGGGGGFGGGGGGGDEFGGGGGGGGGG9EFGGGGGFF@CFFFCFGDEGEGGGGGFGD:FFGGEGE,<<F9DF?FGGGGGGGGGGGGGG:FGGGED7*=FFGGFGA:@FFGGGCFGGGFG7CGCEGFG8CEG7CE+AEFFCC@C586@FFEEF5?8CF5CFEGGDGGF5*;<+8<+<+<<F585@FDE5**0<CD*
@M01751:259:000000000-C669V:1:1102:27317:7728 1:N:0:AGAGTC
CGCTGATACGTCATCCCCACCTTCCTCACTGTTTGCACAGGCAGTCTGTTTAGAGTCCCCACCATTACATGCTGGCAACTAAACATAGGGGTTGCGCTCGTTGCGGGACTTAACCCAACACCTCACGGCACGAGCTGACGACAGCCATGCAGCACCTAGTTTCGTGTCCCGAAGGACGGATGCGTCTCTGCATCCTTCACTAACTTTCAAGCCCGGGTAAGGTTCCTCGCGTATCATCGAATTAAACCACATGCTCCTCCGCTTGTGCGGGCCCCCGTCAATTCCTTTGAGTTTCACCCTT
+
CCCCCGGGGGGGGGGGGGGGGGGGGGGGGGGGGGGGFGGGGGGGGGGGGFGGGGGGGGGGGGGGGGGGGFGGGCGGGGGGGGFFFGGGGGGGGGGGGDGGEFGGGGCCGGGFFGGGGGGGGGFF8FGDFGGGGGGGG?FGGFEGGGGGFCGFBAFFFGCFGFFGFCFGGGEGEGGGGDGGDGGFGG18@@FGGGFGC,>CFGGGGGGGCFGG*<<<FBFCCGGGGFGGGCFG58ECCEECFGGG@<FFGC8F+:9?C8CFEGGGF>8<ACEGGCEEGGDCEGGF?FGG7@*<@FFE7?*CC
@M01751:259:000000000-C669V:1:1102:12313:7751 1:N:0:AGAGTC
CGCTGATACGTCATCCCCACCTTCCTCCGGTTTGTCACCGGCAGTCTCCTTAGAGTGCCCACCATAACGTGCTGGTAACTAAGGACAAGGGTTGCGCTCGTTACGGGACTTAACCCAACATCTCACGACACGAGCTGACGACAGCCATGCAGCACCTGTGTCAGAGTTCCCGAAGGCACCAATCCATCTCTGGAAAGTTCTCTGCATGTCAAGGCCTGGTAAGGTTCTTCGCGTTGCTTCGAATTAAACCACATGCTCCACCGCTTGTGCGGGCCCCCGTCAATTCATTTGAGTTTTAACC
+
CCCCCGGGGGGGGGGGGGGGGGGGGGGGGGGGGGGGGGGGGGGGGGGGFGGGGGGGGGGGGGGGGGGGGGGGGGGGGGGGGGGGGGGGGGGGGGGGGEGGGGGGGGGGGGGGGGGGGGGFGG9FGGGGGGGBGGGGGGGDGGGGGGGGGGGGGGGGGGGGGGGGGGGGGGGGGGGGGGGGGGGGGGGGGGGGFGACGGGGGGGGGGGFGGGGGGGGGGGGGGDCFFGGGFGGGGGEFGGCFEFFGFFFFCFGGGGGGGGGGGEGGGFG6EEEGGEEGEECD>=E:FCFGGC2@FFGGFGGC
@M01751:259:000000000-C669V:1:1102:22031:7776 1:N:0:AGAGTC
TCTGTGAAACAGGATTAGATACCCTGGTAGTCCACGCCCTAAACGATGATAACTCGATGTTGGCGATAGACAGCCAGCGTCCCAGCGAAAGCGTTAAGTTATCCACCTGGGGAGTACGCCCGCAAGGGTGAAACTCAAAGGAATTGACGGGGGCCCGCACAAGCGGTGGAGCATGTGGTTTAATTCGATGCAACGCGAAGAACCTTACCTACTCTTGACATCCACGGAATTCGGCAGAGATGCCTTAGTGCCTTCGGGAACCGTGAGACAGGTCCTGCATGGCTGTCGTCAGCTCGTGTTG
+
CCCCCCFGGGGFGGGGGGGGGGGGGGGGCFGGGGGGGGGGGGGGG+DFGGCGGAFGGGGGGGFGGGECFFFGGGGGGGGGGGGGFGGGGGEFGFGGGGGGGGGGGGGGGFFEGGGGGGGGGGG7CBFEGGGGCFGGGGGGGGGGGGGGCDGDDGGGGGGGGGGGGGGGGGGGFGGCFGGGGGGGGGGFGGGG9FFGFGGGDGFGFFFFCCGG?:FFFGGGCCGGGEGGGGCFGEGC>>86CFGGGGGGGFGGCGCFCEEGGGGGG*CFGFFG?+<@9AFFFGGFGGGG5CFEFF8EE=*0*
@M01751:259:000000000-C669V:1:1102:21442:7813 1:N:0:AGAGTC
CGCTGATACGTCATCCCCACCTTCCTCCGGTTTGTCACCGGCAGTCTCCTTAGAGTGCCCACCATAACGTGCTGGTAACTAAGGACAAGGGTTGCGCTCGTTACGGGACTTAACCCAACATCTCACGACACGAGCTGACGACAGCCATGCAGCACCTGTGTCAGCGTTCCCGACGGCACCAATCCATCTCTGGAAAGTTCTCTGCATGTCAAGGCCTGGTAAGGTTCTTCGCGTTGCTTCGAATTAAACCACATGCTCCACCGCTTGTGCGGGCCCCCGTCAATTCATTTGAGTTTTAACC
+
CCCCCGFGGGFGGGGGGGG:FFGGGGGGGGGGGGGGGGGCGGGGGFFFFGGGGGDFGGGGGGGGFGFGGFFFFFGGGGDCF@FGGGGGGGGGGGGGGGGGGGGGGGE:FGGGGDGBFGFFC<,BFFGGGGC=FFGGGGGEFFFCDFGGC<FDFG,FEGGGGGGG,F<F+FFFE*@>ECEGGFGGCFGGCFCCGA7FGFEEBAF,?CG9,,7FFGGGGCFFG9:FFCFGFFFGGGGGEGGGGGGGGG7EGGC>/A+0<ACCEC8CE5CE6@E/**:CEGD*28/A++::?9+0:CEFGGG7:
@M01751:259:000000000-C669V:1:1102:24054:7870 1:N:0:AGAGTC
CGCTGATACGTCATCCCCACCTTCCTCCGGTTTGTCACCGGCAGTCCCATTAGAGTGCTCAACTGAATGTAGCAACTAATGGCAAGGGTTGCGCTCGTTGCGGGACTTAACCCAACATCTCACGACACGAGCTGACGACAGCCATGCAGCACCTGTGTGCAGGTTCTCTTTCGAGCACCAAACCATCTCTGGTAAGTTCCTGCCATGTCAAAGGTGGGTAAGGTTTTTCGCGTTGCATCGAATTAAACCACATCATCCACCGCTTGTGCGGGTCCCCGTCAATTCCTATGAGTTTCAACCT
+
CCCCCGGGGGGGGGGGGGGGEGFGGGGGGGGGGGGGGGGGGGGGGFGGGGGGGGGGGGFGGGGGGGGGGGGGGGGGGGGGGGGGGGGDFGDGGGGGGGGGDDEGGGGGFGGG?FGGGGF<FGGGGGGGGGDGGGGGGGGGC8FGGGGGCGGFGGGGGGGGGGGGGGGGGGGFGFFFGGGGCFFGGGGFFFFFFFGGGGGEFFGGGGGGGGGGGG9CFC7>BCFGGGGGFGGGGGGGGFGFFGFGGGG?CCFGC?EGGGGGGGGCGGG6@8E>EGGGD5/AEEGGGFGG?70CC@FGGGGG6
@M01751:259:000000000-C669V:1:1102:3612:7883 1:N:0:AGAGTC
CGCTGATACGTCATCCCCACCTTCCTCCGGTTTGTCACCGGCAGTCTCATTAGAGTGCCCCACTAAATGTAGCCACTAATGACAAGGGTTGCGCTCGTTGCGGGACTTAACCCAACATCTCACGACACGAGCTGACGACAGCCATGCAGCACCTGTGTGCAGGTTCTCTTTCGAGCACGAATCCATCGCTGGAAACTTCCTGCCATGTCAAAGGTGGGTAAGGTTTTTCGCGTTGCATCGAATTAAACCACATCATCCACCGCTTGTGAGGTTCCACGTCAATTCCTTTGAGTTTCAACCT
+
BCCCCEGFF@CFEFFE-FG>GFCFG9CEFGGGGGFEE@FCECE7FEAFCFFEA<CCFFEG,CFEGFGGFGFFG,9FEGEFCEAFFF?FFG+=B=C:FGGGDGGGGDED<DF9<C@CFGGA?FA=CFCEED:FFG<F:+@@>FEF9FGFDDFGGCFEF@B999<FFGGFGCFG7*<>7@@<>FF7FGF*1>F>EGGGGFF3<9>FC9,@CFF@FG2<C7CFGGGGCFGFGGFGGFGEF7<CFGGF9FG?FCFG+@++<<@E@EGCEGG6++83*<++3:C8C*<?GFFGG+<F9@CC<CF*<
@M01751:259:000000000-C669V:1:1102:15537:7923 1:N:0:AGAGTC
TCTGTGAAACAGGATTAGATACCCTGGTAGTCCACGCCCTAAACGATGTCAACTGGTTGTTGGGTCTTAACTGACTCAGTAACGAAGCTAACGCGTGAAGTTGACCGCCTGGGGAGTACGGCCGCAAGGTTGAAACTCAAAGGAATTGACGGGGACCCGCACAAGCGGTGGATGATGTGGTTTAATTCGATGCAACGCGAAAAACCTTACCCACCTTTGACATGGCAGGAACTTACCAGAGATGGTTTGGTGCTCGAAAGAGAACCTGCACACAGGTGCTGCATGGCTGTCGTCAGCTCGT
+
CCCCCGGGGGGGGGGGGGGGGGGGGGGGGGGGGGGGGGGGGGGGGGGGGGGGGGGGGGGGGGGGGGGGGGGGGGGGGGGGGGGGGGGGGGGGGGGGGCGGGGGGGGGGGGGGGGGGGGGGGGGGGGGGGGGGGAFFGGGGGGGGGGGGGGGGGG7FFGGGGGGGGGGGGGGFGGGGGGGGGGGEGGGGGGDGGGGGGGGGGGGGGGGGFGGGGGGGGGDFGGGGGGGGGGGGGGGGGCC>FDGGGGGGGEFFGGGGGG88FC@GGC:CF?<FFCFGEEEFFGGFFGGCCFFCFFFEF+3**
@M01751:259:000000000-C669V:1:1102:28560:7931 1:N:0:AGAGTC
TCTGTGAAACAGGATTAGATACCCTGGTAGTCCACGCCCTAAACGATGTCAACTGGTTGTTGGGTCTTAACTGACTCAGTAACGAAGCTAACGCGTGAAGTTGACCGCCTGGGGAGTACGGCCGCAAGGTTGAAACTCAAAGGAATTGACGGGGACCCGCACAAGCGGTGGATGATGTGGTTTAATTCGATGCAACGCGAAAAACCTTACCCACCTTTGACATGTACGGAATCCTTTAGAGATAGAGGAGTGCTCGAAAGAGAGCCGTAACACAGGTGCTGCATGGCTGTCGTCAGCGCGT
+
CCCCCFGGGGGG8@FGGFFGGGFGGGGGG9FGGGFGGGGGFGGGGEDCFFGGGGFCDGCFGCFGGCFFGGGFGGGFGGGGGGGEGG>DFEFFFG@FFGGCFG9FGFDEGCFCFCF7FFGC:F=CGGGGG<,EFDGFGGGFG,<B=F@FEGGG7FEGEGEEGG@FGG7F@<:BF8<@,<;FGFFG,D@F7CFGGGGGGEGGG:FC@EFGGCFCGGCAF9C2<<FAF9CF*;>CCGFGF9<CCFGFGFGD@*;@FF?CG?E>E8FECEEEG8CGGDC5CFCFGFFGGGDG>;C>F5:CC575/
@M01751:259:000000000-C669V:1:1102:22192:7934 1:N:0:AGAGTC
TCTGTGAAACAGGATTAGATACCCTGGTAGTCCACGCCGTAAACGATGCTAACTCGTTTTTGGAATGTAAGTTTCAGAGACTAAGCGAAAGTGATAAGTTAGCCACCTGGGGAGTACGAACGCAAGTTTGAAACTCAAAGGAATTGACGGGGGCCCGCACAAGCGGTGGATTATGTGGTTTAATTCGATGATACGCGAGGAACCTTACCAAGGCTTAAATGGGAAATGACAGGTTTAGAAATAGACTTTTCTTCGGACATTTTTCAAGGTGCTGCATGGTTGTCGTCAGCTCGTGCCGTGA
+
CCCCCGGGFGGGGGGGGGGGGGGGGGGGGGGGGGGGGGGGGGGGGGGGGGGGGGGGFFFGGGGGGGGGGGGGFFGGDFGGGGGGGGGGGGGGGGGGGGGGGGGGGGGGGGFGGGGGGGGGDGGEGGGGGGGGGGGGGFEFGFFGGGGGDEGGGGEGDGGG7<FGGGFGGGFFGGGGGGGGGGGGGGGGGGGGGGFCECFGGGGGFGGGGGGGGGFFGGFFFFGGGGGGGGGFFEGGGGGGGGGG7<FGCECGGGGGGGGGGGGGGGCFFGGGGGGGFGDGCGEC5E5CEFFGDG=EFE=E*
@M01751:259:000000000-C669V:1:1102:11072:7985 1:N:0:AGAGTC
CGCTGATACGTCATCCCCACCTTCCTCCGGTTTATCACCGGCAGTCCCATTAGAGTGCTCAACTGAATGTAGCAACTAATGGCAAGGGTTGCGCTCGTTGCGGGACTTAACCCAACATCTCACGACACGAGCTGACGACAGCCATGCAGCACCTGTATCCGGTCCAGCCGAACTGAAAGACACATCTCTGTGTCCGCGACCGGTATGTCAAGGGCTGGTAAGGTTCTGCGCGTTGCTTCGAATTAAACCACATGCTCCACCGCTTGTGCGGGCCCCCGTCCATTCATTTGAGTTTTAACCT
+
CCCCCGGGGGGGGGGGGGGGGGGGGGGGGGGGGGGGGGGGGGGGGGGGGGGGGGGGGGGGGGGGGGGGGGGGGCFFGGGGFGGGGGGGGGGGGGGGGGGGGGDGGGGGGGGGGGGGGGG<EFGGGGGGGGGGGFGGGGGGDGGGGGGGGGGFGGGGGGGGGGGGGGGGGD7FGGCFFFGGG7>FGGGGFGGGEGF*=FCFDFGGGGGGCFFGFGGGGGGGGGG9FGGG?>EEGDEEGFGGGGGGGFGGFFGF?CF7FCGGFGGEGGG6?EDEGG5C8>;;*8<CF7FGC9EFF7FFCG?FC
@M01751:259:000000000-C669V:1:1102:24316:8011 1:N:0:AGAGTC
CGCTGATACGTCATCCCCACCTTCCTCCGGTTTGTCACCGGCAGTCCCATTAGAGTGCTCAACTGAATGTAGCAACTAATGGCAAGGGTTGCGCTCGTTGCGGGACTTAACCCAACATCTCACGACACGAGCTGACGACAGCCATGCAGCACCTGTGTGCAGGTTCTCTTTCGAGCACCAAACCATCTCTGGTAAGTTCCTGCCATGTCAAAGGTGGGTAAGGTTTTTCGCGTTGCATCGAATTAAACCACATCATCCACCGCTTGTGCGGGTCCCCGTCAATTCCTTTGAGTTTCAACCT
+
CCCCCGGGGCGGGGFGGGGGGGGFFGGGGGGGGGGEFFFGGGEFGGGGGGGGGGGGGGGGGCFFGGGGGGGDFCGGGGGGGFFGGCEGFFFGGGGGGGGFGGGE7FFGGGFFGGGGGFFEEEFGGGGFCC:FEFGGGGGF7>DFGDF=BFGGDD<EFCCCCG@DFCCFGGGGGFGGGFG8DCFGGGG,<FGCG,DFGG,<F;FGGGGGGGGFGGFF@@FG<AFGGGGGG<7FCFGC9BC<CCCCF9FG85*8<FGGGGGGGDEGGC86CE5?EC5@5:?E58F9+<AC?++20CCF+<?C6
@M01751:259:000000000-C669V:1:1102:20854:8066 1:N:0:AGAGTC
CGCTGATACGTCATCCCCACCTTCCTCCGGTTTGTCACCGGCAGTCTCCTTAGAGTGCCCACCATAACGTGCTGGTAACTAAGGACAAGGGTTGCGCTCGTTACGGGACTTAACCCAACATCTCACGACACGAGCTGACGACAGCCATGCAGCACCTGTGTGCAGGTTCTCTTTCGAGCACCAAACCATCTCTGGTAAGTTCCTGCCATGTCAAAGGTGGGTAAGGTTTTTCGCGTTGCATCGAATTAAACCACATCATCCACCGCTTGTGCGGGTCCCCGTCAATTCCTTTGAGTTTCAA
+
CCCCCGGGGGGGGGGGGGGGGGGGGGGGGGGGGGGGGGGGGGGGGGGGGGGGGGGGGGGGGGGGGGGGGGGGGGGGGGGGGGGGGGGGGGGGGGGGGGGGGGGGGGGCGGGGGGGGGGGGGGAGGGGGGGGGGGGGGGGGGGEGGGFGGGGGGFGGGGGGGGGGGFGFGGGGGGGGGGGGGGGGGGGGGG@GGGGGGGGGGGGGGGGGGEFGGGFGGDFCEEGGGGGGGGGGCGEGFFECFG8F6CGGFGGGGF8?FGGGGFGGGGGGGG6EGGGGGGGGG5?C5?EGGGGG7@C<FGGD+
@M01751:259:000000000-C669V:1:1102:27074:8120 1:N:0:AGAGTC
CGCTGATACGTCATCCCCACCTTCCTCCGGTTTGTCACCGGCAGTCCCATTAGAGTGCTCAACTGAATGTAGCAACTAATGGCAAGGGTTGCGCTCGTTGCGGGACTTAACCCAACATCTCACGACACGAGCTGACGACAGCCATGCAGCACCTGTGTCAGAGTTCCCGAAGGCACCAATCCATCTCTGGAAAGTTCTCTGCATGTCAAGGCCTGGTAAGGTTCTTCGCGTTGCTTCGAATTAAACCACATGCTCCACCGCTTGTGCGGGCCCCCGTCAATTCATTTGAGTTTTAACCTTG
+
CCCCCGFGGGGGGGGGGGGGGGGGGGGGGGGGGGGGGGGGGGGGGGGGCFGGGGGGGGGGGGFGGGGGGGGGGGGGGGGGGCFGGGGGGGGGGGGGGGGGGGGGGEGGCGGFGGGGGGGFGGFGGGGGGGGGGFGGGGGFGGGGGGGGEGDGGGGGF<FGGGGGGFGGGGFEEGGFGGGGGGGGG,>F,>:BEFFFFGGDGGGGFGGCF@EGGGGFFGGGGFCFGGGFGEGGGGGGGG@<FFFF7A*AFFGG6<@FFGGGGGGGG6EGDEGGGGE5::;*C<9<EG7<?GGGGGGGGFFD+
@M01751:259:000000000-C669V:1:1102:5654:8149 1:N:0:AGAGTC
CGCTGATACGTCATCCCCACCTTCCTCCGGTTTGTCACCGGCAGTCTCCTTAGAGTGCCCACCATAACGTGCTGGTAACTAAGGACAAGGGTTGCGCTCGTTACGGGACTTAACCCAACATCTCACGACACGAGCTGACGACAGCCATGCAGCACCTGTGTCAGAGTTCCCGAAGGCACCAATCCATCTCTGGAAAGTTCTCTGCATGTCAAGGCCTGGTAAGGTTCTTCGCGTTGCTTCGAATTAAACCACATGCTCCACCGCTTGTGCGGGCCCCCGTCAATTCATTTGAGTTTTAACC
+
CCCCCGGGGGGGGGGGGGGGGGGGGGGGGGGGGGGGGGGGGGGGGGFGGGGGGGGGGGGGGGGGGGGGGGGGGGGGGGGGGGGGGGGGGGGGGGGGGGGGGGGGGGGGGGFGGGGGGGGGGGFGGGGGGGGGGGGGGGGGGGGGGGGGGGGGGGGGGGGGGGCGGGGGGGGGGDGFGFGGGGGGGFGGGGGGGGGGGGGGGGGGGGGGGGGGGGGGGGGGGGGGGGGGGGGGGGGGGGGGGGGGGGGGGGGGGGGGFGGGGGGGGGGG6CEDGGGGGGEEEG=FCFGGGGEFGGGGGGGGG
@M01751:259:000000000-C669V:1:1102:14882:8165 1:N:0:AGAGTC
TCTGTGAAACAGGATTAGATACCCTGGTAGTCCACGCCGTAAACGATGTCGACTTGGAGGTTGTTCCCTTGAGGAGTGGCTTCCGGAGCTAACGCGTTAAGTCGACCGCCTGGGGAGTACGGCCGCAAGGTTAAAACTCCAATGAATTGACGTGGGCGCACCCAAGCGGTGGAGCCTGTGGTTTAATTCGATGCAACGCGAAGAACCTTACCTACTCTTGACATCCACGGGATTTGGCAGAGATGCCTTAGTGCCTTCGGGCACTCTGAGACAGGTGCTGCATGGCTGTCGTCAGCCCGTG
+
CC@C@CC@FGGCC6CFG<AFFGE@,CFAFGGFF<<;CDFFD7@FE@@C<,ED:6,FF,C,,;,B<<<EC9,CFC8@FGGE8F8FFFGC+=CC8:FGF@,,FG<4F7F:FFC7@F7BF@85B:+C+:@+383C,,CD=,C,D>F,<>FBFC=:+8>++*5*@3CGG,>*1CF**8,*<F<3,<*3,,3;@C9<9:,<71:F@BF7A+2+2+<+<+2<C:@29CCE+*+0*:*;58+++2<;;*29+30@C0+2<C?9+:@>E*/*22<3+++02@5@EG7<+::+*;C5A+;A*;*<**:/:
@M01751:259:000000000-C669V:1:1102:5247:8214 1:N:0:AGAGTC
CGCTGATACGTCATCCCCACCTTCCTCCGGTTTGTCACCGGCAGTCCCATTAGAGTGCTCAACTGAATGTAGCAACTAATGGCAAGGGTTGCGCTCGTTGCGGGACTTAACCCAACATCTCACGACACGAGCTGACGACAGCCATGCAGCACCTGTGTGCAGGTTCTCTTTCGAGCACCAAACCATCTCTGGTAAGTTCCTGCCATGTCAAAGGTGGGTAAGGTTTTTCGCGTTGCATCGAATTAAACCACATCATCCACCGCCTGTGCGGGTCCCCGTCAATTCCTTTGGGTTTCAACCT
+
CCCCCGGGGGGGGGGFGGGGGGGFFFGGGEEFGGGGFFFGGGGGFG@FGGGGGGGGGGGGGGGCEFGGGFGGGFGGGGGGGGGGGGFEGGGGGGGGGGGFGGGGGGGGGGFFGFGGGGGFFGGGGGGGGGFGGGGFGGGGGGGGGGGGGGGFFGF@FGFGGGGGCFFGGFFFGGGGGGGGGGGGGE8DFFGGGGGGGGFFGGGGDGGGDFFGGFFFFGEGGGG<C@CGFGFEGG@@BFFGGDCGCCFGCF5*@FFGGG6CFGG*:@F+CECEGGCEG*;CE5CACEGGG7+*;EEGG?FGD
@M01751:259:000000000-C669V:1:1102:16907:8307 1:N:0:AGAGTC
CGCTGATACGTCATCCCCACCTTCCTCCGGTTTGTCACCGGCAGTCTCCTTAGAGTGCCCACCATAACGTGCTGGTAACTAAGGACAAGGGTTGCGCTCGTTACGGGACTTAACCCAACATTTCACAACACGAGCTGACGACAGCCATGCAGCACCTGTCTCACGGTTCCCGAAGGCACTGAGGCATCTCTGCCAAATTCCGTGGATGTCAAGAGTAGGTAAGGTTCTTCGCGTTGCATCGAATTAAACCACATGCTCCACCGCTTGTGCGGGCCCCCGTCAATTCATTTGAGTTTTAACC
+
CCCCCGGGGGGGGGGGGGGGGGGGGGGGGGGGGGGGGGGGGGGGGGGGGGGGGGGGGGGGGGGGGGGGGGGGGGGGGGGGGGGGGGGGGGGGGGGGGGGGGGGGGGGGGGGGGGGGGGGGGGGGGGFGGGGGGGGGGGGGGGGGGGGGGGGGGGGGGGGGGGGFFGGGGGGDGGGGGGGGGGGGGGGGDGGGGGFGGGGGGGGGGGDGGGGGGGGGGGGGGGGGGGGGGGGGCFGFGDGF7F+CGGGGFGGGGGFG:C?CFGGGGGGG6@EGGGGGGG=EGEEGFF@FGGG9FGEGGCFC9
@M01751:259:000000000-C669V:1:1102:9147:8321 1:N:0:AGAGTC
CGCTGATACGTCATCCCCACCTTCCTCCGGTTTGTCACCGGCAGTCCCATTAGAGTGCTCAACTGAATGTAGCAACTAATGGCAAGGGTTGCGCTCGTTGCGGGACTTAACCCAACATCTCACGACACGAGCTGACGACAGCCATGCAGCACCTGTGTGCAGGTTCTCTTTCGAGCACCAAACCATCTCTGGTAAGTTCCTGCCATGTCAAAGGTGGGTAAGGTTTTTCGCGTTGCATCGAATTAAACCACATCATCCACCGCTTGTGCGGGTCCCCGTCAATTCCTTTGAGTTTCAACCT
+
CCCCCGGGGGGGGGGGGGGGGGGGGGGGGGGGGGGGGGGGGGGGGGGGGGGGGGGGGGGGGGGGGGGFGGGGGCFGGGFGGGGGGGGGGGGGGGGGGGGGGGGGGGGGGFFGGGGGGGG<BFGGGGGGGGGGGGGGGGGDGGGFGGGGGGGGGGGGFGGGGGGGGGGGGGGGGGGGGGGGGGGGGGGFGGGGGGGGGGGGGFGFGGGGGGGFCGCGGGGGGGGGGGGGGCGGGGGGFGGFGGGGG7CGCGGCGGGGFFGFGDEGGCG+:>EEEDFGFGGEG>FGGGGGGGCF7EFF??FGG
@M01751:259:000000000-C669V:1:1102:25267:8350 1:N:0:AGAGTC
CGCTGATACGTCATCCCCACCTTCCTCCGGCTTATCACCAGCGGTTCCTTTAGAGTACCCAACCAAATGATGGTAACTAAAGGCGAGGGTTGCGCTCGTTGCGGGACTTAACCCAACATCTCACGACCCGAGCTGACGACAGCCATGCAGCACCTGTGTTCCAGTCCCCGAAGGGAAGAGATCCATCTCTGGAAATCGTCCGGACATGTCAAACGCTGGTAAGGTTCTGCGCGTTGCTTCGAATTAAACCACATGCTCCACCGCTTGTGCAGGCCCCCGTCAATTCATTTGAGTTTTAACC
+
CCCCCGGGGGFGGGGGGGGGGGGGGGFGGGGD@FGGGGCGDFGCGGGGGGFGGCGGGGGFFGEGGFEG9FGG@DFGGGG8FCGDC@:>:FC>FG7BFE:F8:FFGGGGDEAFFGC<=F@FEFEFGGC7+FGGGGF@F>E++@>+@F8D9,FFG7D8,D@C,;=CA:>FC71*>F<::B:A@CF,:,?9;@FFCCGFCFGGF@7***<CF:FG:<FEEGEGGGF+<?FGFC>E>?EGDFCCCFCFG7C9<C*/20+<++<+***:CCFGFFGG6?*;EC5=8**9+2+<:F77;@CEFC+<0
@M01751:259:000000000-C669V:1:1102:19578:8367 1:N:0:AGAGTC
CGCTGATACGTCATCCCCACCTTCCTCCGGTTTGTCACCGGCAGTCTCCTTAGAGTGCCCACCATAACGTGCTGGTAACTAAGGACAAGGGTTGCGCTCGTTACGGGACTTAACCCAACATCTCACGACACGAGCTGACGACAGCCATGCAGCACCTGTGTCAGAGTTCCCGAAGGCACCAATCCATCTCTGGAAAGTTCTCTGCATGTCAAGGCCTGGTAAGGTTCTTCGCGTTGCTTCGAATTAAACCACATGCTCCACCGCTTGTGCGGGCCCCCGTCAATTCATTTGAGTTTTAACC
+
CCCCCGGGGGEGGGGGGGGGGGGGGGGGGGGGGGGGGGGGGGGGGGGGGGGGGGGGGGGGGGGGGGGGGGGGGGGGGGGGGGGGGGGGGGGGGGGGGGGGGGGGGGG7FGGGGGGGGGGGGGAFGGGDGGGGGGGGGGGDGGGGGGGGBFFFGGGGFFGGGGGGGGGGGGGEGGGGGGGGFGGGGGGGCFGGFGGGGGGGGGDCFGGGGGGGGGGGGGGGCFGGFFGGGFGEGGGGFGFGGGGFG97CFGGGGGGGGFGCCFEGEGGGFGGD>EGGGGGEEGGFFGFGGGFFGGFGGCGFF
@M01751:259:000000000-C669V:1:1102:21144:8399 1:N:0:AGAGTC
TCTGTGAAACAGGATTAGATACCCTGGTAGTCCACGCCGTAAACGATGAATGCCAGCCGTTGGCCTGCTTGCAGGTCAGTGGCGCCGCTAACGCATTAAGCATTCCGCCTGGGGAGTACGGTCGCAAGATTAAAACTCAAAGGAATTGACGGGGGCCCGCACAAGCGGTGGAGCATGTGGTTTAATTCGAAGCAACGCGCAGAACCTTACCATCCCTTGACATGGCATGTTACCTCGAGAGATCGGGGATCCTCTTCGGAGGCGTGCACACAGGTGCTGCATGGCTGTCGTCAGCTCGTGT
+
CCCCCGFGGGFEGDGGGGGGFFFGGGGGGGGGGGGGGGGGGGGGDFGGGFGGGGGGGGGGGGGGGGGGGCGGGGGGGGGFFFGGGGDGGDGGGGGGGGGGGGGGFGGG:CDFGGFGGGGGGCGFGCGCFFFGGGGGGGGGGFG<FFGGGGCCFGGGGGDDEFFGCFGGEEEGDFCGGDCFGGGGFGGGGFGGGGGGGGDDGGGGGGGGFCGGGGDGGGFG?FGCFFGGGGGGG@FCAEGGGGGGGGDCEGFGG7EGGGGGEDEGE8CC+<AGGGGCCFGGFFGGGGGFF8EC8CF9<77**
@M01751:259:000000000-C669V:1:1102:20078:8435 1:N:0:AGAGTC
CGCTGATACGTCATCCCCACCTTCCTCCGGTTTGTCACCGGCAGTCCCATTAGAGTGCTCAACTGAATGTAGCAACTAATGGCAAGGGTTGCGCTCGTTGCGGGACTTAACCCAACATCTCACGACACGAGCTGACGACAGCCATGCAGCACCTGTGTGCAGGTTCTCTTTCGAGCACCAAACCATCTCTGGTAAGTTCCTGCCATGTCAAAGGTGGGTAAGGTTTTTCGCGTTGCATCGAATTAAACCACATCATCCACCGCTTGTGCGGGTCCCCGTCAATTCCTTTGAGTTTCAACCT
+
CCCCCGFGGGGGGGGGGGGGGGGGGGGGGGGGGFGGGGGGGGGGGGGGFGGGGGGGGGGGGGGGGGGGGGGGGGGGGGGGGGGGGGGGGG>GGGGGGGGGGGGGGGGGGGGGGGGGGGGDFGGGGGGGDEGGGGGGGGGGGGGGGGGGGGGGGGGGGGGGGGGGGG9FGGDGGGGGGGGGGFFGG:FECFGCGFFGGFFGGDGGGGFFGGGCFGGGFGGGGGCFFFGGG7@FFG7EGGGGDGFFGGGF6F@FGGGGGGGGGGGGGGGFGEGGG5FGGGGGG5CFGGGGGE+CFG?7A+0:C
@M01751:259:000000000-C669V:1:1102:23590:8437 1:N:0:AGAGTC
CGCTGATACGTCATCCCCACCTTCCTCTCTACTTGCGTAGACAGTCTCACTAGAGTCCCAACTTAATGATGGCAACTAGTGACAGGGGTTGCGCTCGTTGCAGGACTTAACCTAACACCTCACGGCACGAGCTGACGACAACCATGCAGCACCTTGAAAAATGTCCGAAGAAAAGTCTATTTCTAAACCTGTCATTTCCCATTTAAGCCTTGGTAAGGTTCCTCGCGTATCATCGAATTAAACCACATAATCCACCGCTTGTGCGGGCCCCCGTCAATTCATTTGAGTTTTAACCTTGCGG
+
CCCCCGGGGGGGDGGGGGGGDGGGGGGGGGCFGGGGGGGG7FDFGFEEFGGGGGGGGGGGGGFGGGGGGGGGFGGGGGGGGGGGGGGGGGGGGGEGGGGGGGFGGGGGGGGGGGGGGGG8FGGGGGGGGGGGGGFGGGGGDGGGGGFGGGGCGGGGGFGGGGGGGGGCGGDGGGGGGGGGGGGGGGFG8FCCGGGGGGGGGGGGGGGGGGGGGGGGGGGGGF@FCFFGGGEFGGGGGGGGGGFG7CFGGGGGGGGGGGEG>ECFG5>EGGGGDEGGGGGGGGGGGCCEGGGFGGFCFCFGE
@M01751:259:000000000-C669V:1:1102:7995:8474 1:N:0:AGAGTC
TCTGTGAAACAGGATTAGATACCCTGGTAGTCCACGCCCTAAACGATGTCAACTGGTTGTTGGGTCTTAACTGACTCAGTAACGAAGCTAACGCGTGAAGTTGACCGCCTGGGGAGTACGGCCGCAAGGTTGAAACTCAAAGGAATTGACGGGGACCCGCACAAGCGGTGGATGATGTGGTTTAATTCGATGCAACGCGAAAAACCTTACCCACCTTTGACATGGCAGGAACTTACCAGAGATGGTTTGGTGCTCGAAAGAGAACCTGCACACAGGTGCTGCATGGCTGTCGTCAGCTCGT
+
CCCCCGGGGGGGGGGGGGGGGFGGGGGGGGGGGGGGDFGGGGGGGGGGGGGGGGFGGGGCEFGGGGGGGGGGGGGGGGGGGGCGGGGGGGGGGGGGGGGGGGCFFGDGGGF?FFGGGGGGDGGEEGGEFGGGEFCFCGGGGGGGGGGGGGGGGGG7CCFDEEGGGFFGF7@C:FEGGGGGGGGGGGGGGGGGGGGCFFGGDEFGEGGGGGC@FGGGGGCGGEFGGCEGGGCEFFGF6EGFFGFGGCFGGGGGGCGECFGGGDGGGEFCDGCFFEGFC?CDFFFF?CF?*;9FFF8EE9<C5
@M01751:259:000000000-C669V:1:1102:5169:8480 1:N:0:AGAGTC
CGCTGATACGTCATCCCCACCTTCCTCCGGTTTGTCACCGGCAGTCCCATTAGAGTGCTCAACTGAATGTAGCAACTAATGGCAAGGGTTGCGCTCGTTGCGGGACTTAACCCAACATCTCACGACACGAGCTGACGACAGCCATGCAGCACCTGTGTGCAGGTTCTCTTTCGAGCACCAAACCATCTCTGGTAAGTTCCTGCCATGTCAAAGGTGGGTAAGGTTTTTCGCGTTGCATCGAATTAAACCACATCATCCACCGCTTGTGCGGGTCCCCGTCAATTCCTTTGAGTTTCAACCT
+
CCCCCDGGGGGGEFGGGGGEEGGGGGGGGGGGGGGGGGGGGGGGGGEFGGFGGGGGGGGGGGGGGGGGGGGGCEFGGGGGFGFFGGGGGGGGGGGGGGGGGGGGGEGGFGGGGGGFFFFAEDGGGGGG7CFGGGGGGEGDD8DFGGFGGGD8FCGGGFGGGAFAFFGGGFGGCCC7CFFFFGGGGGGFFGGG9F<FCG<AFGGGGGFGFGCFGFGFGDGGGGG:FGGG<CFGGDFGGG9CFGGFECC@8EGGCGFFCFGGFGDGGGGGGGGGGEGGGC=EC5:0<EGGGD78<C+<?+<C+
@M01751:259:000000000-C669V:1:1102:22451:8519 1:N:0:AGAGTC
CGCTGATACGTCATCCCCACCTTCCTCCGGTTTATCACCGGCAGTCTCCTTTGAGTTCCCGACCGAATCGCTGGCAACAAAGGATAAGGGTTGCGCTCGTTGCGGGACTTAACCCAACATTTCACAACACGAGCTGACGACAGCCATGCAGCACCTGTCTCAGAGTTCCCGAAGGCACCAAAGCATCTCTGCTAAGTTCTCTGGATGTCAAGAGTAGGTAAGGTTCTTCGCGTTGCATCGAATTAAACCACATGCTCCACCGCTTGTGCGGGCCCCCGTCAATTCATTTGAGTTTTAACCT
+
CCCCCGGGGGGGGGGGGGGGGGGGGGGGGGGGGGGGGGGGGGGGGGGGGGGGGGGGGGGGGGGGG@88BFGGCFGGGGGGGGGGGGGGGGGGGGGGGGGGGGGGGGGGGGGGGGGGGGGGGGGGGGGGGGGGEGGGGGGGGGGGGGGFGGGGGGGGGGGGGGGGGGGGGGGG:FGGGGFFGGGCCGGGGGGGGGGGGGGGGFGCCGGGGGGFGGGGFGGGGGGGGGGGGGGGGGGGGGG>CFGGDFGGGGCFGCFF?FFGG55C>FGFC*?CGGGGGEGGDGGGG+9CGGFGGGGGGGGGC
@M01751:259:000000000-C669V:1:1102:21392:8523 1:N:0:AGAGTC
TCTGTGAAACCGGATTAGATACCCTGGTAGTCCACGCCGTAAACGATGTCAACTAGCCGTTGGGATCCTTGAGATCTTAGTGGCGCAGCTAACGCATTAAGTTGACCGCCTGGGGAGTACGGCCGCAAGGTTAAAACTCAAATGAATTGACGGGGGCCCGCACAAGCGGTGGAGCATGTGGTTTAATTCGAAGCAACGCGAAGAACCTTACCTGGCCTTGACATGCTGAGAACTTTCCAGAGATGGATTGGTGCCTTCGGGAACTCAGACACAGGTGCTGCATGGCTGTCGTCAGCTCGTG
+
CCCCCGGGGGGGGGGGGGGGGGGGGGGGGGGGGFGGGGGGGGGGGGGGGGGGGGGGGGGGGGGGGGGGGGGGGGGGGGGGGGGGGGGGGGGGGGGGGGDDGGGGGGGGGGGFFGGGGGGGGGGGEGGGGGGGGGGGGGGGGGGEDGGGGGGGGGGGGGGGGGGGGGGGGGGGGGGGGGFGGGGGGGGGGGGGEGGGGGGGGGGGGGGGGFFGGGGGGGGGGGGFFGGGGGFCFGGGGGGGGGGGFGGGFGGGGGGFGGGGG8CFGGGFGFFCCGGGGFGGGGGGGGFCGG=FEGGG7?CC5
@M01751:259:000000000-C669V:1:1102:15279:8549 1:N:0:AGAGTC
CGCTGATACGTCATCCCCACCTTCCTCCGGTTTGTCACCGGCAGTCCCATTAGAGTGTTCAACTGAATGTAGCAACTAATGGCAAGGGTTGCGCTCGTTGCGGGACTTAACCCAACATCTCACGACACGAGCTGACGACAGCCATGCAGCACCTGTGTGCAGGTTCTCTTTCGAGCACCAAACCATCTCTGGTAAGTTCCTCCCATTTCACAGGTGGGTAAGGTTTTTCGCGTTGCATCGAATTAAACCACATCATCCCCCGCTTGTGCGGGTCCCCGTCAATTCATTTGAGTTTTAACCT
+
C<CCC@C;CCFF;F@FCCEGCC,CCCFCCG@@@FE<FE6F@F@+@-,,66;F<FF<6CEFFCGGG9ECDE96@9FEFFEFGG8FGGGDFG:<FC@F:FGEB+@FGGFGGDFC8BF=<85,CF,FF=FC7+CBFF9FEDG7:>FA=<@,>F,BF,<@<=83,:D<,@@FCFDF@3@:<FCFFFGF@<F,?FC,7D,?FGGGG9C*FF,@;C,@FGBFG@<FFGGFFEFC7B*<1<CG9FF7<:8@CCG@*:88A8C700/;8CE58*0+088*:*://*;E5CGF<F9++2+;C7CC7++++
@M01751:259:000000000-C669V:1:1102:17167:8553 1:N:0:AGAGTC
TCTGTGAAACAGGATTAGATACCCTGGTAGTCCACGCCCTAAACGATGATAACTCGATGTTGGCGATAGACAGCCAGCGTCCCAGCGAAAGCGTTAAGTTATCCACCTGGGGAGTACGCCCGCAAGGGTGAAACTCAAAGGAATTGACGGGGGCCCGCACAAGCGGAGGAGCATGTGGTTTAATTCGATGATACGCGAGGAACCTTACCCGGGCTTGAAAGTTAGTGAAGGATGCAGAGACGCATCCGTCCTTCGGGACACGAAACTAGGTGCTGCATGGCTGTCGTCAGCTCGTGCCGTG
+
CCCCCGGGGGFGGGGGGGGGGGGGGGGGGGGGGGGGGGGGGGGGGGGGGGGGGGGGGGGGGGGGGGGGGGGGGGGGGGGGGGGGGGGGGGGGGGGGGGGGGGGGGGGGGGGGGGGGGGGGGGGGGGGGGGGGGGGGGGGGGGGGGFGGGGGGGGGGGGGGGGGGGGEGGFGGGGGGGGGGGGGGGGGGGGGGGGGGGGGGGGGGGGGGGGGGGGDGGGGGGFGGGGGGGGFGGGGGGFGGGGDGGGGGGGGGGGFGG5CGGGCEEEGGGCGGGGGGGGGFGFCCFGGDD>FFGGGCGGGGE
@M01751:259:000000000-C669V:1:1102:27200:8562 1:N:0:AGAGTC
CGCTGATACGTCATCCCCACCTTCCTCCAGCTTATCACTGGCAGTCCCTTTAGAGTGCCCAACCAAATGATGGCAACTAAAGGCGAGGGTTGCGCTCGTTGCGGGACTTAACCCAACATCTCACGACACGAGCTGACGACAGCCATGCAGCACCTGTATCCGGTCCAGCCGAACTGAAAGACACATCTCTGTGTCCGCGACCGGTATGTCAAGGGCTGGTAAGGTTTTGCGCGTTGCTTCGAATTAAACCACATGCTCCACCGCTTGTGCGGGCCCCCGTCATTTCCTTTGCGTTTTAATC
+
CCCCCGCFE<EF;EFGGGCCFCC8FEGECAFGGGGGGGGGFFFC@EFFGGGEGFGGGGGGGGGGGFGF9EE,9<@FGGGGFFGGGGG@CBE7CEGGFDGCG@7@+CEFCCEGGAFGC@GFCFF<,CFCGGGGGGGFDGG7=+B<>D8DFDFCFFGC9BFF@:+5@FAFGG<F7FGCC,DE8CFGFCFFFC33@3,?7C<FCG7<<1<AAC@FG@*=:?EFCFD6F?+/*<*/?88889CF:FCFEE?C2A5C5++<<F@88C?8>EF;6C**1/8CC**AEG*+<F@FGG7+::G5C7+++
@M01751:259:000000000-C669V:1:1102:25229:8572 1:N:0:AGAGTC
CGCTGATACGTCATCCCCACCTTCCTCCGAGTTGACCCCGGCAGTCTCCTGCGAGTCCCCACCATAACGTGCTGGCAACACAGGACAAGGGTTGCGCTCGTTGCGGGACTTAACCCAACATCTCACGACACGAGCTGACGACAGCCATGCACCACCTGTACACCGACCACAAGGGGGGCCGTGTCTGGCCGTTTCCGGTGTATGTCAAGCCTTGGTAAGGTTCTTCGCGTTGCATCGAATTAATCCGCATGCTCCGCCGCTTGTGCGGGCCCCCGTCAATTCCTTTGAGTTTTAGCCTTGC
+
CCCCCGGGGGGGGGGGGGGGGGGGGGGGGGGGGFGGGGGGGGGGGGGGGGGGGGGGGGGGGGGGGGGGGGGGGGFGGGGGGGGFFGGGGGGGGGGDGGGGGGDGGGGGGGGGGGGGGGGGGGFGGGGGGGGGGEDGGGGCGGGGGGGGGGGGF@FGFFCGGCGGGGGGGGGDFGGGDGGGGGGGGGGGGGGEGGGGEEGDEGGDFGGGGGGG?EGGGGGGGGFGGGGGEGG>EGGGGGFGGGDGGGGGGGGGGF6EEGEGGGGGFFGD5CGGGGGEG=EGGGGGGGFCFGGGG7C96CF6+
@M01751:259:000000000-C669V:1:1102:18164:8618 1:N:0:AGAGTC
CGCTGATACGTCATCCCCACCTTCCTCCGGTTTATCACCGGCAGTCTCCTTTGAGTTCCCGACCGAATCGCTGGCAACAAAGGATAAGGGTTGCGCTCGTTGCGGGACTTAACCCAACATTTCACAACACGAGCTGACGACAGCCATGCAGCACCTGTCTCACGGTTCCCGAAGGCACTAAGGCATCTCTGCCGAATTCCGTGGATGTCAAGAGTAGGTAAGGTTCTTCGCGTTGCATCGAATTAAACCACATGCTCCACCGCTTGTGCGGGCCCCCGTCAATTCATTTGAGTTTTAACCT
+
CCCCCGGGGGGGGGGGGGGGGGGGGGGGGDGGGGGGGGGGGGGGGGGCGGGGFEFGGGGGGGGGG@88BEFFGGGGGGGFGGGEGGGFFGGDEGGDGGGGGCEGGGGDFGFGGGGGGGGGGGGGGGGGFGGFGGGGFGGDFFEFF<F8FGFGGGGG>DB;BFGGGGGGGFGGGC:CFFGGGGGG>CF3CFGGGGGGDC<FGGGGCFF><<E2<FFGGFGGGGF:<FGGG5EGGG5E<<F8C8CCG?7ACFGEC6@<ECF>;>ECGEG+C8EEGGGGGCEGC5<<FF7FG99ECFGGG?:F?
@M01751:259:000000000-C669V:1:1102:2855:8685 1:N:0:AGAGTC
TCTGTGAAACAGGATTAGATACCCTGGTAGTCCACGCCCTAAACGATGTCAACTGGTTGTTGGGTCTTAACTGACTCAGTAACGAAGCTAACGCGTGAAGTTGACCGCCTGGGGAGTACGGCCGCAAGGTTGAAACTCAAAGGAATTGACGGGGACCCGCACAAGCGGTGGATGATGTGGTTTAATTCGATGCAACGCGAAAAACCTTACCCACCTTTGACATGGCAGGAACTTACCAGAGATGGTTTGGTGCTCGAAAGAGAACCTGCACACAGGTGCTGCATGGCTGTCGTCAGCTCGT
+
CCCCCGGGGGGGGGGGGFGGGGGGGGGGGGGGGGGGGGGGGGGGGGGGGGGGGGGGGGGGGGGEGGGGGDGGG9FFFDDFGGGGGGGGGGGGGGGGGGGGGGGGGGGGGCGGGGGGGGGGGGGGGGGGGFGGGFCGGGGGGGGGGGGGGGGGGGGD=CFGGGGFGGDGGGGGGGGGGGGGFGGGGGGGFGGGGG9<:FFEGDEGGGGGGGGDFGGGFG@9CGGG6FFGGGGGGGGGFGGGGGG7:EGGEGGGGFCGGGG>CC6CCFGFGCGGGDFGGFGGGF+CG6@88FC5CA*8@:FE*
@M01751:259:000000000-C669V:1:1102:22294:8693 1:N:0:AGAGTC
CGCTGATACGTCATCCCCACCTTCCTCCGGTTTGTCACCGGCAGTCTCCTTAGAGTGCCCACCATAACGTGCTGGTAACTAAGGACAAGGGTTGCGCTCGTTACGGGACTTAACCCAACATCTCACGACACGAGCTGACGACAGCCATGCAGCACCTGTGTCAGAGTTCCCGAAGGCACCAATCCATCTCTGGAAAGTTCTCTGCATGTCAAGGCCTGGTAAGGTTCTTCGCGTTGCTTCGAATTAAACCACATGCTCCACCGCTTGTGCGGGCCCCCGTCAATTCATTTGAGTTTTAACC
+
CCCCCGGGGGGGEGGGGGGGGGGGGGGFGGGGGGGGGGGGGGGGGGGGGGGGGGGGGGGGGGGGGGGGGGGGGGCFGGGGGGGGGGGGGGGGGGGGGGEEGFGGGGGGGGGGGGGGGGGGGGCGGGGGGGGGGGGGGGGDGGGGGGGGGGGGGGGGGGGCCGGFGGGGGGGGGGGGGGGFFFFGGCGGGGGGG@>9FDFGGGG9FFF@FGGGGGGGGGGGCFGCFFGFG@CFEFGDGGGCC@GGFGFFGGGGGGGGGFFCFECEEGFFCFCCDEC5CCEEEC5CFCEGGG97:CEGGG6<9
@M01751:259:000000000-C669V:1:1102:9481:8897 1:N:0:AGAGTC
CGCTGATACGTCATCCCCACCTTCCTCCGGTTTGTCACCGGCAGTCCCATTAGAGTGCTCAACTGAATGTAGCAACTAATGGCAAGGGTTGCGCTCGTTGCGGGACTTAACCCAACATCTCACGACACGAGCTGACGACAGCCATGCAGCACCTGTGTGCAGGTTCTCTTTCGAGCACCAAACCATCTCTGGTAAGTTCCTGCCATGTCAAAGGTGGGTAAGGTTTTTCGCGTTGCTTCGAATTAAACCACATGCTCCACCGCTTGTGCGGGCCCCCGTCAATTCATTTGAGTTTTAACCT
+
CCCCCGGGGGGGGGGGGGGGGGGGGGGGGGGGGGGGGGGGGGGGGGGGGGGGGGGGGGGGGGGGGGGGGGGGGCFGGGGGGGGGGGGGGGGGGGGGGGGGGGGGGGGGGEFGGGGGGGGGGGGGGGGGGGGGGGGGGGGGGGGGGGGGGGFGGGGGGGGGFGGGGGGGGGGGGGGGGGGGGGGGGGGGGGGGGGGGGGGGGGGGCFGGGGGGGGGGGGGFGGGFGGGGFGGGFF@FFFEEGGGGCFGGGGGGGGGGGGGGEEGGGFGGGGGGGGEGGGGGCCFGG:FGGC@CGGGEF670<
@M01751:259:000000000-C669V:1:1102:2725:8928 1:N:0:AGAGTC
CGCTGATACGTCATCCCCACCTTCCTCTCTACTTGCGTAGGCAGTCTCACTAGAGTCCCCAACTTAATGATGGCAACTAGTGACAGGGGTTGCGCTCGTTGCAGGACTTAACCTAACACCTAACGGCACGAGCTGACGACAACCATGCAGCACCTTGAAAAATGTCCGAAGAAAAGTCTATTTCTAAACCTGTCATTTCCCATTTAAGCCTTGGTAAGGTTCCTCGCGTATCATCGAATTATACCACATAATCCACCGCTTGTGCGGGCCCCCGTCAATTCCTTTGAGTTTCAAACTTGCG
+
CCCCCGGGG?FGGGFFFDFFCFFCDFEFGGGGGGGGFFDCEFCGGGGGFEDCFFEGGFFGGGGGGGGGGGGGGGGGGGGGGGGGGFGGGGGGGGGGGGGGF:FFGEGGGAFFEGGGGGGG,,BFGGCE7CEFGGFGEEGGGGFEGGGGEFGGFAFGGGGDE,<FEGAFCEGCBFFF@@DGGGC9DGGGG?@FFG9;FGGGGCFFFFCFGGCF?7FGGGGGG9FGGGGGGGGGGGGGGGFC:CFFC9BGGGGCFEF:>:C8BEGGGECGGGDGGGEGGGFFG?FFGG75@FCC+<20CFFF5
@M01751:259:000000000-C669V:1:1102:25710:8940 1:N:0:AGAGTC
CGCTGATACGTCATCCCCACCTTCCTCCGGTTTGTCACCGGCAGTCCCATTAGAGTGCTCAACTGAATGTAGCAACTAATGGCAAGGGTTGCGCTCGTTGCGGGACTTAACCCAACATCTCACGACACGAGCTGACGACAGCCATGCAGCACCTGTGTGCAGGTTCTCTTTCGAGCACCAAACCATCTCTGGTAAGTTCCTGCCATGTCAAAGGTGGGTAAGGTTTTTCGCGTTGCATCGAATTAAACCACATCATCCCCCGCTTGTGCGGGTCCCCGTCAATTCCTTTGAGTTTCAACCT
+
CCCCCGGGGGGGGGGGGGGGGGGGGGGGGDFGGGGGGGGGGGGGGGGGFGGGGGGGGGGGGGGGGGGGGGGFGGGGGGGGGGGGGGGGGGDGGGGGGGGDCGGDGGGGGGGGGGCCFFG,EEGGGDGGGGGDGDGGGGGFFGGGGGGFGFDFC@CF8D<CGGGGGFGGGGGGC3>FBBFGG7FCFFF3>FFGG9AEGGGFGGGGFGFGGGFFFCFGGGFGGGGGGGGG?FF7FGD:FGGDFGGGGGGDGGGGGF7C9:*;EECCEGGFGGGEEGGFGECGG5<FFG<CEC@EFGGGDEF6<
@M01751:259:000000000-C669V:1:1102:12478:8981 1:N:0:AGAGTC
TCTGTGAAACAGGATTAGATACCCTGGTAGTCCACGCCGTAAACGATGTCAACTAGCCGTTGGAATCCTTGAGATTTTAGTGGCGCAGCTAACGCATTAAGTTGACCGCCTGGGGAGTACGGCCGCAAGGTTAAAACTCAAATGAATTGACGGGGGCCCGCACAAGCGGTGGAGCATGTGGTTTAATTCGAAGCAACGCGAAGAACCTTACCAGGCCTTGACATGCAGAGAACTTTCCAGAGATGGATTGGTGCCTTCGGGAACTCTGACACAGGTGCTGCATGGCTGTCGTCAGCTCGTG
+
CCCCCGGGGGGGGGGGGGGGGGGGGGGGGGGGGGGGGGGGGGGGGGGGGGGGGGGGGGGGGGGGGGGGGGGEF,CFGGGGGGGGGGGGGGGGGGGGGGGGGGGGGGGGGGGGGGGGGGGGGGGGGGGGGGGGGGGGGGGGGGGGGGGGGGGGGGGGGGGGGGGGGGGGGGGGGGGGGGGGGGGGGGGGGGGGGGFGGGGGGGGGGGGGGGGGGGGGGGGGGGGGGGGGGGGGGGGGGGGGGGGGGGGGGGGGGGGGGGGGGEGGGGGGGGGGGGGGCGGGGGGG@>EGGGGGGGGGGFEC5
@M01751:259:000000000-C669V:1:1102:20809:9000 1:N:0:AGAGTC
CGCTGATACGTCATCCCCACCTTCCTCCGGTTTATCACCGGCAGTCTCCTTTGAGTTCCCGACCGAATCGCTGGCAACAAAGGATAAGGGTTGCGCTCGTTACGGGACTTAACCCAACATTTCACAACACGAGCTGACGACAGCCATGCAGCACCTGTCTCACGGTTCCCGAAGGCACTAAGGCATCTCTGCCAAATTCCGTGGATGTCAAGAGTAGGTAAGGTTCTTCGCGTTGCATCGAATTAAACCACATGCTCCACCGCTTGTGCGGGCCCCCGTCAATTCATTTGAGTTTTAACCT
+
CCCCCDGGGDFGGEGEGGGCEGDFGGGGGGGGGGGGGGFDGGGFFGGF@FEEGAGEFGGFGGGGGF+88EFF=FFCEGFG<EFGDFGGGGGGDD::@CFFGGCCGGGGGGGGFFFGFGGCEFCFGGGGC=FCCGDFDFGD@FFGF@E>FFFGFFGGGGGGGFGFECFGGGGDC@EGGGGGGCFG7<FCFDCFGGGFG@FGFFGGGF74CFFFGGGGGGGGGFGGG9FCFFCFGGGGGGGGFGGGGFGG?@FFGCF7<ECE8???EFG8FCG5C8??E=CCGG?<E+<@FFFGF7CF7CF:<
@M01751:259:000000000-C669V:1:1102:4698:9224 1:N:0:AGAGTC
TCTGTGAAACAGGATTAGATACCCTGGTAGTCCACGCCGTAAACGATGATAACTAGCTGTCCGGACACTTGGTGGTTGGGTGGCGCAGCTAACGCATTAAACATTCCGCCTGGGGAGTACGGTCGCAAGATTAAAACTCAAAGGAATTGACGGGGGCCCGCACAAGCGGTGGAGCATGTGGTTTAATTCGAAGCAACGCGAAGAACCTTACCAGGCCTTGACATGCAGAGAACTTTCCAGAGATGGATTGGTGCCTTCGGGAACTCTGACACAGGTACTGCATGGCTGTCGTCAGCTCGTG
+
CCCCCFGFFGC@8<DG-CCEFGFGFGGGGGEGDFF7+CCF7FFEGFCCC<FFCFC9FEFEFCDF:CECEAE@FC7C7BFBCGDGGG7@:FEFGGGGEGFFFA<DF9DCCEEFF7BC:+BFF7:+@F7FGGGGAFFGGGGGFGDGDAFFGDG7FGG7>FGG@CEFGDFECFFE<FC7FGBFCF:CFGG,CCF7CFGGFGF7FGGGGGGCG:<0<FC>*<EGFGGGFG+:CFFGGGG7<7@FFFG+C@C+:6*2A9CF?CCD525C+<C9C79FC>C++02AFG+:0**;FC/;CEEE9<C77
@M01751:259:000000000-C669V:1:1102:18292:9399 1:N:0:AGAGTC
TCTGTGAAACAGGATTAGATACCCTGGTAGTCCACGCCGTAAACGATGATAACTAGCTGTCCGGGGACTTGGTCTTTGGGTGGCGCAGCTAACGCATTAAGTTATCCGCCTGGGGAGTACGGTCGCAAGGTTAAAACTCAAATGAATTGACGGGGGCCCGCACAAGCGGTGGAGCATGTGGTTTAATTCGAAGCAACGCGAAGAACCTTACCAGGCCTTGACATGCAGAGAACTTTCCAGAGATGGATTGGTGCCTTCGGGAACTCTGACACAGGTGCTGCATGGCTGTCGTCAGCTCGTG
+
CCCCCGGGGGGGGGGGGGGGGGGGGGGGGGGGGGGGGGGGGGGGGGGGGGGGGGGGGGGGGGGGGGGGGGGGGGGGGGGGGGGGGGGGGGGGGGGGGGGGGGGGGGGGGGGGGGGGGGGGGGGGGGGGGGGGGGGGGGGGGGFGFGGGGGGGGGGGGGGGGGGGGGGGGECFGGGGGGGGGGGGGGGGGGGGGGGGGGGGGGGGGGGFGGGGGGGGGGGGGGGGGGGGGGGGGFFGGGGGGGGGGGGGGGGGGGGGEGGGGEGGGCGGGGGGGGGGFGGGGGGFCFGDGGFGGGGGFGGGC
@M01751:259:000000000-C669V:1:1102:8537:9590 1:N:0:AGAGTC
TCTGTGAAACAGGATTAGATACCCTGGTAGTCCACGCCGTAAACGATGTCAACTAGCCGTTGGGATCCTTGAGATCTTAGTGGCGCAGCTAACGCATTAAGTTGACCGCCTGGGGAGTACGGCCGCAAGGTTAAAACTCAAATGAATTGACGGGGGCCCGCACAAGCGGTGGAGCATGTGGTTTAATTCGAAGCAACGCGAAGAACCTTACCAGGCCTTGACATGCAGAGAACTTTCCAGAGATGGATTGGTGCCTTCGGGAACTCTGACACAGGTGCTGCATGGCTGTCGTCAGCTCGTG
+
CCCCCGGGGGGGGGGGGGGGGGGGGGGGGGGGGGGGGGGGGGGGGGGGGGGGGGGGGGGGGGGGGFGGGGGDGGGGGGGGGGGGGGGGGGGFGGGGGGGGGGGCFGGGGGGGGGGGGGGGGGGGGGGGGGGGGGGGGGGGGGGGGGGGGGGGGGGGGGGGGGGGGGGGGGGGGGGGGGGGGEGGGGGGGGGGGGGGGGGGGGGGGGGGGGGGGGG5EGFFECFGGGGFGGGGGGGGGGGGGGGGGGGGGGDGGGGGGCFGGGGGGFGGCEGGFGGGGGFGGGGGGGGGGGGGGGGDFGGE5
@M01751:259:000000000-C669V:1:1102:16566:9671 1:N:0:AGAGTC
TCTGTGAAACCGGATTAGATACCCTGGTAGTCCACGCCGTAAACGTTGGGCGCTAGGTGTGGGGGCCATTCCACGGTCTCCGTGCCGCAGCTAACGCATTAAGCGCCCCGCCTGGGGAGTACGGCCGCAAGGCTAAAACTCAAAGGAATTGACGGGGGCCCGCACAAGCGGTGGATTATGTGGTTTAATTCGATGATACGCGAGGAACCTTACCAAGGCTTAAATGGGAAATGACAGGTTTAGAAATAGACTTTTCTTCGGACATTTTTCAAGGTGCTGCATGGTTGTCGTCAGCTCGTGC
+
CCCCCGGGGGGGGFGGGGGGGGGGGGGGGGGGGGGGGGGGGGGGGEFFEFGGGGGGGGGGGGGGGGGGGGGGGGGGGGGGGGGGGGGGGGGGFFEGGGGGGGGGGGGGGGGGGGGFGGGGGGGGGFFGGGDFFGGFGGGCFGGGGFGGFFFGGGGGGGGGGCECGGGGGGGGGGEFGCCGGGGGFGGGGGGFFFGCCGFGGGGGGGGGFGFFGEG?@FGCGGGGGGGGFFGGGGFCFGGGGGGCGGGFGGGGGGGFFGGGG>EDFGGGGCFFCCFGCFCE?FGDGGGGGGGGDG?FGC575
@M01751:259:000000000-C669V:1:1102:15801:9674 1:N:0:AGAGTC
TCTGTGAAACAGGATTAGATACCCTGGTAGTCCACGCCCTAAACGATGTCAACTGGTTGTTGGGTCTTAACTGACTCAGTAACGAAGCTAACGCGTGAAGTTGACCGCCTGGGGAGTACGGCCGCAAGGTTGAAACTCAAAGGAATTGACGGGGACCCGCACAAGCGGTGGATGATGTGGTTTAATTCGATGCAACGCGAAAAACCTTACCCACCTTTGACATGGCAGGAACTTACCAGAGATGGTTTGGTGCTCGAAAGAGAACCTGCACACAGGTGCTGCATGGCTGTCGTCAGCTCGT
+
CCCCCGGGGGGGGGGGGGGGGGGGGGGGGGGGGGGGGGGGGGGGG7FGFGGFGGGGFGGGGGGGGGGGGGGGGGGGGGGGFFGGGDGEGGGGDGGG7F@EFGDGGGGGGGGGFGGDFCGEEGFEGGGGGAE<FGGGGGGGGGGFFGGFCCFGGGGGGGGGGGGGGGGGGGGFGGFGGGGGF@CGF;FGCFGGGGGGGGGGGGGG7FGGGEGGGGGGGGGFGGGGGGGGGDGGGGGGGGGGFFGGFFFGCGGFGGGCEGG5;CF?8CFGGGGGGGGGGFGFCFFGGGGGGFFGGGGGGGGE:
@M01751:259:000000000-C669V:1:1102:23732:9684 1:N:0:AGAGTC
TCTGTGAAACAGGATTAGATACCCTGGTAGTCCACGCCGTAAACGATGCTAACTCGTTTTTGGAATGTAAGTTTCAGAGACTAAGCGAAAGTGATAAGTTAGCCACCTGGGGAGTACGAACGCAAGTTTGAAACTCAAAGGAATTGACGGGGGCCCGCACAAGCGGTGGATTATGTGGTTTAATTCGATGATACGCGAGGAACCTTACCAAGGCTTAAATGGGAAATGACAGGTTTAGAAATAGACTTTTCTTCGGACATTTTTCAAGGTGCTGCATGGTTGTCGTCAGCTCGTGCCGTGG
+
CCCCCGGGGGGGGGGGGGGGGGGGGGGGGGGGGGGGGGGGGGGGGGGGGGGGGGGGGGFGGGGGGGGGGGGGFGGGGGGGGGGFGGGGGGGGGGGGGGGGGGGGGGGFGFFGGGGGGGGGGGGC@FGGGGGGGGGGGGGACFGGGGGGGGGGGGGGGGGGGGGGGGCFG:CFGGFGGGGGFFGDFFGFGGGGGGCGD1FEFGGGGGGGGGGGGGFFGGGGGGGGGFGGGGFCFGGGGGGFFGGGGGGGGGGGGGGDGGGGGGGGGGGGGGGGGGGGGGGFCGGGDGGGGGE8EGGG*::7*
@M01751:259:000000000-C669V:1:1102:6188:9743 1:N:0:AGAGTC
TCTGTGAAACAGGATTAGATACCCTGGTAGTCCACGCCGTAAACGATGAATGCTAGGTGTTAGGGGTTTCGATACCCTTGGTGCCGAAGTTAACACATTAAGCATTCCGCCTGGGGAGTACGGTCGCAAGACTGAAACTCAAAGGAATTGACGGGGACCCGCACAAGCAGTGGAGTATGTGGTTTAATTCGAAGCAACGCGAAGAACCTTACCAGGTCTTGACATCCAACTAACGAGGCAGAGATGCGTTAGGTGCCCTTCGGGGAAAGTTGAGACAGGTGGTGCATGGTTGTCGTCAGCT
+
CCCCCGGGGGGGGGGGGGGGGGGGGGGGGGGGGGGGGGGGGGGGGGGGGGGGGGGGGGGGGGGGGGGGGGGGGGGGGGGGGGGGGGGGGGGGGGGGGGGGGGGGGGGGGGGGGGGGGGGGGGGGGGGGGGGGGGGGGGGGGGGGGGGGGGGGGGGGGGGGGGGGGGGGGG>CGGGGGGGGGGGGGGGGGGGGGGGGGGGGGGGGGGGGGGGGGGGGFGGGGGGGGFFGGGGGGGGDG8EGGGGGC9FC?ECEGGGGGGGGGGGEGGEFCFFFGGFFFGGGGGGGF?9FGGC>EGGGGGGG+
@M01751:259:000000000-C669V:1:1102:21206:9766 1:N:0:AGAGTC
CGCTGATACGTCATCCCCACCTTCCTCCGGTTTGTCACCGGCAGTCTCATTAGAGTGCCCAACTAAATGTAGCAACTAATGACAAGGGTTGCGCTCGTTGCGGGACTTAACCCAACATCTCACGACACGAGCTGACGACAGCCATGCAGCACCTGTGTGCAGGTTCTCTTTCGAGCACGAATCCATCTCTGGAAACTTCCTGCCATGTCAAAGGTGGGTAAGGTTTTTCGCGTTGCATCGAATTAAACCACATCATCCACCGCTTGTGCGGGTCCCCGTCAATTCCTTTGAGTTTCAACCT
+
CCCCCGGGGDGGGGGGGGGGGGGGGGGGGGGGDGGGGGGGGGGGGGGGGGGGGGGGGGGGGGGGGGGGGGGGGGGGGGGGGGGGGGGGGGGGGGGGGGGGGGGGGGGGGGGGGGGGGGGGGGGGGGGGGGGGGGGGGGGGEGGGGGGGGGGGGGGGGGGGGGGGGGGGGGGGGGGGGGDCFGGGGGGFGGGGGGGGGGGGGGGGGGGGGGGFGGGGGGGGFGGGGGGGGGDGGGGGGGGEGGGFGGGGGGGGGGGGGGFFGDGEGGGCFGGGGGGGGGGGGDGGGGGGGFFGGGGGGGGG?
@M01751:259:000000000-C669V:1:1102:18478:9839 1:N:0:AGAGTC
TCTGTGAAACCGGATTAGATACCCTGGTAGTCCACGCCGTAAACGATGTCAACTAGCCGTTGGAATCCTTGAGATTTTAGTGGCGCAGCTAACGCATTAAGTTGACCGCCTGGGGAGTACGGCCGCAAGGTTAAAACTCAAATGAATTGACGGGGGCCCGCACAAGCGGTGGAGCATGTGGTTTAATTCGAAGCAACGCGAAGAACCTTACCAGGCCTTGACATGCAGAGAACTTTCCAGAGATGGATTGGTGCCTTCGGGAACTCTGACACAGGTGCTGCATGGCTGTCGTCAGCTCGTG
+
CCCCCGGGGGGGGGGGGGGGGGGGGGGGGGGGGGGGGGGGGGGGGGGGGGGGGGGGGGGGGGGFGGGGGGGGG<FFGGGGGGGGGGGGGGGGGGGGGGGGGGGGGGGGGGGGGGGGGGGGGGGFGGGGGGGGGGGGGGGGGGGGGGGGGGGGGGGGGGGGGGGGGGGGGGGGGGGGGGGGGGGGGGGGFGGGGGGGGGGGGGGGGGGGGGGFGGGGGGGGGGGGGGGGDC>FGGFGGFGG7CEGGGGGGGGGDFGGGGGGGGGGGGGGFGGGFGGGGFFGGGGGGGGGGGEFGGGGGGDEF
@M01751:259:000000000-C669V:1:1102:15614:9901 1:N:0:AGAGTC
TCTGTGAAACAGGATTAGATACCCTGGTAGTCCACCCCGTAAACGTTGGGAACTAGTTGTGGGGTCCATTCCACGGATTCCGTGACGCAGCTAACGCATTAAGTTCCCCGCCTGGGGAGTACGGCCGCAAGGCTAAAACTCAAAGGAATTGACGGGGACCCGCACAAGCGGCGGAGCATGCGGATTAATTCGATGCAACGAGAAGAACCTTACCAAGGCTTGACATATACGAGAACGGGCTAGAAATGGTCAACTCTTTGGACACTCGTAAACAGGTGGTGCATGGTTGTCGTCAGCTCGT
+
CCCCCGGGGGGFGCEFGFGGGFFGGGCGGFGGFGGGGGGFGEGGGC<CFDEFGGFGEGGGGGGC:@FGEFFFDFEDEFE<<FGGEGGGGGFGGFFFGGGGGG9FFFF<EF@FCFG=FCE?EFFG7FG7C:C7@DBDFGGGGGGFGGFFGFCDEEEC@FCFGGGGGGG7CFFGDGGDFF<<,<C7F*<FCCFGGGFGFGFE*/:EA<CGC*<:8CEGCFGGFC*69@CGGFGGGGGGDGCE*;52<E9CCCGG++<9AFGG+<F+*<CCGCGF9+8A<+1229+0:8AC*1+CCC=CE96=C
@M01751:259:000000000-C669V:1:1102:3619:9908 1:N:0:AGAGTC
TCTGTGAAACAGGATTAGATACCCTGGTAGTCCACGCCGTAAACGATGTCAACTAGCCGTTGGAATCCTTGAGATTTTAGTGGCGCAGCTAACGCATTAAGTTGACCGCCTGGGGAGTACGGCCGCAAGGTTAAAACTCAAATGAATTGACGGGGGCCCGCACAAGCGGTGGAGCATGTGGTTTAATTCGAAGCAACGCGAAGAACCTTACCAGGCCTTGACATGCAGAGAACTTTCCAGAGATGGATTGGTGCCTTCGGGAACTCTGACACAGGTGCTGCATGGCTGTCGTCAGCTCGTT
+
CCCCCGGGGGGGGGGGGGGGGGGGGGGGGGGGGGGGGGGGGGGGGGGGGGGGGGGGGGGGGGCGGGGDGGFFF<EFGGFGGGGGGGGGGGGFGGEDGGGGGGGGGGGGGGGGGGGGGGGGGGGGGGGDGGGGGGGGGGGGGGGGGGGGGGGGEGGDGGGGGGGGGGGGGGGGGGGFGCFGGGGGGGGGGGGGEGGGGGGGGGGGGGGGFGGGGCEGGGGGGGGFFFFFFGGFGGGGGFFG?FGGGGFGFGFGGGFGGFFEGGEFCEGGGFGFGGGG6?FG6CFGGGGDGGGGFFEF9FGG*
@M01751:259:000000000-C669V:1:1102:26137:9939 1:N:0:AGAGTC
TCTGTGAAACCGGTTTAGATACCCTGGTAGTCCACGCCGTAAACGATGTCGACTTGGAGGTTGTTCCCTTTAGGAGTGGCTACCAGAGCTAACGCGTTAATTCGACCGCCTGGGGAGTACGGACGCAAGGTTAAAACTCAAATGAATTGACGGGGGCCCGCACAAGCGGTGGAGCATGTGGTTTAATTCGATGCAACGAGAAGAACCTTACCTACTCTTGACATCTATGGTATTTGGCAGAGATGCCTTAGTGCCTTCGGGAACCGTGAGACAGGTGCAGCATGGCTGTCGTTAGCTCGTG
+
CCBCB<EFAF8+@6@,CFE-F@CF9C@<FD6CCF<CC8+@,6DCF+CFFAFCC@C<,6E,6C<C<FF,,C,:CC,6C8,,:,9@,:,C<,C<=,:>FDC,,C,CC:+++@FFD7@+4BDE=++@:+>=@7F<F?A,><9F,3@<,,,C<,FC+5+@>111*CBFGG,C@FE:<,,=C<F9FG724:?,<F,,?FCF,=**1<F,<:*:F7@+<+89+<@<<E?FF?F+<C++<@FG+0<*2;:<+C89@FGGC7+<9+*/:E8C;/1A8;+3**;C+6+2<0:?*ACE*9A8**27:<E5>
@M01751:259:000000000-C669V:1:1102:23634:10003 1:N:0:AGAGTC
CGCTGATACGTCATCCCCACCTTCCTCTCTACTTGCGTAGGCAGTCTCACTAGAGTCCCCAACTTAATGATGGCCACTAGTGACAGGGGTTGCGCTCGTTGCAGGACTTAACCTAACACCTCACGGCACGAGCTGACGACAACCATGCAGCACCTTGAAAAATGTCCGAAGAAAAGTCTATTTCTAACCCTGTCATTTCCCATTTAAGCCTTGGTAAGGTTCCTCGCGTATCATCGAATTAAACCACATAATCCACCGCTTGTGCGGGCGCCCGTCAATTCCTTTGAGTTTCAAACTTGCG
+
CCCCCGAFECEFGFGGGCFFGFGGF9FGFG9FFF9A@ECFGGGG<EFEAFC9FFFDGEDFGGGGGGCGCGGFG8,CDEGGEGGGDFFGGGEEDFCEGGGGGCF9EFGFFF9FFFFG<8EF,A9E=FFGGFDFEF8??E7>+@<CCFFGGGGGCDDC,B,C,BD9<CD>FGCEFGFDBFC<@,@=FFC,@CFE>FGFGFDF:FFFGGGC9F7FF:F;,::;FFFGGEECGGGGFGGEGDEFGC9C@CFF6C9BFBCCF5BEEFEF?>5EG*//*:1?C=G9@+:?CF78<@?C?<9CFFGG5
@M01751:259:000000000-C669V:1:1102:7670:10033 1:N:0:AGAGTC
TCTGTGAAACAGGATTAGATACCCTGGTAGTCCACCCCGTAAACGTTGGGAACTAGTTGTGGGGTCCATTCCACGGATTCCGTGACGCAGCTAACGCATTAAGTTCCCCGCCTGGGGAGTACGGCCGCAAGGCTAAAACTCAAAGGAATTGACGGGGACCCGCACAAGCGGCGGAGCATGCGGATTAATTCGATGCAACGCGAAGAACCTTACCAAGGCTTGACATATAGAGGAAACGTCTGGAAACAGTCGCCCCGCAAGGTCTATATACAGGTGGTGCATGGTTGTCGTCAGCTAGTGT
+
CCCCACFFFFFF?FFCFFGGFGCA<EFGGGCFAFGAF@CFFEGDCFCFFGGGFFF9FFEC,FFFCE,6C@FD<:CEGEG@9<,CD<F@+@:CCE=FEDFCGFGGGGAEFG@C7AFGGE:4EFCFEGGGCG7FFFFGGGFGGA=?F<FC@FGGGGGDEEF:FGGBFFGA,>FFEF<FF:CBFE7<1<:CCFE*C?FGGGDGGEGGDE<C*AE7FD?E8EFCF5EFCEEGGCCG8F8E6C8F*AFF6EFGG?EC88;>E8***;AC:+:<<+3ACGGGGG=7CCFC@9E8+8A**/C9++++3
@M01751:259:000000000-C669V:1:1102:11380:10056 1:N:0:AGAGTC
CGCTGATACGTCATCCCCACCTTCCTCCGGTTTGTCACCGGCAGTCCCATTAGAGTGCTCAACTGAATGTAGCCACTAATGGCAAGGGTTGCGCTCGTTGCGGGACTTAACCCAACATCTCACGACACGAGCTGACGACAGCCATGCAGCACCTGTGTGCAGGTTCTCTTTCGAGCACCAAACCATCTCTGGTAAGTTCCTGCCATGTCAAAGGTGGGTAAGGTTTTTCGCGTTGCATCGAATTAAACCACATCATCCACCGCTTGTGCGGGTCCCCGTCAATTCCTTTGAGTTTCAACCT
+
CCCCCGGGGGGGGGGGGGGGGGGGGGGGGGGGGGGGGGGGGGGGGGCGGGGGGGGGGGGGGGGGGGGGGGGGG9FGGGGGFGGGGGGGFGGGGGGGGGGGGGGGGGGGGGGGGGGGGGGGGGGGGGGGGGGGGGGGGGGGGGGGGGFFGGGGGGGGFGGGGGGGGGGGGFGGGGFGGGGGGFGGGGE;FGGGGGGGFGFGGGGGGGGGCFGGFGGGGGGGGGGGGGGGGGGGGGCFFFGGGGGGGGGGGGG8?FFF?GEGFEGGGCG6FEEGEGGGGEGGGGGGGFGGGF@>FGGGGGGF6
@M01751:259:000000000-C669V:1:1102:23505:10123 1:N:0:AGAGTC
CGCTGATACGTCATCCCCACCTTCCTCTCTACTTGCGTAGGCAGTCTCACTAGAGTCCCCAACTTAATGATGGCAACTAGTGACAGGGGTTGCGCTCGTTGCAGGACTTAACCTAACACCTCACGGCACGAGCTGACGACAACCATGCAGCACCTTGAAAAATGTCCGAAGAAAAGTCTATTTCTAAACCTGTCATTTCCCATTTAAGCCTTGGTAAGGTTCATCGCGTATCATCGAATTAAACCACATAATCCACAGCTTGTGCGGGCCCCCGTCAATTCCTTTGAGTTTTAGCCTTTCG
+
CCC<<FFGD8<EBFGGCFGEEDG8FCFFFGFGGCFFFGGGDFACF@@FGFFGC,;EFDFGGGGGGGGF<FFGGGFGGFGG<FGDFCFCE:@:F=7C?F>F<,,9,BCFCEF<5EC,4EFG8,=@87+FEEFCE>C9F+++@B3CFD<<<<FGFF8@,BDA<EGGGGGF@F:C,>>FCAFF=<DAFF<F::>FEF;D@FFF,7@F@;;?,>FF:,>F9C7FFF,,FFDB<:F7ACFGGDFFCE9E888C8CF92++3+3*:9+B++;*:8>8CE88AE=?FGGGGGF?@<<<CEFFDGC+<*
@M01751:259:000000000-C669V:1:1102:2495:10165 1:N:0:AGAGTC
CGCTGATACGTCATCCCCACCTTCCTCCGGTTTATCACCGGCAGTCTCCTTTGAGTTCCCGACCGAATCGCTGGCAACAAAGGATAAGGGTTGCGCTCGTTGCGGGACTTAACCCAACATTTCACAACACGAGCTGACGACAGCCAAGCAGCACCTGTCTCAGAGTTCCCGAAGGCACCAAAGCATCTCTGCTAAGTTCTCTGGATGTCAAGAGTAGGTAAGGTTCTTCGCGTTGCATCGAATTAAACCACATGCTCCAACGCTTGTGCGGGCCCCCGTCAATTCATTTGAGTTTTACCCT
+
CCCCCGFGG?EGGGFGGGFGECEFFFGEF6@@-FCFFGGGEGGGFFA9CF9DFFCGGGGGDGGGGFF,B@FGGCC@F<FDDEFF,EEC9FFFFE:C7CBC<4CFC+FCECFGGGFGGGGFCDEFGGGGGGGDFF>F9,BBCCEECF,:@FFFGGGG:FDCDGGGGGGGGCEEFFCDGGGGFGGG7=FGGGFGFFGCGGC?FFBFF9C:FFFGGFGGC<<FCFGGGGFG9:FC?EEGGG?C?6CFFFC?FG58C?F70@6+<?EE:::+<?C8E5C5:*2CC8@??F+<+<0@+<@FG+<F9
@M01751:259:000000000-C669V:1:1102:5282:10351 1:N:0:AGAGTC
TCTGTGAAACAGGATTAGATACCCTGGTAGTCCACGCCGTAAACGATGAATGCTAGGTGTTAGGGGTTTCGATACCCTTGGTGCCGAAGTTAACTCATTAAGCATTCCGCCTGGGGAGTACGGTCGCAAGACTGAAACTCAAAGGAATTGACGGGGACCCGCACAATCAGTGGAGTATGTGGTTTAATTCGAAGCAACGCGAAGAACCTTACCAGGTCTTGACATCCAACTAACGAGGCAGAGATGCGTTAGGTGCCCTTCGGGGAAAGTTGAGACAGGTGGTGCATGGTTGTCGTCAGCT
+
CCCCCGGGGGGGGGGGGGGGGGGGGGGGGGGGGGGGGGGGGGGGGGGGGGGGGGGGGGGGGGGGGGGGGGGGGDEFGGGGFGGGGGGGGGGGGGGGGGGGGGGGGGGGGGGGGGGGGGGGGGGGGGGGGGGGGGGGGGGGGGGGGFGFGGGGGGGGGGGGGGGGGGGGGGFGGFGGGGGGGGGGGGGGGFFGGDGGGGGGGGGGGGGGGFGGFGGGGGGGCFGGGGGGGGGGFFDEG@EGGGCEFCGCGGGGGGGGGGFFGFGDGGGGGGGGGGGGGGCFGGDGGGCCFGC8EFGGGFCC<
@M01751:259:000000000-C669V:1:1102:21351:10374 1:N:0:AGAGTC
TCTGTGAAACAGGATTAGATACCCTGGTAGTCCACGCCGTAAACGATGTCGACTTGGAGGTTGTTCCCTTGAGGAGTGGCTTCCGGAGCTAACGCGTTAAGTCGACCGCCTGGGGAGTACGGCCGCAAGGTTAAAACTCTAAGGAATTGTCGGGGGCCCGCACAAGCGGCGGAGCATGCGGATTACTTCGATGCAACGCGAAGAAACTTACCAAGGCTTGACATGAACCGGAACGGCGCAGAGATGTGTCGGCCACTTGTGGCCGGTTTACAGGTGGTGCATGGTTGTCGTCCGCTCCGGT
+
C<CC@FFF9C,,<FGCEFA<-<8F@C,;CC<FCF<F+C:FFGECEFGFFAAFG:@,@<<:@8F@,<FCFG<,6,:@FEFGC<FGDC:@FFGFCFDCGG>GCFFE=F=+@F>77FG@FCCF7=BCECFDB<B<B9B93BF,,C<8F=@AC,@:C7FCF@:>:@*=FC77<FCCEGGGGG?CE5?8?+<<F>F+C8:<+/:8?5*;+*2CC0:++<CF*<***+CF67A:1?C**/;88C>?>8:*<003<<*?88*;E++3:*CF>*/2;?CF<6EC*/;C?9<6A2AC7*;**//88***2
@M01751:259:000000000-C669V:1:1102:22017:10395 1:N:0:AGAGTC
TCTGTGAAACAGGTTTAGATACCCTGGTAGTCCACGCCGTAAACGATGATAACTAGCTGTCCGGGCACTTGGTGCTTGGGTGGCGCAGCTAACGCAGTAAGTTATCCGCCTGGGGAGTACGGCCGCAAGGTTAAAACTCAAAGGAATTGACGGGGGCCTGCACAAGCGGTGGAGCATGTGGTTTAATTCGAAGCAACGCGCAGAACCTTACCAGCGTTTGACATGTCCGGACGATTTCCAGAGATGGATTGGTGCCTTCGGGAACTCTGACACAGGTGCTGCATGGCTGTCGTCAGCTCGG
+
CC9CCDAEGGD<<6;EEFFFEEGGGGGFFGCEGEEGEF@FE>FFD+CF<E,CFGDFDDDEFFD:FFGGGGGDDDFDCEEGC:C8+B@CGCF,<CCG+BF9FCFF<FF7F=FFGGDGGEDGG7F>FFGEEG<FEFFC,5:FFBF<BDF@DCGEGCEGG7FGGGFGGF>FE:FCBCG*,8CC9A*<<,,;;CCFFGFFFGGGGC:*<B8CCEC8C+2:/;C;:C+<?EECCEEEG>CFG+<?9?G0+<8*2<>F:CC?9CFG5588FF@C++0++*2*<6803@+<EF>FGC?88;8E@CG5*
@M01751:259:000000000-C669V:1:1102:24315:10447 1:N:0:AGAGTC
TCTGTGAAACAGGATTAGATACCCTGGTAGTCCACGCCGTAAACGTTGGGCGCTAGATGTAGGGACCTTTCCACGGTTTCTGTGTCGTAGCTAACGCATTAAGCGCCCCGCCTGGGGAGTACGGCCGCAAGGCTAAAACTCAAAGGAATTGACGGGGGCCCGCACAAGCGGCGGAGCATGCGGATTAATTCGATGCAACGCGAAGAACCTTACCAAGGCTTGACATACACCGGAAACGGCCAGAGATGGTCGCCCCCTTGTGGTCGGTGTACCGGTGGTGCCTGGTTGTCGTCAGCTCGTG
+
CCCCCGGGGGGGGGGGGGGGGGGGGGGGGFGGGGGGGGGGGDGGGEGGGGGGGDGGGGGGDGGGGGGGGGGGGGGGGGGGGGGGDEGGGGGGGGFFGGGGGGGCCGGEBEGGGGGGDGEGGGGDGGGGGGGFGGC<DFGGGGGFGGFGGGGGGGGGGGGGGGGGGG:CFEGGGGGGGGGGGEGGEGGGGGEGGFGGGGGGGGGGGGGGGGGGGFGF>CFEFGGGGG7@9?FGGGGDGG>ECEF>CFFGFGGGD>EGGGG6<FGC0:EEGEFD9;ECGGGFG*99E6<CCCGFG>C6EEEE7
@M01751:259:000000000-C669V:1:1102:13103:10468 1:N:0:AGAGTC
TCTGTGAAACAGGATTAGATACCCTGGTAGTCCACGCCGTAAACGATGAATGTTAGCCGTCGGGCAGTTGACTGTTCGGTGGCGCAGCTAACGCATTAAACATTCCGCCTGGGGAGTACGGTCGCAAGATTAAAACTCAAAGGAATTGACGGGGGCCCGCACAAGCGGTGGAGCATGTGGTTTAATTCGAAGCAACGCGCAGAACCTTACCAGCTCTTGACATTCGGGGTATGGGCAGTGGAGACATTGTCCTTCAGTTAGGCTGGCCCCAGAACAGGTGCTGCATGGCTGTCGTCAGCTC
+
CCCCCGGGGGGGGDGGGGGGGGGGFGGGGGGGGGGGGGGEGGGGGGGGFGGGGGGAFGGCGGGGGGGGGGGGGGGGFGGGGGGGGGGGGGGGGGGGGGEFFGGDFGGGGFGGGGGGEGGGGGGGGGGGGGGGGGGGGGGGGGGGGGGGGGGGGGGGGGGGGGGGCDGGFGGGGGGCEFCFCGGGGGGGGFGGEGFGGGGGGDCFGGGGGFGGGGGGGGGGFEGFGGGEGCECEGGGGGFGGC5+;*<@FGGGGFGGGGGFGGGGDE5FCCECGEGGF=FCC7<FCGF8F?=CE>FGFGFC<
@M01751:259:000000000-C669V:1:1102:3798:10480 1:N:0:AGAGTC
TCTGTGAAACAGGATTAGATACCCTGGTAGTCCACGCCGTAAACGATGTCAACTAGCCGTTGGGATCCTTGAGATCTTAGTGGCGCAGCTAACGCATTAAGTTGACCGCCTGGGGAGTACGGCCGCAAGGTTAAAACTCAAATGAATTGACGGGGGCCCGCACAAGCGGTGGAGCATGTGGTTTAATTCGAAGCAACGCGAAGAACCTTACCTGGCCTTGACATGCTGAGAACTTTCCAGAGATGGATTGGTGCCTTCGGGAACTCAGACACAGGTGCTGCATGGCTGTCGTCAGCTCGTG
+
CCCCCGGGGGGGGGGGDGGGGGGFGFGGGGGGGFGEGGEFEFGGGGGGGGGGGGGGFFEFFGGGGFGG9EGGGEGGGGDGGFGGCEFEGGGGGGGGGGGFGGGGGGGGGE:BFFEGEGGGGGGDCCE7FGGGCFFGAEGGGFGGGGFGGGFGEEGEEDEG7FFGCGFFGGDGCFFGGGGGG:CFFFGGGGGFGGGFGGGGGGGG88EFGGGGGGGGGGFFGFGG6FGGF5@F?EFGFFGGFGGGFFF?C>EGC7FCCCCE>8?@FFF6+<@@FECE@F:FFGFFG***:CF8F>CD7?E57
@M01751:259:000000000-C669V:1:1102:15536:10487 1:N:0:AGAGTC
CGCTGATACGTCATCCCCACCTTCCTCCGGTTTGTCACCGGCAGTCTCCTTAGAGTGCCCACCATAACGTGCTGGTAACTAAGGACAAGGGTTGCGCTCGTTACGGGACTTAACCCAACATCTCACGACACGAGCTGACGACAGCCATGCAGCACCTGTGTCAGAGTTCCCGAAGGCACCAATCCATCTCTGGAAAGTTCTCTGCATGTCAAGGCCTGGTAAGGTTCTTCGCGTTGCTTCGAATTAAACCACATGCTCCACCGCTTGTGCGGGCCCCCGTCAATTCATTTGAGTTTTAACC
+
CCCCCGGGGGGGGGGGGGGGGGGGGGGGGGGGDGGGGGGGGGGGGGGGGGGGGGGGGGGGGGGGGGGGGGGGGGGGGFGGGGGGGGGGGGGGGGGGGGGGGGGGGGGGGGGGGGGGGGGGGGCFGGGGGGGGGGGGGGGGGGGGGGGGGGGGGGGGGGGGFGGGGGGGGGGGGGGGGGGGGGGGGGGGGGFGGGGDFGGGGGGGGGGGGGGB<FFGGGFGFGGGGGGGGGFGGGGGGGGGGGGGGGGGG?CFGGCFFGGGGGGGG>ECCFGEGEGGGGGGG5?FFGGGGGG7@FGGGGGF7
@M01751:259:000000000-C669V:1:1102:22780:10560 1:N:0:AGAGTC
CGCTGATACGTCATCCCCACCTTCCTCTCGGCTTATCACCGGCAGTCCCCTTAGAGTGCCCAACTAAATGCTGGCAACTAAGGGCGAGGGTTGCGCTCGTTGCGGGACTTAACCCAACATCTCACGACACGAGCTGACGACAGCCATGCAGCACCTGTTCTGGGGCCAGCCTAACTGAAGGACAATGTCTCCACTGCCCATACCCCGAATGTCAAGAGCTGGTAAGGTTCTGCGCGTTGCTTCGAATTAAACCACATGCTCCACCGCTTGTGCGGGCCCCCGTCAATTCCTTTGAGTTTTA
+
CCCCCGGGGGGGGGGGGGGGGGGGGGGGGGGGGGGGGFGGGGGGGGGGGGGGGGGGGGGGGGGGGGGGGGGGGGGGFFGGGGGGGGGGGGGGGFGGGGGGGGGGGGGGGGGGGGGGGGGGFFGGGGGGGGGGGGGGGGGGGGGGGGGGGGGGGGGGGGGGGGGGGDEGGGGGGGGGGGGGGGGGGGGGGGGGGGGGGGGGGGGGFGCCGGGFFGGGGGGGGGGGGGDFGGGGGGGGEEEGGGGGGEFGGGGGGGGGGGGGGGFFGGEGEFG6CEGEGGGGGCEGGGGGGGGGGG@FGGGG+
@M01751:259:000000000-C669V:1:1102:16207:10642 1:N:0:AGAGTC
CGCTGATACGTCATCCCCACCTTCCTCCGGTTTATCACCGGCAGTCTCCTTTGAGTTCCCGACCGAATCGCTGGCAACAAAGGATAAGGGTTGCGCTCGTTGCGGGACTTAACCCAACATTTCACAACACGAGCTGACGACAGCCATGCAGCACCTGTCTCACGGTTCCCGAAGGCACTGAGGCATCTCTGCCGAATTCCGTGGATGTCAAGAGTAGGTAAGGTTCTTCGCGTTGCATCGAATTAAACCACATGCTCCACCGCTTGTGCGGGCCCCCGTCAATTCCTTTGAGTTTCAACCT
+
CCCCCGGGFFGGGGGGGGGGGGGGGGGGGGGGGGGGGGGGGGGGGGGGGGGGGGGGFGGGGGGGGC6BCCGGGGGGGGGGGGGGGGGGFGGGGGGGGGEGGGGGEGGGGGGGGGGGGGGGGGGGGGGGGGGGGGGGGGGGGGDGGGGGGGGEGGGFGGGGGGGFGGGGGFGGGGGGGGGGGFGGGGGCC<AFGGGGGFFGGGGGGGGGG,CFFDFGGGGGFGGGGGGGGFGGGGDGGGF5@FFFGFFGGGGFCFGFGGGGG>5*ACFCFEGGGGGEGDEGD>FEGGGGGFDDCFGGGFGG6
@M01751:259:000000000-C669V:1:1102:10290:10659 1:N:0:AGAGTC
TCTGTGAAACAGGATTAGATACCCTGGTAGTCCACGCCGTAAACGATGCTAACTCGTTTTTGGAATGTAAGTTTCAGAGACTAAGCGAAAGTGATAAGTTAGCCACCTGGGGAGTACGAACGCAAGTTTGAAACTCAAAGGAATTGACGGGGGCCCGCACAAGCGGTGGATTATGTGGTTTAATTCGATGATACGCGAGGAACCTTACCAAGGCTTAAATGGGAAATGACAGGTTTAGAAATAGACTTTTCTTCGGACATTTTTCAAGGTGCTGCATGGTTGTCGTCAGCTCGTGCCGTGA
+
CCCCCGGGGGGGGGGGGGGGGGGGGGGGGGGGGGGGGGGGGGGGGGGGGGGGGGGGFGGGGGGGGGGGGGGGGGGGGGGGGGGGGGGGGGFGGGGGDFGGGGGGGGGGGGGGGGGGGGGGGGGGGGGGGGGGGGGGGGGGGGGGGGGGGGGGGGGGGGGGGGGGGGGGGGGGGGGGGGGGGGGFGGGGGGGGGGGGGGGGGGGGGGGFGGGGGGGGGGGGGGCGGGGGGGGGGGGGGGGGGGGGFGGGGGGFGGGGGGGGGGGGGGGFGGCGGGGGGGGGGGGGGFGGGGGGDGGGFGGG5
@M01751:259:000000000-C669V:1:1102:24346:10709 1:N:0:AGAGTC
TCTGTGAAACAGGATTAGATACCCTGGTAGTCCACGCCGTAAACGATGTCAACTAGCCGTTGGAATCCTTGAGATTTTAGTGGCGCAGCTAACGCATTAAGTTGACCGCCTGGGGAGTACGGCCGCAAGGTTAAAACTCAAATGAATTGACGGGGGCCCGCACAAGCGGTGGAGCATGTGGTTTAATTCGAAGCAACGCGAAGAACCTTACCAGGCCTTGACATGCAGAGAACTTTCCAGAGATGGATTGGTGCCTTCGGGAACTCTGACACAGGTGCTGCATGGCTGTCGTCAGCTCGTG
+
CCCCCGGGGGGGGGGGGGGGGGGGGGGGGGGGGGGGGGGGGGGGGGGGGGGGGGGGGGGGGGGGGGGGGGGGGGGGGGGGGGGGGGGGGGGGGGGGGGGGFGGGGGGGGGGGGGGGGGGGGGGGGGGGGGGGGGGGGGGGGGGGGGGGGGGEGGGGGGGGGGGGGGGGGFGGGGGGCFGGGGGGGGGGGGGGGGGGGGGGDGGGGGFGGGGFGGG>EGGGGGGGGGGGGGGGGGFGGGGGGGGGGGGGGC>CFFCGFGGGEG>CFGGGFFGFFF8FCFGEFFGGGGF>FGGGGFGGFGEE7
@M01751:259:000000000-C669V:1:1102:17403:10714 1:N:0:AGAGTC
CGCTGATACGTCATCCCCACCTTCCTCTCTACTTGCGTAGGCAGTCTCACTAGAGTCCCCAACTTAATGATGGCAACTAGTGACAGGGGTTGCGCTCGTTGCAGGACTTAACCTAACACCTCACGGCACGAGCTGACGACAACCATGCAGCACCTTGAAAAATGTCCGAAGAAAAGTCTATTTCTAAACCTGTCATTTCCCATTTAAGCCTTGGTAAGGTTCCTCGCGTATCATCGAATTAAACCACATAATCCACCGCTTGTGCGGGCCCCCGTCAATTCCTTTGAGTTTCAAACTTGCG
+
CCCCCGFGGGGGGGGGGGGGGGGGGGGGGGGGGGGGGGGGGGGGGGGGGGGGGGGGGGGGGGGGGGGGGGGGGGGGGGGGGGGGGGGGGGGGGGGGGGGGDGGGGGGGGGGGGFFGGGGGFGGGGGGGDGGGGGGGGGGGEGGGGGGGGGGGGGGGGGGGGGGGGGGGGGDGGGGGGGGGGGGGGGGGGGGGGGGGGGGGGGGGGGGGGFGGGDFGGGFFGGGGGGGGGGGGGGGGGGGGGGGGGGGGGGGGGGGGGEGGGGG?EGDEGGEDGGGGGGGGFGGGGFFCFGGG+C++<C7?5
@M01751:259:000000000-C669V:1:1102:4656:10762 1:N:0:AGAGTC
CGCTGATACGTCATCCCCACCTTCCTCCGGTTTGTCACCGGCAGTCTCCTTAGAGTGCCCACCATAACGTGCTGGTAACTAAGGACAAGGGTTGCGCTCGTTACGGGACTTAACCCAACATCTCACGACACGAGCTGACGACAGCCATGCAGCACCTGTGTCAGAGTTCCCGAAGGCACCAATCCATCTCTGGAAAGTTCTCTGCATGTCAAGGCCTGGTAAGGTTCTTCGCGTTGCTTCGAATTAAACCACATGCTCCACCGCTTGTGCGGGCCCCCGTCAATTCATTTGAGTTTTAACC
+
CCCCCGGGGGGGGGGGGGGGDGGEFFGGGGGGGGEDGGGGGGE:FGFGFGFGGGGGGGGGGGGGFGGGGGGGGGGFGFEFGGGGGGGGGGGGGGGDGGGGGGGGGGGGGGGFGGGGGGGGGC5?FGCGGGG@EGGGGGGCFDC@FFFFGGGGGFGFF<F<@FFGFGGGGFGGGG>CCFGGGGGFGGGGGCCDFGGGGFGGGGGGGGF;CGFGFCFFFGGGGF9C?FGGG9<CGBFG7FCFCCCGFGCCFFGGGGGCCGF8EF*:C/8C<9C8?CCCCE5/;?=<9:++CFF7A@7CC?<C+
@M01751:259:000000000-C669V:1:1102:6138:10780 1:N:0:AGAGTC
TCTGTGAAACCGGATTAGATACCCTGGTAGTCCACGCCGTAAACGATGCTAACTCGTTTTTGGAATGTAAGTTTCAGAGACTAAGCGAAAGTGATAAGTTAGCCACCTGGGGAGTACGAACGCAAGTTTGAAACTCAAAGGAATTGACGGGGGCCCGCACAAGCGGTGGATTATGTGGTTTAATTCGATGATACGCGAGGAACCTTACCAAGGCTTAAATGGGAAATGACAGGTTTAGAAATAGACTTTTCTTCGGACATTTTTCAAGGTGCTGCATGGTTGTCGTCAGCTCGTGCCGTGA
+
CCCCCGFGGGGGGGGGGGGGFGGGGGGGGFFGGGGGEFGGE;FGGGGGGGGGGGGGEGGGGDEGGGGGGGGGGGGGDGGGGGGGGGGG@CGGGFGEGGFGGGGGGGGGGFGDGCFEGGDFEGG+@CFFGG9DEFGGGGGCFFGEGGCFGGGGGGGGGGCEFECEFEEGGCFGGGGG9CECGGFGGGGGF9BEFGFGGDGGGGGGGGDFGGAFGGGGGBFG:FFGD8FEGG??*C?FEFFGC9@<+<?FGGGGGGFEGD*<FGFF?7CC6C<:EE?+A98FGEGC5AC*8CGG=C8EF5=5*
@M01751:259:000000000-C669V:1:1102:24593:10902 1:N:0:AGAGTC
CGCTGATACGTCATCCCCACCTTCCTCCGGTTTGTCACCGGCAGTCCCATTAGAGTGCTCAACTGAATGTAGCAACTAATGGCAAGGGTTGCGCTCGTTGCGGGACTTAACCCAACATCTCACGACACGAGCTGACGACAGCCATGCAGCACCTGTGTGCAGGTTCTCTTTCGAGCACCAAACCATCTCTGGTAAGTTCCTGCCATGTCAAAGGTGGGTAAGGTTTTTCGCGTTGCATCGAATTAAACCACATCATCCACCGCTTGTGCGGGTCCCCGTCAATTCCTTTGAGTTTCAACCT
+
CCCCCGGGGGGGGGGGGGGGGGGGGGGGGGGGGGGGGGGGGGGGGGGGFGGGGGGGGGGGGGGGGGGGGGGGGGGGGGGGGGGGGGGGGGGGGGGGGGGGGGGGGGGGGGGGGGGGGGGFGGGGBEGGGGGGGFGGGGGGGGGGGGG9DGGGGGGGGGGGGGGGGGFGGGGGGGGGGGGGGGGGGGGGGGGGGFFDGGCCF9FGGGGGGGGGGG9BFD::7FFGGGGGFGDGFG7CFCGCC:FFGGCFCGGFF@9C@C8FGEGGGG>ECGD5CEDGFE8CC>F9C7CFGCDGFG9+<+<:<
@M01751:259:000000000-C669V:1:1102:6217:10925 1:N:0:AGAGTC
CGCTGATACGTCATCCCCACCTTCCTCCAGCTTATCACTGGCAGTCCCTTTAGAGTGCCCAACCAAATGATGGCAACTAAAGGCGAGGGTTGCGCTCGTTGCGGGACTTAACCCAACATCTCACGACACGAGCTGACGACAGCCATGCAGCACCTGTATCCGGTCCAGCCGAACTGAAAGACACATCTCTGTGTCCGCGACCGGTATGTCAAGGGCTGGTAAGGTTCTGCGCGTTGCTTCGAATTAAACCACATGCTCCACCGCTTGTGCGGGCCCCCGTCAATTCCTTTGAGTTTCAACC
+
CCCCCGGGGGGGGGGGGGGGGGGGGGGGGGGGDGGGGGGGGGGGGGGGGGGGGGGGGGGGGGGGGGGGGGGGGGCFGGGGGGGGGGGGGGGGGGGGGGGGGGGGGGGGGGGGGGGGGGGGEGGGGGGGGGGGGGGGGGGGGGGGGGGGGGGGGGFGGGGGGDGGGGGGGGGGGGGFCGGGGGGGGGGGGGFFFFGGGGGGGGGGGGGGGGGGGGGGGGCCGGGGGGGGGGGGDGGCCGGGGGCFGFGGGGGGGGCGFGGEGGEEGG>C+@CEGGG:CECCEGGGGFFGGGF+8:@<EGGGF
@M01751:259:000000000-C669V:1:1102:21581:10958 1:N:0:AGAGTC
TCTGTGAAACAGGATTAGATACCCTGGTAGTCCACGCCGTAAACGATGTCGACTTGGAGGTTGTGCCCTTGAGGCGTGGCTTCCGGAGCTAACGCGTTAAGTCGACCGCCTGGGGAGTACGGCCGCAAGGTTAAAACTCAAATGAATTGACGGGGGCCCGCACAAGCGGTGGAGCATGTGGTTTAATTCGAAGCAACGCGAAGAACCTTACCTGGCCTTGACATGCTGAGAACTTTCCAGAGATGGATTGGTGCCTTCGGGAACTCAGACACAGGTGCTGCATGGCTGTCGTCAGCTCGTG
+
CCCCCGGGGGGGGGGGGGGGGGGGGGGGGGGGGGGGGGGGGGGGGGGGGGGGGGGGGGFGEGGGCFGGGGGFFGGDGGGGGGGGGGGGGGGGGGGDEGGGGGGGGGGGGGG@CGGGGGGGGGGGGGGGGGFFGGGGGGG<FGGGFGFGCGGGGGGGGFGGGGGGGGGGGGGGFCFFGGGGGGGGGGGGCGGGGGGGFGGCGGGGGGGCFGGFFGGGGGGDGGGGFGGGGGGGGGGGG7:EGGGGDDGGGC>@>CFGGGGGGEGGEGGGGGGGGGFGGGGGGGGGGGFGGGG5*18<9FGG*
@M01751:259:000000000-C669V:1:1102:7097:11001 1:N:0:AGAGTC
CGCTGATACGTCATCCCCACCTTCCTCTCTACTTGCGTAGGCAGTCTCACTAGAGTCCCCAACTTAATGATGGCAACTAGTGACAGGGGTTGCGCTCGTTGCAGGACTTAACCTAACACCTCACGGCACGAGCTGACGACAACCATGCAGCACCTTGAAAAATGTCCGAAGAAAAGTCTATTTCTAAACCTGTCATTTCCCATTTAAGCCTTGGTAAGGTTCCTCGCGTATCATCGAATTAAACCACATAATCCACCGCTTGTTCGGGCCCCCGTCAATTCCTTTGAGTTTCAAACTTGCG
+
CCCCCGGGGFGGFGGFGGGGGFFGGGGGFFGGGGFGCGEGDGGGGGFGGGGGGGGGGGFG@FECFFGGGCGGGGGGGGGGGGGGGGGGGGGGGGGGGGGGGEGFG7CFGCFFGGGGGGGECFGFGEGGGGGDGE@FGGGG>FGGCFCFFGGGGG=FG,>FFGGGGGGGDFGGGGGGGGDGFGFGGFFCFFC@CCFFFDFFGGGGGGGGFGGC,FGGGCAGGFGGFGG@FGGGGGF7FGFFGG?CGGGGGG?FGF:FBCCEEGG+ACEG=EGEGGD=EGFGGFGGG7<CFGGGF?FGGG+<*
@M01751:259:000000000-C669V:1:1102:6533:11007 1:N:0:AGAGTC
TCTGTGAAACAGGATTAGATACCCTGGTAGTCCACGCCGTAAACGATGAATGCTAGGTGTTAGGGGTTTCGATACCCTTGGTGCCGAAGTTAACACATTAAGCATTCCGCCTGGGGAGTACGGTCGCAAGACTGAAACTCAAAGGAATTGACGGGGACCCGCACAAGCAGTGGAGTATGTGGTTTAATTCGAAGCAACGCGAAGAACCTTACCAGGCCTTGACATGCAGAGAACTTTCCAGAGATGGATTGGTGCCTTCGGGAACTCTGACACAGGTGCTGCATGGCTGTCGTCAGCTCGT
+
CCCCCGGGGGGGGGGGGGGGGGGGGGGGGGGGGGGGGGGGGGGGGGGGGGGGGGGGGGGGGGGGGGGGDGGGGGGGGGGGGGGGGDGGGGGGGGGGGGGGGGGGGGGGCGGGGGGGGGGGGGCGGGGGGGGGFGGGGGGGGGGGGGGGGGGGGGGGGGGGGGGGGGGGGGFGGCF:FGGGGGGGGGGGGGGGGGGGGGDGDBFGGGGF@FFFFGGGGGFGFGGGGGGGGCGGGGGGGFFGFFFGFEFGGFGGGFCCGFFGDCCEFFGGGGGGGFGFGGGGGGFFCGFGGGGC=FFGGFGG5
@M01751:259:000000000-C669V:1:1102:9470:11090 1:N:0:AGAGTC
CGCTGATACGTCATCCCCACCTTCCTCCAGCTTATCACTGGCAGTCCCTTTAGAGTGCCCAACTAAATGATGGCAACTAAAGGCGAGGGTTGCGCTCGTTGCGGGACTTAACCCAACATCTCACGACACGAGCTGACGACAGCCATGCAACACCTGTATCCGGTCCAGCCGAACTGAAAGACACATCTCTGTGTCCGCGACCGGTATGTCAAGGGCTGGTAAGGTTCTGCGCGTTGCTTCGAATTAAACCACATGCTCCACCGCTTGTGCGGGCCCCCGTCAATTCCTTTGAGTTTTAATT
+
CCCCCGGGGGGGGGEGGGGGGGGGGFGGGGGGGGGGGGGGGGGDGGGGGGGGGGGGGGGGGGGCGGGGGGGGGGGGGGFGGCFGGGGGGGGGGEGBFFGGGGGGDFGGGFFGFGGGGGGGCEFFFGECFEGEEGFGGGEFGGGGFGGGGDFGGGCEGGGGDDGEGGCGGGGGGGFGGGGFFGD7?FGGGGGGGGEGGGGGGGGGGGDGGGGGGDCGFGGCFG6CF@FCFFDD5CCE>FGFECEGGGEFEC5;CGFC+2ACGFEGGGFG+<EGDGGGGC*;CE5<<2CF:CEFFEGGFGCC+
@M01751:259:000000000-C669V:1:1102:4716:11113 1:N:0:AGAGTC
TCTGTGAAACAGGATTAGATACCCTGGTAGTCCACGCCGTAAACGTTGGGCGCTAGATGTAGGGACCTTTCCACGGTTTCTGTGTCGTAGCTAACGCATTAAGCGCCCCGCCTGGGGAGTACGGCCGCAAGGCTAAAACTCAAAGGAATTGACGGGGGCCCGCACAAGCGGCGGAGCATGCGGATTAATTCGATGCAACGCGAAGAACCTTACCAAGGCTTGACATACACCGGAAACGGCCAGAGATGGTCGCCCCCTTGTGGTCGGTGTACAGGTGGTGCATGGTTGTCGTCAGCTCGTG
+
CCCCCGGGGGGGGGGGGGGGGGGGGGGGGGGGGGGGGGGGGGGFGGGGGGGGGGGGGGGGGGGGGGGGGGGGGGGEGGGGGGGGGGGGGGGGGGGDEGGGGGGGGGGGGGGGGGGGGGGGGGGGGGGG@FFGGGGGGGGGGGGGGGGGGGGGGGGGGGGEEGDGGGGGGGCDGGGEGGGGGEG5?EGGGGGGGGGGGGGGGGGGGGGGGGFFGGGGGFGCFGGGGGDGGGGGGGGGGGGDEGGGGGGGGGFGGGDGGGGGGGGG6CEGCEFFGGGGGGGGGGGGFCC>EGGGFGGG7?EE*
@M01751:259:000000000-C669V:1:1102:23359:11141 1:N:0:AGAGTC
TCTGTGAAACAGGATTAGATACCCTGGTAGTCCACGCCGTAAACGATGTCAACTAGCCGTTGGAATCCTTGTGATTTTAGTGGCGCAGCTAACGCATTAAGTTGACGGCCTGGGGAGTACGGCCGCAAGGTTAAAACTCAAATGAATTGACGGGGGCCCGCCCAAGCGGTGGAGCATGTGGTTTAATTCGAAGCAACGCGAAGAACCTTACCAGGCCTTGACATGCAGAGAACTTTCCAGAGATGGATTGGTGCCTTCGGGAACTCTGACAAAGGTGCTGCATGGCTCTCGTCAGCTCGAG
+
<CC@CDGGEEGFFCFC@CFGG,,C@FFGGG<EFCAEG@FGC@@E@EGGF9C,CF8EGGGGG7CE,FGCFCF6@@FGGFCFFFFE+6++CCAEFGGCF7E,,<F<,5,8=@FCFGGDEFAD+=68++++@+CDE<,?B=D<FEF9F<FEF9FGF:=+5CFG**>*<,<:F*4C1,8*8>CF?3<<F9FCC7?<:*?C:FB7CCCDFGG8C9CC?8CC:+A8EEE@+<<+<CG:CF<<9@F+<@CC90*<<FG7@F8+<:CC>*1;+0::CCF+02*<<+<<?CG+8EC8:+/*22*206>*1
@M01751:259:000000000-C669V:1:1102:21546:11214 1:N:0:AGAGTC
CGCTGATACGTCATCCCCACCTTCCTCTCTACTTGCGTAGGCAGTCTCACTAGAGTCCCCAACTTAATGATGGCAACTAGTGACAGGGGTTGCGCTCGTTGCAGGACTTAACCTAACACCTCACGGCACGAGCTGACGACAACCATGCAGCACCTTGAAAAATGTCCGAAGAAAAGTCTATTTCTAAACCTGTCATTTCCCATTTAAGCCTTGGTAAGGTTCCTCGCGTATCATCGAATTAAACCACATAATCCACCGCTTGTGCGGGCCCCCGTCAATTCCTTTGAGTTTCAAACTTGCG
+
CCCCCGGGGGGGGGGGGGGGGGGGGGGGGGGGGGGGGGGGGGGGGGDFGGGGGGGGGGGGGGGGGGGGGGGGGGGGGGGGGGGGGGGGGGGGGGGGGGGGGGGGGGGGGGGGGGGGGGGG8FEGGGGGGGGGGGGGGGGGGGGDGGGGGGGGGGGGGGGGGGGGGGGGGGGGEFFGFGGGGGGFGGGGGGGGFGGGGGGGFGGGGGGGDGGGGGGGGGGFGFDFGEDCGGGGGGG7FGGGGGGDCFGGGGFGG99E>EDEGGGCCGCEGGGGGGGGGGGGGGGGGGF5<FFEGGDFFF70*
@M01751:259:000000000-C669V:1:1102:5598:11268 1:N:0:AGAGTC
TCTGTGAAACAGGATTAGATACCCTGGTAGTCCACGCCGTAAACGATGTCAACTAGCCGTTGGAATCCTTGAGATTTTAGTGGCGCAGCTAACGCATTAAGTTGACCGCCTGGGGAGTACGGCCGCAAGGTTAAAACTCAAATGAATTGACGGGGGCCCGCACAAGCGGTGGAGCATGTGGTTTAATTCGAAGCAACGCGAAGAACCTTACCAGGCCTTGACATGCAGAGAACTTTCCAGAGATGGATTGGTGCCTTCGGGAACTCTGACACAGGTGCTGCATGGCTGTCGTCAGCTCGTG
+
CCCCCGGGGGGGGGGGGGGGGGGGGGGGGGGGGGGGGGGGGGGGGGGGGGGGGFFGGGG@FGGCFGGGGGGDGGGGGGGGFGGGGGGGGGGGGGGGGGAFGGGGGGGGGGGGGFEGGGGGGGGGGGGGGGGGGGGGEFGGGGGGGGGGGGFGGGGGGGGGGGGGGFGGGFGGGGGFDGGGGGGGGGGGGGGGGGGFGGGGGGGGGFGGGGC@EGGGDGFFCEGFGGGGGF6CFGGGGGGGCGGGGGGFGEGFGFGGFGGGGGGGGGGFGGGGGGGGFGFGGFGGGGGDG?FGGDGGFGDGC
@M01751:259:000000000-C669V:1:1102:18575:11278 1:N:0:AGAGTC
TCTGTGAAACAGGATTAGATACCCTGGTAGTCCACGCCGTAAACGATGCTAACTCGTTTTTGGAATGTAAGTTTCAGAGACTAAGCGAAAGTGATAAGTTAGCCACCTGGGGAGTACGAACGCAAGTTTGAAACTCAAAGGAATTGACGGGGGCCCGCACAAGCGGTGGATTATGTGGTTTAATTCGATGATACGCGAGGAACCTTACCAAGGCTTAAATGGGAAATGACAGGTTTAGAAATAGACTTTTCTTCGGACATTTTTCAAGGTGCTGCATGGTTGTCGTCAGCTCGTGCCGTGG
+
CCCCCGGGGGGGGGGGGGGGGGGGGGGGGGGGGGGGGGGGGGGGGGGGGGGGGGGGGGGGGGGGGGGGGGGGGGGGGGGGGGGGGGGGCGGGGGGGGGGGGGGGGGGGGGGGGGGGGGGGGGGGGGGGGGGGGGGGGGGGGGGGGGGGGGGGGGGGGGGGGGGGGGGGGGFGGGGGGGGGGGGGGGFCFGGGGGGGGGGGGCCFGGGGGGGGGGGGGGGGGGGGCFGGGGGGGGGGGGGGGGGGGGGGFGGGGGGDCEGGGGGGGGGGGGCGGGGGGFFGGGGFGGGFGGCFGGGGGG:E*
@M01751:259:000000000-C669V:1:1102:16251:11343 1:N:0:AGAGTC
CGCTGATACGTCATCCCCACCTTCCTCCGGCTTATCACCGGCGGTTCCTTTAGAGTACCCAACTAAATGATGGTAACTAAAGGCGAGGGTTGCGCTCGTTGCGGGACTTAACCCAACATCTCACGACACGAGCTGACGACAGCCATGCAGCACCTGTGTTCCAGTCCCCGAAGGGAAGAAATCGATCTCTCGAAGTCGTCCGGACATGTCAAACGCTGGTAAGGTTCTGCGCGTTGCTTCGAATTAAACCACATGCTCCACCGCTTGTGCAGGCCCCCGTCAATTCCTTTGAGTTTTAATC
+
CCCCCGGGGGGGGGGGGGGGGGGGGGGGGGGGGGGGGGGGGGGGGGGGGGGGGGGGGGGGGGGGGGGGGGGGGGGGGGGGGGGGGGGGGGGGGGGGGGGGGGGGGGGGGFGGGGGGGGDGGGGGGGGGGGGGGGGFGGGGGGGGGGGGGGGGGGGGGGGGGGGGFGFGGGEGGGGGGGGGGGGGGEGGGFGGGGGGGGGGGGGEGGGGGGGGGGGGGGGGGGGGGGFFGGGGGGGGGGGGGGFGGGGGGFGGGGGGDGG?FGGGGGGFEFGGCGGGGGGEEEEGGFGGGCEC@GFFGGGG+
@M01751:259:000000000-C669V:1:1102:23463:11344 1:N:0:AGAGTC
CGCTGATACGTCATCCCCACCTTCCTCCGAGTTGACCCCGGCAGTATCCCATGAGTTCCCACCATTACGTGCTGGCAACATAGAACGAGGGTTGCGCTCGTTGCGGGACTTAACCCAACATCTCACGACACGAGCTGACGACAACCCTGCACCACCTGTATAGAGACCTTGCGGGGCGACTGTTTCCAGACGTTTCCTCTATATGTCAAGCCTTGGTAAGGTTCTTCGCGTTTCATCGAATTAATCCGCCTGCTCCGCCGCTTGTGCGGGTCCCCGTCAATTCCTTTGAGTTTTAGCCTTT
+
CCCCCGGFFCFF@FGGGG9@FGGGGGGGGCEFGGGFCEFFGDDGF<@D,EEGGGG9ECFC@EC,E<FFD@FGGEFE8AFGFGGGG,CF7@FEC7FGGGGGGGGDDEECCFGDGFGGGGDGGG,,?<=@F@FFEEGGC,B7FEEE,@+>FCFAF8@EFG;FCGAFFGGFFF98<FC7FFDF7B,<FGCFC,=*=CCFC77+0<EGGC2<+9:CFCGGCF++<<00<EG8CEEC*+0<ECC;?*<CGGF***;CC:<CEEEE>*8CG69CDEEGE*;5***2AFFGEC?CFFC??E:CFF9F+
@M01751:259:000000000-C669V:1:1102:18860:11380 1:N:0:AGAGTC
CGCTGATACGTCATCCCCACCTTCCTCCGGTTTGTCACCGGCAGTCTCCTTAGAGTGCCCACCATAACGTGCTGGTAACTAAGGACAAGGGTTGCGCTCGTTACGGGACTTAACCCAACATCTCACGACACGAGCTGACGACAGCCATGCAGCACCTGTGTCTGAGTTCCCGAAGGCACCAATCCATCTCTGGAAAGTTCTCAGCATGTCAAGGCCAGGTAAGGTTCTTCGCGTTGCTTCGAATTAAACCACATGCTCCACCGCTTGTGCGGGCCCCCGTCAATTCATTTGAGTTTTAACC
+
CCCCCGGGGGFGGGGGGGGGGGGGGGGGGGGGGGGGGGGGGGGGGGGGGGGGGGGGGGGGGGGGGGGGGGGGGGGGGGGGGGGGGGGGGGGGGGGGGGGGGGGGGGG7CFGGGGGGGGGGGGGGGGGGGGGGGGGGGGGGGGGGGGGGGGGGGGGGGGGGGGGGFFGGGGGGGGGGGGGGGGGGGGGGGGGGGGGGGGGGGGGGGGGGGGGGBFFF@FGGGGGGFGGFFFGGGGGGGGGGGGGGGGGCCEFGGGGGGGFFFGGGGGGGDGGGGGG*?EC?;85CFGGGGGFGFGGGFCFGF
@M01751:259:000000000-C669V:1:1102:18830:11454 1:N:0:AGAGTC
CGCTGATACGTCATCCCCACCTTCCTCCGGTTTGTCACCGGCAGTCTCCTTAGAGTGCCCACCATAACGTGCTGGTAACTAAGGACAAGGGTTGCGCTCGTTACGGGACTTAACCCAACATCTCACGACACGAGCTGACGACAGCCATGCAGCACCTGTGTCAGAGTTCCCGAAGGCACCAATCCATCTCTGGAAAGTTCTCTGCATGTCCAGGCCTGGTAAGGTTCTTCGCGTTGCTTCGAATTAAACCACATGCTCCACCGCTTGTGCGGGCCCCCGTCAATTCATTTGAGTTTTAACC
+
CCCCCGGGGGGGGGGGGGGGGGGGGGGGGGGGGGGGGCGGEGGGGGGGGGGGGGGGGGGGGGGGGGGGGGGGGGFGGGFFGGGGGFGGGGGGGGGGGGGGGGGGGGD+@FEFGGGGGGGGFGGG<FGGEGGGDDGGGF8FEGGECGFGCFGGGGFGGGGGGGGG9FCGGGGGDGDGGGGGGFGGGGD@FFGGGDGGGGGGDGGGGGGGGG,@<CFGGFFFE:CCFEGGGGCFFGGCCAFFE:CFFDGGFGGF8FCCFGFGF>8EGCFGGGGGGD=CGGGGGC8<<FGFFGGG59C@F2C<<
@M01751:259:000000000-C669V:1:1102:6065:11520 1:N:0:AGAGTC
TCTGTGAAACAGGATTAGATACCCTGGTAGTCCACGCCGTAAACGATGTCAACTAGCCGTTGGAATCCTTGAGATTTTAGTGGCGCAGCTAACGCATTAAGTTGACCGCCTGGGGAGTACGGCCGCAAGGTTAAAACTCAAATGAATTGACGGGGGCCCGCACAAGCGGTGGAGCATGTGGTTTAATTCGAAGCAACGCGAAGAACCTTACCAGGCCTTGACATGCAGAGAACTTTCCAGAGATGGATTGGTGCCTTCGGGAACTCTGACACAGGTGCTGCATGGCTGTCGTCAGCTCGTG
+
CCCCCGGGGGGGGGGGGGGGGGGGGGGGGGGGGGGGGGGGGGGGGGGGGGGGGGGGGGGGGGGGGGGGGGGGG<FGGGGGGGGGGGGGGGGGGGGGGGGGGGGDGGGGGGGGGGGGGGGGGGGGGGGGGGGGGGGGGGGGGGFGGGGGGGGGGGGGGGGGGGDGGGGGGGGGFGGGGGGGGGGGGGGGGGGGGGGGGEGGGGGGFGGGGGGGFGGGGGGGGGGGGGGGGGGFGGGGGGGGCCGGGGGGGFFGGGGGGGGGGGGGGGGFFGGF6;EGGFGGGCFGGGGGGGFCGGGGEGG=*
@M01751:259:000000000-C669V:1:1102:11483:11563 1:N:0:AGAGTC
CGCTGATACGTCATCCCCACCTTCCTCCGGTTTGTCACCGGCAGTCCCATTAGAGTGCTCAACTGAATGTAGCAACTAATGGCAAGGGTTGCGCTCGTTGCGGGACTTAACCCAACATCTCACGACACGAGCTGACGACAGCCATGCAGCACCTGTGTGCAGGTTCTCTTTCGAGCACCAAACCATCTCTGGTAAGTTCCTGCCATGTCAAAGGTGGGTAAGGTTTTTCGCGTTGCATCGAATTAAACCACATCATCCACCGCTTGTGCGGGTCCCCGTCAATTCCTTTGAGTTTCAACCT
+
CCCCCGGGGGGGGGGGGGGGGGGGGGGGGGGGGGGGGGGGGGGGGGGGGGGGGGGGGGGGGGGGGGGGGGGGGGGGGGGGGGGGGGCFGGGGGGGGGGGGGGGGGGGGGDFFFGGGGGGCGGFFCFGGGGGGGGGGGGGGGGGGGFGGGGGGGGGGFFFFGGGGGGGGGGGGGGGGGGGGGGGGGGGCFGGGGGGGGGGGGGGGFGCGGFGGGFGGGGGCFGGGGGGG7::<FCEEFGE*C6CFFGGGGGF5@EFEC7EGG>EGG58+:AEEEDFCEEGGG>F9EFGG?93;CGFFGGG66
@M01751:259:000000000-C669V:1:1102:20285:11563 1:N:0:AGAGTC
TCTGTGAAACCGGATTAGATACCCTGGTAGTCCACGCCCTAAACGATGTCAACTGGTTGTTGGGTCTTAACTGACTCAGTAACGAAGCTAACGCGTGAAGTTGACCGCCTGGGGAGTACGGCCGCAAGGTTGAAACTCAAAGGAATTGACGGGGACCCGCACAAGCGGTGGATGATGTGGTTTAATTCGATGCAACGCGAAAAACCTTACCCACCTTTGACATGGCAGGAACTTACCAGAGATGGTTTGGTGCTCGAAAGAGAACCTGCACACAGGTGCTGCATGGCTGTCGTCAGCTCGT
+
CCCCCGGGGGGGGGGGGGGGGGGGGGGGGGGGGGGGGGGGGGGGGGGGGGGGGGGGGGGGGGGGGGGGGGGGGFGGGGGGGGGGGGGGGGGGGGDGGGGFGGGGGGGGGGGGGGGGGGGGGGGGGGGGGEGGGGGGGGGGGGGGGGGGGGGGGGGFGGGGGGGGGGGGCGGGFGGGGGGGGFGGGGGFGGGGEGGGGGGGGGGGGGGGGGGGGGGGGGGGGGGGGGCEGDEGGGGGGGGFGGGGFEFGGGGCEFGGGGGGGGGGGGGFG?FCEGGGGGGGGGGGGGGGGGFEGGFEG7?E7
@M01751:259:000000000-C669V:1:1102:6942:11569 1:N:0:AGAGTC
CGCTGATACGTCATCCCCACCTTCCTCCGGTTTGTCACCGGCAGTCTCCTTAGAGTGCCCACCATACGTGCTGGTAACTAAGGACAAGGGTTGCGCTCGTTACGGGACTTAACCCAACATCTCACGACACGAGCTGACGACAGCCATGCAGCACCTGTGTCAGAGTTCCCGAAGGCACCAATCCATCTCTGGAAAGTTCTCTGCATGTCAAGGCCTGGTAAGGTTCTTCGCGTTGCTTCGAATTAAACCACATGCTCCACCGCTTGTGCGGGCCCCCGTCAATTCATTTGAGTTTTAACCT
+
CCCCCGGGGGGGGGGGGGGGGGGGGGGGGGGGGGGGGGGGGGGGGG,FFGGGGGGGGGGGGGGGGGGGGGGGGGGGGGGGGGGGGGGGGGGGGGGGGGGGGGGGGGGGGGGGGGGGGGGGGDGGGGGGGGGGGGGGGGGGGGGGGGGGGGGGGGGFGGFGGGDFGGGFGGGGGGGGGGGGGGGGGGGEF9CFGGGGGGGGGGGGGGGGFCG?:FFFGGGGGGGGGGGGFGGEFGFCFGGCGGGGGGGGGGFCFCGG7FFGGDGGGGGGGGGGEEGGGGGGGGCCFGGGG7@EGGFGCGFFF
@M01751:259:000000000-C669V:1:1102:17344:11587 1:N:0:AGAGTC
TCTGTGAAACAGGATTAGATACCCTGGTAGTCCACCCCGTAAACGTTGGGAACTAGTTGTGGGGTCCATTCCACGGATTCCGTGACGCAGCTAACGCATTAAGTTCCCCGCCTGGGGAGTACGAACGCAAGTTTGAAACTCAAAGGAATTGACGGGGGCCCGCACAAGCGGTGGATTATGTGGTTTAATTCGATGATACGCGAGGAACCTTACCAAGGCTTAAATGGGAAATGACAGGTTTAGAAATAGACTTTTCTTCGGACATTTTTCAAGGTGCTGCATGGTTGTCGTCAGCTCGTGC
+
CCCCCGGGGGGGGFFGGGGGGGGGGGGGGGGFFGGGGGGGGGGGGGGGGGFGGGGGDGGGCGGGGGGGGGGFFGGGGGGGFGGGGGGGCFGGFGGGGGGGGGGGGGEFGGGGGGGGGDGGGGGGGGGGGGGGGGGGGGGGGGGGGGGGGGGGGGGGGGGFFGGGGGGCFFE:BFDFDG,FFGFFGGGGGGGGGGGGGFGGCEEEEGGCGGGGGGGGGGGGGGGGGDGGCCFDGFDGFGFFFFCGGFGGFFGGGGGGGGGGGDGGGGGGGGGGG6@+@FGGGGGGGGGGE5CECGGFGGGGD
@M01751:259:000000000-C669V:1:1102:2794:11588 1:N:0:AGAGTC
TCTGTGAAACCGGATTAGATACCCTGGTAGTCCACGCCGTAAACGATGTCAACTAGCCGTTGGAATCCTTGAGATTTTAGTGGCGCAGCTAACGCATTAAGTTGACCGCCTGGGGAGTACGGCCGCAAGGTTAAAACTCAAATGAATTGACGGGGGCCCGCACAAGCGGTGGAGCATGTGGTTTAATTCGAAGCAACGCGAAGAACCTTACCAGGCCTTGACATGCAGAGAACTTTCCAGAGATGGATTGGTGCCTTCGGGAACTCTGACACAGGTGCTGCCTGGCTGTCGTCAGCTCGTG
+
CCCCCGGGGGGDGGGGGGGGG9FGGGDFGGGGGGGGGGGGDGGGGGGGGGGGGGGGGGGGGGGGGGGGGGGGGGGGGGFGGDGGEGGGGFGGFGGGGGGGGGGGGGEGGGGGGGGGGGGGGGGGGEGGGCFAFFGGGGGGGGGGGGGGGGGGGGDGGGGGGGGGFCGGGEGGGGGGGGG9FGGGGGGGGFCFEGFGGGGGGGGEGFGGGGGGGGGGGGDFFGGGFGGGGGCFFGGGGGGCGGFGDGGFGGGGGGEGGGGGDGGGEGGGCFGEEFCE6<CC?*3<;CFGGGC88@CFFCEG5
@M01751:259:000000000-C669V:1:1102:23947:11591 1:N:0:AGAGTC
CGCTGATACGTCATCCCCACCTTCCTCCGGTTTGTCACCGGCAGTCTCCTTAGAGTGCCCACCATAACGTGCTGGTAACTAAGGACAAGGGTTGCGCTCGTTACGGGACTTAACCCAACATCTCACGACACGAGCTGACGACAGCCATGCAGCACCTGTGTCAGAGTTCCCGAAGGCACCAATCCATCTCTGGAAAGTTCTCTGCATGTCAAGGCCTGGTAAGGTTCTTCGCGTTGCTTCGAATTAAACCACATGCTCCACCGCTTGTGCGGGCCCCCGTCAATTCATTTGAGTTTTAACC
+
CCCCCGGGGFFFGGGFGGGGGFGGFGGGGGGGGGGDFGGCGEGGGCGGGGGGGGFFCCEEFEGGGGGFFG@EGGFFFEGGF@CE9<EFGGGFGG8FGGGCCFGEEG@CFGGG9EEGGGGGGG?EFGG7CCCEEFC:CFGEF7>=FFGGCGEGGGCDFEGGGFFGFGGGGGGC77FEG8EGGFDGG,@FDFFF7FGGG9FG;FFBB,C;FFCF9BF:F*CF9<:FFG:CFCFGDGG>EGGF@F>FGGGFF*@FFGGGG?CCG8EEGGGGGFGDEGG**2:;CE*<EG+<9C79CECGC+<EC
@M01751:259:000000000-C669V:1:1102:18928:11653 1:N:0:AGAGTC
TCTGTGAAACAGGATTAGATACCCTGGTAGTCCACGCCGTAAACGATGCTAACTCGTTTTTGGAATGTAAGTTTCAGAGACTAAGCGAAAGTGATAAGTTAGCCACCTGGGGAGTACGAACGCAAGTTTGAAACTCAAAGGAATTGACGGGGGCCCGCACAAGCGGTGGATTATGTGGTTTAATTCGATGATACGCGAGGAACCTTACCAAGGCTTAAATGGGAAATGACAGGTTTAGAAATAGACTTTTCTTCGGACATTTTTCAAGGTGCTGCATGGTTGTCGTCAGCTCGTGCCGTGG
+
CCCCCGGGGGGGGGGGGGGGGGGGGGGGGGGGGGGGGGGGGGGGGGGGGGGGGGGGGGGGGGGGGGGGGGGGGGGGGGGGGGGGGGGGGGGGGGGGGGGGGGGGGGFGGGGGGGGGGGGGGGGGDGGGGGGGGGGGGGGGGGGGGGGGGGGGGGGGGGGGGGGGGG@EC@FGGFGFGFFGGGGGGGGFFGGGFGGGGGGGGGGGGGGGGGGGGGGGGFGGGGGCFGGGGGFEFGGGGGGGGGGGGGGGGFGGGGGGGGGGGGGGGGC9CFCFGFGGGFCFGCEG>FGGGCCFCEGGGE5C*
@M01751:259:000000000-C669V:1:1102:10690:11680 1:N:0:AGAGTC
CGCTGATACGTCATCCCCACCTTCCTCCGGTTTGTCACCGGCAGTCTCCTTAGAGTGCCCACCATAACGTGCTGGTAACTAAGGACAAGGGTTGCGCTCGTTACGGGACTTAACCCAACATCTCACGACACGAGCTGACGACAGCCATGCAGCACCTGTGTCAGAGTTCCCGAAGGCACCAATCCATCTCTGGAAAGTTCTCTGCATGTCAAGGCCTGGTAAGGTTCTTCGCGTTGCTTCGAATTAAACCACATGCTCCACCGCTTGTGCGGGCCCCCGTCAATTCATTTGAGTTTTAACC
+
CCCCCGGGGGGGGGGGGGGGGGGGGGGGGGGGGGGGGGGGGGGGGGFGGGGGGGGGGGGGGGGGGGGGGGGGGGGGGGGGGGGGGGGGGGGGGGGGGGGGGGGGGGGGGGGGGGGGGGGGGGGGGGGGGGGGGGGGGGGGGGGGGGGGGGGGGGGGGGGDFGGGFGGGFGGEG7FGGGGGGGGGGGGG9FGGGGGGGGGGGGGGGGGGGGGGGGGGGGGGGGGGFGGGGFCGGGGGGGGFGGGGGGGGGGGGGGCGFGGGGGGGGGGGGGDGCEGGCEEGGGGGGGGGGGGGD9AFGGGGD
@M01751:259:000000000-C669V:1:1102:23018:11718 1:N:0:AGAGTC
TCTGTGAAACAGGATTAGATACCCTGGTAGTCCACGCCGTAAACGATGTCGACTTGGAGGTTGTTCCCTTGAGGAGTGGCTTCCGGAGCTAACGCGTTAAGTTGACCGCCTGGGGAGTACGGCCGCAAGGTTAAAACTCAAATGAATTGACGGGGGCCCGCACAAGCGGTGGAGCATGTGGTTTAATTCGAAGCAACGCGAAGAACCTTACCAGGCCTTGACATGCAGAGAACTTTCCAGAGATGGATTGGTGCCTTCGGGAACTCTGACACAGGTGCTGCATGGCTGTCGTCAGCTCGTG
+
CCCCCGGGGGF<CGGCFFGGGGFFFFGGGGFEFCE;E8F:CFGGGGGFGFGGGGGGGFG>GGGGGAFE<FFGFGAFGGFCF@FFEGECEECFGGEGGGG<,EFGGDGC@EGGDGDGD:FEECC:BEGGGFFFFGFFFFE9FGGGFFD9F<DEGG@FFGGGGGGGGGGEGF7B*<FF:FG9F7CFGEFFFGFGGCCFCFEG*:EGGGCFG?8FGE5F88F?FFCFGGGCF>8CCFGF9CCG9:8CGFFGFGFFEGC7FFGDDE*8EGFCCGGGGGCGGG?9C8?FGGGGGCFC8ECCF?7::
@M01751:259:000000000-C669V:1:1102:26915:11789 1:N:0:AGAGTC
CGCTGATACGTCATCCCCACCTTCCTCTCTACTTGCGTAGGCAGTCTCACTAGAGTCCCCAACTTAATGATGGCAACTAGTGACAGGGGTTGCGCTCGTTGCAGGACTTAACCTAACACCTCACGGCACGAGCTGACGACAACCATGCAGCACCTTGAAAAATGTCCGAAGAAAAGTCTATTTCTAAACCTGTCATTTCCCATTTAAGCCTTGGTAAGGTTCCTCGCGTATCATCGAATTAAACCACATAATCCACCGCTTGTGCGGGCCCCCGTCAATTCCTTTGAGTTTCAAACTTGCG
+
CCCCCGGGGGGGGFGGGGGGGGFGFGGGGGGGGGGGGGGGGGGGGGGGCFGDFGGGGGGGGGGGGGGGGGGGGGGGFGGGGGGGCGGGGGGGGGGGEFGGGGGGFCGGGGGGGCFFGGGGDGFGGGGGGGGGGGGGGGGGCFGGGGGGGGGDGGGGG9FFFFGBFGGGGGGGGGGGGGGGGGGGGGGGGDFFGGGGGGF9,@FGGGGGGCFFCEFFGGGGGGGFGGGGGCFGGGGGFGGGGGGG7FECCGFF9EGGGEGE8FF6CGGDGGDEGG8;/CFCFFGGGGF*CFGGGGF6<CCC5
@M01751:259:000000000-C669V:1:1102:15548:11825 1:N:0:AGAGTC
CGCTGATACGTCATCCCCACCTTCCTCCGGTTTGTCACCGGCAGTCTCCTTAGAGTGCCCACCATAATGTGCTGGTAACTAAGGACAAGGGTTGCGCTCGTTACGGGACTTAACCCAACATCTCACGACACGAGCTAACGACAGCCATGCAGCACCTGTGTCAGAGTTCCCGAAGGCACCAATCCATCTCTGGAAAGTTCTCTGCATGTCAAGGCCTGGTAAGGTTCTTCGCGTTGCTTCGAATTAAACCACATGCTCCACCGCTTGTGCGGGCCCCCGTCAATTCATTTGAGTTTTAACC
+
CCCCCGGGGGGGGGGGGGGGGGGGGGGGGGGGGGGGGGGGGGGGGGGGGGGGGGGGGGGGGGGGAFGGGGGGGGGGGGGGGGGGGGGGGGGGGGGGGGDGGGGGGGGGGGGGFGGGGGGGGGFDGGGGGGGGGEGGGGGDGGGGGGGGGGGGGGGGGGGGGGGGGGGGGGGGGGEGFFFGGCCFGGGGGGGFFGBFGGFEGGGGGGGGGGGGCFGGGGFGGGGGFGGGGGCFEEGGGGFFGGGGGGCGGDGGGGGG::E8FGGDGGCGFFGGGGGGGGGECE5EGFCGGGGCFFGGGGGFC
@M01751:259:000000000-C669V:1:1102:5849:11856 1:N:0:AGAGTC
TCTGTGAAACAGGATTAGATACCCTGGTAGTCCACGCCGTAAACGATGCTAACTCGTTTTTGGAGCGCAAGCTTCAGAGACTAAGCGAAAGTGATAAGTTAGCCACCTGGGGAGTACGAACGCAAGTTTGAAACTCAAAGGAATTGACGGGGGCCCGCACAAGCGGTGGATTATGTGGGTTAATTCGATGATACGCGAGGAACCTTACAAAGGCTTAAATGGGAAATGACAGGTTTAGAAATCGACTATTCTTCGGACATTTTTCAAGGTGCTGCATGGTTGTCGTCAGCGCGTGCCGGGG
+
CCCC@F9CGF@<,CC<9C@C@C@@@@,E<<@-C<,C+C@CFGGG,+C<CGGGGG,@CFGG<C@@F8FGGGEFECFFDCE<,,,C8C=BGEE<CFG9FFEF<FA=FCFFFG7:=+4BFC=<@=7CF>F<EG,FFGF<AAEB,4=,5,,BC7+3@@8++**@F,3:C:*>7>,,8,@88@**16:FCG7,,@99,,@F7C14<F7*CCCF,2,<+=2:CF+0+<:*<:<<+ACF5+3<8+0C+++;8/8*<9:C:E>8:?:CFCF9C79+<:C+<C6+2?8CC8A7:C8*;6*/:?*CF7**1
@M01751:259:000000000-C669V:1:1102:18596:11946 1:N:0:AGAGTC
TCTGTGAAACAGGATTAGATACCCTGGTAGTCCACGCCGTAAACGATGTCAACTAGCCGTTGGAATCCTTGAGATTTTAGTGGCGCAGCTAACGCATTAAGTTGACCGCCTGGGGAGTACGGCCGCAAGGTTAAAACTCAAATGAATTGACGGGGGCCCGCACAAGCGGTGGAGCATGTGGTTTAATTCGAAGCAACGCGAAGAACCTTACCAGGCCTTGACATGCAGAGAACTTTCCAGAGATGGATTGGTGCCTTCGGGAACTCTGAGACAGGTGCTGCATGGCTGTCGTCAGCTCGTG
+
CCCCCGGGGGGGG8FGGGGGGGGGGGGGGGGGGGGGGGGGGGGGGGGGGGGGGGGGGGGGGGGGGGGGGGGGGGGGGGGGGGGGGGGGGGGGGGGGGGGGGGGGGGGGGGGGGGGGGGGGGGGGEGGGGGGGGGGGGGGGGGGGGGGGGGGGGGGGGGGGGGGGGGGGGGGGGGGGGGGGGGGGGGGGGGGGGGGGGGGGGGGGGGGGGGGGCFGGGGGGGGGGGGGGGGGGGGGGGGGGGGGGGGGGGGFGGGGGGGFEDEGCCGFGGGGGGGGGGGGGFG7CFF6CGGFFGFGGGGGGF
@M01751:259:000000000-C669V:1:1102:9708:11947 1:N:0:AGAGTC
CGCTGATACGTCATCCCCACCTTCCTCTCTACTTGCGTAGGCAGTCTCACTAGAGTCCCCAACTTAATGATGGCAACTAGTGACAGGGGTTGCGCTCGTTGCAGGACTTAACCTAACACCTCACGGCACGAGCTGACGACAACCATGCAGCACCTTGAAAAATGTCCGAAGAAAAGTCTATTTCTAAACCTGTCATTTCCCATTTAAGCCTTGGTAAGGTTCCTCGCGTATCATCGAATTAAACCACATAATCCACCGCTTGTGCGGGCCCCCGTCAATTCCTTTGAGTTTCAAACTTGCG
+
CCCCCGGGGGGGGGGGGGGGGGGGGGGGGGGGGGGGGGGGGGGGGGGGGGGGGGGGGGGGGGGGGGGGGGGGGGGGGGGGGGGGGGGGGGGGGGGGGGGGGGGGGGGGGGGGGGGGGGGG=FBFF@CFGGGGGGGGGGGGGGGGGFGGGGGGGGGGGCFGGGGGGGFEGGGGGGGGGGGGFGGGGGAFGGFGGGGGGGGGFDGGGGGGGGGGGFGGGGFGGGGFGCFGGGGGGGGGGGGGGGGGCFECGGGGFGGGGGGCGGGFGGGGGGGGGGGGGGGGG7FGGGGGGGGGGEFCGGCD5
@M01751:259:000000000-C669V:1:1102:20253:11984 1:N:0:AGAGTC
CGCTGATACGTCATCCCCACCTTCCTCCGGTTTATCACCGGCAGTCTCCTTTGAGTTCCCGACCGAATCGCTGGCAACAAAGGATAAGGGTTGCGCTCGTTGCGGGACTTAACCCAACATTTCACAACACGAGCTGACGACAGCCATGCAGCACCTGTCTCAGAGTTCCCGAAGGCACCAAAGCATCTCTGCTAAGTTCTCTGGATGTCAAGAGTAGGTAAGGTTCTTCGCGTTGCATCGAATTAAACCACATGCTCCACCGCTTGTGCGGGCCCCCGTCAGTTCATTTGAGTTTTAACCT
+
CCCCCGGGGFGGGGGGGGGGGGGGGGGGGGGGGGGGGGGGGGGGGGGGGGGGGGGGGGGGGGGGG@@8BCFGFEGGGGGGGGGGGGGGGFGGGGGGGGGGGGGGGGGGGGGGGGGGGGGGGGGGGGGGGEGGGGGGGGGGGEGDGGGGGGGGF8FCAFGGGGGGGGEFGGGGGGGGGGGGGFGGGGG?CCFGGGGGCFDFFFEGGGGGGGGGGGGGGGGGGGGGGGGGGFECGGGGGFFEDFGGCFGGCGGGGGGFFGFG>EGGGCG?FGGGGGGGGG8CE8ECFGGGGGDFGGGGGFGFF
@M01751:259:000000000-C669V:1:1102:29235:12013 1:N:0:AGAGTC
TCTGTGAAACAGGATTAGATACCCTGGTAGTCCACGCCGTAAACGATGTCAACTAGCCGTTGGAATCCTTGAGATTTTAGTGGCGCAGCTAACGCATTAAGTTGACCGCTTGGGGAGTACGGCCGCAAGGTTAAAACTCAAATGAATTGACGGGGGCCCGCACAAGCGGTGGAGCATGTGGTTTAATTCGAAGCAACGCGAAGAACCTTACCAGGCCTTGACATGCAGAGAACTTTCAAGAGATGGATTGGTGCCTTCGGGAACTCTGACACAGGTGCTGCATGGCTGTCGTCAGCCCGTG
+
CCCCCGAF9FGG,C8,;EFCFEEEFC<EFAF@C6;C@8CF@@,<B:C<C,C<CEEF8<FFE,CFF,E8<@C@C@,CC<CAFAF,+8@FEFFC,?F@F=CFF?,,CAF>:+8,:FEBF?FFGCC4=F>=C7=EFF@?FBFCG9FFGGGGF9<FC@BEE:5@FFGGGG,>CFC@7<,<C3CBA<CFGBFC,<97=:C:<CFGDGD@FG5:C9++<?>2;F68EFFGGF+<0888FEG7799A+08+<:8ECC6:5EFGFGDE>*:8C::+9CEEFF*<:6@CCCFFCFCE8+8;;*;F*****
@M01751:259:000000000-C669V:1:1102:8397:12021 1:N:0:AGAGTC
CGCTGATACGTCATCCCCACCTTCCTCCGGTTTGTCACCGGCAGTCCCATTAGAGTGCTCAACTGAATGTAGCAACTAATGGCAAGGGTTGCGCTCGTTGCGGGACTTAACCCAACATCTCACGACACGAGCTGACGACAGCCATGCAGCACCTGTGTGCAGGTTCTCTTTCGAGCACCAAACCATCTCTGGTAAGTTCCTGCCATGTCAAAGGTGGGTAAGGTTTTTCGCGTTGCATCGAATTAAACCACATCATCCACCGCTTGTGCGGGTCCCCGTCAATTCCTTTGAGTTTCAACCT
+
CCCCCGGGGGGGGGG9FGGGGGGGGGGGGGGGGGGGGGGGGGGGGGGGGGGGGGGGGGGGGGGGGGGGGGGGGGGGGGGGGGGGGGGGGGGGGCFGGGGGGGGGGGGGGGGGGGGGGGGGGGGGGGGGGGGGGGGGGGGGGGGGGGGGGGGGGGGGGGGGGGGGGGGGGGGGGGGDGGGGGGGGGGGFGGGGGGGGGGGGGCGGGGFGGGFGGGGGGGGGGGGGGGGGEE7EGGGGFGGEGGGGGGGGGGGGF6CFEFEFGGGEGGG+<EEDEEFGGGECEEFGGGGGGF?FGGGGGGGGF
@M01751:259:000000000-C669V:1:1102:26732:12030 1:N:0:AGAGTC
TCTGTGAAACAGGATTAGATACCCCGGTAGTCCACGCCGTAAACGATGTCGACTTGGAGGTTGTTCCCTTGAGGAGTGGCTTCCGGAGCTATCGCGTTAAGTCGACCGCCTGGGGAGTACGGCCCCAAGGTTCAAACTCAAATGAATTGACGGGGGCCCGCACACGCGGTGGAGCATGTGGTTTAATTCGAAGCAACGCGAAGACCCATACCAGGCCTTGACATGCAGAGAACTTCCCAGAGATGGATTGGTGCCTTTGGGAACTCTGACCCTGGCGCTGTATGGCTGTCGTCAGCTTGTT
+
@CCCCCFEFF<CC,,6F@FF<C<CEE7@7BA9C<E;FGGGGDGGG+FFGF@@@FGGFFF,8F8F<<,6<FEGGGDE@C<CE8F<:+BFGFF,CFC@:F,4C,@C>>::7CFG7FGG7FBFFCC++8>=FGFG,8F,,=D9FA<<<ECF@EFEDGGGGCC>7CGB717FF<<:**,8,C<CACCFGFCF,*,+<F:8C:5?CC58**/*2*2:<C8*;C+++00@:6+<+/:E6C0+3;?+2*8C+<*+320<*9@E+++3**3;6:@E7A+2****1*:C*0<+:*8CF6C:***<++220
@M01751:259:000000000-C669V:1:1102:17729:12099 1:N:0:AGAGTC
CGCTGATACGTCATCCCCACCTTCCTCTCTACTTGCGTAGGCAGTCTCACTAGAGTCCCCAACTTAATGATGGCAACTAGTGACAGGGGTTGCGCTCGTTGCAGGACTTAACCTAACACCTCACGGCACGAGCTGACGTCAACCATGCAGCACCTTGAAAAATGTCCGAAGAAAAGTCTATTTCTAAACCTGTCATTTCCCATTTAAGCCTTGGTAAGGTTCCTCGCGTATCATCGAATTAAACCACATAATCCACCGCTTGTGCGGGCCCCCGTCAATTCCTTTGAGTTTCAAACTTGCG
+
CCCCCGGGGGGGGGGFGGGGGGGGGGGGGGGGGGGGGGCCGGGGGGGGGGGGGGGGGGGGGGGGGGGGGGGGGGGGGGGGGGGGGFFGGGGGGEGGGGGGGGGGGGGGGFGGGGGGGGGGGGGGGGGGGGGGGGGGGGGGGGGGGGGGGGGGGGGGGFGFFGGGGGDFGGGGGGCFFGGGGGGGGGGGGGGGGGGGGGGGGGGGGGGGGGGGGGGGGDEGGGGGGGGGGGGGGGGGGGGGGGGGGGGGGGGGGEGGGGGEEGGGGGGGGGDCEGGG>EGGGGGGGGGGGGGGGFGGGGDGC
@M01751:259:000000000-C669V:1:1102:5200:12139 1:N:0:AGAGTC
CGCTGATACGTCATCCCCACCTTCCTCTCTACTTGCGTAGGCAGTCTCACTAGAGTCCCCAACTTAATGATGGCAACTAGTGACAGGGGTTGCGCTCGTTGCAGGACTTAACCTAACACCTCACGGCACGAGCTGACGACAACCATGCAGCACCTTGAAAAATGTCCGAAGAAAAGTCTATTTCTAAACCTGTCATTTCCCATTTAAGCCTTGGTAAGGTTCCTCGCGTATCATCGAATTAAACCACATAATCCACCGCTTGTGCGGGCCCCCGTCAATTCCTTTGAGTTTCAAACTTGCG
+
CCCCCGGGGGGGGGGGGGGGGGGGGGGGGGGGGGGGGGGGGGGGGGGGGGGGFFGGGGGGGGGGGGGGGGGGGGGGGGFGGGGFGF@FGGGGGDGGGGGGGDGGGGGGGGGGGGGGGGGGGGGGGGGGGGGGGGGGGGGGGGGGGGGGGGFDFGGGGGGGGGGGGGGGGGGGGGGGCGFFFGFGGGGGGGGGACFGGFFGGGGGGGGGGGGGGGGBFGCDDFGGGGDGGGDGGGGGGGGGGGGGGFGGGFGGGGGCGEGEGGGFGGEGGGGGGGEGGGGDDGGGCFCFGGGGC?FGGGFG5
@M01751:259:000000000-C669V:1:1102:16129:12400 1:N:0:AGAGTC
CGCTGATACGTCATCCCCACCTTCCTCCGGCTTATCACCGGCGGTTCCTTTAGAGTACCCAACCAAATGATGGTAACTAAAGGCGAGGGTTGCGCTCGTTGCGGGACTTAACCCAACATCTCACGACACGAGCTGACGACAGCCATGCAGCACCTGTGTTCCAGTCCCCGAAGGGAAGAAATCCATCTCTGGAAGTCGTCCGGACATGTCAAACGCTGGTAAGGTTCTGCGCGTTGCTTCGAATTAAACCACATGCTCCACCGCTTGTGCGGGCCCCCGTCAATTCCTTTGAGTTTTAATC
+
CCCCCGGGGGGGGGGGGGGGGGGGGGGGGGGGGGGGGGGGGGGGGGGGGGGGGGGGGGGGGGGGGGGGGGGGGGGGGGGGGGGGGGGGGGGGGGGEGGGGGGGGGDGGGFFFGGGGGGGGGGGGGGGDEEGGGGGGGGGGGGGGGGGGFGGGGGGGGF;FGGGGGGGGGGEGEGGGGGGGGGGGGGGGGGFFGGGGGGGFGEGGGGGGGCFGGEEGGGGFGGGGGFGGG??>8EGGGGGCEFGGGGGGGGGGFFGG70A<FFGGEGGC6AEGGDEGGDG8C8CFFFGGGGFG*3<CGGFG+
@M01751:259:000000000-C669V:1:1102:24190:12435 1:N:0:AGAGTC
CGCTGATACGTCATCCCCACCTTCCTCCGGTTTGTCACCGGCAGTCTCCTTAGAGTGCCCACCATAACGTGCTGGTAACTAAGGACAAGGGTTGCGCCCGTTACGGGACTTAACCCAACATCTCACGACACGAGCTGACGACAGCCATGCAGCACCTGTGTCAGAGTTCCCGAAGGGACCAATCCATCTCTGGAAAGTTCTCTGCATGTCAAGGCCTGGTAAGGTTCTTCGCGTTGCTTCGAATTAAACCACATGCCCCACCGCTTGTGCGGGCCCCCGTCAATTCATTTGGGTTTTAATT
+
CCCCCFGGGGGGGGGGFFGGGGFFGEGFGGGGCCGGGGGC@@F@FFFGFFDEFGGGGGFGGGCFGGGGGDGFFGGDCGGFDGGGGGG<C,CCF>FGG,@CFDCFGDDDFGGCFGGFGGCFE<<CFB?FF:FG7=+6DEFGEEDECFFFEG<FF,3>F<F<<@@>FGFGCF?7<**@*@FEGGGGGCFF,8FFG9FAC>DFCFG;<,;,?,,@CFGF@:CCFGF:7CFGF2=:FF:7=CFA:<CGB<FGGGG**+::+0;8EG585C*;3C*/C5EEGGG5;/*<<FGG?F?+::?EG:CF+
@M01751:259:000000000-C669V:1:1102:27049:12436 1:N:0:AGAGTC
CGCTGATACGTCATCCCCACCTTCCTCCGGTTTGTCACCGGCAGTCCCATTAGAGTGCTCAACTGAATGTAGCAACTAATGGCAAGGGTTGCGCTCGTTGCGGGACTTAACCCAACATCTCACGACACGAGCTGACGACAGCCATGCAGCACCTGTGTGCAGGTTCTCTTTCGAGCACCAAACCATCTCTGGTAAGTTCCTGCCATGTCAAAGGTGGGTAAGGTTTTTCGCGTTTCATCGAATTAAACCACATCATCCACCGCTTGTGCGGGTCTCCGTCAATTCCTTTGAGTTTCAACCT
+
CCCCCDFGGGGEGGGG9FDGGGFGGGCFGGGGGGGGGGGGGDFGGFDC9FGGGGGGGGGGFGGGGGGGGGFFGFGGGGGGFFGGGCDEGDGD7CEGGGGE=CGEG>8FFEGEFGGGGGGFGGGCFGGGDGEGGDEFGDGD@8<FCAFFGGGGGGCAAFGGGGG<9DFCFF;CCFFGGGGGCFBFA:F,,,?:FFCFGFF,@C:FGFGGGGFGGGGFGGGGGGGGC?<C>:4CF:7FGFCGGGC8FG?9AFEGF6C9C??CEG5:EFGGF55EGG*+<7**;*<0<@CFGD@F+AGCGGF2<
@M01751:259:000000000-C669V:1:1102:8187:12622 1:N:0:AGAGTC
TCTGTGAAACAGGATTAGATACCCTGGTAGTCCACGCCGTAAACGATGTCGACTTGGAGGTTGTTCCCTTGAGGAGTGGCTTCCGGAGCTAACGCGTTAAGTCGACCGCCTGGGGAGTACGGCCGCAAGGTTAAAACTCAAATGAATTGACGGGGGCCCGCACAAGCGGTGGAGCATGTGGTTTAATTCGATGCAACGCGAAGAACCTTACCTACTCTTGACATCCACGGAATTTGGCAGAGATGCCTTAGTGCCTTCGGGAACCGTGAGACAGGTGCTGCATGGCTGTCGTCAGCTCGTG
+
CCCCCGGGGGGGGGGGGGGGGGGGGGGGGGGGGGGGGGGEGGGGGGGGGGGGGGGFGGGGGGGGGGGGGGGGGGGGGGGGGGGGGGGGGGGGGGGGGGGGGGGGGGGGGEGFGGGGGGGGGGGGGGGGGGGGGGGGGGGGGGGGGGGGFGGGGGGGC:FGGGGGGGGGGGGGGGFGGGGGGGGGGGGGGGGGGGGFGGGGGGGGGGGGGGGGGFFGGGGFFGGGGGGFGGGDGFGGFGFGGGFGGGGGGGGGGGGGGGGGGGGGGGGGGGGGGGGGDGGGGGGGG>FGGGGC5CCGGCE*2
@M01751:259:000000000-C669V:1:1102:24394:12630 1:N:0:AGAGTC
CGCTGATACGTCATCCCCACCTTCCTCTCTACTTGCGTAGGCAGTCTCACTAGAGTCCCCAACTTAATGATGGCAACTAGTGACAGGGGTTGCGCTCGTTGCAGGACTTAACCTAACACCTCACGGCACGAGCTGACGACAACCATGCAGCACCTTGAAAAATGTCCGAAGAAAAGTCTATTTCTAAACCTGTCATTTCCCATTTAAGCCTTGGTAAGGTTCCTCGCGTATCATCGAATTAAACCACATAATCCACCGCTTGTGCGGGCCCCCGTCAATTCCTTTGAGTTTCAAACTTGCG
+
CCCCCGGGGGGGGGGGGGGGGGGGGFGGGGGGGGGGGGGGGGGGGGCFGGGGGGGGGGGGFGGGGGGGGGGGGGGGGGGGGGGGGGGGGGGGGGGGGGGGGGGGGGGGGAFGGGGGGGGGEFDGGGGGGGGGGGGGGGGGGGGGGGGGGGDGGGGGGFFGFFGGGGGGGGGGGGGGFGGGGGFGGGGGGGGDBFFGGGFFC9FGGGGGGGGGGGGGGGGGGGGGG7EEGGGGGGGFGGGECGGGFGGGGFGGGFGGGGGGGGGCG5E5EGCEGDGGGGFFGGGGGC9FGGGGGGF6@FCF5
@M01751:259:000000000-C669V:1:1102:24443:12769 1:N:0:AGAGTC
CGCTGATACGTCATCCCCACCTTCCTCCGGTTTGTCACCGGCAGTCCCATTAGAGTGCTCAACTGAATGTAGCCACTAATGGCAAGGGTTGCGCTCGTTGCGGGACTTAACCCAACATCTCACGACACGAGCTGACGACAGCCATGCAGCACCTGTGTGCAGGTTCTCTTTCGAGCACCAAACCATCTCTGGTAAGTTCCTGCCATGTCAAAGGTGGGTAAGGTTTTTCGCGTTGCATCGAATTAAACCACATCATCCACCGCTTGTGCGGGTCCCCGTCAATTCCTTTGAGTTTCAACCT
+
CCC@CGGFGFFGGFFCGGGGGGGGGGFGGGGGGGGGGGFGDGECGDFGDFCFDCFFFGFGGGGGGGFCGGGDF,CFDEFEDDGGDFGEFGDFF>EFCFGFGCCEBFFGGGGGCFCGGDF,?FGFGDEEDC@:FF=FGGCBEFGFGEDCBF<EFGGGCFFFFFGGCFB@FG9FGGGEGGGGGFFFGDF,8@DFGGGCFGC,@<FGGGGGGG9AEFGG*<FC<FGG9FCFF<F:1F7<CF<7AFFGG?++2A8CFGC?FC<CC8EG5EG8FGGCCEEC>EC=5CFGG7F?E9+*<CGG+++:7
@M01751:259:000000000-C669V:1:1102:13463:12836 1:N:0:AGAGTC
TCTGTGAAACAGGATTAGATACCCTGGTAGTCCACGCCGTAAACGATGATAACTAGCTGTCCGGGCACTTGGTGCTTGGGTGGCGCAGCTAACGCATTAAGTTATCCGCCTGGGGAGTACGGCCGCAAGGTTAAAACTCAAAGGAATTGACGGGGGCCTGCACAAGCGGTGGAGCATGTGGTTTAATTCGAAGCAACGCGCAGAACCTTACCAGCGTTTGACATGTCCGGACGATTTCCAGAGATGGATCTCTTCCCTTCGGGGACTGGAACACAGGTGCTGCATGGCTGTCGTCAGCTCG
+
CCCCCGGGGGGGGGGGGGGGGGGGGGGGGGGGGGGGGGGGGGGGGGGGGGGGGGGGGGGGGGGGGGGGGGGGGGGGGGGGGGGGGGGGGGGGGGGGGGGGGGGGGGGGGGGGGGGGGGGGGGGGGGGGGGGGGGGGGGGGGGGGGGGGGGGGGGGGDGGGGGGGGGGGGGGGGGG>FGGGGGGGGGGGGGGGGGGGGGGGGGGGGGGGGGFFGGGGGGGGGGGGGGGGGGGGGCGGGGGGGGGGGGGGGGFGGGGGGGGGFGEGDGGGCGFGGGGF5?FGGGGGGGFFCECF=F8CEFFGE
@M01751:259:000000000-C669V:1:1102:17206:12853 1:N:0:AGAGTC
TCTGTGAAACAGGATTAGATACCCTGGTAGTCCACGCCCTAAACGATGTCAACTGGTTGTTGGGTCTTAACTGACTCAGTAACGAAGCTAACGCGTGAAGTTGACCGCCTGGGGAGTACGGCCGCAAGGTTGAAACTCAAATGAATTGACGGGGGCCCGCACAAGCGGTGGAGCATGTGGTTTAATTCGAAGCAACGCGAAGAACCTTACCTGGCCTTGACATGCTGAGAACTTTCCAGAGATGGATTGGTGCCTTCGGGAACTCAGACACAGGTGCTGCATGGCTGTCGTCAGCTCGTGT
+
CCCCCGGGGGGGGGGGGGGGGGGGGGGGGGGGGGGGGGGGGGGGGGGGGGGGGGGGGFGGGGGGGGGGGGGGGGGGGGGGGGGGGGGGGGGGGGGGGGGGGGGGGGGGGGGGGGGGGGGGGGGGGGGGGGGGGFGGGGGGGGGGGGGGGGGGGGGGGGGGCEGGGGGG@FGFGGCFGGGGGGGGGGGGGGGGGFGGGGDCGGGGGGGGGCGGFGGGGGGGGGGEGGGGGGGGGGFGGGGFG6FGGGGGGGGGGGGGGGGGGGGFGFGGGGGGGGGFGGGGFGGGGG>FGGFF5CCFFGGGG
@M01751:259:000000000-C669V:1:1102:9579:12939 1:N:0:AGAGTC
TCTGTGAAACAGGATTAGATACCCTGGTAGTCCACGCCGTAAACGATGTCGACTTGGAGGTTGTTCCCTTGAGGAGTGGCTTCCGGAGCTAACGCGTTAAGTCGACCGCCTGGGGAGTACGGCCGCAAGGTTAAAACTCAAATGAATTGACGGGGGCCCGCACAAGCGGTGGAGCGTGTGGTTTAATTCGATGCAACGCGAAGAACCTTACCTACTCTTGACATCCACGGAATTCGGCAGAGATGCCTTAGTGCCTTCGGGAACCGTGAGACAGGTGCTGCATGGCTGTCGTCAGCTCGTG
+
CCCCCGGGGGGGGGGGGGGGGGGGGGGGGGGGGFFGGGGGGGGGGGGGGGFGGGGGGGGGGGGGGGGGGGGGGGGGGFGGGGGGGGGGGGGFGGGGGGGGGGGGGGGEGGGGGGGGGGGGGGGGGGGEGGDFGCFGGGGGGGGGGGGGGFGGGGGGGGGGGGEGGDGGGEGGGGG7*CFGGGGGGCGFFCGFGGGGGGGGGDE8CCGGGGGGGGGGGGGGGGGGGCEGGGGGGGFGGGGGG>;<FFFGGGCFCFCFGGGG>8CFEGGGGC<FFGGGGGGGG6?FF5FE>EF5FFG?@CGC*
@M01751:259:000000000-C669V:1:1102:26326:12947 1:N:0:AGAGTC
TCTGTGAAACAGGATTAGATACCCTGGTAGTCCACGCCGTAAACGATGCTAACTCGTTTTTGGAGCGCAAGCTTCAGAGACTAAGCGAAAGTGATAAGTTAGCCACCTGGGGAGTACGAACGCAAGTTTGAAACTCAAAGGAATTGACGGGGGCCCGCACAAGCGGTGGATTATGTGGTTTAATTCGATGATACGCGAGGAACCTTACCAAGGCTTAAATGGGAAATGACAGGTTTAGAAATAGACTTTTCTTCGGACATTTTTCAAGGTGCTGCATGGTTGTCGTCAGCTCGTGCCGTGG
+
CCCCCGGGGGGFGGGGGGGGGGGGGGGGGGGGGGGGGGGGGGGGGGGGGGGGGGGGFGGGGGGGGGGGGGGGGGGGGFGFGGGGGGGGGGGGGGGGGGGGGGGGGGGGGGGGGGGGGGGGGGGEGGGFGGGGGGGGGGGGGGGGGGGGGGGDEGFGGGGGGGGGGGGGGGGGGGGFGGGGGGFFCFGFGGGGGGGGGGGGGGGFGFGGGGGGEFGGGGGGGGGGGGFEFGGGGGGGGGGE?FFGFG?7CGGGGGGGGGGEGGGGGGGG6E?FGGGCCC@FGGGGGGGGGGGG8*;EGEGG*
@M01751:259:000000000-C669V:1:1102:24155:12965 1:N:0:AGAGTC
CGCTGATACGTCATCCCCACCTTCCTCCGGTTTGTCACCGGCAGTCCCATTAGAGTGCCCTTTCGTAGCAACTAATGGCAAGGGTTGCGCTCGTTGCGGGACTTAACCCAACATCTCACAACACGAGCTGACGACAGCCATGCAGCACCTGTGTTACGGCTCTCTTTCGAGCACTCCTCTATCTCTAAAGGATTCCGTACATGTCAAAGGTGGGTAAGGTTTTTCGCGTTGCATCGAATTAAACCACATCATCCACCGCTTGTGCGGGTCCCCGTCAATTCCTTTGAGTTTCAACCTTGCG
+
CCCCCGGGGGFGGGGGGGGGGGGGGGGGGGGGGGGGGGGGGGGGGGGGGGGGGGGGGGGGGGGGGGGGGFGGG@GGGGGGGGGGGGGGGGGGGGGGGGGGGGGGGGGGGGGGGGGCGFG,EFGGGGGGGGGGGGGGGGGGGGGGGGGGGGGGGGGGGGGGGG@DDGGGGGGGGGGGGDCDGFGGGF,DFGFGGGFGCFGGGGGGGGGGGGGGGGGGGGGFFGGGFCGDGGGGGGGGGFCFFGGGCFGGGGGGGGFGGGGG>*;+<EEGGGCEFGEEEEF@CFGGGCAGFFGGG9C@FG7?5
@M01751:259:000000000-C669V:1:1102:2777:12996 1:N:0:AGAGTC
CGCTGATACGTCATCCCCACCTTCCTCCGGTTTATCACCGGCAGTCTCCTTTGAGTTCCCGGCACTACCCGCTGGCAACAAAGGATAAGGGTTGCGCTCGTTGCGGGACTTAACCCAACATTTCACAACACGAGCTGACGACAGCCATGCAGCACCTGTCTCAGAGTTCCCGAAGGCACCGAAGCATCTCTGCTAAGTTCTCTGGATGTCAAGGCCAGGTAAGGTTCTTCGCGTTGCATCGAATTAAACCACATGCTCCACAGCTTGTGCGGGCCCCCGTCAATTCATTTGAGTTTTAACC
+
CCCCCGGGFGGGGGGFGGG@FGGGGGGGGGGGGGGGGFG7FGGGGGGGGGGGGGGGGGFGGDCGGGGGGGGGGGGGGGGGGGGGGGGGGGGGGGGGGDGGFGGGGGGGGGGGGGGGGGGGFGGGGGGGGGGGGGG@EDFGGEGGFGGGGGGCFGGGFGGGA99FGGGGEGGGGGGGGGGGGGGGGGFCFF9FGFGGGGGGGGGGDBFFFFEGGGGGGGGGGGGGFFFF@<@CEEGEEFFGC@CCFF700*;C8EFGCCFC8+;:0AFGE9*:5C=58EEGG*/<<++<CEGCFCGFGFCC9
@M01751:259:000000000-C669V:1:1102:10337:13029 1:N:0:AGAGTC
CGCTGATACGTCATCCCCACCTTCCTCCGGTTTGTCACCGGCAGTCTCCTTAGAGTGCCCACCATAACGTGCTGGTAACTAAGGACAAGGGTTGCGCTCGTTACGGGACTTAACCCAACATCTCACGACACGAGCTGACGACAGCCATGCAGCACCTGTGTCAGAGCTCCCGAAGGCACCAATCCATCTCTGGAAAGTTCTCTGCATGTCAAGGCCTGGTAAGGTTCTTCGCGTTGCTTCGAATTAAACCACATGCTCCACCGCTTGTGCGGGCCCCCGTCAATTCATTTGAGTTTTAACC
+
CCCCCGGGGGGGGGGGGGGGGGGGGGGGGGGGGGGGGGGGGGGGGGGGGGGGGGGGGGGGGGGFGGGGGGGGGGFGGGGGGGGGGGGGGFEGGGGGGGGEGGGGGGGEFGGGGGGGGGGGGGGGGGFGGEGGDGGGGGGGGGGEGGGGGGGGGGGGGGGDGGGGGCF9CGFEGGGGGGGGGGGGGGGGFFFGFGGGGGGGGGGGGFG9FGGGGGGGGGGGGGGGGGFFGFGGGGGGGGGGGGGGFCFGGGGGGFEGGGGGGGGGGGFF?F588:C5>C8/C8CFGGFGGGDFGGGGGGGG7
@M01751:259:000000000-C669V:1:1102:16536:13136 1:N:0:AGAGTC
CGCTGATACGTCATCCCCACCTTCCTCCGGTTTGTCACCGGCAGTCTCCTTAGAGTGCCCACCATAACGTGCTGGTAACTAAGGACAAGGGTTGCGCTCGTTGCAGGACTTAACCTAACACCTCACGGCACGAGCTGACGACAACCATGCAGCACCTTGAAAAATGTCCGAAGAAAAGTCTATTTCTAAACCTGTCATTTCCCATTTAAGCCTTGGTAAGGTTCCTCGCGTATCATCGAATTAAACCCCATAATCCACCGCTTGTGCGGGCCCCCGTCAATTCCTTTGAGTTTCAAACTTG
+
C<CCCGF@ECEFEFGFGGGECFGGGFFGGGGGGGGEGGGEFEGGGCCFEGEFGGGFGGG@EGGGFGGGGF?CFGGGGGGFGEGGFGGEGFGGGEGGGCGGGGFGGDFDGGGFFFGGGFGGCG?DEFGGGGGGCCFEG?FCEGGGG7FGFGFGGFGFEFGGGFCGFCFFGGGGGGGC@F:FFGGGFG3@=CFFGGGFFGGFGGGGGG;EGFGCFGCFGFGGGGF<C<<EFGFEGCGGGFF7A:CFFGB*3:FFFGCCFFFGE>8FGGFGC8ECEGGGEGG5CGFCF?FFCGEEFGC+@CFF+
@M01751:259:000000000-C669V:1:1102:16141:13216 1:N:0:AGAGTC
TCTGTGAAACAGGATTAGATACCCTAGTAGTCCACGCCCTAAACGATGATAACTCGATGTTGGCGATAGACAGCCAGCGTCCCAGCGAAAGCGTTAAGTTATCCACCTGGGGAGTACGCCCGCAAGGGTGAAACTCAAAGGAATTGACGGGGGCCCGCACAAGCGGAGGAGCATGTGGTTTAATTCGATGATACGCGAGGAACCTTACCCGGGCTTGAAAGTTAGTGAAGGATGCAGAGACGCATCCGTCCTTCGGGACACGAAACTAGGTGCTGCATGGCTGTCGTCAGCTCGTGCCGTG
+
CCCCCGGGGGGGGGGGGGGGGGGGG8FGGGGGGGGGGGGGGGGGGGGGGGGGGGGGGGGGGGGGGGGGGGGGGGGGGGGGGGGGGGGGGGGGGGGGGGGGGGGGGGGGGGGGGGGGGGGGGGGGGGGGGGGGGGGGGGGGGGGGGGGGGDGGGGGGGGDGGGGGGGGGGGEGGGGGGGGGGGGGGGGGGGGGGGGGGGGGGGCFGGFGGFGGGGGGGGGGGGGGGGGGGGGGGGGGGC>FGGEGGGGGGGGGGGGGGGGGGGGGGGGGGGGGGGGFGDFGGGGGGGGGFGGGGGGGGGGGG
@M01751:259:000000000-C669V:1:1102:7511:13279 1:N:0:AGAGTC
CGCTGATACGTCATCCCCACCTTCCTCCGGTTTATCACCGGCAGTCTCCTTTGAGTTCCCGACCGAATCGCTGGCAACAAAGGATAAGGGTTGCGCTCGTTGCGGGACTTAACCCAACATTTCACAACACGAGCTGACGACAGCCATGCAGCACCTGTCTCACGGTTCCCGAAGGCACTAAGGCATCTCTGCCAAATTCCGTGGATGTCAAGAGTAGGTAAGGTTCTTCGCGTTGCATCGAATTAAACCACATGCTCCACCGCTTGTGCGGGCCCCCGTCAATTCATTTGAGTTTTAACCT
+
CCCCCGGGGGGGGGGGGGGGGGGGGGGGGGGGGGGGGGGGGGGGGGGGGGGGGGGGGGGGGGGGG8888CFFGGGGGGGGGGGGGGGGFGGGGGGGDGGGGGGGGGGGGGGGCFGGGGGGGGGGGGGGGGGGGGGGGGGGDGGGGGGFGGGGGGGGGGGFGGGGGGGGGGGGGGGGGGFGGGGGGGGFFGGGGGGGGGGGGGFGGGGGGGCFGGGGGGGGGGFGG?FGF7BEEGCEGFCCCFGGFGGGGGGFFGGFGCCEGGGEGGGGGGGGGGGGGGCEGGGGGGCFGCCFFGGGGGGF:
@M01751:259:000000000-C669V:1:1102:2249:13423 1:N:0:AGAGTC
CGCTGATACGTCATCCCCACCTTCCTCCGGTTTGTCACCGGCAGTCCCATTAGAGTGCTCAACTGAATGTAGCAACTAATGGCAAGGGTTGCGCTCGTTGCGGGACTTAACCCAACATCTCACGACACGAGCTGACGACAGCCATGCAGCACCTGTGTGCAGGTTCTCTTTCGAGCACCAAACCATCTCTGGTAAGTTCCTGCCATGTCAAAGGTGGGTAAGGTTTTTCGCGTTGCATCGAATTAAACCACATGCTCCACCGCTTGTGCGGGCCCCCGTCCATTCATTTGAGTTTTAACCT
+
CCCCCGGGGGGGGGGGGGGGGGGGGGGGGGGGGGGGGGGGGGGGGGGFGGGGFFFGGGGGGGGGGGGGGGGGGGGGGGGGFFGDGGGDGGECCGGGEFGGGGGGGGGGGGGGGGGGFA<AFGGFGGGGEGGGGGGGGGGGGGGGGCGGGGG8FFGGFGGGGGGGGGGGGGCFGGGGGGFGGFGFF@FDGFGGFGFGGFGGGGGFGCEGGCFFGGGGGGGGFFFFFFFGCFG@FEFGGDG:CFGFFGGGGGGGGGG?CFFGCECCEG8FGGGE5:CEC5;**;CGGC7CGFFGGGFCFG<<?
@M01751:259:000000000-C669V:1:1102:25488:13430 1:N:0:AGAGTC
CGCTGATACGTCATCCCCACCTTCCTCCGGTTTGTCACCGGCAGTCCCATTAGAGTGCTCAACTGAATGTAGCAACTAATGGCAAGGGTTGCGCTCGTTGCGGGACTTAACCCAACATCTCACGACACGAGCTGACGACAGCCATGCAGCACCTGTGTGCAGGTTCTCTTTCGAGCACCAAACCATCTCTGGTAAGTTCCTGCCATGTCAAAGGTGGATAAGGTTTTTCGCGTTGCATCGAATTAAACCCCATCATCCACCGCTTGTCCGGGTCCCCGTCCATTCCTTTGAGTTTCAACCT
+
CCC-CEGGGCFFGGGEFGGCEFGGFGGGGDEFGCF9ECFEGGGCFAFECDFFFCFFCGGGGFGGFEFGGGGGG,FFGGE9@<,CFF@EG<CFEBFEGEGFGG>CECFFFF<EE:FGFG,??FFA=BEEGEGCEEEFC7+C+BDE,DFG9FFGF<<CFGFGGGGF<C=FGGF;FGGGGGGGGFFGG9F,>,83,3<,<<,CFGG,,C,@C;F9=FGG:*2,,?:FFGGF:F*<CE<@9,<<CFGGGG7C**2?F*+<@CCFFGEGG5*+0**:881A8>8**/<9CEG7C?9E?C::C7+*<
@M01751:259:000000000-C669V:1:1102:15958:13523 1:N:0:AGAGTC
TCTGTGAAACAGGATTAGATACCCTGGTAGTCCACGCCGTAAACGATGTCAACTAGCCGTTGGAATCCTTGAGATTTTAGTGGCGCAGCTAACGCATTAAGTTGACCGCCTGGGGAGTACGGCCGCAAGGTTAAAACTCAAATGAATTGACGGGGGCCCGCACAAGCGGTGGAGCATGTGGTTTAATTCGAAGCAACGCGAAGAACCTTACCAGGCCTTGACATGCAGAGAACTTTCCAGAGATGGATTGGTGCCTTCGGGAACTCTGACACAGGTGCTGCATGGCTGTCGTCAGCTCGTG
+
CCCCCGGGGGGGGGGGGGGGGGGGGGGGFGGGGGGGGGGGGGGGGGGGGGGGGGGGGGGGGGGGGGGGGGGGGGGGGGGGGGGGGGGGGGAE<FGGGGGGGGGGGGGGGGGGGGGGGGGGGGGGGGGGGGGGGGGGGGGGGGGGGGGGFGGGGGGGGGGGGGGGGGGGGFGGGGGGFGGGGGFDFGGGGGGGGGGGGGGGGGGGGGGGGGGGGGGGGGGGGGGGGGFCFGGGFGGDGGGGGFDGFGGDCFGGGGGGGGGGGGDFFGGGGGGGFF=EGGGGGFF7CGGGGG5FF*CE7<C/:
@M01751:259:000000000-C669V:1:1102:3306:13574 1:N:0:AGAGTC
CGCTGATACGTCATCCCCACCTTCCTCTCTACTTGCGTAGGCAGTCTCACTAGAGTCCCCAACTTAATGATGGCAACTAGTGACAGGGGTTGCGCTCGTTGCAGGACTTAACCTAACACCTCACGGCACGAGCTGACGACAACCATGCAGCACCTTGAAAAATGTCCGAAGAAAAGTCTATTTCTAAACCTGTCATTTCCCATTTAAGCCTTGGTAAGGTTCCTCGCGTATCATCGAATTAAACCACATAATCCACCGCTTGTGCGGGCCCCCGTCAATTCCTTTGAGTTTCAAACTTGCG
+
CCCCCGGGGGGGGGGFGFGFGGGGGGGGGFGFGGGGGGGGGGGGGGGGGGGGFFGFFGGGGGGGGGGGGGGGDGGGGDGFGGGGGGGG7CCFGCEGGGGGGGGGGGFDGGGG?EFGGGGGC,EFGDE+CEG@@FGGFCDGGGGFEGDGGDFGGGGGGFGGGFB9=CDG=FCE@<FEFGGGGGGFGFFGGFFGFGGGGFG=FGGCFGF?9FFG@EGGFGCFFFFGG:F8<F:FEFF@F@7FBFCFG8C83<C;BB?F>:CECBC0<ECCC2:EGGG*8*<CFEFCGG9FFCF?7@CCGGGF7
@M01751:259:000000000-C669V:1:1102:9784:13582 1:N:0:AGAGTC
TCTGTGAAACAGGATTAGATACCCTGGTAGTCCATGCCGTAAACGATGTCTACTAGCCGTTGGGGCCTTTGAGGCTTTAGTGGCGCAGCTAACGCGATAAGTAGACCGCCTGGGGAGTACGGTCGCAAGACTAAAACTCAAATGAATTGACGGGGGCCCGCACAAGCGGTGGAGCATGTGGTTTAATTCGATGCAACGCGAAGAACCTTACCTGGCCTTGACATACTAGAAACTTTCCAGAGATGGATTGGTGCCTTCGGGAACTCTGACACAGGTGCTGCATGGCTGTCGTCAGCTCGTG
+
CCCCCGGGGGGGGGGGGGGGGGGGGGGGGGGGGGGGGGGGGGGGGGGGGGGGGGGGGGGGGGGGGGGGGGGGGGGGFFGFGGGGGGGGGGGGGGGGGGGGGGGGGGGGGGGGGGGGGGGGGDGGGGGGGGGGGGGGGGGGGGGGGGGGGGGGGGGGGGGGGEGGGGGGGCGGGGGGGGGGGGFGGGFGGGGGGGGGGGGGGGGGGGGGGGGGGGGGGGGGGGGGGGGGGGGGGGGGGGGGGGCFGFGGGCFF8FGFFGFCGEGF8CFEGGGGEEFEEGGGGGGGFGFCFCGGGGGG<CCG5
@M01751:259:000000000-C669V:1:1102:25191:13583 1:N:0:AGAGTC
TCTGTGAAACAGGATTAGATACCCTGGTAGTCCACGCCGTAAACGATGTCAACTAGCCGTTGGAATCCTTGAGATTTTAGTGGCGCAGCTAACGCATTAAGTTGACCGCCTGGGGAGTACGGCCGCAAGGTTAAAACTCAAATGAATTGACGGGGGCCCGCACAAGCGGTGGAGCATGTGGTTTAATTCGAAGCAACGCGAAGAACCTTACCAGGCCTTGACATGCAGAGAACTTTCCAGAGATGGATTGGTGCCTTCGGGAACTCTGACACAGGTGCTGCATGGCTGTCGTCAGCTCGTG
+
CCCCCGGGGGGGGGGGGGGGGGGGGGGGGFGGGFGGGGGGGGFFCEGGGGGGGGGGGGGGGGGGGDGGGGGGG8DGGGGGFGGECFGEGGGGGEGGGGGGF<E<FGGGGGGGFGEGGGGGDGGGGGGGGGGGGGGGGGGGGCFGAAFGFFGGCEGGGEFEGGGGGCGDGEEG*:FCFGGEFFFGG9CFFCGGGGGEFDE@FFCEGGGGGGGFGGDGDCGDGGGGGCCCGCGGGGGGGG?CFEGGGGGGGGGGGGGGGGCCGCGGDGFGGFFG?CGG6CFGGFFFC;CEG6F;2ACFC65C5
@M01751:259:000000000-C669V:1:1102:6515:13657 1:N:0:AGAGTC
CGCTGATACGTCATCCCCACCTTCCTCTCTACTTGCGTAGGCAGTCTCACTAGAGTCCCCAACTTAATGATGGCAACTAGTGACAGGGGTTGCGCTCGTTGCAGGACTTAACCTAACACCTCACGGCACGAGCTGACGACAACCATGCAGCACCTTGAAAAATGTCCGAAGAAAAGTCTATTTCTAAACCTGTCATTTCCCATTTAAGCCTTGGTAAGGTTCCTCGCGTATCATCGAATTAAACCACATAATCCACCGCTTGTGCGGGCCCCCGTCAATTCCTTTGAGTTTCAAACTTGCG
+
CCCCC7EEFFGGGGGGGGGGEGGGGGGDFCGFG<<@CGGFGGGGGGGGGGGGFGGGGCFGGGGGGGGGGGGFFCEFFGGGF,ECGGGCFGGGGDCCGGGGGGGGGFGFGGGFGGGGGF@CEF@FFCCBECFGGGDGGGD@GGEGGGFGGGGGGGGF,8BDDFEGGFGC:=<:>,><BCGFG,@CGCA;FFFCGG=DFFFFGAFCDGC9FFG9F7FAC9F>FCGGG7<CF*=<:BC<C+?@<:CCCFFCFFF;BEFGF5EG7BF<:*::=?GGGGGEC*@FFFGFCG+;@@FFFF+2@C7<5
@M01751:259:000000000-C669V:1:1102:9960:13661 1:N:0:AGAGTC
TCTGTGAAACAGGATTAGATACCCTGGTAGTCCACGCCGTAAACGATGAATGCTAGCTGTTGGGGTGCTTGCACCGCAGTAGCGCAGCTAACGCTTTAAGCATTCCGCCTGGGGAGTACGGTCGCAAGATTAAAACTCAAAGGAATTGACGGGGGCCCGCACAAGCGGTGGAGCATGTGGTTTAATTCGAAGCAACGCGCAGAACCTTACCATCCCTTGACATGTCGTGCCATCCGGAGAGATCCGGGGTTCCCTTCGGGGACGCGAACACAGGTGCTGCATGGCTGTCGTCAGCTCGTGT
+
CCCCCGGGGGGGGGGGGGGGGGGGGGGGGGGGGGGGGGGGGGGGGGGGGGGGGGGGGGGGGGGGGGGGGGGGGGGGGGGGGGGGGGGGGGGGGGGGGGGGGGGGGGGGGGGGGGGGGGGGGGGGGGGGGGGGGGGGGGGGGGGDFGGGGGGGGGGGGGGGGGGGGGGGGGGGGGGGGGGGGGGGGGGGGGGGGGGGGGGGGGGGGGGGGGGGFGGGGGGGGGGCFGGGGGGGGGGGGGG8CFGDFGGGGGGGFGGF?@EGGGGGGGGEEGGFGFGCCFGGFGGGGF88@EGFCGGCFGEG:
@M01751:259:000000000-C669V:1:1102:11759:13678 1:N:0:AGAGTC
TCTGTGAAACAGGATTAGATACCCTGGTAGTCCACGCCGTAAACGATGCTAACTCGTTTTTGGAATGTAAGTTTCAGAGACTAAGCGAAAGTGATAAGTTAGCCACCTGGGGAGTACGAACGCAAGTTTGAAACTCAAAGGAATTGACGGGGGCCCGCACAAGCGGTGGATTATGTGGTTTAATTCGATGATACGCGAGGAACCTTACCAAGGCTTAAATGGGAAATGACAGGTTTAGAAATAGACTTTTCTTCGGACATTTTTCAAGGTGCTGCATGGTTGTCGTCAGCTCGTGCCGTGG
+
CCCCCGGGGGGDEGFGGGGGGGGGGFGGFCGEGGGGGGGGGGGGCGGGGGGGGGGEEFGGGGGGGGGGGGGGGGGGGFCFGCCFGGGGG:FGGGGGGGGGGGGDGGGGGG7FECFGGGGGEGEGGGGGGGGGGFGFGGGGCFGGGGGGGGGEGGGGGGDGGGGGGGC@FBCGGGGBFGGGGGGGGGGGGGGGGGGGGFEGEGGCFGGE:FCFFGGGGGGGDDGFGGGFGGGGGGGFFGGGC?C?@FGGGGGGGFGC>81AGGGGGG7C?FGFFF68CFGGGGECEGGFGF?F5CCEGGE5*
@M01751:259:000000000-C669V:1:1102:5948:13684 1:N:0:AGAGTC
CGCTGATACGTCATCCCCACCTTCCTCCGGTTTATCACCGGCAGTCTCCTTTGAGTTCCCGACCGAATCGCTGGCAACAAAGGATAAGGGTTGCGCTCGTTGCGGGACTTAACCCAACATTTCACAACACGAGCTGACGACAGCCATGCAGCACCTGTCTCACGGTTCCCGAAGGCACTAAGGCATCTCTGCCGAATTCCGTGGATGTCAAGAGTAGGTAAGGTTCTTCGCGTTGCATCGAATTAAACCACATGCTCCACCGCTTGTGCGGGCCCCCGTCAATTCATTTGAGTTTTAACCT
+
CCCCCGGGGGGGGGGDGGGDGGGGGGGGGGGGGGGGGGFGGGGGGGGDGGGGGGGGG9FGGDGGG@@BBEFGDDEGDGGGGGGGGGGGFGCEEEEGEGGFGGG@7=F:EF<FGGGGGGGGGFDGGGGDGGGDGGGD9FGGEEGFFGGGGFFGGGGGGGGGGGGGGGGDFGGGGGGGEFGG?<C@CCFGGGGGGGG:CFEGGFFGGGGGGGFFFGCGGGG9<,?FGGGGGCG>CE:ECCF8FGGGGFEFGGGGG?<:CGGGCECCCEFFC58E5:*?CC;?8A<A9C7CF7C50C9CG+3??
@M01751:259:000000000-C669V:1:1102:26776:13852 1:N:0:AGAGTC
CGCTGATACGTCATCCCCACCTTCCTCCGGTTTATCACCGGCAGTCTCCTTTGAGTTCCCGACCGAATCGCTGGCAACAAAGGATAAGGGTTGCGCTCGTTGCGGGACTTAACCCAACATTTCACAACACGAGCTGACGACAGCCATGCAGCACCTGTCTCAGCGTTCCCGAAGGCACCAAAGCATCTCTGCTAAGTTCGCTGGATGTCAAGAGTAGGTAAGGTTCTTCGCGTTGCATCGAATTAAACCACATGCTCCACCGCTTGTGCGGGCCTCCGTCAATTCATTTGAGTTTTAACCT
+
CCCCCGGGGGGGGGGGGGGGGGGGGGGGGGGGGGGGGGGGGGGGGFFGEDGGGGGGGGGGEGGGGF@CGGGGGDGGGFFGGGGGGGGFFGGGDGGGGGEGCECCGGGGGGGGGGFGGGGGGGGGGGGGGGGGGGGGGGGGGGGGGGGGGGGGGGGGCFGGGGGGGGGGGGGGGGGGGGGGGGGGGGFGGGFGGGGFGCFGGGG7=FFGGGG9FGGGGGGGGGGGGGGCFFGDGGCGGGGGGDFGGGGCCFCFGCCFG6FGGGGG5ECCEDEEGG*2CECFECEGGGGGFCFDGGFGGGCEG
@M01751:259:000000000-C669V:1:1102:10947:13865 1:N:0:AGAGTC
TCTGTGAAACAGGATTAGATACCCTGGTAGTCCACGCTGTAAACGATGTCGATTTGAAGGTTGTTCCCTAGAGGAGTGGCTTTCGGAGCTAACGCGTTAAATCGACTGCCTGGGGAGTACGGCCGCAAGGTTAAAAATCAAATGAATTGACGGGGGCGCGCACAAGCGGTGGAGCATGTGGTTTAATTCGATGCAACGCGAAGAACCTTACCTACTCTTGACATCCAGAGAACTTAGCAGAGATGGTTTGGTGCCTTCGGGCACTCTGAGACAGGTGCTGCCTGGCTGTCGTCAGCTCGTG
+
CC9@B<FECGG8F88CFCCAEFE<9FCEEGC9-,,BF;FCFEDEF76D@,6,,<CDG9CCG,CFFF,C,<<<,@FCFG?,,CC6C7,++,,,CBCGE7FFA,C4CC,@CFEGGCFGEEFAF7FCEFD6+B:B??F9,:B?DFGGDAEE98D7CEE+>*5*:7<C8CF7C8*1FC8*?C,8,44+?,<<FFEE,*::FFCFEGCC<2;80+0<@9+00+++<87+<8@<EC*3+:9++32CF5A7:+0+8*11;C8++<**1*/;C+<+0<7@*8C02AFGF*0A@@8*;@8;:;*<C65*2
@M01751:259:000000000-C669V:1:1102:8202:13915 1:N:0:AGAGTC
CGCTGATACGTCATCCCCACCTTCCTCTCTACTTGCGTAGGCAGTCTCACTAGAGTCCCCAACTTAATGATGGCAACTAGTGACAGGGGTTGCGCTCGTTGCAGGACTTAACCTAACACCTCACGGCACGAGCTGACGACAACCATGCAGCACCTTGAAAAATGTCCGAAGAAAAGTCTATTTCTAAACCTGTCATTTCCCATTTAAGCCTTGGTAAGGTTCCTCGCGTATCATCGAATTAAACCACATAATCCACCGCTTGTGCGGGCCCCCGTCAATTCCTTTGAGTTTCAAACTTGCG
+
CCCCCGGGGGGGGGGGGGGGGGGGGGGGGGGGGGFGGGGGGGGGGGGGGGGGGGGGGGGGGGGGGGGGGGGGGGGGGGGGGGGGGGGGGGGGGGGGGGGGGGGGGGGGGGGGGGGGGGGG@FFGGGGGGGGGGGGGGDGGGGGGGGGGGGGGGGGGGGGGGGGGGGGGGGGGGGGEFGGGGGGGGGFGGGGGGGGGGGGGGGGGGGGGGGGGGGGGGGGGGGGGGGGGGGFFGGGGGGGGGGGGGGGGFGFGGGGGGGGEGGGFFGEGCEGGGGGGGGGGGGGGGGC>GGGGGGGGGGGGC
@M01751:259:000000000-C669V:1:1102:15900:13988 1:N:0:AGAGTC
TCTGTGAAACAGGATTAGATACCCTGGTAGTCCACGCCGTAAACGATGTCGACTTGGAGGTTGTTCCCTTGAGGAGTGGCTTCCGGAGCTAACGCGTTAAGTCGACCGCCTGGGGAGTACGGCCGCAAGGTTAAAACTCAAATGAATTGACGGGGGCCCGCACAAGCGGTGGAGCATGTGGTTTAATTCGATGCAACGCGAAGAACCTTACCAAGGCTTGACATATAGAAGAACGGGCGAGAGATCGTCAACTCTTTGGACACTTCTATACAGGTGGTGCATGGTTGTCGTCAGCTCGTGT
+
CCCCCGGGGGGGGGGGGGGGGGGGGGGGGGGGGGGGGGGGGGGGGFFGGGGGGGGGGGGGGGGGGGGGGGGGGGGGGGGGGGGGGGGGGGGGGGGGGGGGGGGGGGGGGGGGGGGGGGGGGGGGGGGGGGGGGGGGGGGGGGGGGGGGGGGGGGGGGGGGGGGGGGGGGGGGCGGGGGGGGGGGGGGGGGGGGGGGGGGGGGDGGGGGGGGGGGGGGGGGGGGGGGCFGGGGGGGGGGE5:CCGGGGFGGGGDGGGGGGGGGGGGGGGGGGGGGCFGGGGGGGGGGGGGG8;FEG+8:EG5
@M01751:259:000000000-C669V:1:1102:6432:14104 1:N:0:AGAGTC
CGCTGATACGTCATCCCCACCTTCCTCCGGTTTATCACCGGCAGTCTCCTTTGAGTTCCCGACCGAATCGCTGGCAACAAAGGATAAGGGTTGCGCTCGTTGCGGGACTTAACCCAACATTTCACAACACGAGCTGACGACAGCCATGCAGCACCTGTCTCACGGTTCCCGAAGGCACTAAGGCATCTCTGCCGAATTCCGTGGATGTCAAGAGTAGGTAAGGTTCTTCGCGTTGCATCGAATTAAACCACATGCTCCACCGCTTGTGCGGGCCCCCGTCAATTCATTTGAGTTTTAACCT
+
CCCCCGGGGGGGGGGGGGGGGGGGGGGGGGGGGGGGGGGGGGGGGGCGGGGGGGGGGGGGGEGGG@88BCFGGGGGGGGGGGGGGGGGGGGGGGGGGGGGGGGGGGGGGGGGGGGGGGGGGGGGGGGGGGGGGGGGGGGGGGGGGGGFGGGGGGGGGGGGGGGGGCFGGGGGGDCFGGGGGGGGGGGFG;9FFEGDGGFFGGFCGGGGGFCBGGGGGGGGGGGFGFFFGGGDGEEEGFGDGFGGCGGGGGGGGCFFCG?*A/?GG*;0A5CCGGEGC58EGGGFGGGGGGCGFGED7?FCC
@M01751:259:000000000-C669V:1:1102:10360:14155 1:N:0:AGAGTC
CGCTGATACGTCATCCCCACCTTCCTCCGGTTTGTCACCGGCAGTCTCCTTAGAGTGCCCACCATAACGTGCTGGTAACTAAGGACAAGGGTTGCGCTCGTTACGGGACTTAACCCAACATCTCACGACACGAGCTGACGACAGCCATGCAGCACCTGTGTCAGAGTTCCCGAAGGCACCAATCCATCTCTGGAAAGTTCTCTGCATGTCAAGGCCTGGTAAGGTTCTTCGCGTTGCTTCGAATTAAACCACCTCCTCCACCGCTTTTGCGGGCCCCCGTCAATTCCTTTTACTTTCACCC
+
CCCCCGGGG8CF7EF9EFGFBFFFGF9FCCGGEGGFGGFD@@::EDD<FGGFGFFF@DGCFDCF<FEGC<<DFCFFFEFGG@FEGFFGGG7CE@FGEE=:4DFECE>FGGGFDFFGCCEGFE99AB<B>+@:>F@FEE8+BC=CFG,,3D@9>,BDEGG@DFCFGF<<<=<FF7:<F:DFGGCG?F9<A?,7>,,?<,773,3,>CGG;@,FFGFF@*<<,?:,?B9EC21*=<E*<FGCF7+?CGGGGGFC56*2*2A>86:8C**20+21:CEGECE;CECFFF+:CC+20<20<9++1
@M01751:259:000000000-C669V:1:1102:21426:14161 1:N:0:AGAGTC
CGCTGATACGTCATCCCCACCTTCCTCCGGTTTGTCACCGGCAGTCCCATTAGAGTGCCCTTTCGTAGCAACTAATGGCAAGGGTTGCGCTCGTTGCGGGACTTAACCCAACATCTCACGACACGAGCTGACGACAGCCATGCAGCACCTGTGTGCAGGTTCTCTTTCGAGCACCAAACCATCTCTGGTAAGTTCCTGCCATGTCAAAGGTGGGTAAGGTTTTTCGCGTTGCATCGAATTAAACCACATCATCCACCGCTTGTGTGGGTCCCCGTCAATTCCTTTGAGTTTCAACCTTGCG
+
CCCCCGGGGGGGGGFFGGGGGGGGGGGGGGGGGGGGGGGGGGGGGGGGGGGGGGGGGGGGGGGGGGGGGGGGGGGGGGGGGGGGGGGGGGGGGGGGGGGGGGGGGGGGGGGEGGGFGGGGGGGGGGGGGGGGGGGGGGGGG?GGCGGGGGGGGGGGGGGGGGGGGGGGGGGGGGGGGGGGGGGGFGGFFGFFFFFGGGGGGGGGGGGGGDCGGGGGGGGFGGGGFGGDGGGGGGGGGGGGGCGCFGGGGGGFGGGGGDGGDGGGF@:*?8@GGGGGGEGGGGGGGDFFFGGGFFGGFFF?5
@M01751:259:000000000-C669V:1:1102:4045:14180 1:N:0:AGAGTC
TCTGTGAAACAGGATTAGATACCCTGGTAGTCCACGCCGTAAACGATGCTAACTCGTTTTTGGAATGTAAGTTTCAGAGACTAAGCGAAAGTGATAAGTTAGCCACCTGGGGAGTACGAACGCAAGTTTGAAACTCAAAGGAATTGACGGGGGCCCGCACAAGCGGTGGATTATGTGGTTTAATTCGATGATACGCGAGGAACCTTACCAAGGCTTAAATGGGAAATGACAGGTTTAGAAATAGACTTTTCTTCGGACATTTTTCAAGGTGCTGCATGGTTGTCGTCAGCTCGTGCCGTGG
+
CCCCCGGGGGGGGGGGGGGGGGFGGGGGGGGGGGGGGGGGGGGGGGGGGGGGGGGGGGGGGGGGGGGGGGGFFGGGGGGGGGFGFGGGGGGGGGGGCEGGGGGGGGGGGGGGGGGGGGGGGGGGGGGGFGFGFGGGGGGGGFGGGGGFGGGGDGGGGGGG:CFFGGFEGFCCD@FFEFFCFCEFFGGGDFGGGGGGGGD7CGGGG9?CGFDGGGGGGGGGGGGGGGGGGGGGG<CGGGGGD@FGGGGGDECFFGGGGGGGGGGGGG?CGGGGGGGGGG*<?EGGGGGGD@CGGGGCFGGG*
@M01751:259:000000000-C669V:1:1102:8252:14222 1:N:0:AGAGTC
TCTGTGAAACAGGATTAGATACCCTGGTAGTCCACGCCGTAAACGATGCTAACTCGTTTTTGGAATGTAAGTTTCAGAGACTAAGCGAAAGTGATAAGTTAGCCACCTGGGGAGTACGAACGCAAGTTTGAAACTCAAAGGAATTGACGGGGGCCCGCACAAGCGGTGGATTATGTGGTTTAATTCGATGATACGCGAGGAACCTTACCAAGGCTTAAATGGGAAATGACAGGTTTAGAAATAGACTTTTCTTCGGACATTTTTCAAGGTGCTGCATGGTTGTCGTCAGCTCGTGCCGTGA
+
CCCCCGGGGGGGGGGGGGGGGGGGGGGGGGGGGGGGGGGGCGGGGGGGGGGGGGGGGFGGGGGFGGGGGGGGGGGGGGGGDGGFGGGGGGGGGGGGGGGGGGGGGGGGGFGGEFGGGGGGGGGGGGGGGGGCGGGGGDFGGGGGGDGGGGGGGGGGGGGGGGGGGGGCDG@FFCFGGGGGGGGGGGGGGGGGGGGGGGGGGGGGGGGGGGGGGFFGGGFGGGGG7FGGGGGGFGGGFGFGGGGGGGGGFGCGGF5EGEGGGGGGGGGGGGGFC?CFGGGGGDGGDGGGGGGGGGGGGGGG*
@M01751:259:000000000-C669V:1:1102:7464:14227 1:N:0:AGAGTC
TCTGTGAAACAGGATTAGATACCCTGGTAGTCCACGCCCTAAACGATGTCTACTAGTTGTCGGGTTTTAATTAACTTGGTAACGCAGCTAACGCGTGAAGTAGACCGCCTGGGGAGTACGGTCGCAAGATTAAAACTCAAAGGAATTGACGGGGACCCGCACAAGCGGTGGATGATGTGGATTAATTCGATGCAACGCGAAAAACCTTACCTACCCTTGACATGTACGGAAGGCCGAAGAGATTTGGCTGTGCTCGAAAGAGAACCGTAACACAGGTGCTGCATGGCTGTCGTCAGCTCGT
+
CCCCCGFGGGGGGFGGGGGGGGGGGGGGGGGGGGGGGGGGGGGGGGGGGGGGGGGGGGGGGGGGGGDGGGGGGGGGGGGGGGGGGGGGGGGGFGGGGGGGGGFFGGGGGGGGGGGGGGGGGGGGGGGGFDGDFGGGGGGGGGGGGGGGGGGGGGGGGGGGDGGGGGGGGGGGGFFCCFFGGGGGGGGGGFGGGGGFDGGGGFGGGGGGGGGGGGGGGGGGGG9FGGGGGGGGGF5ECECCCFGGGGGGGGGFGGCEGEEGGGGFGFGE=EGCCFGGGGGC7EFGGFDGGGGCEGFGG7CE1
@M01751:259:000000000-C669V:1:1102:12084:14231 1:N:0:AGAGTC
CGCTGATACGTCATCCCCACCTTCCTCTCTACTTGCGTAGGCAGTCTCACTAGAGTCCCCAACTTAATGATGGCAACTAGTGACAGGGGTTGCGCTCGTTGCAGGACTTAACCTAACACCTCACGGCACGAGCTGACGACAACCATGCAGCACCTTGAAAAATGTCCGAAGAAAAGTCTATTTCTAAACCTGTCATTTCCCATTTAAGCCTTGGTAAGGTTCCTCGCGTATCATCGAATTAAACCACATAATCCACCGCTTGTGCGGGCCCCCGTCAATTCCTTTGAGTTTCAAACTTGCG
+
CCCCCGGGGGGGGGGGGGGGGGGGGGGGGGGGGGGGGGGGGGGGGGGGGGGFGGGGGGGGGGGGGGGGGGGGGGGGGGGGGGGGFGGGEGGGGGGGGGGFCGGGGGGGGGCFGFGGGGGGFF@FFB@>FGGGDGGGGGGGGGGGGGGGFGFGGGGGGFEGDGGGGGGDGGGGGGGFGGGGGGGGGGGGGCFGGGGGGGGGGGGGGGFGGGGGGGGGG?EGGGGGGEGGE@FCFFGGC@FFGGGFGGGGFGGGGCFGGGGGGGG6C>C8C:EGGCEGGGGGFGGGGG+8<EFGFCFFGG7C/
@M01751:259:000000000-C669V:1:1102:23547:14289 1:N:0:AGAGTC
CGCTGATACGTCATCCCCACCTTCCTCGCGGCTTATCACCGGCAGTCTCCCTAGAGTGCCCAACTGAATGATGGCAACTAAGGACGTGGGTTGCGCTCGTTGCGGGACTTAACCCAACATCTCACGACACGAGCTGACGACAGCCATGCAGCACCTGTGTGCACGCCTCCGAAGAGGATCCCCGATCTCTCGAGGTAACATGCCATGTCAAGGGATGGTAAGGTTCTGCGCGTTGCTTCGAATTAAACCACATGCTCCACCGCTTGTGCGGGCCCCCGTCAATTCCTTTGAGTTTTAATCT
+
CCCCCGGGGGGGGGGGGGGGGGGGGGGGGGGGGGGGGGGGGGGGGGGGGGGGGGGGGGGGGGGGGGGGGGFGF?FGGGGGGGGGGGGGGGGGGGGGGGGGGGGGGGGGGGGGGGGGGGGGGDGGGGGDEGGGGGGGCFGEGGGGGGGGGGGGCGGGGFGGGGGGGGGGGGGGCEEGGGGGGGGGGGG*CFGGGGGGGGGGGFFGCF7FGGGGGGGGG>?FGGGCEEGGGGGGGGCCGGGDGGGGGGGGEFGGGGFGFGFGGGGG>8E+AEGGGGGGEGGGGGGGGFGGGGGGGGGGFFGFG
@M01751:259:000000000-C669V:1:1102:27523:14328 1:N:0:AGAGTC
TCTGTGAAACAGGATTAGATACCCTGGTAGTCCACGCCGTAAACGATGCTAACTCGTTTTTGGAATGTAAGTTTCAGAGACTAAGCGAAAGTGATAAGTTAGCCACCTGGGGAGTACGAACGCAAGTTTGAAACTCAAAGGAATTGACGGGGGCCCGCACAAGCGGTGGATTATGTGGTTTAATTCGATGATACGCGAGGAACCTTACCAAGGCTTAAATGGGAAATGACAGGTTTAGAAATAGACTTTTCTTCGGACATTTTTCAAGGTGCTGCATGTTTGTCGTAAGCTCGTGTCGTGG
+
CCCCCGGGGGGGGGGGFGGFFFGGFGFGGGFGGGGGGGGGGGGGGGGFGGGGGGGGGFFEFFGGCFGGGGGGGFCFDGGGGEC<C8FGGGGGAFGGGGGGGGGGGGG8EG?FECGDGGGGCFGGDGFGGGGGFFFFEGDGFFGC8EFGECCEG7CCGGEE>EGGGGFCFFCFFC;FGGGFDFFCFFFFGGFGGGGG@EGDEGG@FGCFGGFGFC,CFFFGFGGGGGG+<CGG>FGGGGGGGCFCF9@G9CFGGGFC*8EGFFGGGC9:+A6@FGGGFG+<CCCECG*28CFC*1*;:5CE*
@M01751:259:000000000-C669V:1:1102:17978:14384 1:N:0:AGAGTC
CGCTGATACGTCATCCCCACCTTCCTCTCTACTTGCGTAGGCAGTCTCACTAGAGTCCCCAACTTAATGATGGCAACTAGTGACAGGGGTTGCGCTCGTTGCAGGACTTAACCTAACACCTCACGGCACGAGCTGACGACAACCATGCAGCACCTTGAAAAATGTCCGAAGAAAAGTCTATTTCTAAACCTGTCATTTCCCATTTAAGCCTTGGTAAGGTTCCTCGCGTATCATCGAATTAAACCACATAATCCACCGCTTGTGCGGGCCCCCGTCAATTCCTTTGAGTTTCAAACTTGCG
+
CCCCCGGGGFGGGGGGGGGGGGGGGGGGGGGGGGGGGGGGGGGGGGGGGGGGGGGGGGGGGGGGGGGGGGGGGGGGGGGGGGGGGGGGGGGGGGGGGGGGGGGGGGGGG<FGGGGGGGGGFGGGGGGGGGGGGGGGGGGGGGGGGGGGGGGGGGGGGGGGGGGGGGGGGGGGGGGGGFGFGGGGGGGGGGGGGGGGGGGGGGGGGGGGGGGGGGGGGGFGGGGGGGGCGGEGGGGGGFCFCGGGGGGGGGDGFGFGGGGGGGGGGG>EGDEGGDEEGG?EGGGGGGGGGGGGGGCGGGFG5
@M01751:259:000000000-C669V:1:1102:10623:14389 1:N:0:AGAGTC
TCTGTGAAACAGGATTAGATACCCTGGTAGTCCACGCCGTAAACGATGCTAACTCGTTTTTGGAATGTAAGTTTCAGAGACTAAGCGAAAGTGATAAGTTAGCCACCTGGGGAGTACGAACGCAAGTTTGAAACTCAAAGGAATTGACGGGGGCCCGCACAAGCGGTGGATTATGTGGTTTAATTCGATGATACGCGAGGAACCTTACCAAGGCTTAAATGGGAAATGACAGGTTTAGAAATAGACTTTTCTTCGGACATTTTTCAAGGTGCTGCATGGTTGTCGTCAGCTCGTGCCGTGG
+
CCCCCGGGGGGGGGGGGGGGGGGGGGGGGGGGGGGGGGGGGGGGGGGGGGGGGFGGEFCGGFGGGGGGGGGGGGGEFGGGGFGGGGGGGGGGGGGGGGGGGGGGGGGGGGGGDEGGGGGGGGGGGGGCFFFGGGGGGGGGGGGGGGGGGGGGCFGEBFECGGGGEGFG:<FFGGGFFGFGGGGG@FGGGGGGFGGGGGGGGGGGGGGGGGGGFGGGGGGGGGFCFFGGGFGGGGGGGGGGGGGGGFFGFGGC+@F>>CEGGGGGGGGGCFFFGGGGFC=ECCEGGGEGGGGGGGGGFEG5*
@M01751:259:000000000-C669V:1:1102:17776:14413 1:N:0:AGAGTC
CGCTGATACGTCATCCCCACCTTCCTCTCTACTTGCGTAGGCAGTCTCACTAGAGTCCCCAACTTAATGATGGCAACTAGTGACAGGGGTTGCGCTCGTTGCAGGACTTAACCTAACACCTCACGGCACGAGCTGACGACAACCATGCAGCACCTTGAAAAATGTCCGAAGAAAAGTCTATTTCTAAACCTGTCATTTCCCATTTAAGCCTTGGTAAGGTTCCTCGCGTATCATCGAATTAAACCACATAATCCACCGCTTGTGCGGGCCCCCGTCAATTCCTTTGAGTTTCAAACTTGCG
+
CCCCCGGGGGGGGGGGGGGGGGGGGGGGGGGGGGGGGGGGGGGGGGGGGGGGGGFFGGGGGGGGGFGCGGGGGGGGGGGFDGGGGGGGGGGGGDGGGGGGFGGGGGGGGADDFGGG<FGFFGGGGGGGGGGGGGGGGGGGGGGGGGGGGGGGGGGGG<FGFGGGGGGGGGGGGGGGGGDEDGGGGGGGGGGGGGGDGGGGGGGGGGGGGGGGCFCFFDGGGGGGGGGGC@FDGGGGGGGGGGGGGGGGGGGGGCFGFGDEEGG6CEGGGEEGGGGGGGGGGGGGGG7*ACFGFGGGGGGG5
@M01751:259:000000000-C669V:1:1102:10213:14432 1:N:0:AGAGTC
TCTGTGAAACAGGATTAGATACCCTGGTAGTCCACGCCCTAAACGATGATAACTCGATGTTGGCGATAGACAGCCAGCGTCCCAGCGAAAGCGTTAAGTTATCCACCTGGGGAGTACGCCCGCAAGGGTGAAACTCAAAGGAATTGACGGGGGCCCGCACAAGCGGAGGAGCATGTGGTTTAATTCGATGATACGCGAGGAACCTTACCCGGGCTTGAAAGTTAGTGAAGGATGCAGAGACGCATCCGTCCTTCGGGACACGAAACTAGGTGCTGCATGGCTGTCGTCAGCTCGTGCCGTG
+
CCCCCGGGGGGGGGGGGGGGGGGGGGGGGGGGGGGGGGGGGGGGGGGGGGGGGGGGGGGGGGGGGGGGGGGGGGGGGGGGG:FGGGGGGGGGGGGGGGGGGGGGGGGGGGGGGGGGGGGGGGGGGGGGGGGGGGGGGEGGGGGGGGGGGGGGGGGGGGGGGGGGGEFFGB@FFGGGGGGFGGGGGGGFGGGGGGGGFGGGGGGGGGGGGGGGGGGFGGG9FGFEGGDGGGGGGGGGFFFFGGGGEGGGGGGGGGGCGGGGGDGGGGGGGGGGGGGGDGGGGGGGGGGGGGGEGGEGGGG5C
@M01751:259:000000000-C669V:1:1102:19902:14591 1:N:0:AGAGTC
CGCTGATACGTCATCCCCACCTTCCTCTCTACTTGCGTAGGCAGTCTCACTAGAGTCCCCAACTTAATGATGGCAACTAGTGACAGGGGTTGCGCTCGTTGCAGGACTTAACCTAACACCTCACGGCACGAGCTGACGACAACCATGCAGCACCTTGAAAAATGTCCGAAGAAAAGTCTATTTCTAAACCTGTCATTTCCCATTTAAGCCTTGGTAAGGTTCCTCGCGTATCATCGAATTAAACCACATAATCCACCGCTTGTGCGGGCCCCCGTCAATTCCTTTGAGTTTCAAACTTGCG
+
CCCCCGGGGCFFEGGGGGGGGGGGGGGFGGGGGGGGGGGGGGGGGGGGFGFFFGFGGGFF@FGGGGGGGGGGFGGGGGGGFGGFGGGGGGGGDEGGGGGGGGGGGGGGGGGGGGGGGGGGCFFGGEGGGGGGG@GGFEGGGGGGGGF8<FGGFGFGCGGGFFDFFDFDFEDGGGFGGFGGFGGGGGGGGGGGGGGFFGGGGGGGFFGAFGGGGGGFGGGGGG2@CEGEFCFFFGGFGGFGG?CFGGGGFFGGGDGGGEGGGGF8CEEEGGGGEEGGGGGCGGGGFCFGGGGGDGCFFGG7/
@M01751:259:000000000-C669V:1:1102:14393:14603 1:N:0:AGAGTC
TCTGTGAAACAGGATTAGATACCCTGGTAGTCCACGCCGTAAACGATGAATGCTAGCTGTTGGGGTGCTTGCACCGCAGTAGCGCAGCTAACGCTTTAAGCATTCCGCCTGGGGAGTACGGTCGCAAGATTAAAACTCAAAGGAATTGACGGGGGCCCGCACAAGCGGTGGAGCATGTGGTTTAATTCGAAGCAACGCGCAGAACCTTACCATCCCTTGACATGTCGTGCCATCCGGAGAGATCCGGGGTTCCCTTCGGGGACGCGAACACAGGTGCTGCATGGCTGTCGTCAGCTCGTGT
+
CCCCCGGGGGGGGGGGGGGGGGGGGGGGGGGGGGGGGGGGGGGGGGGGGGGGGGGGGGGGGGGGGGGGGGGGGGGGGGGGGGGGGGGGGGGGGGGGGGCFGGGGGGGGGGGGGGFGGGGGGGGGGGGGGGGGGGGGGGFGFGGFFGGGGGGGGGGGGGGGEGGGGGGGFGGGGGGFGGGGGGGGGGGGGGGGGGGGGDGGGEGGGGGGGGGGGGGGCFGGGGGFGGGGDGGGFFGGGGECEF9CGGGGGCEG8C9<EGCECEE5?C>EECGGFE:8@CFGGGFGGGDFGFFFF5ACFG5/*
@M01751:259:000000000-C669V:1:1102:21147:14740 1:N:0:AGAGTC
TCTGTGAAACAGGATTAGATACCCTGGTAGTCCACGCCGTAAACGATGTCGACTTGGAGGTTGTTCCCTTGAGGAGTGGCTTCCGGAGCTAACGCGTTAAGTCGACCGCCTGGGGAGTACGGCCGCAAGGTTAAAACTCAAATGAATTGACGGGGGCCCGCACAAGCGGTGGAGCATGTGGTTTAATTCGAAGCAACGCGAAGAACCTTACCAGGCCTTGACATGCAGAGAACTTTCCAGAGATGGATTGGTGCCTTCGGGAACTCTGACACAGGTGCTGCATGGCTGTCGTCAGCTCGTG
+
CCCCCGGGGGGGGGGGGGGGGGGGGGGGGGGGGGGGGGGGGGGGGGGGGGGGGGDGGCGGGGGGGGGGGGGGGGGGGGGGGGGGGGGGGGGGGGGGGGGGGGGGGGGGGGGGGGGGGGGGGGGGGGGGGGGGGGGGGFFGGGGDGGGGGFCFGGGGGGGGGGGGGFGGGGGGGGGGGGGGG:FFGGGGGGGGGGGGGGGGGGGGGGGGGGGGGGGGGGGCCEFGGGFGGGGFGGGGGGGG7C@FGGGGFGCGGGGGGGGGGGEGGGGGGGCGGGGFCFGDFFFFGGGGG?8EGDEC<CC7*
@M01751:259:000000000-C669V:1:1102:18588:14759 1:N:0:AGAGTC
CGCTGATACGTCATCCCCACCTTCCTCCGGTTTGTCACCGGCAGTCTCCTTAGAGTGCCCACCATAACGTGCTGGTAACTAAGGACAAGGGTTGCGCTCGTTACGGGACTTAACCCAACATCTCACGACACGAGCTGACGACAGCCATGCAGCACCTGTGTCAGAGTTCCCGAAGGCACCAATCCATCTCTGGAAAGTTCTCTGCATGTCAAGGCCTGGTAAGGTTCTTCGCGTTGCTTCGAATTAAACCACATGCTCCACCGCTTGTGCGGGCCCCCGTCAATTCATTTGAGTTTTAACC
+
CCCCCGGGGFGGGGGGGGGGGGGGGGGGGGGGGEGGGGGGGGGGGGAFFGGGGGGGGGGGGGGGGGGGGFGGFGGGGFGGGGGGGGGGFGGGGGGGGGGGGGGGFGG7CFGGFGGGGGGGGGGGGGGEFGGEGGGGGGGEFGGGGGGGGGGGGGGGG8F@<FGGGGGGGGGGGGGCFCFGGGGGGGGGCEGG7FBFGGGGGGGGGGGGGGGGCFCFGFFFGGGGFFGGGGGGCFEGGGGGGGFGGGGGDFGGGG+A9EFFFFGG*:CC?FECCEGGGG*;8E=CFGGGGGGGC?CFFGC97
@M01751:259:000000000-C669V:1:1102:13780:14765 1:N:0:AGAGTC
CGCTGATACGTCATCCCCACCTTCCTCCGGTTTGTCACCGGCAGTCTCCTTAGAGTGCCCACCATAACGTGCTGGTAACTAAGGACAAGGGTTGCGCTCGTTACGGGACTTAACCCAACATCTCACGACACGAGCTGACGACAGCCATGCAGCACCTGTGTCAGAGTTCCCGAAGGCACCAATCCATCTCTGGAAAGTTCCTGCCATGTCAAAGGTGGGTAAGGTTTTTCGCGTTGCATCGAATTAAACCACATCATCCACCGCTTGTGCGGGTCCCCGTCAATTCCTTTGAGTTTCAACC
+
CCCCCGGGGGGGGGGGGGGGGGGGGGGGGGGGGGGGGGGGGGGGGGGGGGGGGGGGGGGGGGGGGGGGGGGGGFGGGGFGGGGGGGGGGGGGGGGGGGGGGGGGGGGGGGGGGGGGGGGGGFFGGGGGGGGGGGGGGGGGGGGGGGFGGGGGGGGGGGGGGGGGGGFFFFGGGGGGGGGGGGGGGGGGGFFGGGGGGGGGGGGGGGGGGGGGGG:<FFDCFGGGGGGGG7FGGEGGGFGGGGGGGGGGGGFGGGGFFGFGGGG5?CCFGGGGGGGGGGG88E5:@FCFGGGFGGGGGGGGC
@M01751:259:000000000-C669V:1:1102:11860:14831 1:N:0:AGAGTC
CGCTGATACGTCATCCCCACCTTCCTCTCTACTTGCGTAGGCAGTCTCACTAGAGTCCCCAACTTAATGATGGCAACTAGTGACAGGGGTTGCGCTCGTTGCAGGACTTAACCTAACACCTCACGGCACGAGCTGACGACAACCATGCAGCACCTTGAAAAATGTCCGAAGAAAAGTCTATTTCTAAACCTGTCATTTCCCATTTAAGCCTTGGTAAGGTTCCTCGCGTATCATCGAATTAAACCACATAATCCACCGCTTGTGCGGGCCCCCGTCAATTCCTTTGAGTTTCAAACTTGCG
+
CCCCCGGGGGGGGGGGGGGGGGGGGGGGGGGGGGGGGGGGGGGGGGGGGGGGGGGGGGGGGGGGGGGGGGGGGGGGGGGGGGGGGGGGGGGGGGGGGGGGGGGGGGGGGFFGGGGGGGGGFGGGGGGEGGGGGGGGGGGGGGGGGGGGGGGGGGGGGGFGGFFGGGGGGGGGGGGGGFGGGGGGGGGFGFGGGGGGGGGGGGGFGGCFFGGGGGGGGGGGGGGG@EGGGGDFGFC:FGGGGGGFGDFFGGGGGGGGGGGGGGGFGGGEDGCEEGCEGGE+@EFGG?:@GCGDE9ECGGFF*
@M01751:259:000000000-C669V:1:1102:19602:14843 1:N:0:AGAGTC
CGCTGATACGTCATCCCCACCTTCCTCCGGTTTGTCACCGGCAGTCTCCTTAGAGTGCCCACCATAACGTGCTGGTAACTAAGGACAAGGGTTGCGCTCGTTACGGGACTTAACCCAACATCTCACGACACGAGCTGACGACAGCCATGCAGCACCTGTGTCAGAGTTCCCGAAGGCACCAATCCATCTCTGGAAAGTTCTCTGCATGTCAAGGCCTGGTAAGGTTCTTCGCGTTGCTTCGAATTAAACCACATGCTCCACCGCTTGTGCGGGCCCCCGTCAATTCATTTGAGTTTTAACC
+
CCCCCDFGGGGFEFGGGGGGGGGGGGEFEDCFGGFFEGGGGGEGGGFFFFCEEGGFFFFGGGDFGGGGGGGFGGDEEFGDGGGGGGGG@FGGGC@::>CFEGGGGGE:FFGGGFGGGGDGF8,CFGGGGGDEGGGGGGGFG:>C>DEFDFGGFGCFD8F<8@3@F@FGGFE7>:FCGGGGGGBFGD,,,<@9CEFFGC3@DF9CFGGFEDCGCDGGFCCCFGFGFFGGGGGGDGG7FFFFCCFGGGGG?CFG5CC8+2<CEGDGGGGEDCGG*:?CG*?GGGGG9:+0A9@?C?<9CC69C
@M01751:259:000000000-C669V:1:1102:14510:14883 1:N:0:AGAGTC
TCTGTGAAACAGGATTAGATACCCTGGTAGTCCACGCCGTAAACGTTGGGCGCTAGATGTAGGGACCTTTCCACGGTTTCTGTGTCGTAGCTAACGCATTAAGCGCCCCGCCTGGGGAGTACGGCCGCAAGGCTAAAACTCAAAGGAATTGACGGGGGCCCGCACAAGCGGCGGAGCATGCGGATTAATTCGATGCAACGCGAAGAACCTTACCTACTCTTGACATCCACGGAATCTGGCAGAGATGCCTCAGTGCCTTCGGGAACCGTGAGACAGGTGCTGCATGGCTGTCGTCAGCTCG
+
CCCCCGGGGGGGGGGGGGGGGGGGGGGGGGGGGGGGGGGGGGGGGGGGGGGGGGGGGGGGGGGGGGGGGGGGGGGGGGGGGGGGGGGGGGGGGGGGGGGGGGGGGGGGGGGGGGGGGGGGGGGGGGGGGGGGGGGGFGGGGGFGGGGGGGGGGGGGGGGGGGGEGGFGGGGGGGGGGGGGGGGGGEGGDGGGGGGGGGGGGGGGGGGGGGGGGFEGGGGGEGFFGGGGGGGGGGGFGGFCFG@CFCGGGGGGGGGGCGGGGGGGGGFGEGGG?+@FGGCG+AFCFDGGGD;@5AFGCC+65
@M01751:259:000000000-C669V:1:1102:7423:15043 1:N:0:AGAGTC
TCTGTGAAACCGGATTAGATACCCTGGTAGTCCACGCCGTAAACGATGTCAACTAGCCGTTGGAATCCTTGAGATTTTAGTGGCGCAGCTAACGCATTAAGTTGACCGCCTGGGGAGTACGGCCGCAAGGTTAAAACTCAAATGAATTGACGGGGGCCCGCACAAGCGGTGGAGCATGTGGTTTAATTCGAAGCAACGCGAAGAACCTTACCAGGCCTTGACATGCAGAGAACTTTCCAGAGATGGATTGGTGCCTTCGGGAACTCTGACACAGGTGCTGCATGGCTGTCGTCAGCTCGTG
+
CCCCCGGGGGGGGGGGGFGGFFGGGGGGGGGDFFGFGGGGGGGGGGGFGGGGGGGFGGGFFGGEFGGGGGGFGGGGGGGGGFGEGFGG@FFGGGGGGDGGGGGGGGFFEEDFFGEFEEFGCCF77C=FFGGGGDFGGGGFGGGGGGGGFGGGGGCG>FEEGGGGGGGCECGG>FFFGG;FCFGGGGGGCGC:@CEGGGGGGDGEGCFCG9EGCCEF5ECF+<7CGGGGGFFFFFEGFFFG?FGFGGC7<EFFGFC7:CEGEDEECCCF70<CFGC<<6CAGGGG>EG>FF5C@EEC+<::5
@M01751:259:000000000-C669V:1:1102:18165:15095 1:N:0:AGAGTC
TCTGTGAAACAGGATTAGATACCCTGGTAGTCCACGCCGTAAACGATGCTAACTCGTTTTTGGAATGTAAGTTTCAGAGACTAAGCGAAAGTGATAAGTTAGCCACCTGGGGAGTACGAACGCAAGTTTGAAACTCAAAGGAATTGACGGGGGCCCGCACAAGCGGTGGATTATGTGGTTTAATTCGATGATACGCGAGGAACCTTACCAAGGCTTAAATGGGAAATGACAGGTTTAGAAATAGACTTTTCTTCGGACATTTTTCAAGGTGCTGCATGGTTGTCGTCAGCTCGTGCCGTGG
+
CCCCCGGGGGGGGFFGFGGGGGFGGGGGGGGGGGGGGGGGGGGGGGGGGGGGGGGGGGGGGGGGGGGGGGGFGGGGGGGGGGGGGGGGGGGGGGGGGGGGGGGGGGGGGGGGGGGGGGGGGGGGGEGGGGGGGGGGGFGGGGFGGGGGGGGGGECFDEGGGGGGGGFGGGGGGDGGGGGGGCGGGGGGGGGGGGCEGGGGGGGGGGGGGGECFGGGDCGGFGG:FGG9<FGGGGGGGGGGGGGGGCGGGGG7EFGEGGGGGGFGFFGGCF+@CFGDEFGGG>EGGGGFC8FFEEGCFCCE*
@M01751:259:000000000-C669V:1:1102:16095:15151 1:N:0:AGAGTC
CGCTGATACGTCATCCCCACCTTCCTCCGGTTTGTCACCGGCAGTCCCATTAGAGTGCTCAACTGAATGTAGCAACTAATGGCAAGGGTTGCGCTCGTTGCGGGACTTAACCCAACATCTCACGACACGAGCTGACGACAGCCATGCAGCACCTGTGTGCAGGTTCTCTTTCGAGCACCAAACCATCTCTGGTAAGTTCCTGCCATGTCAAAGGTGGGTAAGGTTTTTCGCGTTGCATCGAATTAAACCACATCATCCACCGCTTGTGCGGGTCCCCGTCAATTCCTTTGAGTTTCAACCT
+
CCCCCGGGGGGGGGGGGGGGGGGGGGGGGGGGGGGGGGGGGGGGGGGGGGGGGGGGGGGGGGGGGGGGGGGGGGGGGGGGGGGGGGGGGGGGGGGGGGGGGGGGGGGGGFFFGGGGGGGFGGGGGGGGGGGGGGGGGGGGGGGGGDFGGGGGGGGGGGGGGGGGGGGGGGGGGGGGGGGGGGGGGGGDGGGGGGGGGGGFGGFGGGFGGGGGGGGGGGFGGFGGGGGGGGGGGD:F9FFEGFFFGGGGGGFGGGGGGFCFGC>CGGGDFGDEGGGGGGGGDEFGGGGGGGGGGGGGGFFFF
@M01751:259:000000000-C669V:1:1102:11577:15163 1:N:0:AGAGTC
CGCTGATACGTCATCCCCACCTTCCTCCGGTTTGTCACCGGCAGTCCCATTAGAGTGCTCAACTGAATGTAGCAACTAATGGCAAGGGTTGCGCTCGTTGCGGGACTTAACCCAACATCTCACGACACGAGCTGACGACAGCCATGCAGCACCTGTGTGCAGGTTCTCTTTCGAGCACCAAACCATCTCTGGTAAGTTCCTGCCATGTCAAAGGTGGGTAAGGTTTTTCGCGTTGCATCGAATTAAACCACATCATCCACCGCTTGTGCGGGTCCCCGTCAATTCCTTTGAGTTTCAACCT
+
CCCCCGGGGGGGGGGGGGGGGGGGGGGGGGGGGGGGGGGGGGGGGGGGGGGGGGGGGGGGGGGGGGGGGGGGGAFGGGGGGGFGGGGGGGGGGGGGGGGGGGGGGGGGGEFFGGFGGGGDGGGGGGGGGGGGGGGGGGGGGGGGGGGG9DFGGGGGGGGGGGGGGGGGGGGGGGGGGGGGGGGGGGGEGGGGFCFFFFGGGGGGGGGGGGGGGGGGGGGGGGGGGGGGGGGGGGGDFGGEGGGGGGGFGGGGGGGGGGGGFEGGGFF8EC>CGGCFF*:CEGEF7EGGGD:;FGGGGGGGG
@M01751:259:000000000-C669V:1:1102:14303:15231 1:N:0:AGAGTC
TCTGTGAAACAGGATTAGATACCCTGGTAGTCCACGCCGTAAACGATGTCGACTTGGAGGTTGTTCCCTTGAGGAGTGGCTTCCGGAGCTAACGCGTTAAGTCGACCGCCTGGGGAGTACGGCCGCAAGGTTAAAACTCAAATGAATTGACGGGGGCCCGCACAAGCGGTGGAGCATGTGGTTTAATTCGATGCAACGCGAAGAACCTTACCTACTCTTGACATCCACGGAATTCGGCAGAGATGCCTTAGTGCCTTCGGGAACCGTGAGACAGGTGCTGCATGGCTGTCGTCAGCTCGTG
+
CCCCCGGGGGGGGGGGGGGGGGGGGGGGGGGGGFGGGGGGGGGGGGGGGGGGGGGGGGGGGGGGGGGGGGGGGGGGGGGGGGGGFGGGGCGDFGGGGGGGGGGGGGGGGGGGGGGGGGGGGGGGEGGGGGFGGGGGGGGGGGGGGGGGFFGGGDGGGGGGGCGGGGGGGGGDEGFGGGGGGGGGFGGGFGGGDGGGGDGGDGGGGGFGGGGGGGGGGGGFGGGGGGGGGGGEGGGGGGGGGGFGGGGFEFGCCCCCCGFEEGGGGGEFGGGGGFFGFG?GFGGGFGG>@CCECGEGFGDC=
@M01751:259:000000000-C669V:1:1102:5437:15245 1:N:0:AGAGTC
TCTGTGAAACAGGATTAGATACCCTGGTAGTCCACGCCGTAAACGATGTCGACTTGGAGGTTGTTCCCTTGAGGAGTGGCTTCCGGAGCTAACGCGTTAAGTCGACCGCCTGGGGAGTACGGCCGCAAGGTTAAAACTCAAATGAATTGACGGGGGCCCGCACAAGCGGTGGAGCATGTGGTTTAATTCGATGCAACGCGAAGAACCTTACCTACTCTTGACATCCACGGCATTTGGCAGAGATGCCTTAGTGCCTTCGGGAACCGTGAGACAGGTGCTGCATGGCTGTCGTCAGCTCGTG
+
CCCCCGGGGGGGGGGGGGGGGGGGGGGGGGGGGGGGGGGGGGGGGGGGGGGGGGGGGGGGGGGGGGGGGGGGGGGGGGGGGGGGGGGGGGGGGGGGGGGGGGGGGGGEGGGGGGGGGGGGGGEGGGGGGGGGGGGGGGGGGGGGGGGGGGGGGGGDGGGGGDGGGFGGGGGGGGGFFFGFDFFFG<FGGGGGGGGGGGGGGGGGGFGGGG8FGGGGGFGDGGGGGGGGGG*:EGGGF?FGGGGGCDFGGGFGGGGGGEFEGGGGGGGEFEFFFFGF?DFGG+@CCECGGGGGGGEGGGGE5
@M01751:259:000000000-C669V:1:1102:17915:15250 1:N:0:AGAGTC
TCTGTGAAACAGGATTAGATACCCTGGTAGTCCACGCCCTAAACGATGTCAACTGGTTGTTGGGTCTTAACTGACTCAGTAACGAAGCTAACGCGTGAAGTTGACCGCCTGGGGAGTACGGCCGCAAGGTTGAAACTCAAAGGAATTGACGGGGACCCGCACAAGCGGTGGATGATGTGGTTTAATTCGATGCAACGCGAAAAACCTTACCCACCTTTGACATGGCAGGAACTTACCAGAGATGGTTTGGTGCTCGAAAGAGAACCTGCACACAGGTGCTGCATGGCTGTCGTCAGCTCGT
+
CCCCCGGGGGGGGGGGGGGGGGGGGGGGGGGGGGGGGGGGGGGGGGGGGGGGGGGGGGGGGGGGGGGGGGGGGGGGGGGGGGGGGGGGGGGGGGGGGGGGGGGGGGGGGGGGGGGGGGGGGGGGGGGGGGFGGGGGGGGGGGGGGGGGGGGGGGGGGDGGGGGGGGGGCEGGGGGGGGFFFGGGGGGGGGFGGFFFGGGGGGGGDGGFGGGGGGBCGGCFGGGGGGGGGGGGGGGGGGGGGEGGGGGGGGGGGGFDEGGGGFGGGGG>CFGGFGGG?<FGGF?++C:@CFF>EGFGGGGG*
@M01751:259:000000000-C669V:1:1102:10671:15274 1:N:0:AGAGTC
CGCTGATACGTCATCCCCACCTTCCTCCGGCTTATCACCGGCGGTTCCTTTAGAGTACCCAACTAAATGATGGTAACTAAAGGCGAGGGTTGCGCTCGTTGCGGGACTTAACCCAACATCTCACGACACGAGCTGACGACAGCCATGCAGCACCTGTGTTCCAGTCCCCGAAGGGAAGAAATCCATCTCTGGAAATCGTCCGGACATGTCAAACGCTGGTAAGGTTCTGCGCGTTGCTTCGAATTAAACCACATGCTCCACCGCTTGTGCAGGCCCCCGTCAATTCCTTTGAGTTTTAACC
+
CCCCCGGGGGGGGGGGGGGGGGGGGGGGGGGGGGGGGGGGGGGGGGGGGGGGGGGGGGGGGGGGGGGGGGFGGGGGGGGGGGGGGGGGGGGGGGGGGGGGGGGGGGGFFGGFCFGGGGGGBFFGGGGGGGGGGGGGGGGGGGGG7FFGGGGGGGGGGGGCFGGCFFGFFEGG:FGGGGGGGGGGGGGCGGFGGGGCFGGGGGGGGGGCFGGGGEEEGGGGGCGDFGDCFGEGGGGGGGFFGGGGGGGGGGGGGF:FEGF?EGEGGDGF6CFFEECGGGGGGDGGGGGGGG?@CFGGGGGGG
@M01751:259:000000000-C669V:1:1102:4396:15308 1:N:0:AGAGTC
TCTGTGAAACAGGATTAGATACCCTGGTAGTCCACGCCGTAAACGATGATAACTAGCTGTCCGGGCACTTGGTGCTTGGGTGGCGCAGCTAACGCATTAAGTTATCCGCCTGGGGAGTACGGCCGCAAGGTTAAAACTCAAAGGAATTGACGGGGGCCTGCACAAGCGGTGGAGCATGTGGTTTAATTCGAAGCAACGCGCAGAACCTTACCAGCGTTTGACATGTCCGGACGATTTCCAGAGATGGATCTCTTCCCTTCGGGGACTGGAACACAGGTGCTGCATGGCTGTCGTCAGCTCG
+
CCCCCFGGGGGGGGGGGDEGGGGGFF@FGGGF<FFGGGGGGGDCCGGGGGFGGGGGGGGGGGGGGGGGGGGGGGGGGGGGG7FFCGGG7EFGGGEFGGGGGGGGGGGGGGGGGGDDGGGGGDGGGGGGGGAFFGGDDGGFGGGFGGGGGGGGGGGCFGGGGGGGCGGGGGGGGGGGGG@CFG7C7FFGGGCGGGGGGGG<EGEDGGGGF7+A+CFGGGGGGGGGGGGGGDEEG:8CCFGF?CCF@CGGGGDFGFGGGFG?:C>CEG85CCGF6C5*;CGFGFGGGFGGC;:FC8@EGC?E=
@M01751:259:000000000-C669V:1:1102:24221:15322 1:N:0:AGAGTC
CGCTGATACGTCATCCCCACCTTCCTCCGGTTTGTCACCGGCAGTCCCATTAGAGTGCTCAACTGAATGTAGCAACTAATGGCAAGGGTTGCGCTCGTTGCGGGACTTAACCCAACATCTCACGACACGAGCTGACGACAGCCATGCAGCACCTGTGTGCAGGTTCTCTTTCGAGCACCAAACCATCTCTGGTAAGTTCCTGCCATGTCAAAGGTGGGTAAGGTTTTTCGCGTTGCATCGAATTAAACCACATCATCCACCGCTTGTGCGGGTCCCCGTCAATTCCTTTGAGTTTCAACCT
+
CCCCCGGGGGGGGGGGGGGDGGGGGFGGGGDFGGFGGGGGGGGGGGGGGGFG<DEDFGFD,CFGGGGFGFGCGCFGGGGGDGFGGGFFFFCGCEGCFFFGGGGGGGGGFCFGGGGGFGF9BFGFGGGGGDGGE8EFEFGBFGG?FCGGCDEGGFGG8ECFGGF<FCFGFGGCFGGGGGGGGFGFGGGGGGFGEF9FCFFFGGGGGGGBFGGFGGGGGGGFFFGF9FGGGFGGEEFGFAA:C6F:C7CG6CGGCGGGGCCFGGGGGFFCCEC8C>@FG=AEE5CFGCGGFCC5AFG?7+:>+
@M01751:259:000000000-C669V:1:1102:3009:15392 1:N:0:AGAGTC
TCTGTGAAACCGGATTAGATACCCTGATAGTCCACGCCGTAAACGATGATAACTAGCTGTCCGGGCACTTGGTGCTTGGGTGGCGCAGCTAACGCATTAAGTTATCCGCCTGGGGAGTACGGCCGCAAGGTTAAAACTCAAAGGAATTGACGGGGGCCTGCACAAGCGGTGGAGCATGTGGTTTAATTCGAAGCAACGCGCAGAACCTTACCAGCGTTTGACATGTCCGGACGACTTCAAGAGATGGATTTCTTCCCTTCGGGTACTGGAACACAGGTGCTGCATGGCTGTCGTCAGCTCG
+
CCCCCGGGGGGECF7F9EGG<FFGG?<EFFEFCDGGGGGGGGGGGEGGGGGGGGGFGGGF9FGGGGGGGGG8EGGGGGDFEE+CCFGGFGGGGGEGGCDFGGGGGGGGGGGGCFE7FFGGG7FGGGGGGFCFGGGGGGGFCDF8BCDFFGF>+@FEGECGGGF9D7FC@*1:7:=:9C9<:::CFGGFGGGGGGGGGGGGGGEGG>CGGGGCFCGGE?E>FGGGGGGFEG**1/8EEG+C@+8*+<<F+9+ACGCFFFFFCC8*:8F9+;008;CFCF8+<C@EDFGGF5*3;CF5:?+2*
@M01751:259:000000000-C669V:1:1102:5402:15482 1:N:0:AGAGTC
TCTGTGAAACAGGATTAGATACCCTGGTAGTCCACGCCGTAAACGATGATAACTAGCTGTCCGGGGACTTGGTCTTTGGGTGGCGCAGCTAACGCATTAAGTTATCCGCCTGGGGAGTACGGTCGCAAGATTAAAACTCAAAGGAATTGACGGGGGCCTGCACAAGCGGTGGAGCATGTGGTTTAATTCGAAGCAACGCGCAGAACCTTACCAGCGTTTGACATGTCCGGACGACTTCGAGAGATCGATTTCTTCCCTTCGGGGACTGGAACACAGGTGCTGCATGGCTGTCGTCAGCTCG
+
CCCCCGGGGGGGGGGGGGDFGGGGGGGGGGFGCFGGGGGGGGGGGGGGGFGGGGGGGGGGGGG>GGCGCFGGGGCGGGGGGGGGGGGGGGGGGGGGGGGGGGGGGGGEGCFGGGDGGGGGGGGGDGGGDGGGGGGGGGGFGFGGGGGGGGGDGGGCGGDFGFFGGGGEGGGGFGFFGGGGGFFGGGGGGGGGGEGGGGGGDGGGGGGGGFGGGGGGEGGGGGGGGGGGG>CCEEGGGGGGGGGGGGGDCFFFGGCCFGEGGEGE*:CFGGGGECGGGGCDFGGGGEGGGGGFGGGGEF+<5
@M01751:259:000000000-C669V:1:1102:15300:15486 1:N:0:AGAGTC
TCTGTGAAACAGGATTAGATACCCTGGTAGTCCACGCCGTAAACGATGTCGACTTGGAGGTTGTTCCCTTGAGGAGTGGCTTCCGGAGCTAACGCGTTAAGTCGACCGCCTGGGGAGTACGGCCGCAAGGTTAAAACTCAAATGAATTGACGGGGGCCCGCACAAGCGGTGGAGCATGTGGTTTAATTCGATGCAACGCGAAGAACCTTACCTACTCTTGACATCCACGGAATTCGGCAGAGATGCCTTAGTGCCTTCGGGAACCGTGAGACAGGTGCTGCATGGCTGTCGTCAGCTCGTG
+
CCCCCGGGGGGGGGGGGCGGFGGGGGGGGGGGGGGGGFGFGGGGGGGGGGGGGDDGG8FEFGGGGGGGGGAGGGGGGGGGGG8FGGGGGGGEFGGEGGGGGGGEGGGECGGGGGGGGDFGGGGGEGGGGGFEGGGGCGGFGGGGGGGGGGGGGGGGG>FGGGGGGGGGGGEE72CFFG9FFGGGGGGGGGGGGGGGGGGGGGDECGGGGGEFGGDGFGFC9?:EGECGGGDEGFFFGGGDFGG7C7:E??F907<EGGGGGG>FGGGGFDEGGGG?8C?EGGGGGFGDGGG5C5CCCEGG=
@M01751:259:000000000-C669V:1:1102:22416:15491 1:N:0:AGAGTC
CGCTGATACGTCATCCCCACCTTCCTCCAGCTTATCACTGGCAGTCCCTTTAGAGTGCCCAACTAAATGATGGCAACTAAAGGCGAGGGTTGCGCTCGTTGCGGGACTTAACCCAACACCTCACGACACGAGCTGACGACAGCCATGCAGCACCTGTATCCGGTCCAGCCGAACTGAAAGACACATCTCTGTGTCCGCGACCGGTATGTCAAGGGCTGGTAAGGTTCTGCGCGTTGCTTCGAATTAAACCACATGCTCCACCGCTTGTTCGGGCCCCCGTCAATTCATTTGAGTTTTAACC
+
CCCCCGGGFCFFGGGGGGGGGGGGGGGGGGGGGGGGGGGGGGGGGGFGGFFGGGGGGGGGGGGGGGGGGGGGGGFGGGGGGDAFGGGGGEGGGEDEGGGGFEGGCFE@FGGGGGG@7FFG8BFFEFGGGGGCGGGGFEGEEFGCFGGGGCGGGFG?CFCC9:@FCFFGGGGGGGGGGGGGGGGGGGGGGGGGGGGGGG*=FGGG7FCFGGGC9CC<FGGFGF9EFGGGCGEEECC5CGGEEF8CFGGGGGGGGGGGCGG?EFCED58C9::>CEGGGGGD8EGGEGDFGFF7:<FFC<CG<
@M01751:259:000000000-C669V:1:1102:29058:15497 1:N:0:AGAGTC
CGCTGATACGTCATCCCCACCTTCCTCCGGCTTATCACCGGCGGTTCCTTTAGAGTACCCAACTCAATGATGGTAACTAAAGGCGAGGGTTGCGCTCGTTGCGGGACTTAACCCAACATCTCACGACACGAGCTGACGACAGCCATGCAGCACCTGTGTTCCAGTCCCCGAAGGGAAGAGACCCATCTCTGGGAATCGTCCGGCCATGTCAAACGCTGGTAAGGTTCTGCGCGTTGCTTCGAATTAAACCACATGCTCAACCGCTTGTGCAGGCCCCCGTCAATTCCTTTGAGTTTTAACC
+
CCCCCGGGGGGGGGGGGFGGDGGF,6EFGDDGGGGG9FGDGGEGGGEGGGCGGGGFGGGGFGGGGGFGGCFFGGGGGGGGGGCF7FGCFFGDGGGED7FGGGGGCGEF=EEDGCFGGDFG9DF,B7CEGDDEF+>FC>CF**>CFG:,DA,<F:@:BBFFGFGFFGGFGGGG7@EFCFGEFFG*=FF,<FGGGDDC2244<F7*:88:+<9FFC>ECC*2<@FCFF?EGEGCCED>CC:<EF8?FG799:8@;E?EEE++0;?>*/*2+9@?*/:C?E??ECEEFG02<CEDGEFDFGGG+
@M01751:259:000000000-C669V:1:1102:12398:15535 1:N:0:AGAGTC
CGCTGATACGTCATCCCCACCTTCCTCCGGTTTGTCACCGGCAGTCCCATTAGAGTGCTCAACTGAATGTAGCAACTAATGGCAAGGGTTGCGCTCGTTGCGGGACTTAACCCAACATCTCACGACACGAGCTGACGACAGCCATGCAGCACCTGTGTGCAGGTTCTCTTTCGAGCACCAAACCATCTCTGGTAAGTTCCTGCCATGTCAAAGGTGGGTAAGGTTTTTCGCGTTGCATCGAATTAAACCACATCATCCACCGCTTGTGCGGGTCCCCGTCAATTCCTTTGAGTTTCAACCT
+
CCCCCGGGGGGGGGGGGGGGGGGGGGGGGGGGGFGGGGGGGGGGGGGGGGGGGGGGGGGGGGGGGGGGGGGGGGGGGGGGGFGGGGGGGGGGGGGGGGGGGGGGGEGGG?FCFFGGGGGDGGGGGGGGGGGGGFGGGGGGGGGGGGGGGGGGGGGGGGGGGGGGGGGGGGGGGGGGGGGGGGGGGGGGFGGFGGGCFGFGGFGGGGGGFGGGGGFGGDGFGGGGGGGGFGGGGGGDGGGGGGGGGGGGFFGGGGGGGFGGGGGGGGG+CGGGCGGGGGGGG>FCFEGGGFFGGGGGGGGG6
@M01751:259:000000000-C669V:1:1102:4503:15556 1:N:0:AGAGTC
TCTGTGAAACAGGATTAGATACCCTGGTAGTCCACGCCGTAAACGATGTCAACTAGCCGTTGGGATCCTTGAGATCTTAGTGGCGCAGCTAACGCATTAAGTTGACCGCCTGGGGAGTACGGCCGCAAGGTTAAAACTCAAATGAATTGACGGGGGCCCGCACAAGCGGTGGAGCATGTGGTTTAATTCGATGCAACGCGAAGAACCTTACCAAGGCTTGACATATAGAGGAAACGTCTGGAAACAGTCGCCCCGCAAGGTCTCTATACAGGTGGTGCATGGTTGTCGTCAGCTCGTGTCG
+
CCCCCGGGGGFGGGGGGGGGGGGGGG8FFFGGGGGGGGGGGDGGGEGGGGGGGGGGGGGFGGFGGGGGGGFGGGFGGGGGGGFGGGGGGGGGCFGGGGGGGGFEGGCGGGGGGGGGGGGGGGGGGGGGGGGGGGGGFGGGGGGGGGGG9FGECGGGGGGGGGGG@FFGGGEGGGGGGG9EFGFFGGGGGGFGGGGGGCEGGGGGGGGGGGG:AECGGGGGGCGFFGGGGGGGGGGGFEGGF?FGCFGGGG>EGGGCEEGGGGFGGGGGGGCCC0;ECFFGGF7EE>CGGGGD8++2:EGG5
@M01751:259:000000000-C669V:1:1102:16771:15621 1:N:0:AGAGTC
CGCTGATACGTCATCCCCACCTTCCTCTCTACTTGCGTAGGCAGTCTCACTAGAGTCCCCAACTTAATGATGGCAACTAGTGACAGGGGTTGCGCTCGTTGCGGGACTTAACCCAACACCTCACGGCACGAGCTGACGACAGCCATGCAGCACCTAGTTTCGTGTCCCGAAGGACGGATGCGTCTCTGCATCCTTCACTAACTTTCAAGCCCGGGTAAGATTCCTCGCGTATCATCGAATTAAACCACATAATCCACCGCTTGTGCGGGCCCCCGTCAATTCCTTTGAGTTTCAAACTTGC
+
CCCCCGGGGDFGGGGGGGGGGGGGGGGGGGGGGGGGGGGGGGGGGGGGGGGGGGGGGGGGGGGGGGGGGGGGGGGGGGGGGGGGGGGGGGGGGGGGGGGGGGGGGGGGGGGGGGGGGGGG<FFGGGGGGGGGGGGGGGGGGEGGGGGFGGGGGGGGGGGGFGGFFGGGGGGGGGGGGGDEFEGGGGGGGGGGGGGGGGGGGGFGGGGGGGGGGGGGGGGGGGGFCGDGGGGGGGGGDGGGGGGGGGGGGGGGGGCCGGGGGGGGGGGGGGGGGGGGECEGFFGFGGGGGGGGGGGGGGDGC
@M01751:259:000000000-C669V:1:1102:8612:15665 1:N:0:AGAGTC
TCTGTGAAACAGGATTAGATACCCTGGTAGTCCACGCCGTAAACGATGCTAACTCGTTTTTGGAATGTAAGTTTCAGAGACTAAGCGAAAGTGATAAGTTAGCCACCTGGGGAGTACGAACGCAAGTTTGAAACTCAAAGGAATTGACGGGGACCCGCACAAGCGGTGGATGATGTGGTTTAATTCGATGCAACGCGAAAAACCTTACCCACCTTTGACATGGCAGGAACTTACCAGAGATGGTTTGGTGCTCGAAAGAGAACCTGCACACAGGTGCTGCATGGTTGTCGTCAGCTCGTGC
+
CCCCCGGGGGGGGGGGGGGGGGGFGFGGGGGGFFGGGGGGGGGGGGGGGGGGGFGGGGFF8CEGGGGGFFFGGGGGGGGE8EFG?GGGGGEFFFEGGGGGGGGGFEFDGDFGEC:FAFFGGDGGGGGGFGGGFGGGGGGG@FGGGFEFGGEGGFGDEGGGGG=@=EFGGGGGGDGGGGGCGFGGGGGGFCFGGGGGGGGGGECGGGGFGGGGGGGGGGEFGF@CFG@EGGGGGGGGFGGGGGGGGGGGGFFEFGEFGEGFGEGCFGGGGGGGGGGFGGGGFCFFGGDGGGGCFEGGGGGG=
@M01751:259:000000000-C669V:1:1102:8806:15683 1:N:0:AGAGTC
CGCTGATACGTCATCCCCACCTTCCTCCGGTTTATCACCGGCAGTCTCCTTTGAGTTCCCGACCGAATCGCTGGCAACAAAGGATAAGGGTTGCGCTCGTTGCGGGACTTAACCCAACATTTCACAACACGAGCTGACGACAGCCATGCAGCACCTGTCTCACGGTTCCGAAGGCACTAAGGCATCTCTGCCGAATTCCGTGGATGTCAAGAGTAGGTAAGGTTCTTCGCGTTGCATCGACTTAAACCACATGCTCCACCGCTTGTGCGGGCCCCCGCCAATTCATTTGAGGTTTAACCTT
+
CCCCCGGGFGEEGFFGGGGGGGGGGGGG:FGEFGGCGCGDGGGGF9FFGGGGGGGGGGGGGGGDG@@BBEFFGGCFGGGGGGGFGGGFCF4CFGGC@FEFFG+8C+@>ECFGFCDGFFFGGCBGD9FF,>=F:FB<:,FCEEEGEC,,DF,DFGGGGGGG9F9@@DEGGG>1CFGGG:FGD@EGGG@FFGGGGG:BFCFEE7<C@FG9,<:BBEC,CCFGGG9CCFFGGG5C5:EC??CC*2/<CC78:*C69C:CFFFFGC8CGG6+*8CEGDCCG*/=889:7CGCGE8*<C<C<77+3
@M01751:259:000000000-C669V:1:1102:16377:15851 1:N:0:AGAGTC
TCTGTGAAACAGGATTAGATACCCTGGTAGTCCACGCCGTAAACGATGTCAACTAGCCGTTGGAATCCTTGAGATTTTAGTGGCGCAGCTAACGCATTAAGTTGACCGCCTGGGGAGTACGGCCGCAAGGTTAAAACTCAAATGAATTGACGGGGGCCCGCACAAGCGGTGGAGCATGTGGTTTAATTCGAAGCAACGCGAAGAACCTTACCAGGCCTTGACATGCAGAGAACTTTCCAGAGATGGATCGGTGCCTTCGGGAACTCTGACACAGGTGCTGCATGGCTGTCGTCAGCCCGTG
+
CCCCCGGGGGGFFGGGGGGGGGGGGGGGGGGFFGGGGGGGGGGGGGGGGGGGGGGGGGGGGGGGGGGGDGGGGFGGGGGGGGGGGGGGGGGGGGGGGGFFFGFGGGGGGGGGGGGGGGFECFEGEGGGGGGGGGGGGG<BFDFGGGFCGGGGFGGEDDEGGDGGGGG@GGGGGGGGGGFGGCGFGCGGGGGGGE,<CFGGGGGGGFGGCFCFCGEGGGGF?CGF?CGGGFGG8CEGGFGF?CGFFGGGGGGEGGGGFCGGGGGCCCFFGGGGGGGGGGG@6FFCCG?EE6CFGGD6**::7
@M01751:259:000000000-C669V:1:1102:9760:15974 1:N:0:AGAGTC
TCTGTGAAACCGGATTAGATACCCTGGTAGTCCACGCCGTAAACGATGTCAACTAGCCGTTGGAATCCTTGAGATTTTAGTGGCGCAGCTAACGCATTAAGTTGACCGCCTGGGGAGTACGGCCGCAAGGTTAAAACTCAAATGAATTGACGGGGGCCCGCACAAGCGGTGGAGCATGTGGTTTAATTCGAAGCAACGCGAAGAACCTTACCAGGCCTTGACATGCAGAGAACTTTCCAGAGATGGATTGGTGCCTTCGGGAACTCTGACACAGGTGCTGCATGGCTGTCGTCAGCTCGTG
+
CCCCCGGGGGGDEGGGGGGGGGFGGGGGGGGGGFGGGGGGGEGGGGGGGGGGGGGGGGGEGGGGGGGGGGGFGGGCCFFGGGGGGGGGGCGAFGGGFFFGGGGGGGGGGGGGGGGGGFFGGGGGGGGGGGCGGGFG@FGFGGGGGGFGFGGCCGEGGDGGGG7<CCGCFFGGGGG7,<CFFFCCFGGGGGF:FDCGGGGGGGECFFFFFGGGGGGFEGF6CGGGFEGCFFCFCFGFGGGG7C>CCFFGGFFFFGFGGGGGGGGG6ECFG99:8CFGGFFGFGFFC885:FCGFGGF<CEG5
@M01751:259:000000000-C669V:1:1102:21787:16000 1:N:0:AGAGTC
CGCTGATACGTCATCCCCACCTTCCTCCGGTTTGTCACCGGCAGTCTCCTTAGAGTGCCCACCATAACGTGCTGGTAACTAAGGACAAGGGTTGCGCTCGTTGCAGGACTTAACCTAACACCTCACGGCACGAGCTGACGACAACCATGCAGCACCTTGAAAAATGTCCGAAGAAAAGTCTATTTCTAAACCTGTCATTTCCCATTTAAGCCTTGGTAAGGTTCCTCGCGTATCATCGAATTAAACCACATAATCCACCGCTTGTGCGGGCCCCCGTCAATTCCTTTGAGTTTCAAACTTT
+
CCCCCGGGGEGGGGGGGGGGGGGGGGGGGGGGGGGGGGGGGGGGGGGGGGGGGGGGGGGGGGGGGGGGGGGGGGGGGGGGGGGGGGGGGGGGGGGGGGGGGGFGGGGGGGGGGGGGGGGGGGFGGGGGGGGGGGGGGGGGGGGGGGGGGGGGGCGGCFFGGGGGGGGGGGGGGGGGGGGGGGGGGDGGGGGGFFGFEFFGGGGGGGGGGGGGGGGFFGGFGGFFFCGCCFGGGFGGFFGGGGGGGGFGGGGGFGGGGGGGGGGGGCGGEGGGGGGCEGGGGGFGGGGGFGGGGGGGCCCG7
@M01751:259:000000000-C669V:1:1102:11360:16074 1:N:0:AGAGTC
CGCTGATACGTCATCCCCACCTTCCTCCGAGTTGACCCCGGCAGTCTCCTATGAGTTCCCACCATGACGTGCTGGCAACATAGAACGAGGGTTGCGCTCGTTGCGGGACTTAACCCAACATCTCACGACACGAGCTGACGACAACCATGCACCACCTGTGTACCGACCTTGCGGGGCGACCATCTCTGGCCGTTTCCGGTACATGTCAAGCCTTGGTAAGGTTCTTCGCGTTGCATCGAATTAATCCGCATGCTCCGCCGCTTGTGCGGGCCCCCGTCAATTCCTTTGAGTTTTAGCCTTT
+
CCCCCGGGGGGGGGGGGGGGGGGGGGGGGGEGGGGGGGGGGGGGGGGEGGGGGGGGGGGGGGGGGGGGGGGGGGGGGGGGGGGGGGGGGGGGGGGGGGGGGGGGGGGGGGGGGGGGGGGGGGGGGGFGGGGGGGGGGGGGGGGGGGGGGGGGGGGGGGGFGGGGGGDGGGGGGGGGGG>EGDGGGGGGGGGGEGGGGGCEGGGGGGGFGGGFGGGGGGGGGGGGFGGGGGGG>EGGGEFCCFGGGGGCFGGGGGGGEGGDGEGGGFGGGGG8EEEGECGGGFGGFGGFC>FGGGGGF6+<+
@M01751:259:000000000-C669V:1:1102:20449:16088 1:N:0:AGAGTC
CGCTGATACGTCATCCCCACCTTCCTCGCGGCTTATCACCGGCAGTCTCCCTAGAGTGCCCAACTGAATGATGGCAACTAAGGACGTGGGTTGCGCTCGTTGCGGGACTTAACCCAACATCTCACGACACGAGCTGACGACAGCCATGCAGCACCTGTGTGCACGCCTCCGAAGAGGATCCCCGATCTCTCGAGGTAACATGCCATGTCAAGGGATGGTAAGGTTCTGCGCGTTGCTTCGAATTAAACCACATGCTCCACCGCTTGTGCGGGCCCCCGTCAATTCCTTTGAGTTTTAACCT
+
CCCCCGGGG8FFGGGGGGGGGGGGGGGGGGGGDGGGGGGGGGGGGGG9FFGGGGGFGGGGGGGGGGGFFGGGGGDEGGDGGGGGFECEGGGGGGGGDGGGGGGGGGGGGGGGGGGGGGGGFEGGFGGGGGDGCGGGGGGGEGGGGGGGGGGGGGGFGGGGGDCFGGGFGGGEGGGGGGGFGGGGGGGFGGGGG>FGGGGGGGGGGG7FFGDGGCCFGGGFGGGFFFGGGGGCEGGGGGGCGGFDE7EFEGGGFFGGFGCFCDGE>FG8FGDGE>CCEGGGGGGEGGGGGGGGGG9@ECGGG
@M01751:259:000000000-C669V:1:1102:5308:16193 1:N:0:AGAGTC
TCTGTGAAACAGGATTAGATACCCTGGTAGTCCACGCCGTAAACGATGTCAACTAGCCGTTGGAATCCTTGAGATTTTAGTGGCGCAGCTAACGCATTAAGTTGACCGCCTGGGGAGTACGGCCGCAAGGTTAAAACTCAAATGAATTGACGGGGGCCCGCACAAGCGGTGGAGCATGTGGTTTAATTCGAAGCAACGCGAAGAACCTTACCAGGCCTTGACATGCAGAGAACTTTCCAGAGATGGATTGGTGCCTTCGGGAACTCTGACACAGGTGCTGCATGGCTGTCGTCAGCTCGTG
+
CCCCCGGGGGGGGGGGG@FDGFCFGGGGGGGGFGGGEFDGGCGGGG8FGGGGGGGGG?@FFGGGGGGGGGGGGGFFGGGGCCFGG7FFCFCA=:F7?CFGGGGAFDGGGGGGGGGGGGEFGGGCFE@FGGCGGGGGGGDGGFGFGGGG9FFD@:7:F:FFGDGGG@EGG@E<FAC*BEC@FFGGGGGGGFG>EGGGGGGGCC*8<8FCFGGFFGEFGGGGGGGGGGGGCFE8++<A:E9FFCFGGGGGF>>98C8+<CFG5:*2<@FGGF9@FFGGGGGCEG7+*C6CFGGGGFEFC6EC*
@M01751:259:000000000-C669V:1:1102:8327:16208 1:N:0:AGAGTC
CGCTGATACGTCATCCCCACCTTCCTCCGGTTTATCACCGGCAGTCTCCTTTGAGTTCCCGACCGAATCGCTGGCAACAAAGGATAAGGGTTGCGCTCGTTGCGGGACTTAACCCAACATTTCACAACACGAGCTGACGACAGCCATGCAGCACCTGTCTCACGGTTCCCGAAGGCACTAAGGCATCTCTGCCGAATTCCGTGGATGTCAAGAGTAGGTAAGGTTCTTCGCGTTGCATCGAATTAAACCACATGCTCCACCGCTTGTGCGGGCCCCCGTCAATTCATTTGAGTTTTAACCT
+
CCCCCGGGGGGGGGGGFGGGGGGGGGGGGGGGGGGGGGGGGGGGGGCGGGGGGGGGGGGGGGGGG@8BBEGGGGGGGGGGGGGEGFFFGGGGGGGGGGGDGGGGGGGGFGGGGGGGGGGGGGGGGGGEGGGEGDGGGGGGGGGGGGGGGGGGGGGGDGGGGGGGD@FGCFEGGGGG:FGGF@FGGGGACFGGGGG7<<FGF::FGGGGGCFGGGGGFGGGGGGGGGGGGGGGGGCEECFEFFGGGGFFGGGGGGGGGGGGGCEEG5E+:8EEEGE=EGEGDGGGFGGGGGCGGGGFG6C7A
@M01751:259:000000000-C669V:1:1102:26436:16237 1:N:0:AGAGTC
TCTGTGAAACAGGATTAGATACCCTGGTAGTCCACGCCGTAAACGTTGGGAACTAGATGTGGGGGCCATTCCACGGTCTCCGTGTCGCAGCTAACGCATTAAGTTCCCCGCCTGGGGAGTACGGCCGCAAGGCTAAAACTCAAAGGAATTGACGGGGGCCCGCACAAGCGGTGGAGCCGGTGGTTTAATTCGAAGCAACGCGAAGAACCTTACCAGGCCTTGACATGCAGAGAACTTTCCAGAGATGGATTGGTGCCTTCGGGAACTCTGACACAGGTGCTGCATGGCTGTCGTCAGCTCG
+
CCCCCGGGGGGG8AFAEEG-EDFGGFGGGGGGGGG7FFGGGGGGG<,CEEFEFAFFFGFEFGGGGGGDFGGG9FGFEBEFFFFF=ECGGGGG9FFGGGGGGGFFFGGGGECF>EGFGGGGG9FEEGGGDEE<FFGGGFFF9FGCFGGGCFFFG>CCEGCG77CEGGGGFGG<<C:FG****=:FFFGCGG9*CC*?GDGCC8E5EDFFGGG76CFGGGDG+CFC77+8CGGCCCFG?EFGEFGCFGGGGGGGGGGGCF<ECECG>CFGGFCGGFGF5<8C+7<+<?8*0**3C@88EF?C5
@M01751:259:000000000-C669V:1:1102:7376:16394 1:N:0:AGAGTC
TCTGTGAAACAGGATTAGATACCCTGGTAGTCCACGCCGTAAACGATGTCGACTTGGAGGTTGTTCCCTTGAGGAGTGGCTTCCGGAGCTAACGCGTTAAGTCGACCGCCTGGGGAGTACGGCCGCAAGGTTAAAACTCAAATGAATTGACGGGGGCCCGCACAAGCGGTGGAGCATGTGGTTTAATTCGATGCAACGCGAAGAACCTTACCTACTCTTGACATCCACGGAATTCGGCAGAGATGCCTTAGTGCCTTCGGGAACCGTGAGACAGGTGCTGCATGGCTGTCGTCAGCTCGTG
+
CCCCCGGGGGGGGEGGGGGGGGGGGGGGGGGGGGGGGGGGGGGGGGGGGGGGGGGGGGGGGGGGGGGGGGGGGGGGGGGGGGGGGGGGGGGGGGGGGGGGGGGGGGGGGGGGGGGGGGGFGGGGGEGGGGGGGGGGGGGGGGGGGGGGGGGGGGGGGGEGGGGGGGGGGGGGGGGGGGGGGGGGGG@FGGGGGGGGGGGGGGGGGGGGGGG@FGGGGGGGFGGGGFGGGGDEGGGGC>>GGFGFGGGGGGGGGGGF:EFGGGGGDEE:FGGCEF@GGGGFGFGGGGGGGGGFGGDGGGGG=
@M01751:259:000000000-C669V:1:1102:21314:16414 1:N:0:AGAGTC
CGCTGATACGTCATCCCCACCTTCCTCCGAGTTGACCCCGGCAGTATCCCATGAGTTCCCACCATTACGTGCTGGCAACATAGAACGAGGGTTGCGCTCGTTGCGGGACTTAACCCAACATCTCACGACACGAGCTGACGACAACCATGCACCACCTGTATAGAGACCTTGCGGGGCGACTGTTTCCAGCCGTTTCCTCTATATGTCAAGCCTTGGTAAGGTTCTTCGCGTTGCATCGAATTAATCCGCATGCTCCGCCGCTTGTGCGGGTCCCCGTCAATTCCTTTGAGTTTCAGTCTTT
+
CCCCCGGGGEGGGGGGGGGGGGGGGGGGGGEGGGGGGGGGGGGGGGGGGGGGGGGGGGGFGGGGGGGGFGFGGGGGGGGGFGGGGGGGGGGGGGGGGGGEGGGGGGGGGGGGGGGGGGGGGGGGGGGGGGGGGGDCEAGGGGGDFGGGGGFGFGGGFGGGGGGGGGGCGGGGGGGGGGGGGGGGGGGGGGGEGGGGGCEF?FFG?7+A:CFFGGGGGFGGGFFFGG?*2:CGEGGGGCFCFFD?:EEEFE>8E7CCEGEEGEEFG+<8EGEGGGGG8CEEGGGGFFF7<5CEC:F?FCGG7
@M01751:259:000000000-C669V:1:1102:13559:16487 1:N:0:AGAGTC
TCTGTGAAACAGGATTAGATACCCTGGTAGTCCACGCCGTAAACGATGCTAACTCGTTTTTGGAATGTAAGTTTCAGAGACTAAGCGAAAGTGATAAGTTAGCCACCTGGGGAGTACGAACGCAAGTTTGAAACTCAAAGGAATTGACGGGGGCCCGCACAAGCGGTGGATTATGTGGTTTAATTCGATGATACGCGAGGAACCTTACCAAGGCTTAAATGGGAAATGACAGGTTTAGCAATAGACTTTTCTTCGGACATTTTTCAAGGTGCTGCATGGTTGTCGTCAGCTCGTGCCGTGA
+
CCCCCGGGEF8CEEFCEGGFGG<FAFFGGCF@FGGG7FEFEE@FGGGG@@CEE,;BCCD@FGGGGF<FF<F<CFECEFGGGDGGG8CFC:CCFC<EAFFFE<CF@=F<,<C+BF,9CFGGGGDGGG??FGGC9?FDGGCFG8FF,EE<FEF@=C+@<FGG7<<FFG7*78,8:<38DFBG:F,@<@:@;FFC<FG@F:FF:++:FCCCFF:B7::CCFD:FF7?:CEF9+<<8FGFG?+322<@E9E:@GFGFGFECCEFCCF?CCDCC9+<E?@8CEFECECGGFG**AE?*2;;:7/:*
@M01751:259:000000000-C669V:1:1102:23455:16522 1:N:0:AGAGTC
CGCTGATACGTCATCCCCACCTTCCTCCGGTTTGTCACCGGCAGTCTCCTTAGAGTGCCCACCATAACGTGCTGGTAACTAAGGACAAGGGTTGCGCTCGTTACGGGACTTAACCCAACATCCCACGACACGAGCTGACGACAGCCATGCAGCACCTGTGTCTGAGTTCCCGAAGGCACCAATCCATCCCTGGAAAGTTCTCAGCATGTCAAGGCCAGGTAAGGTTCTTCGCTTTGCTTCGAATTAAACCACATGCTCCACCCCTTGTTCGGGCCCCCGTCAATTCATTTGAGTTTTAACC
+
CCCCCCEFFFGEGGGGC<@:FEFGG<<CFGCCC,F<<AFGCCE7EEEGFFFGGCAFGDFF@@@EFGGFBEFGF,FC,FFDF8@<@<<6CFFF8C8CEGG:=DFC7+:=+,EC,EFFGGGFEF,EEFC=F+@+86+FEDF7+>FG8FEC@=F9FCCFCFFGCA<FFFF<=<FCGEGGGGFCFC3FC:DF,>F<FCC<FFEFFEG,?3<33<@C,:=,<C7FEFC,,>>+?>*<*=FFFF@,1:8<CBCFG?8@E?FC+<FF>>*::AG7<+?>*/:=CEE?E8*+<@+<A+00;0<EC?C99
@M01751:259:000000000-C669V:1:1102:12532:16563 1:N:0:AGAGTC
CGCTGATACGTCATCCCCACCTTCCTCCGGTTTGTCACCGGCAGTCCCATTAGAGTGCTCAACTGAATGTAGCAACTAATGGCAAGGGTTGCGCTCGTTGCGGGACTTAACCCAACATCTCACGACACGAGCTGACGACAGCCATGCAGCACCTGTGTGCAGGTTCTCTTTCGAGCACCAAACCATCTCTGGTAAGTTCCTGCCATGTCAAAGGTGGGTAAGGTTTTTCGCGTTGCATCGAATTAAACCACATCATCCACCGCTTGTGCGGGTCCCCGTCAATTCCTTTGAGTTTCAACCT
+
CCCCCGGGGFGGGGGGGGGGGGGGGGGGGGGGGGFFGGGGGGGGGGGGGGGGGGGFCFCFGGGFGGGFFGGGGGFFGGDDEGGGGGGDFFGGGGGGGGGGEGG7CEGGG9?FCCGDGGF<FGGGGGGGGGDGGGFGFGGGGGEFGGFGFFF<FGGFGFFGGG<FFF9DFFGG>FFGGGGGGGFG>FC,?FFFEGFGGGGGG9CFFGDGG,@,,<>FFEGGFGCCGGGFFFGCF:CEGFFEGGGGGFFG8FG5CFC?FCFFECGG*8A6<;EG588CFEC=CE+CFGGFGG789EGG7CCC?
@M01751:259:000000000-C669V:1:1102:6475:16575 1:N:0:AGAGTC
CGCTGATACGTCATCCCCACCTTCCTCCGGTTTGTCACCGGCAGTCTCCTTAGAGTGCCCACCATAACGTGCTGGTAACTAAGGACAAGGGTTGCGCTCGTTACGGGACTTAACCCAACATCTCACGACACGAGCTGACGACAGCCATGCAGCACCTGTGTCAGAGTTCCCGAAGGCACCAATCCATCTCTGGAAAGTTCTCTGCATGTCAAGGCCTGGTAAGGTTCTTCGCGTTGCTTCGAATTAAACCACATGCTCCACCGCTTGTGCGGGCCCCCGTCAATTCATTTGAGTTTTAACC
+
CCCCCGGGGGGGGGGGGGGGGGGGGGDGGGGGGGGGGGGGGGGGGGFGGGGGGGGGGGGGGGGGGGGGGGGGGGGGGGGGGGGGGGGGGGGGGEGGGGGGGGGGGGGGGGGGGGGGGGGGGGGGGGGGGGGGGGGGGGGGGGGDFGGGGGGFGGGGGGGGGGGGGGGGGGGGGGGGGGGGGFGGGGGGGFFGFGEFGGGGGGGGGGGGGGGFCFGGGGGGGGGGGGGGGGGGGGGEGGGGGGGGGGGGGGGGGFFGGFFGGGCEGGFG?FEGEEEGGGGGGGGGFGGGGGGCGFCCEGGGG
@M01751:259:000000000-C669V:1:1102:26809:16639 1:N:0:AGAGTC
CGCTGATACGTCATCCCCACCTTCCTCCGGTTTGTCACCGGCAGTCTCCTTAGAGTGCCCACCATAACGTGCTGGTAACTAAGGACAAGGGTTGCGCTCGTTACGGGACTTAACCCAACATCTCACGACACGAGCTGACGACAGCCATGCAGCACCTGTGTCAGAGTTCCCGAAGGCACCAATCCATCTCTGGAACGTTCTCTGCATGTCAAGGCCTGGTAAGGTTCTTCGCGTTGCTTCGAATTAAACCACATGCTCCACCGCTTGTTCGGGCCCCCGTCAATTCATTTGAGTTTTAACC
+
CCCCCGGGGGGGGGGGGGCGEFFGGGGGGGEGGGGGGGGGGGGGGGCFFFGGGGGGFGGGGGGFGGGGGG7FFFFGGGGGGGGGGGGGDGGGGDC@EEGGFGGGGGGFGC=B<FGGGGGGGGFGGDGGGGGGGDGCGFEE>F+@FFGGFC<9F<=FFGG?CFGGFDFFGCCDF@FGG:FFGFFGGGGGGCFCFFG,>FGGGGG9FFC9CFFCCFGFBFCGGGDBFGFGF>F7<FG7FGFCBFFGGGGGFGGF>F9EEGC+;EGGGEFF7CEDEGEEEEDCGCC?CF?FGGGDFGGGFF6<9
@M01751:259:000000000-C669V:1:1102:11188:16651 1:N:0:AGAGTC
CGCTGATACGTCATCCCCACCTTCCTCTCTACTTGCGTAGGCAGTCTCACTAGAGTCCCCAACTTAATGATGGCAACTAGTGACAGGGGTTGCGCTCGTTGCAGGACTTAACCTAACACCTCACGGCACGAGCTGACGACAACCATGCAGCACCTTGAAAAATGTCCGAAGAAAAGTCTATTTCTAAACCTGTCATTTCCCATTTAAGCCTTGGTAAGGTTCCTCGCGTATCATCGAATTAAACCACATAATCCACCGCTTGTGCGGGCCCCCGTCAATTCCTTTGAGTTTCAAACTTGCG
+
CCCCCGGGGFFGGGGGGGGGGGGGGGGGGGGGGGGGGGGGGGGGGGFGGGGGGGGGGFGGGGGGGGGGGGGGGGGGGGGFGFGGGGGGGGEFFEGCEGGGGGGGGGGGGGGGGGGGGGGG8FGGGGGGGGGGGGGGGGGGGGGGGGGGGGGGGGGGGGFGGGGGFDDGGGGGGGGGGGGGGFFGGGGGGGGGGGGGGGGGGGGGGGFGGGGGGGGGGGGGGFFGGCEGGGFGCGFDGGGGGGGFEFCDFFGGGGGGGGGGGGG<CE?*CEEEEE?8EGGGGGGGGGGGFGGGCG7@EFGG=
@M01751:259:000000000-C669V:1:1102:7386:16776 1:N:0:AGAGTC
CGCTGATACGTCATCCCCACCTTCCTCCGGTTTGTCACCGGCAGTCCCATTAGAGTGCTCAACTGAATGTAGCAACTAATGGCAAGGGTTGCGCTCGTTGCGGGACTTAACCCAACATCTCACGACACGAGCTGACGACAGCCATGCAGCACCTGTGTTCCAGTCCCCGAAGGGAAGAAATCGATCTCTCGAAGTCGTCCGGACATGTCAAACGCTGGTAAGGTTCTGCGCGTTGCTTCGAATTAAACCACATGCTCCACCGCTTGTGCAGGCCCCCGTCAATTCCTTTGAGTTTTAATCT
+
CCCCCGGGGGGGGGGGGGGGGGGGGGGGGDGGGGGGGGGGGGGGGGFGGGGGGGGGGGGGGGGGFGCGGGGGG<FECFGGGGGGGGGGGG>FCEGGGGGGGGDGGGGGGEGGGGGGGGGGGGGGGGGGGGGGGGGGGGGGGGGGGGGDGFGGGG?<<FGGGGGGGGGGGGGEGGCFGGGGGGGGGGGG@FGFGGGGGGGGGGGGGGGGGFGGGGGGGEFGGGG@FFGFGGGGGDEEGGGGGGGGGFGGGGGGG?6C9FGFGEGGGGGCFCFGGGEGDGGDCGFGFGGGGGGGGGGGFGGGG
@M01751:259:000000000-C669V:1:1102:27148:16833 1:N:0:AGAGTC
TCTGTGAAACCGGATTAGATACCCTGGTAGTCCACGCCGTAAACGATGTCAACTAGCCGTTGGGATCCTTGAGATCTTAGTGGCGCAGCTAACGCATTAAGTTGACCGCCTGGGGAGTACGGCCGCAAGGTTAAAACTCAAATGAATTGACGGGGGCCCGCACAAGCGGTGGAGCATGTGGTTTAATTCGAAGCAACGCGAAGAACCTTACCTGGCCTTGCCATGCTGAGAACTTTCCAGAGATGGATTGGTGCCTTCGGGAACTCAGACACAGGTGCTGCATGGCTGTCGTAAGCTCGTG
+
CCCCC9EEGFG++CFEFDGCDFGGGGGGFDGGGGGCGGGGGGGGFCC@FCGGGCGFFGGGDGGF<EFFEECFG8EFCFFCACFEE:F=FFFDFFFGGGGGFGF<FFGGGEE@C7C7CFGFC7C:=CFC7=FFFGGFG=FCGCGGGGFFGFG7EE7*@E@*>FGG,3<CFGGGGFCCC9FCFFCGDCFG,CCGGGFG:CECFCCCFAF>AFFD+9;88C?<0CCG:3AFG>FGGGCG7@@9CFFA++0<EC8EFC6A::F>CECCG+0<9+;8EC*2+<CEFGG7*A88CG*2**/<@FCC*
@M01751:259:000000000-C669V:1:1102:16676:16872 1:N:0:AGAGTC
TCTGTGAAACAGGATTAGATACCCTGGTAGTCCACGCCGTAAACGATGCTAACTCGTTTTTGGAATGTAAGTTTCAGAGACTAAGCGAAAGTGATAAGTTAGCCACCTGGGGAGTACGAACGCAAGTTTGAAACTCAAAGGAATTGACGGGGGCCCGCACAAGCGGTGGATTATGTGGTTTAATTCGATGATACGCGAGGAACCTTACCAAGGCTTAAATGGGAAATGACAGGTTTAGAAATAGACTTTTCTTCGGACATTTTTCAAGGTGCTGCATGGTTGTCGTCAGCTCGTGCCGTGG
+
CCCCCGGGGGGGGGGGGGGGGGGGGGGGGGGGGGGGGGGGGGGGGGGGGGGGFGGGCFFDGGGGGGGGGGGGGGGGGGGGEFGGGGGGGGEGGGGGGGGGGGGFGGGGGGGGGGGGGGGGGGGGGGGGGGGGGGGGGGGGGGGGGGGGGGGGGGGGGGGGGGGGGGEGGGGFFFGCFGFFGGGGGGGFFGGGGGGGGGGGGGGGGGCFFFGGGGGFGGGGGGGGGGGGGGGGGGGGGGGGGGGGEFGDCFEFGGGGEDEFGGFG?9CF?C+AFFE@EFGGGGEFCFGCCFGGG:EECE=E/
@M01751:259:000000000-C669V:1:1102:17595:16904 1:N:0:AGAGTC
CGCTGATACGTCATCCCCACCTTCCTCCGGTTTATCACCGGCAGTCTCCTTTGAGTTCCCGACCGAATCGCTGGCAACAAAGGATAAGGGTTGCGCTCGTTGCGGGACTTAACCCAACATTTCACAACACGAGCTGACGACAGCCATGCAGCACCTGTCTCACGGTTCCCGAAGGCACTAAGGCATCTCTGCCGAATTCCGTGGATGTCAAGAGTAGGTAAGGTTCTTCGCGTTGCATCGAATTAAACCACATGCTCCACCGCTTGTGCGGGCCCCCGTCAATTCATTTGAGTTTTAACCT
+
CCCCCGGGGGGGGGFGGGGGGGGGGGGGGGGGGGGGGGGGGGGGGGCFGGGGGGGGGGGGGGGGG@888CFFGGGGGGGGGGGGGGGFGGGGGGGGGGGGGGGGGGGDGGGGFGGGGGGGFGGGGGGGGGGGGGGGGGGGGGGGGGGGGGGGGGGGGGGGGGGGGGGGGGGGGGGGGGGGGGGGGGFFGGGGGGGGGGFGGGGGGGGGGGGGGGGGGGGGGGGGGCFGGFGCEEDEGGGGGGCFGGGGFGGGGFGE+C+*;8EGCCG+AEG>EGGGG=;?CGGGGCGFGGD>EFGGFFGGE
@M01751:259:000000000-C669V:1:1102:16035:16914 1:N:0:AGAGTC
TCTGTGAAACAGGATTAGATACCCTTGTAGTCCACGCCGTAAACGATGTCAACTAGCCGTTGGGATCCTTGAGATCTTAGTGGCGCAGCTAACGCATTAAGTTGACCGCCTGGGGAGTACGGCCGCAAGGTTAAAACTCAAATGAATTGACGGGGGCCCGCACAAGCGGTGGAGCATGTGGTTTAATTCGAAGCAACGCGAAGAACCTTACCTGGCCTTGACATGCTGAGAACTTTCCAGAGATGGATTGGTGCCTTCGGGAACTCAGACACAGGTGCTGCATGGCTGTCGTCAGCTCGTG
+
CCCCCGGGGGGGGGGGGGGGGGGGGGGGGGGGGGGGGGGGGGGGGGGFGGGGGGGGGGGGGGGGGDFGGGGGGGGGGGGGGGGGGGGGGGGGGGGGGGGGGGGGGGGGGGGFGGGGGGGGGGGGGGGGGGGGGGGGGGGGGGGGGGGGGGGGGEGGGGGGGGGGGGGGGFGGGGGGGGGGGGGGGFGGGGGGGGGGGGGGGGDEGGGGGGFGGGGGGGGGGGGGGGGGGFEFFGGD:FGFGGFGGGGGGFGGGGGGGGGGGGGGGGGGGGGGCGGFCCEGGGFGGGGGGGGGGGGGGGDGC
@M01751:259:000000000-C669V:1:1102:25418:16920 1:N:0:AGAGTC
CGCTGATACGTCATCCCCACCTTCCTCCGGTTTGTCACCGGCAGTCTCCTTAGAGTGCCCACCATAACGTGCTGGTAACTAAGGACAAGGGTTGCGCTCGTTACGGGACTTAACCCAACATCTCACGACACGAGCTGACGACAGCCATGCAGCACCTGTGTCAGAGTTCCCGAAGGCACCAATCCATCTCTGGAAAGTTCTCTGCATGTCAAGGCCTGGTAAGGTTCTTCGCGTTGCTTCGAATTAAACCACATGCTCCACCGCTTGTGCGGGCCCCCGTCAATTCATTTGAGTTTTAACC
+
CCCCCDGGGFGGGGGFGGGGGGGGGGGGGGGGGGGGGGGGGDGGEGFGGGGGGGGGGGGGDFGGGGGGGGGGGAFGGGGFGGGGGGGGGGGGGGGGG>:CFGGGDCC+@FFFGGGCFGGGGGDFFGGGGGDC=>FEGEFEGGGGGGFGGGGG?DFGGFDCFGGGGGGGGGGGGGGGGFFGGGGGCCGGGEFGCFFGGGGGGGGGFGF,C,7<?EFGGGGGFEFFGGGGGFEFFFFGGGGGGGCGGGGGGFGGGGGGFFFFFGGGGGGF+ACG>CGGGG=CECCFGGCCGGG+*<<?EFCGE
@M01751:259:000000000-C669V:1:1102:26346:16934 1:N:0:AGAGTC
CGCTGATACGTCATCCCCACCTTCCTCTCTACTTGCGTAGGCAGTCTCACTAGAGTCCCCAACTTAATGATGGCAACTAGTGACAGGGGTTGCGCTCGTTGCAGGACTTAACCTAACACCTCACGGCACGAGCTGACGACAACCATGCAGCACCTTGAAAAATGTCCGAAGAAAAGTCTATTTCTAAACCTGTCATTTCCCATTTAAGCCTTGGTAAGGTTCCTCGCGTATCATCGAATTAAACCACATAATCCACCGCTTGTGCGGGCCCCCGTCAATTCCTTTGAGTTTCAAACTTGCT
+
CCCCCGGGGGGGDGGGGGGGGGGGGGGGGGGGGGEFD7FGDCFGGFGF9FFFCFGGFGGGDEGGGGGGGCGDGGGFGGGA@FFGGGGGGGGDF@ECGGGGG,C<F:FGGGFGFGGC<5BF,EFGGDE:B7CCEFFGGGGGGFFGCCDGGGGGCGGGF9FGGGGGGGGGGGGGC8DF=CCFFF99FEGFFFGFGG9@B;FBFFFGGGG9F:FFFCFGD:E9FFGGGC@EGEGGGGGGGGGFGC9EBC*:FGGC?+BFCEGEGCG+CCC**:?EEE8;8*<CFGFGGFGCGFGF77@EGGCG+
@M01751:259:000000000-C669V:1:1102:9064:17014 1:N:0:AGAGTC
TCTGTGAAACAGGATTAGATACCCTGGTAGTCCACGCCGTAAACGATGTCAACTAGCCGTTGGGATCCTTGAGATCTTAGTGGCGCAGCTAACGCATTAAGTTGACCGCCTGGGGAGTACGGCCGCAAGGTTAAAACTCAAATGAATTGACGGGGGCCCGCACAAGCGGTGGAGCATGTGGTTTAATTCGAAGCAACGCGAAGAACCTTACCTGGCCTTGACATGCTGAGAACTTTCCAGAGATGGATTGGTGCCTTCGGGAACTCAGACACAGGTGCTGCATGGCTGTCGTCAGCTCGTG
+
CCCCCGGGGGGGGGGGGGGGGGGGGGGGGGGGGFGGGGGGGGGGGGGGGGGGGGGGGGGEGEFDGCFGGGGGGCGGGGGGGGGGGGGGGGGGGCGGGGAFFFGGGGGGGGGGGGGGGCFFEGGGGGDGEGFFGAGGGGGGGFGGFGFGGGGGGGGGGEGGGGGGGGGGGEGG:FGFCFGFCCEFGGFGFGFGGGGGGGGGGGCEGGGGGGGGGGC@FCGEGGGGGGFGFGGGGGFG@GGGGGFGGFCEGGF<CGGGGGGG>EEFC9+03<CFECCF+CFFGGGFGGGGGCFGG5CCCGEG*
@M01751:259:000000000-C669V:1:1102:18204:17024 1:N:0:AGAGTC
TCTGTGAAACAGGATTAGATACCCTGGTAGTCCACGCCGTAAACGATGTCGACTTGGAGGTTGTTCCCTTGAGGAGTGGCTTCCGGAGCTAACGCGTTAAGTCGACCGCCTGGGGAGTACGGCCGCAAGGTTAAAACTCAAATGAATTGACGGGGGCCCGCACAAGCGGTGGAGCATGTGGTTTAATTCGAAGCAACGCGAAGAACCTTACCAGGCCTTGACATGCAGAGAACTTTCCAGAGATGGATTGGTGCCTTCGGGAACTCTGACACAGGTGCTGCATGGCTGTCGTCAGCTCGTG
+
CCCCCGGGGGGGGGGGGGGGGGFGFGFGFGGGGGGGGGGGGGGGGGGGGGGGGGGGGGGGGFGGGGGGGGGGGGGGGGGGGGGGGGGGGGGGGGGGGGGGFFGGGGGGGGGGGGGGGGGGGGGEGGGGGGGGGGGGGGGGGGGGGGGGGGGGGGGGGGGGGGGGGGGGGGGGGGGGGGGGGGGGGGGGGGGGGGGGGGGGGGGGGGFGGGGGGFEGGGGFGGGGGFGGGGGGFGGGFGGGGGGFFGGGEF8<FFFGGGGGGGGGGGGGGGGGGGGGGGGGGCFGGGGGGGGGGGGGCCCE7
@M01751:259:000000000-C669V:1:1102:18420:17046 1:N:0:AGAGTC
CGCTGATACGTCATCCCCACCTTCCTCCGGTTTGTCACCGGCAGTCTCCTTAGAGTGCCCACCATAACGTGCTGGTAACTAAGGACAAGGGTTGCGCTCGTTACGGGACTTAACCCAACATCTCACGACACGAGCTGACGACAGCCATGCAGCACCTGTGTCAGAGTTCCCGAAGGCACCAATCCATCTCTGGAAAGTTCTCTGCATGTCAAGGCCTGGTAAGGTTCTTCGCGTTGCTTCGAATTAAACCACATGCTCCACCGCTTGTGCGGGCCCCCGTCAATTCATTTGAGTTTTAACC
+
CCCCCGGGGGGGCFGCFFGFEF8FFFEGGGGGGGGGGGCCFGGGGFFGGFCGGGGFCFFEDGGFFGGGGFGDFGGGGFGEGFFCFGGGF8FFGG?FEGGEFFGGGFD@FFGFGFGGGGGFF8FFFGFFFGG7CFFEFFGDGGGGGGGGFC9DFFGFA<FCCCC>BFFCGGGGGG:<FFFBFGCFGGGGFCEGF,@F7<,@FGAAC9<7=;F3<7CFFG7<FGFCF@FFGGGECE@:FFGA:@BCBCF99:ACCC6E+9@<80:>EEFE+<8:8*?EGEE;C>8C?FFFFG?@@FC<9?<++
@M01751:259:000000000-C669V:1:1102:26439:17050 1:N:0:AGAGTC
CGCTGATACGTCATCCCCACCTTCCTCCGGTTTGTCACCGGCAGTCCCATTAGAGTGCTCAACTGAATGTAGCAACTAATGGCAAGGGTTGCGCTCGTTGCGGGACTTAACCCAACATCTCACGACACGAGCTGACGACAGCCATGCAGCACCTGTGTGCAGGTTCTCTTTCGAGCACCAAACCATCTCTGGTAAGTTCCTGCCATGTCAAAGGTGGGTAAGGTTTTTCGCGTTGCATCGAATTAAACCACATCATCCACCGCTTGTGCGGGCCCCCGTCAATTCATTTGAGTTTTAAACT
+
CCCCCGGG-CFCGGGCGGGGGFGFGACFGCEF7FF9AGGGGEGCFGGGGGGFGFGGGGGGGGGCFGGGGGGAF<EFGGGGFGCGGGGCEFGFFDGDCFFFE>FGGGFFGGGGFG<:FFG?FGGFGDGGGGG@FCFGEEGCCGFFFGGDBFGGGGGF<F8FEF,@FFGGFAFFF7,CFFGGFGGGD:C<FFG7FFG?;FFGGGGG@F7FGGGGGGGDFEGG,?FFCG:FCFGGGGGEGGG>FCFFGFG7?8>>@EGF+<@FFC>8ECF+<*CEE*88EGECE89++++<90@*<<CFGG+32
@M01751:259:000000000-C669V:1:1102:19519:17099 1:N:0:AGAGTC
CGCTGATACGTCATCCCCACCTTCCTCACTGTTTGCACAGGCAGTCTGTTTAGAGTCCCCACCATTACATGCTGGCAACTAAACATAGGGGTTGCGCTCGTTGCGGGACTTAACCCAACACCTCACGGCACGAGCTGACGACAGCCATGCAGCACCTAGTTTCGTGTCCCGAAGGACGGATGCGTCTCTGCATCCTTCACTAACTTTCAAGCCCGGGTAAGGTTCCTCGCGTATCATCGAATTAAACCACATGCTCCTCCGCTTGTGCGGGCCCCCGTCAATTCCTTTGAGTTTCACCCTT
+
CCCCCGGGGGGGGGGGGGGGGGGGGGGGGGGGGGGGGGGGGGGGGGGGGGGGGGGGGGGGGGGGGGGGGGFGGGGGGGGGGGGGGGGGGGGGGGGGGGGGGGGGGGGGGGGGGGGGGGGGGGDGGGGGGGGGGGGGGGGGGGGGGGGGGFFGGGGGGGGGGGGGGGGGGGGGGGGGGGGGGGGGGGGGGGGGGGGGGGGGGGCGGGGGGGFGGGGGGGG:FGGGGGGGGGGGGGGGGGFGGGGGGGGFGGGGGGGGGGFGGGGGGGFGGGGGGGGGGGGEGGGGGGGGG7CGGGG7CFGGG
@M01751:259:000000000-C669V:1:1102:8671:17128 1:N:0:AGAGTC
TCTGTGAAACCGGATTAGATACCCTGGTAGTCCACGCCGTAAACGATGTCAACTAGCCGTTGGAATCCTTGAGCTTTTAGTGGCGCAGCTAACGCATTAAGTTGACCGCCTGGGGAGTACGGCCGCAAGGTTAAAACTCAAATGAATTGACGGGGGCCCGCACAAGCGGTGGAGCATGTGGTTTAATTCGAAGCAACGCGAAGAACCTTACCAGGCCTTGACATGCAGAGAACTTTCCAGAGATGGATTGGTGCCTTCGGGAACTCTGACACAGGTGCTGCATGGCTGTCGTCAGCTCGTG
+
CCCCCGGGGGGGGGGGGGGGGGGGGGGGGGGGGGGGGGGGGGGGGGGGGGGGGGGGGGGGGGGGGGGGGGGGG,EFGGGGGGGGGGGGGGGGGGGGGGGGGGGGGGGGGGGGGGGGGGGGGGGGGGGGGGGGGGGGGGGGGGGGGGGGGGGGFGGGGGGGGGGGGGGGG@CFGGGGGGGGGGGGGGGGGGGGGGGGGGGGGGGGGGGGGGGGGGDCGFGGGGGGGGGGFGFGGGGGGGGGGGGCGGGGGGGGGGGGGGGGGGGGGGGGGGGGGGGGGFGGGGGGGGFGGGGGGGGGGGGE5
@M01751:259:000000000-C669V:1:1102:11293:17129 1:N:0:AGAGTC
CGCTGATACGTCATCCCCACCTTCCTCACTGTTTGCACAGGCAGTCTGTTTAGAGTCCCCACCATTACATGCTGGCAACTAAACATAGGGGTTGCGCTCGTTGCGGGACTTAACCCAACACCTCACGGCACGAGCTGACGACAGCCATGCAGCACCTAGTTTCGTGTCCCGAAGGACGGATGCGTCTCTGCATCCTTCACTAACTTTCAAGCCCGGGTAAGGTTCCTCGCGTATCATCGAATTAAACCACATGCTCCTCCGCTTGTGCGGGCCCCCGTCAATTCCTTTGAGTTTCACCCTT
+
CCCCCGGGGGGGGGGGGGGGGGGGGGGGGGGGGGGGGGGGGGGGGGGGGGGGGGGGGGGGGGGGGGGGGGGGGGGGGGGGGGGGGGGGGGGGGDGGGGGGGGGGGGGGGGGGGGGGGGGFGGFGGGGGGGGGGGGGGGGGGGGGGGGGGGGGGGGGGGGGGGGGGGGGGGGGGGGGGDFEGGGGGGDGGGGGGGGGGGGGGGGGGGGGGFGGGGGGGGGGGGGGCFFGFEDEGEGGGGGGFFGGFGGGGGGGFGGGGFGFEGDGGG6?ECCGEEGGEEGGGGGGGGGF7<CE@GGFCF5FG
@M01751:259:000000000-C669V:1:1102:23701:17211 1:N:0:AGAGTC
CGCTGATACGTCATCCCCACCTTCCTCCGAGTTGACCCCGGCAGTCTCCTATGAGTCCCCGGCATAACCCGCTGGCAACATAGAACGAGGGTTGCGCTCGTTGCGGGACTTAACCCAACATCTCACGACACGAGCTGACGACAACCATGCACCACCTGTACACCGACCACAAGGGGGCGACCATCTCTGGCCGTTTCCGGTGTATGTCAAGCCTTGGTAAGGTTCTTCGCGTTGCATCGAATTAATCCGCATGCTCCGCCGCTTTTTCGGGCCCCCGTCAATTCCTTTGAGTTTTAGCCTT
+
CCCCCCEGGFGGGFFFD9FGGFF<FGGG7BGGDEGGGGGGGGDEGFDF@FCFFDC<EAFGCCFEG@CAFF@ECFGDGFGG?GFEFFGC777FGGF@EGGGGGDEE>+4><F,EFEGEGGFDAGA55DFFE@FGGGGGGGGGEEEGGGF;CFCGGGFFFGG@<FFFG@GG7CG>=7CC@CCGGC<E7C9CGGCE>C<8+;CGDECFFCFGGGF*<EGFGGGGGGGDGGCFC>CE>E+A08C6@8@EGFF58CEEGFFFEEEGGG>*<0<C5*/*1?:*:8*/0AF0CEG9+*<CFG78+<7E
@M01751:259:000000000-C669V:1:1102:3949:17224 1:N:0:AGAGTC
TCTGTGAAACAGGATTAGATACCCTGGTAGTCCACGCCGTAAACGATGTCAACTAGCCGTTGGAATCCTTGAGATTTTAGTGGCGCAGCTAACGCATTAAGTTGACCGCCTGGGGAGTACGGCCGCAAGGTTAAAACTCAAATGAATTGACGGGGGCCCGCACAAGCGGTGGAGCATGTGGTTTAATTCGAAGCAACGCGAAGAACCTTACCAGGCCTTGACATGCAGAGAACTTTCCAGAGATGGATTGGTGCCTTCGGGAACTCTGACACAGGTGCTGCATGGCTGTCGTCAGCTCGTG
+
CCCCCGGGGGGGGGGGGGGGGGGGGGGGGGGGGGGGGGGGGGGGGGGGGGGGGGGFGGGFGGGGGFGGGGGGGGGGGGGGGGGGGGGGGGGGGGGGGGGGGGGGGGGGDGGGGGGGGGGGGGGGGGDGGGFGGGGGGGGGGGGGFGGGFGGGGGGGGGGGGDGGGGGGG77FFFGGGGGCGFFAFGGGGGGGGGGGGGGGGEGGGGGGGGGGGGGGGGFGGGGFGGGGFEGGGFGGGGGEGGCC7CFDFFFF8FGGGGE8>:CGGDGGGCFGGGGG???:CFGGGGGGCEGGFCEF<CEE=
@M01751:259:000000000-C669V:1:1102:24896:17249 1:N:0:AGAGTC
CGCTGATACGTCATCCCCACCTTCCTCCGGTTTGTCACCGGCAGTCTCCTTAGAGTGCCCACCATAACGTGCTGGTAACTAAGGACAAGGGTTGCGCTCGTTACGGGACTTAACCCAACATCTCACGACACGAGCTGACGACAGCCATGCAGCACCTGTGTCAGAGTTCCCGAAGGCACCAATCCATCTCTGGAAAGTTCTCTGCATGTCAAGGCCTGGTAAGGTTCTTCGCGTTGCTTCGAATTAAACCACATTCTCCACCGCTTGTTCGGGCCCCCGTCAATTCATTTGAGTTTTAACC
+
CCCCCGGGGGGGGGGGGGGGGGGGGGGGGDGGDFFGGGGGGGGGGGEGGGGGGGFGGGGFGGGGGGGGDFFFGFGGGGGGGGGGCFGGGCEFGGGGGGGGGGGGGGG>FGGGGGGGDCFGGGGGGGGGGGGGGGGGGDGEFBFGGGFGFDFAFGGGGGFDFGGGFFFGGGGGGCEGGGGGGFGGFCGGDFGGGGFG,,@<@FGFGGFFGGGGFGFFECFCBEGGGFGFGGFEEGG7CGGGGCFGGGCGCGGDFG+<:CG+AEGGGGCE+<*?C>=C>ECEGG=C7:7C?CC7*<@FF9<F9
@M01751:259:000000000-C669V:1:1102:26098:17278 1:N:0:AGAGTC
CGCTGATACGTCATCCCCACCTTCCTCCGGTTTATCACCGGCAGTCTCCTTTGAGTTCCCGGCATCACCCGCTGGCAACAAAGGCTAAGGGTTGCGCCCGTTGCGGGCCTCACCCCAACATTTCACAACACGAGCTGACGACAGCCATGCAGCACCTGTCTCAGAGTTCCCGACGGCACCAAAGCATCTCTGCTAAGTACTCTGGATATCAAGGCCCGGTAAGGTTCTTCGCGTTGCATCGAATTAAACCACATGCTCCCCCGCTTGTGCGGGCCCCCGTCACTTCATTTGACTTTTAACC
+
CCCCC+CAA<<F,EGC-CE@;CF@F9CF:FF@FFEEF<FB7CCEC-6,,<9@A9F<EFG9FGGCFGFFF<F@B7FGAEC,F8AF,CEFD,CCFFGG>,7=CECC=+++@F,B,=<>88>D8,?<E<AFG,BFEFC@FDF7<@<>FCC<,<>:C:8<:F;,=FGFAF;<;CCF:*>F7*FEG<7:F::?,2?,2<?:C2,7,?9:FF,,7?,,,>72*=E:*;E6:<+<9E5*?E5CGC9C*;8EGCC@<**;F<<E+A8*A*:EE**2+01*8>8?85?28**++3+AC+<C++3A90<AC
@M01751:259:000000000-C669V:1:1102:12835:17320 1:N:0:AGAGTC
CGCTGATACGTCATCCCCACCTTCCTCCGGTTTGTCACCGGCAGTCTCCTTAGAGTGCCCACCATAACGTGCTGGTAACTAAGGACAAGGGTTGCGCTCGTTACGGGACTTAACCCAACATCTCACGACACGAGCTGACGACAGCCATGCAGCACCTGTGTCAGAGTTCCCGAAGGCACCAATCCATCTCTGGAAAGTTCTCTGCATGTCAAGGCCTGGTAAGGTTCTTCGCGTTGCTTCGAATTAAACCACATGCTCCACCGCTTGTGCGGGCCCCCGTCAATTCATTTGAGTTTTAACC
+
CCCCCGGGGGGGGGGGGGGGGGGGGGGGGGGGGGGGGGGGGGGGGGGGGGGGGGGGGGGGGGGGGGGGGGGGGGGGGGGGGGGGGGGGGGGGGGGGGGGGGGGGGGGGGGGGGGGGGGGGGGFGGGGGGGGEGGGGGGGGGGGDGFGGGGGGGGGGDGGGGGGGFGGGGGGGGGGGGGGGGGGGGGGGGGGGGGGGGGGGGGGGGGGGGGGG@FGFGGGGGGGGGGGGGFFGGGGFGGGFGGGGGGGGGGGGGGGGGGGGDGDEGGGGCFGGGGGGGGGGG>EFCF79FG7<;@FGGGDFC
@M01751:259:000000000-C669V:1:1102:7983:17416 1:N:0:AGAGTC
TCTGTGAAACAGGATTAGATACCCTGGTAGTCCACGCCCTAAACGATGTCAACTGGTTGTTGGGTCTTAACTGACTCAGTAACGAAGCTAACGCGTGAAGTTGACCGCCTGGGGAGTACGGCCGCAAGGTTGAAACTCAAATGAATTGACGGGGGCCCGCACAAGCGGTGGAGCATGTGGTTTAATTCGATGCAACGCGAAGAACCTTACCTACTCTTGACATCCACGGAATTCGGCAGAGATGCCTTAGTGCCTTCGGGAACCGTGAGACAGGTGCTGCATGGCTGTCGTCAGCTCGTGT
+
CCCCCGGGGGGGGGGGGGGGGGGGGGGGGGGGFFGGGFGGGGGGGGGG<FGGGGGGGGGGGGGGGGGGGGGGG,EFGGGGGGGGGGGGGGGGGGGGGDFGGGGGFGGGGGGGDGGGGGFEGEGGGEEEGGGGGEGGGGG8FDFGCFGGGFDGGGGDGEGGGGCEFFEFGGGGFGGGGGGGFGCGCGGDGGGGGGGGGEGGGGGGGGGGGCEGGGDGCF7FGGGGGCGC>5ACCCFGGEGGFFF7C@FGFFGGGGGGGDEGGGGGGGGFEGGGGGFG?CGCGFC68C8:<EEG=EGGGGGG7
@M01751:259:000000000-C669V:1:1102:19400:17453 1:N:0:AGAGTC
TCTGTGAAACAGGATTAGATACCCTGGTAGTCCACGCCGTAAACGATGAATGCTAGGTGTTAGGGGTTTCGATACCCTTGGTGCCGAAGTTAACACATTAAGCATTCCGCCTGGGGAGTACGGTCGCAAGACTGAAACTCAAAGGAATTGACGGGGACCCGCACAAGCAGTGGAGTATGTGGTTTAATTCGAAGCAACGCGAAGAACCTTACCAGGTCTTGACATCCAACTAACGAGGCAGAGATGCGTTAGGTGCCCTTCGGGGAAAGTTGAGACAGGTGGTGCATGGTTGTCGTCAGCT
+
CCCCCGGGGGGGGGGGGGGGGGGGGGGGGGGGGGGGGGGGGGGGGGGGGGFGGG<FGFGGGGGGGGGGGGGCFGGFGGGGGGGGGGGGGGGGGGGGGGGGGGGGGGGFGGGGGGGGGGGGGGGGGGGGGGGGGGFGGGGGGDGGGGGGGGGGGGGGGGGGGGDGGGGGFGFEGFGGGDFGGGGGGGCGGGGGGGGGGGGGGGGGGGGFGGG@FCFGGGGG?GGGGGCFGGGDGGGGGGGGDGGGGGGGEEGDGGGG8EGGGGEGGGGGFGGF7FGGGGGCFF8CFGFGGGGEEGGGGGGG9
@M01751:259:000000000-C669V:1:1102:4233:17463 1:N:0:AGAGTC
CGCTGATACGTCATCCCCACCTTCCTCCGGTTTGTCACCGGCAGTCTCCTTAGAGTGCCCACCATAACGTGCTGGTAACTAAGGACAAGGGTTGCGCTCGTTACGGGACTTAACCCAACATCTCACGACACGAGCTGACGACAGCCATGCAGCACCTGTGTCAGAGTTCCCGAAGGCACCAATCCATCTCTGGAAAGTTCTCTGCATGTCAAGGCCTGGTAAGGTTCTTCGCGTTGCTTCGAATTAAACCACATGCTCCACCGCTTGTGCGGGCCCCCGTCAATTCATTTGAGTTTTAACC
+
CCCCCGGGGGGGGGGGGGGGGGGGGGGGGGDGGGGGGGGGGGGGFFFGGGGGGGGGFGGGGGGGGGGGGGGGGGGGGGGFGGGGGGGGFFGGGGGGGGGGGGGGGGGGGFGGGGGGGGGGGGFG9FFFGGGGGGGEFGGGGGDGGGGG8><BEFGGFFGGGGGCFGGGGGGEFFG@CF:FFFFGGGGGFGGFFGGFGFGGGGGC,@F9FGGGCCGGGGCGGGGF,?CEGGG7:FEGGFGDF*CGGFGGGGGGG8EGGFGGGFGGECCC6:EGGDE8CCE:?*??F<+9<F7:;00A@??<7
@M01751:259:000000000-C669V:1:1102:13431:17463 1:N:0:AGAGTC
TCTGTGAAACAGGATTAGATACCCTGGTAGTCCACGCCGTAAACGATGTCAACTAGCCGTTGGAATCCTTGAGATTTTAGTGGCGCAGCTAACGCATTAAGTTGACCGCCTGGGGAGTACGGCCGCAAGGTTAAAACTCAAATGAATTGACGGGGGCCCGCACAAGCGGTGGAGCATGTGGTTTAATTCGAAGCAACGCGAAGAACCTTACCAGGCCTTGACATGCAGAGAACTTTCCAGAGATGGATTGGTGCCTTCGGGAACTCTGACACAGGTGCTGCATGGCTGTCGTCAGCTCGTT
+
CCCCCGGGGGGGGGGGGGGGGGGGGGGGGGGGGGGGGGGGGGGGGGGGGGGGGGGGGGGGGGGFGGGGGGGGGEGGGGGGGGGGGGGGGGGGGGGGGGGGGGGGGGGGGGGGGGGGGGGGGGGGGGGGGGGGGGGGGGGGGGGG,CFGGGGGGGGGGGGGGGGGGGGGGFGGEGGGGGGGGGGGGGGGGGGGGGGGGGGGGGGGGGGGGGGGGGGGDGGGGGGGCGGGGGGGGGGGGGGGGGGGGGGGGGGGGGGGGGGGEEEGGGGGGGGGGGGGCFGCCAFGGGG8ACCGCFGGEDE7*
@M01751:259:000000000-C669V:1:1102:14812:17526 1:N:0:AGAGTC
CGCTGATACGTCATCCCCACCTTCCTCCGGTTTGTCACCGGCAGTCTCCTTAGAGTGCCCACCATAACGTGCTGGTAACTAAGGACAAGGGTTGCGCTCGTTACGGGACTTAACCCAACATCTCACGACACGAGCTGACGACAGCCATGCAGCACCTGTGTCAGAGTTCCCGAAGGCACCAATCCATCTCTGGAAAGTTCTCTGCATGTCAATGCCTGGTAAGGTTCTTCGCGTTGCTTCGAATTAAACCACATGCTCCACCGCTTGTGCGGGCCCCCGTCAATTCATTTGAGTTTTAACC
+
CCCCCGGGGGGFEGGGGGGGGGFGGGGGGGGGGGGGGGGGGGGDFGFGGGGGFGGG@FGGGGGGGGGGGGFEGFGGGGGDAE@FFGGGGGEFFCFEGGGGGGG>FGGEGGGGGFFGGGGGFG9<FEEC=:FEEEGGDFD+BFB=F+DFGFGGGGGGGGF,@FADFCGFFGG7CF:FCFFGGGGCFBEF<FABFG7<FFFGGGGFE;CCGG9C,@CCFCCF;EFC:F:FFFCG>GG@EGGGGG7>FGF;FGGGGGFC9+<?CC8CEDFCF?2>888::C*;E5:CCD+ACE@F5<<E?CC<C
@M01751:259:000000000-C669V:1:1102:18858:17559 1:N:0:AGAGTC
CGCTGATACGTCATCCCCACCTTCCTCCGGTTTGTCACCGGCAGTCTCCTTAGAGTGCCCACCTTAACGTGCTGGTAACTAAGGACAAGGGTTGCGCTCGTTACGGGACTTAACCCAACATCTCACGGCACGAGCTGACGACAGCCATGCAGCACCTGTGTCAGAGTTCCCGAAGGCACCAATCCATCTCTGGAAAGTTCTCTGCATGTCAAGGCCTGGTAAGGTTCTTCGCGTTGCTTCGAATTAAACCACATGCTCCACCGCTTGTGCGGGCCCCCGTCAATTCCTTTGAGTTTTAATC
+
CCCCCGGGGGGGGGGGGGGGGGGGGGGGGGGGGGGGGGGGGGGGGGGGGGGGGGGGGGGGGGGGGGGGGGGGGGGGGGGGGGGGGGGGGGGGGGGGGGGGGGGGGGGGGGGGGGGGGGGGGG<FEGG+CFGGGGGGGGGGGGGGGGGGGGGGGGGGGCGFFFGGGGGGGGGGDGEGGGGGGGFGGGGGGGGGGGGFGGGGGGGGGGGGGGGGGGGGGGGGGGGGFGGGFGGGGGGDGGGGFGGGGGGGGCGGGGFGGGGGGGGGGGGGGFGGGGGGGGGGGGGGGGFGGGFGDCEGGGFG+
@M01751:259:000000000-C669V:1:1102:8703:17625 1:N:0:AGAGTC
TCTGTGAAACAGGATTAGATACCCTGGTAGTCCACGCCGTAAACGATGTCAACTAGCCGTTGGAATCCTTGAGATTTTAGTGGCGCAGCTAACGCATTAAGTTGACCGCCTGGGGAGTACGGCCGCAAGGTTAAAACTCAAATGAATTGACGGGGGCCCGCACAAGCGGCGGAGCATGTGGTTTAATTCGAAGCAACGCGAAGAACCTTACCAGGCCTTGACATGCAGAGAACTTTCCAGAGATGGATTGGTGCCTTCGGGAACTCTGACACAGGTGCTGCATGGCTGTCGTCAGCTCGTG
+
CCCCCGGFGGGGGCFG?FGGFGGGGGGGGGGGGGGGEGDFGGGGGGGGGFGGGGGGGGGGEFGEECFFFGG9EFGFCGCFGGGGGGGEFGDGGGGGGGGGGFGGFFFEGEFFGGGGEGGGG>FEGGGGGF=FFGGGGG?FFGGGCFGGGGGCFCDCCFGGGGGDFACGG*=@@CGGGFFGGGGFGDGFGGGGEGGC6EGGEECGGG5CGFF6FFC88FGGGGGGGFFGF8EFGGGE7@F?@F6:C6CFFG6@:CFGGGG5E8:8CCCCGGDGGGCGCFF?F+@?*CFCCE*;CGC8FGGE5
@M01751:259:000000000-C669V:1:1102:19615:17693 1:N:0:AGAGTC
CGCTGATACGTCATCCCCACCTTCCTCTCTACTTGCGTAGGCAGTCTCACTAGAGTCCCCAACTTAATGATGGCAACTAGTGACAGGGGTTGCGCTCGTTGCAGGACTTAACCTAACACCTCACGGCACGAGCTGACGACAACCATGCAGCACCTTGAAAAATGTCCGAAGAAAAGTCTATTTCTAAACCTGTCATTTCCCATTTAAGCCTTGGTAAGGTTCCTCGCGTATCATCGAATTAAACCACCTAATCCACCGCTTGTGCGGGCCCCCGTCAATTCCTTTGATTTTCAAACTTGCG
+
CCCCCGGGGGGGGGGGGGGGGGGGGGGGGGFEFG<F7F@GGGGGGGGGGGCGGGGGGGGGGGGGGGGGGAGGGGGGGGC@FAFFFGGGGGGGGGGGGGGGDGDFFGGGGGGGGGGGGGFGFGGGGGGGGGGGGGGGGGGGGGGGGGGGGCFGGGGGFGCF9>FGGGGFE7>CFCCC=CFCGGF<FGFEGGCGGGGGGGGFCCGCFGC9,?FCFFGFBF,7<<CF;:CEF7<FC:C,<+><FF++<EG**>CCCGFGG58*=>F++8*:E>CGGC*;CGG7+:@F70<+0399A+26CF+<:
@M01751:259:000000000-C669V:1:1102:20012:17741 1:N:0:AGAGTC
TCTGTGAAACAGGATTAGATACCCTGGTAGTCCACGCCGTAAACGATGTCAACTAGCCGTTGGAATCCTTGAGATTTTAGTGGCGCAGCTAACGCATTAAGTTGACCGCCTGGGGAGTACGGCCGCAAGGTTAAAACTCAAATGAATTGACGGGGGCCCGCACAAGCGGTGGAGCATGTGGTTTAATTCGAAGCAACGCGAAGAACCTTACCAGGCCTTGACATGCAGAGAACTTTCCAGAGATGGATTGGTGCCTTCGGGAACTCTGACACAGGTGCTGCATGGCTGTCGTCAGCTCGTG
+
CCCCCGGGGGGGGFGGGGGGGGGGGGGGGGGGGGGDGGGGGGGGGGGGGGGGGGGGGGGGGDGFGGGGGGGCGGGGGGGGGGGGGGGGGGGGGGGGGGGGGGGGGGGGGGGFGGGDGGGGGGGGGGGGGGGGGGGGGGGGGGGGFFGGGGGGGGGGEGG:FEGGGGGGG@CFFFCFGGGGGGGGFGGGGGGGGGFGCCEGGEGGGGGGGFG+CGDGGGGGGGGGGGGGGGGGGGGGFGGGGGGGGGCFGFDFCFGGGGGEDGGGG7CCEGFGGGFGDGCFFGGGGGGGGGGDFGGCFGGE5
@M01751:259:000000000-C669V:1:1102:13058:17749 1:N:0:AGAGTC
TCTGTGAAACAGGATTAGATACCCTGGTAGTCCACGCCCTAAACGATGTCAACTGGTTGTTGGGTCTTAACTGACTCAGTAACGAAGCTAACGCGTGAAGTTGACCGCCTGGGGAGTACGGCCGCAAGGTTGAAACTCAAAGGAATTGACGGGGACCCGCACAAGAGGTGGATGATGTGGTTTAATTCGATGCAACGCGAAAAACCTTACCCACCTTTGACATGGCAGGAACTTACCAGAGATGGTTTGGTGCTCGAAAGAGAACCTGCACACAGGTGCTGCATGGCTGTCGTCAGCTCGG
+
CCCCCFGFFAFF8FGGFDGGGG<<,CCFGGGAFECFGEEFFE@EFEFDC<EF<EEGGFE@FG8@,CEF6FEGG9ECAFFFFCC@FCFGGDFFE@:@+8FFGG<FGFG::=D7FEGGCGE=CCCFGGGGGFG<8FDF,>F=C,BCFFGFFAFCF7FFEGGGGGGF:,<F,3D:FF?FFCC:3:><B;FGGGGGGCFGDFEDDCCGFFCFCF,:CGECFC,,<BF,<FC7>?EFGGF+<A68*CEF6ACC8>F8E7CE>FG5EGFGGECFC*038?*8<0@7<@+:F688E@F*AEC5@+2C*
@M01751:259:000000000-C669V:1:1102:13821:17828 1:N:0:AGAGTC
TCTGTGAAACAGGATTAGATACCCTGGTAGTCCACGCCGTAAACGATGTCAACTAGCCGTTGGAATCCTTGAGATTTTAGTGGCGCAGCTAACGCATTAAGTTGACCGCCTGGGGAGTACGGCCGCAAGGTTAAAACTCAAATGAATTGACGGGGGCCCGCACAAGCGGTGGAGCATGTGGTTTAATTCGAAGCAACGCGAAGAACCTTACCAGGCCTTGACATGCAGAGAACTTTCCAGAGATGGATTGGTGCCTTCGGGAACTCTGACACAGGTGCTGCATGGCTGTCGTCAGCTCGTG
+
CCCCCGGGGGGGGGGGGGGGGGGGGGGGGGGGGGGGGGGGGGGGGGGGGGGGGGGGGGGGGGGGGGGGGGGGGGGGGGGGGGGGGGGGGGGGGEGGGGGGGGGGGGGGGGGGGGGGGGGGGGGGGGGGGGGGGGGGGGGGGGGGGGGGGGGGGGGGGGGGGGGGGGFGGFEGGGGGGGGGGGGGGGGGGGGGGGGGGGGGGGGGGGGGGGGGGGGGGGGGGGGGGGGGGGGGGGGGGGGGGG8FFFGGGGGGGGGGGGGGGGGGGFGGGGGGGGGGGGGGGGGGFGGGFGGGGGGGGGGG5
@M01751:259:000000000-C669V:1:1102:6146:17860 1:N:0:AGAGTC
CGCTGATACGTCATCCCCACCTTCCTCCGGTTTATCACCGGCAGTCTCCTTTGAGTTCCCGACCGAATCGCTGGCAACAAAGGATAAGGGTTGCGCTCGTTGCGGGACTTAACCCAACATTTCACAACACGAGCTGACGACAGCCATGCAGCACCTGTGTTACGGTTCTCTTTCGAGCACAACCAAATCTCTTCGGTCTTCCGTACATGTCAAGGGTAGGTAAGGTTTTTCGCGTTGCATCGAATTAATCCACATCATCCACCGCTTGTGCGGGTCCCCGTCAATTCCTTTGAGTTTCAAC
+
CCCCCFGGGGGGGGGGGGFGGGGGGGGGGGGGGGGDGGGGDGGEGGGGGGGGFFGFGGGGGGGGGG@FG<DFF:FFGGGGDCGGGGGGGGGGEG7FGGGGGGGGDGGGGGFGGGFGFECGGGGGGGGGGGCGGGGCDFGGGDFFGFF8FFGG<FGFFFAFGGG:FFGGGGGGGGG7FFGGF@GGDFGGFGDGGGC@FGGGGGCCFFGGDFGGCFGGGCGGGGGCFGGGFGFCC5?E:EFGG5*CFFF+:?9CC6CFFGGGGGGGGGG5;+<*5?E8;CC=;AC*<E:<FGF+9;2<FGFEC
@M01751:259:000000000-C669V:1:1102:11346:17870 1:N:0:AGAGTC
CGCTGATACGTCATCCCCACCTTCCTCCGGTTTGTCACCGGCAGTCTCCTTAGAGTGCCCACCATAACGTGCTGGTAACTAAGGACAAGGGTTGCGCTCGTTACGGGACTTAACCCAACATCTCACGACACGAGCTGACGACAGCCATGCAGCACCTGTGTCAGAGTTCCCGAAGGCACCAATCCATCTCTGGAAAGTTCTCTGCATGTCAAGGCCTGGTAAGGTTCTTCGCGTTGCTTCGAATTAAACCACATGCTCCACCGCTTGTGAGGGCCCCCGTCCATTCCTTTGAGTTTTAACC
+
CCCCCGGFF8FFGGFFFFF7FGCCFGGFGDGGCFGGFFFEGGGGFF9FFGGGGGGGGGGG?FGG<FGFEAFFF@FFGGGGFFGGGGGGFCCEF>FCD@EG>CDGGCFGCECFGGGGDDC+BFEGGDGGGDC@BFGGFFF@EEG>@FEGFFG<FFGG8FFGG9CFFFGFDFGGGGE>FG>FF<:DFGE99D9CFACFFGGFDFCFGGGGGGGGGF>CFECGGGGGFCGGGCFFD<FC:CFFFFGGGGFFCFGGGGGGF?CGCFGCEEDG6+2;:8C?EE=8:**3C:7+<C?CFG9CF?6:?
@M01751:259:000000000-C669V:1:1102:21002:17915 1:N:0:AGAGTC
CGCTGATACGTCATCCCCACCTTCCTCCGGTTTGTCACCGGCAGTCTCCTTAGAGTGCCCACCATAACGTGCTGGTAACTAAGGACAAGGGTTGCGCTCGTTACGGGACTTAACCCAACATCTCACGACACGAGCTGACGACAGCCATGCAGCACCTGTGTCAGAGTTCCCGAAGGCACCAATCCATCTCTGGAAAGTTCTCTGCATGTCAAGGCCTGGTAAGGTTCTTCGCGTTGCTTCGAATTAAACCACATGCTCCACCGCTTGTGCGGGCCCCCGTCAATTCATTTGAGTTTTAACC
+
CCCCCGGGGGGGGGGGGGGGGGGGGGGGGGGGGGGGGGGGGGGGGGGGGGGGGGGGGGGGGGGGGGGGGGGGGGGGGGGGGGFGGGGGGGGGGGGDGGGGGGGGGGGGGGGGGGEGGGGGGGCGGFGGGGGGGGGGGGFCFGGDGGGCFGGGGGGGGGGFGGGGGGGGGFFFGGGCFGGGGGGFGGGGCGGGGCGGGGGGGGGCFFGGGFCGFGGGGGGGGGG?7FFGGGGCGGGGGGGGGGGGGCGGFC>FCCFFFFFFGCCCEGGGF?EDGG8EGGG8E>EGFG+<FG7C@9EFGCFG7
@M01751:259:000000000-C669V:1:1102:16455:17931 1:N:0:AGAGTC
TCTGTGAAACCGGATTAGATACCCTGGTAGTCCACGCCCTAAACGATGCGAACTGGATGTTGGGTGCAATTTGGCACGCAGTATCGAAGCTAACGCGTTAAGTTCGCCGCCTGGGGAGTACGGTCGCAAGACTGAAACTCAAAGGAATTGACGGGGGCCCGCACAAGCGGTGGAGTATGTGGTTTAATTCGATGCAACGCGAAGAACCTTACCTGGCCTTGACATGTCGAGAACTTTCCAGAGATGGATTGGTGCCTTCGGGAACTCGAACACAGGTGCTGCATGGCTGTCGTCAGCTCGT
+
CCCCCGGGGGGGGGGGGGGGGGGGGGGGGGGGGGGGGGGGGGGGGGGGGGGGGGGGGGGGGGGGGGGGGGGGGGGGGGGGGGGGGGGGGGGGGGGGGGGGGGGGGGGGGGGGGGGGDEGGGGGGGGGGGGGGGGGGGGGGGGGGGGGGGGGGGGGGGGGGGGEGGGGGGG:FFGGBFGGGGGGGGGGGGGGGGDGGGGGGGGGGGGGGGGGGGGGGGGGGFGGGGFGGGGGGGGGGGGGDDGFFFGGGGG>@C>FGGGECEGGGGGFEGFGGGFCFGGGGFGGGGCFGGGGGCGGECFGG*
@M01751:259:000000000-C669V:1:1102:7702:17940 1:N:0:AGAGTC
CGCTGATACGTCATCCCCACCTTCCTCTCTACTTGCGTAGGCAGTCTCACTAGAGTCCCCAACTTAATGATGGCAACTAGTGACAGGGGTTGCGCTCGTTGCAGGACTTAACCCAACATCTCACGACACGAGCTGACGACAGCCATGCAGCACCTGTGTTCCAGTCCCCGAAGGGAAGAAATCGATCTCTCGAAGTCGTCCGGACATGTCAAACGCTGGTAAGGTTCTGCGCGTTGCTTCGAATTAAACCACATGCTCCACCGCTTGTGCGGGCCCCCGTCAATTCATTTGAGTTTTAACC
+
CCCCCGGGGGGGGGGGGGGGGGGGGGGGGGGGGGGGGGGGGGGGFGGGGGGGGGGFGGGGGGGGGGGFGGGGGFFGGGGGGGGGGGFDGGGGGGGDGGGGGGGGGGGGGGGGGGGGGGGGCG<EGEGGGDGCGGGGGGGGGGGGGGGGGGGGGGGGGGFGGGGFFGGGGGEFGGGGFGGGGGGGCE>EC;FFGFDFGEGGGGD7FGGGGGGGFGGGGGGGGGGGFGG?,<:FG:FCEGGGGGGGGGGFCGGGGGFGGGGFF;EGGGGGDFCEGGEEDEGEGGDGGGGGGGGGGCFGEFFF?
@M01751:259:000000000-C669V:1:1102:7773:17945 1:N:0:AGAGTC
CGCTGATACGTCATCCCCACCTTCCTCCGGTTTATCACCGGCAGTCTCCTTTGAGTTCCCGACCGAATCGCTGGCAACAAAGGATAAGGGTTGCGCTCGTTGCGGGACTTAACCCAACATTTCACAACACGAGCTGACGACAGCCATGCAGCACCTGTCTCACGGTTCCCGAAGGCACTAAGGCATCTCTGCCGAATTCCGTGGATGTCAAGAGTAGGTAAGGTTCTTCGCGTTGCATCGAATTAAACCACATGCTCCACCGCTTGTGCGGGCCCCCGTCAATTCATTTGAGTTTTAACCT
+
CCCCCGGGGGGGGGGGGGGGGGGGGGGGGGGGGGGGGGGGGGGGGGGGGGGGGGGGGGGGGGGGG@88BCFGGGGGGGGGGGGGGGGGDGGGGGGGGGGGGGGGGGGGGGGGGGGGGGGGGGGGGGGGFGGGGGGGDFGGGGGGGGGGGGGGGGGGGAFEGFGGGGGGFGGGGGGGGGGGGFGGGFGGGGFGGGGCGEGG7FGGGGGGGGGGEGGGGGG@FGGGGGGGGFGGGGEGGCEEGCEGCGGGFFCFG?CCFGGGGGGGC>G?EGGCE?CEGCEG5?CFG7FGGGECF7CF7<<AC
@M01751:259:000000000-C669V:1:1102:12602:17969 1:N:0:AGAGTC
CGCTGATACGTCATCCCCACCTTCCTCCGGTTTATCACCGGCAGTCTCCTTTGAGTTCCCGACCGAATCGCTGGCAACAAAGGATAAGGGTTGCGCTCGTTGCGGGACTTAACCCAACATTTCACAACACGAGCTGACGACAGCCATGCAGCACCTGTCTCACGGTTCCCGAAGGCACTAAGGCATCTCTGCCGAATTCCGTGGATGTCAAGAGTAGGTAAGGTTCTTCGCGTTGCATCGAATTAAACCACATGCTCCACCGCTTGTGCGGGCCCCCGTCAATTCATTTGAGTTTTAACCT
+
CCCCCGGGGGGGGGGGGGGGGGGGGGGGGGGGGGGGGGGGGGGEGGGGGGGGGGGGGGGGGGGGG@88BCFDCGGGGGGGGGGGGCGFCFGGEGGGGGGGGGGGGGGGGFGGGGGGGGGGGGGGGGGGGGGGGGGGGGGGFGGGGGGGFGGGFGGGCGG;FGGDEGGGGGDGGCGGFGGGGGCGG7:CFG?FFGGGGBFFGGDGGGFG9,??EFFGFFFGG@FGGGGGGGGGGGDEGGG5CCFGGGGGFGGCFCFGFGCGG:ECG*CCCCCEECEEGC8E*80:CEEFC99@<<+<:C?F?
@M01751:259:000000000-C669V:1:1102:7969:18001 1:N:0:AGAGTC
TCTGTGAAACCGGATTAGATACCCTGGTAGTCCACGCCGTAAACGATGTCGACTTGGAGGTTGTTCCCTTGAGGAGTGGCTTCCGGAGCTAACGCGTTAAGTCGACCGCCTGGGGAGTACGGCCGCAAGGTTAAAACTCAAATGAATTGACGGGGGCCCGCACAAGCGGTGGAGCATGTGGTTTAATTCGATGCAACGCGAAGAACCTTACCTACTCTTGACATCCACGGAATCTGGCAGAGATGCCTCAGTGCCTTCGGGAACCGTGAGACAGGTGCTGCATGGCTGTCGTCAGCTCGTG
+
CCCCCGGGGGGGGGGGGGGGGGGGGGGGGGGGGGGGGGGGGGGGGGGGGGGGGGGGGGGGGGGGGGGGGGGGGGGGGGGGGGGGGGGGGGGGGGGGGGGFEGGCFGGGGGGGGGGGGGGGGGGGGGGGGGGGGGGGGGGGGFGGGGGGGGGDGGGGGCFGGGGGFGGGGGGGGGGGGGGGG7CCGGGGGGF<FC9FGGGGGEGGGGGGGGG6CFGFFGGCFFGGGGGGGGGGGGGGGGGGDFGGDGGGGGGGDFGGGGGGEGGGGGGFG8CGGGFFGCE7987?:CFEGGGFFEGGFFGE7
@M01751:259:000000000-C669V:1:1102:11785:18038 1:N:0:AGAGTC
CGCTGATACGTCATCCCCACCTTCCTCCGGTTTGTCACCGGCAGTCCCATTAGAGTGCTCAACTGAATGTAGCAACTAATGGCAAGGGTTGCGCTCGTTGCGGGACTTAACCCAACATCTCACGACACGAGCTGACGACAGCCATGCAGCACCTGAGTGCAGGTTCTCTTTCGAGCACCAAACCATCTCTGGTAAGTTCCTGCCATGTCAAAGGTGGGTAAGGTTTTTCGCGTTGCATCGAATTAAACCACATCATCCACCGCTTGTGCGGGTCCCCGTCAATTCCTTTGAGTTTCAACCT
+
CCCCCGGGGGGGGGGGGGGGGGGGGGGGGGGGDGGGGGGGGGGGGGGGGGGGGGGGGGGGGGGGGGCFGGGGGEGGGGGGGGGGGGGGGGGGGGGGGGEFEGGGGEGGG,?FFGGGGGGGGGGGGGGGGGGGGGGGGGGGGGGGGCFCFGGGGGGGGGGGGGGGGGGGGGGGGGGGGGGGGGGGFCF9BFFGFFFGGGFGGD:FFFGGGGGGGFCCGGEGGGGGGGGF,CFGGGGG?FFGFGGGCC9:EF58C6@9<C:CGGGDEE>6E585**;8>EEGG8F:::<@F@FFEF979CGGE
@M01751:259:000000000-C669V:1:1102:18704:18155 1:N:0:AGAGTC
CGCTGATACGTCATCCCCACCTTCCTCCGGTTTGTCACCGGCAGTCTCCTTAGAGTGCCCACCATAACGTGCTGGTAACTAAGGACAAGGGTTGCGCTCGTTACGGGACTTAACCCAACATCTCACGACACGAGCTGACGACAGCCATGCAGCACCTGTGTCAGAGTTCCCGAAGGCACCAATCCATCTCTGGAAAGTTCTCTGCATGTCAAGGCCTGGTAAGGTTCTTCGCGTTGCTTCGAATTAAACCACATGCTCCACCGCTTGTGCGGGCCCCCGTCAATTCATTTGAGTTTTAACC
+
CCCCCGGGGGGGGGGGGGGGGGGGGGGGGGGGGGFGGGGGGGGGGGGGGGGGGGGGGGGGGGGGGGGGGGGGGGGGGGGGGGGGGGGGGGGGGGGGGGGGGGGGGGGGGGGGGGGGGGGGGGGGGGGGGGGGGGGGGGGGGGGGGGGGGGGGGGGGFFGGGGFGGGGGGGGGGGGGG@FGGGFGGGGGGGGGGG?CFGGGGGGGGGGGGGGGGGGGGGGGGGGGGGGGGFGGGGGGGGGFDGFGGGGGGGGGGGFG9@C8EFGG?EEG+ACEGGGGGECCGEEGGGGFEF7AFGGGGGGC<
@M01751:259:000000000-C669V:1:1102:9158:18193 1:N:0:AGAGTC
CGCTGATACGTCATCCCCACCTTCCTCCGGTTTATCACCGGCAGTCTCCTTTGAGTTCCCGACCGAATCGCTGGCAACAAAGGATAAGGGTTGCGCTCGTTGCGGGACTTAACCCAACATTTCACAACACGAGCTGAAGACAGCCATGCAGCACCTGTCTCACGGTTCCCGAAGGCACTAAGGCATCTCTGCCGAATTCCGTGGATGTCAAGAGTAGGTAAGGTTCTTCGCGTTGCATCGAATTAAACCACATGCTCCACCGCTTGTGCGGGCCCCCGTCAATTCCTTTGCGTTTTAACCT
+
ACCCCGGGGDFGEGGGGGGGGGGGGGGGGGGGGGGGGGGEGGGDEGGAFGGGGFFGGGGGGGGGGC@8BFFDGGEGFFCFFGGGGGGFGGGGGGGGGGGCF8CFCFEEGGCFFCFEFGGGG<F9FDGGGGGGCFCF?,C<<=FFF7<<AFCG8<DCDFC;FGG7FFGGGGFEGDEGGGFGGFFFCCGGGFCDGGCCBCCF:CCG7<CA9:,<<<,,<AFGGCGCFFGCF*:EED*:0<ECCGDGGGC9@FFFF+<+3CFFC*:88@C+<5**:EDGG588C><00+<CFC+*/;C=@E??E
@M01751:259:000000000-C669V:1:1102:21758:18236 1:N:0:AGAGTC
CGCTGATACGTCATCCCCACCTTCCTCCGGTTTGTCACCGGCAGTCCCATTAGAGTGCCCTTTCGTAGCAACTAATGGCAAGGGTTGCGCTCGTTGCGGGACTTAACCCAACATCTCACGACACGAGCTGACGACAGCCATGCAGCACCTGTGTTACGGCTCTCTTTCGAGCACTCCTCTATCTCTAAAGGATTCCGTACATGTCAAAGGTGGGTAAGGTTTTTCGCGTTGCATCGAATTAAACCACATCATCCACCGCTTGTGCGGGTCCCCGTCAATTCCTTTGAGTTTCAACCTTGCG
+
CCCCCGGGGFGGGGG9FFF7BEEEG<EEGG@FECGGGGGCGGGGGGGGCFFGGFGFFGGGGGGGFGGFGEEE<,CEGFG8FEGCFFGGDCGGGGGFGGD>GGCFGGFGFFGGFGGGGGGGGGGGCEFGGGGGG@C7C<FGGGGGFGDGGGGGCGGGGFEG@GGGGDCGFFFFEGGFGG:DCGG;FFF<FFGGGGGGFGGGDGGGG9FFCGGGGDFGGGE<FFFG>:FEGGGFCED>88CFGGGEFGG5:CCFDGGGGGG>?EG6E588E88C5*;C5ECCEE?GGC:CGDGGDECC+<2<:
@M01751:259:000000000-C669V:1:1102:12855:18247 1:N:0:AGAGTC
TCTGTGAAACAGGATTAGATACCCTGGTAGTCCACGCCGTAAACGATGTCGACTTGGAGGTTGTTCCCTTGAGGAGTGGCTTCCGGAGCTAACGCGTTAAGTCGACCGCCTGGGGAGTACGGCCGCAAGGTTAAAACTCAAATGAATTGACGGGGGCCCGCACAAGCGGCGGAGCATGTGGTTTAATTCGAAGCAACGCGAAGAACCTTACCAGGCCTTGACATGCAGAGAACTTTCCAGAGATGGATTGGTGCCTTCGGGAACTCTGACACAGGTGCTGCATGGCTGTCGTCAGCTCGTG
+
CCCCCGGGGGGGGGGGGGGGGGGGGGGGGGGGGGGGGGGGGGGGGGGGGGGGGGGGGGGGGGGGGGGGGGGGGGGGGGGGGGGGGGGGGGGGGGGGGGGGGGGGGGGGGGGGGGGGGGGGGGGGGGGGGGGGGGGGGGGGGFGGGGGGGGGGGGGGGGGGGDGGGFGGGGGGEGGGGGC9FGGGGGGGGGGGGGGGGDGGGGGGGFGGGGGECGGGGGGFGGGGGGGGGGGGGGGGGFGGGGGGGGGGGFGGGGGGGGGGGGEGGGGGGGGF8@GGFFGGDFDGFGGCEFGCEFCG7?EE5
@M01751:259:000000000-C669V:1:1102:24896:18513 1:N:0:AGAGTC
TCTGTGAAACAGGATTAGATACCCTGGTAGTCCACGCCGTAAACGATGCTAACTCGTTTTTGGAATGTAAGTTTCAGAGACTAAGCGAAAGTGATAAGTTAGCCACCTGGGGAGTACGAACGCAAGTTTGAAACTCAAAGGAATTGACGGGGGCCCGCACAAGCGGTGGATTATGTGGTTTAATTCGATGATACGCGAGGAACCTTACCAAGGCTTAAATGGGAAATGACAGGTTTAGAAATAGACTTTTCTTCGGACATTTTTCAAGGTGCTGCATGGTTGTCGTCAGCTCGTGCCGTGG
+
CCCC<FFGGGGGGGCFFGGFFGGGGGGGGGGGGEGGGGGGGGGFG7FFGGGGGGGGEFGGFGGDFGGGGGGGGGGGGFGGGGGGGGGGGGCFGGGGG,CFEFGFFC@FFGFGGGEGGGGGEG7+CFGFDFCAGGG,,AFFGGGFCFEGGGGGDFGGDGGGCGFCCGCFG>99DA<<@FGGFFGCECFCFFGGGGFGGGGG7FFGGFGG7<C<<@F7FEFFCEFCF<CGGGFGGGGGFCFGGGDFGGFGGDCFGFGGDGCCFGGGGGF7AFCGGFDCGFCFGDE?CCFGGF7<EGFGCCE7/
@M01751:259:000000000-C669V:1:1102:7755:18521 1:N:0:AGAGTC
TCTGTGAAACAGGATTAGATACCCTGGTAGTCCACGCCGTAAACGATGCTAACTCGTTTTTGGAATGTAAGTTTCAGAGACTAAGCGAAAGTGATAAGTTAGCCACCTGGGGAGTACGAACGCAAGTTTGAAACTCAAAGGAATTGACGGGGGCCCGCACAAGCGGTGGATTATGTGGTTTAATTCGATGATACGCGAGGAACCTTACCAAGGCTTAAATGGGAAATGACAGGTTTAGAAATAGACTTTTCTTCGGACATTTTTCAAGGTGCTGCATGGTTGTCGTCAGCTCGTGCCGTGG
+
CCCCCGGGGGGGGG?FGGGGGGGGGGGGGGGGGGGGGGGGGGGGGGGGGGGGGGGGGGGGGGGGGGGGGGGGGGGGGGGGGGGGGGGGGGGGGGGGGGGGGGGGGGGGGGGEEGGGGGGGGGGGEGGGGGGGGGGGGGGGFGGFGGGGGGGGGGGGGGGGGGGGGGEGGFFFGGGGGGGGGGGGGGGGGGGGGGGGGGGGGGGGGGGGGGGGGGFGGGGGDGGFGGFGGGGGGGGGGGG?CFGGGGCFGGGGGGGGGGGGGGGGGGGGGGGGGGGGGGGGGGGGGGGFGGGGGGFGGGGG2
@M01751:259:000000000-C669V:1:1102:9039:18663 1:N:0:AGAGTC
TCTGTGAAACAGGATTAGATACCCTGGTAGTCCACGCCCTAAACGATGTCAACTGGTTGTTGGGTCTTAACTGACTCAGTAACGAAGCTAACGCGTGAAGTTGACCGCCTGGGGAGTACGGCCGCAAGGTTGAAACTCAAAGGAATTGACGGGGACCCGCACAAGCGGTGGATGATGTGGTTTAATTCGATGCAACGCGAAAAACCTTACCCACCTTTGACATGGCAGGAACTTACCAGAGATGGTTTGGTGCTCGAAAGAGAACCTGCACACAGGTGCTGCATGGCTGTCGTCAGCTCGT
+
CCCCCGGGGGGGGGGGGGGGGGGGGGGGGGGGGGGGGGGGGGGGGGGGGGGGGGGGGGGGGGGGGGGGGGGGGGGGGGGGGGGGGGGGGGGGGGGGGGGGGGGGGGGGGGGGGGGGGGGGGGGGGGGGGGGFGGGGGGGFFGGGGGGGGGGGGGGGGGGGEGGGGGGGGGGGGGFFFGGGCGCGFGGGGGGGGGGGGGGGGGDEFDCFGGGGGGGGGGGGGGGGGGGGCDDGGGGGGGGCFGGGGGGCDEGGGGG5EG>EGGGGGGGGGGGGGGFGGGGGCFGGGFGGEFGGGGGGGGFG>
@M01751:259:000000000-C669V:1:1102:17007:18685 1:N:0:AGAGTC
CGCTGATACGTCATCCCCACCTTCCTCCGGTTTGTCACCGGCAGTCTCCTTAGAGTGCCCACCATAACGTGCTGGTAACTAAGGACAAGGGTTGCGCTCGTTACGGGACTTAACCCAACATCTCACGACACGAGCTGACGACAGCCATGCAGCACCTGTGTCAGAGTTCCCGAAGGCACCAATCCATCTCTGGAAAGTTCTCTGCATGTCAAGGCCTGGTAAGGTTCTTCGCGTTGCTTCGAATTAAACCACATGCTCCACCGCTTGTGCGGGCCCCCGTCAATTCATTTGAGTTTTAACC
+
CCCCCGGGGGGGGGGGGGGGGGGGGGGGGGGGGGGGGGGGGGGGGGGGGGGGGGGGGGGGGGGGGGGGGGGGGGGGGGGGGGGGGGGGGGGGGGGDGFGGGGGGGGGGGGGGGGGGGGGGGG<CFGGGGGGGGGGGFGGGGGGEGGGGGGGGGGGGGGGGGGGGGGGGFGGGGGGGGGGGGGGGGGGGGGGGGGGGGGEFGGGDG9<CGGGGC<:FGGGDFGGGGGGGGGGGGFEGGGGGCEEGFGEGGGFGGGFGGGGFGFEGGGGGGGGCGEEGGGGEGG=FGGGGGGCFFGGGGGCFF
@M01751:259:000000000-C669V:1:1102:10190:18704 1:N:0:AGAGTC
TCTGTGAAACCGGATTAGATACCCTGGTAGTCCACGCCGTAAACGATGTCAACTAGCCGTTGGAATCCTTGAGATTTTAGTGGCGCAGCTAACGCATTAAGTTGACCGCCTGGGGAGTACGGCCGCAAGGTTAAAACTCAAATGAATTGACGGGGGCCCGCACAAGCGGTGGAGCATGTGGTTTAATTCGAAGCAACGCGAAGAACCTTACCAGGCCTTGACATGCAGAGAACTTTCCAGAGATGGATTGGTGCCTTCGGGAACTCTGACACAGGTGCTGCATGGCTGTCGTCAGCTCGTG
+
CCCCCGGGGGGGGGGGGGGGGGGGGGGGGGGGGGGGGGGGGGGGGGGGGGGGGGGGGGGFGGGGGGGGGGGGGGGGGGGGGGGGGGGGGGEGGGGGGGGFGGGGGGGGDGGGGGGGGGGGGGGGGGGGGGGGGGGGGGGGGFGGGGGCFGGGGGGGGGGEGGGGGGGGGFFFGGGGGGGGGGGGGGGGGGGGGGGGGGGCFGGGGGGGGGGGFDGGGGGCFFFGFFGGGGGGGGGGGGGGGF6CEFFGGGGE5EFCDGFEGGGGGGGGGFGGDF8C6CCFFGGGGGG>FCCC85;CE?EG5
@M01751:259:000000000-C669V:1:1102:19069:18741 1:N:0:AGAGTC
CGCTGATACGTCATCCCCACCTTCCTCCGGTTTGTCACCGGCAGTCTCCTTAGAGTGCCCACCATAACGTGCTGGTAACTAAGGACAAGGGTTGCGCTCGTTACGGGACTTAACCCAACATTTCACAACACGAGCTGACGACAGCCATGCAGCACCTGTCTCAGCGTTCCCGAAGGCACCAAAGCATCTCTGCTAAGTTCGCTGGATGTCAAGAGTAGGTAAGGTTCTTCGCGTTGCATCGAATTAAACCACATGCTCCACCGCTTGTGCGGGCCCCCGTCAATTCATTTGAGTTTTAACC
+
CCCCCGGGGGGGGGGGGGGGGGGGGGGGGGGGGGGGGGGGGGGGGGGGGGGGGGGGGGGGGGGGGGGGGGGGGGGGGGGGGGGGGGGGGGGGGGGGGGGGGGGGGGGGGGGGGGGGGGGGGGGGGGGGGGGGGGGGGGGGGGGGGGGGGGGGGGGGGGGGGGGGGGGGGGGGGGGGGGGGGGGGGGGGGGGGFGGFGGGGGGGGGGGGGGGGGGGGGGGGGGGGGGGGGFDEGFGGGGFGGGFGGGGGGGGGGGEGFGGCGGGGGGGGGGGDGGGGGGGGGGGGGGGGGGG7CFGFFGGF7
@M01751:259:000000000-C669V:1:1102:11839:18888 1:N:0:AGAGTC
CGCTGATACGTCATCCCCACCTTCCTCCGGTTTGTCACCGGCAGTCTCCTTAGAGTGCCCACCATAACGTGCTGGTAACTAAGGACAAGGGTTGCGCTCGTTACGGGACTTAACCCAACATCTCACGACACGAGCTGACGACCGCCATGCCGCACCTGTGTCAGAGTTCCCGAAGGCACCAATCCATCTCTGGAAAGTTCTCTGCATGTCAAGGCCTGGTAAGGTTCTTCGCGTTGCTTCGAATTAAACCACATGCTCCACCGCTTGTGCGGGCCCCCGTCAATTCATTTGAGTTTTAACC
+
CCCCCGGGGGGGGGGGGGG7CFCFGGGDCFFGGGGCFGGGDGGCFGFEGGGGFFCGGGGGGGGGGGGGCGGGGGFGGGGGGGGGGGGGG8FGFCDGCEFCGGGEGDEECAF,FFGGGGGGGG9FFFG@>C::BBFGF?F7FG+8>FCGC8,5@CFGGGGEEGFGFFFGFFEECEG*D<FFFDAF:FCC,,8;F,C:C<;FGGGCF9F:,?:BFCGF7CFG?<<F?AFGEF***=CC>CC<8;FGGFGFCCFGFC+30<FGGG>CEC:@8088EEG5E121;8=E?9+<+329@EFGF9<<+
@M01751:259:000000000-C669V:1:1102:4166:18898 1:N:0:AGAGTC
CGCTGATACGTCATCCCCACCTTCCTCCGGTTTGTCACCGGCAGTCCCATTAGAGTGCTCAACTGAATGTAGCAACTAATGGCAAGGGTTGCGCTCGTTGCGGGACTTAACCCAACATCTCACGACACGAGCTGACGACAGCCATGCAGCACCTGTGTGCAGGTTCTCTTTCGAGCACCAAACCATCTCTGGTAAGTTCCTGCCATGTCAAAGGTGGGTAAGGTTTTTCGCGTTGCATCGAATTAAACCACATCATCCACCGCTTGTGCGGGTCCCCGTCAATTCCTTTGAGTTTCAACCT
+
CCCCCGGGGGGGDGFGGGGGGGGGGGGGGEGGGGGGGGGGGGGGGGGGGGGGGGGGGGGGGGGGGGGGGGGGGGGGGGGGGGGGFGGGGGDGGGDGGGGGD@FGGGGGGGGGGGGGGFGFGGGGGGGGGGGGGFGGGGGGGGGGGCDGGGGGGGGGGGGGGGGFFGGGDGGGGGGGGGGGE<FFGGG@FGGGGGGFFGGGGGGGGGGGGG9;CCFGGGFGCFFEGGGGGGGFGGGDGFFE6CEFF+<E8CGGGGGGGGFEFCC?ECGGGGDEEG=EGGGGEGGFG?:F7<CFGGF9CFFC6
@M01751:259:000000000-C669V:1:1102:16320:18922 1:N:0:AGAGTC
TCTGTGAAACAGGATTAGATACCCTGGTAGTCCACGCCGTAAACGATGTCGACTTGGAGGTTGTTCCCTTGAGGAGTGGCTTCCGGAGCTAACGCGTTAAGTCGACCGCCTGGGGAGTACGGCCGCAAGGTTAAAACTCAAATGAATTGACGGGGGCCCGCACAAGCGGTGGAGCATGTGGTTTAATTCGATGCAACGCGAAGAACCTTACCTACTCTTGACATCCACGGAATTCGGCAGAGATGCCTTAGTGCCTTCGGGAACCGTGAGACAGGTGCTGCATGGCTGTCGTCAGCTCGTG
+
CCCCCGGGGGGGGGGGGFGGGGGGGGGGGGGGGGGGGGGGGGGGGGGGGGGGGGGGGGGGGGGGGGGGGGFGGGGGGGGGGGGGGGGGGGGGGGGGGGGGGGGGGGGGGGGGGGGGGGGGGGGGGGGGGGGGGGGGFFGGGCGGFFGGGGGGGGGGGGGGGGGGGGGGGGGGGGGGGGGGGGG>GGGGFFGGGGGGGGGGGGGGGGGGGGGGGGGGGGGCFGGGGFFGGGG>FFGGGGGGGGGGGGGGGGGGGGGGG?GGGGDCFGGGGGGGGFGG66CE6CFGGGGEFGGFCFCE:<CC*
@M01751:259:000000000-C669V:1:1102:18829:18953 1:N:0:AGAGTC
TCTGTGAAACAGGATTAGATACCCTGGTAGTCCACGCCGTAAACGATGTCGACTTGGAGGTTGTTCCCTTGAGGAGTGGCTTCCGGAGCTAACGCGTTAAGTCGACCGCCTGGGGAGTACGGCCGCAAGGTTAAAACTCAAATGAATTGACGGGGGCCCGCACAAGCGGTGGAGCATGTGGTTTAATTCGATGCAACGCGAAGAACCTTACCTACTCTTGACATCCACGGAATTCGGCAGAGATGCCTCAGTGCCTTCGGGAACCGTGAGACAGGTGCTGCATGGCTGTCGTCAGCTCGTG
+
CCCCCGGGGGGGGGGGGGGGGGGGGGGGGGGGGGGGGGGGGGGGGGGGGGGGGGGGGGGGGGGGGGGGGGGGGGGGGGGGFGGGGGGGGGGGGGGGGGGGGGGGGGGGGGGGGGGGGGGGGGGGGGGGGCFGGGGGGGGFGGGGGGGGGGGGGGGGGGGGGGGGGGGGGGGGGGGGGGGGGFGFGGGGGGGGGGGGGGGGGG5EGGGGGGGGGGGGGGGGGGGGCGGGGGGEGGGGGGGGGGGC?EGC?FGFDFFGFGECEGGFFGGFGGGGGGGGGG?FGGGGFGGEGGGGG>EGFFEE5
@M01751:259:000000000-C669V:1:1102:16397:18955 1:N:0:AGAGTC
TCTGTGAAACAGGATTAGATACCCTGGTAGTCCACGCCCTAAACGATGTCAACTGGTTGTTGGGTCTTAACTGACTCAGTAACGAAGCTAACGCGTGAAGTTGACCGCCTGGGGAGTACGGCCGCAAGGCTAAAACTCAAAGGAATTGACGGGGACCCGCACAAGCGGCGGAGCATGCGGATTAATTCGATGCAACGCGAAGAACCTTACCAAGGCTTGACATATAGAGGAAACGTCTGGAAACAGTCGCCCCGCAAGGTCTCTATACAGGTGGTGCATGGTTGTCGTCAGCTCGTGTCGT
+
CCCCCGGGGGGGGGGGGGGGGGGGGGGGGGGGGGGGGGGGGGGGGGGGGGGGGGGGGGGGGGGGGGGGGGGGGGGGGGGGGGGGGGGGGGGGGGGGDGGGGGGGGGGDGGGGGGGGGGGGGGGGEFGGGGGGGGGGGGGGGGGGGGGGGGGGGGGGGGGGGGGGGGDGGDGGGGGGGGGGG>7FFGGGGGGGGGGGGGGDGGGGGGGEFGFDFEFGGFEFGGGGGGGGGFGFG6CCG6FEFFGGGGGGGGEEGGEEEGGGGGGGGGGC9FGGCGGFFGGGGGG5EEGGFGDGGGGGGGCE5
@M01751:259:000000000-C669V:1:1102:5328:18980 1:N:0:AGAGTC
CGCTGATACGTCATCCCCACCTTCCTCCGGTTTGTCACCGGCAGTCCCATTAGAGTGCTCAACTGAATGTAGCAACTAATGGCAAGGGTTGCGCTCGTTGCGGGACTTAACCCAACATCTCACGACACGAGCTGACGACAGCCATGCAGCACCTGTGTGCAGGTTCTCTTTCGAGCACCAAACCATCTCTGGTAAGTTCCTGCCATGTCAAAGGTGGGTAAGGTTTTTCGCGTTGCATCGAATTAAACCACATCATCCACCGCTTGTGCGGGTCCCCGTCAATTCATTTGAGTTTTAACCT
+
CCCCCGGGGGGGGGGFGGGDGGGGGGGGGGGGGGGGGGGEGGGGGGGGGGGGGFFGGGGGFGGGGGGGGGGGFGGGGGGGGGGGGGGGGGGFGGGGDGGGGGGGGGGGGFGGGGGGGGGFFCFGGGGGGGDCEFGGGGGGGGGGGFC@FDGGGGGGGGGGGGGGGFGGGGGFEGGGGGGFGB*DEGGGGGGGGGGDFGEFFBCGGFGE@;FGGG,>FEFFFFG,<<<E7FGEFGGGGFFGGGGGCF9:?C@>C@FFG98CG?58;500@CEEGG8C*:8*;?EC9EFCF?CFGGCCFGDG9
@M01751:259:000000000-C669V:1:1102:27695:19028 1:N:0:AGAGTC
CGCTGATACGTCATCCCCACCTTCCTCCGGCTTATCACCGGCGGTTCCTTTAGAGTACCCAACTAAATGATGGTAACTAAAGGCGAGGGTTGCGCTCGTTGCGGGACTTAACCCAACATCTCACGACACGAGCTGACGACAGCCATGCAGCACCTGTGTTCCAGTACCCGAAGGGAAGAGATCCATCTCTGGAAATCGTCCGGACATGTCAAACGCTGGTAAGGTTCTGCGCGTTGCTTCGAATTAAACCACATGCTCCACCGCTTGTGCAGGCCACCGTCAATTCCTTTGAGTTTTAATC
+
CCCCCGGGFGGGGDFGGGGGGGGGGGGFFGGGGGGGGFFGGGG7FDDGGGGGEFGGGGGGGGGEGGFFGGGGGAFGGGGGGGGGEGEEEGGGGGFGEGGGCC:F=FF@FGGFFGGF+=F89,B?FECFF@FFEBCFGGG>EGGFG,>AFFC,@,?>FCF@<FGGG@F;CF*FFE7<=<<FE9CGGGFF,,?AFFFFFEGGGE7F:F9ACFFCGGGGEA8;EC?EF7E7C9CEGGCECFFGGCC6A?@FG*;CFF?89208:8::E5C@FGGFFGG*1*?;8CGGGGGGC9C?C:9A9:CF<
@M01751:259:000000000-C669V:1:1102:15941:19081 1:N:0:AGAGTC
TCTGTGAAACAGGATTAGATACCCTGGTAGTCCACGCCGTAAACGATGTCAACTAGCCGTTGGGATCCTTGAGATCTTAGTGGCGCAGCTAACGCATTAAGTTGACCGCCTGGGGAGTACGGCCGCAAGGTTAAAACTCAAATGAATTGACGGGGGCCCGCACAAGCGGTGGAGCATGTGGTTTAATTCGAAGCAACGCGAAGAACCTTACCTGGCCTTGACATGCTGAGAACTTTCCAGAGATGGATTGGTGCCTTCGGGAACTCTGACACAGGTGCTGCATGGCTGTCGTCAGCTCGTG
+
CCCCCGGGGGGGGGFGGGGGGGGGGGGGGGGGGGGGGGGGGGGGGGGGGGGGGGGGGGGGGGGGGGGGGGGGGGGGGGGGGGGGGGGGGGGGGGGGGGGGGGGGGGGGGGGGGGGGGGGGGGGGGGGGGGGGGGGGGGGGGGGGGGGGGGGGGGGGGGGGGGGGGGGGGFGGGGGGGGGGGGGGGGGGGGGGGGGGGGGGGGGGGGGGGGGGGGGGGGGGGGGGG?FGGGGGGGGGGGGGGGFGGGGGGGGGGGGGGGGGGGGGGGGGGGFGGGGGGGGGGGGGGGGGGGGGGGGGGGGE5
@M01751:259:000000000-C669V:1:1102:10438:19092 1:N:0:AGAGTC
TCTGTGAAACAGGATTAGATACCCTGGTAGTCCACGCCGTAAACGATGTCAACTAGCCGTTGGAATCCTTGAGATTTTAGTGGCGCAGCTAACGCATTAAGTTGACCGCCTGGGGAGTACGGCCGCAAGGTTAAAACTCAAATGAATTGACGGGGGCCCGCACAAGCGGTGGAGCATGTGGTTTAATTCGAAGCAACGCGAAGAACCTTACCAGGCCTTGACATGCAGAGAACTTTCCAGAGATGGATTGGTGCCTTCGGGAACTCTGACACAGGTGCTGCATGGCTGTCGTCAGCTCGTG
+
CCCCCGGGGGGGGGGGGGGGGGGGFGGGGGGFGGGGGGGGGGGGGGGGGGGGGGGGGGGGGGGGGGGGGGGGGGGGGGGGGGGGDGGGGGGGGGGGGGGGGGGGGGGGGGGGGGGGGGGGGGGGGGGGGGGGGGGGGGGGGGGGGGGGGGGGGGGGDFGGGGGGFFGGG>FGGGGFGGGGGGFFGGGGGGGGGGGGGGGGGGGGGGGGGGGGGGGGGGGGFGGGDGFGGGGGGGGGF?FFCFGFGCFGGFGGGDC+<CFDEGCEGGGFCGGGGGGFFGGFGGFGGG8>FG5;CFGGGFEC*
@M01751:259:000000000-C669V:1:1102:23350:19106 1:N:0:AGAGTC
TCTGTGAAACCGGATTAGATACCCTGGTAGTCCACGCCGTAAACGATGTCAACTAGCCGTTGGAATCCTTGAGATTTTAGTGGCGCAGCTAACGCATTAAGTTGACCGCCTGGGGAGTACGGCCGCAAGGTTAAAACTCAAATGAATTGACGGGGGCCCGCACAAGCGGTGGAGCATGTGGTTTAATTCGAAGCAACGCGAAGAACCTTACCAGGCCTTGACATGCAGAGAACTTTCCAGAGATGGATTGGTGCCTTCGGGAACTCTGACACAGGTGCTGCATGGCTGTCGTCAGCTCGTG
+
CCCCCGGGGGGGGGGGGGGGGGGGGGGGGGGGGGGGGGGGGGGGGGGGGGGGGGGGGGGGGGGGGGGGGGGGGFGGGGGGGGGGGGG=EGGGGGGGGGGGFGGFGGGGGGGGGGGGEEFGGGGGGGGGGGGGGGGGGGGGGGGGGGGGFGGGGGGGGGGGGGGGGFGGGEFGGGGFFFFGGGGGGFGCFFGGGGGGGGGGGCEGGGGGGGGGGGGGEGGGGGGGFFGGGGGGGGGGGGGGGGGGF62@FGEGGGGGFGGGGGEGGGGGDGFCEGCGGFGGGEGGGGGGGGGGGFGGFEEG5
@M01751:259:000000000-C669V:1:1102:20180:19132 1:N:0:AGAGTC
CGCTGATACGTCATCCCCACCTTCCTCCGGTTTATCACCGGCAGTCTCCTTTGAGTTCCCGACCGAATCGCTGGCAACAAAGGATAAGGGTTGCGCTCGTTGCGGGACTTAACCCAACATTTCACAACACGAGCTGACGACAGCCATGCAGCACCTGTCTCACGGTTCCCGAAGGCACTAAGGCATCTCTGCCGAATTCCGTGGATGTCAAGAGTAGGTAAGGTTCTTCGCGTTGCATCGAATTAAACCACATGCTCCACCGCTTGTGCGGGCCCCCGTCAATTCATTTGAGTTTTAACCT
+
CCCCCGGGGGGGGGGFGGGGGGGGGGGGGGGGGGGGGGGGGGGGGGGGGGGGFGFGGGGGGGGGG@@BB9FGGGGGGGFGFEGFGGGGGGGGGGGGGGGGGGGGDGGGGGGCDGGGGGGGGGGGGGGGGGDGGGGGGGGGGGGGGGGGGGFGGFGGGGGGGGGCGGEGGGGGGDGFGGGGGGGGGFGC9FFCGGE7FFCFGGGG@FFFGGGGGGGGGGGGGG7<FGDFCCGGGG5CFEFGFGFGFGGGFG5*0<F+<:FDGEED>5F+AEGGEEEGGEEE=>GGG+<FGGFDFFGGGGFGE
@M01751:259:000000000-C669V:1:1102:12210:19147 1:N:0:AGAGTC
TCTGTGAAACAGGATTAGATACCCTGGTAGTCCACGCCGTAAACGATGTCAACTAGCCGTTGGAATCCTTGAGATTTTAGTGGCGCAGCTAACGCATTAAGTTGACCGCCTGGGGAGTACGGCCGCAAGGTTAAAACTCAAATGAATTGACGGGGGCCCGCACAAGCGGTGGAGCATGTGGTTTAATTCGAAGCAACGCGAAGAACCTTACCAGGCCTTGACATGCAGAGAACTTTCCAGAGATGGATTGGTGCCTTCGGGAACTCTGACACAGGTGCTGCATGGCTGTCGTCAGCTCGTG
+
CCCCCGGGGGGGGGGGGGGGGGGGGGGGGGGGGGGGGGGGGGGGGGGGGGGGGGGGGGGGGGGGGGGGGGGGG@FGGGGGGGGGGGGGGGGGGGGGGGGGGGGDGGGGGGGGGGGGGGGGGGGGGGGGGGGGGGGGGFGGGGGGGGGGGGGDGGGGGGGGGGGGGGGGGGGGGGGGGGGGGGGGGGGGGFGGGGGGGGGGGGGGGGGFFGGGFGDGGGGGGGGGGGGGGGFGGGGGGGGGGGGGGGGGGGGGGGGFGGGGGEGGGFGGGGF??8CGFGGD9<FGGGGGGGGGGGCFCFGE5
@M01751:259:000000000-C669V:1:1102:10094:19213 1:N:0:AGAGTC
TCTGTGAAACAGGATTAGATACCCTGGTAGTCCACGCCCTAAACGATGTCAACTGGTTGTTGGGTCTTAACTGACTCAGTAACGAAGCTAACGCGTGAAGTTGACCGCCTGGGGAGTACGGCCGCAAGGTTGAAACTCAAAGGAATTGACGGGGACCCGCACAAGCGGTGGATGATGTGGTTTAATTCGATGCAACGCGAAAAACCTTACCCACCTTTGACATGGCAGGAACTTACCAGAGATGGTTTGGTGCCCGAAAGAGAACCTGCAAACAGGTGCTGCATGGCTGTCGTCAGCTCGT
+
CCCCCGGGGGGGGGGGGGGGGGGGGGGGGGGGGGGGGGGGGGGGGGGGGGGGGGGGGGGCGGGGGGGGGGGGGGGGGGGGGGGGGGGGGGGGGGGGGGGGGGFGGGGGGEGGGGGGGGGGGGGGGGGGGFGGGGDGGGGCFFGFFGG@FGGGGGGGGGGGGGGGGGGG7FGCFFGGGGGGFGGGGGGGGGGGGGGGGGGGGGGGGGGGCF@CFGGGGGGGFGGFGGGGGDGF6?FF+::;8*+<CGGGGEFC9*02CC8*2;ECG*0C6*++*;8:C?++3@@EG8:CCF?5C5@CC0<=/
@M01751:259:000000000-C669V:1:1102:10962:19381 1:N:0:AGAGTC
TCTGTGAAACAGGATTAGATACCCTGGTAGTCCACGCCGTAAACGATGTCAACTAGCCGTTGGAATCCTTGAGATTTTAGTGGCGCAGCTAACGCATTAAGTTGACCGCCTGGGGAGTACGGCCGCAAGGTTAAAACTCAAATGAATTGACGGGGGCCCGCACAAGCGGTGGAGCATGTGGTTTAATTCGAAGCAACGCGAAGAACCTTACCAGGCCTTGACATGCAGAGAACTTTCCAGAGATGGATTGGTGCCTTCGGGAACTCTGACACAGGTGCTGCATGGCTGTCGTCAGCTCGTG
+
CCCCCGGGGGGGGGGGGGGGGGDFFGGGGGGGGGGGGGGGGGGGGGGGGGGGGGGFFFEGGGGGGGGGGGGGGGGGGGGGGGGGGGGGGGGGGGGGGGGGGGGGGGGGGGGGFGGGGCFFGDGGGGGGGFGGGGGGGFGGFGGGGGGGGGGGGGGGGGCEEGGGGGGGGFEGGGGGGGGGGFFFGGFGGGGGGGGGGGGGGGGGGGGEFFGGGGGGGFGGGGGGGGGGGGGGGGGGDGGGGGFGGGGGDFGGFFGGGG>EGGGGGGFCGGGGFGGC@FGGGGFFFGFD8CEFFGGG?EEC5
@M01751:259:000000000-C669V:1:1102:16234:19402 1:N:0:AGAGTC
CGCTGATACGTCATCCCCACCTTCCTCCGGTTTATCACCGGCAGTCTCCTTTGAGTTCCCGACCGAATCGCTGGCAACAAAGGATAAGGGTTGCGCTCGTTGCGGGACTTAACCCAACATTTCACAACACGAGCTGACGACAGCCATGCAGCACCTGTCTCAGAGTTCCCGAAGGCACCAAAGCATCTCTGCTAAGTTCTCTGGATGTCAAGAGTAGGTAAGGTTCTTCGCGTTGCATCGAATTAAACCACATGCTCCACCGCTTGTGCGGGCCCCCGTCAATTCATTTGAGTTTTAACCT
+
CCCCCGGGG?FGGGGGGGGGGGGGGGGGGGGGGFGFGGGGGGGGGGGGGGGGGGGGGGGGGGGGGFFFFGGGGGGGGGGFGFGGGGGGGGGGGGGGGGGGGGGGGGGGGGGGGGGGGGGGGGGGGGGGGGGGCGGGGGDGGGGGGGGGGGGGGGGGGGGGGGGGGGGGGGGDEGGGGGGGGGGGGGGGGGGGGGGDGGGFDGGGGGGGGGGGCGGGGFGGGGGGGGGGGGGGGGGDGGGEGGGGGCFGCCGGGGGCFG+CGGEGGGG+:*:CC?EGGCEGEGGGGGGGG79CFFGGGGD7?
@M01751:259:000000000-C669V:1:1102:4050:19440 1:N:0:AGAGTC
CGCTGATACGTCATCCCCACCTTCCTCCGGTTTATCACCGGCAGTCTCCTTTGAGTTCCCGACCGAATCGCTGGCAACAAAGGATAAGGGTTGCGCTCGTTGCGGGACTTAACTCAACATTTCACAACACGAGCTGACGACAGCCATGCAGCACCTGTCTCACGGTTCCCGAAGGCACTAAGGCATCTCTGCCAAATTCCGTGGATGTCAAGAGTAGGTAAGGTTCTTCGCGTTGCATCGAATTAAACCACGTGCTCCACCGCTTGTGCGGGCCCCCGTCAATTCATTTGCGTTTTAACCT
+
CCCCCFEFGGGG@DF<EFGDGFFG,@9,@@FFGGG9FFEGGGGGGGFADFGGGGGGGDC,FEFGGCFFEE,CFFEGGGGG@FGGGGGAFCF8C8CEGGGGGGCGGGEFFGGGG,BEFEGGGC,AEFDGG++6@F7<F8>B:BCCCBEGCECCF<FGFEC;FG;FGGGCCDC@51:,>>FFGFFCFCA93FF,<?:BA;9B:B<71CFEGFC:<FE<FCCC:CF,?C<F,<<ECCG*<<+8*A6*<<C<88;*;:F*9C8F***/;;AFGG5>52:/5:?=E502+<<:F?+2*2?EFCF7+
@M01751:259:000000000-C669V:1:1102:15467:19480 1:N:0:AGAGTC
CGCTGATACGTCATCCCCACCTTCCTCCGGTTTGTCACCGGCAGTCTCATTAGAGTGCTCAACTGAATGTAGCAACTAATGACAAGGGTTGCGCTCGTTGCGGGACTTAACCTAACACCTCACGGCACGAGCTGACGACAACCATGCAGCACCTTGAAAAATGTCCGAAGAAAAGTCTATTTCTAAACCTGTCATTTCCCATTTAAGCCTTGGTAAGGTTCCTCGCGTATCATCGAATTAAACCACATAATCCACCGCTTGTGCGGGCCCCCGTCAATTCCTTTGAGTTTCAAACTTGCGT
+
CCCCCGGGGGGGGGGFGGGGGGGGGGGGGGGGGGGGGGGGGGGGGGGGGGGGGGGGFGGGGGGGGGFGGGGGGGGGGGGGGGGGGGGGGGGGGGGGGGGGGGE>FFGGGGGGGGGGGGGGGGGGGGGGGGGGGGGGGGGGGGGGGGGGGGGGGGGGGGGGGGGGGGGGGGGGGGGGGGGGGEGGGGFGGGGGGGGGGGGGGGGGGGGGGGGGGGGGFCGGGGFFEGGGDGFGGGFGGGGGGGCGGGGGGGGGFGGGGGGGFG6EGGGGG5CGG8=CCFGGGGGGGGFGFGFGG?FGG7CEC
@M01751:259:000000000-C669V:1:1102:8699:19504 1:N:0:AGAGTC
CGCTGATACGTCATCCCCACCTTCCTCCGGTTTGTCACCGGCAGTCTCCTTAGAGTGCCCACCATAATGTGCTGGTAACTAAGGACAAGGGTTGCGCTCGTTACGGGACTTAACCCAACATCTCACGACACGAGCTGACGACAGCCATGCAGCACCTGTGTCAGAGTTCCCGAAGGCACCAATCCATCTCTGGAAAGTTCTCTGCATGTCAAGGCCTGGTAAGGTTCTTCGCGTTGCTTCGAATTAAACCACATGCTCCACCGCTTGTGCGGGCCCCCGTCAATTCATTTGAGTTTTAACC
+
CCCCCGGGGGGGGGGGGGGGGGGGGGGGGGGGGGGGGGGGGGGGGGGGGGGGGGGGGGGGGGGGGGGGGG9FGEGGGGGGGGGGGGGGGGGFGGGGCCGGGGGGGDGGGGGGFGGGGGGGGGFFF<EFGGGDGGGGGGG:FGGDCFGGGGGGGGFFGCFFGGFGFFGGGGGGDEGGGGGGGGGGGGGGGFGGDFFGGGFGGGGGGGGGFFDEFC>FGGGGGGFEE<CFGFFGEGGGGDGGGG+<=+BCFG>>CGGGCCF+88CGGE>F?EEGDDEEGGGGG5?GGG++<C+0*+<CFFGG?
@M01751:259:000000000-C669V:1:1102:3355:19560 1:N:0:AGAGTC
CGCTGATACGTCATCCCCACCTTCCTCCGGTTTGTCACCGGCAGTCTCCTTAGAGTGCCCACCATAATGTGCTGGTAACTAAGGACAAGGGTTGCGCTCGTTACGGGACTTAACCCAACATCTCACGACACGAGCTGACGACAGCCATGCAGCACCTGTGTCTGAGTTCCCGAAGGCCCCAATCCATCTCTGGAAAGTTCTCTGCATGTCAAGGCCTGGTAAGGTTCTTCGCGTTGCTTCGAATTAAACCACATGCTCCAACGCTTGTTCGGGCCCCCGTCCATTCCTTTGAGTTTTAAAC
+
CCCC6FFCFFEEGGGGGGFGDFGF86E@FGEGGDF<EFGG7+CCDEEFGGGGGGGGG9,CFFDDDGGGFFAF9FGGGGGGGGGGFGC@DC@DFF,6>FGGGGGEFFGCBAFFGG?EEFDFBE?,EFE7BCF=CGECEGG7EGD@FFFGC8FB<BF<=<=3@FABDBFF@FFC7FF<:CCFEGBCCFCF,?,?DF,<:?;<@,F9F;F9FFFG?CF,FG<F,@CF7CEFFFB7CFFGEGGC*<FGGFFFGGFGGGFGG9<C6+***/*2+<>EED85C*:88**3<++0<<0+*2+0A<C++
@M01751:259:000000000-C669V:1:1102:15384:19565 1:N:0:AGAGTC
TCTGTGAAACAGGATTAGATACCCTGGTAGTCCACGCCGTAAACGATGCTAACTCGTTTTTGGAATGTAAGTTTCAGAGACTAAGCGAAAGTGATAAGTTAGCCACCTGGGGAGTACGAACGCAAGTTTGAAACTCAAAGGAATTGACGGGGGCCCGCACAAGCGGTGGATTATGTGGTTTAATTCGATGATACGCGAGGAACCTTACCAAGGCTTAAATGGGAAATGACAGGTTTAGAAATAGACTTTTCTTCGGACATTTTTCAAGGTGCTGCATGGTTGTCGTCAGCTCGTGCCGTGG
+
CCCCCGGGGGGGGGGGGGGGGGGGFGGGGGGGGGGGGGGGGGGGGGGGGGGGGGGGGFGGGGGGGGGGGGGGGGGGGGGGGGGGGGGGGGGGGGGGGGGGGGGGGGGGGGGGGGGGGGGGGGGGGGGGGGGGGGGGGGGGGFGGGGGGGGGGGGGGGGGGGFGGGD@FGG9FFGGGGGGGGGGGGFFFGGGGGGGGGGGGGGGGGGGGGGGGGGGGGGGGGGGGGGGGGGGGGGGGGGGGCCF?CEGGGGGCFFCGGGDFGGGGFGDFCG?CF7EGGGGGGDGGGGCGGGGGGGGGGEGG*
@M01751:259:000000000-C669V:1:1102:19594:19650 1:N:0:AGAGTC
TCTGTGAAACAGGATTAGATACCCTGGTAGTCCACGCCGTAAACGATGATAACTAGCTGTCCGGGCACTTGGTGCTTGGGTGGCGCAGCTAACGCATTAAGTTATCCGCCTGGGGAGTACGGCCGCAAGGTTAAAACTCAAATGAATTGACGGGGACCCGCACAAGCGGTGGATGATGTGGTTTAATTCGATGCAACGCGAAAAACCTTACCCACCTTTGACATGGCAGGAACTTACCAGAGATGGTTTGGTGCTCGAAAGAGAACCTGCACACAGGTGCTGCATGGCTGTCGTCAGCTCG
+
CCCCCGGGGGGGGGGGGGGGGGGGGGGGGGGGGGGGGGGGGGGGGGGGGGGGGGGGGGGGGGGGGGGGGGGGGGGGGGGGGGGGGGGGGGGGGGGGGGGGGGGGGGGGGGGGGGGGGGGGGGGGGGGEEGGGGGGGGGGGGGGGGGGGGGGGGGGGGGGGGGGGGGGGGFGGGGGGGGGGGGGGGGGGGGGGGGGGGGGGCFGGGGGGGGGGGGGGGGGGGGGGDFGGGGGGGGGGGGGGGGGGGGGGGGGGFGDGGGGGGGFGGGEFGGGGG5*8CFFGFEGGFFFGGGFCFFE5EGCFE
@M01751:259:000000000-C669V:1:1102:5342:19671 1:N:0:AGAGTC
CGCTGATACGTCATCCCCACCTTCCTCCGGTTTGTCACCGGCAGTCCCATTAGAGTGCTCAACTGAATGTAGCAACTAATGGCAAGGGTTGCGCTCGTTGCGGGACTTAACCCAACATCTCACGACACGAGCTGACGACAGCCATGCAGCACCTGTGTGCAGGTTCTCTTTCGAGCACCAAACCATCTCTGGTAAGTTCCTGCCATGTCAAAGGTGGGTAAGGTTTTTCGCGTTGCATCGAATTAAACCACATCATCCACCGCTTGTGCGGGTCCCCGTCCATTGCTTTGAGTTTCAACCT
+
CCCCCCEGGGGGGGF<C@CC;CFEGGGGGGGCFGGGGFDEGGG:FCFCECFGEEFEEGEGD<FEFFGGGGGGGGFFGFDFFF,CFCFGFGGGGEECFGGGGEFECFFGGGGFGCFGGFGFGGB8EFGDGGGGGFGGCGGCEGGGFFG9FG8C@>B9@FCGGG,3@FFFGFFFC>CBE<FFGGGGDFDC;<F7FGGGGGGFEGGGF@7CFDFGGG:FF:1?FGGCFFFCF@:*CFGGGGGGGGFCC?CD*:8CGDC<C:6028EG>C8<E*?>5?8@*>E5**+<+:<CFFCEC?FFD7C6+
@M01751:259:000000000-C669V:1:1102:17137:19686 1:N:0:AGAGTC
TCTGTGAAACAGGATTAGATACCCTGGTAGTCCACGCCGTAAACGATGTCAACTAGCCGTTGGAATCCTTGAGATTTTAGTGGCGCAGCTAACGCATTAAGTTGACCGCCTGGGGAGTACGGCCGCAAGGTTAAAACTCAAATGAATTGACGGGGGCCCGCACAAGCGGTGGAGCATGTGGTTTAATTCGAAGCAACGCGAAGAACCTTACCAGGCCTTGACATGCAGAGAACTTTCCAGAGATGGATTGGTGCCTTCGGGAACTCTGACACAGGTGCTGCATGGCTGTCGTCAGCTCGTG
+
CCCCCGGGGGGGGGGGGGGGGGGGGGGGGGGFGGGGGGGGGGGGGGGGGGGGGGGGGGGGGGGGGGGGGGGGGGGGGGGGGGGGGGGGGGGGGGGGGGGGGGGGGGGGGGGGGGGGGGGGGGGGGGGGGGGGGGGGGGGGGGGGGGGGGGGGGGDGGGGGGGGEGFGGGEEGFGGGGGGGGGGGGGGGGGGGGGGGGCGGGEGGGGGGGGGGGGGGCFGCCFGGGGGGGGGGGGGGGGFFFGGGGGGGGGGGGGGGGGGGGGGGFFGGGGGGGGGGGGCFGGGGGGGGGGGFGGDFFFEGF
@M01751:259:000000000-C669V:1:1102:15764:19719 1:N:0:AGAGTC
CGCTGATACGTCATCCCCACCTTCCTCCGGTTTGTCACCGGCAGTCTCCTTAGAGTGCCCACCATAACGTGCTGGTAACTAAGGACAAGGGTTGCGCTCGTTACGGGACTTAACCCAACATCTCACGACACGAGCTGACGACAGCCATGCAGCACCTGTGTCCGAGTTCCCGAAGGCACCAATCCATCTCTGGAAAGTTCTCTGCATGTCAAGGCCTGGTAAGGTTCTTCGCGTTGCTTCGAATTAAACCACATGCTCCACCGCTTGTGCGGGCCCCCGTCAATTCATTTGAGTTTTAAAC
+
CCCCCGGGGFGGGGGGGGGGGGGGGGGGGGGGGGGGGGGGGGGGGGEGGGGGGGGGGGGGGGGGGGGGGGGGGFGGFGGGGGGGGGGGGGGGGDFFEGEGEGFGGEG7FGCFFFFGGGGGGGEGGGGGGGGGGGGGGGGDGGGGGGFGEFGFGGGGGE>,@F,CCGGGGGGGEDGGGGGGGGGFGFEGFGFGGGGCFG;CGGGGGGGGCFGFCCGFGEFFCFGGCFGGGGCGDGCCGGGG*CCFGGGFFGGGFFGG++8@FFEECGGG+ACEEG*:?GGGGEEGDFGGGGGDGFFGGCE+<
@M01751:259:000000000-C669V:1:1102:19845:19756 1:N:0:AGAGTC
CGCTGATACGTCATCCCCACCTTCCTCCGGTTTATCACCGGCAGTCTCCTTTGAGTTCCCGACCGAATCGCTGGCAACAAAGGATAAGGGTTGCGCTCGTTGCGGGACTTAACCCAACATTTCACAACACGAGCTGACGACAGCCATGCAGCACCTGTCTCACGGTTCCCGAAGGCACTAAGGCATCTCTGCCGAATTCCGTGGATGTCAAGAGTAGGTAAGGTTCTTCGCGTTGCATCGAATTAAACCACATGCTCCACCGCTTGTGCGGGCCCCCGTCAATTCATTTGAGTTTTAACCT
+
CCCCCGGGGGGGGGGGGGGGGGGGGGGGGGGGGGGGGGGGGGGGGGFGGGGGGGGGGGGGGGGGG@@8BEGGGGGGGGGGGGGGGGGGGGGGGGGGGGGGGGGGGGGGGGGGDFGGCFGGGGGGGGGGGGGGGGGGGGGGGGGGGGFFGGFGGGGGGGGGGGGGGGGGFF<FGGGGFGGGGGCGGGGGGCGGGGGGGGGGGGGGDGGGGGGGGGGGGGGGGGGGG?EGGGGEGGGGGGGGGFGGGGGGGGGFCEFGGGGFFGGGGGG6ECDCE*CGEG;??EGFGGGGGGG>CFGGG6E99
@M01751:259:000000000-C669V:1:1102:9900:19944 1:N:0:AGAGTC
TCTGTGAAACAGGATTAGATACCCTGGTAGTCCACGCCCTAAACGATGTCAACTGGTTGTTGGGTCTTAACTGACTCAGTAACGAAGCTAACGCGTGAAGTTGACCGCCTGGGGAGTACGGCCGCAAGGTTGAAACTCAAAGGAATTGACGGGGACCCGCACAAGCGGTGGATGATGTGGTTTAATTCGATGCAACGCGAAAAACCTTACCCACCTTTGACATGTACGGAATCCTTTAGAGATAGAGGAGTGCTCGAAAGAGAGCCGTAACACAGGTGCTGCATGGCTGTCGTCAGCTCGT
+
CCCCCGGGGGGCFFGGGGGGGGGGGGGGGGGGGFFGGGGGGGGGGGGGGGGGGEFFCFGGGGGGGGGGGGGGGGGGGGGGGGGGGGGGGGGGGGGGGGGGGGGCGGGGGGGGFFGGFGGGGGGGGGGGGFGFGGGGGFFGGGGGGGGGGGGGGGGGGDGGGGGGGGGGEGGFGFGGGGGGGGGGGGGGGGGGGGGGDGGGGGGGGGGGGGGGGGGGGGGGGGGGGGCFGGGGGGGFGGFFGGGGGGGGFGGGGGFGGCEGGGGGGGEGCEGGGGGGGGGGGGFFFGGGGGGGGGGGGGGG:
@M01751:259:000000000-C669V:1:1102:24691:19984 1:N:0:AGAGTC
CGCTGATACGTCATCCCCACCTTCCTCCGGTTTGTCACCGGCAGTCTCCTTAGAGTGCCCACCATAACGTGCTGGTAACTAAGGACAAGGGTTGCGCTCGTTACGGGCCTTAACCCAACATCTCACGACACGAGCTGACGACAGCCATGCAGCACCTGTGTCAGAGTTCCCGAAGGCACCAATCCATCTCTGGAAAGTTCTCTGCATGTCAAGGCCTGGTAAGGTTCTTCGCGTTGCTTCGAATTAAACCACATGCTCCACCGCTTGTGCGGGCCCCCGTCAATTCATTTGAGTTTTAACC
+
CCCCCGGGGEFGGGGGGGGGGGGGGGGGGGGGGGGGGGGGGGGGGGGGGGGGGGGGGGGGGGGGGGGGGGGGGDFGGGGGGGGGFGGGGGGFGGGGGEGGGGGGGGG+CGGGGGGGGGGGGGGGGGGGGDGDEGGGGGGGGGGGGGGGGGGGGGGGGGGGGGGGFGGGGGGGGGGGGGGGG@@FGGFGCGGFGGCFGGGFGGG9FGGGGGGGFFGGGGGGGGGFFGGFFFC7FGGGCCFGGCGGGGGGGGFC@EFC@EFCEFEEGGGGGGGGDGGEGGE;EEEGGGFGGGDFF9CCFFGGD
@M01751:259:000000000-C669V:1:1102:10315:20110 1:N:0:AGAGTC
CGCTGATACGTCATCCCCACCTTCCTCTCTACTTGCGTAGGCAGTCTCACTAGAGTCCCCAACTTAATGATGGCAACTAGTGACAGGGGTTGCGCTCGTTGCAGGACTTAACCTAACACCTCACGGCACGAGCTGACGACAACCATGCAGCACCTTGAAAAATGTCCGAAGAAAAGTCTATTTCTAAACCTGTCATTTCCCATTTAAGCCTTGGTAAGGTTCCTCGCGTATCATCGAATTAAACCACATAATCCACCGCTTGTGCGGGCCCCCGTCAATTCCTTTGAGTTTCAAACTTGCG
+
CCCCCGGGGFFFGGGFGGGGGGGGGGGGGGGGGGGGGGGGGGGGFGGGGGGGGGGGGGGGGGGGGGGGGGGGGGGGGGGGGGGGGGGGGGGGGGDGGGGGGGGGFGGGGCGGGGGGGGGG8FFGFEGGGG>GGGGGGGGGGGCFGGGG9FDCGGGGFGGGGGGFGGEFGGGGGFCFF<FGADFFGGGFGG,<DFGGGGAFGGGGGGGGGGFFFFGGGGGGGGFFGGDE<BBAFGGGDFFGGGGGGGGFCGFGGGFGGDEGEFF+@>EEGGDEGGGGG=FGGGDGF<C8EFGGGC<<FG+37
@M01751:259:000000000-C669V:1:1102:21597:20110 1:N:0:AGAGTC
CGCTGATACGTCATCCCCACCTTCCTCCGGTTTGTCACCGGCAGTCTCCTTAGAGTGCCCACCATAATGTGCTGGTAACTAAGGACAAGGGTTGCGCTCGTTACGGGACTTAACCCAACATCTCACGACACGAGCTGACGACAGCCATGCAGCACCTGTGTCAGAGTTCCCGAAGGCACCAATCCATCTCTGGAAAGTTCTCTGCATGTCAAGGCCTGGTAAGGTTCTTCGCGTTGCTTCGAATTAAACCACATGCTCCACCGCTTGTGCGGGCCCCCGTCAATTCATTTGAGTTTTAACC
+
CCCCCGGGGGGGGGGGGGGGGGGGGGGGGGGGGGGGGGGGGGGGGGGGGGGGGGGGGGGGGGGGGGGGGFFGGGGGGGGGGGGGGGGGGFGGGGGGGGGGGGGGGGGGGGGGGGGGGGGGGGEGFGGGGGGGGGGGGGGGGGGGGGGGGGGGGGGGGGGCGGGGGGGGGGGGGGGGGGGGGGFGGGFGGGCFGAFGGGGGGGGGGGGFGCFGGFGGGGGGFGGFGGGFGFGGGGGGGGGGGGGGGGGGGGGFGC9??FGGGGEEEGCFFGGDGGGGGGGEGGGGCD7@FFCCCCGGGGGGE
@M01751:259:000000000-C669V:1:1102:21903:20241 1:N:0:AGAGTC
CGCTGATACGTCATCCCCACCTTCCTCCGGTTTGTCACCGGCAGTCTCCTTAGAGTGCCCACCATAACGTGCTGGTAACTAAGGACAAGGGTTGCGCTCGTTACGGGACTTAACCCAACATCTCACGACACGAGCTGACGACAGCCATGCAGCACCTGTGTCAGAGTTCCCGAAGGCACCAATCCATCTCTGGAAAGTTCTCTGCATGTCAAGGCCTGGTAAGGTTCTTCGCGTTGCTTCGAATTAAACCACATGCTCCACCGCTTGTGCGGGCCCCCGTCCATTCATTTGAGTTTTAACC
+
CCCCCGCGF<EGGGAEAFFEGGFGFAFFCEFEGGGFGGGGDDGGGFGGGFGGCGDFGGGGFEGGCGG?FFGGGFGGGE9FG@8@@EGFGGGGFGGGGDDFGFGGEFGCC=FGGGGGGGGG?F<EFGGGGGGGGGGCDD<FGGGGGGGGG<FCFGGGDEGFCFEDACFGGFEFCEBC<DCFGGCCCFGF@FGGGGFGGGFFGD@GGGGFF;CFFGFGGGGGGGGGGG9;FAFCCGDEEE:BCFFGFFGGGFFCC6CGCCCCFFGGGGGE?9;C>E8CEG58A**<79CG:++0*++<CFGGF
@M01751:259:000000000-C669V:1:1102:9910:20248 1:N:0:AGAGTC
CGCTGATACGTCATCCCCACCTTCCTCTCTACTTGCGTAGGCAGTCTCACTAGAGTCCCCAACTTAATGATGGCAACTAGTGACAGGGGTTGCGCTCGTTGCAGGACTTAACCTAACACCTCACGGCACGAGCTGACGACAACCATGCAGCACCTTGAAAAATGTCCGAAGAAAAGTCTATTTCTAAACCTGTCATTTCCCATTTAAGCCTTGGTAAGGTTCCTCGCGTATCATCGAATTAAACCACATAATCCACCGCTTGTGCGGGCCCCCGTCAATTCCTTTGAGTTTCAAACTTGCG
+
CCCCCGGGGGGGGGGGGGGGGGGGGGGGGGGGGGGGGGGGGGGGGGGGGGGGGFGGGGGGGGGGGGGGGGGGGGFGGGGFGGGGGGGGGGGGGGGGGGGGFGGGGGGGGGGGGGGGGGGG<FGGGGGGGGGGGGGGGGGGGGGGGGGGGCFFFGGGGGGGGGCGGGGGEGGEFGGGGGFGGGGGGFGGFFGFFGGGGGGGGGGGG@FGGGGGGFGGFFGGGGGFFCFGGEEGGGGFFCFCFFGGGGGGGGGGGGGGGGD@B8E8FGGGGDEDEGEGEGGGFGGGGFFFGFFCCEFGGFDC5
@M01751:259:000000000-C669V:1:1102:9452:20331 1:N:0:AGAGTC
TCTGTGAAACAGGATTAGATACCCTGGTAGTCCACGCCCTAAACGATGTCAACTGGTTGTTGGGTCTTAACTGACTCAGTAACGAAGCTAACGCGTGAAGTTGACCGCCTGGGGAGTACGGCCGCAAGGTTGAAACTCAAAGGAATTGACGGGGACCCGCACAAGCGGTGGATGATGTGGTTTAATTCGATGATACGCGAGGAACCTTACCAAGGCTTAAATGGGAAATGACAGGTTTAGAAATAGACTTTTCTTCGGACATTTTTCAAGGTGCTGCATGGTTGTCGTCAGCTCGTGCCGT
+
CCCCCGGGGGGGGGGGGGGGGGGGGGGGGEGGGGGGGGGGGGGGGGGGGGGGGGGGGFGGGGGGGGGGGGGGGGGGGGGGGGGEGGGGGGGGGGGGGGFGGGGGGGGG@FFGGGGGGGGGGGGGGGGGGGGGGGGGGGG8DDFFFFFFAFGGGGGG@FGGGGGGFGGGEGGGGGGGGGGGGGFGGGGGGGGGGGGGGGGGGGGGGFGGGG@CFGGGGGGCFGGGGGGGGFGGGGGGGGGGFGGGGGGGCFFGCCFGGGGGGGGGGGGGGGGGGGGGGGGGGGGGGGGGGG5EGGGGGGGGC
@M01751:259:000000000-C669V:1:1102:18011:20336 1:N:0:AGAGTC
CGCTGATACGTCATCCCCACCTTCCTCACTGTTTGCACAGGCAGTCTGTTTAGAGTCCCCACCTTAAATGCTGGCAACTAAACATAGGGGTTGCGCTCGTTGCGGGACTTAACCCAACACCTCACGGCACGAGCTGACGACAGCCATGCAGCACCTAGTTTCGTGTCCCGAAGGACGGATGCGTCTCTGCATCCTTCACTAACTTTCAAGCCCGGGTAAGGTTCCTCGCGTATCATCGAATTAAACCACATAATCCACCGCTTGTGCGGGCCCCCGTCAATTCATTTGAGTTTTAACCTTT
+
CCCCCGGGGGGGGGGGGGGGGGGGGGGGGGGGGGGGGGGGGGGGGGGGGGGGGGGDGGGGGGGGGGGGGGGGFGGGGGGGGGGGGGGGGGGGFGGGEEGGGGGCEGFGGGGGGGGGGGGGGEFGGGGGGGGGGGGGGGGGGGGFGGFGGGDF@<FGGGGGGGGGGGDFFGGFFGFFEEEGGGGEE*D@FCG9<FGGGGGGGGGGCGG@EAF>FGGGGGGCFGGGGGGGDEGGGGCC+38?EEE@C7EG8*3<CCCG6CFECEGGGCC?E>EGGGGECCC8:AFGGGGGC>+<0AF?ECE?0
@M01751:259:000000000-C669V:1:1102:4093:20420 1:N:0:AGAGTC
CGCTGATACGTCCTCCCCACCTTCCTCCGGTTTGTCACCGGCAGTCCCATTAGAGTGCTCAACTGAATGTAGCAACTAATGACAAGGGTTGCGCTAGTGGCGGGACTTAACCCAACATCTCACGACACGAGCTGACGACAGCCATGCAGCACCTGTGTGCAGGTTCCCGAAGGCACTAAGGCATCTCTGCCAGATTCCGTGGATGTCAAGAGTAGGTAAGGTTCTTCGCGTTGCATCGAATTAAACAACATAATCCACCGCTTGTGCGGGCCCTCGTCAATTACTTTGAGTTTCAAACTTG
+
<8BCB:C<EFFD,CCGB@@C@A<E<,,;@:FEE;C<C,C@FDCFGG8<CDCCCFFC,<EFAFF9DCFGGCG,<<E,C8CE@,,6CEGFE<FG@FG+F?,C:7F7F+,,?<E,4B84+8,5?<F=+4@+FEGGEFGG@CF+B,>CFGGF,,3,<><>D@>;@9FFFGDGG@G@E7,>FGF8FFG743C@;:FGGG9@F;BFFGCAFF?FFGFF,7CF,?C@7F<FFC,:EGGCE>@9+;@*+;CE0:0;@CCCC+<03<CGEC85:C?C=5C*:*/::*C59C+<+20+0;<999+<EGGGC
@M01751:259:000000000-C669V:1:1102:4523:20463 1:N:0:AGAGTC
CGCTGATACGTCATCCCCACCTTCCTCCGGTTTGTCACCGGCAGTCTCCTTAGAGTGCCCACCATAACGTGCTGGTAACTAAGGACAAGGGTTGCGCTCGTTACGGGACTTAACCCAACATCTCACGACACGAGCTGACGACAGCCATGCAGCACCTGTGTCAGAGTTCCCGAAGGCACCAATCCATCTCTGGAAAGTTCTCTGCATGTCAAGGCCTGGTAAGGTTCTTCGCGTTGCTTCGAATTAAACCACATGCTCCACCGCTTGTGCGGGCCCCCGTCAATTCATTTGAGTTTTAACC
+
CCCCCGGFGFGGGGGGGGGGGGGGGGGGGGGGGGDFFEFGGGG:FGAFCFGGGGGGGGGFGDFGGGGGGG7DGGGGGGGGGGGGFGGGFEEFGGGGDGGGGGGGGGCFGGFGGGGGGGGGG?EE<EEFFEGGB=FE8FF:FGDGGGGGDED<8<FEFFGFEFGFFGGGCCGDGGGGGCFGFCCFGGGGGGGFGG7><>FF9FGFFFFF@<FGF:FGGD7B<<FF77<CCF@F*CCCGCGBFFGGGGCFGCCFGGAC7@6+0;EEDDFGGFEGGGGGGGGGGGGG?F?7:C++*<+<CFF9<
@M01751:259:000000000-C669V:1:1102:7520:20509 1:N:0:AGAGTC
TCTGTGAAACAGGATTAGATACCCTGGTAGTCCACGCCGTAAACGATGTCGACTTGGAGGTTGTTCCCTTGAGGAGTGGCTTCCGGAGCTAACGCGTTAAGTCGACCGCCTGGGGAGTACGGCCGCAAGGTTAAAACTCAAATGAATTGACGGGGGCCCGCACAAGCGGTGGAGCATGTGGTTTAATTCGATGCAACGCGAAGAACCTTACCTACTCTTGACATCCACGGAATTCGGCAGAGATGCCTTAGTGCCTTCGGGAACCGTGAGACAGGTGCTGCATGGCTGTCGTCAGCTCGTG
+
CCCCCGGGGGGGGG8FGGFGGGGGGGCFGGGFGGGGEGGG@FGGGGGGGGGGGGGGGGGGGGGGGGDGGGGGGGGGGGGGGGGGGGGGGGFFFGGDFGGGGGFGGGEGGG+DGFFGGCFGECGGGGGGGGGGGGG9EFFGCFGGFGGAFGFEE>CGGGGGGGGEFFGGEFEGGGGGGGDFGCFGFFGGGGGFFGDGDFGEGEG58ECFGGGGFG8<@CEEGGGGGCFGDCC8>CGCCEDGGGGFCGGGGGGGGGFFGF5;CEGGGGGGGCFGCCGGG6@?CFGGGF6C8:8*8/C80<EG5
@M01751:259:000000000-C669V:1:1102:7668:20638 1:N:0:AGAGTC
CGCTGATACGTCATCCCCACCTTCCTCCGGTTTATCACCGGCAGTCTCCTTTGAGTTCCCGACCGAATCGCTGGCAACAAAGGATAAGGGTTGCGCTCGTTGCGGGACTTAACCCAACATTTCACAACACGAGCTGACGACAGCCATGCAGCACCTGTCTCACGGTTCCCGAAGGCACTAAGGCATCTCTGCCGAATTCCGTGGATGTCAAGAGTAGGTAAGGTTCTTCGCGTTGCATCGAATTAAACCACATGCTCCACCGCTTGTGCGGGCCCCCGTCAATTCATTTGAGTTTTAACCT
+
CCCCCGGGGGGGGGGGGGGGGGGGGGGGGGGGGGGGGGGGGGGGGGGGGGGGGGGGGFGGGGGGD@88BCFFGGFGGGGGGGGGGGGGGGGGGGGGGGGGGGGGGGGGGGGGGGFGGGGGGGGGGGGGGGGGGGGGGGGGGGGGGGGGG@FGFGGGGGGGGGGGGGGGCGGGGG7FGGGF:FGGGGGGFGGGGGGGGGGGGGGDCCEFGGGGGGGGGFGGGGGGGGGGGGGGGCEGGGGGGGGGGGGGGGGGGEGGGFGGGDGEGCGFGGGGGGGG8:A85ACCFGGGFFGGGGGGGGGGF
@M01751:259:000000000-C669V:1:1102:23889:20661 1:N:0:AGAGTC
TCTGTGAAACCGGATTAGATACCCTGGTAGTCCACGCCGTAAACGATGTCAACTAGCCGTTGGAATCCTTGAGCTTTTAGTGGCGCAGCTAACGCATTAAGTTGACCGCCTGGGGAGTACGGCCGCAAGGTTAAAACTCAAATGAATTGACGGGGGCCCGCACAAGCGGTGGAGCATGTGGTTTAATTCGAAGCAACGCGAAGAACCTTACCAGGCCTTGACATGCAGAGAACTTTCCAGAGATGGATTGGTGCCTTCGGGAACTCTGCCACAGGTGCTGCATGGCTGTCGTCAGCTCGTT
+
CCCCC9@FCFC@:B@7FGGGGGG<F<DF9FFFEG,@CEEEEE@@C:<D@FCFEFFDG8F:@BCFA,CCCCFEF,6EFEFGGFFFCDGGG@E9FD7CCFECA<<,<CE>7+B=FF7CFGGGG+>@FCF7@DA<?FFFD,5C<,C?C3D,CDFE7CE*@CFE:CFGGGG:C<:::3FFGFF99<FFG,F<FFGFGGGFFB:7:CG>+02:?EC6<8*1;<?+<?FEF6EFGGFGG:CGGC+++;C7<C?ECEC@CFF7<+8ACE8:F+<7+2C?>@FGGG??FCEEF5F*231;*18<9+:>*
@M01751:259:000000000-C669V:1:1102:25826:20769 1:N:0:AGAGTC
CGCTGATACGTCATCCCCACCTTCCTCCGGTTTGTCACCGGCAGTCCCATTAGAGTGCTCAACTGAATGTAGCAACTAATGGCAAGGGTTGCGCTCGTTGCGGGACTTAACCCAACATCTCACGACACGAGCTGACGACAGCCATGCAGCACCTGTGTGCAGGTTCTCTTTCGAGCACCAAACCATCTCTGGTAAGTTCCTGCCATGTCAAAGGTGGGTAAGGTTTTTCGCGTTGCATCGAATTAAACCACATCATCCACCGCTTGTGCGGGTCCCCGTCAATTCCTTTGAGTTTCAACCT
+
CCCCCGGGGGGGGGGFGGGDGGDGGFFG@CFGGGGGGGFGGGGGGGFGGGGCFDFAAFF9FGGGGC@FGGGGFEAFFGEGGCFFGDGGGFGGGG+,@FFDGEEGGEGGFG9BFGFGGGGFFGGGDGGGGGCFGCFGDGGG7,DFFFEGFGGGFEFGGGFC<3>FCGFGGADGGGGGGGCG7FGGGFE>FFG?FFFFFGGGGCCEC9>FGFGGF7>FFGGGCGGGGGGGA*<FEGE7<<,12*<C:C?F6@FGGFGGFG6FG>CCECC+<CC*:C:FFEGGGCFEGCGGF+<8CFCE?FG67
@M01751:259:000000000-C669V:1:1102:17427:20830 1:N:0:AGAGTC
CGCTGATACGTCATCCCCACCTTCCTCCGGTTTGTCACCGGCAGTCCCATTAGAGTGCTCAACTGAATGTAGCAACTAATGGCAAGGGTTGCGCTCGTTGCGGGACTTAACCCAACATCTCACGACACGAGCTGACGACAGCCATGCAGCACCTGTGTGCAGGTTCTCTTTCGAGCACCAAACCATCTCTGGTAAGTTCCTGCCATGACAAAGGTGGGTAAGGTTTTTCGCGTTCCATCGAATTAAACCACATCATCCACCGCTTGTGCGGGTCCCCGTCAATTTCTTTGAGTTTCAACCT
+
CCCCCFGGFFGGCE@<FGGGGGG<FGDFGGGG>ECDFGEGDFF@FEDGFGDGDAEFAE9F6@F<EE@@@CFCFCFFFFGGGFC8CCDBFGE?FDEGFEGCEEGEGCFCGEFGCEGGG8B,5EG8BGEG:EDEC8FGCFGGGFFFGGGC3B,=,,DF@<CFG9FGFC,@FFGGGGGDC<BFGFGFGGC,38>CCG@@EF;@<FC7<;A,7<A3<FGFG::CCFGCFFFGGCGC:**52<:*F6C8FE?FEC*8:0<7<FCFFE5EEGFGCE>*1:CFGGC**;CG+<<EC+<C7CC00<967
@M01751:259:000000000-C669V:1:1102:17338:20942 1:N:0:AGAGTC
CGCTGATACGTCATCCCCACCTTCCTCGCGGCTTATCACCGGCAGTCTCCCTAGAGTGCCCAACTGAATGATGGCAACTAAGGACGTGGGTTGCGCTCGTTGCGGGACTTAACCCAACATCTCACGACACGAGCTGACGACAGCCATGCAGCACCTGTGTGCACGCCTCCGAAGAGGATCCCCGATCTCTCGAGGTAACATGCCATGTCAAGGGATGGTAAGGTTCTGCGCGTTGCTTCGAATTAAACCACATGCTCCACCGCTTGTGCGGGCCCCCGTCAATTCCTTTGAGTTTTAATCT
+
CCCCCGGGGGGGGGGGGGGGGGGGGGGGGGGGGGGGGGGGGGGGGGGGGGGGGGGGGGGGGGGGGGGGGGGFGGGGGGGGGFGGGGGGGGGGGGGGGGGGGGGGGGGGGGGGGGGGGGGGGFGGGGGGGGGGGGGGGGGGGGGGGGGGGGGGGGGGGGGGGGGGGGGGGGGGGGDGGGGGGGGGDGG@FFGGGDGGFGGGGGGGGGGGGGGGGGCFEGGGGGFFFGGGGGGGGGGGGGGGGGGGGGGGGGGGGGGGGGGGGGGEGGGGGGGGGGGGGGEEGC@:@FDEFFCCEGGGGGF7C
@M01751:259:000000000-C669V:1:1102:16528:21032 1:N:0:AGAGTC
CGCTGATACGTCATCCCCACCTTCCTCCGGTTTGTCACCGGCAGTCCCATTAGAGTGCTCAACTGAATGTAGCAACTAATGGCAAGGGTTGCGCTCGTTGCGGGACTTAACCCAACATCTCACGACACGAGCTGACGACAGCCATGCAGCACCTGTGTCAGAGTTCCCGAAGGCACCGATCCATCTCTGGAAAGTTCTCTGCATGTCAAGGCCTGGTAAGGTTCTTCGCGTTGCTTCGAATTAAACCACATGCTCCACCGCTTGTGCGGGCCCCCGTCAATTCATTTGAGTTTTAACCTTT
+
CCCCCGGGGGGGGGGGGGGGGGGGGGGGGGGGGGGGGGGGGGGGGGGGGGGGGGGGGGGGGGGGGGGGGGGGGGGGGGGGGGGGGGGGGGGGGGGGGGGGGGGGEGGGGGGGGGGGGGGFGGGGGGGGGGGGGGFGGGGGGGGGGGGGGGFGGGGGFGGGGGGGGFGGEGGGGGGGGGGCGGFGGGGGGGGGGGGGGFGGGGGGGGGGGGFGGGFFGGGGGFGGGGFGGGGG:FGGGEFGGGGGGGGGGGGCGGGGGGGGGEEFGFFGGGGGGGGGGGGDFGGGGGGD98@CGGGGFGFG+
@M01751:259:000000000-C669V:1:1102:5398:21178 1:N:0:AGAGTC
TCTGTGAAACAGGATTAGATACCCTGGTAGTCCACGCCGTAAACGATGTCAACTAGCCGTTGGAATCCTTGAGATTTTAGTGGCGCAGCTAACGCATTAAGTTGACCGCCTGGGGAGTACGGCCGCAAGGTTAAAACTCAAATGAATTGACGGGGGCCCGCACAAGCGGTGGAGCATGTGGTTTAATTCGAAGCAACGCGAAGAACCTTACCAGGCCTTGACATGCAGAGAACTTTCCAGAGATGGATTGGTGCCTTCGGGAACTCTGACACAGGTGCTGCATGGCTGTCGTCAGCGCGTG
+
CCCCCGGGGGGGGGGGGGGGGFDGGGGFGGGGGGGGGGGGEEGGGDGGGGGGGGGGGGGGGGGGGGGGGFGGGGGGGGGGGGGGGGGGGGGGGGGGGGFFFGGGGFDGGGGGGGGGGGGGGGGGGGGGGGGGGGGGGGGGGGGGBGFFGGGGGGGGDGGGGGGGGGGGGGGGGGGG?FGGGGG7FFFFCGGGGEGFGCEGGGGGC>CCFFGFFFGGE?FCGGGGFFGFFFGGGGFGC9EFCF@EGGGC9FCGGCFCFGGDGC>FFGGF9+:CFCCEFGGFGG7<8FCCEFEG5;EF8:CE7
@M01751:259:000000000-C669V:1:1102:16657:21195 1:N:0:AGAGTC
CGCTGATACGTCATCCCCACCTTCCTCTCTACTTGCGTAGGCAGTCTCACTAGAGTCCCCAACTTAATGATGGCAACTAGTGACAGGGGTTGCGCTCGTTGCAGGACTTAACCTAACACCTCACGGCACGAGCTGACGACAACCATGCAGCACCTTGAAAAATGTCCGAAGAAAAGTCTATTTCTAAACCTGTCATTTCCCATTTAAGCCTTGGTAAGGTTCCTCGCGTATCATCGAATTAAACCACATAATCCACCGCTTGTGCGGGCCCCCGTAAATTCCTTTGAGTTTCAAACTTGCG
+
CCCCCG9CFGGGGFFC<DFGE<EEDFFCFGDEFAEEGGGGGGFGGFGEFGGGFGFGGGGGGGGGCFFFGGGGCFGGGGGGFGGGGEDF7FGGFGGEGCCDGGFGG7FFGFGFFFGGDFGG,AFEEFGG=FD7EGGGGFGDGGGCFFGGGGFFGGFGCFDCFC=DFFDG@BFGGFFDEBEGFFFFGGCGGCFF;BFGGGAFCFGCG,DFGGGCCGGGGFGDGCECB7CEEGGCFF:F+?FFGFFF8FGFG9BFC9EE8:8CCGC+<8>*888:C:A**:CFFGGGG9A8:CFEFF7CF7:+2
@M01751:259:000000000-C669V:1:1102:5152:21250 1:N:0:AGAGTC
CGCTGATACGTCATCCCAACCTTCCTCCGGTTTGTCACCGGCAGTCCCATTAGAGTGCTCAACTGAATGTAGCAACTAATGGCAAGGGTTGCGCTCGTTGCGGGACTTAACCCAACATCTCACGACACGAGCTGACGACAGCCATGCAGCACCTGTGTGCAGGTTCTCTTTCGAGCACCAAACCATCTCTGGTAAGTTCCTGCCATGCCAAAGGTGGGTAAGGTTTTTCGCGTTGCATCGAACTAAACCACATCATCCACCGCTTGTGCGGGTCCCCGTCACTTCCTTTGAGTTTCAACCT
+
CCC9CE<@6@FGG<<C<-C-6C<FAFGGGGGEGG,CFGFCEGGDGDCFFGFFGF@CFGG,FFAFFFGGFCG6,@CFCFAEGFGDDGG:C<:ECF:?BF<,=C:CFCFDFCECDE+4+BFA<9FGGCFG++6:>FGGGEGGGGFG9<>,CF@,BDC<,<:,FG8D>=BF@@F,*38*3>F@EFGBFEFFGGGG<B<<DFE,@FF,?FF,7F,?F@F:<F*<<<:B,<<FCC:<C11C9F@CGF*;:+<C6C>CF67+<9++**2*;*;8+**2::=*;CEEG5+9?+02C+<ECCF99:?CF
@M01751:259:000000000-C669V:1:1102:20683:21347 1:N:0:AGAGTC
TCTGTGAAACAGGATTAGATACCCTGGTAGTCCACGCCGTAAACGATGTCGACTTGGAGGTTGTTCCCTTGAGGAGTGGCTTCCGGAGCTAACGCGTTAAGTCGACCGCCTGGGGAGTACGGCCGCAAGGTTAAAACTCAAATGAATTGACGGGGGCCCGCACAAGCGGTGGAGCATGTGGTTTAATTCGATGCAACGCGAAGAACCTTACCTACTCTTGACATCCACGGAATTCGGCAGAGATGCCTTAGTGCCTTCGGGAACCGTGAGACAGGTGCTGCATGGCTGTCGTCAGCTCGTG
+
CCCCCGGGGGGGGGGGGGGGGGGGGGGGGGGGGGGGGGGGGGGGGGGGGGGGGGGGGGGGGGGGGGGGGGGGGGGGGGGGGGGGGGGGDGGGGGGGGGGGGGGGGGGGGGGGGGGGGEGGGGGGGGGGGGGGGGGGGGGGGGGGGGGGGGGGGGGGGFGGGGGGGGGGGFGGGGGGCFGGGGGGGGGGGGGGGGGGGGGGGGGGGGGGGGGCFGGFGGGGGGGGGGGGGDGGGGCFGGGGGGGGGGGGGGGGGGFFGGGGGGCFCC?58EFG6CFGGGGGGGGGFGGGFGGGGDGGGGDE7
@M01751:259:000000000-C669V:1:1102:9928:21387 1:N:0:AGAGTC
CGCTGATACGTCATCCCCACCTTCCTCCGGTTTGTCACCGGCAGTCTCCTTAGAGTGCCCACCATAACGTGCTGGTAACTAAGGACAAGGGTTGCGCTCGTTACGGGACTTAACCCAACATCTCACGACACGAGCTGACGACAGCCATGCAGCACCTGTGTCAGAGTTCCCGAAGGCACCAATCCATCTCTGGAAAGTTCTCTGCATGTCAAGGCCTGGTAAGGTTCTTCGCGTTGCTTCGAATTAAACCACATGCTCCACCGCTTGTGCGGGCCCCCGTCAATTCATTTGAGTTTTAACC
+
CCCCCGGGGGGGGGGGGGGGGGGGGGGGGGGGGGGGGGGEGGGGFFGGGGGGGGGGGGGFGGGGGGGGGGGGGGGGGGGGGGGGGGGGGGGGGGGGGGGGGGGGGGGFGGGGGGGGGGGGGGGGGGGGDGGGGGGGGGGDGGGGGGGGGGGGGGGGGGGGGGGGGGGGGGGGGGGGFFGGGGGGGFGG;FEFGGGGGGGGCFGCGGGGGGGGGGGGGGGGFFGGGGGGGGGGGGGGGFFGCFGGGGGGGGFGGGGGFGGCGGGD8EFG+:>EGCCGGGG8ECEEFGCCFG+C8EFGFFFGC
@M01751:259:000000000-C669V:1:1102:11354:21442 1:N:0:AGAGTC
TCTGTGAAACAGGATTAGATACCCTGGTAGTCCACGCCGTAAACGATGAATGCCAGCCGTTGGCCTGCTTGCAGGTCAGTGGCGCCGCTAACGCATTAAGTATCCCACCTGGGGAGTACGGGCGCAAGCCTGAAACTCAAAGGAATTGACGGGGGCCCGCACAAGCGGTGGAGCATGTGGTTTAATTCGATGATACGCGAGGAACCTTACCAAGGCTTAAATGGGAAATGACAGGTTTAGAAATAGACTTTTCTTCGGACATTTTTCAAGGTGCTGCATGGTTGTCGTCAGCTCGTGCCGT
+
CCCCCGGGGFGGDGGGFGGGGGFGGGGGGGGGFFGGGGGGEGFFGGGGGFGGGGGGGGDFGGGGFGFGGFFGGGFGEFGGEFEGEGGGGGGGGGGGGGGFGGGFGFGFGGGGFGCGGGGGEFFDGGGEGCGGGGGGGGGFGGGGGGG?AFGGGGDGGCGGGGGGGGGGFGECGGGGGGGGCFGGGGGGGFGGGGGGGGGGGGGCGFGGFGGGCEFGGGGGFGDCF6FGGGGGGC;<FEFFFDCFCCFGFGGGEFFGGGGGGGFGGGFGCGFGGGFFFFGGDGGCGDCFFGGGGCEEFEFG/
@M01751:259:000000000-C669V:1:1102:14451:21579 1:N:0:AGAGTC
CGCTGATACGTCATCCCCACCTTCCTCTCTACTTGCGTAGGCAGTCTCACTAGAGTCCCCAACTTAATGATGGCAACTAGTGACAGGGGTTGCGCTCGTTGCAGGACTTAACCTAACACCGCACGGCACGAGCTGACGACAACCATGCAGCACCTTGAAAAATGTCCGAAGAAAAGTCTATTTCTAAACCTGTCATTTCCCATTTAAGCCTTGGTAATGTTCCTCGCGTATCATCGAATTAAACCACATAATCCACCGCTTCGGCGGGCCCCCGTCAATTCATTTGAGCTTTCACCTTGCC
+
C@CCCGGGG@FGDGAE-CECCEFEFC9EFGG9FFC,FFDEGFGGC<FGGFGG<FECF@FFGGGF<CCDF9@,FE<F?FFEFEFGG9,7@FF+<CC7?@:,:?EEFE7FFC,CFEC<FGG:+>FFG@E>ECGGGEG,,BF+>C,==5,DFEGF=,3:,=<=D8=F@C=>FGD+,@<:3@;F,,,EEFDGGGF,373@FFE,,?93@F9,<,5>FGFFC,@@@@<;,4*:***+?F<A+4<<><C+<F7CF++3<+?EF*::8******2:C>*?8*;CA9@0<:7<7@*+3<<+:@C6?+7+
@M01751:259:000000000-C669V:1:1102:9573:21683 1:N:0:AGAGTC
TCTGTGAAACGGGATTAGATACCCTGGTAGTCCACGCCGTAAACGATGTCAACTAGCCGTTGGAATCCTTGAGATTTTAGTGGCGCAGCTAACGCATTAAGTTGACCGCCTGGGGAGTACGGCCGCAAGGTTAAAACTCAAAGGAATTGACGGGGACCCGCACAAGCGGTGGATGATGTGGTTTAATTCGATGCAACGCGAAAAACCTTACCCACCTTTGACATGGCAGGAACTTACCAGAGATGGTTTGGTGCTCGAAAGAGAACCTGCACACAGGTGCTGCATGGCTGTCGTCAGCTCG
+
CCCCCGGGGGGGGGGGGGFGGGGGGGGGGGGGGGGGGGGGGGGGGGGGGGGGGGFGGGGF7FFGGGGGGGGGGFGGGGFGCAFGGGGGGGGGGGGGGGGGGGGGGGGGGGGGGGEFDGGFCEGGGGGGGGGDFFFGGGGGFDEEFGGGGGGGGGGGGGGGGGGGGGGEGFDFF9CC@FGGGFGFCCFGGGGGGGDFGECDFCEGGGGGGGGGGGGGCEF7CFGGEGFGGGGGGGGGFGGGGGGGGGGGGGCFFFGGGGFGGGGGGGGGFGGGGGGEGGGGGGF6FFGGGDGGGGGGGGGGD
@M01751:259:000000000-C669V:1:1102:9929:21761 1:N:0:AGAGTC
TCTGTGAAACAGGATTAGATACCCTGGTAGTCCACGCCGTAAACGATGCTAACTCGTTTTTGGAATGTAAGTTTCAGAGACTAAGCGAAAGTGATAAGTTAGCCACCTGGGGAGTACGAACGCAAGTTTGAAACTCAAAGGAATTGACGGGGGCCCGCACAAGCGGTGGATTATGTGGTTTAATTCGATGATACGCGAGGAACCTTACCAAGGCTTAAATGGGAAATGACAGGTTTAGAAATAGACTTTTCTTCGGACATTTTTCAAGGTGCTGCATGGTTGTCGTCAGCTCGTGCCGTGG
+
CCCCCFGGGGG?FGGGCFGCGFFGGGGGFGGGGGGGGGGGDGGGGGGGGGGGGFGGFFG7DFGGGGGGGGGGGGGGGGFEEGGGGGGGGGGGFGGGGGGGGGGGGGGGGGGGGGGGGGGGGDGGGGGF9FGGGGGCGGGGGFGGGGGGGGGGGGGGGGGGDDGGF>*@:DFCFBFFCGGGFGGGFG:;@FF9F@*<@FFFGGFGGFFGFGEFCFFGGGGGGG>GGCC@F+CG>9CGGFEGFD9+<EE7FGGFGGG5*88CGFGF6@FG6@++0+2CFF6@EGGFGGGF>CC<*::8:ECE:
@M01751:259:000000000-C669V:1:1102:9795:21768 1:N:0:AGAGTC
TCTGTGAAACAGGATTAGATACCCTGGTAGTCCACGCCGTAAACGATGCTAACTCGTTTTTGGAGCGCAAGCTTCAGAGACTAAGCGAAAGTGATAAGTTAGCCACCTGGGGAGTACGAACGCAAGTTTGAAACTCAAAGGAATTGACGGGGGCCCGCACAAGCGGTGGATTATGTGGTTTAATTCGATGATACGCGAGGAACCTTACCAAGGCTTAAATGGGAAATGACAGGTTTAGAAATAGACTTTTCTTCGGACATTTTTCAAGGTGCTGCATGGTTGTCGTCAGCTCGTGCCGTGG
+
CCCC@EGGGFGGGFFGGDGGFGFFDGGFFGGD<AEGE<CFFFGGGGFDFAFFFFGGFFGGCGD8E<CCFGDGGGGGGGGGGGGGGGGGE:FGGGGGGFGGFFGGGGGGGGGGDGGGGDGGGGGGGGFFFGGGCEFFGFGDGFFGGGGGGGEGGEGGGEEEECGGGGFGFG:FCGGGGGFGGGGGGGGGGGGGGFFEGDCEEF7FFGGGGGGGGGGGGGG7FCGG6FGGG7:CGGGFGGG9FGGGGGGG7C:CGGG>EEGGFGGGGG9F?FCGGGFFFGGFFGDGGGGGGGE<EE=EEE:C*
@M01751:259:000000000-C669V:1:1102:6816:21771 1:N:0:AGAGTC
CGCTGATACGTCATCCCCACCTTCCTCCGGTTTGTCACCGGCAGTCTCCTTAGAGTGCCCACCATAACGTGCTGGTAACTAAGGACAAGGGTTGCGCTCGTTACGGGACTTAACCCAACATCTCACGACACGAGCTGACGACAGCCATGCAGCACCTGTGTCAGAGTTCCCGAAGGCACCAATCCATCTCTGGAAAGTTCTCTGCATGTCAAGGCCTGGTAAGGTTCTTCGCGTTGCTTCGAATTAAACCACATGCTCCACCGCTTGTGCGGGCCCCCGGCAATTCATTTGAGTTTTAACC
+
CCCCCGGGGGGGCFGGGGGGGGGGCCEFGG@ECEFCCGEE6CF7FGDEFGDFCFCE@EGGGGGGGGGGDFGGGGCFEFFGFGFFGGGFEF,FFCGGGGGCFCFCFEECCCFFEFGGGGCF8<<ED,E@E+CCFGGGFGFFGGGFGGGD@8B,DFCFA@FGCEGFFFGDDFFGGGG>FFGGGG@<7:FC<CF?CFGGFFCGDGGF,,><FGGGGGGGGFGGFGD7CFC+C9BFFGE:@F@9CCFFFF7EFGGCEFCD79CFCG>:??:ACC5CECEE>:**2:8CE+0AFG7+ACFGEGGG?
@M01751:259:000000000-C669V:1:1102:9239:21785 1:N:0:AGAGTC
CGCTGATACGTCATCCCCACCTTCCTCCGGTTTGTCACCGGCAGTCTCCTTAGAGTGCCCACCATAACGTGCTGGTAACTAAGGACAAGGGTTGCGCTCGTTACGGGACTTAACCCAACATCTCACGACACGAGCTGACGACAGCCATGCAGCACCTGTGTCAGAGTTCCCGAAGGCACCAATCCATCTCTGGAAAGTTCTCTGCATGTCAAGGCCTGGTAAGGTTCTTCGCGTTGCTTCGAATTAAACCACATGCTCCACCGCTTGTGCGGGCCCCCGTCAATTCATTTGAGTTTTAACC
+
CCCCCGGGGFGGGGGGGGGGGGGGGGGGGGGGGGGGGGGGGGGGGFFGGGGGGGGGGGGGGGGGGGGGGGGGGGGFGGGGGGGGGGGGGGGGGGGGGGGGGGGGGGGDGGGGGGGGGGGGG8AFGGGGGGGGGGGDGGGGGDGGGGGGGGGGGGGGGGCGGGGDGGGGGGGGGGGEGGGGGEFGGGGGGGGGFGGGGGFGGG@ACGFGFFFG9<FGGGFGGGGGFGGGGGGD>F<=FGGGGGGCFGGGGGGGGGFGGGCFGGGGCE>FCCEGG>CEG5:;8EEFGGGFFFCCGF+AFFGG7
@M01751:259:000000000-C669V:1:1102:26120:21835 1:N:0:AGAGTC
TCTGTGAAACAGGATTAGATACCCTGGTAGTCCACGCCGTAAACGATGTCAACTAGCCGTTGGAATCCTTGAGATTTTAGTGGCGCAGCTAACGCATTAAGTTGACCGCCTGGGGAGTACGGCCGCAAGGTTAAAACTCAAATGAATTGACGGGGGCCCGCACAAGCGGTGGAGCATGTGGTTTAATTCGAAGCAACGCGAAGAACCTTACCAGGCCTTGACATGCAGAGAACTTTCCAGAGCTGGATTGGTGCCTTCGGGAACTCTGACACAGGTGCTGCATGGCTGTCGTCAGCTCGTG
+
CCCCCGGGFFGGGGGGGGGGGGGGGGGGFGGGGGGGDFGGGEGGGGGGGGGGGFFG8FFGGGGGGFGGGGGGG,C<FGGGGGGGEEEDF@FGGDCFFFGGGGGGGGGDDGGGGGGGGGGGGGGG7FGGGGGGGGGGGFG?FCFGGGGF?FGGGG7FCFFEGGGEGGGGG*CCFGGGGFFFGFGGGGGGGGGGGGGGGGF:FGGGGGDF7FGGGGGGGGGGG6FFGGGCFC6C?CF9CGFG7>*<CF59EG6EGCGG+<>CEGEGGGGF9FEFFFFFCCF?F?CG88CEGG=CFGGFC+A:*
@M01751:259:000000000-C669V:1:1102:13513:21936 1:N:0:AGAGTC
TCTGTGAAACAGGATTAGATACCCTGGTAGTCCACGCCGTAAACGATGTCGACTTGGAGGTTGTTCCCTTGAGGAGTGGCTTCCGGAGCTAACGCGTTAAGTCGACCGCCTGGGGAGTACGGCCGCAAGGTTAAAACTCAAATGAATTGACGGGGGCCCGCACAAGCGGTGGAGCATGTGGTTTAATTCGATGCAACGCGAAGAACCTTACCTACTCTTGACATCCACGGAATTCGGCAGAGATGCCTTAGTGCCTTCGGGAACCGTGAGACAGGTGCTGCATGGCTGTCGTCAGCTCGTG
+
CBBCCCFEFF,666<EFEGGFF<FEFCFFGF<@FD@:CB@CFGAFCCFGG@FGGD@FGCFGDGB<<<@6CFCGCFBAFGCEEF8CFEDEGGF8=BFFGGGA?FCBF4F:+49?FF==8A<B@C7C@@=F7B><=BFDF<><FCGBFB=FEFC<B:F7F>EE:FGA:<F@1FC:FCGCFFCGGFFCFGGGGG9:<A:2CF888*2<2ACC70<C?C+<C7<7EFG9*<<ECC8*:<5CGG5:@*2@++0<6:+3<9<+:CEGEGFFCEC8A7+;8:FEGC??8<C8FCC:+12;8;EE+>7=
@M01751:259:000000000-C669V:1:1102:15260:22170 1:N:0:AGAGTC
CGCTGATACGTCATCCCCACCTTCCTCCGGTTTGTCACCGGCAGTCTCCTTAGAGTGCCCACCATAACGTGCTGGTAACTAAGGACAAGGGTTGCGCTCGTTACGGGACTTAACCCAACATCTCACGACACGAGCTGACGACAGCCATGCAGCACCTGTGTCAGAGTTCCCGAAGGCACCAATCCATCTCTGGAAAGTTCTCTGCATGTCAAGGCCTGGTAAGGTTCTTCGCGTTGCTTCGAATTAAACCACATGCTCCACCGCTTGTGCGGGCCCCCGTCAATTCATTTGAGTTTTAACC
+
CCCCCGGGGGGGGGDGGGGGGGGGGGGGGGGGGGGGGGGGGGGGGGGGGGGGGGGGGGGGGGGGGGGGGFGGGGGGGGGGGGGGGGGGGGGGGGGGGDEGGGGGGGGDGGGGGGGGGGGGGG9,EFGGG>FFGGGCFF@+B=@FCGFGGGGFF8FCGGGGGGGGGGFFFGGGCE7@7CFCGGGGGGGGFGGDGGGGGGGGGCGGGGGFC<FFGDFGGGFCGGGGCCGFG:1=CFEECFGGGFGGGGGGFCEFFFGGC:CCGGCEEDFC+:8E>8::CE*CEDEFGGGGGG7+*3<CFGGG?
@M01751:259:000000000-C669V:1:1102:18162:22209 1:N:0:AGAGTC
TCTGTGAAACAGGATTAGATACCCTGGTAGTCCACGCCGTAAACGATGTCAACTAGCCGTTGGAATCCTTGCGATTTTAGTGGCGCAGCTAACGCATTAAGTTGACCGCCTGGGGAGTACGGCCGCAAGGTTAAAACTCAAATGAATTGACGGGGGCCCGCACAAGCGGTGGAGCATGTGGTTTAATTCGAAGCAACGCGAAGAACCTTACCAGGCCTTGACATGCAGAGAACTTTCCAGAGATGGATTGGTGCCTTCGGGAACTCTGACACAGGTGCTGCATGGCTGTAGTCAGCTCGTG
+
CCCCCGGGGGGC8F<FG9EFGGGGGF86EFGDFGGD7DF@EEGEGEGG,EFGGFCFGCFG7@EGF,EEGGF,@@7<,6@FFFGGD@F@:FFF@,8FEGGGD<E<?A,>7@GGGGG:++BFGGG+>@FE+35C,A?D<F9DEFFGD9F9,E3FEEGCC<F:*:*>33<BC<F*:CCF?<FFFFFGF:F,:F<<CCF@FEE>EE8C6:FFG?FFE8E*;C<<00+<:<++<88:CFGG797:EC@70ACFCFECFCG?+CC>CCC*<C?<::9AC5C?87<FE6+<8AF*A+ACC+<++0:E=
@M01751:259:000000000-C669V:1:1102:17240:22263 1:N:0:AGAGTC
TCTGTGAAACAGGATTAGATACCCTGGTAGTCCACGCCGTAAACGATGCTAACTCGTTTTTGGAGCGCAAGCTTCAGAGACTAAGCGAAAGTGATAAGTTAGCCACCTGGGGAGTACGAACGCAAGTTTGAAACTCAAAGGAATTGACGGGGGCCCGCACAAGCGGTGGATTATGTGGTTTAATTCGATGATACGCGAGGAACCTTACCAAGGCTTAAATGGGAAATGACAGGTTTAGAAATAGACTTTTCTTCGGACATTTTTCAAGGTGCTGCATGGTTGTCGTCAGCTCGTGCCGTGG
+
CCCCCGGGGGGGGGGGGGGGGGGGCGGGGGGGGGGGGGGGGGGGGGGGGGGGGGGGGGGGGGGGGGGGGGGGGGGGGGGGGGGGGGGGDGEGGGGGGGGGGGGGGGGGGGFEGGGGGGGGGGGDGGGGGGGGGGGGGGGGGGGGGGGGGGGGGGGGGGGGGGGGGGEFG@DFGGGGGGFGGGGFGGGFGGGGGGGGGGGGGGGGGGGGGGGGGGGGGGGGGGFGGGGGGGGGGGFGGGGGFGGGGGGFFGGGGGGDEGGGGGGGGGFGGGGCFGGGGGDGGGGGDEFFEGDGGGGG@C=C:
@M01751:259:000000000-C669V:1:1102:14271:22341 1:N:0:AGAGTC
CGCTGATACGTCATCCCCACCTTCCTCCGGTTTGTCACCGGCAGTCTCCTTAGAGTGCCCACCATAACGTGCTGGTAACTAAGGACAAGGGTTGCGCTCGTTACGGGACTTAACCCAACATCTCACGACACGAGCTGACGACAGCCATGCAGCACCTGTGTCTGAGTTCCCGAAGGCACCAATCCATCTCTGGAAAGTTCTCAGCATGTCAAGGCCAGGTAAGGTTCTTCGCGTTGCTTCGAATTAAACCACATGCTCCACCGCTTGTGCGGGCCCCCGTCAATTCATTTGAGTTTTAACC
+
CCCCCGGGGGGGGGGGFGGGGGGGFGGFEGGGGGGGGGGFGGGGGGFGGGGGGGGGGGGGGGGGGGGGDFDGGGGGGGGGGGGGGGGGGGGGGEGFEGCGGGFGGGGGGGGGGGGGGGGGGGGGGGGGGGECGGGGFFGGGGGGGGFGG@FGCGGG@FGGGGGGGGGGGGGGGGDGGFGGGGGGGGGGFGGGGGGGGGGFFCAFGGGFG9F@CFGGCEFGFGGGCGGFE9FEEGGDFGGGEF@FGEFG?F>CFGCEE@@CFF*2:C8FEFCEEEE5EGG*2;EFGGGGGGGGGFGGGFCF?
@M01751:259:000000000-C669V:1:1102:18119:22347 1:N:0:AGAGTC
CGCTGATACGTCATCCCCACCTTCCTCCGGTTTGTCACCGGCAGTCTCCTTAGAGTGCCCACCATAACGTGCTGGTAACTAAGGACAAGGGTTGCGCTCGTTACGGGACTTAACCCAACATCTCACGACACGAGCTGACGACAGCCATGCAGCACCTGTGTCAGAGTTCCCGAAGGCACCAATCCATCTCTGGAAAGTTCTCTGCATGTCAAGGCCTGGTAAGGTTCTTCGCGTTGCTTCGAATTAAACCACATGCTCCACCGCTTGTGCGGGCCCCCGTCAATTCATTTGAGTTTTAACC
+
CCCCCGGGGFGGGGGGGGGGGGGGGGGGGGGGGGGGGGGGGGGGGGGGGGGGGGGGGGGGGGGFGGGGGGGGGGGGGGFGGGGGGGGGFGGGGGGGGGGGGGGGGGE7FGGGGGGGGGGGGGGGGGGGGGGGGCGGGGGGEGEFGGGGGFFFGGGGGGGGGGGGGGGGGGGGGGEGGGGGF7:?FFGG@CFGFGGGGGCFGGGCCFGFFGG9<FFGCGGGGF9FFFFFGFFGCGGCC<@FEGG?C<@7E?FGGGCF?EGCDFCEGGFG+:CGGEC5EGGE88CCCGGGFF7?8+<F@C6++
@M01751:259:000000000-C669V:1:1102:9290:22375 1:N:0:AGAGTC
CGCTGATACGTCATCCCCACCTTCCTCTCTACTTGCGTAGGCAGTCTCCCTAGAGTCCCCAACTTAATGATGGCAACTAGTGACAGGGGTTGCGCTCGTTGCAGGACTTAACCTAACACCTCACGGCACGAGCTGACGACAACCATGCAGCACCTTGAAAAATGTCCGAAGAAAAGTCTATTTCTAAACCTGTCATTTCCCATTTAAGCCTTGGTAAGGTTCCTCGCGTATCATCGAATTAAACCACATAATCCACCGCTTGTGCGGGCCCCCGTCAATTCCTTTGAGTTTCAAACTTGCG
+
CCCCCGGGGGGGGGGGGGGGGGGGGGGGGGGFFGGGGFGGGGGGGGGG,EEFFGGFGGGGFGGGGGGGGGGGGGGFGGGFGFFEGGGGGGGGGGGGGGGGGGGGGGGFGCFGGFGGGGFGDGGGGGGGGGGEGDGFFCGGGGGGGGGGGGGGGFGGGFFGGGGFFFGGGGGGGGGGFCCAFCEFEFFGGGGGGGGGGGGGGGGGGGGGGGGGGFGGGGFFGGGGGGGGG:EGGGGGG?FFGGGG7CFGGGGGGGGFGEEEEGGGGDGGGDGCECECC*<FFGFFG+ACFGCFGGDCFE:E5
@M01751:259:000000000-C669V:1:1102:15562:22482 1:N:0:AGAGTC
TCTGTGAAACAGGATTAGATACCCTGGTAGTCCACGCCGTAAACGATGCTAACTCGTTTTTGGAATGTAAGTTTCAGAGACTAAGCGAAAGTGATAAGTTAGCCACCTGGGGAGTACGAACGCAAGTTTGAAACTCAAAGGAATTGACGGGGGCCCGCACAAGCGGTGGATTATGTGGTTTAATTCGATGATACGCGAGGAACCTTACCAAGGCTTAAATGGGAAATGACAGGTTTAGAAATAGACTTTTCTTCGGACATTTTTCAAGGTGCTGCATGGTTGTCGTCAGCTCGTGCCGTGG
+
CCCCCGGGGGDFEFGDFFGGGG?8DFGFGGGFGEGGGGGGEGFGGCDFDEGCFGGD6CFFGEDFDFGGGGGGGGGGGGGEFGFFGGGGGGGGECGGFGCFGGGGGDG8E8CFCFGFA==B:FFGGGFCFGDFGGG=EA,CCAFGCFA?F7@7FGE7CEGDFGGGGGGGC*F::B9@CC>FFGGG;FGGGGFFGEEGFGCEFGGFFGGDFGFGGGCFGCFF9F7+?FECFGF9CFFGG7<@CGCC+<C+CFGGFG5CEGCGFFGDFF9?+<+<CCGFGGGGGCE?;8CFEC:?C8*8*>E=*
@M01751:259:000000000-C669V:1:1102:25464:22498 1:N:0:AGAGTC
CGCTGATACGTCATCCCCACCTTCCTCCGGTTTGTCACCGGCAGTCTCCTTAGAGTGCCCACCATAACGTGCTGGTAACTAAGGACAAGGGTTGCGCTCGTTACGGGACTTAACCCAACATCTCACGACACGAGCTGACGACAGCCATGCAGCACCTGTGTCAGAGTTCCCGAAGGCACCAATCCATCTCTGGAAAGTTCTCTGCATGTCAAGGCCTGGTAAGGTTCTTCGCGTTGCTTCGAATTAAACCACATGCTCCACCGCTTGTGCGGGCCCCCGTCAATTCATTTGAGTTTTAACC
+
CCCCCGGGGGGGGGGGGGGCFGFGFEGF:FFGGGGGCFGGGGGGGGGGGGFGGGFFGGGFFGGGGGGGGGFFGGGFGGGFGGFFGGGGGFGFCFGGGDGGGGFDEGGGGGGFGGGGGGDFC@9F9F=FGGD7BFGGFFGCEDE7FFFGFCEDGGGGGCF,@BFGGGGGF9FGGGG7,@FGGGFGGGGG;FCFGGG,>?BFCCF?FFGFC93FGGGEECFGGGGG9BEFC:CGFGG*=FCCG7EGC9FCC:*;C:0@:E<+:;ECE:*0+<*:CGGGGC=EG58CFFGFGGFAC9@CGGF??
@M01751:259:000000000-C669V:1:1102:6479:22615 1:N:0:AGAGTC
CGCTGATACGTCATCCCCACCTTCCTCCGGTTTGTCACCGGCAGTCTCCTTAGAGTGCCCACCATAACGTGCTGGTAACTAAGGACAAGGGTTGCGCTCGTTACGGGACTTAACCCAACATCTCACGACACGAGCTGACGACAGCCATGCAGCACCTGTGTTACGGTTCTCTTTCGAGCCTAGCCCAATCTCTTCGGCCTTCCGTACCTGTCAAGGGTAGGTAATGTTTTTCGCGTTGCATCGAATTAATCCACATCATCCACCTCTTGCGCGGGTCACCGGCAATTCCTTTGAGTTTCAA
+
<CCCCG9EFGGFGGGFD<F7@66CC<EEEECEGGGFAEFF7FEGFED@D9FFCFGEFGDGGEGGFEFGGGGGGG?C@FCEEFGGEFFDFFEFG:EDEF,CFFGCCCEDE<ECGGAF:F@FFCA,<,==F@:FFE>@FFG@F77+,D=DFCEFGFFFF,EEC>CFCECC+FFECFGEF::*,73@,,@*38,>@@BFGGD7FEGF:::*@C;>BFFC74?:7F:@,<?CFCGG:<7CCC>EG78CC<@CC+03<A+<<C<9@FF6*;CF7+*28C:C8*0<5*25*<EGCCEF97;+A99A3
@M01751:259:000000000-C669V:1:1102:20628:22653 1:N:0:AGAGTC
TCTGTGAAACAGGATTAGATACCCTGGTAGTCCACGCCGTAAACGATGTCAACTAGCCGTTGGAATCCTTGAGATTTTAGTGGCGCAGCTAACGCATTAAGTTGACCGCCTGGGGAGTACGGCCGCAAGGTTAAAACTCAAATGAATTGACGGGGGCCCGCACAAGCGGTGGAGCATGTGGTTTAATTCGAAGCAACGCGAAGAACCTTACCAGGCCTTGACATGCAGAGAACTTTCCAGAGATGGTTTGGTGCTCGAAAGAGAAACTGCACACAGGTGCTGCCTGGCTGTCGTCAGCTCG
+
CCCCCGGGGGGGGGGGGGGGGGGGGGGGGGGGFGGGGGGGGGGGGGGGGGGGGGGGGGGGGGGGFGGFGFGFGGGGGGGGGGGGGGGGGGGG8FCFGGGGGGGGGFGGGGEGGGGD7FFGGGGGGGGGGGGGGGGGGGGGGGFFGGGGGGGGGGGGGGGGGGGGGGGGG7CFFGGGFFFFGFGGGGGGGGGGGGGGCFCFCFC;C;CDEGGGGGCG>?CG:FFFCGGFGFGGFGC@<CG@EFGCFF<CCDEGGGFGGGC>ECF6C+2AEFC8CGGF8AF?+<?*:AFF6CFE58=8CFGFE
@M01751:259:000000000-C669V:1:1102:6288:22683 1:N:0:AGAGTC
TCTGTGAAACCGGATTAGATACCCTGGTAGTCCACGCCCTAAACGATGTCAACTGTTGTTGGGTCTTAACTGACTCAGTAACGAAGCTAACGCGTGAAGTTGACCGCCTGGGGAGTACGGCCGCAAGGTTGAAACTCAAAGGAATTGACGGGGACCCGCACAAGCGGTGGATGATGTGGTTTAATTCGATGCAACGCGAAAAACCTTACCCACCTTTGACATGGCAGGAACTTACCAGAGATGGTTTGGTGCTCGAAAGAGAACCTGCACACAGGTGCTGCATGGCTGTCGTCAGCTCGTG
+
CCCCCDGGGGGG7FFDGGGGGFCFGGGGGGGFFGGGGGCECGFFGGGGGGGFFFGGGGGGFGGGGGGGGGGCFFGGGGGGGACGEGGGFGGGGGF7F,EDGGGFC=:CBDGGDGGGFF7CFGGEEEGF<FGGGGGGGGGGGFF8=<FAFGGECGGCF7<C@FGGGGGGEG<::8FCFFGGGDFGFG9FFGFGGGFGCG7:FGGEGFGFACFGGGGGGGEC<F6@CGGDECCGGF?FEEFF>7<EGGGEGC8FC+C>ECECCECFGG*C8+0;>88+<C7:9C@EGFGCE<5:*:C6:FEE*
@M01751:259:000000000-C669V:1:1102:16847:22694 1:N:0:AGAGTC
CGCTGATACGTCATCCCCACCTTCCTCTCTACTTGCGTAGGCAGTCTCACTAGAGTCCCCAACTTAATGATGGCAACTAGTGACAGGGGTTGCGCTCGTTGCAGGACTTAACCTAACACCTCACGGCACGAGCTGACGACAACCATGCAGCACCTTGAAAAATGTCCGAAGAAAAGTCTATTTCTAAACCTGTCATTTCCCATTTAAGCCTTGGTAAGGTTCCTCGCGTATCATCGAATTAAACCACATAATCCACCGCTTGTGCGGGCCCCCGTCAATTCCTTTGCGTTTCAAACTTGCG
+
CCCCCGGGG8EFGFGGGGGGGGGGGGGGGGGGGGFGGGDGGGGGGGGGGGGGGEFGGGFGGGGFF@FAFGGGGGFDGGGEGGGFGFFEDFGGFDF=FFCFFDFGFFGGG9FFEFGGGG8FFEGGGCGGGEGC:CCGC:EGGGGGGGGGDFGGGGFDFFGFGGECFFACEGCEC>FGFGGFFFGGGFGG8FEG=B,@FEG9>BFGFFGGGFFGDGF9;FFC9DCFGGGGGECC9,C<F7F<FAFBF7FFCGFGB+<C::88BGG6FEC58/**//*;CEGGF??GGE+*:>*<<2C?FGGC:
@M01751:259:000000000-C669V:1:1102:18259:22706 1:N:0:AGAGTC
CGCTGATACGTCATCCCCACCTTCCTCTCTACTTGCGTAGGCAGTCTCACTAGAGTCCCCAACTTAATGATGGCAACTAGTGACAGGGGTTGCGCTCGTTGCAGGACTTAACCTAACACCTCACGGCACGAGCTGACGACAACCATGCAGCACCTTGAAAAATGTCCGAAGAAAAGTCTATTTCTAAACCTGTCATTTCCCATTTAAGCCTTGGTAAGGTTCCTCGCGTATCATCGAATTAAACCACATAATCCACCGCTTGTGCGGGCCCCCGTCAATTCCTTTGAGTTTCAAACTTGCG
+
CCCCCGGGGCGGGGGGGGGGGGGGGGGGGGGGGGGGGGGGGGGDGGGGGGGGGGGGGGGGGGGGGGGGGGGGDGGGGGGGFFGFEGFGGGGGGGGFEEGGGGGCFGGGGGFGGGGDCGGGCFGGGGEFGEEGGDGFBFEG:FFGGF9EGFGGGGDFGGGGFCGGGGGGGC77FGGFFGGGGFFGGFGGGGCEG7;DA;9CFCFGGG,>C<FFDFGGGFFGCFFECFFEFFGCGFG7F7CFFGGGEFFCGGCCFGG6CC8:8C;+<8E>C8:*:88ACGGGGGFFF<9>@FG7+CCGC<9<5
@M01751:259:000000000-C669V:1:1102:21461:22720 1:N:0:AGAGTC
CGCTGATACGTCATCCCCACCTTCCTCCGGTTTGTCACCGGCAGTCCCATTAGAGTGCTCAACTGAATGTAGCAACTAATGGCAAGGGTTGCGCTCGTTGCGGGACTTAACCCAACATCTCACGACACGAGCTGACGACAGCCATGCAGCACCTGTGTGCAGGTTCTCTTTCGAGCACCAAACCATCTCTGGTAAGTTCCTGCCATGTCAAAGGTGGGTAAGGTTTTTCGCGTTGCATCGAATTAAACCACATCATCCACCGCTCGTGCGGGTCCCCGTCAATTCCTTTGAGTTTCAACCT
+
CCCCCGGGGGGGGGGDGFGGGGGGGGGGGGGGDEGGGGGGGGGGGGFFFGGGGGGGGGGGGCGGGGFFFGGGGGGGGGGGGGGGGGFGGFGGGGGGGGGGGEFGGGGFFBFFGGGGGGGAFGGFFGGGGGFGGGGGDGDEGFGF:FGGEG@ECGGGGGGFEGF@FGF,EFGGE@FFGGGGE,DFFFGCGFFGCFFF9F@F;;::7FGGGGGGGGCFGGG?FF<7FFGGFGGGGGGGGGGDGGGGGFFGFGGE6+A<9+<<C8C8**/*;CGGGGFGGGGGG8CGFDEC+<7@<EFCG7+:<
@M01751:259:000000000-C669V:1:1102:25930:22774 1:N:0:AGAGTC
CGCTGATACGTCATCCCCACCTTCCTCCGAGTTGACCCCGGCAGTCTCCTATGAGTCCCCGCCATAACGCGCTGGCAACATAGAACGAGGGTTGCGCTCGTTGCGGGACTTAACCCAACATATCACGACACGAGCTGACGACAACCATGCACCACCTGTACACCGACCACAAGGGGGCGACCACCTCTGGCCGTTTCCGGTGTATGTCAAGCCTTGGTAAGGTTCTTCGCGTTGCATCGAATTAATCCGCCTGCTCCGCCGCTTGTGCGGGCCCCCGTCAATTCCTTTGAGTTTTAGCCTT
+
CCCCCCFCEFEF;FFEFDFCC8,CFEFFGEGCEFG<CFE@EEE7;6F<C99<FF<6F9CFGG+@FFFFCDEG+C+CDF<AFGGF<,C:=>CEGGDF:@FGGGGGFCECCGFEFD?FG?+B=,558EF::FGECFD<<FFCCFFE,8C,@DCFFFG:,,3<,@D@F7C*=FFE,8C*C<FF5*:*1:CFGC<@8C8+<:58C8C+<CFA7@9?88?CC9<C@8:CC?EFGC5:8*8A+3/28+8<<<CFGC***100+;?C****20:EC5/:C//*212*;+002<C<978FCF<+8ACFF
@M01751:259:000000000-C669V:1:1102:20039:22804 1:N:0:AGAGTC
CGCTGATACGTCATCCCCACCTTCCTCCGGTTTGTCACCGGCAGTCTCCTTAGAGTGCCCACCATAACGTGCTGGTAACTAAGGACAAGGGTTGCGCTCGTTACGGGACTTAACCCAACATCTCACGACACGAGCTGACGACAGCCATGCAGCACCTGTGTCTGAGTTCCCGAAGGCACCAATCCATCTCTGGAAAGTTCTCAGCATGTCAAGGCCAGGTAAGGTTCTTCGCGTTGCTTCGAATTAAACCACATGCTCCACCGCTTGTGCGGGCCGCCGTCAATTCATTTGAGTTTTAACC
+
CCCCCGGGGGGGEDFFFGGGEGGGGGGGGFGGGGGGGGGGGGGGGGGGGGGGGGGGGGGGGGGGAFGGEFFGGFGGGFGGGGFGGGGGGGGGF>FGGGGDGGGGG>FCFGGGGGGGGGGGGG9FEFGGEGGEEFGGGGGFGGGGGGGGG<FEFFGGGGGGGGGGGGGFCEGGGCFGGGGGFGGGGGGGCGGGGGGGGCEGGEFFCCFGF9FG,<FGGFCB9?<F,CCGE94:*1<*1:FF*FGFGGGFGGGGGGCFCC:EGGGGCCGA8A;8?EG*:CE*2AE79A+<FF+389<CEC6:+
@M01751:259:000000000-C669V:1:1102:14476:22911 1:N:0:AGAGTC
CGCTGATACGTCATCCCCACCTTCCTCCGGTTTGTCACCGGCAGTCTCCTTAGAGTGCCCACCATAACGTGCTGGTAACTAAGGACAAGGGTTGCGCTCGTTACGGGACTTAACCCAACATCTCACGACACGAGCTGACGACAGCCATGCAGCACCTGTGTCAGAGTTCCCGAAGGCACCAATCCATCTCTGGAAAGTTCTCTGCATGTCAAGGCCTGGTAAGGTTCTTCGCGTTGCTTCGAATTAAACCACATGCTCCCCCCCTTGTGCGGGCCCCCGTCAATTCTGTTGAGTTTTAACC
+
CCCCCGGGGGGGGGGFCFGGDFGGGGFGGGGDEGGFGGGGGGGBGEGCF,FFGFF@FFGGDGGGGGGGE<,DFGGGGGFGGGCGGGFG<DDGFG8C@FCEFEFGGE@:>FFGFGGF@FGGCE5EECEFGGECFFDDDF8C7=C7D@8><FG<FGFFFGGCGGGFCFF=FCFEGD7FFGCDFCC:FAAFGGGGGFGGDF?<C9E@FFG@;AFF<74CA:FGGGGG9CCFFEDGDEG7<CFG:CFGG9C99;CFFF@8E?<**1*28C8C?CDE88*/*/?**/*+<+++3<9FGGF:EDGE7
@M01751:259:000000000-C669V:1:1102:11915:23071 1:N:0:AGAGTC
CGCTGATACGTCATCCCCACCTTCCTCCGGTTTGTCACCGGCAGTCTCCTTAGAGTGCCCACCATAACGTGCTGGTAACTAAGGACAAGGGTTGCGCTCGTTACGGGACTTAACCTAACACCTCACGGCACGAGCTGACGACAACCATGCAGCACCTTGAAAAATGTCCGAAGAAAAGTCTATTTCTAAACCTGTCATTTCCCATTTAAGCCTTGGTAAGGTTCCTCGCGTATCATCGAATTAAACCACATAATCCACCGCTTGTGCGGGCCCCCGTCAATTCCTTTGAGTTTCAAACTTT
+
CCCCCGGGGFGGGGGGGGGGGGGGGGGGGGGGGDGGGGGGGGGGGGGGGGGGFGGGGGGGGGGGGGGGGGGGGGGGGGGGGDDGGGGGGGGGGGFGGEGGGGGGGGGCEFGGGGGGGGGGGGCFAFGGDCFGGGGGGGGGGGGGGGGGGGGGGGGGGGGGGGGGGGGGGGGGGGGGGGGGGGGGGGGGGGGGGGGGGGGGGGGFGGGGFGGCCFFCAFGGGGFFFCEGFGGEF7CEFEGG@CEFFEEGGGGGGCFGFGGGGGEGGCGG58EGGGDCGG8EGGFGGGGFEGEFFGGG7FC++
@M01751:259:000000000-C669V:1:1102:18524:23076 1:N:0:AGAGTC
TCTGTGAAACAGGATTAGATACCCTGGTAGTCCACGCCGTAAACGATGCTAACTCGTTTTTGGAATGTAAGTTTCAGAGACTAAGCGAAAGTGATAAGTTAGCCACCTGGGGAGTACGAACGCAAGTTTGAAACTCAAAGGAATTGACGGGGGCCCGCACAAGAGGCGGATTATGTGGTTTAATTCGATGATACGCGAGGAACCTTACAAAGGCTTAAATGGGAATTGACAGGTTTAGAAATGGACTTTTCTTCGGACATTTTTCAAGGTGCTGCATGGTTGTCGTCAGCTCGTGCCGTGG
+
CCCCC9C-EFEF8,<,CEC6C,F@@FCDGGFFFFG>EFFFEEFG@@FGGGGAF<CC,C<FEFEGAFFAFGF@EGGGGGGF@<F9EEECF:>FFAF<FFGF?CF@FGFD<FGE7CBFFGGGD:FGCG<BFGGB<EE9EG<EF,AFECGFGCGE+>FDFF@CGFC,@F**:**8?FC,@E=F8F9CC@F@;FGC9F<:<:CGGGF7+<:C,7>FCFFF+02<?66*:*<:9+3<5:CF?:?F?C++3<<@??<EFEGGGE>FFFDC?E7C8C60<+<<EF*++C*<8A;8*+3AE8@C/:C>5
@M01751:259:000000000-C669V:1:1102:8098:23088 1:N:0:AGAGTC
CGCTGATACGTCATCCCCACCTTCCTCCGGTTTGTCACCGGCAGTCCCATTAGAGTGCTCAACTGAATGTAGCAACTAATGGCAAGGGTTGCGCTCGTTGCGGGACTTAACCCAACATCTCACGACACGAGCTGACGACAGCCATGCAGCACCTGTGTGCAGGTTCTCTTTCGAGCACCAAACCATCTCTGGTAAGTTCCTGCCATCTCAAAGGTGGGTCAGGTTTTTCGCGTTGCATCGAATTAAACCACATCATACACCGCTTGTGAGGGTTTCTGTCAATTCCTTTGAGTTTCAACCT
+
CC<<CFFFGCGACF,CE9CBFAFGGA,CCD:FFFFFAFFGDEGDFCFFG9FFEFFGDFG9EFGGG@CG9FFFE@F8EFGGAFGGGFCGGFE8BFEG=FFGD+C+>CFGGCFGGE=:DECCEF<,+:=:C>FGG?FFD7BFE8D8>=F9,BD=FGFG<FCCEBE><FF,,@CC7*8:@:FF7FGG,>C;C9DFDFF9;B;<FF<<FG,?FE;F<F,61<*+*<:,7CFG,C:E<*4<F,<88EC8+<ECGCFF6E?9+<ECE>EECG*++3;C**23+++<<+<9CFGCG7</<?:<0<?66
@M01751:259:000000000-C669V:1:1102:11989:23117 1:N:0:AGAGTC
CGCTGATACGTCATCCCCACCTTCCTCCGGTTTGTCACCGGCAGTCTCCTTAGAGTGCCCACCATAACGTGCTGGTAACTAAGGACAAGGGTTGCGCTCGTTACGGGACTTAACCCAACATCTCACGACACGAGCTGACGACAGCCATGCAGCACCTGTGTCAGAGTTCCCGAAGGCACCAATCCATCTCTGGAAAGTTCTCTGCATGTCAAGGCCTGGTAAGGCTCTTCGCGTTGCTTCGAATTAAACCACATGCTCCACCGCTTGTGCGGGCCCCCGTCAATTCATTTGAGTTTTAACC
+
CCCCCGGGGGGGEGGGGGGGGGGGGGGGGGGGGGGGGGGGGGGGGGGGGGGGGGGGGGGGGGGGFGGGGFCGGGGGGGGFGGGGG8FGFFCAFEGGGEGGGDGGGGG?FC@CFGGGGGGGGGBFFGGGGDGDCFGGGGG7CFEG<FBGFGGFGGGGGGGGGGCFGGGGGGG:@:CCGG>FC7BCFGGGGG@FGGDBFFF;;FGGGFDCFGFGFCFGFGGGFGGG+,2?FGGDGGG>7<FGCFG<CGG7+@CFFGFGFGGGGGGGGGCGGFG888:CC5CC8/1+<CCFGG?+*<+<9:CFF
@M01751:259:000000000-C669V:1:1102:9301:23138 1:N:0:AGAGTC
TCTGTGAAACCGGATTAGATACCCTGGTAGTCCACGCCGTAAACGATGTCGACTTGGAGGCTGTTCCCCTGAGGAGTGGCTTCCGGAGCTAACGCGTTAAGTCGACCGCCTGGGGAGTACGGCCGCAAGGTTAAAACTCAAATGAATTGACGGGGGCCCGCACAAGCGGTGGAGCATGTGGTTTAATTCGATGCAACGCGAAGAACCTTACCTGGCCTTGACATCCAGAGAACTTAGCAGAGATGCTTTGGTGCCTTCGGGAACTCTGAGACAGGTGCTGCATGGCTGTCGTCAGCTCGTG
+
CCCCCGGGGGGGDGGGGGGFGGGFFGGGGGGGGGGGGGGGGGGGGGGGFGGGGGGGGGGGGGGGGGGGGGGGGGGGGGGGGGGGGEEFGGFFGGGGGGGGCFGGGGGGGGGGGGGGGEGGEGGGGGGGGGGFFGGGGGCFGGGGGGCFGGGGGGDGGGGGGDGGGFGGGFCEGGGG?FCGGGGGGGGGFGFGGFGGGGGE8>>?ECFGFGGGGGFFGGG67:<EFCCCFFG@<FGFFFG?C80A+<FGGGGGF+;A<<8C5?EGGGGG7:<?F?=FGFFCCCCCF>FG8<888ECF<CE=5
@M01751:259:000000000-C669V:1:1102:19323:23184 1:N:0:AGAGTC
TCTGTGAAACCGGATTAGATACCCTGGTAGTCCACGCCGTAAACGATGAATGTTAGCCGTCGGGGTGTTTACACTTCGGTGGCGCAGCTAACGCATTAAACATTCCGCCTGGGGAGTACGGTCGCAAGATTAAAACTCAAAGGAATTGACGGGGGCCCGCACAAGCGGTGGAGCATGTGGTTTAATTCGAAGCAACGCGCAGAACCTTACCAGCCCTTGACATACCGGTCGCGGACACAGAGATGTGTCTTTCAGTTCGGCTGGACCGGATACAGGTGCTGCATGGCTGTCGTCAGCTCGG
+
CCCCCGGGGGGGGGGGGGGGGGGGGGGGGGGGGGGGGGGGGGGGGEGCGGFGGGGGGGGGGGCGGCGEEGGG9EEFDF7FEGGGCGGGGGGGGGGGGGGGGFGG9FEFGGFGGGGGCFGGGFFGGGGGGGFGGGGGGGFGGGGGGGGFFGGGGGGGGGGD7FGGGGGGCFGGGGGGGGGGGGGGFFFGFGGGGGGGGGC8EEGF>8CFCG?FGFGGGG6EEFGGG?>EGGGGEGDG8:*;F?EEEG7@FG?EGGGGGGEEG5CGCF@:C5A>FGF*<CFFGG6?EGGC8;EFFGC=?7?E*
@M01751:259:000000000-C669V:1:1102:16762:23248 1:N:0:AGAGTC
TCTGTGAAACCGGATTAGATACCCTGGTAGTCCACGCCGTAAACGATGTCAACTAGCCGTTGGGAGTCTTGAACTCTTAGTGGCGCAGCTAACGCATTAAGTTGACCGCCTGGGGAGTACGGCCGCAAGGTTAAAACTCAAATGAATTGACGGGGGCCCGCACAAGCGGTGGAGCATGTGGTTTAATTCGATGCAACGCGAAGAACCTTACCTGGCCTTGACATCCAGAGAACTTAGCAGAGATGCTTCGGTGCCTTCGGGAACTCTGAGACAGGTGCTGCATGGCTGTCGTCAGCTCGTG
+
CCCCCGGGGGGGGGGGGGGGGGGGGGGGGGGGGGGGGGGGGGGGGGGGGGGGGGGGGGGFGGGGGGGGGGGGGGGDFFGGGGGGGGGGGGGGGGGGGGGGGGGGGGFGGGGGGGGEGGGGGGGGGGGDGGGFGGGGGGGGGGCGGGGGGFDGGGGGGCFGGGGGGGGGGCGGGGGGGGGGGGGGGGGGGGFGFEFGGGGGGGGGGGGGGGCEGGGGECFGFGGGGGGGGGGGFGGGGGGGGGGGFGCFGG5?>CFG?GCGEEGGF7EGFFF?CGGGGFF:@EGGGFDEFC=FG;=F76>75
@M01751:259:000000000-C669V:1:1102:19037:23339 1:N:0:AGAGTC
CGCTGATACGTCATCCCCACCTTCCTCCGGTTTATCACCGGCAGTCTCCTTTGAGTTCCCGACCGAATCGCTGGCAACAAAGGATAAGGGTTGCGCTCGTTGCGGGACTTAACCCAACATTTCACAACACGAGCTGACGACAGCCATGCAGCACCTGTCTCACGGTTCCCGAAGGCACTAAGGCATCTCTGCCAAATTCCGTGGATGTCAAGAGTAGGTAAGGTTCTTCGCGTTGCATCGAATTAAACCACATGCTCCACCGCTTGTGCGGGCCCCCGTCAATTCATTTGAGTTTTAACCT
+
CCCCCGGF9@EFEFFFGGGECGCFGGGGGGCFGGFGFGEECGFFGGGGGGGFFFFFECFGGGGDG@888CFEGGGEGGGGFC8FGGGFFFFGGDGG+:CFG8EFGDGGGG9<EFEGGGCGFECFFGGGGGGGGGGGGGGGGGGGGGGDGGGGGFFGFGGFGG;FEFCFFGCFG**>DEFGG7FGGGDFGFCGFGGGGGCAFC@C:FGGC@F272CFFGGFF:FGGGCCEC@EGGGGGGGEFF?::CG78*@GEGFF9E6F6888CF;ECC58/:*:*=***2<7C+<@FC+;@+<@+C?+0
@M01751:259:000000000-C669V:1:1102:8862:23402 1:N:0:AGAGTC
CGCTGATACGTCATCCCCACCTTCCTCCGGTTTGTCACCGGCAGTCTCCTTAGAGTGCCCACCATAACGTGCTGGTAACTAAGGACAAGGGTTGCGCTCGTTACGGGACTTAACCCAACATCTCACGACACGAGCTGACGACAGCCATGCAGCACCTGTGTCAGAGTTCCCGAAGGCACCAATCCATCTCTGGAAAGTTCTCTGCATGTCAAGGCCTGGTAAGGTTCTTCGCGTTGCTTCGAATTAAACCACATGCTCCACCGCTTGTCCGGGCCCCCGTCCATTCATTTGAGTTTTAACC
+
CCCCCGGGGGGGGGGFFGGGGGFFGFFGGGGGGGGGGGG>FGGGGGGGGGGGGGGDFFFFFGGGGGF<C<@FGGDFFGGFGG@@EGGGGFGGGGGEEFFGGGGDD7FCGGFCFGGGGFEGGF,FFG@FBGDGGGGGFGGFG7FEGGGCCFG<FFFFG,@>FGGGGGG<BFFEFGGGGFFGDCFGGFFGGGGGGGFGG;FGGGGFGGFFGGGG,,<BBFDFGGFB,CCFE?:FGEGGDCFGGGGGGGGGGGEGGGE69FFGGG8E5C8;+2885E8E5C=E8*/0C99<+A7CFG+<EFCE7
@M01751:259:000000000-C669V:1:1102:12100:23403 1:N:0:AGAGTC
TCTGTGAAACCGGATTAGATACCCTGGTAGTCCACGCCGTAAACGATGTCGACTTGGAGGTTGTTCCCTTGAGGAGTGGCTTCCGGAGCTAACGCGTTAAGTCGACCGCCTGGGGAGTACGGCCGCAAGGTTAAAACTCAAATGAATTGACGGGGGCCCGCACAAGCGGTGGAGCATGTGGTTTAATTCGATGCAACGCGAAGAACCTTACCTACTCTTGACATCCACGGAATTCGGCAGAGATGCCTTAGTGCCTTCGGGAACCGTGAGACAGGTGCTGCATGGCTGTCGTCAGCTCGTG
+
CCCCCGGGGGGGGGGGGGGGGGGGGGGGGGGDGEFEGGGGGGGGGGGGGGGGGGGGGGGGGGGGGGGGGGGFGGGGGGGGGGGGGGGDGGGGGGGGGGGGGGGGGGGGGGGGGGGDGGGGGGGGGGGGGGGGGGGGGGGGGGGGGGGGGGGGGGGGGDGGGEGGGGGGCFEGGGGGDGGGGGCFFGGGGGFCFGGGGGGGGDCGGGGGGGGGGGGFGGGFGGFGGDGFGGGGGGGGGGGDFGGGEF8AFFGGC?::CGFEGGGGGGEGGGGGFFGFCFEFGCFGG888CC:*2;8C+3:**
@M01751:259:000000000-C669V:1:1102:22639:23511 1:N:0:AGAGTC
CGCTGATACGTCATCCCCACCTTCCTCCGGTTTGTCACCGGCAGTCTCCTTAGAGTGCCCACCATAACGTGCTGGTAACTAAGGACAAGGGTTGCGCTCGTTACGGGACTTAACCCAACATCTCACGACACGAGCTGACGACAGCCATGCAGCACCTGTGTCAGAGTTCCCGAAGGCACCAATCCATCTCTGGAAAGTTCTCTGCATGTCAAGGCCTGGTAAGGTTCTTCGCGTTGCTTCGAATTAAACCACATGCTCCACCGCTTGTGCGGGCCCCCGTCAATTCATTTGAGGTTTAACC
+
CCCCCGDCFGGGDFFGFCFGCGGGGGGGGGGGGGGGGGGCEGGGGGGGGGD<,EFFFGFGGGGGFFGGGGGGGGFFFGGGGFGGGFCFFFG<DEGGDGC7FGGGFGGCFGGGGCGGGGGGGGCFGGGGGEGGG@EDFGG=FGGEFFGDFCFFGFGGGFFGGFFGDFGGGFCFFFG7C:FEGGGGG?FF;DFFFGCFFFCFGCFFC;FCF9@C,CCFGGGGGFGGBB:2>BFGGCBFEGG9*<9CCF:@<CFGGGGF9@8FDF>E8CEG6<85?GEEE=8;CEEF?7C9FGG?A*3;9CFCF
@M01751:259:000000000-C669V:1:1102:20716:23829 1:N:0:AGAGTC
CGCTGATACGTCATCCCCACCTTCCTCCGGTTTGTCACCGGCAGTCTCATTAGAGTGCCCAACTGAATGTAGCAACTAATGACAAGGGTTGCGCTCGTTGCGGGACTTAACCCAACATCTCACGACACGAGCTGACGACAGCCATGCAGCACCTGTGTTACGGCTCTCTTTCGAGCACCAAGCCATCTCTGGCGAGTTCCGTACATGTCAAAGGTGGGTAAGGTTTTTCGCGTTGCATCGAATTAAACCACATCATCCACCGCTTGTGCGGGTCCCCGTCAATTCCTTTGTGTTTCAACTT
+
CCCCCGGGGFEGGGGFFGGFGGFGGGFGGGGGGGGGGGGGGGGGGGCFGFGGGGGGGGGGGGGGGGGGGFGGGGGGGGGGGGGGGGGDGGGGGGGGGGGGGGGGGGGGAAFFEDGGGG?,CFFFEEGGGGGGE?FGGGGGGGGGGGGGFGGGGGGGCCGFFEGG@FGGGGGGECFCEF@CGGGGFDCCFCFCF@FGFGGGGGGGGGFGCEFGFC<FGGGGFGC<,<<C<FEEGGE?CFGGGGGGGFGC@FFGGGGC@FFFGEGG>FCFG>ECCE=*;>;EEDCCGGGFCC+20:8:C+++3
@M01751:259:000000000-C669V:1:1102:16489:23941 1:N:0:AGAGTC
CGCTGATACGTCATCCCCACCTTCCTCCGGTTTATCACCGGCAGTCTCCTTTGAGTTCCCGACCGAATCGCTGGCAACAAAGGATAAGGGTTGCGCTCGTTGCGGGACTTAACCCAACATTTCACAACACGAGCTGACGACAGCCATGCAGCACCTGTCTCACGGTTCCCGAAGGCACTAAGGCATCTCTGCCGAATTCCGTGGATGTCAAGAGTAGGTAAGGTTCTTCGCGTTGCATCGAATTAAACCACATGCTCCACCGCTTGTTCGGGCCCCCGTCCATTCATTTGAGTTTTAACCT
+
CCCCCGGGG<FGGGGGGGCFCGGGGGGGGGGGGGGGGGGGGGGGGGCGGGGGGGGGGGGGGGGGG@88BEFGGGGGGGGFGGGFGGGGGFFFDGGGEGGGGGGGGGEFGGGGGD@:FGGGGGGGGGGGGGGGGGGGGGEFFGGGGGGFFGGGGGGFFFGGGGGDFGGGGGGGGGGGGGFGGGGGGGGFFGFFCE*:FC9FEGGEFGFCEFGGGFGGGCFFGGGGFFCCFCEEGGEGG??8*C@C?FGCF@FGGCG9<CFC88C:EGG+<8?5?EE*:ECECCFFEFGCC?FC:C+<<C9?C
@M01751:259:000000000-C669V:1:1102:8262:23964 1:N:0:AGAGTC
CGCTGATACGTCATCCCCACCTTCCTCTCTACTTGCGTAGGCAGTCTCACTAGAGTCCCCAACTTAATGATGGCAACTAGTGACAGGGGTTGCGCTCGTTGCAGGACTTAACCTAACACCTCACGGCACGAGCTGACGACAACCATGCAGCACCTTGAAAAATGTCCGAAGAAAAGTCTATTTCTAAAACTGTCATTTCCCATTTAAGCCTTGGTAAGGTTCCTCGCGTATCATCGAATTAAACCACATAATCAACCGCTTGTGCGGGCCCCCGTCAATTCCTTTGAGTTTCAAACTTGCG
+
CCCCCFFFGGGGFFGGGGCGE<EFGFEAFE<@E<CFGGEGBFFFCG9,CFGGCFFEGFGGGGGGGEGCECFFFGCFFGECFFGGGCGD:FFGGGGG7FGFF=AFFFGGG9F,CEFGGGGE,9?<AFEGGGGD7FCCG@FDGCFCC9B,>9D8CDAFGGGFD8FFFAFGGGFEGAF8,,=<,@CFCF@F,,@C;CFGFFA;>DFDBCFF<F:F<<<BDFGFFAFEFCFEC@CE<:>CCFEB<FB;FF8:?<C<<+>*B8C7CCCFGGGGEGGGE8:CC5:<+<CF7<+8FGGGG:+02C7C*
@M01751:259:000000000-C669V:1:1102:8366:23992 1:N:0:AGAGTC
CGCTGATACGTCATCCCCACCTTCCTCCGGTTTGTCACCGGCAGTCTCCTTAGAGTGCCCACCATAACGTGCTGGTAACTAATGGCAAGGGTTGCGCTCGTTGCGGGACTTAACCCAAAATCTCACGACACGAGCTGACGACAGCCATGCAGCACCTGTGTGCAGGTTCTCTTTCGTGCACCAAACCATCTCTGGTAAGTTCCTGCCATGTCAAAGGTGGGTAAGGTTTTTCGCGTTGCATCGAATTAAACCACATCATCCACCGCTTGTGCGGGTCCCCGTCAATTCCTTTGAGTTTCAA
+
CC@CCD<EC,CFDFFC<DFFE8AFC,,,@76F7BDDDA<FC7FEFA<CFA<FDEFGFGCFGCEFC<FGG<DFFC@GFFCE9EFGF88CCFGEGGFE7F:@FDG@+B@CFCEFEEEECD,4,B<BE9FFGCB::@@:D=FDGDECGGD>F8DFFGF,DCCF9<FGCFGACF9D@FFG,3@F,DFF,>DG,@@7@,?F9@CCG@@CGFFFEGE@FGGGF<FFC@FCCFCG?EF<F=7C7<:9FC8@*ACFGC9EC@8<+<<CFDE;CC?EC;C+8>*2/*2;*1128<00+AC9++;<:<++3
@M01751:259:000000000-C669V:1:1102:22549:24120 1:N:0:AGAGTC
TCTGTGAAACAGGATTAGATGCCCTGGTAGTCCACGCCGTAAACGATGTCGACTTGGAGGTTGTTCCCTTGAGGAGTGGCTTCCGGAGCTAACGCGTTAAGTCGACCGCCTGGGGAGTACGGCCGCAAGGTTAAAACTCAAATGAATTGACGGGGGCCCGCACAAGCGGTGGAGCATGTGGTTTAATTCGAAGCAACGCGAAGAACCTTACCTGGCCTTGACATGATGAGAACTTTCCAGAGATGGATTGGTGACTCCGGGCACTAAGACCCAGGTGCTGCATGGCTGTCGTTAGCTGCTG
+
-@CCCGGGGGGGGGGGGGGGEGEFGGDFGGGFEEFCCCF+FEEGGGGFGFGF7FGFEGGGGGDGFGG9FFECFGGGGGG7C<FEF>FEFGGGFG>FFEEFGE9,8+@:C>+=@FEEGC=DF@:@=CF7>DFFFGFGGDFCGFG9,>,<,3@FGDEGF5>C:CEDC7FCE<FC**<C8?,<C+=+??,F<<,=*CCF7C588E>5A>FG+<F?+:858@8++0<?+++3<<3C+<:<CFC++*;<9887388::C+3+38C*/2;@+<FF+**2**236+29@7?FF68CF@C*;820+++2
@M01751:259:000000000-C669V:1:1102:24055:24234 1:N:0:AGAGTC
CGCTGATACGTCATCCCCACCTTCCTCTCTACTTGCGTAGGCAGTCTCACTAGAGTCCCCAACTTAATGATGGCAACTAGTGACAGGGGTTGCGCTCGTTGCAGGACTTAACCTAACACCTCACGGCACGAGCTGACGACAACCATGCAGCACCTTGAAAAATGTCCGAAGAAAAGTCTATTTCTAAACCTGTCATTTCCCATTTAAGCCTTGGTAAGGTTCCTCGCGTATCATCGAATTAAACCACATAATCCACCGCTTGTGCGGGCCCCCGTCAATTCCTTTGAGTTTCAAACTTGCG
+
@CCCCGGGGGFGGC;CF<FFEFG?FGFCCFE-CCE<FGGGGFEGFFCDFGGGGFFGGF,FFGF@FGGGGGFGGGFGGGGGFGFFFGGDCCFGGFD+,8>F,BFGGGGGGGGA,CFG,EE@,<F,BFF:BFGCGGGGGGGCCE<BFDF8FFDFFCA,,DFFFGG,,CD=CFFEFFFF<CAGGGCFFGFGGGCGD:G9F;;FFFGGGGGGFG@FFGGFFE:<FC,@FFEGFGGFCC<:F+7*?CFFG*=:6BC<F?C:2**4;CF8+2?5=**2*:**;*0<C99ECFCF9CF7+<@9AC+?:
@M01751:259:000000000-C669V:1:1102:16195:24351 1:N:0:AGAGTC
CGCTGATACGTCATCCCCACCTTCCTCTCTACTTGCGTAGGCAGTCTCACTAGAGTCCCCAACTTAATGATGGCAACTAGTGACAGGGGTTGCGCTCGTTGCAGGACTTAACCTAACACCTCACGGCACGAGCTGACGACAACCATGCAGCACCTTGAAAAATGTCCGAAGAAAAGTCTATTTCTAAACCTGTCATTTCCCATTTAAGCCTTGGTAAGGTTCCTCGCGTATCATCGAATTAAACCACATAATCCACCGCTTGTTCGGGCCCCCGTCAATTCCTTTGAGTTTCAAACTTGCG
+
CCCCCGGGGGGGGGGGGGGGGGGGGGGGGGGGGGGGGGGGGGGGGGGGGGGGGGGGGGGGGGGGGGGGGGGGFGGGGGGGGGGGGGGGGGGGGGGCGGGGGGGGGGGFGGGGGGGGGGGGFGGFGGGGDGGGGGGGGEGGGGGGGGFFGGGGGGGGAGGGFGCFAGGGGGGGGGGFGGFGGGGGGGGFG,DFGFAFFGFGGGFGGGCFFGGF?FFFEFGFG:CC<:<EGDCG9F92FFCCGGGGGF8FFFGCF93<C=CECCG+<CEDEEGGGGEGGEFGG+2ACEGGGFGGGGGDFGE<5
@M01751:259:000000000-C669V:1:1102:11646:24592 1:N:0:AGAGTC
CGCTGATACGTCATCCCCACCTTCCTCCGGTTTGTCACCGGCAGTCTCCTTAGAGTGCCCACCATAACGTGCTGGTAACTAAGGACAAGGGTTGCGCTCGTTACGGGACTTAACCCAACATCTCACGACACGAGCTGACGACAGCCATGCAGCACCTGTGTCAGAGTTCCCGAAGGCACCAATCCATCTCTGGAAAGTTCTCTGCATGTCAAGGCCTGGTAAGGTTCTTCGCGTTGCTTCGAATTAAACCACATGCTCCACCGCTTGTGCGGGCCCCCGTCAATTCATTTGAGTTTTAACC
+
CCCCCGGGGGGGGGFFGGGGGGGGGGGFGGFGGGGGGGGGGGGFGGGGGGGGGGGGGGGGGGGGGGGGEGFGFCGGGGEGGGGGGGGGCFGGFGGGGGGGGGFGGGGFGGGGGGGGGGGGGGGCFGGGDGCGCFGGFFGDDECCFEGGGGGFEFGGGGG?FFEGGCEGGFGE:F:7CGCGGGGGGGGG9FFGFGGGDFGGG9FF@CCCCAFGD7F,CCFGGGGGGGGFFGGGGGGGGGGFBGE<E9FGGFGGGEEF?E8CF688C:EEF7?>EEED8:CEE5AC<<FGGF?+;:CF7EFF+
@M01751:259:000000000-C669V:1:1102:9051:24660 1:N:0:AGAGTC
TCTGTGAAACAGGATTAGATACCCTGGTAGTCCACGCCGTAAACGATGCTAACTCGTTTTTGGAATGTAAGTTTCAGAGACTAAGCGAAAGTGATAAGTTAGCAACCTGGGGAGTACGAACGCAAGTTTGAAACTCAAAGGAATTGACGGGGGCCCGCACAAGCGGTGGATTATGTGGTTTAATTCGATGATACGCGAGGCACCTTACCAAGGCTTAAATGGGAAATGACAGGTTTAGAAATAGACTTTTCTTCGGACCTTTTTCAAGGTGCTGCATGGTTGTCGTGAGCACGTGCCGTGG
+
CCCCCGGGFGGGG?FFGFCFF9FFCEEG9EGFFFEFGGEGEFFGEGGG;<CEFAFCE868D@CCFFEFGF9CDF,<EEFGCCEGFDGCEG=CFFGFGFGGGG9,6CCFGGGG7:=FCFFG@:BCFGEEFFGFFEE<<FFFGG@<<FG<BFECF7+>@C7F@ECFCC@<F@:,@@88FG<*>FFFFCCGFGCCECEEGCC**4*4+7?<,?2<F<:+<BCGFGE@24<A7+++;+<C8@8@EGGG?6@ACCG7C7;*;::EG79:+3<98<A:720AF9FGGGGFEF*0?C+0*;C*;=E=*
@M01751:259:000000000-C669V:1:1102:15900:24828 1:N:0:AGAGTC
CGCTGATACGTCATCCCCACCTTCCTCTCTACTTGCGTAGGCAGTCTCACTAGAGTCCCCAACTTAATGATGGCAACTAGTGACAGGGGTTGCGCTCGTTGCAGGACTTAACCTAACACCTCACGGCACGAGCTGACGACAACCATGCAGCACCTTGAAAAATGTCCGAAGAAAAGTCTATTTCTAAACCTGTCATTTCCCATTTAAGCCTTGGTAAGGTTCCTCGCGTATCATCGAATTAAACCACATAATCCACCGCTTGTGCGGGCCCCCGTCAATTCCTTTGAGTTTCAAACTTGCT
+
CCCCCGGGGGGGGGGGGGGGGGGFGGGGGGGGGGGGGGGGGGGGGGGGGGGGGGGGGGGGGGGGGGGGGGGFGGGGGGGGGGGGGGGGDGGGGGGGGGGFGCGGFFFGGGGGGGGGGGGDEGGGGGG7FGGGGGGGGGGGGDCGGGGGGGDGGGGGGFGCFGGGGGGGGGGGGGGGFFGGGGFGGFEGGGGGGFGFGGGBCGGGGGGGGFGGFCGGGFFGGGGFFEGGGGGDFGGGGGGGGGGDFGGCEGFG?CGG6BCGDEG?FEGGGGCEGD1;CEGGC9@FGG<FGGG7@?CFG7+<+
@M01751:259:000000000-C669V:1:1102:14236:24864 1:N:0:AGAGTC
CGCTGATACGTCATCCCCACCTTCCTCCGAGTTGACCCCGGCAGTATCCCATGAGTTCCCACCATTACGTGCTGGCAACATAGAACGAGGGTTGCGCTCGTTGCGGGACTTAACCCAACATCTCACGACACGAGCTGACGACAACCATGCACCACCTGTATAGAGACCTTGCGGGGCGACTGTTTCCAGACGTTTCCTCTATATGTCAAGCCTTGGTAAGGTTCTTCGCGTTGCATCGAATTAATCCGCATGCTCCGCCGCTTGTGCGGGTCCCCGTCAATTCCTTTGAGTTTTAGCCTTT
+
CCCCCGGGGGGGGGGGGGGGGGGGGGGGGGGGGGGGGGGGGGGGGGGGGGGFEFGCFGGGGGGGGGGGGGGGGGGGGGGGGGGGGGGGGGGG?FFGGGGGGGGGGGGGGGGGGGGFEGGGGFBEFGGGGGGGGEGGGGGGGGGGGGGGGGGGGGGGGFG;FFFGFGGGFG9FCGGGGGGGGGGGGGGGFFFGGGGGCFCFFCC9C@0<<9AEGGGGFE?C6FGCFGE5*CGGGGFGG5FGGGFGG?C5;EGGGGFFEDGCC>E>FGG**8ECGGC8EGDEFGCCE?E7<8C7CG76@6<E+
@M01751:259:000000000-C669V:1:1102:16497:24871 1:N:0:AGAGTC
TCTGTGAAACAGGATTAGATACCCTGGTAGTCCACGCCCTAAACGATGATAACTCGATGTTGGCGATAGACAGCCAGCGTCCCAGCGAAAGCGTTAAGTTATACACCTGGGGAGTACGCCCGCAAGGGTGAAACTCAAAGGAATTGACGGGGGCCCGCACAAGCGGAGGAGCATGTGGTTTAATTCGATGATACGCGAGGAACCTTACCCGGGCTTGAAAGTTAGGGAAGGATGCAGAGACGCATCCGTCCTTCGGGACACGAAACTAGGTGCTGCATGGCTGTCGTCAGTCCGCGCCGTG
+
CCCCCDDFGGFG8<EFGGG9FFGFFGGGGGGFFFGGDFEGGGGDFG@EDFGGDFGGGGFGGGGDG7FFBFGGGGGGFGGFEG:F8CFGGGGGGFFEFGFGGC,CFFFGGGGGGGGGGGGG7FGCFEC@BCFFGGCFFFCGGGGF8,5CFCCGGEC>FEE@7BFGGDE@FDGCFCF?<E,CFGCCC@FFFGC::FFCFECG>@GC+0<:A<8?EEECE6C7<<9+0*/:5;CC@6*3AFF6EG58>8<C8/8E:@EEGEGGG5*1*1<::+26C9C6++2*2**0<*;/:80++***2:E5=
@M01751:259:000000000-C669V:1:1102:18316:24893 1:N:0:AGAGTC
CGCTGATACGGTCATCCCCACCTTCCTCACTGTTTGCACAGGCAGTCTGTTTAGAGTCCCCACCATTACATGCTGGCAACTAAACATAGGGGTTGCGCTCGTTGCGGGACTTAACCCAACACCTCACGGCACGAGCTGACGACAGCCATGCAGCACCTAGTTTCGTGTCCCGAAGGACGGATGCGTCTCTGCATCCTTCACTAACTTTCAAGCCCGGGTAAGGTTCCTCGCGTATCATCGAATTAAACCACATGCTCCTCCGCTTGTGCGGGCCCCCGTCAATTCCTTTGAGTTTCACCCT
+
CCCCCGGGG8FFGGGGGGGGGGGGGGGGGGGGGGGGGGGGGFGGGGGFGGGGGGGGGGGGGGGFGCGGGGGGGGFFGGGGGGGGGGGGGGGGGGGGGGGGGGGGGGGGGGGGGGGGGGGDGGGCFGGGGGGGGGGGGGGGGGGGGGGGGFGGGGGGGGGGGGGGGGGGGFFGGGGGGGGDFEEGGEGECFCFFFCGGGGGFBFGGGGGGGGGGGFCEGGGGGGGG9<FFGGCEDEEFFGCFD6EGGGGC@FGE+<++<<CF8>EE>F6EEGGEEECGG8;EEGGFGCFG+<809CC:CGC5
@M01751:259:000000000-C669V:1:1102:13538:24923 1:N:0:AGAGTC
CGCTGATACGTCATCCCCACCTTCCTCCGGTTTGTCACCGGCAGTCTCCTTAGAGTGCCCACCATAACGTGCTGGTAACTAAGGACAAGGGTTGCGCTCGTTACGGGACTTAACCCAACATCTCACGACACGAGCTGACGACAGCCATGCAGCACCTGTGTCAGAGTTCCCGAAGGCACCAATCCATCTCTGGAAAGTTCTCTGCATGTCAAGGCCTGGTAAGGTTCTTCGCGTTGCTTCGAATTAAACCACATGCTCCACCGCTTGTGAGGGCCCCCGTCAATTCATTTGAGGTTTAACC
+
CCCCCGGGGGGGGGGGGGGGGGGGGGGGGGGGGGGGGGGGGDGGGFFFGGGFFGGGGGGGGGGGGGGGGGGGGGGGGGGGGGDGGGGGGFGGGCFGGGGGGGGGGGGGGGGGGGFDEGGGFFA?FGGGGGGCDCFFGFG@FGGCGGGGGGGGGAFGFGGEFGGGGGGFGGG7FFGGGGGGGG7FGFGGFGFDGGGGFFGGGFDBFGG@FFGGFGGEC7CFD@CDEBEDGGGGGGFCEGFF7F7ECGGGGGGF8E3CF<CCFC*::CFF+++2*?EC>CE8A8EGGGG7<F72**38FFFDC
@M01751:259:000000000-C669V:1:1102:9321:25022 1:N:0:AGAGTC
TCTGTGAAACCGGATTAGATACCCTGGTAGTCCACGCCCTAAACGATGATAACTCGATGTTGGCGATAGACAGCCAGCGTCCCAGCGAAAGCGTTAAGTTATCCACCTGGGGAGTACGCCCGCAAGGGTGAAACTCAAAGGAATTGACGGGGGCCCGCACAAGCGGAGGAGCATGTGGTTTAATTCGATGATACGCGAGGAACCTTACCCGGGCTTGAAAGTTAGTGAAGGATGCAGAGACGCATCCGTCCTTCGGGACACGAAACTAGGTGCTGCATGGCTGTCGTCAGCTAGTGCCGTG
+
CCCCCGGGGGGGGGGGGGGGGGGGGCEFGGGGGGGGD@CCGGGGGGGG9ECFFGGEFFGGGGFGEDFGGGGFGGGGGGGGGBFGGGGGGGGGGGGGGGGGGGGGGGGGGGGGG:FGFGGGGCCFGGGGCEGGGGGGGGGGGGGGFGGABEGGGGFGCG*<B:FEGCEEF<B:F9<CBFF:FF:<AFGEGGE@:,=FGDEGGGCFGGGGGGEECE>*8C?CFGG?CEE@FFDECGDFC78:>EG**:0;@CEGG?*;ECCFDGC?8:CFGFGFFG7++++;;6:C9@FDEEG++++02<:*:
@M01751:259:000000000-C669V:1:1101:19855:1280 1:N:0:AGAGTC
CGCTGATACGTCATCCCCACCTTCCTCTCTACTTGCGTAGGCAGTCTCACTAGAGTCACCAACTTAATGATGGCAACTAGTGACAGGGGTTGCGCTCGTTGCAGGACTTAACCTAACACCCCACGGCACGAGCTGACGACAACCATGCATCACCTTGAAAAATGTCCGAAGAAAAGTCTATTTCTAAACCTGTCATTTCCCATTTAAGCCTTGGTAAGGTTCCTCTAGTATCATTGAATTAAACCACATATTCCACCTCTTGTGCGGGCCCCCGTCAATTCCTTTGAGTTTCACACTTGCG
+
CCCC9CEGDDFGGGGGFDFEFFGGGGGGFGFGCFFFE:7C@CF;EC9FFGGGGGGGF9FGDGEGFFGGGEF9EGGG7FFGGGGFF97C+FGGF+@FC:BF8FG<FDGEFAEGGGGGGGEE+4BCFD+8@+B+@4A9F===+CFEECCFF,AF<BFFBFGFAFG<8C,3>>F@7FF,,@DAFC9@,@FGC7D:=<@;FFAA:?,DC;C9FFGGCGG22>,@FFGF@,2,@C9;;;,2?BBCFECGC8FFG7++5>;+=*=CG+>6988::?*??ECEE5?++3:C?<95AEF+<+07E7FC)
@M01751:259:000000000-C669V:1:1101:19429:1369 1:N:0:AGAGTC
CGCTGATACGTCATCCCCACCTTCCTCCGGTTTGTCACCGGCAGTCACCTTAGAGTGCCCACCCGAAGTGCTGGCAACTAAGATCAAGGGTTGCGCTCGTTGCGGGACTTAACCCAACATCTCACGACACGAGCTGACGACAACCATGCACCACCTGTCTCAACTTTCCCCGAAGGGCACCTAACGCATCTCTGCCTCGTTAGTTGGATGTCAAGACCTGGTAAGGTTCTTCGCGTTGCTTCGAATTAAACCACATACTCCACTGCTTGTGCGGGTCCCCGTCAATTCCTTTGAGTTTCAG
+
CCCCCGGGGGGGGGGGGGGGGGGGGGGGGGGGGGGFGGGGGGGGGGGGFGGGGGGGGGGDGGGGGGGGGGGGGGGGGGGGGGGAFGGGFCGGGGGCEGG=7=FG7F7@FGGGGFGG?GGC<?FFFDEGCEGD>FEEGGGGGGGGGGGFGGGGCF@<<8DFGG=FGGCCFFFGDEED7FGGFGGFFEFGFGFGGGGGFGCGGGDFG9CF@EFFFEFDFCFCFFG<C@<EGFC7@C8CEGDCF?>F>CCC:CGGGGGGGGC:C:6ECFEGC8+:ECEGDCFC=CCE8FGCFGGA977ECC7F7
@M01751:259:000000000-C669V:1:1101:19254:1509 1:N:0:AGAGTC
CGCTGATACGTCATCCCCACCTTCCTCCGGTTTGTCACCGGCAGTCCCATTAGAGTGCCCTTTCGTAGCAACTAATGGCAAGGGTTGCGCTCGTTGCGGGACTTAACCCAACATCTCACGACACGAGCTGACGACAGCCATGCAGCACCTGTGTTACGGCTCTCTTTCGAGCACTCCTCTATCTCTAAAGGATTCCGTACATGTCAAAGGTGGGTAAGGTTTTTCGCGTTGCATCGAATTAAACCACATCATCCACCGCTTGTGTGGGTCCCCGTCAATTCTTTTGAGTTTCAACCTTGCG
+
CCCCCGGGGEEFGGG9EDF@FGFGGGAFFDFGGGGCGGGEGECFGGGGGGGGGGGFGGGGEFFGDFCFGGGGFGGGGGGGFF7BCCFGCGGGGGG?FGGGGGGFFDGGGGGG<FF<EECGGGGGGGGGGGGGGDGGGGGFG8FFACEG<FFFGAFFGDC7+3@B3EFGGFGGEGGGGGGGFGG;@,<<FFB@ECFGGGGCGG;F;FGCFFFFGC=BCGGFCGGGCEGDGEC7<CFCF6@F:9CFCGGGFFGG7@FG6?C*/*;C**/CGGFGGDGG*:ACE+3:C?*8<CFG7?FCCC>FC
@M01751:259:000000000-C669V:1:1101:14341:1510 1:N:0:AGAGTC
TCTGTGAAACAGGATTAGATACCCTGGTAGTCCACGCCGTAAACGATGCTAACTCGTTTTTGGAATGTAAGTTTCAGAGACTAAGCGAAAGTGATAAGTTAGCCACCTGGGGAGTACGAACGCAAGTTTGAAACTCAAAGGAATTGACGGGGGCCCGCACAAGCGGTGGATTATGTGGTTTAATTCGATGATACGCGAGGAACCTTACCAAGGCTTAAATGGGAAATGACAGGTTTAGAAATAGACTTTTCTTCGGACATTTTTCAAGGTGCTGCATGGTTGTCGTCAGCTCGTGCCGTGG
+
CCCCCGGGGGGGGGGGGGGFGGGGGFGGGGGGGGGGGGGGGDGGGGGGGGGGGGGGGGGGGGGGGGGGGGGGGGGGGGGGGGGGGGGGGGGGGGGGGGGGGGGGGGGGGGGGGGGGGG@FGGGGGGGGGGGGGGGGGGGGGGFFADGGGGGGGGGGGGGGGGGGGGEGGF9FGGGGGGGGGGGGFGGDFGFFFFGGGGCFGGGGGGGGGGGCFFGGGGFGGFEFGB+<F9FGCCGGGGGGCC9CCCF9EG@CFFG5:EE7CCGGG7CEGG6CFF66CG=FGEC7>F@EC@:@EGGD5EC7)
@M01751:259:000000000-C669V:1:1101:19179:1539 1:N:0:AGAGTC
TCTGTGAAACAGGATTAGATACCCTGGTAGTCCACGCCGTAAACGATGAATGCTAGGTGTTAGGGGTTTCGATACCCTTGGTGCCGAAGTTAACACATTAAGCATTCCGCCTGGGGAGTACGGTCGCAAGACTGAAACTCAAAGGAATTGACGGGGACCCGCACAAGCAGTGGAGTATGTGGTTTAATTCGAAGCAACGCGAAGAACCTTACCAAGTCTTGACATCCCTTTGACCGGACTAGAGATAGTCCTTTCCTTCGGGACAAAGGAGCCAGTTGGTGCATGTTTGTCGTCAGCTCGG
+
CC<<CFEFGFF@F@CEFFGCFGGC,@FGGGGEFFAEEGGGGGGGGGG8,CF9<9AA@;<EEFFGEECCDFC69CFFFFGGF<CF8@CGGFG,C<FGFCCE<CAGGDCE8CEGG77F7FBA9BE<BBFGDCGGGGCFAFEC,BEFCF8F<DCFG7:F7++B>F:+@@CFGF,@E<FB:;;EC9>FFGGGDBF9@15>:F@FGGD7BFB*=FFGG@C@FGD,,,?FEDEFGGGF?,,<CCE>:00097@<97+<AC+2:9:*888?E*;@6***/+2++<68*+32+0<@*2+;CE5*++25)
@M01751:259:000000000-C669V:1:1101:20417:1594 1:N:0:AGAGTC
TCTGTGAAACAGGATTAGATACCCTGGTAGTCCACGCCGTAAACGATGCTAACTCGTTTTTGGAATGTAAGTTTCAGAGACTAAGCGAAAGTGATAAGTTAGCCACCTGGGGAGTACGAACGCAAGTTTGAAACTCAAAGGAATTGACGGGGGCCCGCACAAGCGGTGGATTATGTGGTTTAATTCGATGATACGCGAGGAACCTTACCAAGGCTTAAATGGGAAATGACAGGTTTAGAAATAGACTTTTCTTCGGACATTTTTCAAGGTGCTGCATGGTTGTCGTCAGCTCGTGCCGTGG
+
CCCCCGGGGGGGGFFFGGGGGGGGGFGGGGGGGGGGGGGGGGGGGEGGGGGGGGGGFGGCFGGGGGFGFGCFGGGGGGGGGGG9<FGGGGGGGGGGGGGGGFGGGGGGGGGGGGDFFFCFEGGGDE<FFGGGGGGGG,AFG?FEEFFGGGGDGCFGGD@FEGGGGGGGDF9=>BFGGGFGCFFFGGGFE9FFGGFDGGCGDGGGGGFFGF::C*C<FCGGFFEFFFFFFFDGGGGGFG6E7<@FG6<CFFGGGDCC5?59EGGGFGGGDF+ACC+AF7*<E=EGCG;*:CGGGGFEF:9C)
@M01751:259:000000000-C669V:1:1101:12723:1693 1:N:0:AGAGTC
CGCTGATACGTCATCCCCACCTTCCTCTCTACTTGCGTAGGCAGTCTCACTAGAGTCCCCAACTTAATGATGGCAACTAGTGACAGGGGTTGCGCTCGTTGCAGGACTTAACCTAACACCTCACGGCACGAGCTGACGACAACCATGCAGCACCTTGAAAAATGTCCGAAGAAAAGTCTATTTCTAAACCTGTCATTTCCCATTTAAGCCTTGGTAAGGTTCCTCGCGTATCATCGAATTAAACCACATAATCCACCGCTTGTGCGGGCCCCCGTCAATTCCTTTGAGTTTCAAACTTGCG
+
CCCCCGGGGGGGGGGGGGGGGGGGGGGGGGGGGGGGGGGGGGGGGGGFGGGGGGGGGGGGGGGGGGGGGGGGGGGGGGGGGGGGGGGGGGGGGGGGGGGGGGGGGCFGGGGGGGGGGGGGGGGGGGGGGGGGGGGGGGGGGGGGGGGGGGGGGGGGGGGGFGGGGGGGGGGGGGGGGGGGGGGGGGGGGGGFGGGGGGFFGGGAFGDFG7FFCCEGGGGGGGGGGGGGGGGGCFGCGGFECFGGGGGGFFGGGGGGGGGGGGF8C=5=GGGGGGGGGGGGGGGGGFFFGGGC7FGGGGFG3
@M01751:259:000000000-C669V:1:1101:14435:1781 1:N:0:AGAGTC
CGCTGATACGTCATCCCCACCTTCCTCCGGCTTATCACCGGCGGTTCCTTTAGAGTACCCAACTAAATGATGGTAACTAAAGGCGAGGGTTGCGCTCGTTGCGGGACTTAACCCAACATCTCACGACACGAGCTGACGACAGCCATGCAGCACCTGTGTTCCAGTCCCCGAAGGGAAGAGATCCATCTCTGGAAATCGTCCGGACATGTCAAACGCTGGTAAGGTTCTGCGCGTTGCTTCGCATTAAACCACATGCTCCACCGCTTGTGCAGGCCCCCGTCAATTCCTTTGAGTTTTAACC
+
CCCCCGGGGGGGGGGGGGGGGGGGGGGGGGGGGGGGGGGGGGGCFGEGGGGGGGGGGGGGCGGGGGGGGGGGGGGGGGGGGFFGGGGGGGGDGGGGGGGGGGGGGGGGGGGGGGGGGGGGBDEFGGGGGDGGGGGFGGGGGEGGGGGFGDGGGGCGGGGGGGGFFFGGGGGGGGGGGGGG?AAEGGGCFGGGGGGFGEFFGGGGGGCFGGGGGGEDCDEGGFGGGG?FFGDE>CCGEFGGG*/;EGGF7@=C;<EFE:8+;C5EEEFGECC7CCCGGGGG55CCCFG9FFC+::?FFGFF7
@M01751:259:000000000-C669V:1:1101:20042:1838 1:N:0:AGAGTC
TCTGTGAAACAGGATTAGATACCCTGGTAGTCCACGCCGTAAACGATGCTAACTCGTTTTTGGAATGTAAGTTTCAGAGACTAAGCGAAAGTGATAAGTTAGCCACCTGGGGAGTACGAACGCAAGTTTGAAACTCAAAGGAATTGACGGGGGCCCGCACAAGCGGTGGATTATGTGGTTTAATTCGATGATACGCGAGGAACCTTACCAAGGCTTAAATGGGAAATGACAGGTTTAGAAATAGACTTTTCTTCGGACATTTTTCAAGGTGCTGCATGGTTGTCGTCAGCTCGTGCCGTGG
+
CCCCCGGGGGGGGFFGGGGGGGGGGGGGGGGGGGGGGGGGGGGGGGFGGGGGGFGGCFGGFGGGGGGFGGGFDEGFGGGGGGGEGGGGGGGGGGGGGGGGGGGGGGFGGGGGGGGFFGDGGGGGGEGGGGGGGGGGGGGGGGGGGGGGECFEEGCFEGGGGGGGGGFEGGFCEGFGGGFGGGCFGGFGGGFFGGGGGCEGDGFFGGGFGGGGGGGFFAEFGGGGDEGCFFFFGGGGGFFGCGGGGGFGCFFFGGC8CEGGGGGGGGEGC?EDCFGGGGCGGEG?EFFGD?7+:C=C=EDG)
@M01751:259:000000000-C669V:1:1101:10574:1896 1:N:0:AGAGTC
TCTGTGAAACAGGATTAGATACCCTGGTAGTCCACGCCCTAAACGATGTCAACTGGTTGTTGGGTCTTAACTGACTCAGTAACGAAGCTAACGCGTGAAGTTGACCGCCTGGGGAGTACGGCCGCAAGGTTGAAACTCAAAGGAATTGACGGGGACCCGCACAAGCGGTGGATGATGTGGTTTAATTCGATGCAACGCGAAAAACCTTACCCACCTTTGACATGTACGGAATCCTTTAGAGATAGAGGAGTGCTCGAAAGAGAGCCGTAACACAGGTGCTGCATGGCTGTCGTCAGCCCGT
+
CCCCCGGGGGGGGGGGGGGGGGGGGGGGGFGGGGGGGGGGGGGGGGGGFGGGGGGGGGGGGGGGGGGGGGGGGGGGGFGGGGGGGGGGGGGGGGGGGGGGGGGGFGGGGGGGGCFGGGGGGGGEGGGGGFGGGGGGGGGGGFG<=FDFGGGGGGEGEGGGFGGGGGGGGGGCFCFGGDGGGGD7FFGGGGGGGGGGGGGDEGGGGGGGGGFGFFCFGCCEGGGCFFGF>EEF<CC<F99:CECGGGGGGCFFFGECE6?EFEDGCC:CGGGGGGFFG7+7<CCFGCF?5CFGGFGG6*/9)
@M01751:259:000000000-C669V:1:1101:23142:1957 1:N:0:AGAGTC
CGCTGATACGTCATCCCCACCTTCCTCCGGTTTGTCACCGGCAGTCCCATTAGAGTGCTCAACTGAATGTAGCAACTAATGGCAAGGGTTGCGCTCGTTGCGGGACTTAACCCAACATCTCACGACACGAGCTGACGACAGCCATGCAGCACCTGTGTGCAGGTTCTCTTTCGAGCACCACACCATCTCTGGTAAGTTCCTGCCATGTCAAAGGTGGGTAAGGTTTTTCGCGTTGCATCGAATTAAACCACATCATCCACCGCTTGTGCGGGTCCCCGTCAATTCCTTTGAGTTTCAACCT
+
CCCCCGGGG@EFEGGGGGGDGGGGGCGGGGGGGGGGDFGGGGGGGGGGGGGG9FECFGCFGGGGGGFGGGAAFEGGFGGGGGCFGDFGGFEGGGE,+CDEE7CFDGGGGGFFGGG+4B<AFGGGGGG+8C:FGDFGGG@=@@FGG8FFA<><D<8FCAFGDAEFGBEF<FFDGFCGGGGF*@EGGFG,DEFGGGGGGGGGGDG77?<FGGGEGDF<FEFGFF?FGGFFG*CCGC7FGFF7CC8CG?EF****8@<CGGGGG55?**0+<C82:EGF:C/;C5CFGGFGG?FCFCFG?+:C6
@M01751:259:000000000-C669V:1:1101:12043:1972 1:N:0:AGAGTC
TCTGTGAAACCGGATTAGATACCCTGGTAGTCCATGCCGTAAACGTTGGGCGCTAGGTGTGGGCCGCATTCCACGTGGTCCGTGCCGCAGCTAACGCATTAAGCGCCCCGCCTGGGGAGTACGGCCGCAAGGCTAAAACTCAAAGGAATTGACGGGGCCCCGCACAAGCGGCGGAGCATGCGGATTAATTCGATGCAACGCGAAGAACCTTACCAAGGCTTGACATGCAGGGAAATCCTCCAGAGATGGTGGGTCCGCAAGGGTCCTGCGCAGGTGGTGCATGGTTGTCGTCAGCTCGTGT
+
CCCCCGGGFFGGGCCCGGEFFGGGDEFGGGGGGGGGGAFGGGGGGFGFGGGGGGGGGGGEFGGGGGGCGGGGGGGGGGGFGGGG:FGGGGGGGGGGGGGGGGFFGEEFGGGGGGGGGGGGGGGGDGGGGEGGGGGGGGGGGGGGGGCEFFFGGGCGGGGGGGBEGDFGGEGGDFGGGGGGGGGEGDGGCGCCCFFEDGGGGGGGGG?EFGGGGGGGGGGGGGGCCFGF6A*:FGGF:FGFFGGGGGGGCGFEEGGGEGDC/8CGGEFGGEG=EGC6CEGGFC9:@CEGGGGGF5++3*)1/
@M01751:259:000000000-C669V:1:1101:14772:1973 1:N:0:AGAGTC
TCTGTGAAACAGGATTAGATACCCTGGTAGTCCACGCCCTAAACGATGTCAACTGGTTGTTGGGTCTTAACTGACTCAGTAACGAAGCTAACGCGTGAAGTTGACCGCCTGGGGAGTACGGCCGCAAGGTTGAAACTCAAAGGAATTGACGGGGACCCGCACAAGCGGTGGATGATGTGGTTTAATTCGATGCAACGCGAAAAACCTTACCCACCTTTGACATGGCAGGAACTTACCAGAGCTGGTTTGGTGCTCGAAAGAGAACCTGCACACAGGTGCTGCATGGCTGTCGTCAGCTCGT
+
CCCCCGGGGGGGG@CCFAFGGFGGGGGGGGGDFGGGDGGGGGGGGGGGGGGGGGGDFGEFGGFGGFGFGGGGG9DEFDFFECFGGGGD8FGG:FGGGD<EF,CFGFE=FCCDFEEGGGGGG7CFEEG7<FG?@FGFC=DF?A,BDFF9FGEGEDCF>FGGGDEE,DFEGDCC>::F9FGGGFFF,<FFGGGG@CFCEF:FFFCCEGFG::,4:FEFFGCFFCA:8CC5::C6?CC?+<+2**+<0;<**2;5C:E8*;8/88?CCFFAC@CC*//:<C6CCG+<<8FE=89;FC526?F5>
@M01751:259:000000000-C669V:1:1101:16000:1984 1:N:0:AGAGTC
TCTGTGAAACAGGATTAGATACCCTGGTAGTCCACGCCGTAAACGATGTCGACTTGGAGGCTGTTCCCCTGCGGAGTGGCTTCCGGAGCTAACGCGTTAAGTCGACCGCCTGGGGAGTACGGCCGCAAGGTTAAAACTCAAATGAATTGACGGGGGCCCGCACAAGCGGTGGAGCATGTGGTTTAATTCGATGCAACGCGAAGAACCTTACCTGGCCTTGACATCCAGAGAAATTAGCAGAGATGCTTTGTTGCCTTCGGGAACTCTGAGACAGGTGCTGCATGGCTGTCGTCCGCTCGGG
+
CCCCC<FFFGFGGGG9FGGFGFGGFFGGGGGCFGGGGGGG7CFGGG<DFGGGGEG,EDECFCCFGFGGGFG8FF>7FFGEF@FGGGGGGGFCECCGGGEFGFGCGGGGGCCFG?FEFEFGG>F7F@CGDG,FEFGGG=FFFGGCC9<<,EC:CCGEGFEB@@FEGF@<**1<CCE:B<?FFFCC7:::?:?F@CGGG5:8C*C5CCFGC7@E9FGGCFF69?C@CE<<E*803+<CCFFG?>C<CCCEFF+08+<@96CC8CEC+::9+9AF66C<EEFCF6C+;82**38;=7:C*:5)1
@M01751:259:000000000-C669V:1:1101:13482:2110 1:N:0:AGAGTC
TCTGTGAAACCGGATTAGATACCCTGGTAGTCCACGCCCTAAACGATGATAACTCGATGTTGGCGATAGACAGCCAGCGTCCCAGCGAAAGCGTTAAGTTATCCACCTGGGGAGTACGCCCGCAAGGGTGAAACTCAAAGGAATTGACGGGGGCCCGCACAAGCGGAGGAGCATGTGGTTTAATTCGATGATACGCGAGGAACCTTACCCGGGCTTGAAAGTTAGTGAAGGATGCAGAGACGCATCCGTCCTTCGGGACACGAAACTAGGTGCTGCATGGCTGTCGTCAGCTCGTGCCGTG
+
CCCCCGGGGGGGGGGGGGGGGGGGGGGGGGGGGGGGGGGGGGGGGGGGGGGGGGGGGGGGGGGGGGGGGGGGGGGGCGGGGGGGGGGGGGGGGGGGGGGGGGGGGGGGGGGGGGGGGGGGGGGGGGGGGGGGGGGGGGGGGD8AFFGFGGDDGGGGGGGGGGGGEGFGGEEGGGGFCFFGGGGGGGGGGGGGGGGGGGD7ECFGGGGGGGGGGGGGGGGGGGGGGGGG?FGFDCFGGGGGGGGGEEGCCGE59CGGDC88EG5=EGFCF6A++<@CF?9CF6EGGGC;CGGGGGGD5CDD)
@M01751:259:000000000-C669V:1:1101:11151:2155 1:N:0:AGAGTC
CGCTGATACGTCATCCCCACCTTCCTCCGGTTTATCACCGGCAGTCTCCTTTGAGTTCCCGACCGAATCGCTGGCAACAAAGGATAAGGGTTGCGCTCGTTGCGGGACTTAACCCAACATTTCACAACACGAGCTGACGACAGCCATGCAGCACCTGTCTCACGGTTCCCGAAGGCACTAAGGCATCTCTGCCGAATTCCGTGGATGTCAAGAGTAGGTAAGGTTCTTCGCGTTGCATCGAATTAAACCACATGCTCCACCGCTTGTGCGGGCCCCCGTCAATTCATTTGAGTTTTAACCT
+
CCCCCGGGGGGGGGGGGGGGGGGGGGGGGGGGGGGGGGGGGGGGGGCGGGGGGGGGGGGGGEGGG@88BFFGGGGGGGGGGGGGGGGGGGGFCFGGGGGGGGGGGGGGGGGGGGGGFGGGGGGGGFGGGGGDCGEGGGGGGGGGGGGGGGGGCFFGGGGGGGGGGGGGGGGGGGGG:FEGFFCGFGD<FGGFFDEGGGEGFG7CCGGGGGGGGGGGGGGGGGGGFBCF78EGGG5CGGGGFGFG?EFGGCGGGGC?FG+CCGGGGGGCEGC=:EG5C=C8**3<CEFFGF+*<:FGF02*0
@M01751:259:000000000-C669V:1:1101:21556:2182 1:N:0:AGAGTC
TCTGTGAAACAGGATTAGATACCCTGGTAGTCCACGCCGTAAACGATGTCAACTAGCCGTTGGAATCCTTGAGATTTTAGTGGCGCAGCTAACGCATTAAGTTGACCGCCTGGGGAGTACGGCCGCAAGGTTAAAACTCAAATGAATTGACGGGGGCCCGCACAAGCGGTGGAGCATGTGGTTTAATTCGAAGCAACGCGAAGAACCTTACCAGGCCTTGACATGCAGAGAACTTTCCAGAGATGGATTGGTGCCTTCGGGAACTCTGACACAGGTGCTGCATGGCTGTCGTCAGCTCGTG
+
CCCCCGGGGGGGGGGGGGGGGGFGGGGGGGGGGGGGGGGGGGGGGGGGGGGFGGGGGGGGGGGAFGEGGGGGGFGGDAFGGGGGDGGGGGGGGGGGGGEFGGGGGGGGEGGGGGGGGGGGGGGGGGGGGGGGGFGGGFGGGFFFDFGGGGGGGCCEEFGGGGGGGGGGGGGGCFGGGGGGGGGGGFGGGGGGGGCCFCFG>CCGGGGGGGGGFCC>EGF@CFGGGFGGD>*<FGGGGGGGGGCFGGGDGGGG=CFFFFGGCGGGG7<9:3<EFGGGEGFGGFFGC;CEF@FFGGGGG6*9*
@M01751:259:000000000-C669V:1:1101:18489:2273 1:N:0:AGAGTC
CGCTGATACGTCATCCCCACCTTCCTCTCTACTTGCGTAGGCAGTCTCACTAGAGTCCCCAACTTAATGATGGCAACTAGTGACAGGGGTTGCGCTCGTTGCAGGACTTAACCTAACACCTCACGGCACGAGCTGACGACAACCATGCAGAACCTTGAAAAATGTCCGAAGCAAAGTCTATCTCTAAACCTGTCATTTCCCATTTAAGCCTTGGTAAGGTTCCTCGCGTATCATCGAATTAAACCACATAATCCACCGCTTGTGCGGGTCCCCGTCAATTCCTTTGAGTTTCAAACTTGCG
+
AC@6AF<@A6E<CFC6CDF@FEEFDEEEA@FFEG<E+78CCCGCEE<FFGGGGDEGEE<F<F@C;FEA<F9FF8CFCFA<FGGGEF@::FE:CCCFGGGCEB<=8FFGG9F<CC<,=F,?,4BFDBFG7F=:CBF?EBFCCCGE+<C8=?,A<A<?FAFGGG<FF<DFEGG+DE,3FFA9F,@,<,@@FGGG9B;;@FCF<FBC<D@DFE@FFFGFF9BCF,,@<FGGE7B8<F>,?9@FG@FCB**3CF><C;C8988:BF*33;?:*28@5?GGE7++3CF+<<+2+++22A++<<:F5
@M01751:259:000000000-C669V:1:1101:12933:2301 1:N:0:AGAGTC
CGCTGATACGTCATCCCCACCTTCCTCTCTACTTGCGTAGACAGTCTCACTAGAGTCCCCAACTTAATGATGGCAACTAGTGACAGGGGTTGCGCTCGTTGCAGGACTTAACCTAACACCTCACGGCACGAGCTGACGACAACCATGCAGCACCTTGAAAAATGTCCGAAGAAAAGTCTATTTCTAAACCTGTCATTTCCCATTTAAGCCTTGGTAAGGTTCCTCGCGTATCATCGAATTAAACCACATAATCCACCGCTTGTGCGGGCCCCCGTCAATTCCTTTGAGTTTCAAACTTGCG
+
CCCCCGGGGGGGGGGGGGGGGGGGGGGGGGGGGGGGGGGGGGGGGGGGGGGGGGGGGGGGGGGGGGGGGGGGGGGFGGGGGGGGGGGGGGGGGGGGGGGGGGGGGGGGGGGGGGGGGGGG<FGGGGGGGGGGGGGGGGGGGGGGEGGGFFGGGGGGFFGGGGGGGGGGGGGGGGGGFGGGGGGGGGGGGGFGGGGGGGGGGGGGGGFGGGGGFGGGGGGGGGGGGGGGGGGG@BFFGDGGGGGGGGGGGGFFGGGG8:CEGGGFGEGGGGDGGGGGGGCFGGGGGF@GFFGFC:?FCECD)
@M01751:259:000000000-C669V:1:1101:11329:2321 1:N:0:AGAGTC
CGCTGATACGTCATCCCCACCTTCCTCTCTACTTGCGTAGGCAGTCTCACTAGAGTCCCCAACTTAATGATGGCAACTAGTGACAGGGGTTGCGCTCGTTGCAGGACTTAACCTAACACCTCACGGCACGAGCTGACGACAACCATGCAGCACCTTGAAAAATGTCCGAAGAAAAGTTTATTTCTAAACCTGTCATTTCCCATTTAAGCCTTGGTAAGGTTCCTCGCGTATCATCGAATTAAACCACATAATCCACCGCTTGTGCGGGCCCCCGTCAATTCCTTTGAGTTTCAAACTTGCG
+
CCCCCGGGCGGGGGGGGGGGGGGGGGGGGGGGGGGGGGGGGGGGGGDGGGGGGGGGGGGGGGGGGGGGGGFFCGGFGGGGGGGGGGGGGGGGGGGGGGGGGGGGGGGGGGGGGGGGGGGG8FGGGDGC@FEFGGGGGGGGGGGEGGFGGFGFGGGGGCGGGGGGGGGGGGGGGGGGGGGGGGGFGGFGGFGGGFGGGGFGCFCFDGFFFGGGDFCFGGFGFG7;FCEGE*69:CC:98EGGGFCGFGCEGGD?E9F885*=;ECGCC5=EGGGGEGC=9FGFG?C<0;FFGGGGFGE7**)
@M01751:259:000000000-C669V:1:1101:19775:2343 1:N:0:AGAGTC
CGCTGATACGTCATCCCCACCTTCCTCCGGTTTGTCACCGGCAGTCTCATTAGAGTGCTCAACTAAATGTAGCAACTAATGACAAGGGTTGCGCTCGTTGCGGGACTTAACCCAACATCTCACGACACGAGCTGACGACAGCCATGCAGCACCTGTGTTCAGGTTCCCTTTCGGGCACAACCAGATCTCTCCGGTCTTCCTGACATGTCAAGGGTAGGTAAGGTTTTTCGCGTTGCATCGAATTAATCCACATCATCCACCGCTTGTGCGGGTCCCCGTCAATTCCTTTGAGTTTTACTCT
+
CCCCCGGGGGGGGGGGGGGGGGGGGGGGGGGGGGGGGGGFGGGGGGDFGGGGGGGGGGFGGGGGGGGGGGGGGGGGGGGGGGFGGGGDGGGGGGGGGGGGGGCEGGGGGGGGGEGGGGGEFFGGGGGGGGGDGFGGGGGGGFFGGGGGGGGGFGGFGGGFFFFFDGGGGGGGDGGGGGGGDEGGGGFFGDGGG7<7CFFFGFFGGGDFFCAFGGFGEFFCFCFFFCFFGGDGGGGEF7EEG@8;FFG:CEFF@FGFDGGG*8:ECFGFF=CEGGGGGG=CG=CFG7EFGFGGEFG9C+7:D
@M01751:259:000000000-C669V:1:1101:8789:2351 1:N:0:AGAGTC
CGCTGATACGTCATCCCCACCTTCCTCCGGTTTGTCACCGGCAGTCTCCTTAGAGTGCCCACCATAACGTGCTGGTAACTAAGGACAAGGGTTGCGCTCGTTACGGGACTTAACCCAACATCTCACGACACGAGCTGACGACAGCCATGCAGCACCTGTGTCTGAGTTCCCGAAGGCACCAATCCATCTCTGGAAAGTTCTCTGCATGTCAAGGCCTGGTAAGGTTCTTCGCGTTGCTTCGAATTAAACCACATGCTCCACCGCTTGTGCGGGCCCCCGTCAATTCATTTGAGTTTCAAAC
+
CCCCCGGGGGGGGGGGGGGGGGGGGGGGGGGGGGGGGGGGGGGGFGFGGGGGGGGGGGGGGGGGGGGGGGGGGGGGFGGGFGGGGGGGFGDGGGGGGGGGGGGGDGGGGGGGGGGGGGGGGG<FGGGGGGGGGGEFGGGGGGGGGGGGGGGCDFGGGFGBFGGGGGGGFFGFGGGGGGGGGGGGGGGGGGGFFFGGGGFGGGFGGGGGGGGGGGGGGGGGGGGGCGFGGGGDGGGGGGGGG*B6EEGGGGGGGGGGCFC+AGGGC=FF8A5?/2:EEEG*C==CFGGGG99C5CFFGCFC4
@M01751:259:000000000-C669V:1:1101:8006:2409 1:N:0:AGAGTC
TCTGTGAAACAGGATTAGATACCCTGGTAGTCCACGCCGTAAACGATGTCAACTAGCCGTTGGAATCCTTGAGATTTTAGTGGCGCAGCTAACGCATTAAGTTGACCGCCTGGGGAGTACGGCCGCAAGGTTAAAACTCAAATGAATTGACGGGGGCCCGCACAAGCGGTGGAGCATGTGGTTTAATTCGAAGCAACGCGAAGAACCTTACCAGGCCTTGACATGCAGAGAACTTTCCAGAGATGGATTGGTGCCTTCGGGAACTCTGACACAGGTGCTGCATGGCTGTCGTCCGCTCGTG
+
CCCCCGGGGGGGGGGGGGGGGGGGGGGGGGGGGGGGGGGGGGGGGGGGGGGGGGGGGGGGGGGGGGGGGGGGGGGGGGGGGGGGGG7:FGGGGGGEGGGGGGGGGGGGGGGGGGGGGGGGGGGGGGGGGGGGGGG9FDFGGGGGGGGGGGGGDGGGGGGGGDGGGGGGGGGGGGGGFGGGG7FFGFFGGGFFGGGDGGGGDFGGGGGGGFGGGGGGGGGFGGGGGG6CG5CFGGGGGFFG7@C+@EGGGGGGGGGGGFGGECE=8EFFGGG?CGCGGGGGGGGGGGGGCF5::*:C5CDD:
@M01751:259:000000000-C669V:1:1101:11871:2410 1:N:0:AGAGTC
TCTGTGAAACAGGATTAGATACCCTGGTAGTCCACGCCGTAAACGATGTCAACTAGCCGTTGGGATCCTTGAGATCTTAGTGGCGCAGCTAACGCATTAAGTTGACCGCCTGGGGAGTACGGCCGCAAGGTTAAAACTCAAAGGAATTGACGGGGACCCGCACAAGCGGTGGATGATGTGGATTAATTCGATGCAACGCGAAAAACCTTACCTACCCTTGACATGTACGGAAGACCGAAGAGATTTGGTTGTGCTCGAAAGAGAACCGTAACACAGGTGCTGCATGGCTGTCGTTAGCCCG
+
CCCCCGGGGGGGGGGG9FGGGGFGFGCGDGFGGGGDEFGFGGGGGGGGGGFGGGGFCFDFE7F>FFFGG9FGGCECEFGGGGGGGGGGGFGFGGGCFGGGGGGGGGGGGGGGGGDFGGFGEGGDEEGCEGGGGGGGFFGGGGGG<DFGFGGGGGGGGCF<@+*3<FF@FEEDGFC5@<FCCGFDF,D9C@C;CFGGGCCF<FDF*<FFGGFGGFCGGGFCFFGGFF?F>EGG58@C8C8C8@6:CFCCCCE8*99<C*;*CEC*0<CEGGEECFGCFFFEC+ACFF6C?E*+11/7CA*2)
@M01751:259:000000000-C669V:1:1101:12431:2478 1:N:0:AGAGTC
CGCTGATACGTCATCCCCACCTTCCTCTCTACTTGCGTAGGCAGTCTCACTAGAGTCCCCAACTTAATGATGGCAACTAGTGACAGGGGTTGCGCTCGTTGCAGGACTTAACCTAACACCTCACGGCACGAGCTGACGACAACCATGCAGCACCTTGAAAAATGTCCGAAGAAAAGTCTATTTCTAAACCTGTCATTTCCCATTTAAGCCTTGGTAAGGTTCCTCGCGTATCATCGAATTAAACCACATAATCCACCGCTTGTGCGGGCCCCCGTCAATTCCTTTGAGTTTCAAACTTGCG
+
CCCCCGGGGGGGGGGGGGGGGGGGGGGGGGGGGGGGGGGGGGGGGGFGGGGGGGGGGGGGGGGGGGGGGGGGGGGGGGGGGFGGGGGGGGGGGGGGGGGGGGGGGGGGGGGGGGGGGGGGAFGGGGGGGGGGGGGGGGGGGGGGGGGGGGGGGGGGFGGEGGGGGGGGGGGGGGGGGGGGGGGGGGGGGGGGGGGGGGGGGDGGGGGGGGGGCGGGFGGGGG7<<<CEEEDGCCCFFFGGGGGGG8CFFG+CEGCGGGGGGGGCGGGCEGGGDECEE5CEGFFCCF@*AFFFGF+9CGCF5
@M01751:259:000000000-C669V:1:1101:23486:2559 1:N:0:AGAGTC
TCTGTGAAACAGGATTAGATACCCTGGTAGTCCACGCCCTAAACGATGTCAACTGGTTGTTGGGTCTTAACTGACTCAGTAACGAAGCTAACGCGTGAAGTTGACCGCCTGGGGAGTACGGCCGCAAGGTTGAAACTCAAAGGAATTGACGGGGACCCGCACAAGCGGTGGATGATGTGGTTTAATTCGATGCAACGCGAAAAACCTTACCCACCTTTGACATGGCAGGAACTTACCAGAGATGGTTTGGTGCTCGAAAGAGAACCTGCACACAGGTGCTGCATGGCTGTCGTCAGCCCGT
+
CCCCCGGGGGGGGFFGGGGGGGGGGGGGGGGGGGGGGGGGGGGGGGGGGGGGGGGGGGGGGEGGGGFGDGGCGFFFGGGGGGGCGEGGGGGGGGGEGF7EFCDFGGGGGGFGGGGEGGGGGGGGGGGGFGG8CFGG9FFGGGDDFCGFGGGGGGGGGEGGGGGGGGGD:FCGFCDGCBCFFFGGFCC;FFFGGGCG*CFEG:FC@C+?FCEGDEGGC@<<F:FB?CGC>C8F<<FCFGGGCGGG?7<82?C@FFDCECC:@@?FGGGGFCFC5:C*<+C?9CCE78**129CFF5CC**/1
@M01751:259:000000000-C669V:1:1101:18074:2596 1:N:0:AGAGTC
TCTGTGAAACAGGATTAGATACCCTGGTAGTCCACGCCGTAAACGATGCTAACTCGTTTTTGGAATGTAAGTTTCAGAGACTAAGCGAAAGTGATAAGTTAGCCACCTGGGGAGTACGAACGCAAGTTTGAAACTCAAAGGAATTGACGGGGGCCCGCACAAGCGGTGGATTATGTGGTATAATTCGATGATACGCGAGGAACCTTACCAAGGCTTAAATGGGAAATGACAGGTTTAGAAATAGACTTTTCTTCGGACATTTTTCAAGGTGCTGCATGGTTGTCGTCAGCTCGTGCCGCGA
+
CCCCCGGGGGGGGGGGGGGGGGGGGGGGGGGGGGGGGGGGGGGGGGGGGGGGGEGGADGGGCGGGGGGGGGGGGGGGGGGGGGGGGGGGCCGGGGGGGGGGGGGGGGGGGGGGGGGGGGGCFGGGGGGGGGGGGGGGGGGGGGGGGGGGGGGGGGGGGGGGGGGGGGGG@@9FGGGGGFGGGGGGGGFGGGGGGGGGGGGGFGGGGGGGFGGGDGGGGGFGGGGGGGGGGGGGGGGGGGGFGGFGGGGGCGGGGGGDGDGGGGGGGGGGGFGGGDFGGGGG5EGCGDEGGGGGGFGFE)9)
@M01751:259:000000000-C669V:1:1101:13779:2691 1:N:0:AGAGTC
CGCTGATACGTCATCCCCACCTTCCTCCGGTTTGTCACCGGCAGTCTCCTTAGAGTGCCCACCATAACGTGCTGGTAACTAAGGACAAGGGTTGCGCTCGTTACGGGACTTAACCCAACATCTCACGACACGAGCTGACGACAGCCATGCAGCACCTGTGTCAGAGTTCCCGAAGGCACCAATCCATCTCTGGAAAGTTCTCTGCATGTCAAGGCCTGGTAAGGTTCTTCGCGTTGCTTCGAATTAAACCACATGCTCCACCGCTTGTGCGGGCCCCCGTCAATTCATTTGAGTTTTAACC
+
CCCCCGGGGGGGGGGGGGGGGGGGGGGGGGGGGGGGGGGGGGGGGGGGGGGGGGGGGGGGGGGGGGGGGGGGGGGGGGGGGGGGGGGGGGGGGGGGGGGGGGGGEGGFGGGGGGGGGGGGGGGGGGGGGGGGGGGGGGGGGGGGGGGGGGGGGGEFGGGGGGGGGGGGGGGGGGGGGGGGGGGGGGGGGGGGGGGGGGGGGGGGGGGGG9FFCFGGGGGGGFGGGGGGGFGGEGGCEGGFCFEEGFGGCFGFGGFGFGGFCGEGDGGF6CGGGGEEEE5?C5*97<CGGGF<5CFGGGFGC
@M01751:259:000000000-C669V:1:1101:21731:2710 1:N:0:AGAGTC
TCTGTGAAACCGGATTAGATACCCTGGTAGTCCACGCCGTAAACGATGTCAACTAGCCGTTGGAATCCTTGAGATTTTAGTGGCGCAGCTAACGCATTAAGTTGACCGCCTGGGGAGTACGGCCGCAAGGTTAAAACTCAAATGAATTGACGGGGGCCCGCACAAGCGGTGGAGCATGTGGTTTAATTCGAAGCAACGCGAAGAACCTTACCAGGCCTTGACATGCAGAGAACTTTCCAGAGATGGATTGGTGCCTTCGGGAACTCTGACACAGGTGCTGCATGGCTGTCGTCAGCTCGTG
+
CCCCCGGGFGGGGGGGGGGGGG@FGGFFGGGGGGGGGGEGGEGGGGGGGGGGGGGGGGGGGGGEFAFGGFGGDFGGGGGGGFGGGGGGGGGDGGGDGGGGGGFGGGGGGGGGGGGGGFEFGGGDGGGGGGGGGGGGGGGGGGGGGGGG,BFFGGGG:FFGFEGGGFFGGGGGFGGG9FGGGGGFG:2<FGGGEGGGGGGGGGGGGEGGDGF8CFGGEGFGGGGGGG6@7>CEGGGDGCGGGGGCFGGG?C=25@EGG6CEDGGFFCG?FGG<:8CFG6FFGGG768*;E<C*:*10+39//
@M01751:259:000000000-C669V:1:1101:19054:2785 1:N:0:AGAGTC
CGCTGATACGTCATCCCCACCTTCCTCCGGTTTATCACCGGCAGTCTCCTTTGAGTTCCCGACCGAATCGCTGGCAACAAAGGATAAGGGTTGCGCTCGTTGCGGGACTTAACCCAACATTTCACAACACGAGCTGACGACAGCCATGCAGCACCTGTCTCACGGTTCCCGAAGGCACTAAGGCATCTCTGCCGAATTCCGTTGATGTCAAGAGTAGGTAAGGTTCTTCGCGTTGCATCGAATTAAACCACATGCTCCACCCCTTGTGCGGGCCCCCGTCTATTCATTTGAGCTTTAATCT
+
<CCCCGGGGGG@FAFFGGFGGEFGGGEGGEGGGGG@FEFGEGGDGF,EFGFGG<<FFCFFFGGGGF@B:CF,C@=8FFEFGGGGCFFE9C=FGGGGDFGGGGGDDGGEGG9EFA,BFGGGFGCFFGGGGGGDEDFGGGEGGD:F+DD<@CC@FF:><C,,3<=:FFGGGGEE*5>F,C7FC@FF,3@=;C9,CCEE71:<BE,*<<<?,FFC<+?CFGEFCFD:C,;C+8>EGGC8:C+*2;?@:@C:EEGGGC<@FG?8**:8CFE?F8*::EGC=E>;**3+<+<3<7C*+<E7+3*02
@M01751:259:000000000-C669V:1:1101:15973:2874 1:N:0:AGAGTC
CGCTGATACGTCATCCCCACCTTCCTCTCTACTTGCGTAGGCAGTCTCACTAGAGTCCCCAACTTAATGATGGCAACTAGTGACAGGGGTTGCGCTCGTTGCAGGACTTAACCTAACACCTCACGGCACGAGCTGACGACAACCATGTAGCACCTTGAAAAATGTCCGAAGAAAAGTCTATTTCTAAACCTGTCATTTCCCATTTAAGCCTTGGTAAGGTTCCTCGCGTATCATCGAATTAAACCACATAATCCACCGCTTGTGCGGGCCCCCGTCAATTCCTTTGAGTTTCAAACTTGCG
+
CCCCCGGGGGGGGGGGGGGGGGGGGGGGGGGGGGGGGGGGGGGGGGFGGGGGGGGGGGGGGGGGGGGGGGGGGGGGGGGGGGGGGGGGGGGGGGGGGGGGGGGGGGGGGGGCGGGGGGGGFFGGGGGGGEGGGGG,FFGGGGGGGGGGGGGGGGGGGGGGGGGGGGGGGGGDGGGGGGGGGCEGGGGGGGGGGGGGCFGGGGGGGGGGGGGGGGGFGGGGGGCFFFDGEGCCFFGFGGGGGGGGGFF8FGGGGGGGGEEGGCFCFGGGGEEEEG8EEGFGGGGGG7CFGGGC7CFFGFFF3
@M01751:259:000000000-C669V:1:1101:10874:2902 1:N:0:AGAGTC
CGCTGATACGTCATCCCCACCTTCCTCACTGTTTGCACAGGCAGTCTGTTTAGAGTCCCCACCATTACATGCTGGCAACTAAACATAGGGGTTGCGCTCGTTGCGGGACTTAACCCAACACCTCACGGCACGAGCTGACGACAGCCATGCAGCACCCAGTTTCGTGTCCCGAAGGACGGATGCGTCTCTGCATCCTTCACTAACTTTCAAGCCAGGGTAAGGTTCCTCGCGTCTCATCGAATTAAACCACATGCTCCTCCGCTTGTGCGGGCCCCCGTCAATTCCTTTGGGTTTCACCCTT
+
CCCCCGGGGFFG7FG@@FF7CFGGGGGCGFGFGCFGGGGGGGEEGEEGGGGCGGGGGCF@FGGFGGAE,C@EFGGGGGGGG8F<CCFFEFDEGGG7++BCGFGGGDEC@@FGFECFGEEEFGGGGG?:+>FGGDEGGFGGGG@@FGGFG8D<=FF@+B>FGF@:DF>>BFFF*@F:FFG***,5>FGCFGGC;;<9FGGGFGG7?F,,,,7F:+4<F7<:9:<FGB>+1*=C*20CC?0;83;+<<<F5@FG+<70<C*;888?C@+9?=*2C*/:8CE5E7<FDCF+3+*2C70+<C7CG
@M01751:259:000000000-C669V:1:1101:21373:2934 1:N:0:AGAGTC
TCTGTGAAACAGGATTAGATACCCTGGTAGTCCACGCCGTAAACGATGCTAACTCGTTTTTGGAATGTAAGTTTCAGAGACTAAGCGAAAGTGATAAGTTAGCCACCTGGGGAGTACGAACGCAAGTTTGAAACTCAAAGGAATTGACGGGGGCCCGCACAAGCGGTGGAGCATGTGGTTTAATTCGAAGCAACGCGAAGAACCTTACCAGGCCTTGACATCCACGGAATTTGGCAGAGATGCCTTAGTGCCTTCGGGAACCGTGAGACAGGTGCTGCATGGCTGTCGTCAGCTCGTGTTG
+
CCCCCGGGGGGGGGGGGGGFGFGGGGGGGGGGGGGGGGGGGGGGGGGGGGGGGFGGFGGGGGGFGGGGGG9FFGGGGGGGGGGGGGGGGGGGGGGDFGGGGGGGGGGGGGGGGDGCGGGGGGGGGGFGGGGGGGGGGGDFGGGGGGGGGEGGGG7FGGDGGFGGGGGGGGGGGGGGGGDGGGGGGGGGGGGGGGGGGGGDGFGGGGGGFFGGFGGGGGGGGGGGGGGGDGGGGGGGGGGGGGFFDGGGGGFGGGGGGEGGGFEEC=EGGGGGGGF++0<:CF=C>GDGF>5CE?E::C9*1
@M01751:259:000000000-C669V:1:1101:15333:2953 1:N:0:AGAGTC
CGCTGATACGTCATCCCCACCTTCCTCCGGTTTGTCACCGGCAGTCTCCTTAGAGTGCCCACCATAACGTGCTGGTAACTAAGGACAAGGGTTGCACTCGTTACGGGACTTAACCCAACACCTCACGGCACGAGCTGACGACAGCCATGCAGCACCTAGTTTCGTGTCCCGAAGGACGGATGCGTCTCTGCATCCTTCACTAACTTTCAAGCCCGGGTAAGGTTCCTCGCGTATCATCGAATTAAACCACATGCTCCTCCGCTTGTGCGGGCCCCCGTCAATTCATTTGAGTTTTAACCTT
+
CCCCCGGGGGGGGGGGGGGGGGGGGGGGGGGGGGGGGGGGGGGGGGGGGGGGGGGGGGGGGGGGGGGGGGFGGGGGGGGGGGGGGGGGGGGGGGGGGGGGGGGGCFDGGGGGGGGGGGGGGGFFGGGEGGGEGGDGGGGGGGGGGEDGGGGGGGGGGGGGGGGDFFGGFGCGGGGGGGGEEEGGGGGGGDFFGFGGFCFFGGGGGGGGGGGGGEEGGGCGCFGGGGGGG>:C?EFFGGFGGGFGDGGGGGFGEFCCFCFC8EDGFCCFGDE5?8C**1:8:<?FFGFGFFFGGGGGFGDFG
@M01751:259:000000000-C669V:1:1101:7484:2978 1:N:0:AGAGTC
CGCTGATACGTCATCCCCACCTTCCTCCGGTTTGTCACCGGCAGTCTCCTTAGAGTGCCCACCATAACGTGCTGGTAACTAAGGACAAGGGTTGCGCTCGTTACGGGACTTAACCCAACATCTCACGACACGAGCTGACGACAGCCATGCAGCACCTGTGTCAGAGTTCCCGAAGGCACCAATCCATCTCTGGAAAGTTCTCTGCATGTCAAGGCCTGGTAAGGTTCTTCGCGTTGCTTCGAATTAAACCACATGCTCCACCGCTTGTGCGGGCCCCCGTCAATTCATTTGAGTTTTAACC
+
CCCCCGGGGGGGGGGGGGGGGGGGGGGGGGGGGGGGGGGGGGGGGGGGGGGGGGGGGGGGGGGGGGGGGGGGGGGGGFGGGGGGGGGGGGGGGGGGGGGGGGGGGGGEEGGGGGGGGGGGGG9FGG@FFCGGGGGGGGGDEGGGGFFGCFFDGGGGGGGFGGGGGGGGGGGGEGFGGDGGGGGGGGGGDGGGGDFFFGGGGGGGGCGGGGGGFGFGGGFGGGFGGGGGGGGGGFFEGGGGGGGGGGCCFGGGGGGF:<EC6CEGEGGGGGGGGGGGGGGGGEEFGFFGGGF7/9CFGFFGG
@M01751:259:000000000-C669V:1:1101:22033:3005 1:N:0:AGAGTC
CGCTGATACGTCATCCCCACCTTCCTCTCTACTTGCGTAGGCAGTCTCACTAGAGTCCCCAACTTAATGATGGCAACTAGTGACAGGGGTTGCGCTCGTTGCCGGACTTAACCTAACACCTCACGGCACGAGCTGACGACAACCATGCAGCACCTTGAAAAATGTCCGAAGAAAAGTCTATTTCTAAACCTGTCATTTCCCATTTAAGCCTTGGTAAGGTTCCTCGCGTATCATCGAATTAAACCACATAATCCACCGCTTGTGCGGGCCCCCGTCAATTCCTTTGAGTTTCAAACTTGCG
+
CCCCCCGFGFGGGGEGGGGGGGGGGGGGGGGCFF,@:FGGGGGGGFGGFGGFGGGGFGGFGGGGGGGFFGGCCFGGGGFGGGFGFGFGDFGGGGGGGGGFDG,>C+@FGGGGACFGF8BE,BFGGGGGGGGGGGG9FEDGC@FGGGFGFGGGGGGGGDFDFGGGGGG7<CCFFFGGF9FFCFCFGGG;FGFF@AFFGGGGCFFGGGFGGDC@C7@FBFFGBB?@C:*8C*4::EFCEFGC2CFFGGGGGGGFFC9+318CC*;+<8C?E8=*:=ED=CGGGF+C+00*ACGF7E?<??:*)
@M01751:259:000000000-C669V:1:1101:10902:3007 1:N:0:AGAGTC
TCTGTGAAACAGGATTAGATACCCTGGTAGTCCACGCCCTAAACGATGTCAACTGGTTGTTGGGAATTAGTTTTCTCAGTAACGAAGCTAACGCGTGAAGTTGACCGCCTGGGGAGTACGGCCGCAAGGTTGAAACTCAAAGGAATTGACGGGGACCCGCACAAGCGGTGGATGATGTGGTTTAATTCGATGCAACGCGAAAAACCTTACCCACCTTTGACATGGCAGGAAGTTTCCAGAGATGGATTCGTGCTCGAAAGAGAACCTGCACACAGGTGCTGCATGGATGTCGTCAGCTCGT
+
CCCCCFGFGGGGG8FGGGGGFGGGGGGGGDGEFFFEGCFECFGGEGGGGGGGFEGG,FEFEFAECDFGGGGFGDGGGGGGGGFGGGGGGGFGGGGGCGGFGFEGGDFGEEFGGGGCFDEE:FE74FF>F=EF8BDGGFGGCFGCFG8FADFD7=C7=EGECGGGGGGGGGG:>F@FFGGGGGGFGG@FF;DFGFFFGCE7CG@CEEGGGGG<FCGGGGGEFGGGGGGG5EC:A79++<CCC6EGFGGGFGGCE8CE88*?C6;FGFFDCG?CGCFD++3A<E67+0+32+0*:=*7CCG5)
@M01751:259:000000000-C669V:1:1101:8682:3080 1:N:0:AGAGTC
TCTGTGAAACAGGATTAGATACCCTGGTAGTCCACGCCGTAAACGATGAATGCCAGCCGTTGGCCTGCTTGCAGGTCAGTGGCGCCGCTAACGCATTAAGCATTCCGCCTGGGGAGTACGGTCGCAAGATTAAAACTCAAAGGAATTGACGGGGGCCCGCACAAGCGGTGGAGCATGTGGTTTAATTCGAAGCAACGCGCAGAACCTTACCATCCCTTGACATGGCATGTTACCTCGAGAGATCGGGGATCCTCTTCGGAGGCGTGCACACAGGTGCTGCATGGCTGTCGTCAGCTCGTGT
+
CCCCCGGGGFE8F<FGCGGFGGGGFF<FFCFCFFGGDGGDGGGGDDGGGGGFDGGCGFGGGGGGGD7FF<FGCEFGGGGFGFECCGCFGCFGDFFGGGFGGGGGGGGGEGGFFDCEFFGDGGEEGGGGGCFG9FFGFGGFFGG<FFDDCFGGDC:F7CFG*CEGGGGG<FCFCFGDGGGD<CFGGGFGGGGGFFGGGGCFCE5:8EFGGGFGGGGGGGC7EFGGGFCEEE@CGCFGG5C8CC99F5>:CEGDECFGGFCDG8A*;*2;C9FE5;F?8979<F+0AEEGG*2;55<96A<4/
@M01751:259:000000000-C669V:1:1101:15434:3161 1:N:0:AGAGTC
CGCTGATACGTCATCCCCACCTTCCTCCGGTTTGTCACCGGCAGTCTCCTTAGAGTGCCCACCATAATGTGCTGGTAACTAAGGACAAGGGTTGCGCTCGTTACGGGACTTAACCCAACATCTCACGACACGAGCTGACGACAGCCATGCAGCACCTGTGTCTGAGTTCCCGAAGGCACCAATCCATCTCTGGAAAGTTCTCAGCATGTCAAGGCCAGGTAAGGTTCTTCGCGTTGCTTCGAATTAAACCACATGCTCCACCGCTTGTGCGGGCCCCCGTCAATTCATTTGAGTTTTAACC
+
CCCCCGGGGGGGGGGGGGGGGGGGGGGGGGGGGGGGGGGGGGGGGGGGGGGGGGGGGGGGGGGGGGGGGGGGGGGGGGGGGGGGGGGGGGEGGEGGGDGGGGGGGGGGGGGGGGGGGGGGGGFFFGGGGGGGGGGGGGGDDGGGGGGGGGGFFCFGGGGFGGGGGGGGGGGGGCGEFGGGGFCGFFGGFGFFGGGGGGGG;FFGGFFGGGGGFGGGGGGGGGGGFFEGGEFGGGGEEGGGGGGGGGGFGGGGGGFGGGCCFFEGEGFG+CEDEGC5C=5/:*AFE?9FGGFCFGGGGGCGG
@M01751:259:000000000-C669V:1:1101:19515:3199 1:N:0:AGAGTC
CGCTGATACGTCATCCCCACCTTCCTCCGGTTTGTCACCGGCAGTCTCCTTAGAGTGCCCACCATAACGTGCTGGTAACTAAGGACAAGGGTTGCGCTCGTTACGGGACTTAACCCAACATCTCACGACACGAGCTGACGACAGCCATGCAGCACCTGTGTCAGAGTTCCCGAAGGCACCAATCCATCTCTGGAAAGTTCTCTGCATGTCAAGGCCTGGTAAGGTTCTTCGCGTTGCTTCGAATTAAACCACATGCTCCACCGCTTGTGCGGGCCCCCGTCAATTCATTTGAGTTTCAACC
+
CCCCCGGGGGGGGGGGGGGGGGGGGGGGGGGGGGGGGGGGGGGGGGGGGGGGGGGGGGGGGGGGGGGGGGGGGGGGGFGGGGGGGGGGGDEGGGGGGGGGGGGGGGGGGGGGGGGGGGGGGG<FGGGGGGGG:FEGGGGGGGEGGGGGGGGFGFGGGGGGGGGGGGGGFGGGGGGGGGGGGGGGGGGGCFFFFF,?7DFCFGGGGFGGGFGBGGFGGGGEGDFGGGGGGGGGGGGGGGGGGGCGCG9FGGGGGGFC:CEGGGGGCGGFFGGGGGCGGGGEDC*?@9<FEGG7C97<?F7FC
@M01751:259:000000000-C669V:1:1101:10176:3304 1:N:0:AGAGTC
CGCTGATACGTCATCCCCACCTTCCTCCAGCTTATCACTGGCAGTCCCTTTAGAGTGCCCAACCAAATGATGGCAACTAAATGCGAGGGTTGCGCTCGTTGCGGGACTTAACCCAACATCTCACGACACGAGCTGACGACAGCCATGCAGCACCTGTATCCGGTCCAGCCGAACTGAAAGACACATCTCTGTGTCCGCGACCGGTATGTCAAGGGCTGGTAAGGTTCTGCGCGTTGCTTCGAATTAAACCACATGCTCCACCGCTTGTGCGGGCCCCCGTCAATTCCTTTGAGTTTTAATC
+
CCCCCGGGGGGGGGGGGGGGGGGFDEFGGGGGGGGGGGGGGGGGGGGGGGGGGGGGGGGGGGGGGFGGGGGGGFGFGGGGGGGGGGGGGEGDGCFEGGGGDFGGGGDGGGGGFFDGGGFEFEFGFGGG@FCEFGGGGGGGEGGGFCEFGDCGGGGGGFCGGGGGEEC8FFGCGGGGGG?B:FGGGFG9DFF<@FFGDGGECFGGEC7FCFGGFGGGFGGGGGGGGF@CFCCEGGGC8CGFGGGGGGGGGGGF5CFGGGGGG>88CEF@+<=E=**:ECCEECE:?C@@EFFGGGGGGFCF*
@M01751:259:000000000-C669V:1:1101:12265:3532 1:N:0:AGAGTC
TCTGTGAAACAGGATTAGATACCCTGGTAGTCCACGCCGTAAACGATGCTAACTCGTTTTTGGAGCGCAAGCTTCAGAGACTAAGCGAAAGTGATAAGTTAGCCACCTGGGGAGTACGAACGCAAGTTTGAAACTCAAAGGAATTGACGGGGGCCCGCACAAGCGGTGGATTATGTGGTTTAATTCGATGATACGCGAGGAACCTTACCAAGGCTTAAATGGGAAATGACAGGTTTAGAAATAGACTTTTCTTCGGACATTTTTCAAGGTGCTGCATGGTTGTCGTCAGCTCGTGCCGTGG
+
CCCCCGGGGGGGGGGGGGGGGGGGGGGGGGGGGGGGGGGGGGGGGGGGGGGGGGGGGGGGGGGGFGGGGGEGGGGGGGGGGGGGGGGGGGGGGGGGGGGGGGFGGGGGGGGGGGGGGGGGGGGGGGGGGGGGGGGGGGGGGGGGGGGDGGGGGGGGGGGGGGGGGGGGGFEFGCFGGGGDGFGGGGGFGFF@FGGGDGGGGGGGGGGGGGGFFFGGGGFGGGFGGGGGGGGGGGGG@GGGGGGGGGGGGCGGGGGC8:CEGGGGCGGGGGFGECFFGGGGGEGFCFGGGGDGEC5EFE*7)
@M01751:259:000000000-C669V:1:1101:19404:3551 1:N:0:AGAGTC
TCTGTGAAACAGGATTAGATACCCTGGTAGTCCACGCCGTAAACGATGTCGACTTGGAGGTTGTTCCCTTGAGGAGTGGCTTCCGGAGCTAACGCATTAAGTTGACCGCCTGGGGAGTACGGCCGCAAGGTTAAAACTCAAATGAATTGACGGGGGCCCGCACAAGCGGTGGAGCATGTGGTTTAATTCGAAGCAACGCGAAGAACCTTACCAGGCCTTGACATGCAGAGAACTTTCCAGAGATGGATTGGTGCCTTAGGGAACTCTGACACAGGTGCTGCATGGCTGTCGTCAGCTCGTG
+
CCCCCGGGGGGGGFGGGGGGGGGGGGGGGGGEFFGGGGGGGGGGGDGGGGGGGGGGGGGGEGGGGGGGGGGGGGFGGGGGGGGGGGGGGGGGGGGGGGGGGGFGGGGGGGGGGGGGGGGGGDFEGD@FEGGGGGGGGGFGGGGGEGGFGFGEGGGGGGEEGGGGGGGGGEGGG@FFGGEGFGGGFBFFCFGGGGGGGCEGGG>>?CEGGCCCFGDGGGGDFDDGGGG?+*;CGFCFCCFCF52AF8*+<CFCFCF@C+<9FGC@<230A:EGG88<C++3+<::6@8ACCF8:*/6CCDD4
@M01751:259:000000000-C669V:1:1101:12892:3566 1:N:0:AGAGTC
CGCTGATACGTCATCCCCACCTTCCTCCGGTTTGTCACCGGCAGTCTCCTTAGAGTGCCCACCATAATGTGCTGGTAACTAAGGACAAGGGTTGCGCTCGTTACGGGACTTAACCCAACATCTCACGACACGAGCTGACGACAGCCATGCAGCACCTGTGTTCCAGTCCCCGAAGGGAAGAGATCCATCTCTGGAAATCGTCCGGACATGTCAAACGCTGGTAAGGTTCTGCGCGTTGCTTCGAATTAAACCACATGCTCCACCGCTTGTGCAGGCCCCCGTCAATTCATTTGAGTTTTAA
+
CCCCCGGGGGGGGGGGGGGGGGGGGGGGGGGGGGGFGGGGGGGGGGGGGGGGGGGGGGGGGGGGGGGGGGGGGGGGGGGGGGGGGGGGGGGGGGGGGDGGGGGGGGGFGGGGGGGGGFGGGGGGGGGGGGGDGGGGGFGEGGGGGGGGGGGGGFFGFFFGGGGGGGGGGGGGGGGGGGGGGGGGGGGGGDGGGGGGGDFGGGGGGGEEFFFF:FGGGGGD7F@EFFCFGGGG7FBCEGEFCGDFGGG?CFGGGGGGGG+:FGGGGC:EFF6CCGGGGGGGDEC5*<<C02<CGFGGCFF7*
@M01751:259:000000000-C669V:1:1101:25311:3585 1:N:0:AGAGTC
CGCTGATACGTCATCCCCACCTTCCTCCGGTTTATCACCGGCAGTCTCCTTTGAGTTCCCGACCGAATCGCTGGCAACAAAGGATAAGGGTTGCGCTCGTTGCGGGACTTAACCCAACATTTCACAACACGAGCTGACGACAGCCATGCAGCACCTGTCTCACGGTTCCCGAAGGCACTAAGGCATCTCTGCCGAATTCCGTGGATGTCAAGAGTAGGTAAGGTTCTTCGCGTTGCATCGAATTAAACCACATGCTCCACCGCTTGTGCGGGCCCCCGTCAATTCATTTGATTTTTAACCT
+
CCCCCGGGGGGGGGGGGGGGGGGGGGGGGGGGDGGGGGGGGGGDGGFFGGGGGGGGGGFGG,CFG@88BFGG@CGGGGGGFGFGGDFGGGGGEGDGGGGGGGGGGGGGCFGGGGFGGGFCGFFFG9FEGFECGE7F9FEE@CEGGGGGGFFFFGGAFFFFGGFGGGEFGGGGGGGF<FFDEGF7,<77FFGGGFEDFG9FFGG7::E?FF,,?FFGGFGFFCF<,?AC<*;CGG>EG9C*2;CGFCEDGCGFCFGGF8:>CCCCEFE8@8CC*:CEE51;*2+++<CE+02+++<+*3?>:
@M01751:259:000000000-C669V:1:1101:25707:3660 1:N:0:AGAGTC
CGCTGATACGTCATCCCCACCTTCCTCCGGTTTGTCACCGGCAGTCTCCTTAGAGTGCCCACCATAACGTGCTGGTAACTAAGGACAAGGGTTGCGCTCGTTACGGGACTTAACCCAACATCTCACGACACGAGCTTACGACAGCCATGCAGCACCTGTGTCAGAGTTCCCGAAGGCACCAATCCATCTCTGGAAAGTTCTCAGAATCTCAAGGCCAGGTAAGGTTCTTCGCTTTGCTTCGAATTAAACCACATGCTCCACCGCTTGTGCGGGCACCCGTCAATTCATTTGAGGTTTAACC
+
CCC@CEGGGGG8FGGGGFF7FGFGDCF?FCGGGEFFCFGGEGECFGGEFFEFGGGGCFFGGDGG9EGFG,CFDAFGFGGGGGDAEEFDFG@FGCEFDEGGEFGGGGCFCFG9FADGEGDGDG<,5F<:C:F7>FCE,BD77=@FC@8F8DFFGCE,8<<CF@@FGGGGGGG7FGCFF,>FFGFFFE9;3>F,:>F,,?@E,7@F,,,,7<,@<:::FF7FFD9,<,2?E91***<:B;+<**+?;<<+<*/==@+0AC+<8:58:58@+08*8?*::*//**:+0<++<C++2*0:97***
@M01751:259:000000000-C669V:1:1101:7188:3762 1:N:0:AGAGTC
CGCTGATACGTCATCCCCACCTTCCTCACTGTTTGCACAGGCAGTCTGTTTAGAGTCCCCACCATTACATGCTGGCAACTAAACATAGGGGTTGCGCTCGTTGCGGGACTTAACCCAACACCTCACGGCACGAGCTGACGACAGCCATGCAGCACCTAGTTTCGTGTCCCGAAGGACGGATGCGTCTCTGCATCCTTCACTAACTTTCAAGCCCGGGTAAGGTTCCTCTCGTATCATCGAATTAAACCACATGCTCCTCCGCCTGTGCGGGCCCCCGTCAACTCCTTTGAGTTTTCTCCTT
+
CCCCCGGGGGFGEFFDFCG7FFGFGGGGGGGFGGGGGGFGFGFFFGGFGGFGGFEFFDCGGGC<EFFCFFGG<EGGFFC,EEF,CFGGGGGGGGGGG7:CFE8?FFG:>FF,C,BA+BBDFE8AAFG7FCGC::CGFG8@FCFC<>FGG8FAFFD,3BDDFFF<F<CGCF+>5*CDFBFEFEF:>F::,?BFFF:FF9CFGCEFGEGCACFFGF7@ECCGCF,?C<?++5B:<<+C9@EFFCD7+0+**2:++<7+0+;;CG8C8<+<C=CE/:8C8*:CE+<<@CGG7+/<?C+3020*:
@M01751:259:000000000-C669V:1:1101:16656:3938 1:N:0:AGAGTC
CGCTGATACGTCATCCCCACCTTCCTCCGGTTTGTCACCGGCAGTCTCCTTAGAGTGCCCACCATAACGTGCTGGTAACTAAGGACAAGGGTTGCGCTCGTTACGGGACTTAACCCAACATCTCACGACACGAGCTGACGACAGCCATGCAGCACCTGTGTCAGAGTTCCCGAAGGCACCAATCCATCTCTGGAAAGTTCTCTGCATGTCAAGGCCTGGTAAGGTTCTTCGCGTTGCTTCGAATTAAACCACATGCTCCACCGCTTGTGCGGGCCCCCGTCAATTCATTTGAGTTTTAACC
+
CCCCCGGGGGGGGGGGGGGGGGGGGFFGGGGGGGGGGGGEGGGGGGFGGGGGGGGGGGGGGGGGGGGGGGGGGGGGGGGGGGGGGGGGGGGGGGGGGEGGGGGGGGGGGGGGGGGGGGGGGGFGGGGGGEGGGGGGGFFFGGGGGGGGGGGGGGGGGGGGGGGGGGGGGGGGGGGGGGGGGFGGGDGGFGGGGGFFFFGGGGGFGGGGGGGGGFFGGGGGGGCGFFGFCGF@:FGGGGGGGFGCFCCGFGGGGGGGGGGGGFGGDGGG6C=EGGGGGGGGGGGCFFCECFFGGGGGGGCF7
@M01751:259:000000000-C669V:1:1101:18139:4111 1:N:0:AGAGTC
CGCTGATACGTCATCCCCACCTTCCTCACTGTTTGCACAGGCAGTCTGTTTAGAGTCCCCACCATTACATGCTGGCAACTAAACATAGGGGTTGCGCTCGTTGCGGGACTTAACCCAACACCTCACGGCACGAGCTGACGACAGCCCTGCAGCACCTAGTTTCGTGTCCCGAAGGACGGATGCGTCTCTGCATCCTTCACTAACTTTCAAGCCCGGGTAAGGTTCCTCGCGTATCATCGTATTAAAACACATGCTCCTCCGCTTGTGCGGGCCCCCGTCAATTCCTTTTAGTTGCACCCTT
+
CCCB9FA-,6CCF@C66CFFF?EFEECFCFGGGGCCAF,C,CF@F8EC@<CFGC@F@9E8<@:,CF<FCEEGFAFC@CDEGEFC@EEEC,+8@@A:CFFDGC<BF7F+>BFAFCCFFGEF?B,,,BFCEGCC?CC7=B>++@B==D+BADF838DFGD<>FDF<D>C89D7F>CF@F:>>C:FGGD:FBGFG9CFCBF3><F<>FFEGDC9CFF7@FE7<,?FFGCC981***;;+<CE*;:6<<++3*:*0+<+23<F:*8/*2;+</:*8*1:7?EG5CCCFC7<C+28+3+3<C6317
@M01751:259:000000000-C669V:1:1101:10072:4114 1:N:0:AGAGTC
TCTGTGAAACAGGATTAGATACCCTGGTAGTCCACGCCGTAAACGATGCTAACTCGTTTTTGGAATGTAAGTTTCAGAGACTAAGCGAAAGTGATAAGTTAGCCACCTGGGGAGTACGAACGCAAGTTTGAAACTCAAAGGAATTGACGGGGGCCCGCACAAGCGGTGGATTATGTGGTTTAATTCGATGATACGCGAGGAACCTTACCAAGGCTTAAATGGGAAATGACAGGTTTAGAAATAGACTTTTCTTCGGACATTTTTCAAGGTTCTGCATGGTTGTCGTCAGCTCGTGCCGTGG
+
CCCCCGGGFGGGGGGGGGG9FGGGGGGGGFGCFFFGGGGGGEGFDGFCFFGFEEEEFEGGGGGFAFFGGGGGGAFFGGGGGGGGGGGGEFGGGC,EFFGGGGGCFFGGGGGGGGGGGGDG@FCGFDEEFGDFFFGEGGGGGGFGFFCFFGGGGCCFEGGEECGFGGFDGGGGFGGFGFGGGGGGFGGGG,DA;<@FECEEGFCFDGFEGFFGGGGGGFGFFGFFFGFDGGGGGGGGGGCFFGGGFGCGGE9CE9CEGGGDECFGGDCFCF+<CEGGGGF+95CC?FEGGGG+C5*:=E*>)
@M01751:259:000000000-C669V:1:1101:22487:4143 1:N:0:AGAGTC
CGCTGATACGTCATCCCCACCTTCCTCCGGTTTGTCACCGGCAGTCTCCTTAGAGTGCCCACCATAACGTGCTGGTAACTAAGGACAAGGGTTGCGCTCGTTACGGGACTTAACCCAACATCTCACGACACGAGCTGACGACAGCCATGCAGCACCTGTGTCTGAGTTCCCGAAGGCACCAATCCATCTCTGGAAAGTTCTCAGCATGTCAAGGCCAGGTAAGGTTCTTCGCGTTGCTTCGAATTAAACCACATGCTCCACCGCTTGTGCGGGCCCCCGTCAATTCATTTGAGTTTTAACC
+
CCCCCGGGGGGGGGGGGGGGGGGGGGGGGGGGGGGGGGGGGGGGGGGGGGGGGGGGGGGGGGGGGGGGGGGGGGGGGGGGGGGGGGGGGGGGGGGGGEGGGGGGGGGGGFGGGFGGGGGGGGCGGGGGGDGGGCEGGGGGEGEGGGGGGGGGGGG<FFGDEFGGGGGGGGGGGGGGGCGGGG,FGGGG,FCFGGGGGGGGGGGGGGGGGGFG?CGGGGGGGGGGFC@FFFFGGGGGCFFGGDCFGFGGGGGC=EF6+9CFGG528EFG+<?C=EEGGGGGG==<C@+@FCC7=FEGGCFF*
@M01751:259:000000000-C669V:1:1101:22322:4158 1:N:0:AGAGTC
CGCTGATACGTCATCCCCACCTTCCTCCGGTTTGTCACCGGCAGTCTCCTTAGAGTGCCCACCATAACGTGCTGGTAACTAAGGACAAGGGTTGCGCTCGTTACGGGACTTAACCCAACATCTCACGACACGAGCTGACGACAGCCATGCAGCACCTGTGTCAGAGTTCCCGAAAGCCCCAATCCCTCTCTGGAAAGTTCTCTGCATGTCAAGGCCTGGTAAGGTTCTTCGCGTTTCTTCGAATTAAACCACATTCTCCACCGCTTTTGCGGGCCCTCGGAAATCCATTTGAGCTTTAACC
+
C9CC@FFGGDFFDGGGEEA@F@,@FEF?FCFGC@EFAEFGEDGCFFFFGFFGFFDCDF9FEEGGGCFCFEFFFFGGGGFEF@FFF8DFEECFFFC:7CEC:CFGGG7++:CC<FF<FF:@F8,?EF,?>7:?:@FC<B<+=@:+<=,8,:,33<BFAF,:8,@38,3@D<>+<F**,,6**6,33,,>CC,3,733,3C;,F9;,;B<=F9FC,1<F7*2227CFG+<C9E7=FE*2?<:F8B+B:+<+*1C8++3<+++02**::*9+<CE**1:*:5****<+<92C<97*+++:::>7
@M01751:259:000000000-C669V:1:1101:12462:4218 1:N:0:AGAGTC
CGCTGATACGTCATCCCCACCTTCCTCCGGTTTGTCACCGGCAGTCCCATTAGAGTGCTCAACTGAATGTAGCAACTAATGGCAAGGGTTGCGCTCGTTGCGGGACTTAACCCAACATCTCACGACACGAGCTGACGACAGCCATGCAGCACCTGTGTGCAGGTTCTCTTTCGAGCACCAAACCATCTCTGGTAAGTTCCTGCCATGTCAAAGGTGGGTAAGGTTTTTCGCGTTGCATCGAATTAAACCACATCATCCACCGCTTGTGCGGGTCCCCGTCAATTCCTTTGAGTTTCAACCT
+
CCCCCGGGGGGGGGGGGGGGGGGGGGGGGGGGGGGGGGGGGGGGGGGGGGGGGGGGGGGGGGGGGGGGGGGGGGGGGGGGGGGGGGGGGGGGGGGGGGGGGGGGGGGGGGGGGGGGGGGEGGGGGGGGGGGGGGGGGGGGGGGGGFGGGGFGGGGGGGGGGGGGGG9FGGGGGGGGGGGGGGDGGGGCFGGFGGGGFGGGGGGGGGGGGGGGGGGGGDEGGGGGGGGGGCCEGGGGGGG7F6@FGGGFGGGGGFGFGG??FEGGDFG?FGGGGGFGGG55=EGGGCGFG?FDGFG7CF7FC
@M01751:259:000000000-C669V:1:1101:7497:4222 1:N:0:AGAGTC
TCTGTGAAACAGGATTAGATACCCTGGTAGTCCACCCCGTAAACGTTGGGAACTAGTTGTGGGGTCCATTCCACGGATTCCGTGACGCAGCTAACGCATTAAGTTCCCCGCCTGGGGAGTACGGCCGCAAGGCTAAAACTCAAAGGAATTGACGGGGACCCGCACAAGCGGCGGAGCATGCGGATTAATTCGATGCAACGCGAAGAACCTTACCAAGGCTTGACATATAGAGGAAACGTCTGGAAACAGTCGCCCCGCAAGGTCTCTATACAGGTGGTGCATGGTTGTCGTCAGCTCGTGT
+
CCCCCGGGGGGGGGGGGGGGGGGGGGGGGGGGGGGGGGGGGGGGGGGGGGGGGGGGGGGGGGGGGGGGGGGGGGGGGGGGGGGGGGGGGGGGGGGGGGGGGGGGGGGGGGGGGGGGGGGGGGGGDGGGGGGGGGGGGGGGGGGGGGGGGGGGFGGGGGGGGGGGGGGGGGGGGCGGGGGGEGGDEGFFFFGGGGGGGGGGGGGGGGGGGGGGGGGGGGGGGGGGGGFGGCGGCGGGGGGGGGGGGGGFDCEEGGGGGGD>GGG7:EFGGGFFGGGGC7FGGGGGFFEGCECFFEF7EGGGF
@M01751:259:000000000-C669V:1:1101:9309:4240 1:N:0:AGAGTC
CGCTGATACGTCATCCCCACCTTCCTCCGGTTTGTCACCGGCAGTCTCCTTAGAGTGCCCACCATAACGTGCTGGTAACTAAGGACAAGGGTTGCGCTCGTTACGGGACTTAACCCAACATCTCACGACACGAGCTGACGACAGCCATGCAGCACCTGTGTCAGAGTTCCCGAAGGCACCCATCCATCTCTGGAAAGTTCTCTGGATGTCAAGGCCTGGTAAGGTTCTTCGCGTTGCTTCGAATTAAACCACATGCTCCACCGCTTGTGCGGGCCCCCGTCAATTCATTTGAGTTTTAACC
+
CCCCCGGGGDGGGGFGGGGGGGFGGGGGGGGGGEGGGGGGGGGGGGGGGGGGGGGGGGGGGGGGGGGGGGGGGGGGGGGGGGGGGGGGGGGGGGGGGGGGGGGGGGGDEGGGGGGGGGGGGGGGGGGGGGGGGGGGGGGGGGGGGGGGGGGFGGGGGGGGGGGGGGGGGGGGGGGGGFGGGGGGGGGGCFFGGGGGFGG9FGGCFD@FFG9CCFCFFGGGGGGGGGGGGGGGGGGGEGGGGGFGGFGGGFG=CG9C9C6<F>CG5?5C+<8EGG5EGEG5/7CEF<EFCCFCFGGGG7C>7
@M01751:259:000000000-C669V:1:1101:21941:4278 1:N:0:AGAGTC
CGCTGATACGTCATCCCCACCTTCCTCTCTACTTGCGTAGGCAGTCTCACTAGAGTCCCCAAATTAATGATGGCAACTAGTGACAGGGGTTGCGCTCGTTGCAGGACTTAACCTAACACCTCACGGCACGAGCTGACGACAACCATGCAGCCCCTTGAAAAATGTCCGAAGAAAAGTCTATTTCTAAATCCGTCATTTCCCATTTAAGCCTTGGTAAGGTTCCTTGCGTATCATCGAATTAAACCACATAATCCACCGCTTGTGCGCGACCCCGTCAATTACCTTGAGTTTCCAACTTGCG
+
-@@<CCFEF@,C,CFC9DD:B<E8C66;CAC<-CC<@F7C;FFCFDFAC,CCF9C<<FEEE@<F,CA9FEFC,C8EDF8<<@@FFF,,@:@C<@@+B:CCFCF9F,DFGACE<9,C,5,B44BE<+74@C=++FBE<BFFEE,++CFF9<,,8B3B=<8FC83<8@<+68>:<><,@@,<FF,@DF,;@F,@D,33@,7EB,,7@F;7>:F:?CD,,:,?<B<C,,411**2@@,,+9CB;;9;CC*38913>;350=B88CC+<*****/2**1*2*+0+2+<039:C9<+2<EGG3::)
@M01751:259:000000000-C669V:1:1101:13534:4278 1:N:0:AGAGTC
TCTGTGAAACAGGATTAGATACCCTGGTAGTCCACGCCGTAAACGATGCTAACTCGTTTTTGGAATGTAAGTTTCAGAGACTAAGCGAAAGTGATAAGTTAGCCACCTGGGGAGTACGAACGCAAGTTTGAAACTCAAAGGAATTGACGGGGGCCCGCACAAGCGGTGGATTATGTGGTTTAATTCGATGATACGCGAGGAACCTTACCAAGGCTTAAATGGGAAATGACAGGTTTAGAAATAGACTTTTCTTCGGACATTTTTCAAGGTGCTGCATGGTTGTCGTCAGCTCGTGCCGTGA
+
CCCCCGGGGGGGGGGGGGGGGFGGGGGGGGGGGGGGGGGGGGGGGGGGGGGGGGGGGGGGGGGGGGGGGGGGGGGGGFGGGGGGGGGGGGCFGGGGGGGGGGGGFGGGGGGGGGGGGGEGGGGGGGGGGGGGGGGGFGGGGGGGCFGGGGGGGGEFGGEGGGGGGGGGGGGGGGGGGGGGGCGGGGGGGGGGGGGGGGGGGCCFGGGGGCFGGGGGGGGGFGGGFGGGGGGGGGGGGGGGGGGGGGC?EFFGGGGGGG>FCGGGGGDFGGF6FCGGGGGGG=EFEGGGGFGFEGD=>7CD*
@M01751:259:000000000-C669V:1:1101:7444:4296 1:N:0:AGAGTC
CGCTGATACGTCATCCCCACCTTCCTCCGGTTTATCACCGGCAGTCTCCTTTGAGTTCCCGACCGAATCGCTGGCAACAAAGGATAAGGGTTGCGCTCGTTGCGGGACTTAACCCAACATTTCACAACACGAGCTGACGACAGCCATGCAGCACCTGTCTCAGAGTTCCCGAAGGCACTAAAGCATCTCTGCTAAATTCTCTGGATGTCAAGAGTAGGTAAGGTTCTTCGCGTTGCATCGAATTAAACCACATGCTCCACCGCTTGTGCGGGCCCCCGTCAATTCATTTGAGTTTTAACCT
+
CCCCCGGGGG9FGGGGGGGGGGGGGGGGGGGGGGGGGGGGGGGGGGGFGGGGGGGGGGGGGGCGG@@CFFGGGGGDGGGGGGGGGGGGFGGCCGGGGGGEGCGGGGGGGGGFGGGGGEFFFFGGGGGGGGGGGGGGGGGGGGGGGGGGGGGGCGGGGGGGGGGGGGGGGGGGGGGGGGGGGGGGGGGCFGGG9FAFFGGFGGGGGGGFCGGGGGGGFGFGGGDFGGGGC8EGGGGGGGGGFGGFGCFGFGGGGFFF?8EGGEGCGFF?GCE8EGGGGEEE=EG9FCFEGG9ECCFG??F:7
@M01751:259:000000000-C669V:1:1101:6816:4319 1:N:0:AGAGTC
TCTGTGAAACCGGATTAGATACCCTGGTAGTCCACGCCGTAAACGATGTCGACTTGGAGGCTGTGAGCATGACTCGTGGCTTCCGGAGCTAACGCGTTAAGTCGACCGCCTGGGGAGTACGGCCGCAAGGTTAAAACTCAAATGAATTGACGGGGGCCCGCACAAGCGGTGGAGCATGTGGTTTAATTCGATGCAACGCGAAGAACCTTAACAAGGCTTAAATGGGAAATGACAGGTTTAGAAATAGACTTTTCTTCGGACATTTTTCAAGTTGCTGCATGGTTGTCGTCAGCTCGTGCCG
+
CCCCCGGGGGGGGGGGGGGFGGGGFEGGGGGGGGGGDGGGGGGGGGGGGGCFGGGGGGGGGGGGGGGGGGGGGGGGG?FGFGGGGGDGGGGCEGEEGGEFDAFEGGGGGGGGGDGCFGGGG7FGGGGGCG<F9FGEGGGGDEGGGGGGGFCFGGDDGG@CC7FF:CFGG:CEFGGGGGGGG<CGFFCGFFFGFGFGGGGE>C5?C6CCGG+<9CGGGCFG79CFFF@FCFGGGFCFCECC70<9<C79CGGGG?CCFFGGGGG?FCFGCFG+<CFGGGDGF*2<?EC58;*/C7+/:5CC3
@M01751:259:000000000-C669V:1:1101:7414:4395 1:N:0:AGAGTC
CGCTGATACGTCATCCCCACCTTCCTCCGGTTTATCACCGGCAGTCTCCTTTGAGTTCCCGACCGAATCGCTGGCAACAAAGGATAAGGGTTGCGCTCGTTGCGGGACTTAACCCAACATTTCACAACACGAGCTGACGACAGCCATGCAGCACCTGTCTCACGGTTCCCGAAGGCACTAAGGCATCTCTGCCGAATTCCGTGGATGTCAAGAGTAGGTAAGGTTCTTCGCGTTGCATCGAATTAAACCACATGCTCCACCGCTTGTGCGGGCCCCCGTCAATTCATTTGAGTTTTAACCT
+
CCCCCGGGGGGGGGGGGGGGGGGGGGGGGGGGGGGGGGGGGGGGGGFGGGGGGGGGGGGGGGGGG@68BEFGGGGGGGGGGGGGGGGFFGGGGGGGGGGGGGGGGGGGGGGGGGGGGGGGGGGGGGGGGGGGGGGGGGGCGCGGGGGGGGGGGGGGCGG;FEGGGGGCFGEGGC7FGGGGGGGGGGGFGGGGGGGGGGGGGGGG=FGGGGGGFGGGGGGGGGFGGFGGGFGGGDEEGGGCFGGGGCFEFGGGGFGFFGGFGEGGGGG?F5C55CCEECEGG*<FFGGFGF9F?CECCGGG7
@M01751:259:000000000-C669V:1:1101:16297:4411 1:N:0:AGAGTC
TCTGTGAAACCGGATTAGATACCCTGGTAGTCCACGCCGTAAACGATGTCGACTTGGAGGTTGTTCCCTTGAGGAGTGGCTTCCGGAGCTAACGCGTTAAGTCGACCGCCTGGGGAGTACGGCCGCAAGGTTAAAACTCAAATGAATTGACGGGGGCCCGCACAAGCGGTGGAGCATGTGGTTTAATTCGATGCAACGCGAAGAACCTTACCTACTCTTGACATCCACGGAATTCGGCAGAGATGCCTTAGTGCCTTCGGGAACCGTGAGACAGGTGCTGCATGGCTGTCGTCAGCTCGTG
+
CCCCCGGGGGGGGEGGGGGGGGGGGGGGGGGGGGGGGGGGGGGGGGGGGGGGGGGGGGGGGGGGGGGGGGGGGGGGGGGGGGGGGGGGGGGGGGGGGGGGGGGGGGGGGGGGGGGGGGGGGEGGGGGGGGGGGGGGGGGGGGGGGGGGFGGGGGGGGGGGGGGGGGGGGGGDGGGGGGGGGFGGGGGCGDFFGGGGGGGGGGGGGGFGGGGGGGGFGGGFGGGGGGFGGDGGGG7EGGGGGGDGCGDGGGGGGGGGFGGGGGGGGGGGGD7C@EGC+<EDFGGC>FCEFCGFGGEGGGGGC
@M01751:259:000000000-C669V:1:1101:11581:4443 1:N:0:AGAGTC
CGCTGATACGTCATCCCCACCTTCCTCCGGTTTGTCACCGGCAGTCTCCTTAGAGTGCCCACCATAACGTGCTGGTAACTAAGGACAAGGGTTGCGCTCGTTACGGGACTTAACCCAACATCTCACGACACGAGCTGACGACAGCCATGCAGCACCTGTGTCAGAGTTCCCGAAGGCACCAATCCATCTCTGGAAAGTTCTCTGCATGTCAAGGCCTGGTAAGGTTCTTCGCGTTGCTTCGAATTAAACCACATGCTCCACCGCTTGTGCGGGCCCCCGTCAATTCCTTTGAGTTTCAAAC
+
CCCCCGGGGGGGGGGGGGGGGGGGGGGGGGGGGGGGGGGGGGGGGGGGGGGGGGGGGGGGGGGGGGGGGGGGGGGGGGGGGFGGGGGGGGGGGGGGGEGGGGGGGGGGGGGGGGGGGGGGGGAFFGGGGGGGGGGGGGGGGGGGGGGGGGGGGGGGGGFGGGGGFGGGGGGGGGGGGGGGG@FGGGGGFGGGGGGGGGDFGGGGGGGGGG@GFFFFFGGGGGGGGGGFCBFEGGGGCGGGGGGGGGGGGGGGGFFGDGGFGGG5EGGGGGGG58?EGGG?EEGGGGGGGGDFFFGGGGFGC
@M01751:259:000000000-C669V:1:1101:20663:4491 1:N:0:AGAGTC
CGCTGATACGTCATCCCCACCTTCCTCCGGTTTGTCACCGGCAGTCTCCTTAGAGTGCCCACCATAACGTGCTGGTAACTAAGGACAAGGGTTGCGCTCGTTACGGGACTTAACCCAACATCTCACGACACGAGCTGACGACAGCCATGCAGCACCTGTGTCAGAGTTCCCGAAGGCACCAATCCATCTCTGGAAAGTTCTCTGCATGTCAAGGCCTGGTAAGGTTCTTCGCGTTGCTTCGAATTAAACCACATGCTCCACCGCTTGTGCGGGCCCCCGCCAATTCATTTGAGTTTCAAAC
+
CCCCCGGGGGGGGGGGGGGGGGGGGGGGGGGGGGGGGGGGGGGGGGGGGGGGGGGGGGGGGGGGGGGGGGGGGGGGGGGGGGGGGGGGGGGGGGGGGEGGGGGGGGGGGGGGGGGGGGGGFGEGGGGGGGGGEEGGGGGGGGG>FFGGGGGCFFGGGGGGGGGGGGGGEFGGGGGGGGGGGGGGGGGGGGGGFDGFGCCFGFCCGGGGGGFGGGGGGGGFGGGGGGGGGFGGEGG:7CGG@C@EFFGGGGG8*ACFC@E6@ECGDEF88@5C*??EGGG*1//7CFF+CFFF59CFCFCF4
@M01751:259:000000000-C669V:1:1101:14093:4559 1:N:0:AGAGTC
CGCTGATACGTCATCCCCACCTTCCTCCGGTTTGTCACCGGCAGTCTCCTTAGAGTGCCCACCATAACGTGCTGGTAACTAAGGACAAGGGTTGCGCTCGTTACGGGACTTAACCCAACATCTCACGACACGAGCTGACGACAGCCATGCAGCACCTGTGTCAGAGTTCCCGAAGGCACCAATCCATCTCTGGAAAGTTCTCTGCATGTCAAGGCCTGGTAAGGTTCTTCGCGTTGCTTCGAATTAAACCACATGCTCCACCGCTTGTGCGGGCCCCCGTCAATTCATTTGAGTTTTAACC
+
CCCCCGGGGGGGEGGGGFDFGGGGGGGGGGFFEEGCGGGGGGGGGGGGGGGGGG<EFGGGGGEGGGGGGFGGGGGGGGFGGGGGGGGGFGGGGDGGGGEGGGF@=C:EGGGGGDFGGGGG<F?FGCFEEDGGGEEGGFD@:+@3DFEDFGGCG8>DB,EFFAFFE,=@FGGG7CEGGGGGGF:BFG9FCF9FCFG@GGGGCCFFG@EDF@AEFEEGC7FFGGFFC,?+B+**1<FC7CFGGGCFGF+0<@5=F@CFFFFFCEE58?*A+<*:E587E*1;C52?FGGGGGFCG?EFFCCD7
@M01751:259:000000000-C669V:1:1101:12814:4639 1:N:0:AGAGTC
CGCTGATACGTCATCCCCACCTTCCTCCGGTTTATCACCGGCAGTCTCCTTTGAGTTCCCGACCGAATCGCTGGCAACAAAGGATAAGGGTTGCGCTCGTTGCGGGACTTAACCCAACATTTCACAACACGAGCTGACGACAGCCATGCAGCACCTGTCTCAGAGTTCCCGAAGGCACCAAAGCATCTCTGCTAAGTTCTCTGGATGTCAAGAGTAGGTAAGGTTCTTCGCGTTGCATCGAATTAAACCACATGCTCCACCGCTTGTGCGGGCCCACGTCAATTCATTTGAGTTTCAACCT
+
CCCCCGGFGGGGGGEEEGGCCGGGGGGGEEGGGGGFGEGGGG@FFECFGGGFEGFGGGGFEEGEE@88BFGFECEFGFFFGGGGGGGGG?FGGGGGGGFGGF+CCDGGGGGGGGGGCFGGGGFFEDFFFGGGGDBDFCEEGGGGDFGGG9FFDEF?>FD9;CFGGGFGCBCEE*:FGFFGEFFFGGGFGGGFFGCFGGFFCGGGGGGGGG9FFGGGGFGGCGGGGGGG9CEGGGGGEGG:AE@E9:<:CFF5CFF7CGGGFGGGG*0<C1*:E*:*1>7875CFG+CFFC@5FFGFF+*20
@M01751:259:000000000-C669V:1:1101:7955:4679 1:N:0:AGAGTC
CGCTGATACGTCATCCCCACCTTCCTCCGGTTTGTCACCGGCAGTATCCCATGAGTTCCAACCAAATGATGGTAACTAAAGGCGAGGGTTGCGCTCGTTGCGGGACTTAACCCAACATCTCACGACACGAGCTGACGACAGCCATGCAGCACCTGTGTTCCAGTCCCCGAAGGGAAGAGATCCATCTCTGGAAATCGTCCGGACATGTCAAACGCTGGTAAGGTTCTGCGCGTTGCTTCGAATTAAACCACATGCTCCACCGCTTGTGCAGGCCCCCGTCAATTCATTTGAGTTTTAACCT
+
CCCCCGGGGGGGGGGGGGGGGGGGGGGGGGGGGGGGGGGGGGGGGGGGGGGGGGGGGGGGGGGGGGGGGGGGGGGGGGGGGGGGGGGGGGDGGGGGGGG8FGGGGGGGGGGGGGGGGGGFGGGGGGGGGGGGGCGGGGGGGGGGGGGGGF<<FGGGGGGFGGGGGGGGGGGE>FGFGGGFGGGGGC;FGGGGGGGFGGGGEGGGDFCFGGG?GGGGCGGGGFGGFGGGFEGGGGGGGGGGGGGF?CFGFGGGGGG79C?FCEGGGFGFGGGGGEEGEEEE=CFFG?CGGCF80?EGFFGGF
@M01751:259:000000000-C669V:1:1101:23759:4691 1:N:0:AGAGTC
TCTGTGAAACAGGATTAGATACCCTGGTAGTCCACGCCCTAAACGATGTCAACTGGTTGTTGGGTCTTAACTGACTCAGTAACGAAGCTAACGCGTGAAGTTGACCGCCTGGGGAGTACGGCCGCAAGGTTGAAACTCAAAGGAATTGACGGGGACCCGCACAAGCGGTGGATGATGTGGTTTAATTCGATGCAACGCGAAAAACCTTACCCACCTTTGACATGGCAGGAACTTACCAGAGATGGTTTGGTGCTCGAAAGAGAACCTGCACACAGGTGCTGCATGGCTGTCGTCAGCTCGG
+
CCCCCGGFGGGFEGGGGGFFGGFGGGGGGGGGGGGGGGGGGGGGGEGGGGGGGGFGGGGGGGGGGGGGGGGGGGGGGGGGGGGGGCFDGGGGGGGGGGGFGGGGGGGGGDGGFGDGGGGGGDEGGGGGGEGGGGGGGGGGGGGGGGGC?FGGGDF+BFGEGGGGF7@FFFGFCFGGFGGFF@,FFGGGGFCFDGCCFGGGGGGGGGGGG,?FGGGGGF,?,<FCFGGGGGFGFEGEGGF5/8@EGGGGC=CF?<CCGGG*:*08+:8;8CFGG=/2<660+0AFGG/0**38C=5E?<CD)
@M01751:259:000000000-C669V:1:1101:8716:4776 1:N:0:AGAGTC
CGCTGATACGTCATCCCCACCTTCCTCCGAGTTGACCCCGGCAGTCCCATTAGAGTGCTCAACTGAATGTAGCAACTAATGGCAAGGGTTGCGCTCGTTGCGGGACTTAACCCAACATCTCACGACACGAGCTGACGACAGCCATGCAGCACCTGTGTTACGGCTCTCTTTCGAGCACTCCTCTATCTCTAAAGGATTCCGTACATGTCAAAGGTGGGTAAGGTTTTTCGCGTTTCATCGAATTAAACCACATCATCCACCGCTTGTGCGGGTCCCCGTCAATTCCTTTGAGTTTCAACCT
+
CCCCC:EEGCEDDFFFFFGDCGCE8AEFG>@FG<@@;EEFEDGGFFECFFGCEFGGGGGDCFFFGFCCGGGFGCFFGGFE<AEGCF,,FFCGGDEGEFFCF7F7FFEFGGGGGGFGGG@<,AFC7>=F==+:FDFFGD+>FGDFFGD@=FC@FGC@C<F@F:C++8@FG,FE>*@EEEGGGGGG,;FGFF,7D:>FFF:@FG7@1<CEC9F,,<<<BEGFCFGGGGFFCBEGGG*<E+0+8CG8CFGGG*A:<<+<FG6<E8EEG*A++2:CC*;E*1CGCEG?F?FGG+<5ECE?+<7C6
@M01751:259:000000000-C669V:1:1101:14464:4776 1:N:0:AGAGTC
TCTGTGAAACAGGATTAGATACCCTGGTAGTCCACGCCCTAAACGATGTCAACTGGTTGTTGGGTCTTAACTGACTCAGTAACGAAGCTAACGCGTGAAGTTGACCGCCTGGGGAGTACGGCCGCAAGGTTGAAACTCAAAGGAATTGACGGGGACCCGCACAAGCGGTGGATGATGTGGTTTAATTCGATGCAACGCGAAAAACCTTACCCACCTTTGACATGGCAGGAACTTACCAGAGATGGTTTGGTGCTCGAAAGAGAACCTGCACACAGGTGCTGCATGGCTGTCGTCAGCTCGG
+
CCCCCGGGGFFFGFGGGGGGGGGGGGGGGGGGGGGGG@FGGGGGGGGGGGGGGGGGGGEGGGGGGGGGGGGGG<FFGGGGGGGGGGGGGGGGGGGGGGFFGGGGDGGGGGGGGGGGGGGGGGGGGGGGGFFGGGFGGGGGGGFADGGFFCFGGGGGGGGGGGGGFGGGFGGGG@EFFCGFF>DGGGGFCFGGGGGGGGGGEGGGGGGGGGGGGGGGFGFFCFGDGFDGGGGGGGGCCFD8FGGGGGGGGGGCGGGGGF58CCGGFFCGGGGGC*AGG66EGGGC:8EC8EFGG5FCFC>7)
@M01751:259:000000000-C669V:1:1101:19149:4916 1:N:0:AGAGTC
CGCTGATACGTCATCCCCACCTTCCTCCGGTTTGTCACCGGCAGTCCCATTAGAGTGCTCAACTGAATGTAGCAACTAATGGCAAGGGTTGCGCTCGTTGCGGGACTTAACCCAACATCTCACGACACGAGCTGACGACAGCCATGCAGCACCTGTGTGCAGGTTCTCTTTCGAGCACCAAACCATCTCTGGTAAGTTCCTGCCATGTCAAAGGTGGGTAAGGTTTTTCGCGTTGCATCGAATTAAACCACATCATCCACCGCTTGTGCGGGTCCCCGTCAATTCCTTTGAGTTTCAACCT
+
CCCCCGGGGFGGGGGFGGGGGGDFGFEFGGGGGGGGGGGGGGGCGFEGGGGGFGGGGGGGGGGGGGGGGGGGGAFFGGGGEFGGGGCEGGEFEG>FGGGGE7FFEGGGGG9FGGFGGG?CFGFFED:FGG7CC<DFGGGGECFGC<FDFDFGFD8:<DCFGFGCFG9@F<@FFGFCGGAFGGGGFGGGGFCFFGC9FGFGGCCG7F:CFDFFGGGCFEFGGFFGGGGGC7E@F@FFC@F@FFFG?FEFCFCC8C9:AC+8CEG=?FF8<ECECCGGGDCCCAGGGFF+C:9*<FFGGFGG<
@M01751:259:000000000-C669V:1:1101:13046:4926 1:N:0:AGAGTC
TCTGTGAAACAGGATTAGATACCCTGGTAGTCCACGCCCTAAACGATGTCAACTGATTGTTGGGTCTTAACTGACTCAGTAACGAAGCTAACGCGTGAAGTTGACCGCCTGGGGAGTACGGCCGCAAGGTTGAAACTCAAAGGAATTGACGGGGACCCGCACAAGCGGTGGATGATGTGGTTTAATTCGATGCAACGCGAAAAACCTTACCCACCTTTGACATGGCAGGAACTTACCAGAGATGGTTTGGTGCTCGAAAGAGAACCTGCACACAGGTGCTGCATGGCTGTCGTCAGCTCGT
+
CCCCCGGGGGGGGGGGGGGGGGGGGGGGGGGGGGGGGFGGGGGGGGGGGGGGGGGGGGGGGGGGGGGGGGGGGFGGGGGGGGGGGGGGGDGGGGGGGGGGGGDFGGGGGGGGGGGGEGGGGGGGGGGGGDFGGGFFDFGEFFGGGGGGGGGGGGGDEEGGGGCFFGGGEGGGCFGGGGGGFFGFGGF@>9FGGGGGGGGEGGGG@FFFGCCFFGCGCA:<<FGF:FGGDGGE@:<AFGGF@>FGGGGGGGGGGGGGGGGGD6?02CFGGGDGEGD=C?CGGGGGGGGGGGC*A:5EECFG)
@M01751:259:000000000-C669V:1:1101:18153:4963 1:N:0:AGAGTC
CGCTGATACGTCATCCCCACCTTCCTCTCTACTTGCGTAGGCAGTCTCACTAGAGTCCCCAACTTAATGATGGCAACTAGTGACAGGGGTTGCGCTCGTTGCAGGACTTAACCTAACACCTCACGGCACGAGCTGACGACAACCATGCAGCACCTTGAAAAATGTCCGAAGAAAAGTCTATTTCTAAACCTGTCATTTCCCATTTAAGCCTTGGTAAGGTTCCTCGCGTATCATCGAATTAAACCACATAATCCACCGCTTGTGCGGGCCCCCGTCAATTCCTTTGAGTTTCAAACTTGCG
+
CCCCCGGGGGGGGGGGGGGGGGGGGGGGGGGGGGFGGGGGGGGGGGGGGGGGGGGGGGGGGGGGGGGGGGGGGGGGGGGGGGGGGGGGDGGGGGGEGGGGGGGGGGGGGGGGGGGGGGGGEGGGGGGGGGGDEGGGGGGGGGGGGGGGGGGGFGGGFGGGGGGGGGGGGGGGGGGGGFGFGGGGGGGCGGGGGGGGGFGGGGGGGGGGGGGGF?FCEGGGGGDFGGGGGGEGFCFEGFFFGGGGFGGGGFGGG+>9CGDEEGGFFCE=EEEGECEEGGGFECEGFGG8EEFDFGCCFG7C3
@M01751:259:000000000-C669V:1:1101:20915:5114 1:N:0:AGAGTC
TCTGTGAAACCGGATTAGATACCCTGGTAGTCCACGCCGTAAACGATGTCAACTAGCCGTTGGAATCCTTGAGATTTTAGTGGCGCAGCTAACGCATTAAGTTGACCGCCTGGGGAGTACGGCCGCAAGGTTAAAACTCAAATGAATTGACGGGGGCCCGCACAAGCGGTGGAGCATGTGGTTTAATTCGAAGCAACGCGAAGAACCTTACCAGGCCTTTACATGCAGAGAACTTTCCAGAGATGGATTGGTGCCTTCGGGAACTCTGACACAGGTGCTGCATGGCTGTCGTCAGCTCGTG
+
CCCCCGFFFGCFGGFGGGGGGGGFCFFCFGFFFGCFDGGGGGGGGGGGFFGGEDGGGFGFFED@FFGGFGFGGGGGGGFFGGGGGGGGCFGGGGGGGGGGGGGFFGFGDGGGFGEGEFGGGGGGGGGD@CFGGGAFDFGGGGG9?FEDGDGEEGDDF@CE*>FFFGGGGGEGGGGGGGFCDFCGG9F<7:FFGGFEFEEDFGGGGFFCF9CEG6;;EGG+9@ECFGGF:ECEC?CFFE?EFDEFGFC+<F6+*080<AEC5EGDFGGDFGGC?EGC<C7<CGGGGCFGG6CG**/+209C4
@M01751:259:000000000-C669V:1:1101:22231:5147 1:N:0:AGAGTC
TCTGTGAAACAGGATTAGATACCCTGGTAGTCCACGCCGTAAACGATGCTAACTCGTTTTTGGAATGTAAGTTTCAGAGACTAAGCGAAAGTGATAAGTTAGCCACCTGGGGAGTACGAACGCAAGTTTGAAACTCAAAGGAATTGACGGGGGCCCGCACAAGCGGTGGATTATGTGGTTTAATTCGATGATACGCGAGGAACCTTACCAAGGCTTAAATGGGAAATGACAGGTTTAGAAATAGACTTTTCTTCGGACATTTTTCAAGGTGCTGCATGGTTGTCGTCAGCTCGTGCCGTGG
+
CCCCCGGGGGGGGGGGGGGGGGGGGGGGGGGGGGGGGGGGGGGGGGGGGGGGGGGGFGGGGGGGGGGGGGGGGGGGGGGGGGGGGGGGGGGGGGGGGGGGGGGGGGGGGGGGGGGGGGGGGGGGGGGGGGGGGGGGGGGGGGD8EFFFGGDGGGCGGGBGGGD7FE@FFFEGGGFDFFGGGGFGGGEGGGGGGGGGGGGGDFGGFGGGCGCCFFEFGGGGGG7?F7;@C+:<CFGGGGGGGGGGGGGGGGD?CEC8CCEGGGGGGGG?8@<0<FGGGGCFFGGGGGGGGG?C5EEGGGGD)
@M01751:259:000000000-C669V:1:1101:6509:5235 1:N:0:AGAGTC
TCTGTGAAACAGGATTAGATACCCTGGTAGTCCACGCCGTAAACGATGTCGACTTGGAGGTTGTTCCCTTGAGGAGTGGCTTCCGGAGCTAACGCGTTAAGTCGACCGCCTGGGGAGTACGGCCGCAAGGTTAAAACTCAAATGAATTGACGGGGGCCCGCACAAGCGGTGGAGCATGTGGTTTAATTCGATGCAACGCGAAGAACCTTACCTACTCTTGACATCCACGGAATTCGGCAGAGATGCCTTAGTGCCTTCGGGAACCGTGAGACAGGTGCTGCATGGCTGTCGTCAGCTCGTG
+
CCCCCGGGGGGGGGGGGGGGGGCFGFFFGGGGGGGGGGGDEGGGGGGGGGGGEGGDGGFGGGGEGGGG9EDGGGGGGGGGGGGGFEGCFGGGFGGGEGGGG<FGEECBCFG7<DDCDGGGGGGEFGD>FGEGGGGGGGGGFFGGFDFFDGFC<CFEGGBCEGGGGGFGGEGCGGCC::,?FCFFCAFGGD>,7=9<FFDEEGEEGGFFF@8CGGGE<+<C@CF7<FC6>ECECC+8C>8CGG69@FCGGCGG79:EGGCEE8?8FG8=E89C*0;++2<<+0+<CC*;8<:*2::+++/97
@M01751:259:000000000-C669V:1:1101:10998:5247 1:N:0:AGAGTC
TCTGTGAAACAGGATTAGATACCCTGGTAGTCCACGCCGTAAACGATGATAACTAGCTGTCCGGGGACTTGGTCTTTGGGTGGCGCAGCTAACGCATTAAGTTATACGCCTGGGGAGTACGGTCGCAAGATTAAAACTCAAAGGAATTGACGGGGGCCTGCACAAGCGGTGGAGCATGTGGTTTCATTCGAAGCAACGCGCATAACCTTACCAGCGTTTGACATGTCCGGACGACTTCGAGAGACCGATTTATTCCCTTCGGGGACTGGAACACAGGTTCTGCCTGGCTGTCGTCAGGTCT
+
CCCCCFCCEF<,,C8CCFAFFGCE,6@E<FG<E@FFGGGGCG<F@:C8EFEEFFFAD6CFG,CC@FF78CAD<FF9CF8@FB+9:C:6CFD,CF++CEAACECE9,<B:FGFFG7F+BAEE7B+++@C:,<,,,BDFFG,F9BFA88,>=3++@=+CC:F<FG9:FF:****6<BF9F,@F,=<,37,,@,3=FG@F**4=F*12,<FA,:8<658CCDGG++<++3C*C8:*?EE*+28*/?@*;?5CE5+<CGG20A8AEC*5*0***00*;C/*A++0+3<CCFFGGF?CC=F**0**
@M01751:259:000000000-C669V:1:1101:4959:5402 1:N:0:AGAGTC
TCTGTGAAACAGGATTAGATACCCTGGTAGTCCACGCCCTAAACGATGATAACTCGATGTTGGCGATAGACAGCCAGCGTCCCAGCGAAAGCGTTAAGTTATCCACCTGGGGAGTACGCCCGCAAGGGTGAAACTCAAAGGAATTGACGGGGGCCCGCACAAGCGGAGGAGCATGTGGTTTAATTCGATGCAACGCGAAGAACCTTACCTACTCTTGACATCCACGGAATTCGGCAGAGATGCCTTAGTGCCTTCGGGAACCGTGAGACAGGTGCTGCATGGCTGTCGTCAGCTCGTGTTG
+
CCCCCGGGGGGGGGGGGGGGGGGGGGGGGDFGGGGGGGGGGGGGGGGGGFGGGGGGGGGGGGFCFGGGGGGGGGGGGGGGGGGGFGGGGGGGGGGDFGGGGFFGGGGGGGGGGGGGGGGGGGGEGGGDFGGGGGGGGGGGGGGGFGGGDGGGGGEGGGGGGGGGGGFGGGGGGGGGFG<F7FFGGGGGGGGGGGGGGGGGGG:EGGGGGGFGGGGGGGGGGGFGGEGG5EGGGFGGGGE8EGGGGGGGF?GGGGGGG5:EG@EC*8CGGGGGGGGGGGGGGCFFGG68FGGGF+CC>FGG5
@M01751:259:000000000-C669V:1:1101:8169:5566 1:N:0:AGAGTC
TCTGTGAAACAGGATTAGATACCCTGGTAGTCCACGCCGTAAACGATGCTAACTCGTTTTTGGAATGTAAGTTTCAGAGACTAAGCGAAAGTGATAAGTTAGCCACCTGGGGAGTACGAACGCAAGTTTGAAACTCAAAGGAATTGACGGGGGCCCGCACAAGCGGTGGATTATGTGGTTTAATTCGATGATACGCGAGGAACCTTACCAAGGCTTAAATGGGAAATGACAGGTTTAGAAATAGACTTTTCTTCGGACATTTTTCAAGGTGCTGCATGGTTGTCGTCAGCTCGTGCCGTGG
+
CCCCCGGGGGFGG?FGGGGGGGGGGGGGGGGGFGFEGGGGG;FCGGGGGGGGGGGGEEGGGDGGGGGGFAFGCGGGGAFFFGGGGGGGGGGFGGGGGGGGGGDGGGGGGFGFGGGGGEGGGGGGCGFGGGGGGGGDGGGGFFGGGGGGGGGGGGGGGGGGGGGGDE@FGF>FGGFFGGGGGGGGGGGGGDGFGGCGGGGGCCCEDDGFGGFGGGGGGGFFFF@FGGGGGCFG5CFFF?FFCGGGGGGGGGGGGFFGGGGG?FGGGFGGGFFCEGGFFFGGGGGCCFGFDCGFGG5*:CGG)
@M01751:259:000000000-C669V:1:1101:10216:5603 1:N:0:AGAGTC
TCTGTGAAACAGGATTAGATACCCTGGTAGTCCACGCCCTAAACGATGTCAACTGGTTGTTGGGTCTTAACTGACTCAGTAACGAAGCTAACGCGTGAAGTTGACCGCCTGGGGAGTACGGCCGCAAGGTTGAAACTCAAAGGAATTGACGGGGACCCGCACAAGCGGTGGATGATGTGGTTTAATTCGATGCAACGCGAAAAACCTTACCCACCTTTGACATGGCAGGAACTTACCAGAGATGGTTTGGTGCTCGAAAGAGAACCTGCACACAGGTGCTGCATGGCTGTCGTCAGCTCGT
+
CCCCCDFFGGGDGFGGGDFGFFGFGGGGGGGGGFGGGGGGGGGGGGGGG9FFDFFGGGGEGFGGGGGGGGGGGDGGGGGGGGGGGGGEGAFFGDGGGCFGFFGGGGGEFEGGGGGGGGFGGGCFCFGGG=FFGGGG<=DDFGGGGGGGGGGG@CFDBFGG<FFGGGEG:CEDFFFGGGGGFGGG9FGFCCGGDGGGGGCF<FFGGCFGGGGGGEGFFFGGCEGCFGGGGGFGGG9C<:C>FGGGGGGGDE8CG7AC=8ECGGGGCCG8;8878;*1++<<:<<EF6EGGFCGC=57<+9*/
@M01751:259:000000000-C669V:1:1101:11311:5633 1:N:0:AGAGTC
TCTGTGAAACAGGATTAGATACCCTGGTAGTCCACGCCGTAAACGATGTCGACTTGGAGGTTGTTCCCTTGAGGAGTGGCTTCCGGAGCTAACGCGTTAAGTCGACCGCCTGGGGAGTACGGCCGCAAGGTTAAAACTCAAAGGAATTGACGGGGGCCCGCACAAGCGGTGGATTATGTGGTTTAATTCGATGATACGCGAGGAACCTTACCAAGGCTTAAATGGGAAATGACAGGTTTAGAAATAGACTTTTCTTCGGACATTTTTCAAGGTGCTGCATGGTTGTCGTCAGCTCGTGCCG
+
CCCCCGGGGGGGGGGGGGGGGGGGGGGGGGGGGGGGGGGGGGGGGGGGGGGGGGGGGGGGGGGGGGGGGGFGGGGGGGGGGGGGGGGGGGGGGGGGGGGGGGGGGGGGGGGGGGGEGGGGGGGGGGGGGGGGFGGGE@GGGGGGGGFGFGGGGGGGG7FFGGGGGGGGGFFEF9FFFGGGCFGGGGGGCGFFGGGGGGGCEGGGFFGGGGGGGGFGGGGGGCFCGFGGGCFGDGGGGGGGGGGGGGGGGFGCFGGGGGGGGGGCFGG?FFGFGFGCCGFGGGGGGGCEGGGGGG75CFDGG
@M01751:259:000000000-C669V:1:1101:7311:5638 1:N:0:AGAGTC
CGCTGATACGTCATCCCCACCTTCCTCCGGTTTGTCACCGGCAGTCCCATTAGAGTGCTCAACTGAATGTAGCAACTAATGGCAAGGGTTGCGCTCGTTGCGGGACTTAACCCAACATCTCACGACACGAGCTGACGACAGCCATGCAGCACCTGTGTGCAGGTTCTCTTTCGAGCACCAAACCATCTCTGGTAAGTTCCTGCCATGTCAAAGGTGGGTAAGGTTTTTCGCGTTGCATCGAATTAAACCACGTCATCCACCGCTTGTGCGGGTCCCCGTCAATTCCTTTGCGTTTCAACCC
+
CCCCCGGGGGFGCFEAFFGGGFGGGFDGGDCEGGGGGFGGCCCEGGGGGGGGGDGFF9FEFFFFDFFCGGGGFAFGFFFGGFDDGG7,CFCFGGE@FGEGCCCC@FEF9EAFGCFGGGG9,CFEFGCCGEGGFC@FED:7BFE8ADGB<DCCFGGGDFD,=@C<BEFGCBEFC>,@CG:<DGFCFFGG;FGG3>@:DFFGGCFFFGFGCCC9F<??CG*:,<BBCFF72:8*<F:CFFBFC*28CFF7CC/*1**;C+<CGDGGGCF6<88CE8;*/:58AEGFGGGGGG+/:5:F927**
@M01751:259:000000000-C669V:1:1101:6712:5674 1:N:0:AGAGTC
CGCTGATACGTCATCCCCACCTTCCTCCGGTTTGTCACCGGCGGTCTCCTTAGAGTTCCCACCATTACGTGCTGGCAACTAAGGACAAGGGTTGCGCTCGTTGCGGGACTTAACCCAACATCTCACGACACGAGCTGACGACAGCCATGCAGCACCTGTGTCTGAGTTCCCGAAGGCACCAATCCATCTCTGGAAAGTTCTCTGCATGTCAAGGCCTGGTAAGGTTCTTCGCGTTGCTTCGAATTAAACCACATGCTCCACCGCTTGCGCGGGCCCCCGTCAATTCATTTTAGTTTTAACC
+
CCCCCFGGGGGCGFGGGDE:@FDGGFDGGGGGGGG9FGGGEGGGGGGGGGGGGGGGGGGGGGGGGGGGGGDGGGFDGGGGGGGGGGGGGCCEFGG@FFGCGGDFGGEECFEFFGGCDEEGGF9FFAD@FGGGCGEGFGGGGGGGGGGGGGGGGGGGG@=8FFF@FGFFFGGDEEEDGGGFGFFGGGGGCC3<A7,><CCFFGGCC,?@FEEFGGGGGFGGGFFFFCBCG<8**::CC:E@E>F6@7?FCFGF=CCF79<6:CCC8E*;C**:?5CE87:?5**2<99F0<++*+2??<4:*
@M01751:259:000000000-C669V:1:1101:9989:5714 1:N:0:AGAGTC
CGCTGATACGTCATCCCCACCTTCCTCCGGTTTGTCACCGGCAGTCTCCTTAGAGTGCCCACCATAACGTGCTGGTAACTAAGGACAAGGGTTGCGCTCGTTACGGGACTTAACCCAACATCTCACGACACGAGCTGACGACAGCCATGCAGCACCTGTGTCAGAGTTCCCGAAGGCACCAATCCATCTCTGGAAAGTTCTCTGCATGTCAAGGCCTGGTAAGGTTCTTCGCGTTGCTTCGAATTAAACCACATGCTCCACCGCTTGTGCGGGCCCCCGTCAATTCATTTGAGTTTTAACC
+
CCCCCGGGGDGGGGGGGGGGGGGGGGGGGGGGGGGGGGDGGGGGGGGGGGGGGGGGGGGGGGGGGGGGGGCFGGGGGGGGGGFGGGGGGGGGGGGGGGDEGGGGGGGGGGGGGGGGGGGGGGEGGGGGGGGGGGGEFGGGGGC@FGGG8F@F@F@FGFGFFGFGGGGGCGGGGGGGGGFF<@,?CGFGGG@FFGGFFGG@@AFFGGGFGGCFGGGGGGGGGGGF<99CFCCGGGD78BFC8FFGGFCCEFGFFF?C7CFFGFGDGGDFACCE5E:EEGCCEG=?C77C<CF+:?FGGG4::
@M01751:259:000000000-C669V:1:1101:21046:5771 1:N:0:AGAGTC
TCTGTGAAACAGGATTAGATACCCTGGTAGTCCACGCCGTAAACGATGTCAACTAGCCGTTGGAATCCTTGAGATTTTAGTGGCGCAGCTAACGCATTAAGTTGACCGCCTGGGGAGTACGGCCGCAAGGTTAAAACTCAAATGAATTGACGGGGGCCCGCACAAGCGGTGGAGCATGTGGTTTAATTCGAAGCAACGCGAAGAACCTTACCAGGCCTTGACATGCAGAGAACTTTACAGAGATGGATTGGTGCCTTCGGGAACTCTGACACAGGTGCTGCATGGCTGTCGTCAGCTCGTG
+
CCCCCGGGGGGGGGGGGGGGGGGGGGFGGGGFGGGDGGGGGGGGGGGGGGGGGGGGFGGGGGGGGGGFFGGGGGGGGGGGGGGGGGGGGGGGFGGEGGFGEGGGGGGGFGDFGGGGGFGGGGGGGEFGGGGGGGGGGGGGGGFGDAFGGGGGGEFGGDGGFGGGGGGGGFGGGGGGGGDFGGGGGGGGGGGGCGGGCEC:CGGGDGFFGGGCGGG>EGGDDGFGGGGEFGGGGGGF++<CGG609C@F9CGGFGFCFGGGEEGGCGGGGDD?FCFGGCCGGCCF*;CE*<CFGFEGF617*
@M01751:259:000000000-C669V:1:1101:6342:5787 1:N:0:AGAGTC
TCTGTGAAACCGGATTAGATACCCTGGTAGTCCACGCCGTAAACGATGTCAACTAGCCGTTGGAATCCTTGAGATTTTAGTGGCGCAGCTAACGCATTAAGTTGACCGCCTGGGGAGTACGGCCGCAAGGTTAAAACTCAAATGAATTGACGGGGGCCCGCACAAGCGGTGGAGCATGTGGTTTAATTCGAAGCAACGCGAAGAACCTTACCAGGCCTTGACATGCAGAGAACTTTCCAGAGATGGATTGGTGCCTTCGGGAACTCTGACACAGGTGCTGCATGGCTGTCGTCAGCCCGTG
+
CCCCCGGGGGGGGEGGGGGGGGGGGGGGGGGGGFGEGGGGGGGGGEGGGGAEGGGGGGGGGCFGFAFGGGGGGGGGFGGGGGGGGGGGGGGGGGGGGGGGGGGFGGGGGGGGGGGGGGGGGDGGGGGGGGGGGGGGGFFFFGGGGGGGGGGGGGGGGGGGGGGG:BFE:<CGFGGGGGGGGGGGGGGFGGGGGCFCFCFEGGEDCGGFFGGGFGGGGGFE?FGCCFGGGGGGGGGE+<CF?FFGECGFGGF+1<ACFGG*:>=88CGGGGGGFGFG6FFE60ACEGEEG:88*5CC*A5/*
@M01751:259:000000000-C669V:1:1101:7746:5856 1:N:0:AGAGTC
CGCTGATACGTCATCCCCACCTTCCTCCGGTTTGTCACCGGCAGTCTCCTTAGAGTGCCCACCATAACGTGCTGGTAACTAAGGACAAGGGTTGCGCTCGTTACGGGACTTAACCCAACATCTCACGACACGAGCTGACGACAGCCATGCAGCACCTGTGTCAGAGTTCCCGAAGGCACCAATCCATCTCTGGAAAGTTCTCTGCATGTCAAGGCCTGGTAAGGTTCTTCGCGTTGCTTCGAATTAAACCACATGCTCCACCGCTTGTGCGGGCCCCCGTCAATTCATTTGAGTTTTAACC
+
CCCCCGGGGGGGGGGGGGGGGGGGGGGGGGGGGGGGGGGGGGGGGGFGGGGGGGGGGGGGGGGGGGGGGGGGGGGGGGGGGGGGGGGGGGGGGGGGGGGGGGGGGGGGGGGGGGGGGGGGGGFGGGGGGGGGGGGGGGGGGGDGGGGGGGGGGGGGGGGGGGGGGGGGGGGGGGGGGGFGGGGGGGGGCFGGGFGGGGFGGGGGG9FFGGGGFFGGGGGGGGGGFFGGGGGGDFGFGGGGCF+?FGGGGFDF=FGGFGFGGGGGGGGG8FEEDGGEGGGGGGDGGGGGGGGGF:FFFGGGC
@M01751:259:000000000-C669V:1:1101:14764:5875 1:N:0:AGAGTC
TCTGTGAAACAGGATTAGATACCCTGGTAGTCCACGCCGTAAACGATGTCAACTAGCCGTTGGAATCCTTGAGATTTTAGTGGCGCAGCTAACGCATTAAGTTGACCGCCTGGGGAGTACGGCCGCAAGGTTAAAACTCAAATGAATTGACGGGGGCCCGCACAAGCGGTGGAGCATGTGGTTTAATTCGAAGCAACGCGAAGAACCTTACCAGGCCTTGACATGCAGAGAACTTTCCAGAGATGGATTGGTGCCTTCGGGAACTCTGACACAGGTGCTGCATGGCTGTCGTCAGCTCGTG
+
CCCCCGGGGGGGGGGGGGGGGGGGGGGGGGGGGFGGGGGGGGGGGGGGGGGGGGGGGGGGGGGGGGGGGGGGG,FEGGGGGGGGGGGGGGGGGGGGGGGGGGGGGGGGGGGGGGGGGGGGGGGGGGGGGGGGGGGGGGGGGGGGGGGFGGGGGGGGGBFGGGGGGGGGGGGGDFEGGGGGGGGCFGFGCGGGGGGGGGGGGGGGGGGGGGGGGGGGGCFGGGGGCFGGGGGGFGGGGGCFGGGGGGGGFGGF5C6CGGGGG>EGGGGFG@FGGGG?6C79EFEGFCC5CFFFGGGF:CDC5
@M01751:259:000000000-C669V:1:1101:8131:5910 1:N:0:AGAGTC
CGCTGATACGTCATCCCCACCTTCCTCCGGTTTGTCACCGGCAGTCTCCTTAGAGTGCCCACCATAACGTGCTGGTAACTAAGGACAAGGGTTGCGCTCGTTACGGGACTTAACCCAACATCTCACGACACGAGCTGACGACAGCCATGCAGCACCTGTGTCAGAGTTCCCGAAGGCACCAATCCATCTCTGGAAAGTTCTCAGCATGTCAAGGCCAGGTAAGGTTCTTCGCGTTGCTTCGAATTAAACCACATGCTCCACCCCTTGTGCGGGCCCCCGTCAACTCCTTTGAGTTTCAACC
+
CCCCCGGGGGFFEGGGGGGGGGGGDFGFGGGGDEGFGGGGGGGEFGGGGGGGGGGGFGGGGGGFGGGGGGGGGGGGGGGGGGGGGGGGGGGGGGGGGGGGGGGGGGGEEGGGGGGGGGGGGFAFGGGGGEGGGGGGGGGEGG:FGGGGFGFFGFGGGGG<CFFCFFGGGFGD>FGGGCFFGGGFGD;FDBFFGGGGFG@EGGGGGFEFGEFFGFCEGGFFGGGGG@++?518FGG78CGFEGFGF<FGGGGC5C6ACE6FG>*1@C@@2<EG=5?EC*/;CE=+2:CFGGF7CC?CG+0CC
@M01751:259:000000000-C669V:1:1101:22754:5954 1:N:0:AGAGTC
TCTGTGAAACAGGATTAGATACCCTGGTAGTCCACGCCGTAAACGATGTCAACTAGCCGTTGGAATCCTTGAGATTTTAGTGGCGCAGCTAACGCATTAAGTTGACCGCCTGGGGAGTACGGCCGCAAGGTTAAAACTCAAATGAATTGACGGGGGCCCGCACAAGCGGTGGATTATGTGGTTTAATTCGATGATACGCGAGGAACCTTACCAAGGCTTAAATGGGAAATGACAGGTTTAGAAATAGACTTTTCTTCGGACATTTTTCAAGGTGCTGCATGGTTGTCGTCAGCTCGTGCCG
+
CCCCCGGGGGGGGGGGGGGFGGGGGGGGGGGGGGGGGGGGGGGGGGGGGGGGGGGGGGGGGGGGGGGGGGGGGGGGGGGGGGGGDGGGGGGGGGGGGGGGGGGGGGGGGGGGGGGGGGGGGGGGGGGGGGGGGGFGGGGGGGGGFGGGGGGGGCEGGGGGGGGGGGGGG<CEGGGGGGGGGFGFFGGGGGGGGGGGGGGDEGGGGGGGGGGGGFGGGFGGGG?@FGGFGGFFFGGFGGGGGG?FGCFGGGGGGGGGGCGGEGGFGGGFGGG?FCGGGFGGGFFGEGGE8CGCECFCEFGFD
@M01751:259:000000000-C669V:1:1101:18983:5975 1:N:0:AGAGTC
TCTGTGAAACCGGATTAGATACCCTGGTAGTCCACGCCGTAAACGATGCTAACTCGTTTTTGGAATGTAAGTTTCAGAGACTAAGCGAAAGTGATAAGTTAGCCACCTGGGGAGTACGAACGCAAGTTTGAAACTCAAAGGAATTGACGGGGGCCCGCACAAGCGGTGGATTATGTGGTTTAATTCGATGATACGCGAGGAACCTTACCAAGGCTTAAATGGGAAATGACAGGTTTAGAAATAGACTTTTCTTCGGACATTTTTCAAGGTGCTGCATGGTTGTCGTCAGCTCGTGCCGTGG
+
CCCCCGGGGGGGGGGGGGGGGGGGGGGGGGGGGGGGGGGGGGGGGGGGGGGGGGGGGGGGGGGGGGGGGGGGGGGGGGGGGGGGGGGGGGGGGGGGGGGGGGGGGGGGGGGGGGGGGGGGGGGGGGGGGGGGGGGGGGGGGGGGGGGGGGGGGDCFGGGGGGGGGGGGGGGGGGGGGGFGGGGGGGGGGGGGGGGGGGGGGGGGGGGGFGCGGGGGGGGGGGGGGGGFFGGGGGGGGGGGGG7<FGGGGGGDFGGGGGGGGGEGGGGGGGGCGGFGGGGGFCGFGGFFGGGG5=CGGGD3)
@M01751:259:000000000-C669V:1:1101:15598:6021 1:N:0:AGAGTC
CGCTGATACGTCATCCCCACCTTCCTCGCGGCTTATCATCGGCAGTCTCCCTAGAGTGCCCAACTGAATGATGGCAACTAAGGACGTGGGTTGCGCTCGTTGCGGGACTTAACCCAACATCTCACGACACGAGCTGACGACAGCCATGCAGCACCTGTGTGCACGCCTCCGAAGAGGATCCCCGATCTCTCGAGGTAACATGCCATGTCAAGGGATGGTAAGGATCTGCGCGTTGCTTCGAATTAAACCACATGCTCCACCACTTGTGCGGCCCCCCCTCAATTCCTTTTAGGTTTAACCT
+
CCCCCCGGGGFFFGGGGDFGGGCFF<@@FGECGGDA6@AEE@C@EEFCFF@FFGGGGGGGGGGEG<FFDF<<E,AF9FG8FGFFFGEECGGGC97+4F=FG8EEGGGEDFGGGGFGGGF@E9B?CD7+++BF:CCDFF@+@:+@7DC,F@FA:D:F,,,83@@FFF:,1>C@FD*<7F7<,3*1<*1*2,7CCC1C<?C2CCGGC9<<,,?9CF*+=>:CCFG+<C7CFG>51:/8@FFD@FE5F:7+*;C;0000<+:CE*;+30<89*:*/881**2;C+<+33<+0++*+20:<7***
@M01751:259:000000000-C669V:1:1101:16792:6073 1:N:0:AGAGTC
CGCTGATACGTCATCCCCACCTTCCTCCGGTTTGTCACCGGCAGTCTCCTTAGAGTGCCCACCATAACGTGCTGGTAACTAAGGACAAGGGTTGCGCTCGTTACGGGACTTAACCCAACATCTCACGACACGAGCTGACGACAGCCATGCAGCACCTGTGTCAGAGTTCCCGAAGGCACCAATCCATCTCTGGAAAGTTCTCTGCATGTCAAGGCCTGGTAAGGTTCTTCGCGTTGCTTCGAATTAAACCACATGCTCCACCGCTTGTGCGGGCCCCCGTCAATTCATTTGAGTTTTAACC
+
CCCCCGGGGGGGGGGGGGGGGGGGGGGGGGGGGGGGGGGGGGGGGGGGGGGGGGGGGGGGGGGGGGGGGGGGGGGGGGGGGGGGGGGGGGGFGEGGGGGGGGGGGGGGGGGGGGGGGGGGGGGGGGGGGGGGGEGGGGGGGGGEGFFGFGGGGGGGGGGFGGGCGGGGGGGGGGGGGGGGGGGGGGGGGGGFGGGGGGGGGGGGGGGGGFGDFGGGGGFGGGGGGGGGGCFEGGGGGGGGGG9FFGGGGGFGGGGGGFFGGGEECE=CEFEEEEGGGGEGG5:EGGGGGC++/CEFGFGG>
@M01751:259:000000000-C669V:1:1101:20871:6086 1:N:0:AGAGTC
CGCTGATACGTCATCCCCACCTTCCTCCGGTTTGTCACCGGCAGTCTCCTTAGAGTGCCCACCATAACGTGCTGGTAACTAAGGACAAGGGTTGCGCTCGTTACGGGACTTAACCCAACATCTCACGACACGAGCTGACGACAGCCATGCAGCACCTGTGTCAGAGTTCCCGAAGGCACCAATCCATCTCTGGAAAGTTCTCTGCATGTCAAGGCCTGGTAAGGTTCTTCGCGTTGCTTCGAATTAAACCACATGCTCCACCGCTTGTGCGGGCCCCCGTCAATTCATTTGAGTTTTAACC
+
CCCCCGGGGGGGGGGGGGGGGGGGGGGGGGGGGGGGGGGGGGGGGGEGGGGGGGGGGGGGGGGGGGGGGGGGGGGGGGGGGGGGGGGGFGGGGGGGGGGGGCFGGGGGGGGGGGGGGGGGGGGFFGGGGGGGGGGGGGGGGGGGGGGGGGGGGGGGGGGFFFFFGGGGGGGGGGGGGGGGGGGGGGGGGGGGGGGGGGGGGGGGGGGGGGGGGFGGGGGGGGGGGGCGGGGGGGGGGFGFGCGGGGGGGDGGGGFGGCGGFGGG=EFG6@5CEGCGEEGGGC=99CFGGGGGFGGGG9FG7
@M01751:259:000000000-C669V:1:1101:14576:6140 1:N:0:AGAGTC
CGCTGATACGTCATCCCCACCTTCCTCCGGTTTGTCACCGGCAGTCTCCTTAGAGTGCCCACCATAACGTGCTGGTAACTAAGGACAAGGGTTGCGCTCGTTACGGGACTTAACCCAACATCTCACGACACGAGCTGACGACAGCCATGCAGCACCTGTGTCTGAGTTCCCGAAGGCACCAATCCATCTCTGGTCAGTTCCTGCCATGTCAAAGGTGGGTAAGGTTTTTCGCGTTGCATCGAATTAAACCAAATCGTCTACCGCTTTTGCGGGTCCCCGTCAATTCCTTTACGTTTCAACC
+
CCCCCGGGGC@EECGECFFEE@FGGFFGGGGGD;F9FDFGCFGDGGGGGGGGFCFGGGG@A@FE@F?FCFGGGGGGGGGGGGG@FCAEG?CFGEFEBEGGGG<CFF74CFFEF?,FF7?BFCAFFGGGGGGGCC7+AEF+BCEFFGGGGFGGCBD@C<F@FFFGGGGF,EC7:>F*,>CGF,7><B<D;<<>BF,@,7;,<B9CE:F<F<F,7@F2FEGG<F9A?<B;E+:*<FGE1+2,4?E?F++<F6**2:+*2**/0:**/1*<09*:=EG5***1:C*AC+0A99++2:6C+<**2
@M01751:259:000000000-C669V:1:1101:26600:6254 1:N:0:AGAGTC
CGCTGATACGTCATCCCCACCTTCCTCGCGGCTTATCACCGGCAGTCTCCCTAGAGTGCCCAACTGAATGATGGCAACTAAGGACGTGGGTTGCGCTCGTTGCGGGACTTAACCCAACATCTCACGACACGAGCTGACGACAGCCATGCAGCACCTGTGTTCGCGTCCCCGAAGGGAACCCCGGATCTCTCCGGATGGCACGACATGTCAAGGGATGGTAAGGTTCTGCGCGTTGCTTCGAATTAAACCACATGCTCCACCGCTTGTGCGGGCCCCCGTCAATTCATTTGAGCTTTAACCT
+
CCCCCGFGGGFGGGGGFGGGFFGGGGGFGGGGD:FFAFFFFGG>BF,6CFGGGGGGFGGGFGE@FGGGGGG9FFFGGGGGGDFGGE7F7FFEEGG7CE>C@FDGGDEEFFGGGGFGGCGFC,5FFBFGGGGECEECGCGGEEEDFFAF8FFGFFG@:@FFCFGGEG<F7CFFEEGGGF@*=CFGECGCCB9<FGG*:8AFEEEGGDGGGGGGGGGF*;<@C?:<@C+<@88CCEEEDF71AFGCGGF<ECCFC+233<CEECE8CCE09C=?*:CCEECEGG7FGGG7EFFF+<CEC+*7*
@M01751:259:000000000-C669V:1:1101:8794:6303 1:N:0:AGAGTC
CGCTGATACGTCATCCCCACCTTCCTCCGGTTTGTCACCGGCAGTCTCCTTAGAGTGCCCACCATAACGTGCTGGTAACTAAGGACAAGGGTTGCGCTCGTTACGGGACTTAACCCAACATTTCACAACACGAGCTGACGACAGCCATGCAGCACCTGTCTCACGGTTCCCGAAGGCACTAAGGCATCTCTGCCAAATTCCGTGGATGTCAAGAGTAGGTAAGGTTCTTCGCGTTGCATCGAATTAAACCACATGCTCCACCGCTTGTGCGGGCCCCCGTCAATTCATTTGAGTTTTAACC
+
CCCCCGGGGGGGGGGGGGGGGGGGGGGGGGGGGGGGGGGGGGGGGGGGGGGGGGGGGGGGDGGGGGGGGDGGGGGGGGGGGGGGGGGGGGGGGGGGGGGGGFGGGGGGGGGGGGGGGGGGGGGGGGGGGGGGGGGGGGGDGGGGGGGGGGGGGGGGGFGGGGGGGGGGCFGGGGGGGGGGGGGFGGGGDCCEGGGGFGGFGGGDEGFGGGGGFGGGGGGGGGGGGGGGGGGGGGGGGGGGCC@FG9CCFGCFGGGGFGGGGGGGGGGF6?EEGGGGGG=CE5EGFFGGGFF7CGGGGCGGF
@M01751:259:000000000-C669V:1:1101:21482:6342 1:N:0:AGAGTC
CGCTGATACGTCATCCCCACCTTCCTCCGGTTTGTCACCGGCAGTCTCCTTAGAGTGCCCACCATAACGTGCTGGTAACTAAGGACAAGGGTTGCGCTCGTTACGGGACTTAACCCAACATCTCACGACACGAGCTGACGACAGCCATGCAGCACCTGTGTCAGAGTTCCCGAAGGCACCAATCCATCTCTGGAAAGTTCTCTGCATGTCAAGGCCTGGTAAGGTTCTTCGCGTTGCTTCGAATTAAACCACATGCTCCACCGCTTGTGCGGGCCCCCGTCAATTCATTTGAGTTTTAACC
+
CCCCCGGGGGGGGGGGGGGGGGGGGFGGGGGGGGGGGGGGGGGDGGGGGGGGGGGGGGGGGGGGGGGGGCFGGGGGGGGGGGGGGGGGGGGGGGGGGDGGGGGGGGGGGGGGGGFGGGGGFGEGGGGGGGGGGCGGFGGCEGGEDFFFCGFEFGGGG8F<DGGGGGACFGGGGGGE7:FGGGFGGGGGFGG9CBGCGGGGGGG?FGGGG?FG:FGGGFEFCGFFFEFGF9CCCFEFGGGGCF>FFGGGGGGGGG?FFGGGGGD5CEGE8@E=ECEGEGG87:7EGGGGGG7+*+<CE?<FD
@M01751:259:000000000-C669V:1:1101:6585:6346 1:N:0:AGAGTC
CGCTGATACGTCATCCCCACCTTCCTCCGGTTTATCACCGGCAGTCTCCTCTGAGTTCCCAACCGAATCGCTGGCAACAAAGGATAAGGGTTGCGCTCGTTGCGGGACTTAACCCAACATTTCACAACACGAGCTGACGACAGCCATGCATGACCTGTCTCACGGTTCCCGAACGCACTAAGTCCTCTCTGCCGCATTCCGTGGATGTCAAGAGTAGGTAAGGTTCTTCGCTTTGCATCGAATTAAACCACATGCTCCACCGCTTGTGCGGGCCCCCGTCGCTTCATTTGAGTTTTAGCAT
+
@<B@CGDGGG6C@@6,E<EC@8EEFGG@F7:@FGFG<<FDEGG:CCC<FF,CCA<<FC<E,:BF6@88@@FF@@GDF,CEGFEFFFC,6CFG>8:CB=+=B<CE:++@FGA<,9,BF:?<,8,B<EFFD+B3=:FF@8>FF:7B7=F@<C,,@<FF3F,8,<=3:3*86E@@@***>CFCF73,373,<<BCFE7F1FF9CC1C*,7,,>C:?<<,??<,:,,2?CFC9***2/<FDGD*88<FF:<98CGD89++<8<CE:5:;/0<98CD=*/5::5**/2A>++<90+*039?C***0
@M01751:259:000000000-C669V:1:1101:6664:6377 1:N:0:AGAGTC
CGCTGATACGTCATCCCCACCTTCCTCCGGTTTGTCACCGGCAGTCTCCTTAGAGTGCCCACCATAACGTGCTGGTAACTAAGGACAAGGGTTGCGCTCGTTACGGGACTTAACCCAACATCTCACGACACGAGCTGACGACAGCCATGCAGCACCTGTGTCAGAGTTCCCGAAGGCACCAATCCATCTCTGGAAAGTTCTCTGCATGTCAAGGCCTGGTAAGGTTCTTCGCGTTGCTTCGAATTAAACCACATGCTCCACCGCTTGTGCGGCCCCCCGTCCATTCATTTGATTTTTAACC
+
CCCCCGFGGGAFCGGGGGF7@FGGGGGGGGGGGGGGGFGGGGGEFFFGGECFGGGFGGGGDFGGGGGGGGGGGGGGGGFGGGGGGGGGFCGGGGFGGGGGGGGGGDGGEGGGGGGGGGG<E8<DFFEGGDEFGFGEDGGCCEGFGGGFFGFGGFFFFGGGFG<FFGCGGGGGGECFGFGGGB7>EGGGCGGGFGGGGFCF@;F9:FC,?FFG<FGGCFGB<FF:,?BEECE@CF@CEFGGGGGECCCGGGFFCFFE<CF?F8?E5CFG?C88*:C*:E=EG*:0<@:+CC++++39CCCFF
@M01751:259:000000000-C669V:1:1101:9871:6391 1:N:0:AGAGTC
TCTGTGAAACAGGATTAGATACCCTGGTAGTCCACGCCGTAAACGATGCTAACTCGTTTTTGGAATGTAAGTTTCAGAGACTAAGCGAAAGTGATAAGTTAGCCACCTGGGGAGTACGAACGCAAGTTTGAAACTCAAAGGAATTGACGGGGGCCCGCACAAGCGGTGGATTATGTGGTTTAATTCGATGATACGCGAGGAACCTTACCAAGGCTTAAATGGGAAATGACAGGTTTAGAAATAGACTTTTCTTCGGACATTTTTCAAGGTGCTGCATGGTTGTCGTCAGCTCGTGCCGTGG
+
CCCCCGGGGGGGGGGGGGGGGGGGGGGGGGGGGGGGGGGGGGGGGGGGGGGGGGGGFFGGGGGGGGGGGGGGGGGGGGGGGGGGGGGGG7FFGGGGGGFGGGGGGFGGGGGGGGGGGGGGGGGGGGFGGGGGGGFGGGGGGGGGGGGGGGGGGGGGGGGGGGGGGGEGGGFGGGGCFGFFGGGGGGGGGGGGGGGGGGGGCGGGGGGGGGGGGGGFGGGFGGGFCFGGGGGGGGGGGGGGGGGGGGGGGGGGFFGGGGDGFGGGGCEGGGCCFFGGGGGGGCGC8FFGGGGGGGGGFGC3)
@M01751:259:000000000-C669V:1:1101:5098:6716 1:N:0:AGAGTC
TCTGTGAAACAGGATTAGATACCCTGGTAGTCCACGCCGTAAACGATGTCAACTAGCCGTTGGGATCCTTGAGATCTTAGTGGCGCAGCTAACGCATTAAGTTGACCGCCTGGGGAGTACGGCCGCAAGGTTAAAACTCAAATGAATTGACGGGGGCCCGCACAAGCGGTGGAGCATGTGGTTTAATTCGATGCAACGCGAAGAACCTTACCTACTCTTGACATCCAGCGAACTTAGCAGAGTTGCTTTGGTGCCTTCGGGAACGCTGAGACAGGTTCTGCATGGCTGTCGTCAGCTCGTG
+
CCCCCF<E<FFEDGGGGGGFFG8FE<,CF6CFFG<CGGGGGGFFBGGGFCGGCCFFFGGFE:<@F@ECFGF9<<FGGCFDA<FG7@:FFGGGFEGGFG<FCFGEEFGGGGGGGFEFGCEFEDEGGGD++8FF,CDFFC<FG,BD9F<FFGG:>3=B@7CEEBFCFCCF7*4<FFG*,<7,?<FGFFFD<:C,:<<F:FGFF*=>FF5EFGGFC9<CFGG@96@FCF6++:>EDCCFC+<0;8++0<+03<8FC96+<EGG58CGDGC**2<C**;E9::CFFG7CFFEEEF8F=GGGGDC>
@M01751:259:000000000-C669V:1:1101:10283:6789 1:N:0:AGAGTC
TCTGTGAAACAGGATTAGATACCCTGGTAGTCCACGCCGTAAACGATGCTAACTCGTTTTTGGAATGTAAGTTTCAGAGACTAAGCGAAAGTGATAAGTTAGCCACCTGGGGAGTACGAACGCAAGTTTGAAACTCAAAGGAATTGACGGGGGCCCGCACAAGCGGTGGATTATGTGGTTTAATTCGATGATACGCGAGGAACCTTACCAAGGCTTAAATGGGAAATGACAGGTTTAGAAATAGACTTTTCTTCGGACATTTTTCAAGGTGCTGCATGGTTGTCGTCAGCTCGTGCCGTGA
+
CCCCCGGGGGGGGGGGGGGGGGGGGGGGGGGGGGGGGGGGGGGGGGGGGGGGGGGGFGGGGGGGGGGGGGGGGGGGGGGGGGGGGGGGGGGGGGGGGGGGGGGGGGGGGGGGGGGGGGGGGGGGGGGGGGGGGGGGGGGGGGGGGGGGGGGGGGFGGGGGGGGGGGGGGGGGGGGGGGFGGGGGGGGGGFGGGGGGGGGGGGGGGGDGGGGGGGGGGFGGGGGGGGGGGFGGGGGGGGGGGGGGGGGGGGGGGFGCEGGGGGGGGGGFGGCEFGGGGGFGGGGGDFGGGGGFEECCFE7)*
@M01751:259:000000000-C669V:1:1101:23964:6824 1:N:0:AGAGTC
TCTGTGAAACAGGATTAGATACCCTGGTAGTCCACGCCGTAAACGATGTCAACTAGCCGTTGGAATCCTTGAGATTTTAGTGGCGCAGCTAACGCATTAAGTTGACCGCCTGGGGAGTACGGCCGCAAGGTTGAAACTCAAAGGAATTGACGGGGACCCGCACAAGCGGTGGATGATGTGGTTTAATTCGATGCAACGCGAAAAACCTTACCCACCTTTGACATGGCAGGAACTTACCAGAGATGGTTTGGTGCTCGAAAGAGAACCTGCACACAGGTGCTGCATGGCTGTCGTCAGCTCG
+
CCCCCGGGGGGGGGGGGGGGGGGGGGGGGGGGGGGGGGGGGGGGGGGGGGGGGGGGGGGGGGGGGGGGGGGFGCGGGGGGGGGGGGGGGGGGGGGGGGGGGGGGGGGGGGGGGGGGGGGGGGGGGGGGGGGGGGGGGGGGGGGGGGGGGGGGGGGGGGGGGFGGGGGGGFGGGFFFGGGGGCFGGGGEFGGFGGGCGGGGGGGGGGGGGGFGFGEEGGGGG9FFGG>CEGGGGGGGGGGGGGDGGFGGGGG8CFCGGGGGGCFFFFFGFC:A+2;=FFFGGGGGGGGDF5CCGGGGGGGG3
@M01751:259:000000000-C669V:1:1101:14640:6871 1:N:0:AGAGTC
TCTGTGAAACAGGATTAGATACCCTGGTAGTCCACGCCGTAAACGATGTCGACTTGGAGGTTGTTCCCTTGAGGAGTGGCTTCCGGAGCTAACGCGTTAAGTCGACCGCCTGGGGAGTACGGCCGCAAGGTTAAAACTCAAATGAATTGACGGGGGCCCGCACAAGCGGTGGAGCATGTGGTTTAATTCGATGCAACGCGAAGAACCTTACCTACTCTTGACATCCACGGAATTCGGCAGAGATGCCTTAGTGCCTTCGGGAACCGTGAGACAGGTGCTGCATGGCTGTCGTCAGCTCGTG
+
CCCCCGGGGGGGGGGGGGGGGGGGGGGGGGGGGGGGGGGGGGGGGGGGGGGGGGGGGGGGGGGGGGGGGGGGGGGGGGGGGGGGGGGGGGGGGGGGGGGGGGGGGGGEGGGGGGGGGGGGGGGGGGGGGGGGGGGGGGGGGGGFDFGGGGGGGGGDEGFGG7<FFGFGGGGGGGGGGGGGGGGGGGFGGGD9FFGGGGGGGGDGCFGGGFCGGGGGGGGFGGGGGGGGGGGDFGFGGGGGGGGGCFGGGGGGGFGGCFFEGGDGGGGGGGGCCCFGGGGGF?F788:EFGCGGGGGFFDC<
@M01751:259:000000000-C669V:1:1101:8611:6974 1:N:0:AGAGTC
TCTGTGAAACAGGATTAGATACCCTGGTAGTCCACGCCGTAAACGATGTCGACTTGGAGGTTGTTCCCTTGAGGAGTGGCTTCCGGAGCTAACGCGTTAAGTCGACCGCCTGGGGAGTACGGCCGCAAGGTTAAAACTCAAATGAATTGACGGGGGCCCGCACAAGCGGTGGAGCATGTGGTTTAATTCGATGCAACGCGAAGAACCTTACCTACTCTTGACATCCACGGAATCTGGCAGAGATGCCTCAGTGCCTTCGGGAACCGTGAGACAGGTTCTGCATGGCTGTCGTCAGCTTGTG
+
CCCCCGGGDFF@EFDGGGGGGFDEGGDEFEFA9EGCDEFGGGGGGEGDGGGCGGGGGCGGGGGEGGGCGDGGGFFGG@DE8CEFFGGGGGFGCGGGGGFEGGFFGGEGFGCFGGGFDGGGE7F=FGC@FEGD9CAFFDFFGGFE<DDF<FFGDE@:CCFGGGGGGFGGD@@ECGGGFCGCCCFFFFCBCFDG9<F:E7FE8?8CC*CEC+<A9CC@EFFCGC709CGFGDEG59+@FGC;8*:9EGGG688F?9FFGCFGD8CFGG**22<FEC50+3?C70<<C>0*2A5875*+2+90>
@M01751:259:000000000-C669V:1:1101:25080:7155 1:N:0:AGAGTC
CGCTGATACGTCATCCCCACCTTCCTCCGGTTTATCACCGGCAGTCTCCTTTGAGTTCCCGACCGAATCGCTGGCAACAAAGGATAAGGGTTGCGCTCGTTGCGGGACTTAACCCAACATTTCACAACACGAGCTGACGACAGCCATGCAGCACCTGTCTCACGGTTCCCGAAGGCACTGAGGCATCTCTGCCAGATTCCGTGGATGTCAAGAGTAGGTAAGGTTCTTCGCGTTGCATCGAATTAAACCACATGCTCCACCGCTTGTGCGGGCCCCCGTCAATTCATTTGAGTTTTACCCT
+
CCCCCGGGGGGFGGGGGGGGGGGGGGGFGCGGGGGGGGGGGGGGGGEGGGGGGGGGFGGG7FCGE@88@FGDFGGGFGGGGGFGGGGGFCEGGFEGGGGG?<FGGGGGGGGGGGGF@EGDFGFFFGGGEGGGCEGGFCCFEGGGGGGGGGGGGGGGGGG,@BDCFFGGGDFFEDGFGGGGGGGGGFCCGGGGG@FGDGGGDFG7=FCFG9:BGCFFE9F::F7<F,BEGGGGGEC:+<C*CFCF9@FFGF5C8CCCFF:F8EE5;C:CGECCGGEG5/>C5:?C790::7+@FFF+<+*97
@M01751:259:000000000-C669V:1:1101:10411:7230 1:N:0:AGAGTC
TCTGTGAAACAGGATTAGATACCCTGGTAGTCCACGCCGTAAACGATGAATGCCAGCCGTTGGCCTGCTTGCAGGTCAGTGGCGCCGCTAACGCATTAAGCATTCCGCCTGGGGAGTACGGTCGCAAGATTAAAACTCAAAGGAATTGACGGGGGCCCGCACAAGCGGTGGAGCATGTGGTTTAATTCGAAGCAACGCGCAGAACCTTACCATCCCTTGACATGGCATGTTACCTCGAGAGATCGGGGATCCTCTTCGGAGGCGTGCACACAGGTGCTGCATGGCTGTCGTCAGCTCGTGT
+
CCCCCGGGGGGGFGGGGGGGGGGGGGGGGGGGGGGGGGGGGGGGGGGGGGGGGGGGGGGGGGGGGGGGGGGGFGGGGGFGGGGGGGGGGGGGGGGGGGGGGGGGFGGGGGGGGGGGGGFGGGGGEDGGGGGGGGGGGGGGFGGGGGGGGGDGGGGG*>BEDGEFGGGG7CFGGGBFCGGGGCC7FFGGGGGFGFGGGGGG::CFCGCCFEGGGGGGFGCEC:7+;F8CFFGFCE@AEEE5EF+<CEC*:8CCFGGGFFD8C>8CE*:*<9*1;C:7CC?96C?FEFCC</CFDCC967>C/
@M01751:259:000000000-C669V:1:1101:14634:7260 1:N:0:AGAGTC
CGCTGATACGTCATCCCCACCTTCCTCCGGTTTATCACCGGCAGTCTCCTTTGAGTTCCCGACCGAATCGCTGGCAACAAAGGATAAGGGTTGCGCTCGTTGCGGGACTTAACCCAACATTTCACAACACGAGCTGACGACAGCCATGCAGCACCTGTCTCACGGTTCCCGAAGGCACTAAGGCATCTCTGCCGAATTCCGTGGATGTCAAGAGTAGGTAAGGTTCTTCGCGTTGCATCGAATTAAACCACATGCTCCACCGCTTGTGCGGGCCCCCGTCAATTCCTTTGAGTTTTAATCT
+
CCCCCGGGGGFGGGGGGGGGGGGGGGGGGGGGGGGGGGGGGGGGGGGGGGGGGGGGGGGGGGGGGC@BBEGGGGGGGGGGGGGGGGGGGGGGGGGGGGGGGGGGGGGGGGGGGGGGGGGGGGFGGGFGGGGGGGGGGGGGGGGGGGGFGGGGGGGGGGGGGGGGGGGGGGGGGGGGEGGGGFGGGGGGGGGGGGGGGGGGGGGGGG7FFGGGFFGEFGGGGGGGGGGGGGGGGGGGGGGGGGGGGGGGGGGGGCFCCGCFGGGGG5F?FEECEGGCGCECEGGC@<FGG7:FFGFGC<DF>
@M01751:259:000000000-C669V:1:1101:18922:7364 1:N:0:AGAGTC
TCTGTGAAACAGGATTAGATACCCTGGTAGTCCACGCCGTAAACGATGAATGTTAGCCGTCGGGCAGTTGACTGTTCGGTGGCGCAGCTAACGCATTAAACATTCCGCCTGGGGAGTACGGTCGCAAGATTAAAACTCAAAGGAATTGACGGGGGCCCGCACAAGCGGTGGAGCATGTGGTTTAATTCGAAGCAACGCGCAGAACCTTACCAGCTCTTGACATTCGGGGTATGGGCAGTGGAGACATTGTCCTTCAGTTAGGCTGGCCCCAGAACAGGTGCTGCATGGCTGTCGTCAGCCC
+
CCCCCGGGGGGGGGGGGGGGGGGGGGGGGGGGGGGGGGGGGGGGGGGGGGGGGGGGGGGGGGGGGGGGGGGGGGGGGGGGGGGGGGGGGGFGGGGGGDGGGGGGGGGGGEGDGGGGEGGGGGGGGGGGFGFGGGGGGGGGGGGGGGGGGGGGGGGGGGGGGGGGGGGGGGGGGGGGGFGGFGGGAFFGGGGGGGGGGGGGGGGCGFGFGFGGGGGGGGGGGGGGGGGGDEGGGGG5*A88?CC+88EFFFFFFGGGG?FCF6CGGGGGFGGCFGGE8=F6CCFC?FFG8C5@FC75/AF**
@M01751:259:000000000-C669V:1:1101:7011:7448 1:N:0:AGAGTC
TCTGTGAAACAGGATTAGATACCCTGGTAGTCCACGCCCTAAACGATGTCAACTGGTTGTTGGGTCTTAACTGACTCAGTAACGAAGCTAACGCGTGAAGTTGACCGCCTGGGGAGTACGGCCGCAAGGTTGAAACTCAAAGGAATTGACGGGGACCCGCACAAGCGGTGGATGATGTGGTTTAATTCGATGCAACGCGAAAAACCTTACCCACCTTTGACATGGCAGGAACTTACCAGAGATGGTTTGGTGCCCGAAAGAGAACCTGCACACAGGTGCTGCATGGCTGTCGTCAGCTCGT
+
CCCCCGGGGGGGGGGGGCFGGGFGGGGGGGGGGGGGGFGGGGGGGGGGGGGGGGGGGGGGGGGGGGGGGGGGGFGFGGGGGFGGGGGGGGGGCGGEGGGGGGGGGGGGGGGFGGGGGGGGGGGGGGGGGGGGGGGGGGGGGGGGGGGGFFGGGGEEGGGG>FFFGGGGGEGFFGGDFGFGGGGGGGGGG@9FFGGFGGDFEGGGGGG?FFGGGGGGGGGGGGGCFFGGGGGDFEGGCGGGGGGFGGGGGGEGG*;EGGGGGGGGG5CGGGGFGGFCFC6FDECC9EGGGGGGFFFGG?FD7
@M01751:259:000000000-C669V:1:1101:26013:7499 1:N:0:AGAGTC
CGCTGATACGTCATCCCCACCTTCCTCTCTACTTGCGTAGGCAGTCTCACTAGAGTCCCCAACTTAATGATGGCAACTAGTGACAGGGGTTGCGCTCGTTGCAGGACTTAACCTAACACCTCCCGGCACGAGCTGACGACAACCATGCAGCACCTTGAAAAATGTCCGAAGAAAAGTCTATTTCTAAACCTGTCATTTCCCATTTAAGCCTTGGTAAGGTTCCTCGCGTATCATCGAATTAAACCACATAATCCACCGCTTGTTCGGGCCCCCGTCAATTCCTTTGAGTTTCAAACTTGCG
+
CCCCCGGGGFGGGGFGGGGGGFGGDFFEFGFFGGGFCC6FE9FGCFFGGGGGGGGGGEGGGGGGDG9AFGGGGGGGGGG<FFG9CEFCGFFEFECEGGGGGGFFFFFGGAEGGGCFFGFCCF,8>:+=FEG7>CEGFGGGG7@FGGFG@CEGGFGD,BADGGGG@FFGGGGGCG@DCFBFBCFGGGFFCF@CDFCDGAF9,=DF9CCFG:FFGGF,<F7>FG?FFECGGE87FGGFGF<FFEFCGFFGFGFCGCCF*1:>EF8+<:8*:21::8/C85<<CGGG7EG*3CFF9<9?C?F*)
@M01751:259:000000000-C669V:1:1101:9961:7505 1:N:0:AGAGTC
CGCTGATACGTCATCCCCACCTTCCTCTCTACTTGCGTAGGCAGTCTCACTAGAGTCCCCAACTTAATGATGGCAACTAGTGACAGGGGTTGCGCTCGTTGCAGGACTTAACCTAACACCTCACGGCACGAGCTGACGACAACCATGCAGCACCTTGAAAAATGTCCGAAGAAAAGTCTATTTCTAAACCTGTCATTTCCCATTTAAGCCTTGGTAAGGTTCCTCGCGTATCATCGAATTAAACCACCTAATCCACCGCTTGTTCGGGCCCCCGTCAATTCCTTTGAGTTTCAAACTTGCG
+
CCCCCGFGGGGGGGGGG?FCFGGFCFGGGGGGGGGGGEGGGGFGGGGFFGGGGGGGGGGGGGGGGGGGGGGGGGGGGGGGGGG9FGGDCFGGGEGG>FGGGGGGG7FFGGGFGGGGGGGGGGGGEEGGGG:FEC8,FCGGGGGGGGFGGFGGCFGGFGGGEGGCGGGGEFGGGGGG9E9,@FGGGGFACEFFGGGGGGGGGCCFFGCFDFGGFGGGFDGFEFFCFBCEGG=EGFFFFEFFFDGGGG>*=FGG?EGGC5CCCCG+<CECGGDCGEGG55CFFGGFC?98CCFFDG+<ACFG5
@M01751:259:000000000-C669V:1:1101:6902:7508 1:N:0:AGAGTC
TCTGTGAAACCGGATTAGATACCCTGGTAGTCCACGCCCTAAACGATGTCAACTGGTTGTTGGGTCTTAACTGACTCAGTAACGAAGCTAACGCGTGAAGTTGACCGCCTGGGGAGTACGGCCGCAAGGTTGAAACTCAAAGGAATTGACGGGGACCCGCACAAGCGGTGGATGATGTGGTTTAATTCGATGCAACGCGAAAAACCTTACCCACCTTTGACATGGCAGGAACTTACCAGAGATGGTTTGGTGCTCGAAAGAGAACCTGCACACAGGTGCTGCATGGCTGTCGTCAGCTCGT
+
CCCCCGGGGGGGGGGGGGGGGGGGGGGGGGGGGGGGGGGGGGGGGGGGGGGGGGGGFGGGGGGGGGGGGGGGGGGGGGGGGGGGGGGDGGGGGGGGGGGGGGGGGGGGGGGGGGGGGGGGGGGGGGGGGGGGGGGGGGGGGGGGGGGGGGGGGGGGGGGGGGGFGGGGGGGGGGGGGGGGGFFGGGGGGG@FGGCFGGDFFGGGGGGDGGGGGCFCCFFGEGG6EGGCE>FFGFGGGGGGGG7@@CGGECFFCCFGEFGDFCFD8CG68ECCGC=FCCGFDFGGFGGGDGF/A:5=GEGGC
@M01751:259:000000000-C669V:1:1101:17585:7566 1:N:0:AGAGTC
CGCTGATACGTCATCCCCACCTTCCTCTCTACTTGCGTAGGCAGTCTCACTAGAGTCCCCAACTTAATGATGGCAACTAGTGACAGGGGTTGCGCTCGTTGCAGGACTTAACCTAACACCTCACGGCACGAGCTGACGACAACCATGCAGCACCTTGAAAAATGTCCGAAGAAAAGTCTATTTCTAAACCTGTCATTTCCCATTTAAGCCTTGGTAAGGTTCCTCGCGTATCATCGAATTAAACCACATAATCCACCGCTTGTGCGGGCCCCCGTCAATTCCTTTGAGTTTCAAACTTGCG
+
CCCCCGGGGGGGGGGGGGGGGGGGGGGGGGGGGGFGGGGGGGGGGGGGGGGGGGGGGGGGGGGGGGGGGGGGGGGGGGGGGGGGGGGGGGGGGGGGGGGGGGGGGGGGGGGFGGGGGGGGGGGGGGGCGGGGGGGGGGGGGGGGGGGCFGGGGGGGGGGGGGGGGGGGGGGGGGGGGGGGGGGGGGGDGGGGG?GGGGGGGFGGGGGGGGGGGCFGGGFGDFGGGGGGGGGGGGGGGGGGGGGGGGGGGGGGGGGGGGDGGGG6CEGGGGGGGGGGGGECGGGGGFGFFGGFFGGGGF=F<
@M01751:259:000000000-C669V:1:1101:4200:7589 1:N:0:AGAGTC
TCTGTGAAACAGGATTAGATACCCTGGTAGTCCACGCTGTAAACGATGTCGATTTGAAGGTTGTTCCCTAGAGGAGTGGCTTTCGGAGCTAACGCGTTAAATCGACCGCCTGGGGAGTACGGCCGCAAGGTTAAAACTCAAATGAATTGACGGGGGCCCGCACAAGCGGTGGAGCATGTGGTTTAATTCGATGCAACGCGAAGAACCTTACCTACTCTTGACATCCAGAGAACTTAGCAGAGATGCTTTGGTGCCTTCGGGTACTCTGAGACAGGTGCTGCATGGCTGTCGTCAGCTCGGG
+
CCCCC<FFAFEE@@FGCGGGG<@FFG86@FEF@EDCCGGGGFFGGGGGACECBE<FDCFGGGGGFFGEFGGFFF?EFGGG8EFGGFGGEFGGFBEGGGCFD<?=<FGGGCCCFDFEFCFGCGE@EG77:<=<EG9DF<FFGGGGGAFFGGGGGGGGGC:FG*>CCEFGGCF77FGD,CB9:<=FG@FFCGBFFCFGF7FGE*CGGGCDGGGG77<<@CF7<CCGF;6@EGFGGGGGC@EG8@FFGGGCGFFG578FGGGGE*2CFFGCFCF6CE=FFF+<<<EGCF8*22*;FGGG?<7)/
@M01751:259:000000000-C669V:1:1101:3041:7685 1:N:0:AGAGTC
CGCTGATACGTCATCCCCACCTTCCTCGCGGCTTATCACCGGCAGTCTCCCTAGAGTGCCCAACTGAATGATGGCAACTAAGGACGTGGGTTGCGCTCGTTGCGGGACTTAACCCAACATCTCACGACACGAGCTGACGACAGCCATGCAGCACCTGTGTGCACGCCTCCGAAGAGGATCCCCGATCTCTCGAGGTAACATGCCATGTCAAGGGATGGTAAGGTTCTGTGCGTTGCTTCGAATTAAACCACATGCTCCACCGCTTGTGCGGGCCCCCGTCAATTCCTTTGAGTTTTAATCT
+
CCCCCFFEGFFFGGF,CEFFGGGGGGGGGGGGGGGG9FGGGG+CFFGFFGGGGGGGGGGFCFGGGFFFGGCGGCEFFFGCF?E9FGGGGDGGEFBC>CFGGGGCFFEGGGFG<FCGGGCFFA<FGGGGGGGGGEGGGGGGGCCFG@DFGGGGFF,,@FDFGGGGGCFFGGGCEEGGGGGGGD::FCFGGFGGCGGGFFGDGCFGDCGC,,?FGE8;EECEGEFGFFGF++3ACC*?CFC588@C+9++;8;@@CC@+2+2*:5?CFE+CEC8?5C5CGEG55CCCFGG?F7A<A<F+0:FC
@M01751:259:000000000-C669V:1:1101:22768:7701 1:N:0:AGAGTC
CGCTGATACGTCATCCCCACCTTCCTCCGGTTTATCACCGGCAGTCTCCTTTGAGTTCCCGACCGAATCGCTGGCAACAAAGGATAAGGGTTGCGCTCGTTGCGGGACTTAACCCAACATTTCACAACACGAGCTGACGACAGCCATGCAGCACCTGTCTCACGGTTCCCGAAGGCACTAAGGCATCTCTGCCAAATTCCGTGGATGTCAAGAGTAGGTAAGGTTCTTCGCGTTGCATCGAATTAAACCACATGCTCCACCGCTTGTGCGGGCCCCCGTCAATTCATTTGAGTTTTAACCT
+
CCCCCGGGGGGGGGGGGGGGGGGGGGGGGGGGGGGGGGGGGGGGGGGGGGGGGGGGGGGGGGGGG@8BBFGGGGGFGGGGGGGGGGGGGGGGGGGGGGGGGGGGGGGGGGGGGGGGGGGGGGGGGGGGFGGGGGGGGGGGGGGGGGGGGGCFGGGGGGGGGFGGGGGGGGGGGGDGGGGGGFGGGGGGGGGGGGGGGGGGFGGGGGCGGGGGGFGGGGGGGGGGGGGFFGGGGGGGGFCC8EFGGGGGGGGFF68<FGGCG>EEEGGCFGGGGEGGCEGGDGGGGGGGF+<8<FGGGFGC:
@M01751:259:000000000-C669V:1:1101:4945:7756 1:N:0:AGAGTC
CGCTGATACGTCATCCCCACCTTCCTCTCTACTTGCGTAGGCAGTCTCACTAGAGTCCCCAACTTAATGATGGCAACTAGTGACAGGGGTTGCGCTCGTTGCAGGACTTAACCTAACACCTCACGGCACGAGCTGACGACAACCATGCAGCACCTTGAAAAATGTCCGAAGAAAAGTCTATTTCTAAACCTGTCATTTCCCATTTAAGCCTTGGTAAGGTTCCTCGCGTATCATCGAATTAAACCACATAATCCACCGCTTGTGCGGGCCCCCGTCAATTCCTTTGAGTTTCAAACTTGCG
+
CCCCCGGGGGGGGGGDGDFGEGGGGFGGGGGGGGFGGCFGGGGGGGGGGGGGGGGGGGGGGGGGGGGGGGGGGFGGFGGGGGGGGGFGGGGGGGDGGEGGGGGGGGGGGGGGGGGGGGFGGGGGGGGEGGGGEGGGGGGEEGDFEG9EGFGGGGGGGGGGGGGFGGGGGDFFFGGGGGGGGGGFGGGAFFFFEGGGGGGCFGGGGGGDFGGGFCC;FFFGGGGGC<EGGD>FGGG7FFGGGFFGFGFDFGGCGGFDGCGEDGFCG5C*:?EGG58:C=FCCFGGGECGF:<<FDFCEG7:)
@M01751:259:000000000-C669V:1:1101:16038:7799 1:N:0:AGAGTC
CGCTGATACGTCATCCCCACCTTCCTCTCTACTTGCGTAGGCAGTCTCACTAGAGTCCCCAACTTAATGATGGCAACTAGTGACAGGGGTTGCGCTCGTTGCAGGACTTAACCTAACACCTCACGGCACGAGCTGACGACAACCATGCAGCACCTTGAAAAATGTCCGAAGAAAAGTCTATTTCTAAACCTGTCATTTCCCATTTAAGCCTTGGTAAGGTTCCTCGCGTATCATCGAATTAAACCACATAATCCACCGCTTGTTCGGGCCCCCGTCAATTCCTTTGAGTTTCAAACTTGCG
+
CCCCCGGGGFGGGGGGGGGGGGGGGGGGGGGGGGGGGGGGGGGGGGGGGFGGGGGGGGGGGGGGGGGGGGGGGGFCFFFGGGGGGGGGGGGGGGGGGGG@FDFGGGGGGFGGGGGGGGGGFGGGGGGGGGGGGGGFGGGGGGGGGGGGGGGGGGGGFGGGAFGGGGGG@CGGGGFGFFFGGGGGGGFCF@@FCFFBFFGGGGGFGGFFG:FFEFGGGFFGGGGFGGGGGG@FFFF7CCGGGGGGCEF>FFFGGGGGCEGG>EG+<CEGEGCCG88EG*ACFFGGGGCEGGGGCFFGGGCG)
@M01751:259:000000000-C669V:1:1101:17858:8026 1:N:0:AGAGTC
CGCTGATACGTCATCCCCACCTTCCTCCGGTTTGTCACCGGCAGTCTCCTTAGAGTGCCCACCATAACGTGCTGGTAACTAAGGACAAGGGTTGCGCTCGTTACGGGACTTAACCCAACATCTCACGACACGAGCTGACGACAGCCATGCAGCACCTGTGTCAGAGTTCCCGAAGGCACCAATCCATCTCTGGAAAGTTCTCTGCATGTCAAGGCCTGGTAAGGTTCTTCGCGTTGCTTCGAATTAAACCACATGCTCCACCGCTTGTGCGGGCCCCCGTCAATTCATTTGAGTTTTAACC
+
CCCCCGGGGGGGGGGGGGGGGGGGGGGGGGGGGGGGGGGGGGEEGGGGGGGGGGGGGGGGGGGGGGGGGGGGGGGGGGGGGGFGGGGGGGGGGGGGGEGGGGGGGGGEFGGGGGGGGGGGGGGGGGGGGGGGGDGGGGGGGGGGGGFGFGDFGFGGGGGGGGGGGGGGGGGGGGGGGFGGCCDFGGGGFGGGGECEGGGFCEGFGF9FGGGGGGGGFGGGGFFGFGFGGGFEEGGGGGGGGGGFGGGGGGGGGFFF7CFGGGEGGGGF6CGEGGGECGGGGGGGG@FFGGGD=FDFGGDFC
@M01751:259:000000000-C669V:1:1101:13110:8058 1:N:0:AGAGTC
TCTGTGAAACAGGATTAGATACCCTGGTAGTCCACGCCCTAAACGATGTCAACTGGTTGTTGGGTCTTAACTGACTCAGTAACGAAGCTAACGCGTGAAGTTGACCGCCTGGGGAGTACGGCCGCAAGGTTGAAACTCAAAGGAATTGACGGGGACCCGCACAAGCGGTGGATGATGTGGTTTAATTCGATGCAACGCGAAAAACCTTACCCACCTTTGACATGGCAGGAACTTACCAGAGATGGTTTGGTGCTCGAAAGAGAACCTGCACACAGGTGCTGCATGGCTGTCGTCAGCTCGT
+
CCCCCGGGGGGGGGGGGGGGGGGGGGGGGGGGGGGGGGGGGGGGGGGGGGGGGGGGGGGGGGGGGGGGFGGGGGGGGGGGFGEGGBFGGGGGGGGGGGGGGGGGGGGGGGGGGGGGGGGGGEG>@EGGGEFGGGGGGGGGGGGGGGGGGGGGGGGGGGGG:FGGGGGGGGGGGGFCGGGGGGGGGGGGGGGGGGGGGGGGGGGFFGGGGGGFGCFGGGGGGGGCGGFGGGFGGGGGC+8C>GGGGGGGGGGGGFCCEFGGFFGGG=F8=8EGGGGGGG6FF6CGFGGG=FFCFGGGF?79)
@M01751:259:000000000-C669V:1:1101:5661:8156 1:N:0:AGAGTC
TCTGTGAAACAGGATTAGATACCCTGGTAGTCCACGCCGTAAACGATGCTAACTCGTTTTTGGAATGTAAGTTTCAGAGACTAAGCGAAAGTGATAAGTTAGCCACCTGGGGAGTACGAACGCAAGTTTGAAACTCAAAGGAATTGACGGGGGCCCGCACAAGCGGTGGATTATGTGGTTTAATTCGATGATACGCGAGGAACCTTACCAAGGCTTAAATGGGAAATGACAGGTTTAGAAATAGACTTTTCTTCGGACATTTTTCAAGGTGCTGCATGGTTGTCGTCAGCTCGTGCCGTGG
+
CCCCCGGGGGGGGFGGGGGGFCCF<FGGGGGGGGFECGGGEEGGGGGGFCGGFGGGGGGGGGGFGFGGGGGEDGGGGGGGGGGGGCFGDEGGGAFDFCFFFFCGGGGGG,FDGFGGGGGGGGGGFGD?EFGGGF?FGGGFFGGGF@AFGFEGEGFGGGGGGGF>GCCGGGD9FFGEF<FFFFCCFFGFGGG@FGGGEGGEGGGGGGGGGGGDGG?FGGGCGCFGG7FGGG:EEGGGFCCGFGGGGGC:CF9<9+C8CEC?@CFGGGGC8F8@CGGGFC=F7=EFCE>*/@FCEEG=E*9))
@M01751:259:000000000-C669V:1:1101:16494:8213 1:N:0:AGAGTC
TCTGTGAAACCGGATTAGATACCCTGGTAGTCCACGCCGTAAACGATGATAACTAGCTGTCCGGGGACTTGGTCTTTGGGTGGCGCAGCTAACGCATTAAGTTATCCGCCTGGGGAGTACGGCCGCAAGGTTAAAACTCAAATGAATTGACGGGGGCCCGCACAAGCGGTGGAGCATGTGGTTTAATTCGATGCAACGCGAAGAACCTTACCTACTCTTGACATCCACGGAATTCGGCAGAGATGCCTTAGTGCCTTCGGGAACCGTGAGACAGGTGCTGCATGGCTGTCGTCAGCTCGTG
+
CCCCCGGGGGGGGGGGGGGGGGGGGGGGGGGGGGGGGGGGGGGGGGGGGGGGGGGGGGGGGGGGGGGGGGGGGGGGGGGGGGGGGGGGGGGGGGGGGGGGGGGGGGGGGGGGGFGGGGGGGGGGGGGGGFFGGGGGGGGGGGGGGGGFGGGGGGGDGGGGGGGGGGGGGGGGDGGFFGGGGFFCGGGGGGGGGGGGGGGGGGGGFGGGGGGGGGGGGGGGGGGGGGGGGGGGGGGFFGGGGGGGGGGGCFGGFGGGGGFGGGGGFGGFCEFGDCC9@?EGG6<+;CC8E<CGGC5EGFGG4
@M01751:259:000000000-C669V:1:1101:15542:8275 1:N:0:AGAGTC
TCTGTGAAACAGGATTAGATACCCTGGTAGTCCACGCCATAAACGATGTCAACTAGCCGTTGGAATCCTTGAGATTTTAGTGGCGCAGCTAACGCATTAAGTTGACCGCCTGGGGAGTACGGCCGCAAGGTTAAAACTCAAATGAATTGACGGGGGCCCGCACAAGCGGTGGAGCATGTGGTTTAATTCGATGCAACGCGAAGAACCTTACCTACTCTTGACATCCAGAGAATTTAGCAGAGATGCTTTAGTGCCTTCGGGAACTCTGAGACAGGTGCTGCATGGCTGTCGTCAGCTCGTG
+
CCCCCGGGGGGGGGGGGGGGGGGGGGGGGGGGGGGGGGGGGGGGGGGGGGGGGGGGGGGGGGGGGGGGGGGGGGGGGGGGGGGGGGGGGGGGGGGGGGGGGGGGGGGGGGGGGGGGGGGGGGGGGDGGGGGGGGGGGGGGGGGGGGGGGGFFGEEFFFGGGCEGGGGGGGGGGGGGGGGGGGGGGGGFGGGGGGGFGEGGGGG7FECFGG@GGFGGEGG?FGGGGGGGGGGGGGGGGGGGGFG7<CFGGGFGCC@FCFDGCCEGCFCFC7<CFGGFFGCF9+CFGGFGGGGGG=EE?<*1*
@M01751:259:000000000-C669V:1:1101:25431:8309 1:N:0:AGAGTC
TCTGTGAAACAGGATTAGATACCCTGGTAGTCCACGCCCTAAACGATGTCAACTGGTTGTTGGGTCTTAACTGACTCAGTAACGAAGCTAACGCGTGAAGTTGACCGCCTGGGGAGTACGGCCGCAAGGTTGAAACTCAAAGGAATTGACGGGGACCAGCAAAAGCGGTGGATGATGTGGTTTAATTCGATGCAACGCGAAAAACCTTACCCACCTTTGACATGGCAGGAACTTACCAGAGATGGTTTGGTGCTCGAAAGAGAACCTGCACACAGGTGCTGCATGGCTGTCGTCAGCCCGT
+
CC<CCFGGGG,EEGA@CFGGGGDFDFFEEFFFGFCFFFECGGGGGFGFFGGFGGCGGGGGGFGGGGGDFCF9ECFEFGGGGGGGECFGF<FGGGGGGBC96CFFCFEGDGGGD7?FFFFG7BCE@C7FFA?=FFGCE=DCDCF8BFDE9,:>CFF+3+@<C,>FGGE7@FC7:AFGDFCCFCCD,<@<FF@FG9FGG**4<*=FE@<<CFGGFG7FG9<CC9F@F@B77CG>FFC?+2+2:CC7+9@;8E55:FDC=8888C?FE/*AFGCC*C:*<?<CG6+:@*A0/*3//C**+*19)
@M01751:259:000000000-C669V:1:1101:21001:8337 1:N:0:AGAGTC
CGCTGATACGTCATCCCCACCTTCCTCTCTACTTGCGTAGGCAGTCTCACTAGAGTCCCCAACTTAATGATGGCAACTAGTGACAGGGGTTGCGCTCGTTGCAGGACTTAACCTAACACCTCACGGCACGAGCTGACGACAACCATGCAGCACCTTGAAAAATGTCCGAAGAAAAGTCTATTTCTAAACCTGTCATTTCCCATTTAAGCCTTGGTAAGGTTCCTCGCGTATCATCGAATTAAACCACATAATCCACCGCTTGTGCGGGCCCCCGTCAATTCCTTTGAGTTTCAAACTTGCG
+
CCCCCGGGGGGGGGGGGGGGGGGGGGGGGGGGGGGGFGGGGGGDGGFGGGGGGGGGGGGGGGGGGGGGGGGGGGGGGGGGGGGGGGGGGGGGGGGGGGGGGGGGGGGGGGGGGGGGGGGGGGGGGGGGGGGEEFGGGGGGGGGGGGGGGGGGGGGGGGGGGFFGDFGGGGGDGGGGGGFGGGGGGGGGGGGGGGGGGGGFGFGGGGGGGGGGGGGGGGGGFGFAFGGGEGGGGGFC7EFGFGGGCCFGFGG?9ECFG5CB8*;0@E58EEGDG=AEEGGC??AFGC:CGFGGFGGGGGCC3
@M01751:259:000000000-C669V:1:1101:26455:8345 1:N:0:AGAGTC
TCTGTGAAACCGGATTAGATACCCTGGTAGTCCACGCCGTAAACGATGTCGACTTGGAGGTTGTTCCCTTGAGGAGTGGCTTCCGGAGCTAACGCGTTAAGTCGACCGCCTGGGGAGTACGGCCGCAAGGTTAAAACTCAAATGAATTGACGGGGGCCCGCACAAGCGGTGGAGCATGTGGTTTAATTCGATGCAACGCGAAGAACCTTACCTACTCTTGACATCCAGAGAACTTAGCAGAGATGCTTTGGTGCCTTCGGGAACTCTGAGACAGGTGCTGCATGGCTGTCGTCAGCTCGTG
+
CCCCCGGGGGGGGGGGGGGGGFGGGGGGGGGCGGGGGGGGGGGGGGGGFGGGGGGGGGGGGGGGGGGGGGGCFGGGGGGGGGGGGGGGGFGGGGGGGGDGFFFGGGGGGGGGGGGGGGGGGGGFGGGGEGGGGGGGGGGGGGGGGFGGDFGGGGGC1>EFCGGG<FGFGEGFGGGFGGGGGCCGGGGGGGF99CFCFGGGEGGGGC5EGG:<CFFGGGGF:CCC6CFFGGGGGEFGGFDCG8*<CGFGGGF5*<@CEDFEGEGCEGFCCFGD6CCF6+<CC7EGGFFGF6EC**:7CED5>
@M01751:259:000000000-C669V:1:1101:14133:8359 1:N:0:AGAGTC
TCTGTGAAACAGGATTAGATACCCTGGTAGTCCACGCCCTAAACGATGATAACTCGATGTTGGCGATAGACAGCCAGCGTCCCAGCGAAAGCGTTAAGTTATCCACCTGGGGAGTACGCCCGCAAGGGTGAAACTCAAAGGAATTGACGGGGGCCCGCACAAGCGGAGGAGCATGTGGTTTAATTCGATGATACGCGAGGAACCTTACCCGGGCTTGAAAGTTAGTGAAGGATGCAGAGACGCATCCGTCCTTCGGGACACGAAACTAGGTGCTGCATGGCTGTCGTCAGCTCGTGCCGTG
+
CCCCCGGGGGGGGGGGGGGGGGGGGGGGGGGGGGGGGGGGGGGGGGGGGGGGGGGGGGGGGGGGGGGGGGGGGGGGGGGGGGGGGGGGGGGGGGGGGGGGGGGGGGGGFGGGGGGGGGGGGGGGGGGGGGGGGGGGGGGGGGFGGGGGGGGGGGGGGGGGGGGGGGGGGEGGGDGFGGGGGGGGGGGGGGGGFGGGGGGGGGGGGGDGGGGGGGGGGCFGGGGGGGGGGGGGGGGFGGGGGGGCGGGEGGGGGGGGGGGG>C8EEGGGGGGGGCGCFGFGGEEFGGG@CEGCEGC=EGG77
@M01751:259:000000000-C669V:1:1101:15600:8389 1:N:0:AGAGTC
TCTGTGAAACAGGATTAGATACCCTGGTAGTCCACGCCGTAAACGATGTCAACTAGCCGTTGGAATCCTTGAGATTTTAGTGGCGCAGCTAACGCATTAAGTTGACCGCCTGGGGAGTACGGCCGCAAGGTTAAAACTCAAATGAATTGACGGGGGCCCGCACAAGCGGTGGAGCATGTGGTTTAATTCGAAGCAACGCGAAGAACCTTACCAGGCCTTGACATGCAGAGAACTTTCCAGAGATGGATTGGTGCCTTCGGGAACTCTGACACAGGTGCTGCATGGCTGTCGTCAGCTCGTG
+
CCCCCGGGGGGGGGGGGGGGGGGGGGGGGGGGGGGGGGGGGGGGGGGGGGGGGGGGGGGGGGGGGGGGGGGGGGGGGGGGGGGGGGGGGGGGGGGGGGGGGGGGGGGGGGGGGGGGGGGGGGGGGGGGGGGGGGGGGGGGGGGGGGGGGGGGGGGGGGGGGGGGGGGGGEGGGGGGGGGGGGGGGGGGGGGGGGGGGGGGGGGGGGGGGFDGFGGGGGGGGGGGGGGGGGGGGGGGGGGGGGGGGGGGGGGGFGGGGGFGGGGGGFGGGGGGGGGGFGGGGGGGGGGGCCGGGGGG9CCG9
@M01751:259:000000000-C669V:1:1101:22343:8435 1:N:0:AGAGTC
TCTGTGAAACAGGATTAGATACCCTGGTAGTCCACGCCGTAAACGATGAATGCTAGGTGTTAGGGGTTTCGATACCCTTGGTGCCGAAGTTAACACATTAAGCATTCCGCCTGGGGAGTACGGTCGCAAGACTGAAACTCAAAGGAATTGACGGGGACCCGCACAAGCAGTGGAGTATGTGGTTTAATTCGAAGCAACGCGAAGAACCTTACCAGGTCTTGACATCCAACTAACGAGGCAGAGATGCGTTAGGTGCCCTTCGGGGAAAGTTGAGACAGGTGGTGCATGGTTGTCGTCAGCT
+
CCCCCGGGGGGGGGGGGGGGGGGGGGGGGGG<EFGEGGGEGGGGGGGG9C9FFGGGGFGGGFGFGGG:6CFEG8:CFGGGGC@EGE:FCFGGECFGF8FGDEGGGEFFGDEBFC<+FFGGFGGGGGGGFGFGFFFECGDEF<EDC@F<<<<FGGGDEGGGED@58D<<FE>FGCFGG,FBFDGGGGGFF9FFGEEGCFGGGGGDGFGGGGFFFCGDGFGCCGGFGFGGGFFFGGCCCEEEGGGE:9FGGGG5EFCG*;C6ACEGGCE@F<FFFGCC?EF9CGCEF6CFGGGGGGGGDGGG2
@M01751:259:000000000-C669V:1:1101:10638:8513 1:N:0:AGAGTC
CGCTGATACGTCATCCCCACCTTCCTCCGGCTTATCACCGGCGGTTCCTTTAGAGTACCCAACCAAATGATGGTAACTAAAGGCGAGGGTTGCGCTCGTTGCGGGACTTAACCCAACATCTCACGACACGAGCTGACGACAGCCATGCAGCACCTGTATCCGGTCCAGCCGAACTGAAAGACACATCTCTGTGTCCGCGACCGGTATGTCAAGGGCTGGTAAGGTTCTGCGCGTTGCTTCGAATTAAACCACATCATCCACCGCTTGTGCGGGCCCCCGTCAATTCATTTGAGTTTTAACC
+
CCCCCGGGGGGGGGGGGGGGGGGGGGGGGGGGGGGGGGGGGCFGGGGGGGGGGGGGGGGGGGGGGGGGGGGGGGGGGGGGGGGGGGGGGGGGGDGGGGGGFGGGGGGGGGGGFG@FGGGGFGGGGGGGGGGGGGGGGGGGGGGGGGGGGGGGGGGGFGGGCFGGGGAFFFEFEGGGGGG@FFCGGGGGGF@FFGFGGGDGGGGGGGGFGGGFCFED@GGCFGGF?FEGGGGGGGGGG@FFC8CFGGFGGGGGGGFFFGGGGGGGGGFGDGGGGE=EEEE*AEEGEF?EFG+0ACFGGGGCF
@M01751:259:000000000-C669V:1:1101:26947:8545 1:N:0:AGAGTC
CGCTGATACGTCATCCCCACCTTCCTCCGGTTTATCACCGGCAGTCTCCTTTGAGTTCCCGACCGAATCGCTGGCAACAAAGGATAAGGGTTGCGCTCGTTGCGGGACTTAACCCAAAATTTCACAACACGCGCTGACGACAGCCATGCAGCACCTGTCTCACGGTTCCCGAAGGCACTAAGGCATCTCTGCCAAATTCCGTGGATGTCAAGAGTAGGTAAGGTTCTTCGCGTTGCATCGAATTAAACCACATGCTCCACCGCTTGTGCAGGCCCCCGTCAATTCCTTTGAGTTTTACTCT
+
CCCCC@FGFGGFGFFGGGGGGGGGGDGGGGGGGGGGGCE;CECGGGCFFGGFGFFDAFGGGGGGGGEGGGGGGGGGGGGG=EFG=FFDCGFGGGDGEGGGGGGGEC@ED<FFGGF++,:EFG9B,CFC=FC+C7FG:CBF+@>FF,F<FFGGGGGGCGFGGGGGGFEEGF@>*1<7,@FCEFGCFF7,?FF?FGGGGGGGGGDG7AF7,<F9BFG,<FFFF@:CCCEFC8:8?C*5A<+/8C?EDFF+:8FEG+8++2:C8?5/AF*+03<*:**2?=AA5EEGGF9ACE<*ACFG7+:27
@M01751:259:000000000-C669V:1:1101:13941:8649 1:N:0:AGAGTC
CGCTGATACGTCATCCCCACCTTCCTCCGGTTTGTCACCGGCAGTCTCCTTAGAGTGCCCACCATAACGTGCTGGTAACTAAGGACAAGGGTTGCGCTCGTTACGGGACTTAACCCAACATCTCACGACACGAGCTGACGACAGCCATGCAGCACCTGTGTCAGAGTTCCCGAAGGCACCAATCCATCTCTGGAAAGTTCTCTGCATGTCAAGGCCTGGTAAGGTTCTTCGCGTTGCTTCGAATTAAACCACATGCTCCACCGCTTGTGCGGGCCCCCGTCAATTCATTTGAGTTTTAACC
+
CCCCCGGGGGDGGGGGGGGGGGGGGGFGGGGGGGGGGGGGGGGGGGGGGGGGGGGGGFFFGGGGGGGGGGGGGGGGFGGGGGGGGGGGGGGGGGGGGGGGGGGGGGEECGGGGGGGGGGGGG<FGGGDGGGDGGGGGGGGGGGGGGFGGGGGGGGGGGGGGGGGGGGGGGGGG@FEGGGGGGGGGGGGFGGGGGFGGGGGGFGFGGGGGGGGFGDGGGGGGFGGCGGGGGGGGGGEGFGEGF7CGFGFGGGGGGFGGDG?FF5EEEGFCFCEEECEGGDECEEFGGGGGGG7FFGGGGCF7
@M01751:259:000000000-C669V:1:1101:16345:8673 1:N:0:AGAGTC
CGCTGATACGTCATCCCCACCTTCCTCCGGTTTATCACCGGCAGTCTCCTTTGAGTTCCCGACCGAATCGCTGGCAACAAAGGATAAGGGTTGCGCTCGTTGCGGGACTTAACCCAACATTTCACAACACGAGCTGACGACAGCCATGCAGCACCTGTCTCACGGTTCCCGAAGGCACTAAGGCATCTCTGCCGAATTCCGTGGATGTCAAGAGTAGGTAAGGTTCTTCGCGTTGCATCGAATTAAACCACATGCTCCACCGCTTGTGCGGGCCCCCGTCAATTCATTTGAGTTTTAACCT
+
CCCCCGGGGGGGGGGGGGGGGGGGGGGGGGGGGGGGGGGGGGGGGGGGGGGGGGGGGGGGGGGGG@88BFGGGGGGGGGGGGGGGGGGGGGGGGGGGGGGGGGGGGGGGGGGGGGGGGGGGGGGGGGGGGGGGGGGGGGGGGGGGGGDFFFFGGGGGGGDGFGGDGGGGGGGGGGGGGGGGGGGGGGEGGGGGDECEGGGGG>FGGGGGGGGGGFGGGGGGGGGGGGGGGGEGGEGGGGGGGFGGCFFFGGGGGGGGGGGGGGGGGGGFGGGGGGEGCEECGGG7AEGGFFGGGGGFGFCC
@M01751:259:000000000-C669V:1:1101:23092:8701 1:N:0:AGAGTC
CGCTGATACGTCATCCCCACCTTCCTCTCTACTTGCGTAGGCAGTCTCACTAGAGTCCCCAACTTAATGATGGCAACTAGTGACAGGGGTTGCGCTCGTTGCAGGACTTAACCTAACACCTCACGGCACGAGCTGACGACAACCATGCAGCACCTTGAAAAATGTCCGAAGAAAAGTCTATTTCTAAACCTGTCATTTCCCATTTAAGCCTTGGTAAGGTTCCTCGCGTATCATCGAATTAAACCACATAATCCACCGCTTGTGCGGGCCCCCGTCAATTCCTTTGAGTTTCAAACTTGCG
+
CCCCCGGGGGGGGGGGGGGGGGGGGGGGFGGGGGGGGGGGGGGEGGGGGGGGGGGGGGGGGGGGGGGGGGGGGGGGGGGGGGGGGGGGGGGGGGGDGGGGGGGGEDGGGGGGGGGGGGGGDFFFFEGGGGGGGGGGGGGGDGGGGGGGGCFGGGGGFFGGCDGGGGGGGGGGGGGCCGGFGFGGGGGFGGGGGGGGGGGGGGGGGCFFCFFGFGGGGGDGGGGFGGGGEGEBFGGDFFCGGCGGEF>8CEFFCCFFGGDEEFCEFGG*:E:EEEC5C5EGFGGGGF+*<CGGCCFEGF7C9
@M01751:259:000000000-C669V:1:1101:10723:8701 1:N:0:AGAGTC
TCTGTGAAACAGGATTAGATACCCTGGTAGTCCACGCCGTAAACGATGTCGACTTGGAGGTTGTTCCCTTGAGGAGTGGCTTCCGGAGCTAACGCGTTAAGTCGACCGCCTGGGGAGTACGGCCGCAAGGTTAAAACTCAAATGAATTGACGGGGGCCCGCACAAGCGGTGGAGCATGTGGTTTAATTCGATGCAACGCGAAGAACCTTACCAGGCCTTGACATGCAGAGAACTTTCCAGAGATGGATTGGTGCCTTCGGGAACTCTGACACAGGTGCTGCATGGCTGTCGTCAGCTCGTG
+
CCCCCGGGGGGGGGGGGGGGGGGGGGGGGGGGGGGGGGGGGGGGGGGGGGGGGGGGGGGGGGGGFEFEGGGGGGGGGGGGGGGGGGGGGGGGGGGGGGGGFFGGGGGGGGFGGGGGFGGGGGGGGGFGGGGGGGGGGGGGGGGGGGGGGGGEGGGGD>CFGDGGCFGGGGGGGFGGFEFGGG7CGGGGGGGFFGGGGEGGDEGGGGGGGGGFGGGGGFGEEGFGFF6CGFGGFGGF?FGGGFG79:@::8FCGGGCG?FEGCGGGFGCGGGFCFFGEGGC9+AC>;FEGC=*:5CCGGGG*
@M01751:259:000000000-C669V:1:1101:21659:8812 1:N:0:AGAGTC
CGCTGATACGTCATCCCCACCTTCCTCTCTACTTGCGTAGGCAGTCTCACTAGAGTCCCCAACTTAATGATGGCAACTAGTGACAGGGGTTGCGCTCGTTGCAGGACTTAACCTAACACCTCACGGCACGAGCTGACGACAACCATGCAGCACCTTGAAAAATGTCCGAAGAAAAGTCTATTTCTAAACCTGTCATTTCCCATTTAAGCCTTGGTAAGGTTCCTCGCGTATCATCGAATTAAACCACATAATCCACCGCTTGTGCGGGCCCCCGTCAATTCCTTTGAGTTTCAAACTTGCG
+
CCCCCGGGGGGGGGGGGGGGGGGGGGGGGGGGGGGGGGGGGGGGGGFGGGGGGGGGGGGGGGGGGGGGFGGGGGFGGGGFGGGGFGGCBFEGGGGDGGGGGGGGGGGGGGGGGGGGGGGG8EFEGDEFGGGGGGGDGCGGEGGGGGCGC?FFGGFGGCGFFFGGFFAFGGEEFFGFGGGFGGGGGGGGGGFFFGGGGGGDFAFGGGGGGGGGGGFGGFCFFFEFFFCEGE:CBCGFF7B@EGGGFGGFGGGCF<FGGD*:8BFGFGECEEGEE5CEEGG9ACFGGFFGGGGGGCCGFCFFC
@M01751:259:000000000-C669V:1:1101:21592:8855 1:N:0:AGAGTC
CGCTGATACGTCATCCCCACCTTCCTCCGGCTTATCACCGGCGGTTCCTTTAGAGTACCCAACTAAATGATGGTAACTAAAGGCGAGGGTTGCGCTCGTTGCGGGACTTAACCCAACATCTCACGACACGAGCTGACGACAGCCATGCAGCACCTGTGTTCCAGTCCCCGAAGGGAAGAAATCGATCTCTCGAAGTCGTCCGGACATGTCAAACGCTGGTAAGGTTCTGCGCGTTGCTTCGAATTAAACCACATGCTCCACCGCTTGTGCAGGCCCCCGTCAATTCCTTTGCGTTTTAATT
+
CCCCCGGGGGGGGGGGGGGGGGGGGGGGGGGGGGGGGGGGGGGGGGGGGGGGGGGGGGGGGGGGGGGGGGGGGGGGGGGGGGFGDGGGGGGDGDGDGGGGFFFGGGGGGGGGGGGGGGG?FFGGGGGGGGGGGEGGGECCCFGGGGGGGGGGGGFGGGGFBFCFCGGGGGGCGGGCCCFGGGGEGFFFG9FGGGGGGGGGGGGGGGGFGGGDGGCGCCGGGGFGCCEGGFG58EGGGGGGCFCFEFFGDGFGGGGG:<EGGEGDGG8CFGFFFEGGGGGEEEGFCGGGGGG+*:5CEC6:*
@M01751:259:000000000-C669V:1:1101:25450:8874 1:N:0:AGAGTC
TCTGTGAAACAGGATTAGATACCCTGGTAGTCCACGCCGTAAACGATGTCGACTTGGAGGTTGTTCCCTTGAGGAGTGGCTTCCGGAGCTAACGCGTTAAGTCGACCGCCTGGGGAGTACGGCCGCAAGGTTAAAACTCAAATGAATTGACGGGGGCCCGCACAAGCGGTGGAGCATGTGGTTTAATTCGATGCAACGCGAAGAACCTTACCTACTCTTGACATCCACGGAATTTGGCAGAGATGCCTTAGTGCCTTCGGGAACCGTGAGACAGGTGCTGCATGGCTGTCGTCAGCTCGTG
+
CCCCCGGGGGGGGGGGGGGGGGEGGFGFGGGGGGGGGGGEGGGGGGGGGGGGGGGGGFGGGGGGGFGEGGGGGFGGGGGGGFGEGGGGGGFGGGGGGGGGGGGEGGGGGGGGGGGGGGGGGGGCEGGGGDFFFFGGGGGGGFFDDFGGGGGGGGGGGGGCECFGGGG@EFCGGGGGGGGGGGGGGFGGGGDCEEGGGGGD5EEGEGGGGGGGGGGGGGGFGGGFGGGGGD5EGGGGGGGGGFGGGGGGGF7EG?FGGGFGDDGGGEGGGG7E6EFGFDCCF6EFGFFCCGFGDFGFGGDC5
@M01751:259:000000000-C669V:1:1101:27584:8913 1:N:0:AGAGTC
CGCTGATACGTCATCCCCACCTTCCTCTCTACTTGCGTAGGCAGTCTCACTAGAGTCCCCAACTTAATGATGGCAACTAGTGACAGGGGTTGCGCTCGTTGCAGGACTTAACCTAACACCTAACGGCACGAGCTGACGACAACCATGCAGCACCTTGAAAAATGTCCGAAGAAAAGTCTATTTCTAAACCTGTCATTTCCCATTTAAGCCTTGGTAAGGTTCCTCGCGTATCATCGAATTAAACAACATAATCCACCGCTTGTGCGGGCCCCCGTCAATTCCTTTGAGTTTCAAACTTGCG
+
CCCCCGGGGFGGGGGFFGGGGGGGGGGGGGGGGGCFGGGGGGGGGGGGGGGCCGGGGGGGGGGGGGFFEGGFCGGFGFGAFFGGGGGGGGGGGGGGGGGGGGGG8FGGGGGGGFFCGGGG8,,AF@FEGGG+=C,<EEGGG+FFGF,B<CGGGGGGFGGGGGGFEFGGGGDFGGFFCCCFGFFFGGG9BFF>F7DGGGGGFGGGGGGGFDFEC7FFFGGFFGGEF*BE@71BFCF?@8:1BFFG+*:*3><>E+>C*3:CECCCCGC:E/?GG5/:CEG7:?FGGFC*<CGFGGF9CF7C)
@M01751:259:000000000-C669V:1:1101:15290:8925 1:N:0:AGAGTC
CGCTGATACGTCATCCCCACCTTCCTCCGGCTTATCACCGGCGGTTCCTTTAGAGTACCCAACTAAATGATGGTAACTAAAGGCGAGGGTTGCGCTCGTTGCGGGACTTAACCCAACATCTCACGACACGAGCTGACGACAGCCATGCAGCACCTGTGTTCCAGTCCCCGAAGGGAAGAGATCCATCTCTGGAAATCGTCCGGACATGTCAAACGCTGGTAAGGTTCTGCGCGTTGCTTCGAATTAAACCACCTGCTCCACCGCTTGTGCAGGCCCCCGTCAATTCCTTTGAGTTTTAGCC
+
CCCCCGGGGEGGGGGFGGGGGGGGGGGGGGGGGGGGGGGGGGGGGGGGGGGGGGGGGGGGGGGFGGGGFGGGGGGGGGGGGGGGGGGGGGG7DEGEGEGGGGGGGGDGGGGGGGGGGGGGFGGGGGGGGDGG7FBFGGGGGGGF:CFGGGCEGGGGFCGGF9BEFGGG,CFCGGGGFGGGGGGGGGGDFGGCFC<FFGGGGG7EGGGGGGGFGGEGGGGFF?FDEFFG99?CGGGGDCGGGGGFGG?GGGFC*:CFCGG6FFGGGGGGGGGC*:2CEGEGGCEGGG?FGGG7*2<CECFGF
@M01751:259:000000000-C669V:1:1101:5670:8951 1:N:0:AGAGTC
CGCTGATACGTCATCCCCACCTTCCTCCGGTTTGTCACCGGCAGTCTCCTTAGAGTGCCCACCATAACGTGCTGGTAACTAAGGACAAGGGTTGCGCTCGTTACGGGACTTAACCCAACATCTCACGACACGAGCTGACGACAGCCATGCAGCACCTGTGTCAGAGTTCCCGAAGGCACCAATCCATCTCTGGAAAGTTCTCTGCATGTCAAGGCCTGGTAAGGTTCTTCGCGTTGCTTCGAATTAAACCACATGCTCCACCGCTTGTGCGGGCCCCCGTCAATTCATTTGAGTTTTAACC
+
CCCCCGGGGGGGGGFGGGGGGGGGGGGGGGGGGDFGGGFGGGGGGGDGGGGGGGGGGGGGGGGGGGGGGGGGGGGGGGGFGGGGGGGGGGGGGGGGGGGGGGGGGGGGGGGGGGFGGGGGGG9EEGFGGGGGGGGDGGGGGGGGGGGGEFGGGGGGGDFFGGGGFGGGGFGG>FG>FFGGGGGGGGGG@FGGGGGGGGGGGGGGGGGFGFFGGGCFGGGGGGGGFFGGGFGGGGGGGGGG>EGGGGFGGFGGGGFGGGGGGC=EGG8CFGGGDEEGGGC****<<9+CGGGG5FGCD?6:*
@M01751:259:000000000-C669V:1:1101:22024:8979 1:N:0:AGAGTC
CGCTGATACGTCATCCCCACCTTCCTCCGGCTTATCACCGGCGGTTCCTTTAGAGTACCCAACTAAATGATGGTAACTAAAGGCGAGGGTTGCGCTCGTTGCGGGACTTAACCCAACATCTCACGACACGAGCTGACGACAGCCATGCAGCACCTGTGTTCCAGTCCCCGAAGGGAAGAAATCCATCTCTGGAAGTCGTCCGGACATGTCAAACGCTGGTAAGGTTCTGCGCGTTGCTTCGAATTAAACCACATGCTCCACCGCTTGTGCAGGCCCCCGTCAATTCCTTTGAGTTTCACCC
+
CCCCCGGGGGGGGGGGGGGGGGGGGGGGGGGGGGGGGGGGGGGGGGGGGGGGGGGGGGGGGGGGGGGGGGGGGGGGGGGGGGGGGGGGGGGGGGGGGGGGGGGGGGGGGGDFGGGGGGGGDGGFFGGGGGGGGGGGGGCGE@FGGGGFDEGGGGAFGGGGGGGGGGGGGGGGGGGGGGGGGGFFGGGFGGGGGGGGGCFFGG>FGGGGGGDGGGGGGGGGGGGGGGGGGGGGGGGGGGGGDGGGGGGGGGGGGGFG?FGGGGEGGGGFGGGGGGGGGGGEGGDGGGGFGGC<CFGGFCF>9
@M01751:259:000000000-C669V:1:1101:21905:9028 1:N:0:AGAGTC
TCTGTGAAACAGGATTAGATACCCTGGTAGTCCACGCCGTAAACGATGTCAACTAGCCGTTGGAATCCTTGAGATTTTAGTGGCGCAGCTAACGCATTAAGTTGACCGCCTGGGGAGTACGGCCGCAAGGTTAAAACTCAAATGAATTGACGGGGGCCCGCACAAGCGGTGGAGCATGTGGTTTAATTCGAAGCAACGCGAAGAACCTTACCAGGCCTTGACATGCAGAGAACTTTCCAGAGATGGATTGGTGCCTTCGGGAACTCTGACACCGGTGCTGCATGGCTGTCGTCAGCTCGTG
+
CCCCCGGGGGGFGGGGGGGGGGGGGGGGGGGGGGGGGGGGGGGGGGGGGGFFGAGFGGGGDEGGGGGGGGGCGEGFCFCGGGGGGGGDGGGGGGGEEGGGGGFFFGGGGFEGGFGGGGGGGCFGGEGGGGFGGFFGGGGGGGGFGFFGGGGGGGGGGDFGEGGC,DFEGGGGGGG@FFC<A<FFGGGGGGGGGGGGFBFDGFCCFFGFF7C8<+?FCFGFGGGF?DFG9CGGGGEG@FCFEFC7ECEGFGFGGFCEE6FEECEG+<E9+0<<*:/:*5?<66CC6C*?CGFG=*:CFE3/*
@M01751:259:000000000-C669V:1:1101:7030:9232 1:N:0:AGAGTC
CGCTGATACGTCATCCCCACCTTCCTCACTGTTTGCACAGGCAGTCTGTTTAGAGTCCCCACCATTACATGCTGGCAACTAAACATAGGGGTTGCGCTCGTTGCGGGACTTAACCCAACACCTCACGGCACGAGCTGACGACAGCCATGCAGCACCTAGTTTCGTGTCCCGAAGGACGGATGCGTCTCTGCATCCTTCACTAACTTTCAAGCCCGGGTAAGGTTCCTCGCGTATCATCGAATTAAACCACATGCTCCTCCGCTTGTGCGGGCCCCCGTCAATTCCTTTGAGTTTCACCCTT
+
CCCCCGGGGGGGGGGGGGGGGGGGGGGGGGGGGGGGGGGGGGGGGGGGGGGGGGGGGGGGGGGGGGGGGGGGGGGGGGGGGGGGGGGGGGGGGGGGGGGGGGGGGGGCGGGGGGGGGGGGGGAFGGGGGGGGGGGGGGGGGGGGGGGGGGGGGFGGGGGGGGGGGGGGGGGGGGGGGGGGGDFGGGGGGGGGGGGGGGCFF9FGFGGGGGGGDGGGGGGGGGGGFGGGGGGGGGGGGGGGGGGGGGGGGGGGGG?FGFGGEEGEDE?FEGCEEGGGGCGEGGGGFGGGGFCFGGGGGGGFG
@M01751:259:000000000-C669V:1:1101:12091:9261 1:N:0:AGAGTC
CGCTGATACGTCATCCCCACCTTCCTCCGGTTTGTCACCGGCAGTCCCATTAGAGTGCTCAACTGAATGTAGCAACTAATGGCAAGGGTTGCGCTCGTTGCGGGACTTAACCCAACATCTCACGACACGAGCTGACGACAGCCATGCAGCACCTGTGTGCAGGTTCTCTTTCGAGCACCAAACCATCTCTGGTAAGTTCCTGCCATGTCAAAGGTGGGTAAGGTTTTTCGCGTTGCATCGAATTAAACCACATCATCCACCGCTTGTGCGGTTCCCCGTCAATTCCTTTGAGTTTCAACCT
+
CCCCCFGFEFGFGGFGGGFGDFGGGGGGGGGEGGGGFGGEGGGGGGGGGGGGGGGGGGGGGGFGFDFFGGGGGGGGGGGGGCF<F77FCFGGGGGGDGGGGGGGGGGGGGGGGGFGGGG9FEGGEGGGGGGGGFGG@EFGGGEBFCFGB=>F<<BGDGGGGGGF9FEFGGGGGGD7BFFGFCGCFGGCB<FFGGFGGGCFCFEFDFDG;,@FFCFCGGEFFGFC9FEG@8EEGGCF@CFFCFGFFGGFDGFF?FGCCFGFGCECEFF+AEE;EGGFC5GG=5F?CF9ECF<FFGF?+:>C9
@M01751:259:000000000-C669V:1:1101:16997:9320 1:N:0:AGAGTC
CGCTGATACGTCATCCCCACCTTCCTCACTGTTTGCACAGGCAGTCTGTTTAGAGTCCCCACCTTAAATGCTGGCAACTAAACATAGGGGTTGCGCTCGTTGCGGGACTTAACCCAACACCTCACGGCACGAGCTGACGACAGCCATGCAGCACCTAGTTTCGTGTCCCGAAGGACGGATGCGTCTCTGCATCCTCCACTAACTTTCAAGCCCGGGTAAGGTTCCTCGCGTATCATCGAATTAAACCACATGCTCCTCCGCTTGTGCGGGCCCCCGTCAATTCCTTTGAGTTTCACCCTTT
+
CCCCCGGGGGGGGGGFGGGGGGGGGGGGGGGGGGGGGGGGGGGGGGGGGGGGGGGGGGGGGGGGGGGGGGGGGGGGGGGGGGGGGGGGGGGGGGGGGGGGGGGGGGGGGGGGGGGGGGGGG<FGGGGGGGGGGGGGGGGGGGGGGGGGGGGGFGGGGGGGGGGGGGGGGGGGGGGGGGGGGGGGGGGGGGGCGGGGGGGGGCGGGGGGGGGGGGGGGGFGGGFGFFFEGGGGGGGGGFFFGGFF9EGGGGGGGFFGFGFEGGGDFCFCGGGGGGGCEGGGGFGGGGGFGFGGGG+CGGFF*
@M01751:259:000000000-C669V:1:1101:2281:9383 1:N:0:AGAGTC
CGCTGATACGTCATCCCCACCTTCCTCCGGTTTATCACCGGCAGTCTCCTTTGAGTTCCCGACCGAATCGCTGGCAACAAAGGATAAGGGTTGCGCTCGTTGCGGGACTTAACCCAACATTTCACAACACGAGCTGACGACAGCCATGCAGCACCTGTCTCACGGTTCCCGAAGGCACTAAGGCATCTCTGCCAAATTCCGTGGATGTCAAGAGTAGGTAAGGTTCTTAGCGTTGCATCGAATTAAACCACATGATCCCCCGCTTGTGCGGGCCCCCGTCAATTCATTTGAGTTTTAACCT
+
CCCCCDCFFDFFGGG,EFFECEEFFGFGGGGDGFEFG9<FCGGGEAFGG,;CFFGGGCGEGGD@F@888CDFEGGGGFECFCF?EFGD9DGGGGGGGGGGDFGDGGGCCGGGCEF7FCF,FFGGGGFEGGGGGGCDDFECC@CFFF9FGGFFGGGGCFF9FECFDGGFFGFGG*>:::FGGCEGA7,@FF<,7CFFB@CFFGGGGC,,,,7C@E,?AFFFGGGFFBEG+?E5;;88:+:AE62;0<:+*/;;8+++++**2/C=EGGFF=E5/:*::E:?E*+2++3<+93;9C?CFFG**
@M01751:259:000000000-C669V:1:1101:24196:9423 1:N:0:AGAGTC
TCTGTGAAACCGGATTAGATACCCTGGTAGTCCACGCCGTAAACGATGTCGACTTGGAGGTTGTTCCCTTGAGGAGTGGCTTCCGGAGCTAACGCGTTAAGTCGACCGCCTGGGGAGTACGGCCGCAAGGTTAAAACTCAAAGGAATTGACGGGGGCCCGCACAAGCGGTGGAGCATGTGGTTTAATTCGAAGCAACGCGCAGAACCTTACCATCCCTTGACATGGCATGTTACCTCGAGAGATCGGGGATCCTCTTCGGAGGCGTGCACACAGGTGCTGCATGGCTGTCGTCAGCTCGTG
+
CCCCCGGGGGGGGGGGGGGGGGGGGGGGGGGGGGGGGGGGGGGGGGGGGGGGGGGGGGGGGGGGGGGGGGGGGGGGGGGGGGGGGGGGGGGGGCGGFGGGGEFGGGGGGGGGFGGGDFGGGGGGGGGGGGGGGGGGGGGGGFGGFGGGGGGGGGGGGGGGGGGGGGGGGGGGFFGGGGGGCGGGCCFGGGGGGGGGGGGCGGD5@F>FGGGFGGGGGGG?<FDFFGG6CGGGGGF?CGGGFDDFGGDGGGGGGGGFGGGGEEDGEGGD*<+*//@FCGGGGGGGGFGEGGGGGEGGGGGG4
@M01751:259:000000000-C669V:1:1101:25517:9462 1:N:0:AGAGTC
TCTGTGAAACAGGATTAGATACCCTGGTAGTCCACACCGTAAACGTTGGGCGCTAGGTGTGGGATCCATTCCACGGTTTCTGTGTCGTAGCTCACGCATTAAGCGCCCCGCCTGGGGAGTACGGCCGCAAGGCTAAAACTCAAAGGAATTGACGGGGGCCCGCACAAGCGGCGGAGCATGCGGATTAATTCGATGCAACGCGAAGAACCTTACCAAGGCTTGACATACACCGGAAACGGCCAGAGATGGTCGACCCCTTGTGGTCGGTGTACAGGTGGTGCATGGTTGTAGTCAGCTCGTG
+
CCCCCGGAEGCC,EFFFGG9FGCFGDGG9<EFGGGGEEEFGEFGGG,CFCFGGEEGGGGGGGEFGG8FGDFGGGGCFE,E9FF9FGEGGFGG,EFGGGGGGGEGGGGGEEEEE7B@@===AECEGCEEDGGFDGFFCGA,:=D9DF@EFGFG=F7CCCC*C@:F@7:CFEE<*4<FBCF9@>8*:ED7F9:C:FFDC7088885CEGFGEDCF6<EC*2AE*AEGFFC@GGG>:CE6*;88886@CCCCC7**2*2?GEFFFGEEG5*;AFFC@CFGF=@FF<96<9;:++03<?+<CG)*
@M01751:259:000000000-C669V:1:1101:26589:9483 1:N:0:AGAGTC
CGCTGATACGTCATCCCCACCTTCCTCGCGGCTTATCACCGGCAGTCTCCCTAGAGTGCCCAACTGAATGATGGCAACTAAGGACGTGGGTTGCGCTCGTTGCGGGACTTAACCCAACATCTCACGACACGAGCTGACGACAGCCATGCAGCACCTGTGTGCACGCCTCCGAAGAGGATCCCCGATCTCTCGAGGTAACATGCCATGTCAAGGGATGGTAAGGTTCTGCGCGTTGCTTCGAATTAAACCACATGCTCCACCGCTTGTGCGGGCCCCCGTCAATTCCTTTGAGTTTTAATAT
+
CCCCCEFFFGGGGGGCFGF:CGDGGGGFGCGEECGGGGGGGGGGGFGCGFGGDFGGGGGGGGGGGGGGGGGGGGGGCDFGGGGGGGGGGDGEGGGECCFC7FCFEGCFGGGGGGGGGGF8D,AFFFGGGGGGE7@DFCCCCEFFFC<:A@FGGE@@FFGGGGF?FFFGGGEFGEGGGG<><FFCF*<2>FF:FGGGGG9<FAEFGGGGGGGGGG5*;:00++<<+9+++/*2:>E;97<>88+AC:@0;ECC?@+3<+AFFG*:58*+9CC**/2>*:78:EG9CCGCCF7:+<++<7?*:
@M01751:259:000000000-C669V:1:1101:24432:9547 1:N:0:AGAGTC
CGCTGATACGTCATCCCCACCTTCCTCCGGTTTATCACCGGCAGTCTCCTTTGAGTTCCCGACCGAATCGCTGGCAACAAAGGATAAGGGTTGCGCTCGTTGCGGGACTTAACCCAACATTTCACAACACGAGCTGACGACAGCCATGCAGCACCTGTCTCACGGTTCCCGAAGGCACTGAGGCATCTCTGCCGAATTCCGTGGATGTCAAGAGTAGGTAAGGTTCTTCGCGTTGCATCGAATTAAACCACATGCTCCACCGCTTGTGCGGGCCCCCGTCAATTCCTTTGAGTTTTAACCT
+
CCCCCGGGGGGGGGGGGGGGGGGGGGGGGGGGGGGGGGGGGGGGGGGGGGGGGGGGGGGGGGGGG@@BBEFFGGGGGGGGFGGGGGGGFFGGGGGGGGGGGGGGGGGG?FFGGGGGGGGGGGGGGGFGGGGGGGGFGGGGGGGGGGGFFGGFGGFGFGGGGGGGGGGGGGGG>FGGDGFGGGGGE<FBFGGGGGGGGGGGGFCD>FGGF9,<<FFGGGGG@CGCCFGGGFEE8C5CEGF*A6<@FGFFGF5*0080<8FFGGGGGGGFCEE=:CGGGGC87EC7C+<FGCCFGFGGGGFC*
@M01751:259:000000000-C669V:1:1101:15185:9594 1:N:0:AGAGTC
CGCTGATACGTCATCCCCACCTTCCTCTCTACTTGCGTAGGCAGTCTCACTAGAGTCCCCAACTTAATGATGGCAACTAGTGACAGGGGTTGCGCTCGTTGCAGGACTTAACCTAACACCTCACGGCACGAGCTGACGACAACCATGCAGCACCTTGAAAAATGTCCGAAGAAAAGTCTATTTCTAAACCTGTCATTTCCCATTTAAGCCTTGGTAAGGTTCCTCGCGTATCATCGAATTAAACCACATAATCCACCGCTTGTGCGGGCCCCCGTCAATTCCTTTGAGTTTCAAACTTGCG
+
CCCCCGGGGGGGGGGGGGGGGGGGGGGGGGGGGGGGGGGGGGGGGGGGGGGGGGGGGGGGGGGGFGGGGGGGGGGGGGGGGGGGGGGGGGGGGGGEGGGGGGGGGGGGGFGGGGGGGGGGFGGGGGGGGGGGGGGGGGGGGGGGGGGGGGGGGGGGGGGGGGGGGGGGGGGGGGGGFGGGGGGGGGGGGFFG@<FGGGGGGGGGGG;FGGGGGGGGGGGGGGGFGGGDG@@FGGGGGGGGGFGGGGGGGGGGGGFDGEEGGDFDGGG5*:EEEEEGGDGGGGGGGG+*<@<<+<7EEGGF<
@M01751:259:000000000-C669V:1:1101:25099:9664 1:N:0:AGAGTC
[truncated: 10,163,842 more chars]
