# Supplementary material for: Effects of salt stress levels on nutritional quality and microorganisms of alfalfa-influenced soil
Source: PeerJ. 2021 Jul 14;9:e11729. doi: 10.7717/peerj.11729 (PMC8286062; doi:10.7717/peerj.11729)
Supplement: Supplemental Information 3 [file peerj-09-11729-s003.zip › Daw data for microbes/raw.split.Moderate_3.fq]

@M01751:259:000000000-C669V:1:1102:20284:1134 1:N:0:AGAGTC
GTCAAACGTCATCCCCACCTTCCTCCGGTTTATCACCGGCAGTCTCCTTTGAGTTCCCGACCGAATCGCTGGCAACAAAGGATAAGGGTTGCGCTCGTTGCGGGACTTAACCCAACATTTCACAACACGAGCTGAAGACAGCCATGCAGCACCTGTCTCCGAGTTCCCGAAGGCACCAAAGCATCTCTGCCAAATTCCGTGGATGTCAAGAGTAGGTAAGGTTCTTCGCGTTGCATCGAATTAAACCAAATGCTCCAACGCTTGTTCGGGCCCCCGTCAATTCATTTGAGTTTTAAACTTC
+
CCCCCGGEGGGGGGGGGGGGGGGGGGGGGGGGGCFGGGGGGGGG@EFGGGGGGGGGGGGGGGGGFFGCFF>CFFGGGGGFCFFGGGDGGGDFGGDFGGG?CGGDDGGFGF<CFFG@ECGGFGFFGCF>BFGGDDF,><FFFFCFGF8FCDGGGGGACFG,@F73<DFGGEGDGGGGGGGG@F@;C@FFFFFGF@FF9FDCFGGFFEECFD9+?F9B<::<CFGGGGG7FF<E5*9+3;EF:CFF9@FF*;C+22<<C+<;:>E*8++*2::888C**:*;+2<++3<++;+<CGF6+<CC+
@M01751:259:000000000-C669V:1:1102:16343:1170 1:N:0:AGAGTC
GTCAAACGTCATCCCCACCTTCCTCGCGGCTTATCACCGGCAGTCTCCCTAGAGTGCCCAACTGAATGATGGCAACTAAGGACGTGGGTTGCGCTCGTTGCGGGCCTTAACCCAACATCCCACGACACGAGCTGACGACAGCCATGCAGCACCTGTTTGCACGCCTCCGAAGACGATCCCCGATCTCTCCAGGTAACATGCCATGTCAAGGGATGGGAACGTTCTGCGCGTTTATTCGAATTAAACCACATGCCCCCCCGCTTGTGCGGGCGCCCGTCAATTCCTTGTAGCTTTTATCTTT
+
CCCCCGE6CFEFGFCFC:FA9@FCFE:FFCCCFGGGGGGGGG:E@ECGDEC<F99,C,CFFGGGA,CFF9CFC6@F,CFAGG<FF:FFEBFFE7CC:FBFCCEG+=FFEFFFC+AF<>B,:FC@=FDGGC7FC,@,33CFCCF7,<@9F<ED@<B>,,>,@ACGFC7><*:1<,1<:<F<<CC*<FEFG,?,<<,,C:F:,,2,77<,<+082*::*;<*/*2;CEFE*8:85*<<+;:C+;:EF:FFGGGGG0*2*8*88*;*23<CEEC*/:*2*:8ED+<9+<+0:++3+0+3<+9<+
@M01751:259:000000000-C669V:1:1102:14674:1223 1:N:0:AGAGTC
GTCAAACGTCATCCCCACCTTCCTCCGGTTTGTCACCGGCAGTCTCCTTAGAGTGCCCACCATAATGTGCTGGTAACTAAGGACAAGGGTTGCGCTCGTTACGGGACTTAACCCAACATCTCACGACACGAGCTGACGACAGCCATGCAGCACCTGTGTCAGAGCTCCCGAAGGCACCAATCCATCTCTGGAAAGTTCTCAGCATGTCAAGGCCAGGTAAGGTTCTTCGCGTTGCTTCGACTTAAACCACATGCTCCACCGCTTGTGCGGGCCCCCGTCAATTCATTTGAGTTTTAACCTT
+
CCCCCGGGCGGGGGGGGGGGGGGGGGGEGGGGGGGFFEGGGGGGGGGGGGGGGGDFGGGGGGFGGGGGGGGGGGGGGGGGGGGGGGGGGGGGGGGFGGGGGGGGGGFCGCFDGGGGCDGG?FGEDGGGGEGEGEGGGGCFGCFG@FFFGCFDEG<FGF<FCCCGGFCGGGGDEDGCEFFGGFFBFF9E@DCEF@:CF@;DA;A9:CFGGG?7@CCFGGGGFECCGCFGGEFGGDDCF<1<*=CEDC@EGC8<AF?7@FFFEDCE5C@C=8EGCECE8:ECECCC+<@F:+*00<EE6<<CG
@M01751:259:000000000-C669V:1:1102:8501:1234 1:N:0:AGAGTC
GTCAAACGTCATCCCCACCTTCCTCGCGGCTTATCACCGGCAGTCTCCCTAGAGTGCCCAACTAAATGATGGCAACTAAGGACGTGGGTTGCGCTCGTTGCGGGACTTAACCCAACATCTCACGACACGAGCTGACGACAGCCATGCAGCACCTGTGTGCACGCCTCCGAAGAGGATCCCCGATCTCTCGAGGTAACATGCCATGTCAAGGGATGGTAAGGTTCTGCGCGTTGCTTCTAATTAAACCACATGCTCCACCGCTTGTGCGGGCCACCGTCAATTCCTTTGAGTTTTAATTCTG
+
CCCCCGGGFGGGGGGGGGGGGGGGGGGGGGGGGGGGGGGGGGGGG<CFGGFFGGGGGGGGGGGGGFFGEGGGGGGGGGDGEGGGG7FGBF7EFCCFGCFFDFGGGGCFGA<FGGGGGFGFGFFCC:CFCFEGGFFGGDGE:FCGGGGG9@FFGGGGFGDGGGGCGGGGG:F7*=FGGGFCFGGGF7CEFGFFCFDGGGGECF<FCFFGGCF*<AEG?FGC?9CGCEGDE8/:ECCFF+<<FFCF?CFFG8+++:C+::F5:/2**+<:8CEE*2;?***2+0<7++<00*3<@CCFF++<+
@M01751:259:000000000-C669V:1:1102:15343:1238 1:N:0:AGAGTC
ACCGTAACCGGATTAGATACCCTGGTAGTCCACGCCGTAAACGATGTCGACTTGGAGGTTGTTCCCTTGAGGAGTGGCTTCCGGAGCTAACGCGTTAAGTCGACCGCCTGGGGAGTACGGCCGCAAGGTTAAAACTCAAATGAATTGACGGGGGCCCGCACAAGCGGTGGAGCATGTGGTTTAATTCGATGCAACGCGAAGAACCTTACCTACTCTTGACATCCACGGAATTTGGCAGAGATGCCTTAGTGCCTTCGGGCACCGTGAGACAGGTGCTGCATGGCTGTCGTCAGCTCGCGGT
+
CCCCCGGGGGGGGGGGGGGGGGGGGGGGGGFGGGGGGGGGGGGGGGGGGFGGGGGFGGGGGGGGGGGGCFGGFGGFGGGGGFGG7CGGGFGGGGD7BFGGF7FG:CGC@FGGGE@CAAFEGGGGG:CFDEFGGGFGEDGGF9DCFGCAFGFCFGD>FEDCEFGCGBC7:CFC:<CEFFF,<CD@,CF7FFCF,?CE85?ED>:;@CEFGGGGGGGGG:FFGGGCEG5CCC*<FFCCEGGGG7:0@+00+<<CFGGDG5**22;CFF:8@+0;*38<C7FCFG*:88F?CFG558CC857*>
@M01751:259:000000000-C669V:1:1102:16840:1365 1:N:0:AGAGTC
GTCAAACGTCATCCCCACCTTCCTCCGGTTTATCACCGGCAGTCTCCTTTGAGTTCCCGACCGAATCGCTGGCAACAAAGGATAAGGGTTGCGCTCGTTGCGGGACTTAACCCAACATTTCACAACACGAGCTGACGACAGCCATGCAGCACCTGTCTCACGGTTCCCGAAGGCACTAAGGCATCTCTGCCGAATTCCGTGGATGTCAAGAGTAGGTAAGGTTCTTCGCGTTGCATCGAATTAAACCACATGCTCCACCGCTTGTGCGGGCCCCCGTCAATTCATTTGAGTTTTAACCTTT
+
CCCCCGGGGGGGGGGGGGGGGGGGGGGGEGGGGGGGGGGGGGGGGGGGGGGGGGGGGGGFFGG@88BEFGGGGGFGGCEFGGGGGGGGGGGGGGGGEGGGGGGGGGGGGGGGGGGGGGGGGGGGG:DFGGGGGGGGGGGGGGGGGGGGGFGGGGDGGGGGGGGFGGGFFGGGFF:FGGGFCC:FGEGGFFGGGGEGGGGGCECFCFGGGDFGGGGGGFGGFBBFGCGCCEGEEGGGG5F*AC0CGFCCGGG+<9CFGFG5EEGGFGF>55?EGCEGEGG*+<?7@C:F7A+<CGDCC7<C+
@M01751:259:000000000-C669V:1:1102:9400:1369 1:N:0:AGAGTC
GTCAAACGTCATCCCCACCTTCCTCCGGTTTATCACCGGCAGTCTCCTTTGAGTTCCCGACCGAATCGCCGGCAACAAAGGATAAGGGTTGCGCTCGTTGCGGGACTTAACCCAACATTTCACAACACGAGCTGACGACAGCCATGCAGCACCTGTCTCAGAGTTCCCGAAGGCACCAAAGCATCTCTGCTAAGTTCTCTGGATGTCAAGAGTAGGTAAGGTTCTTCGCGTTGCATCGAATTAAACCACATCCTCCACCGCTTGTGCGGGCCCCCGCACATTCATTTGAGTTTTAACCTTT
+
CCCCCFGGGGGGGGGGGGGGGGFGGGGGCGCGGEFFGEGGGGGGEFGCGFGFGG<FGGGCGGC@@8@@F,@FFCFCEFCGGGGFGEFGG<FFGGGGGGGGGEEDGGGGG99FB+FFEF9<,CFGG+>+FFCE7@AFCCGGGGFGGG893<FGGEFGCFGG9D<>FAFFGEGE7CFFFFGGFC,?FF9:9CEG9F<,2<,?C7C:AFGGG9C@C::<CFGFDAFF<F,*;*:C8C+<958;CFF:CEEFCFC+0+2*:CF5>?*AE8C*::8//:=E***299<CCFFGG>9CGGE+<?F7+
@M01751:259:000000000-C669V:1:1102:19027:1404 1:N:0:AGAGTC
GTCAAACGTCATCCCCACCTTCCTCCGGTTTATCACCGGCAGTCTCCTTTGAGTTCCCGACCGAATCGCTGGCAACAAAGGATAAGGGTTGCGCTCGTTGCGGGACTTAACCCAACATTTCACAACACGAGCTGACGACAGCCATGCAGCACCTGTCTCACGGTTCCCGAAGGCACTGAGGCATCTCTGCCAAATTCCGTGGATGTCAAGAGTAGGTAAGGTTCTTCGCGTTGCATCGAATTAAACCACATGCTCCACCGCTTGTGCGGGCCCACGTCAATTCATTTTAGTTTTAACCTTT
+
CCCCCGGGGGGGGFGGGGGGGGFGGGGGGGGGGGGGGGGGGGGGFGGFFGGFGGGGGGGGGGG@88BCFFEGGGGGGGGFFGGGGA9FG?CGGGGGGGGGGGGGGGG9DFGGGGGGGFGGGGGGFFGGGGGGGGFFCEGGDFGCGFGGG8CGGGDGGGGGGGGBCFFGGGGGCGEFCFFGFGCEGFGF,>F<FF9F:FDFGGEG7CB@C9C:CGDGFFG,2,7>:FF>FECGG5E70;EFGGGCEFGEC5E9C+<?+8CEE8E*;+2*:88CC/;8@CEG7A7?@C7+2;<ECF<<F+7:+
@M01751:259:000000000-C669V:1:1102:17781:1455 1:N:0:AGAGTC
ACCGTAACAGGATTAGATACCCTGGTAGTCCACGCCGTAAACGATGATAACTAGCTGTCCGGGGACATGGTCTTTGGGTGGCGCAGCTAACGCATTAAGTTATCCGCCTGGGGAGTACGGCCGCAAGGTTAAAACTCAAAGTAATTGACGGGGGCCTGCACAAGCGGTGGAGCATGTGGTTTAATTTGAAGCAACGCGCAGAACCTTACACGCGTTTGACATGTCCGGACCATTCCCAGAGATGGGTTTCTTCCCTTCGGGGAATGGAACACTGGTTGTGCATGGCTTGCGTCAGCAGGTG
+
9CCCCFGGEGCGGGGGGGGG9FFG8EFEFEFFFGGFGGEGGGGF@-FFFGAFGEEGGGGGGG@7:@F<EGGF,FFFG:CB=,>C:6CFGGGGGGDEA9CFF,B@EE@@B+4<:FEFFEEEE>@7+=FF<F<FGGCFGGGA=,8E,<CDF:>=@ECGD*3>FBFCA:CFE:BFF*C9,@<C7<:FF;,?:C9CC<FC7BFECBCCEEFDG++//?EEE*<?+:AEFA**?C**<A<+<C+;@*+++1<*27<203*<+;C>*82*0<+:+<88+0*+0*2*++++********2;CG+**1+
@M01751:259:000000000-C669V:1:1102:13221:1516 1:N:0:AGAGTC
ACCGTAACAGGATTAGATACCCTGGTAGTCCACGCCGTAAACGATGTCGACTTGGAGGTTGTTCCCTTGAGGAGTGGCTTCCGGAGCTAACGCGTTAAGTCGACCGCCTGGGGAGTACGGCCGCAAGGTTAAAACTCAAATGAATTGACGGGGGCCCGCACAAGCGGTGGAGCATGTGGTTTAATTCGATGCAACGCGAAGAACCTTACCTACTCTTGACATCCACGGAATTTGGCAGAGATGCCTTAGTGCCTTCGGGAACCGTGAGAAAGGTGCTGCATGGTGGTGGTCAGCTCGTGTT
+
CCCCCGGGGGGGGGGGGGGGGGGGGGGGGGGGGGGGGGGGGGGGGGGGGGGGGGGGGGGGGGGGGGFGCFGFGGGGGGGGGGGGGGGGGGGGGGGGGGGGGGGGGGGGGFGGGEGGGGGGGGGEGGGEFFGGGFFCFFGGDFGGGG,EEBEGEGCGGGDCGG,3=EEGGEGCEDCGFFGGGGGGGFC*:FF>:FGGGGG>EGGGGGECFFE?FGGGGFFG7<F6:CGGGGFGG+<0<E@;;@EGFGGF+<9?FFCCFDGDGFGGGGG5+++2C6C67<<+0<80+*;*/CCC*+0+A*520
@M01751:259:000000000-C669V:1:1102:9376:1657 1:N:0:AGAGTC
ACCGTAACAGGATTAGATACCCTGGTAGTCCACGCCGTAAACGATGTCGACTTGGAGGTTGTTCCCTTGAGGAGTGGCTTCCGGAGCTAACGCGTTAAGTCGACCGCCTGGGGAGTACGGCCGCAAGGTTAAAACTCAAATGAATTGACGGGGGCCCACACAAGCGGTGGAGCATGTGGTTTAATTCGATGCAACGCGAAGAACCTTACCTACTCTTGACATCCACGGAATTCGGCAGAGATGCCTTAGTGCCTTCGGGAACCGTGAGACAGGTGCTGCATGGCTGTCGTCAGCTCGTGTT
+
CCCCCGGGGGGFCGGGGGGGGGFGGGGGGGGGGGGGGGGGGGGGGGFGGGGGGGGGGGGGGGGFGGGGGGGGGGGGGGGGGGGGGGGGGGGGGGGGGGGGGGGGGGGGGGGGGGGGGGGGGGGGGGGGFGGGGGGGGGGGGGGGGGGG9:FGDGGGGDGEGGGCDFGDEGGGGGFFFFGGGG@FFFFGGFGGGGGGGGGGGGGFGGGGFGGGG?FGGFGGCF6EF?CGEDCGGGGGGEGGGGGFF+AFFGGGGGGEFGGECCGG85CC?FGGGGGFFGGDEFCFGD*+88;CE6+<CE55:
@M01751:259:000000000-C669V:1:1102:18147:1662 1:N:0:AGAGTC
GTCAAACGTCATCCCCACCTTCCTCCGGTTTATCACCGGCAGTCTCCTTTGAGTTCCCGGCATCACCCGCTGGCAACTAATGACAAGGGTTGCGCTCGTTGCGGGACTTAACCCAACATCTCACGACACGAGCTGACGACAGCCATGCAGCACCTGTGTTACGGTTCTCTTTCGAGCACAACCAAATCTCTTCGGTCTTCCGTACATGTCAAGGGTAGGTAAGGTTTTTCGCGTTGCATCGAATTAATCCACATCATCCACCGCTTGTGCGGGTCCCCGCCAATTCCTTTGAGTTTTAATT
+
CCCCCGGGGGGGGGGGGGGGGGGGGGGGGGGGGGGGGGGGGGGGGGGGGFGGGFFFGGGGGGGGGGGGGGGGGGGFGGGGGGGFGGGGGGGGGGGGGGGFGGGGGEGGGEGGGGGGGGGGDGGGGGGCFEGDGGGGGGGG7FFGFGCCFGG,<FGGGGGGGGGGGGG:FFGGCCDGGCGGG@FGGC@FDFFFC<FGGGGGGEGFFEGC?FF9BFGCF@FFF9CFFGGGGEGEEEGGGDF9EFG8E7EGGC6+<CEEGDGGGG5CC88F++/8:**;CCGEGE=EFFGGGGFC=+:@E+CG+
@M01751:259:000000000-C669V:1:1102:18905:1687 1:N:0:AGAGTC
ACCGTAACAGGATTAGATACCCTGGTAGTCCACGCCGTAAACGATGTCGACTTGGAGGTTGTTCCCTTGAGGAGTGGCTTCCGGAGCTAACGCGTTAATTCGACCGCCTGGGGAGTACGGCCGCAAGGTTAAAACTCAAATGAATTGACGGGGGCCCGCACAAGCGGTGGAGCATGTGGTTTAATTCGAAGCAACGCGCAGAACCTTACCATCCCTTGACATGGCATGTTACCTCGAGAGCTCGGGGATCCTCTTCGGAGGCGTGCACACAGGTGCTGCATGGTTGTCGTCAGCTCGTGTC
+
CCCCCGGGGCFFFGGGGGGCFGGGGGGGGEGGGGGGDGEGGGDEGFGGFGGDEGGFEEGGGGGGGGCFGGGGFGGGGGFFGGGGGGGGGGGGGGE=FC,5EFFGGGGGGGGGCCEGFFGGGGGGFFCD,CB=DGGDGFGGFCGGFFFGGEEDF@FFB@FDGGGCC1<<CEFGF*<F:<FEGGGF,?FGFC@ECGCEF85888+;@GGFFG@C<2;CFCCFGGGGFCGGC@CGF@<*?EC>*<EEDGGEGG8@:<:98*8*8**28>;FG**/89@C++33<CE+0/;EE*:;=C+<**1**
@M01751:259:000000000-C669V:1:1102:11683:1713 1:N:0:AGAGTC
ACCGTAACAGGATTAGATACCCTGGTAGTCCACGCCGTAAACGATGTCGACTTGGAGGTTGTTCCCTTGAGGAGTGGCTTCCGGAGCTAACGCGTTAAGTCGACCGCCTGGGGAGTACGGCCGCAAGGTTAAAACTCAAATGAATTGACGGGGGCCCGCACAAGCGGTGGAGCATGTGGTTTAATTCGATGCAACGCGAAGAACCTTACCTACTCTTGACATCCACTGAATTCGGCAGAGATGCCTTAGTGCCTTCGGGAACCGTGAGACAGGTGTTGCATGGCTGTCGTCGGCGCGTGTT
+
CCCCCGEGGF<EECEGEGGGFFGGCGGGFEFFGGDGGGGEGGGGGGFGFEC,@<@F,FFGGEGG<F9<E9AFEGGGFCEFFGEEBCEFFFGE7@FFEF95??=FCCC@C+?BCGCFF<?F+4@:>FCFGEDFD<FD=D=F,>BF9FDFGFGE7@FG7CE::<=B<CF:B*=CC*,<CC:88+?:2,<:A:FECF,*7:/:C>F6/@EEFCGF6CCFDGF6ECC;+0++23A7:C68CEF>FG?CFCC++<C7CGEFG88C5FFGC5*/23;CF+<FGFF+C7**0/2<FG8**/**1/***
@M01751:259:000000000-C669V:1:1102:16070:1733 1:N:0:AGAGTC
GTCAAACGTCATCCCCACCTTCCTCCGGTTTGTCACCGGCAGTCTCCTTAGAGTGCCCACCATAACGTGCTGGTAACTAAGGACAAGGGTTGCGCTCGTTACGGGACTTAACCCAACATCTCACGACACGAGCTGACGACAGCCATGCAGCACCTGTGTCTGAGTTCCCGAAGGCACCAATCCATCTCTGGAAAGTTCTCAGCATGTCAAGGCCAGGTAAGGTTCTTCGCGTTGCTTCGAATTAAACCACATGCTCCACCGCTTGTGCGGGCCCCCGTCAATTCATTTGAGTTTTAACCTT
+
CCCCCGGGGGGGGGGGGGGGGGGGGGGGGGGGGGGGGGGGGGGGGGGGGGGGGGGGGGGGGGGGGGGGGGGGGGGGGGGGGGGGGGGGDGGGGGDGGGGGGGGGG:FGGGGGGGGGGGGG9EFGGGGGGGGGGGGGFGGGEGGGGGGGGGGGGGGGGCFFGGC9>FGCGGGGGGGGGGG7BFGGCGFGGGGGGG7CCFFFGGGGGGFG,FCGGGGFCFCCFG@FGGEFFFDGGGGGF9<C:FCE9C+AFCGG6C9<++;C/:CE*A++8C8?CCEGDGG8;:@?7CGC:+/<<9CC<9CFG
@M01751:259:000000000-C669V:1:1102:16783:1760 1:N:0:AGAGTC
GTCAAACGTCATCCCCACCTTCCTCCGGTTTATCACCGGCAGTCTCCTTTGAGTTCCCGACCGAATCGCTGGCAACAAAGGATAAGGGTTGCGCTCGTTGCGGGACTTAACCCAACATTTCACAACACGAGCTGACGACAGCCATGCAGCACCTGTCTCACGGTTCCCGAAGGCACTAAGGCATCTCTGCCAAATTCCGTGGATGTCAAGAGTAGGTAAGGTTCTTCGCGTTGCATCGAATTAAACCCCATGCTCCACCGCTTGTGCGGGCCCCCGGCAATTTATTTGAGTTTTAACCTTT
+
CCCCCGGGGGGGGGGGGGGGGGGGGGGGGGGGGGGFGGGGGGGGGGGGGGGGGGGGGGGEGGG@@8BFFEDGGGGGGGGGGGGGGCFFGGGGGG>FCCGGGGGGGGGGGFGGGGGCDFBGGFGFGDGGGGC>CGGGGDG7<FGGFGGGGGGGGGGGGGGGGFGDFGGGGGGGGGGGGGGFFGGGGGGGFGGCGGGGGCFGGDGFFFGGG9CGGG?EGGGGCFFFFGFGGGGEEE+<CEGFGGFCGGF85E8*<::EGFF81:**2++*2/2:>C*8*/**30++<EF7<*ACGG+ACF?F9
@M01751:259:000000000-C669V:1:1102:12519:1774 1:N:0:AGAGTC
GTCAAACGTCATCCCCACCTTCCTCCGGTTTATCACCGGCAGTCTCCTTTGAGTTCCCGACCGAATCGCTGGCAACAAAGGATAAGGGTTGCGCTCGTTGCGGGACTTAACCCAACATTTCACAACACGAGCTGACGACAGCCATGCAGCACCTGTCTCACGGTTCCCGAAGGCACTAAGGCATCTCTGCCGAATTCCGTGGATGTCAAGAGTAGGTAAGGTTCTTCGCGTTGCATCGAATTAAACCACATGCTCCACCGCTTGTGCGGGCCCCCGTCCATTCATTTGAGTTTTAACCTTT
+
CCCCCGGGGGGGGGGGGGGGGGGGGGGGGGDGGGGGGGGGGGGGFGGGGGGGGGGGFFGGGGD@@@CEGGGGGFGGGGGGGGGGGGGGGGDGFGGGGGGGGGGGGGGGGGGFFGGGGGGGGGGGGGGGGGGGGGGGGGGEEFGGGGF9EDFGGGGGGFGGGFGGGGGGGGGEGGGGGGGFGGCGGGGFGGGGGGGFCDFGGD=FGGGGGGFGGGFGCEGGGEF:CFF>/CEGDEFGGEGGFFGCFF68@F?6E7CECGGGGEGGE+A5CC>EEGGGC5*/2<F7EGC+<:FGGFFFG9+<2
@M01751:259:000000000-C669V:1:1102:20848:1839 1:N:0:AGAGTC
GTCAAACGTCATCCCCACCTTCCTCCGGTTTATCACCGGCAGTCTCCTTAGAGTGCCCACCATAACGTGCTGGTAACTAAGGACAAGGGTTGCGCTCGTTGCGGGACTTAACCCAACATCTCACGACACGAGCTGACGACAGCCATGCAGCACCTGTGTTCCAGTCCCCGAAGGGAAGAGATCCATCTCTGGAAATAGTCCGGACATGTCAAACGCTGGTAAGGTTCTGCGCGTTGCTTCGAATTAAACCACACGCTCCACCGCTTGTGCAGGCCCCCGTCAATTCCTTTGAGTTTTAACC
+
CCCCCGFEFFCFFFFGGGCGGGGGDFCE@FGGGGGCDFCDGGGGFFEFGGGGGGGAGFGGGGGGCFEFCGGGGGDC@FFEGGGGFFGGGGGGGDCCF+FF=BFCC7:FEGEF<FEGGGGEFFGGGGGE7BBEGEFD,CCCECF7EFFGGCFG<CFGGGFGDFGGECFGG:C7FGCC:CFB8CGFGGC,3@AFFFGG7:FFG>FGCC@,72:?:FEFGGC4<:FGFGGFFC*<C?EECEC9?5ECFGGGGGFGF**:EGCGC888:5:EFGFF88CC>=E*;;*<<FCFFC9+*<CCF+<0<
@M01751:259:000000000-C669V:1:1102:15454:1876 1:N:0:AGAGTC
ACCGTAACAGGATTAGATACCCTGGTAGTCCACGCCGTAAACGATGTCGACTTGGAGGTTGTTCCCTTGAGGAGTGGCTTCCGGAGCTAACGCGTTAAGTCGACCGCCTGGGGAGTACGGCCGCAAGGTTAAAACTCAAATGAATTGACGGGGGCCCGCACAAGCGGTGGAGCATGTGGTTTAATTCGATGCAACGCGAAGAACCTTACCTACTCTTGACATCCAGCGAACTTAGCAGAGATGCTTTGGTGCCTTCGGGAACGCTGAGACAGGTGATGCATGGCTGTCGTCAGCTTGTGGT
+
CCCCCGGGGGGGGGGGGGGGGGGGGGFGGGGGGGGGGGGGGGGGGGGGGGGGDGGFGEGGGGGGGGDGGGGF<FGGGGG8FFGGGGGGGGGGGGGGGGGGFEGGGGGGGGGGGC@FGGGGG:CFBEECFGGGGGGAEGFGFAFGEGFFFGG77FGGGGDGFEF7<FC:FGGGGG,FCGF<F@:AF::FGGGGFG7:<C8CC?CGGFDC8@9?CC?C7<@FGGCF::<EDE>EGGFFEF?88CC?FFGGFCFCFFFGFEG>C:8:*AGFCF;2CG6+3:ECFCCDC8*0;/A/8@F+;26*:
@M01751:259:000000000-C669V:1:1102:20712:1886 1:N:0:AGAGTC
GTCAAACGTCATCCCCACCTTCCTCCGGTTTATCACCGGCAGTCTCCTTTGAGTTCCCGACCGAATCGCTGGCAACAAAGGATAAGGGTTGCGCTCGTTGCGGGACTTAACCCAACATTTCACAACACGAGCTGACGACAGCCATGCAGCACCTGTCTCACGGTTCCCGAAGGCACTGAGGCATCTCTGCCAGATTCCGTGGATGTCAAGAGTAGGTAAGGTTCTTCGCGTTGCATCGAATTAAACCACATGCTCCACCGCTTGTGCGGGCCCCCGTCAATTCATTTGAGTTTTAACCTTT
+
CCCCCGGGGGGGGGGGGGGGGGGGGGGGGGGGGGCGGGGGGGGGGGGGGGEGFGGGGGGGGGG@@BBEFGGGGGGGGGGGGFGGGG<FGGDGEGEEEGGGGGGGGGGGFEGFGGGGGGGGGGGGGGGGGGGGC8FGGGGEGGGFGGGFGGGGGGFGGGGGGFGGGGGGGGGGDDFFGFDB@FGFCCGFEGGFFC<FGGGGGG7FGDF@FEGFGGFFFFGGGGGFGGFGEEEEGDGGGEGGGF7C?CCFFGGGGF?C88C8CEEFF6<8?GDECEGGCEC8C:<9CGG++;<CEC9@C7CF9
@M01751:259:000000000-C669V:1:1102:8471:1900 1:N:0:AGAGTC
ACCGTAACAGGATTAGATACCCTGGTAGTCCACGCCGTAAACGATGTCGACTTGGAGGTTGTTCCCTTGAGGAGTGGCTTCCGGAGCTAACGCGTTAAGTCGACCGCCTGGGGAGTACGGCCGCAAGGTTAAAACTCAAATGAATTGACGGGGGCCCGCACAAGCGGTGGAGCATGTGGTTTAATTCGATGCAACGCGAAGAACCTTACCTACTCTTGACATCCACGGAATTCGGCAGAGATGCCTTAGTGCCTTCGGGAACCGTGAGACAGGTGCTGCCTGGCTGTCGTAAGCTGGTGTT
+
CCCCCGGGGGGGGGGGGGGGGGGGGGGGGGGGGGGGGGGGGGGGGGFGGGGFGGGGGGGFGGGGGGGGGGGGGGGGFGGGGGGGGGGGGGGEGGGGGGGGGGGGGGGGGGGGGGGGGGGDGGGGGGGGGGGGGGGGGGGGGGGGGFGGGGEGEGG>FEEEFDGGGGGDE7CFGGGGGGGGGGFGGGGGCF<CFCGGECGEGGCGGGGGGGGGGGGGGGGGGGGFGFEGGGGGGFFDGGFFE7@F?G?0++3<0C++;:*:*8/****/<+2A*0+++3+*3:**88*+***2/0+382:E*
@M01751:259:000000000-C669V:1:1102:21051:1941 1:N:0:AGAGTC
ACCGTAACAGGATTAGATACCCTGGTAGTCCACGCCGTAAACGATGATAACTAGCTGTCCGGGGACTTGGTCTTTGGGTGGCGCAGCTAACGCATTAAGTTATCCGCCTGGGGAGTACGGTCGCAAGATTAAAACTCAAAGGAATTGACGGGGGCCTGCACAAGCGGTGGAGCATGTGGTTTAATTCGAAGCAACGCGCAGAACCTTACCAGCGTTTGACATGTCCGGACGACTTCGAGAGATCGATTTCTTCCCTTCGGGGACTGGAACCTAGGTGCTGCATGGCTGTCGGCCGCTCGTG
+
CCCCCGGGGGGGGGGGGGGGCGGGGGGGGGGGGGGGGGGGGGGGGG9FFGGGGGGGGGGGGGEGEGGGG?FFGGGGGGGGGGGGGEGGGGGGEGDGGGGGGGGGGGGGGGGGG>BFFGEGGGGGGFEFGGGGGGGGGGGGGFFGGGGFGDGDGGDFFFGGFGGG@FGGDG@7FFC,8<<,<FCFFGGGGGGGGGGGGDGECGG@FFGG?FC0;5*/CEFF<E?99C8EDGGGGGEGGGG>8@<CF**2A?7C+CC7E8*2CC5**1*0<+**+020+200@2<+25*;FC*******2:>C
@M01751:259:000000000-C669V:1:1102:23946:1958 1:N:0:AGAGTC
GTCAAACGTCATCCCCACCTTCCTCCAGTTTATCACTGGCAGTCTCCTTTGAGTTCCCGGCCTAACCGCTGGCAACAAAGGATAAGGGTTGCGCTCGTTGCGGGACTTAACCCAACATTTCACAACACGAGCTGACGACAGCCATGCAGCACCTGTCTCAGAGTTCCCGAAGGCACCAATCCATCTCTGGAAAGTTCTCTGGATGTCAAGAGTAGGTAAGGTTCTTCGCGTTGCATCGAATTAAACCACATGCTCCACCGCTTGTGCGGGCCCCCGTCAATTCATTTGAGGTTTAACCTTT
+
CCCCCGGGGGGFGFGGGGGGGGGGGGGGGGGGGGGGGGGGCFEFCFGGGGGCCEGGGEFGGGEGGFGCCCGGGGGGGGC@FFFFEFGGGGG?FGGGGGGGGGEGGGFGDFGEGEGGGFFGGGGGGFGGGGGGGG?FFECEEGGGE@GGGGGGGGGFGGGGD@@FF<@FEGEGGGGGGGGFGGG,3;<@FFFGCFGCDFGGF@DFFE;,@<,<FGG9FFGFGGGGFGGFGGGGDC9F,<+<FFFCGG7BFFFC++0<<CG5CEE5FCCED*2?C:EECCE*ACF+<C7+3A*<8CCEC+CF+
@M01751:259:000000000-C669V:1:1102:14325:1993 1:N:0:AGAGTC
ACCGTAACAGGATTAGATACCCTGGTAGTCCACGCCGTAAACGATGTCGACTTGGAGGTTGTTCCCTTGAGGAGTGGCTTCCGGAGCTAACGCGTTAAGTCGACCGCCTGGGGAGTACGGCCGCAAGGTTAAAACTCAAATGAATTGACGGGGGCCCGCACAAGCGGTGGAGCATGTGGTTTAATTCGATGCAACGCGAAGAACCTTACCTACTCTTGACATCCACGGAATTCGGCAGAGATGCCTTAGTGCCTTCGGGAACCGTGAGACAGGTGATGCATGGCTGTCGTCAGCTCGTGTT
+
CCCCCGGGGGGGGGGGGGGGGGGGGGGGFACFGGGGGGGGGGGGGGGGGGGGGGGEFGGGGGGGGGGGGGGG<FFFGGGGGDGGGGGGGGGGGGGGGGGGFGFGEEGGGGGGGDGGG<FGDGEE=CCGGGGGGGGGGGGGGGGFGGFGFCFCGGGGGGGGGGGCFGGCFGGCCGGGAC@<*CFFGGG7FFFCFFG7<E5EGDGCFGGGGFGGDCFGGFGGFECFFF>8EGGGGFGEGDEECGCFDGF:7<<:C@FCF5CEG;C5?FFC9CFGCCC+<?9+<7858CFFGEGCC?E8C=75:
@M01751:259:000000000-C669V:1:1102:7781:2086 1:N:0:AGAGTC
GTCAAACGTCATCCCCACCTTCCTCCGGTTTGTCACCGGCAGTCTCCTATGAGTCCCCGCCATAACGCGCTGGCAACATAGAACGAGGGTTGCGCTCGTTGCGGGACTTAACCCAACATCCCACGACACGAGCTGACGACAACCATGCACCACCTGTACACCGACCACAAGGGGGCGACCCTCCCTGGCCGTTTCCGGTGTATGTCAAGCCTTGGTAAGGTTCTTCGCGATGTATCGAATTAATCCGCATGCTCCGCCGCTTGTGCGGGCCCCTGTCAATTCCTTTGCGTTTTAGCCTTGC
+
CCCCCGGGGGGDFGGCEGGGFGG9CCFGGGG;FGGGCFCCEFF<@EFEFDFFGFGGGFGGGGG9FG7@+@@@FDFGGGFGG<FDEDC@EFDFGEGEGD@GFDDEG7+BFEFEFD><CDG8,,BD7FE7FFCGGGGFFC:FCEEBFGGGGG,>FGF8<CF@F::CCFFGC7<<C*BCBEEEEFC*;E,*CFE5:@FECCCGGFGGGG+39@88<CGG?FFGCF+<@FFC5*22*+3<;@*<;F?++<:8EGG8<7<8>5:**/*A8<C8*::?C*/+0+<00<CCF+338:A5;9*++9<7+
@M01751:259:000000000-C669V:1:1102:7938:2129 1:N:0:AGAGTC
ACCGTAACAGGATTAGATACCCTGGTAGTCCACGCCGTAAACGATGTCGACTTGGAGGTTGTTCCCTTGAGGAGTGGCTTCCGGAGCTAACGCGTTAAGTCGACCGCCTGGGGAGTACGGCCGCAAGGTTAAAACTCAAATGAATTGACGGGGGCCCGCACAAGCGGTGGAGCATGTGGTTTAATTCGATGCAACGCGAAGAACCTTACCTACTCTTGACATCCACGGAATTCGGCAGAGATGCCTTAGTGCCTTCGGGAACCGTGAGACAGGTGCTGCATGGCTGTCGTCAGCTCGTGTT
+
CCCCCGGGFDFG,EFFGE<EEGGGGGGGGGFGGGGGGFG@FFGEFDEGGGGGGGGG@CGGGGGGGGGG8FGDFDEGFDGGGGGGGGGGGGFGGGGGGG9FCFCGGGGFE@FCGGGEFEGGGGGGGDGGGGG9FFFFGGGGGGFGGGGF>+@FFGCG*::FEGGGGFDF@FFCF1<FFCGGFC<FGG@<<B<FFFGG*?8EEG+8FGGGGCE76CCFC?FGFGGGF+;>:CF6+28EEEE5FC70<FF9FGFGGGDC5:EG5AC/AF5;F6**/ACF?:EGCGGC85AF5*;*2AFGDC/:C
@M01751:259:000000000-C669V:1:1102:13781:2289 1:N:0:AGAGTC
GTCAAACGTCATCCCCACCTTCCTCCGGTTTGTCACCGGCAGTCTCCTTAGAGTGCCCACCATAACGTGCTGGTAACTAAGGACAAGGGTTGCGCTCGTTACGGGACTTAACCCAACATCTCACGACACGAGCTGACGACAGCCATGCAGCACCTGTGTCAGAGTTCCCGAAGGCACCAATCCATCTCTGGAAAGTTCTCTGCATGTCAAGGCCTGGTAAGGTTCTTCGCGTTGCTTCGAATTAAACCACATGCTCCCCCGCTTGTTCGGGCCCCCGTCACTTCATTTGCGTTTTAACCTT
+
CCCCCGGGGGGGGGGGGGGGGGGGGGGGGGG@F<FGGGGGGGGGGGGGGGGGGGGGGGGGG<FGGGGGFGFGGGGGGGGGGGGGGFCAEFGGGGDEGGGGGGGGGEEGGGGDGGGGGGGGGGGGGGDGGGGGGGGGGCGGGGGGGGGGGDGGFGFGGGGGGGGGGGGGFEGCFGGFGGGGFGGGGGDGFCE?FFGGGGDGGGGGGCGFC@<CFGGGGGGGGGGGFFEFG7FGFE@CEGDG:F*?CB7FC>FGCFCFG*;CEGEGDC+A5*/:8?EGG*;E*<9CFCFGD+/:CGEGGGGF?
@M01751:259:000000000-C669V:1:1102:14420:2290 1:N:0:AGAGTC
ACCGTAACCGGATTAGATACCCTGGTAGTCCACGCCGTAAACGATGTCGACTTGGAGGTTGTTCCCTTGAGGAGTGGCTTCCGGAGCTAACGCGTTAAGTCGACCGCCTGGGGAGTACGGCCGCAAGGTTAAAACTCAAATGAATTGACGGGGGCCCGCACAAGCGGTGGAGCATGTGGTTTAATTCGATGCAACGCGAAGAACCTTACCTACTCTTGACATCCACGGAATTCGGCAGAGATGCCTTAGTGCCTTCGGGAACCGTGAGACAGGTGCTGCATGGCTGTCGGAAGCTCGTGTT
+
CCCCCGGGGGFEEGGFFGGGGGGGGGGGGFAFGDEGDEGEGGGGGFGGGGGCGFFFGGGGGGGDFGGGGGGG<EGFGGGGGGGDEGGGGGGGGD+>FF<FGCFGGGGGGFGGFCFFGFC7CFGGGGGGGGGGGGDGCAF<F<F9CFE<A+C>FGGGG7=7*<FCCCEF@EFDFGDGGGGFFGGGGGGFGGFGGCGDGGGGEEGFC8FEFGG?FFFFGFCGFCFCCFG5>>8FGGCEEECFF?CFFDEGCEFGF7@CFE5CEGGGGFFGGGC@EG68?9CF?+:*;C8:***2/*+2*1:77
@M01751:259:000000000-C669V:1:1102:12155:2435 1:N:0:AGAGTC
GTCAAACGTCATCCCCACCTTCCTCCGGTTTATCACCGGCAGTCTCCTTTGAGTTCCCGACCGAATCGCTGGCAACAAAGGATAAGGGTTGCGCTCGTTGCGGGACTTAACCCAACATTTCACAACACGAGCTGACGACAGCCATGCAGCACCTGTCTCACGGTTCCCGAAGGCACTAAGGCATCTCTGCCAAATTCCGTGGATGTCAAGAGTAGGTAAGGTTCTTCGCGTTGCATCGAATTAAACCACATGCTCCACCGCTTGTGCGGGCCCCCGTCAATTCATTTGAGTTTTAACCTTT
+
CCCCCGGGGGGGGFGGGGGGGGGGGGDGGGGGGGGGGGGGGGGGFGFEGGGGGGGGGGGGGGG@888CFFGDGGGGGGGGGGGGGGFGGGGGGGGGGGGGGGGGGGGGGGGGGGGGGGGGFGCFGGGGGGGGGGFGGGGGGGGGGGGGGGDFGGGEFFGGGFG<FEFGCFGGGGGGGGGFGGGFG9FGFGGGGGGGGG7FCEDFFFBFGGFFFGGGFCFGG:FFGCF8CEGGCCCFC8C6EFG7:+;FGCG+A9CGGGGGG5C5C8EG=EGGGGEC8EG*<CF??F@C<*3+<C+8C7?<+
@M01751:259:000000000-C669V:1:1102:7682:2486 1:N:0:AGAGTC
GTCAAACGTCATCCCCACCTTCCTCCGGTTTATCACCGGCAGTCTCCTTTGAGTTCCCGACCGAATCGCTGGCAACAAAGGATAAGGGTTGCGCTCGTTGCGGGACTTAACCCAACATTTCACAACACGAGCTGACGACAGCCATGCAGCACCTGTCTCACGGTTCCCGAAGGCACTAAGGCATCTCTGCCAAATTCCGTCGATGTCAAGAGTAGGTAAGGTTCTTCGAGTTGTCTCGAATTCAACCACATGCTCCCCCGCTTGTGCGGGCCCCCGTCAATTCATTTGCGTTTTAACCTTG
+
CCCCCGGGGGGGGCFC@@@EFGGGGGGGGGGGGAC9DGG776EEGGGFCC9ECEFGC;6@CD7@888CDCCEG,CF8=<<8CCGGF?FCE+C>+++=CFFCCF7@BEFFF9FFGG+BE<F,DFGF>FB:CFGDF9C+8@C<F+@<,3<:>BFFAB>FGGFF7:DECF,C*>F*>:8<BFC@FG7:,;,CFCCF,<FEC<<*=7<>F:9,<C7,7CFFDEC277?F9?8*;+;C++22++;<;+<F7CCFG66+3:6**2/28*2A++***1:EC**/:;CE97+:9A++*/2?C+2+<+0+
@M01751:259:000000000-C669V:1:1102:16994:2523 1:N:0:AGAGTC
GTCAAACGTCATCCCCACCTTCCTCCGAGTTGACCCCGGCAGTCTCCTATGAGTCCCCGGCATAACCCGCTGGCAACATAGAACGAGGGTTGCGCTCGTTGCGGGACTTAACCCAACATCTCACGACACGAGCTGACGACAACCATGCACCACCTGTACACCGACCACAAGGGGGCGACCATCTCTGGCCGTTTCCGGTGTATGTCAAGCCTTGGTAAGGTTCTTCGCGTTGCATCGAATTAATCCGCATGCTCCGCCGCTTGTGCGGGCCCCCGTCAATTCATTTGTGTTTTAACCTTTC
+
CCCCCGGDGFGGDFGGGGGGGGGGGGGGGGGGGGFE@EGGDFFGGGGGGGGAFFGGGGEGGDGFGGGGGGEGGGGGGGGGFFFGGGGGGGGEGEGCFGFF@EGGGFGGGGFGFGGGGGGGDEFGGGGGGGGFFFFFGGEEG7F@FEEFGGGGCFFFGGGGFFEGEGEF,<BGG@CFGGG78CFCGG7@CGE8C+<C8EE5;<EFFGFFGFG?C?6A9:FF@FECGGCE5C:*2+CFC*8FCFGG7C85:88++<+;EE*:5/*C8CC*:*CGGGEGGE5AF<+0<7++;E80A9+2<CF++
@M01751:259:000000000-C669V:1:1102:12522:2537 1:N:0:AGAGTC
GTCAAACGTCATCCCCACCTTCCTCCGGTTTATCACCGGCAGTCTCCTTAGAGTGCCCACCATAACGTGCTGGTAACTAAGGACAAGGGTTGCGCTCGTTACGGGACTTAACCCAACATCTCACGACACGAGCTGACGACAGCCATGCAGCACCTGTGTCAGAGTTCCCGAAGGCACCGATCCATCTCTGGAAAGTTCTCTGCATGTCAAGGCCTGGTAAGGTTCTTCTCGTTGCTTCGAATTAAACCACATGCTCCACCGCTTGTGCGGGCCCCCGTCCATTCATTTGCGTTTTAACCTT
+
CCCCCGGGGGGGGGGGGGGGGGGGGGGGGGGGGGGGGGGGGGGGGGGGGGGGGGGGGGGGGGGGGGGGGGGGGGGGGGGGGGGGGGGFEGGGGGGGGGGGGGGDDDGGGFFGGGGGGGGGDGGGEFGGGGGEGGGGGEGGCGGGGGGGGGGGGGGGGGGGGGGGEGFFGGCGGGGGGGGG7FFFGGGGFFGCFGGFFFGGGGGGGFGCFF9CFGFCEGGGGGGGGGGG,C=FFF:CCFCF:>CCFG?CGGGGDG:A8ECF8CGEFG+<8C5ED:CG**;*;@FGF7@7++/*1*A@89<::
@M01751:259:000000000-C669V:1:1102:13649:2568 1:N:0:AGAGTC
ACCGTAACCGGATTAGATACCCTGGTAGTCCACGCCGTAAACGATGTCGACTTGGAGGCTGTTCCCCTGAGGAGTGGCTTCCGGAGCTAACGCGTTAAGTCGACCGCCTGGGGAGTACGGCCGCAAGGTTAAAACTCAAATGAATTGACGGGGGCCCGCACAAGCGGTGGAGCATGTGGTTTAATTCGATGCAACGCGAAGAACCTTACCTACTCTTGACATCCACGGAATTCGGCAGAGATGCCTTAGTGCCTTCGGGAACCGTGAGACAGGTGCTGCATGGCTGTCGTCAGTTCGTGTT
+
CCCCCGGGGGGGGGGGGGGGGGGGGGGGGGGGGGGGGGGGGGGGGGGGGGGGGGGGGGGGGGGGGGGGGGGGGGGGFGGGGGGDEGGGGGGGGGGGGGGGGGGGGGGGCGGGGGGGGGGGGGGGGEFGGFGGGGGGGGGGCEFGGGGGGGGGGDGEGGGEGDGFGGGGDECFGGGGGGGFGFGGFGFGGGCCFGGGGGGGGGG8FFFGGGGGGFFGGGGGGGGGFE8EGGEFEFGGGGGGGFDFEGGCGF:AEDGG5EEEEGFGEFCGGGGGGF?FGGF6@FC=**;9521*23+382*:*
@M01751:259:000000000-C669V:1:1102:15697:2625 1:N:0:AGAGTC
ACCGTAACCGGATTAGATACCCTGGTAGTCCACGCCGTAAACGATGTCGACTTGGAGGTTGTTCCCTTGAGGAGTGGCTTCCGGAGCTAACGCGTTAAGTCGACCGCCTGGGGAGTACGGCCGCAAGGTTAAAACTCAAATGAATTGACGGGGGCCCGCACAAGCGGTGGAGCATGTGGTTTAATTCGATGCAACGCGAAGAACCTTACCTACTCTTGACATCCACGGAATTCGGCAGAGATGCCTTAGTGCCTTCGGGAACCGTGAGACAGGTGCTGCATGGCTGTCGTCAGCTCGTGTT
+
CCCCCGGGGGGGGGGGGGGGGGGGGGGGGGGGGGGGGGGGGGGGGGGGGGGGGGGGGGGGGGGGGGGGGFDGGGGGGGGGGGGGGGGGGGGGGGGGGGGGGGGGGGGGGGGGGGGGGGGGGGGGGGGGGGGGFEGGFGGGGGGGGGGGFEGGGGGCGGGEGGGFGEGEGG@FDGGGF9F<FFEFGGGGGGGGEGGDGGGGGGGGGGFFFGGGGGCGGGGGGGFFGFGC58CGC@FGEGGGGG7C??AC@E7CF7CC@E8CGFFDCF>CFG66CECFGGGGF78=EGFFFF8*28<8?ECG6
@M01751:259:000000000-C669V:1:1102:20645:2668 1:N:0:AGAGTC
GTCAAACGTCATCCCCACCTTCCTCGCGGCTTATCACCGGCAGTCTCCCTAGAGTGCCCAACTGAATGATGGCAACTAAGGACGTGGGTTGCGCTCGTTGCGGGACTTAACCCAACATCTCACGACACGAGCTGACGACAGCCATGCAGCACCTGTGTGCACGCCTCCGAAGAGGATCCCCGATTTCCCGAGGTAACATGCCATGTCAAGGGTTGGTAAGGTTCTGCGCCTTGCTTCGAATTAAACCACATGCTCCACCGCTTGTCCTGGCCCCCGTCAATTCCTTTGATTTTTAATCTTG
+
CCCCCGGGGGGGGG<DEGGEGGFGGGGFDDGGGGFEFGGGGGCFFFFGGFFFGFGFGGGGGEGFGGEFC<F,CCFGECG,,CE@FCEG@F7FBCEG:FFFFG7FEEFGGFCFGGGGGGE,CCF=FE+@3:==F8FCCCF@7FCFF<@FEGG8@<33,@:B=BB7>:CF@E:FGCFFCF,C<=F***8,8*=@EGF?CEFGGFEC,2?<EF77*2?*;C7+8+0++9CG**2;6@9EG**2<*A?FGCCGC@:+<CFGCF?EGGGF+2+<:8C::E8;E*:<<++<E+++++<CF*AF:<E+
@M01751:259:000000000-C669V:1:1102:14383:2782 1:N:0:AGAGTC
GTCAAACGTCATCCCCACCTTCCTCCGGTTTGTCACCGGCAGTCTCATTAGAGTGCTCAACTGAATGTAGCAACTAATGACAAGGGTTGCGCTCGTTGCGGGACTTAACCCAACATCTCACGACACGAGCTGACGACAGCCATGCAGCACCTGTGTTACGGTTCTCTTTCGAGCACAACCAAATCTCTTCGGTCTTCCGTACATGTCAAGGGTAGGTAAGGTTTTTCGCGTTGCATCGAATTAATCCACATCATACACCGCTTGTGCGGGTCCCCGTCAACTCCTTTTAGTTTTAATCTTT
+
CCCCCGGGGGGGGGGGGGGGGGGGGGGGGGGGGGGGGGGGGGGG,FGGGGGGGGGGGGGGGFGGGGGGGGG,EFGFFGFGGGGGGGGGGGGDCGGGGGGGGGEGGGGGGGGGGGGGGCCFGFECGGGEEGEGF=>GDGEGGGGGFGGGCGGGGA<FF=FC@<CC=CFGG9FCE>CGGFEF7CCGGFFGFFGGGGGCABCECGCFGEGDFCFD<7*42?<,?<FFGG,:<EFE<FGGF5CCCFCEFGGG++2+3+++++:*58A8;0A*8:*1*;A:*/*;+<:7CFG79*3:A9+++0<C0
@M01751:259:000000000-C669V:1:1102:7712:2857 1:N:0:AGAGTC
GTCAAACGTCATCCCCACCTTCCTCCGGTTTATCACCGGCAGTCTCCTTTGAGTTCCCGACCGAATCGCTGGCAACAAAGGATAAGGGTTGCGCTCGTTGCGGGACTTAACCCAACATTTCACAACACGAGCTGACGACAGCAATGCAGCACCTGTCTCAGAGTTCCCGAAGGCACCAATCCATCTCTGGAAAGTTCTCTGGATGTCAAGAGTAGGTAAGGTTCTTCGCGTTGCATCGAATTAAACCACATGCTTCACCGCTTGTGCGGGCCCCCGGCAATTCATTTGAGTTTTGACCTTT
+
@CCC@FCFEFCEGDGGGGGGFFGFFGGGGGGADCEC@;@F@B<F,E@FGFFCFGCCGG7,8@@@668FGD:FEFGGCC6C8=9CEEGFD,CFC7=FGF<EDFE+C:FE<A9,<?BC@FCDEFFDFCFECCFG:DFF+3CC>,,,:DFG9F,@E8FF<AFG9@:8@3@FFC*:FG8DFF7FG,,<F9FCFF::<<<3@,@C;A,C<,,7?<,<<,FG<2?FE2<?29F@BFECE599+8*8+8:AE?8@CCC:<+++20+/:8A*2<C**2*/?ECE*:*/<CFFC7023/<7:C*AC+<97
@M01751:259:000000000-C669V:1:1102:7522:2875 1:N:0:AGAGTC
ACCGTAACAGGATTAGATACCCTGGTAGTCCACGCCGTAAACGATGTCGACTTGGAGGCTGTTCCCCTGAGGAGTGGCTTCCGGAGCTAACGCATTAAGTTGACCGCCTGGGGAGTACGGCCGCAAGGTTAAAACTCAAATGAATTGACGGGGGCCCGCACAAGCGGTGGAGCATGTGGTTTAATTCGATGCAACGCGAAGAACCTTACCTACTCTTGACATCCACGGAATTCGGCAGAGATGCCTTAGTGCCTTCGGGAACCGTGAGACAGGTGCTGCATGGCTGTCGTCAGATCGGGTC
+
CCCCCGGGGGGGGGGGGGGGGGGGGGGGGGGGGGGGGGGGGGGGGGFGGGGGGGFGGGGGGGGGGFD<F8FGFFCEFGFGGGGGGGGGGGGGGGGGGFGGGGGGGGGCGGGDEGGGGGGGEGGGGGGGGGGGCCDGGGG9FDGGGFGGGGGGGGGGGGGDGDGGG7C<FGFFGFGGGGGFGGF:@FCFG:FEGGGGGGDCG5FGGGGG?CFFCGGDCD:<:FGGFCEE8:CCCFGCE585@CGF<FGGGG7CFEFE58>CECFGCCG?7EGG>+++<?F6EF=C6/2<***/*++0***:*
@M01751:259:000000000-C669V:1:1102:16013:2983 1:N:0:AGAGTC
GTCAAACGTCATCCCCACCTTCCTCCGGTTTATCACCGGCAGTCTCCTTTGAGTTCCCGGCATCACCCGCTGGCAACAAAGGATAAGGGTTGCGCTCGTTGCGGGACTTAATCCAACATTTCACAACACGAGCTGACGACAGCCATGCAGCACCTGTCTCAGAGCTCCCGAAGGCACCAAAGCATCTCTGCTAAGTTCTCTGGATGTCAAGGCCAGGTAAGGTTCTTCGCGTTGCATCGAATTAAACCACATGCTCCACCGCTTGTGCGGGCCCCCGTCAATTCATTTGAGTTTTAACCTT
+
CCCCCGGGGGGGGGGGGGGGGGFFGGGGGGGGGGGGGGDGGGGGFCFFGGGGGFGGGGGGFG7EFGGGGCFFCFGFFFGGGGFGDGGFFGGGGEG7CEGGGGGCECGGGGGGGGGFGGGGGGGFGGEGF7+CEGG,D:CGGGG7<FCFF<CCFGFGDGEFGCF9C>FGGCFCFFFFGGEGGFGGCGBFBC9@=;F3@FG9FFC,C<?CFFE@FFEDFGFGG7CCFGG9CGEGGCE:CFGG6EECFFCEGGG?:@CFFGF;:EEE5F?<*:*::CE5*2**/<<CF7FGFDFFEC77@:+<<
@M01751:259:000000000-C669V:1:1102:23215:3008 1:N:0:AGAGTC
ACCGTAACAGGATTAGATACCCTGGTAGTCCACGCCCTAAACGATGTCTACTAGTTGTCGGGTTTTAATTAACTTGGTAACGCAGCTAACGCGTGAAGTAGACCGCCTGGGGAGTACGGTCGCAAGATTAAAACTCAAAGGAATTGACGGGGACCCGCACAAGCGGTGGATGATGTGGATTAATTCGATGCAACGCGAAAAACCTTACCTACCCTTGACATGTACGGAAGACCGAAGAGATTTGGTTGTGCTCGAAAGAGAACCGTAACACAGGTGCTGCATGGCTGTCGTCCGCTCGTGT
+
CCCCCGGGEFFGGGGGGGGGGGGGGFGGGFFFCFGGGGGGGGGGGGFGGFFGGGGGFCGGGGGGGGGCFEFGGGGGGGGFEEGGGGGGGGGGGGGGGFGGGGGG@F:CGGGGGGDFFCFFGGGGEGF,CDF5CE?FFDFFGGGGFFAEEGGGGG7BFGGGGGGGGGGGGGDEGGGGGGFFFGFGGFGGD9FF@E7FGDEECFGGG@<CCGG7C<FGGFGGGFGC<FG88E6C*:EGEGGFFFFCGFGEGGF<0;C8888CEGGGDGGCEGGF58<E+<<E8@EC>85C+;88*:CC?7>5*
@M01751:259:000000000-C669V:1:1102:14792:3120 1:N:0:AGAGTC
ACCGTAACCGGATTAGATACCCTGGTAGTCCACGCCGTAAACGATGTCGACTTGGAGGTTGTTCCCTTGAGGAGTGGCTTCCGGAGCTAACGCGTTAAGTCGACCGCCTGGGGAGTACGGCCGCAAGGTTAAAACTCAAATGAATTGACGGGGGCCCGCACAAGCGGTGGAGCATGTGGTTTAATTCGATGCAACGCGAAGAACCTTACCTACTCTTGCCATCCAGCGAACTTAGCAGAGATGCTTTGGTGCCTTCGGGAACGCTGAGACAGGTGCTGCATGGCTGTCGGCAGCTCGTGTT
+
CCCCCGGGGGGGGEGGFFGGGGGGGGGGGGGGGGGGGGGGGGGC@FAC@<EGGGFGGGGGGGGFFFGGGGGFE@FGGGGGGGCEGGGGFFGCEFGF7FFGFGCEFCEGGGGGGFEGGFDEEGGFEEFG<FFCGDDBBFGGDF9FGGGGGDEEGGDGEGE**<FFGGC*<CE2,:FF>CA,<<FGGGFFFGGGGGFE>C5?EE?>FEGFCFGFCFFGG++<C+AF+<EC5CCFFDCC@FFF6CEC?:9+<CFG8C?CCGG588>CCCEGDFCCFF++<?C87:CFE8CE>**:C>8CE551*
@M01751:259:000000000-C669V:1:1102:7366:3218 1:N:0:AGAGTC
GTCAAACGTCATCCCCACCTTCCTCCGGTTTGTCACCGGCAGTCTCCTTAGAGTGCCCACCATAACGTGCTGGTAACTAAGGACAAGGGTTGCGCTCGTTACGGGACTTAACCCAACATCTCACGACACGAGCTGACGACAGCCATGCAGCACCTGTGTCAGAGTTCCCGAAGGCACCAATCCATCTCTGGAAAGTTCTCTGCATGTCAAGGCCTGGTAAGGTTCTTCGCGTTGCTTCGAATTAAACCACATGCTCCACCGCTTGTGCGGGCCCCCGTCAATTCCTTTGAGTTTCAGCCTT
+
CC@CCGE@EF7FGGGG9CFGGGG<C@BC:FGEDCF<F@7CEECFAFFDGGCFFFGGFGEFGGGFGFGEDGGF@E<E@<<ECFGGGGGGGFGGCC@C?FFEFCFDF7==B?FGDDFDGGGFFFFDGFGGG7F>F7FCE7CD=+BBCFDG=,B8=A=FF<FF,8@<>9<FGFGGE@FFFF,<:DF:,D><CE@FG9FG<FDGGF:FCDFGGGGGE:FGFFGGGFFGGFCGG::FC7C<CFGG7:CFF;0A@FGGGGC:C?FFGEE>*;+<EC58C*:*8/;8?F+AFEDFF+*0:CF9<CEFC
@M01751:259:000000000-C669V:1:1102:9466:3276 1:N:0:AGAGTC
ACCGTAACAGGATTAGATACCCTGGTAGTCCACGCCGTAAACGTTGGGCGCTAGATGTAGGGACCTTTCCACGGTTTCTGTGTCGTAGCTAACGCATTAAGCGCCCCGCCTGGGGAGTACGGCCGCAAGGCTAAAACTCAAAGGAATTGACGGGGGCCCGCACAAGCGGCGGAGCATGCGGATTAATTCGATGCAACGCGAAGAACCTTACAAAGGCTTGACATACACCGGAAACGGCCAGAGATGGTCGCCCCCTTGTGGTCGGTGTACAGGTGGTGCATGGTTGTCGTCAGCTCGTGTC
+
CCCCCGGGGGGGGGGGGGGGGGGGGGGGGGGGGGGGGGGGGGGGGGGGGGGGGGGGGGGGGGGGGGGGGGGGGGGGGGGGGGGGGGGGGGGGGGGGGGGGGGGGGGGGGGGGGGGGDGGGGGGGGGGGGGGGGGGGGGGGGGGGGGGGGGGGGGGGG7FFGGGGGGGGGGGGGGGFGGGGGGGGGGFFGGGFGGFGGGGGGGGGGGGGGGGGGGGCFGGGGGGGGGGGGGGGGGGGGGDEGFEFGGGGGGGGCEE8FGFFGGGGGC5EGGGGGGGGGGGGGGGGFGGGEGGGGF:CCGGG*
@M01751:259:000000000-C669V:1:1102:23147:3286 1:N:0:AGAGTC
ACCGTAACAGGATTAGATACCCTGGTAGTCCACGCCGTAAACGATGAATGCCAGCCGTTGGTCTGCTTGCAGGTCAGTGGCGCCGCTAACGCATTAAGCATTCCGCCTGGGGAGTACGGTCGCAAGATTAAAACTCAAAGGAATTGACGTGGGCCCGCACAAGCGGTGGAGCATGTGGTTTAATTCGAAGCAACGCGCAGAACCTTACCATCCCTTGACATGGCAGGATTGTTCGAGAGATCGGTCGTTCCCTTCGGGGACCTGCACACAGGTGCTGCATGGCTGTCGTCAGCCCGTGTCG
+
CCCCCFC;9F@<F@<FGGGGGGFGFEFDFFEFG,@DCCFEFGDGGCGAD9EFGG8FEGGGGGGGGGGG9C9E<EDFGG<,:+:@:FGGG@EDGEDFFGGGGGGGGGGGGGGGCEGGGCFFGGDGCE8FFGGGFGC=,BF<<FF<<FG9F++BFFBCEGGCCE<FG:CCCF,,1,,;@FFCCFCF99<<,<CC@@CECGGGGGGDFG9F<9F:*<CFCFFFD,*A*88;:@C9+0*;C588<F85CEEE5:8FCFFGCC**:22*8ECCFCFDC0<+30C7+*8EGF+;@/ACF6CE8EE**
@M01751:259:000000000-C669V:1:1102:12974:3290 1:N:0:AGAGTC
GTCAAACGTCATCCCCACCTTCCTCGCGGCTTATCACCGGCAGTCTCCCTAGAGTGCCCAACTGAATGATGGCAACTAAGGACGTGGGTTGCGCTCGTTGCGGGACTTAACCCAACATCTCACGACACGAGCTGACGACAGCCATGCAGCACCTGTGTGCAAGCCTCCGAAGAGGATCCCCGATCTCTCGCGGTAACATGCCATGTCAAGGGATGGTAAGGTTCTGCGCGTTGCTTCGCATTAAACCACATGCTCCACCGCTTGTGCGGGCCCCCGTCACTTCCTTTGAGTTTTAATCTTG
+
CCCCCGFGGGGGGGGGGEEGFGGGGGGGG@FGGGG9FGGGGGGGGGGGGEF@FFGGGGGGGGGGGGGGGGG<CFFGGGDGFGDGBFEGGGDGGGD@FGGGGEGG:FDFGGGDGGG@FFG9B5DFGGGE@7CFFG?FECEFEGGGGFFFCF,@FG<FFGCG9,3:FGGGG7FDGFFGCFFGGE*<FEFA:F*=<<FCG:F@CFFFCFFFG@C58*8CFFGGGCGCF+::E8EGE8FFCC*:8EGEGGCFF5698+0<@@C/?EG8;+0/:CG:EE=8/CE592CF9F<0+1+3AFED+30<+
@M01751:259:000000000-C669V:1:1102:13037:3442 1:N:0:AGAGTC
ACCGTAACAGGATTAGATACCCTGGTAGTCCACGCCGTAAACGATGATAACTAGCTGTCCGGGGACTTGGTCTTTGGGTGGCGCAGCTAACGCATTAAGTTATCCGCCTGGGGAGTACGGCCGCAAGGTTAAAACTCAAATGAATTGACGGGGGCCTGCCCAAGCGGTGGCGCATGTGGTTTAATTCGAAGCAACGCGCAGAACCTTACCAGCGTTTGAAATGGCAGGAGGATTCCCAGGGATGGATTTCTTCCCTTAGGGGACCTGCAAACAGTTGCTCACTGGTTGTCGTCGGCTCGTG
+
CCCCCGGEGGGFGGGGDFGGFFFGGGGGFACFGGEGGCCGFGGG<DF9FGFGGGGGGGGGGGGGGFGGGGEGGG<FDEFEEFC=CEGGGGGG7FECGGGGFFGGGGGGGGGFE@CGGF7FCEEDGGGGGGGCGGCCFDGFFG,CAFGFGDGCE@CC<:,,,@78*>>*<C,*<:7*3@9<7+CFC,2*8,8*?,+4*1<8**+;;C79+<++//;E58C+<@C:>885****+2+3+:+**1;EF6<920<00+2<++36CC8E*22**+38*0+++0+0++0000+2*+*2**/**12**
@M01751:259:000000000-C669V:1:1102:25040:3544 1:N:0:AGAGTC
GTCAAACGTCATCCCCACCTTCCTCCGGTTTGTCACCGGCAGTCTCCTTAGAGTGCCCACCATAACGTGCTGGTAACTAAGGACAAGGGTTGCGCTCGTTACGGGACTTAACCCAACATTTCAAAACACGAGCTGACGACAGCCATGCAGCACCTGTCTCACGGTTCCCGAAGGCACTAAGGCATCTCTGCCGAATTCCGTGGAAGTCAAGAGTAGGTAAGGTTCTTCGCGTTGCATCGAATTAAACCACATGCCCCACAGCTTGTGCGGGCCCCCGTCAATTCATTTGAGTTTTAACCTT
+
CCCCCGGGGGGGGGGF@FC@FFGFFGGGGCE@DF9FFGGGGGGGGGGGGFDGGD9FFGFGGGFGGGGE7<D<8@<DAFGDCF<FGFGGCEFFC=@CC@CF,?CFGGGFGGDFFFGFE<A<BCE,CFG8ECF>CCGGFGFBCGGF8BFFG<=FGGDGFF,CCDFEGGGGFCFCGD7FG,@:>3,@@<<>E9@FCGEC@BACFCGC,4FF;B:CFFGFFFFCFGFGGEGF:<FFGEGF<FC:FCGGGFG6CGDG9@+*;*:*;*<+:;69*8>ECEEGGE**8:9<+<AFGGC9ECFDCF?:C
@M01751:259:000000000-C669V:1:1102:10955:3570 1:N:0:AGAGTC
ACCGTAACAGGATTAGATACCCTGGTAGTCCACGCCGTAAACGATGTCGACTTGGAGGTTGTTCCCTTGAGGAGTGGCTTCCGGAGCTAACGCGTTAAGTCGACCGCCTGGGGAGTACGGCCGCAAGGTTAAAACTCAAATGAATTGACGGGGCCCGCACAAGCGGTGGAGCATGTGGTTTAATTCGATGCAACGCGAAGAACCTTACCTACTCTTGACATCCACGGAATTTGGCAGAGATGCCTTAGTGCCTTCGGGAACCGTGAGACAGGTGCTGCATGGCTGTCGTCAGCTCGTGTTG
+
CCCCCGGGGGGGGGGGGGGGGGGGGGGGGGGGGGGGGGGGGGGDGGGGGGGGGGGGGGGGGGGGGGGGGGGGGGGGGGGGGGGGGGGGGGGGGGGGGGGGGGGGGGGGGGGGGFGGGGDGGGGGGGGGFFGCFGGGDFGGGGGGGGFGGGGGGGGGGGGGGGGGGGEGGGGGGFGGGGFGGGGGGGGGFGGGGGGEGDGGGFGGGFGGGGGGGGGFFGGGGFGGGGDGGGGGFGGFGGGGGGGGFGDEFFFGFC<EEGGGGFGGCGGGGGGGGFG?FGFGGGGGGGGFEEGGC7<5::CFC
@M01751:259:000000000-C669V:1:1102:22063:3584 1:N:0:AGAGTC
GTCAAACGTCATCCCCACCTTCCTCCGAGTTGACCCCGGCAGTCTCCTATGAGTTCCCACCATAACGTGCTGGCAACATAGAACGAGGGTTGCGCTCGTTGCGGGACTTAACCCAACATCTCACGACACGAGCTGACGACAACCATGCACCACCTGTACACCGACCACAAGGGGGCGACCATCTCTGGCCGTTTCCGGTGTATGTCAAGCCTTGGTAAGGTTCTTCGCGTTGCATCGAATTAATCCGCATGCTCCGCCGCTTGTGCGGGCCCCCGTCAATTCATTTGAGTTTTAACCTTGC
+
CCCCCGGGGGGGGGGGGGGGGGGGGGGGGGGGGGGGGGDGGGGGGGGGGGGGGGGGGGGGGGGFGGGGGGGGGGGGGGGGFGGGGGGGGGGGGGGFEGGGGDDGGEFGCGGG?FGGGGGG9FDFGDGEGGEEGGGBFGGGGGGGGGC8FFFGFGGGGGGGFGGGGG7DCEGGGGGGGGGGGGG9FFGFGGGFGGEFCEC8EGFGGGF7CGEE:CFGFECGGGGGGCG>EEDCEGGFEFCCFGGGGFGGDGGGGGFDGGE>:E5CFG*:*2?>EECEG5AFDDCCC7++;+<C7CEC9++++
@M01751:259:000000000-C669V:1:1102:12744:3709 1:N:0:AGAGTC
ACCGTAACAGGATTAGATACCCTGGTAGTCCACGCCGTAAACGATGATAACTAGCTGTCCGGGGACTTGGTCTTTGGGTGGCGCAGCTAACGCATTAAGTTATCCGCCTGGGGAGTACGGTCGCAAGATTAAAACTCAAAGGAATTGACGGGGGCCTGCACAAGCGGTGGAGCATGTGGTTTAATTCGAAGCAACGCGCAGAACCTTACCAGCGTTTGACATGTCCGGACGACTTCGAGAGATCGATTTCTTCCCTTCGGGGACTGGAACACAGGTGCTGCATGGCTGTCGTCAGCTCGTG
+
CCCCCGGGGGGGGGGGGGGGFGGGGGGGGGGGGGGGGGGGGGGGGGGGGGGGGGGGGCFGGGGGGGGGGGGGGGGGGGGGGGGGGGGGGGGGGGGGGGFGGGGGGGGGGGGGGGGGGGGGGGGGGGGGGGGGGGGGGGGGGGGGGGGGGGGGGGGGGGGGGGGGGGGGGGGGGGGGGGGGGGGGGGGGGGGGGGGGGGGGGGGGGGGGGGGGGECCEGGGGGGGGGGGEGGGGGGGGFGGEG?FGGGGGGGFGFGGGGCEGCCCGGCECEFFGFGG6CFGGFGGFGGGGGGGGGGGGGG55
@M01751:259:000000000-C669V:1:1102:8183:3715 1:N:0:AGAGTC
ACCGTAACAGGATTAGATACCCTGGTAGTCCACGCCGTAAACGATGTCGACTTGGAGGTTGTTCCCTTGAGGAGTGGCTTCCGGAGCTAACGCGTTAAGTCGACCGCCTGGGGAGTACGGCCGCAAGGTTAAAACTCAAAGGAATTGACGGGGACCCGCACAAGCGGTGGATGATGTGGATTAATTCGATGCAACGCGAAAAACCTTACCTACCCTTGACATGTACGGAAGACCGAAGAGATTTGGTTGTGCTCGAAAGAGAACCGTAACACAGGTGCTGCATGGCTGTCGTCAGCTCGTG
+
CCCCCGGGGGGGGGGGGGGGGGGGGGGGGGGGGGGGGGGGGGGGGGGGGGGGGGGGGGGGGGGGGGGGGGGGGGGGGGGGGGGGGGGGGGGGGGGGGGGGGGGGGGGGGGGGGGGGGGGGGGGGGGGGGGGGGGGGGGGGGGGGGGGGGDGGGGGGGGDFGGGGGGGGGGGGGGGGGGGGGGGGGGGGGGGGGGGGGGGGGGGGGGGGGGGGGGGGGCFGGGFGGGGGGGDGGGGCEEGGGGGFEFFGGGDGGGGGGGGGCFGEFGGGGGGG8@FFGGGGGGGGGGGGGFFFGGGGCCCC*
@M01751:259:000000000-C669V:1:1102:10748:3721 1:N:0:AGAGTC
ACCGTAACCGGATTAGATACCCTGGTAGTCCACGCCGTAAACGATGTCGACTTGGAGGCTGTTCCCCTGAGGAGTGGCTTCCGGAGCTAACGCGTTAAGTCGACCGCCTGGGGAGTACGGCCGCAAGGTTAAAACTCAAATGAATTGACGGGGGCCCGCACAAGCGGTGGAGCATGTGGTTTAATTCGATGCAACGCGAAGAACCTTACCTGGCCTTGACATCCAGAGAACTTAGAAGAGATGCTTTGGTTCCTTCGGGAACTCTGAGACAGGTGCTGCATGGCTGTCGTCAGCTCGTGTT
+
CCC?CFGGGCGGGGFG9EFGGGGFGGGFGGGGFEFEEBEEGFGDGGEDGGGGGGGFCEGE@FFGFGGCF<FFGDGF?EGF8FEGEGEGGGGGGGGGEGGA9FEFGGGGGGGGGGECEGGDGGE7:FGGDADFFG9,CFD<CDFGCGCCGGGGGGECFDDCFGGGFGGDGEFAFFFFGGGGGGGFFG<F,?<7FDG5CEGGCGGFFFGFGC?F5CCFG?FGCCFFGGGGGGGGGGC+<9CGG7C79CGDFG*<8FGFCEG5*8A+3C+<C98CGFFFC7CFC?F*AEGE8C*5;870;=F::
@M01751:259:000000000-C669V:1:1102:14410:3738 1:N:0:AGAGTC
ACCGTAACAGGATTAGATACCCTGGTAGTCCACGCCGTAAACGATGTCGACTTGGAGGTTGTTCCCTTGAGGAGTGGCTTCCGGAGCTAACGCGTTAAGTCGACCGCCTGGGGAGTACGGCCGCAAGGTTAAAACTCAAATGAATTGACGGGGGCCCGCACAAGCGGTGGAGCATGTGGTTTAATTCGATGCAACGCGAAGAACCTTACCTACTCTTGACATCCAGAGAACTTAGCAGAGATGCTTTGGTGCCTTCGGGAACTCTGAGACAGGTGCTGCATGGCTGTCGTCAGCTCGTGTT
+
CCCCCGGGGGG@FGGGGGGGGGGGGGGGGGGGGGGGGGGGGGGGGGGGGGGGGGGGGGGGGGGGGGGGGGGG<FGGGGGGGGGGGGGGGGGGGGGGGGGGGGGGGGGGGGGGGGGGGGGGGGGGGGGGGGGGGGGGGGGGGGGGGGGGGGGGGGGEGGGGGGGDGGGGGGGGGGGGGGGFFGGGGGCFFGFEGGGGCEGGGGGGGGGFGFGGGGFFGCEFGGGCFGGGGGGGGGE+<FFFGGCFGCFGCGCGEFFGCEGGCFGGGG7CGF68CFFFFGGGGGFGGEG?FC@;EC@8EEG::
@M01751:259:000000000-C669V:1:1102:23787:3739 1:N:0:AGAGTC
ACCGTAACAGGATTAGATACCCTGGTAGTCCACGCCGTAAACGATGATAACTAGCTGTCCGGGGACCTGGTCTTTGGGTGGCGCAGCTAACGCATTAAGTTATCCGCCTGGGGAGTACGGCCGCAAGGTTAAAACTCAAAGGAATTGACGGGGGCCTGCACAAGCGGTGGAGCATGTGGTTTAATTCGAAGCAACGCGCAGAACCTTACCAGCGTTTGACATGTCCGGACGATTCCCAGAGATGGGTCTCTTCCCTTCGGGGACTGGAACACAGGTGCTGCATGGCTGTCGTCAGCTCGTG
+
CCCCCGGGGGGGGGGGGGGFEFGGGGGGFGGGFEEGGGGGGGGGGGGGGGGGGGGGGGFGGGEGGGGGGGGGGGGGGGGGGGGGGGGGGGGGGGGGGGGGFGGGGGGGGGGGGCEGGGGGCFGGEGGGFGGGGGFFGGGFFGGGGGGGFGGGGGGGEFGGGGGGGGDGGGGGGGGGFGGGFFGGGGGGGGGGGGGCFGGGGGGGGGGGGFGFGGGGDCFDFGGGGGGGGGGDGF?FC9FFE6CCFGECECCGAFCFGGGEGD5*;FGGG6CF55*<8FGGCFGGG5CEF68EFGGGC?CE5
@M01751:259:000000000-C669V:1:1102:15671:3779 1:N:0:AGAGTC
ACCGTAACAGGATTAGATACCCTGGTAGTCCACGCCGTAAACGATGTCAACTAGCCGTTGGAATCCTTGAGATTTTAGTGGCGCAGCTAACGCATTAAGTTGACCGCCTGGGGAGTACGGCCGCAAGGTTAAAACTCAAATGAATTGACGGGGGCCCGCACAAGCGGTGGAGCATGTGGTTTAATTCGAAGCAACGCGAAGAACCTTACCAGGCCTTGACATGCAGAGAACTTTCCAGAGATGGATTGGTGCCTTCGGGAACTCTGACACAGGTGCTGCATGGCTGTCGTCAGCTCGTGTC
+
CCCCCGGGGGGGGGGGGGGGGGGGGGGGGGGGGGGGGGGGGGGGGGGGGGGGGGGGGGGGGGGGGGGGGGG@EGGGGGGGGGGGGGGGGGGGGGGGGGGGGGGGGGGGGGGGGGGGGGGGGGGGGGGGFGGGGGGGGGGGGGGGGGGGGGGGGGGFGGGCFGGGGGGCFGGGGGGFGGGFFGGGGGFFGGGGGGGGGGGGGGGGGGGGGGGGGGGGGCFGGGCGGF7CCGGGGGGGGCFGCCCFGGGGGGGG6CEGGGC>EFFGGGGFGGGGGGGFGGGGGGGGGGGGGGGFGFCFGGCC*
@M01751:259:000000000-C669V:1:1102:16096:3848 1:N:0:AGAGTC
ACCGTAACCGGATTAGATACCCTGGTAGTCCACGCCGTAAACGATGTCGACTTGGAGGCTGTTCCCTTGAGGAGTGGCTTCCGGAGCTAACGCGTTAAGTCGACCGCCTGGGGAGTACGGCCGCAAGGTTAAAACTCAAATGAATTGACGGGGGCCCGCACAAGCGGTGGAGCATGTGGTTTAATTCGATGCAACGCGAAGAACCTTACCTACTCTTGACATCCAGAGAATTTAGCAGAGATGCTTTAGTGCCTTCGGGAACTCTGAGACAGGTGCTGCATGGCTGTCGTCAGCTCGTGTT
+
CCCCCGGGGFECGGGGFFGFFGGGGGGGGGEFGGGGGGGGGGGGGDAFFFGCGGGFFGGGGEFECFFGDGFFCFFCGGGCFGGGGGDG9FFGGGGGCDFGGGGGGGGGGG<@CCFGFEG7FCFEDFEGGFGGGGGEEC,>FFGFFFFGGGG7*>C@CGGC<CE,FGEFCFFFGCCFFFF::FFFCFCFFFFGGCCGGCEEGDFGGGGG?ECFGGGGG7A600<?FFCCGFGGGGGGGCGC*<@7+<CC9FGGGGGGFGGCECGFCCCG99CFC0<+<++0<<FGG5;C888*1<<6?EGF*
@M01751:259:000000000-C669V:1:1102:8921:3862 1:N:0:AGAGTC
GTCAAACGTCATCCCCACCTTCCTCGCGGCTTATCACCGGCAGTCTCCCTAGAGTGCCCAACTCAATGATGGCAACTAAGGACGTGGGTTGCGCTCGTTGCGGGACTTAACCCAACATCTCACGACACGAGCTGACGACAGCCATGCAGCACCTGTGTTCGCGTCCCCGAAGGGAACCCCGGATCTCTCCGGATGGCACGACATGTCAAGGGATGGTAAGGTTCTGCGCGTTGCTTCGAATTAAACCACATGCTCCACCGCTTGTGCGGGCCCCCGTCAATTCCTTTGAGTTTTAATCTTT
+
CCCCCGGGGGGGGFGGGGGFGGGGGGGGGGGGGGGGGFGGGGGGGGGGGGGGGGGGGGGGGGGGGGGGGGGGGDFGGGGGDGGGGGGGGGGGGGGGGGGGGGGDGGGGGGGGGGGGGGGCDGFFGGGGGGCGGGGGGCG:CFGGGGGGFGCGGFGGEFGAFGGGGGGGC:CFGGGGGGGGGC7F@FGGGGGGDCFGGGGGDEGGCFGFGGGGFFGGGEGGGFGGGFCC8EEGEGGGD:FGFGGGGGGFDCFFE9CGGFG>EEGFG6A8GG?EEEEGG58/CCF?CFEGAGC@?FFCF<FF+
@M01751:259:000000000-C669V:1:1102:9300:3890 1:N:0:AGAGTC
GTCAAACGTCATCCCCACCTTCCTCCGGTTTATCACCGGCAGTCTCCTTTGAGTTCCCGACCGAATCGCTGGCAACAAAGGATAAGGGTTGCGCTCGTTGCGGGACTTAACCCAACATTTCACAACACGAGCTGACGACAGCCATGCAGCACCTGTCTCAGCGTTCCCGAAGGCACCAAAGCATCTCTGCTAAGTTCGCTGGATGTCAAGAGTAGGTAAGGTTCTTCGCGTTGCATCGAATTAAACCACATGCTCCACCGCTTGTGCGGGCCCCCGTCAATTCATTTGAGTTTTAACCTTT
+
CCCCCGGGGGGGGGGGGGGGGGGFGGGGGGGGGGGFFGGGGGGGEFFFFFGGGGGFGGGGGGD@8BFEF8B:B8FDFGGGGGGGGFGGGGGG=CGGGFGFFGEEEGFF<EGDFEGGGFGGGGGGGGGGGGDCF>FGG>CC@FG<FCFGCCBACC:@@@@@;:FGGGGGGDEGGGGFGGFFGGGGGGGGGGGFGGD@B*CFCF7CFGGDCECGGC9CFFGGFFFGGGFGDGGDCCCGFGFGC>FDGGGFGGG6CFGGFGGGD8CCCFF>CGCCECEC/:CEGGG+<AEC?8CFFFGGGGGG+
@M01751:259:000000000-C669V:1:1102:8990:3923 1:N:0:AGAGTC
ACCGTAACAGGATTAGATACCCTGGTAGTCCACGCCGTAAACGATGTCAACTAGCCGTTGGAATCCTTGAGATTTTAGTGGCGCAGCTAACGCATTAAGTTGACCGCCTGGGGAGTACGGCCGCAAGGTTAAAACTCAAATGAATTGACGGGGGCCCGCACAAGCGGTGGAGCATGTGGTTTAATTCGATGCAACGCGAAGAACCTTACCTACTCTTGACATCCACGGAATCTGGCAGAGATGCCTGAGTGCCTTCGGGAACCGTGAGCCAGGTGCTGCATGGCTGTCGTCAGCTCGTGTT
+
CCCCCGGGGGGCFFAFGGGGGGFGCEFGGGGGFGGGDGGGGGGGGGGFGGFFGGGGGGGGGGGGGGFGGFGGGGGGGGGGCGGGGGGGGGGEEGGDFFFFGGGGGGECF@DFGGGGGGGGGEEGGGGGGGGGGGGGGGGGGGGGFGGGGGDGGDGGEFGGGGGGGGGGGGGGGGGGGGGG7BCFGGGGGFGEGGGGEGGECCFFGFDFG<EFGGGGGGGGGGGGGGCECE@CFEC?CEC5C9<7CFFFGDFG729@CCE58CGGEG>5+;EEGFG?G?FGF+85@GGGF@EFEC78=C*12
@M01751:259:000000000-C669V:1:1102:25229:4060 1:N:0:AGAGTC
ACCGTAACAGGATTAGATACCCTGGTAGTCCACGCCGTAAACGATGATAACTAGCTGTCCGGGCACTTGGTGCTTGGGTGGCGCAGCTAACGCATTAAGTTATCCGCCTGGGGAGTACGGCCGCAAGGTTAAAACTCAAATGAATTGACGGGGGCCTGCACAAGCGGTGGAGCATGTGGTTTAATTCGAAGCAACGCGCAGAACCTTACCAGCGTTTGACATGGCAGGACGACTTCCAGAGATGGATTTCTTCCCTTCGGGGACCTGCACACAGGTGCTGCATGGCTGTCGTCAGCTCGTG
+
CCCCCGGCGG,@FGF@FGGGGGGGGGGGGFCFGGGGGGGGGFEGFCGG9CFGGGGGGGGGDGGGCFGGG?EDC,@EEFFC7CFEGGGGGDGGGGGEGCFGEGFF9FGEGGGDECGGGGGGGCFGGC@FFFGFGGGGGGG9A?,CDCFGGGDGEGCFGF7DFCFFGGGFGGCCF@@CG?FCF,<AFFCD9FFGGGGGGG>7**7F:CCCFFCEFGGGCCFGGFFCFFGGGFGGGGG7CG?7C8+0:*<ECGEGD9FFGFD>88EGCFFFG+<C88C<867CCEGFF/;EC6;FFGCFF?5*/
@M01751:259:000000000-C669V:1:1102:10597:4083 1:N:0:AGAGTC
GTCAAACGTCATCCCCACCTTCCTCCGGTTTGTCACCGGCAGTCTCATTAGAGTGCCCTTTCGTAGCAACTAATGACAAGGGTTGCGCTCGTTGCGGGACTTAACCCAACATCTCACGACACGAGCTGACGACGGCCATGCAGCACCTGTGTCCAGGTTCTCTTTCGAGCACTCCCACATCTCTGCAGGATTCCTGGCATGTCAAGGGTAGGTAAGGTTTTTCGCGTTGCATCGAATTAAACCACATCATCCACCGCTTGTGCGGGTCCCCGTCAATTCCTTTGAGTTTTAACCTTGCGGC
+
CCCCCGGGGGGGGGGGGGGGGGGGGGGGGGGGGGGGGGGGEEGGAFGGGGGGGGGGGGGGGGGFGFGDFGGGGGGGGGGGGGGGGGGGGGGGGEEGGGGGGGGGGCGGGGGGGCGGGGGGGGEEGGGGGGGGGGEFGGGGGFGGGGGGGGFGGGGCDFGGGGGGGFGFGGGGGGGGGGD:DEFEF9AFGGGB:F3?7FGCCFGGGGFECCGFCFFFC?FEGGFGGGGGGGGGG58EFGCE@FGFGGGGGGFFFGG8CGG>F6EGCECEF8F>E?88FGFGGFFE@/CGGGCFGGGG+<7:/
@M01751:259:000000000-C669V:1:1102:18650:4093 1:N:0:AGAGTC
GTCAAACGTCATCCCCACCTTCCTCCGGTTTATCACCGGCAGTCTCCTTTGAGTTCCCGACCGAATCGCTGGCAACAAAGGATAAGGGTTGCGCTCGTTGCGGGACTTAACCCAACATTTCACAACACGAGCTGACGACAGCCATGCAGCACCTGTCTCACGGTTCCCGAAGGCACTGAGGCATCTCTGCCAGATTCCGTGGATGTCAAGAGTAGGTAAGGTTCTTCGCGTTGCATCGAATTAAACCACATGCTCCACCGCTTGTTCGGGCCCCAGTCAATTCATTTGAGTTTTAACCTTT
+
CCCCCGGGGGGGGGGGGGGGGGGGGGGGGGGGGGGGGGGGGGGGGGGGGGGGGGGGGGGGGGG@@8BFFEDGGGGGGGGGGGGGGGGGGGGFGGGGGGGGGGGGGGGGGGGGGGGDGGFGGGGGGGGGGGGGGGGGGGGDEGGGGGGFFFGGGGGGG9DEGGGGGDGGGGGGGGGFEFGFGGGD7CGGFGGGGGGGGGGGGGGFGGGGGGGGFGCFGGGGGGGGGGGGGGGGCDCFGEGDGFF7EFGGGCGGGGDFGCEGGGG5E+<8CGGGGGGGGGFCGF9FGGGFF8C:FGFGGGGG+
@M01751:259:000000000-C669V:1:1102:9509:4119 1:N:0:AGAGTC
GTCAAACGTCATCCCCACCTTCCTCCGGTTTGTCACCGGCAGTCTCCTTAGAGTGCCCACCATAACGTGCTGGTAACTAAGGACAAGGGTTGCGCTCGTTACGGGACTTAACCCAACATCTCACGACACGAGCTGACGAACGCCATGCAGCACCTGTGTCAGAGTTCCCGAAGGCACCAATCCATCTCTGGAAAGTTCTCTGCATGTCAAGGCCTGGTAAGGTTCTTCGCGTTGCTTCGAATTAAACCACATGCTCCACCGCTTGTGCGGGCCCCCGTCAATTCATTTGAGTTTTAACCTT
+
CCCCCGGGGGGGGGGGGGGGGGFFDFGGGGGFFGGGGDEDGGGGGGGGGGGGFFGGGGGGGGGGGGGGCFFGGGGGFGGGGGGGGGGGGGGGGGGGGGGGGGCEGGGGGFGGGGGGGGGGFGGGFGGGGDGGGGFFGDF++8BFFGFGGAF?FGGGGDGGGFGGGFCFFFGGG:BCGG8CECGFCC9CEGGDGGGGGCCFG9,<C9>FGGFFGGFCFGFGGFFFGGFC7FGGGGGGGG@:<FCFFGGGG8EE<E7+<6C6?GEG*;6CCEDC*:CE>CE*CG+:<CC77<8<FF7<CF9FF
@M01751:259:000000000-C669V:1:1102:26222:4129 1:N:0:AGAGTC
GTCAAACGTCATCCCCACCTTCCTCCGGTTTATCACCGGCAGTCTCCTTTGAGTTCCCGACCGAATCGCTGGCAACAAAGGATAAGGGTTGCGCTCGTTGCGGGACTTAACCAAACATTTCACAACACGAGCTGACGCCAGCCATGCAGCACCTCTCTCACGGTTCCCGAAGGCACTAAGGCATCTCTTCCGAATTCCGTGGATGTCAAGAGTAGGTAAGTTTCTTCGCGTTGCATCAAATTAAACCACATGCTACCCCGCTTGTGCGGGCCCCCGTCAATTCATTTGAGTTTTAACCTTG
+
CC9CCFGGGC;FFFGGCFEDFGEC,6+@@CCFF@FCGGEGGGGD,<,CFG@F8FDGGGGGGDD@868,CAF7F,CCF,FCECGFF99<==CFG>@GG=ABB7+=CFFGFFFF,AFDFFGGGGCF=FGCCEGDFFFG7+@:>@@FFE83<FFFC@,8@<FC9>*D<CFGEFFF*<3>,<BC,<<FF,8@,3?C*:FC9<,7*<*<,,,?,,7+,?9FFCC,2,CCGC9C7::E5C999+<+:C7@<A8*886+<7++*;88:5;C@:C58*:*?5EE*>8*9@@CE?++2*0<9F++03:A+
@M01751:259:000000000-C669V:1:1102:11618:4145 1:N:0:AGAGTC
ACCGTAACAGGATTAGATACCCTGGTAGTCCACGCCGTAAACGATGTCGACTTGGAGGTTGTTCCCTTGAGGAGTGGCTTCCGGAGCTAACGCGTTAAGTCGACCGCCTGGGGAGTACGGCCGCAAGGTTAAAACTCAAATGAATTGACGGGGGCCCGCACAAGCGGTGGAGCATGTGGTTTAATTCGATGCAACGCGAAGAACCTTACCTACTCTTGACATCCACGGAATTCGGCAGAGATGCCTCAGTGCCTTCGGGAACCGTTAGACAGGTGCTGCATGGCTGTCGTCAGCTCTTGTT
+
CCCCCGGGFF@@E,CFCFGFGCEE<FEEC@CF?CECEEDDGFGDGGGGGGG:FGGFGDEC<6CFEE<<E<FA@@FF?FFDCC:FBFGGF,FFCGGGGFGE<CCCCEC+CDGDD?CFGGGGGFECFCGGGGG<=FGFFFGGG<FGFGGGGGGGGGGCFDGDEGGGGGGGGGFGGDCCCCGFGGFF:<,=9:FFGG7*<EEE>CGG;EFDCFF+<CFC90:FGGDG6CGGDGF6<F>*?8FGC++0++3<6<EGFFC?8>8EGD8C8*//<CGC*<C++<CCCC6*;8;9*;8*8<2++++33
@M01751:259:000000000-C669V:1:1102:8179:4175 1:N:0:AGAGTC
ACCGTAACAGGATTAGATACCCTGGTAGTCCACGCCGTAAACGATGAATGCCAGCCGTTGGCCTGCTTGCAGGTCAGTGGCGCCGCTAACGCATTAAGCATTCCGCCTGGGGAGTACGGTCGCAAGATTAAAACTCAAAGGAATTGACGGGGGCCCGCACAAGCGGTGGAGCATGTGGTTTAATTCGAAGCAACGCGCAGAACCTTACCATCCCTTGACATGGCATGTTACCTCGAGAGATCGGGGATCCTCTTCGGAGGCGTGCGCACAGGTGCTGCATGGCTGTCGTCAGCTCGTGTAG
+
C<CCCGG@FFFCEGG<EEFFCGGGGGGCGEFFDCCDFGGGGFGEGG9FGGGFDC@FF6@BFGEGDCG99FDC<CFGFE@8@@@:FGEGGGDEEEGFGGGGFCF9<FEEFFFGE:C<FGDFGGEGGGGFCFCFGGFEF@DFGG8===<,B@C:FFEGGGG7EAFDCCCF7CFFFFECFD,:FFGG@FFGGEEFBEFG7F78CFFGGGGCE9C:*;CFFFFC99C88@CFGFEFDFE>>F>8:CFEC>EE*8@:CF<8?EGGGGEE>/?C**0*<<8F7+3:E>E6EC65@58*3+0/:7**+
@M01751:259:000000000-C669V:1:1102:21589:4188 1:N:0:AGAGTC
GTCAAACGTCATCCCCACCTTCCTCCGGTTTATCACCGGCAGTCTCCTTTGAGTTCCCGGCATCACCCGCTGGCAACAAAGGATAAGGGTTGCGCTCGTTGCGGGACTTAACCCAACATTTCACAACACGAGCTGACGACAGCCATGCAGCACCTGTCTCACGGTTCCCGAAGGCACTAAGGCATCTCTGCCGAATTCCGTGGATGTCAAGAGTAGGTAAGGTTCTTCGCGTTGCATCGAATTAAACCACATGCTCCACCGCTTGTGCGGGCCCCCGTCAATTCATTTGAGTTTTAACCTT
+
CCCCCGGGGGGGGGGGGGGGGGGGGGGGGGGGGGFGGGGGGGGGEGGGGGGGGGGGGGGGFGGGGGGGGGGGDGGGGGGGG8EFGGGGGGGGGCF@FCFFFGG@FGGGGGGGBFGGGGGFGGGGGGGGGEGEGGG9FFEEGFFGGGGGFGFFCFFGGGGCFDFEFGGGGGG*>CFFGCFAFFF,?FGGGGGFCGGCFGEFFGFCFCFFGGGGGGG9CB@FFCFGFCGFCFGGGEG6FGC*22AFGFCGCC5CEE7CFGGGCGGEEGECC8EEEGGGGGD*;:C<CGGCF78<CCGGFG90C
@M01751:259:000000000-C669V:1:1102:10279:4213 1:N:0:AGAGTC
ACCGTAACAGGATTAGATACCCTGGTAGTCCACGCCGTAAACGATGATAACTAGCTGTCCGGGCACTTGGTGCTTGGGTGGCGCAGCTAACGCATTAAGTTATCCGCCTGGGGAGTACGGCCGCAAGGTTAAAACTCAAAGGAATTGACGGGGGCCCGCACAAGCGGTGGAGCATGTGGTTTAATTCGATGCAACGCGAAGAACCTTACCATCCCTTGACATGTCGTGCCATCCGGAGAGATCCGGGGTTCCCTTCGGGGACGCGAACACAGGTGCTGCATGGCTGTCGTCAGCTCGTGTC
+
CCCCCGGGGGGGGGGGGGGGFGGGGGGGGGGGGGGGGGGGGGGGGGGGGGGGGGGGGGGGGGGGGGGGFGFGGGGGGGGGGGGGGGGGGGGGGGGGGGGGFGGGGGGGGGGGGGGGGGGGGGGGGGGGGGGGGGGGGGGGGGGGGGGGGG7FGGGGGGGGGGGGGGGGGGGGGGGGGGGC:CFGGGGGGGGGGGGGGGGGGGGGGFGGGFFGDGGGGGGGGGGGGGGEEGGGGGGGGGGGGGGGDCEGEGGGGGGGGGGC5EGGGGGGGGGCFF@FDGGGGGCFGGGGGGG8EFCGGGGGC
@M01751:259:000000000-C669V:1:1102:20602:4280 1:N:0:AGAGTC
ACCGTAACAGGATTAGATACCCTGGTAGTCCACGCCGTAAACGATGTCAACTAGCCGTTGGAATCCTTGAGATTTTAGTGGCGCAGCTAACGCATTAAGTTGACCGCCTGGGGAGTACGGCCGCAAGGTTAAAACTCACATGAATTGACGGGGGCCCGCACAAGCGGTGGAGCATGTGGTTTAATTCGAAGCAACGCGAAGAACCTTACCTGGCCTTGACATGCTTAGAACTTTCCAGAGATGGATTGGTGCCTTCGGGAACTCAGACACAGGTGCTGCATGGCTGTCGTTAGCTCGTGTC
+
CCCCCGGGCFDCEEEGGFCFGGGGGGFFFG9FFEGGGGGGGGGGGGGGFGGGGCEFGGGGGGGFGGFGGFGGGGGDCGGGGGEGGGDFGGGBDGGGG9FFG9FGGGG7FGGGEGGGBFEGGECFEG@FGGGAGGGFFF,>DFGDFGGGGG@FFGGCC@FGGGGEGGGBFFGGGGFGGGGFFGGGGGGGG@CFGGGG7:FGEGGGGGDGGGGF8FGGGGFGFGFFFGGGG@+CF9EGFFCFGG?:AGCFGGDCC7FFGGGGGGC9A6@FFCFF5C66::F6:7=C88AFGG5/A9+<5/:C*
@M01751:259:000000000-C669V:1:1102:13359:4324 1:N:0:AGAGTC
GTCAAACGTCATCCCCACCTTCCTCCGGCTTATCACCGGCGGTTCCTTTAGAGTACCCAACTAAATGATGGTAACTAAAGGCGAGGGTTGCGCTCGTTGCGGGACTTAACCCAACATCTCACGACACGAGCTGACGACAGCCATGCAGCACCTGTGTTCCAGTCCCCGAAGGGAAGAGATCCATCTCTGGAAATCGTCCGGACATGTCAAACGCTGGTAAGGTTCTGCGCGTTGCTTCGAATTAAACCACATGCTCCACCGCTTGTGCAGGCCCCCGTCAATTCCTTTGAGTTTTAACCTT
+
CCCCCGGGGGGGGGGGGGGGGCFGGGGGGGGGFGGGGGGGGGGGGGGGGGGGGGGGGGGGGGGGFGGFGFGGGGGGGGGGGGGGGGGGGGGGGGGGGGGGDFGDGFFGGGGGGGGFGGD<FGG>FGGGGDFGGFGGGGG>,@FC@FGGGGGGGGGGGGGGGFFGGGGG@FEGGGGGGCCCFFGGGFFGGGGGGGGGGG<FEEGGGGGGGGFGGGGGGGGGFGFGGGFGGCEGGGGGC<EGGGDGGGGFGGGG?F9?<88CCGGEFE6C79CCGGGDEGGGECFGGGGGGCEGGGFGGFGGG
@M01751:259:000000000-C669V:1:1102:18783:4442 1:N:0:AGAGTC
ACCGTAACAGGATTAGATACCCTGGTAGTCCACGCCGTAAACGATGATAACTAGCTGTCCGGGCACTTGGTGCTTGGGTGGCGCAGCTAACGCATTAAGTTATCCGCCTGGGGAGTACGGCCGCAAGGTTAAAACTCAAATGAATTGACGGGGGCCTGCACAAGCGGTGGAGCATGTGGTTTAATTCGATGCAACGCGAAGAACCTTACCTGGCCTTGACATCCAGAGAACTTAGCAGAGATGCTTTGGTGCCTTCGGGAACTCTGAGACAGGTGCTGCATGGCTGTCGTCAGCTCGTGTT
+
CCCCCGGGFAFGGGGGGGGGGGGGGGGGGGGGGGGGGGGGGGGGGGGGGGGGGGGGEGGGGGGGGGGCFGGGGGGGGGGGGGGGGGGGGGDGGGGGGFEF9EGGGGFCFGGGGFGGGGGGGDGGGGGGGGGGCGFFFGGGGGGGGGFFFDEGC@FFGGGCFGGFGGGGGGGGGGFGGGDFGGGGFGGGFFGGFGGGGCGGGFFEEGGGGFFFGC>EGGGGGGGGGGGGGGGGGGGFFGGGGGGGEFFFGGGGGGGGGGGGGGGFGGGGGFGGGGGGGGGGGGGGGGC@CGFFGG?F55C:6
@M01751:259:000000000-C669V:1:1102:20689:4450 1:N:0:AGAGTC
ACCGTAACAGGATTAGATACCCTGGTAGTCCACGCCGTAAACGATGTCGACTTGGAGGTTGTTCCCTTGAGGAGTGGCTTCCGGAGCTAACGCGTTAAGTCGACCGCCTGGGGAGTACGGCCGCAAGGTTAAAACTCAAATGAATTGACGGGGGCCCGCACAAGCGGTGGAGCATGTGGTTTAATTCGATGCAACGCGAAGAACCTTACCTACTCTTGACATCCACGGAATTCGGCAGAGATGCCTTAGTGCCTTCGGGAACCGTGAGACAGGTGCTGCATGGCTGTCGTCGGCTCGTGTT
+
CCCCCGGC<FF@FGGFGGGFFG,C8CCAGCFGF@@FCGGGGGGGGGGFECCFEFC@<EF@FGFFFD<FCFGGF7FGGEFFDFFGGGGCE<F=FGE7FC9C9?F@>FF7=A<=C+CFGGGGGGGDEGGC<AFGAFDGGFFGGFFGF=CCFGGGGDEGGGGEEGGGGGGFDGGG8@FFGCFBF22?CC,=F:FEC@<:FE8?EGCC5FGFFDF7<<8C+<C<+<<;<<CE>EFGGF@888ECEFGC+<C+A+A+<CEFGEGDC8CEEF*:+3:CGC6@<7CC:EGCE5EFFFF*88**:C=*0
@M01751:259:000000000-C669V:1:1102:17593:4514 1:N:0:AGAGTC
GTCAAACGTCATCCCCACCTTCCTCCGGCTTATCACCGGCGGTTCCTTTAGAGTCCCCAACTGAATGATGGTAACTAAAGGCGAGGGTTGCGCTCGTTGCGGGACTTAACCCAACATCTCACGACACGAGCTGACGACAGCCATGCAGCACCTGTGTGCAGGTCCCCGAAGGGAAGAAATCCATCTCTGGAAGTCGTCCTGCCATGTCAAACGCTGGTAAGGTTCTGCGCGTTGCTTCGAATTAAACCACATGCTCCACCGCTTGTGCAGGCCCCCGTCCATTCATTTGAGTTTTAACCTT
+
CCCCCGGGGGGGGGGGGGGGGGGGGGGGGGGGGGGGGGGGGGGGGGGGGGGGGGGGGGGGGGFGGGGEGGGGGGGGGGGFGGGGGGGGGEGGGEEEGGGGGGGGGGGGGGGGGGGGGGBECGGGG@CFCCGGGGGGGGCFGGGGGFCFGGGGGGGGGGGGGCG:FFGEGGGEGGGGGGGGGGGGGAFGGGGGDFGGGGGGFGGGGGFGGGGGDGGDGEFGGG?FGGD7:EEGG8EGGGGG>@8FGFGEGGGF:C<CCFFG>5CEGG+<?F6CE>EEG=C*;<CFFFGGGGGGGDGG?FF7E
@M01751:259:000000000-C669V:1:1102:25787:4571 1:N:0:AGAGTC
ACCGTAACCGGATTAGATACCCTGGTAGTCCACGCCGTAAACGATGATAACTAGCTGTCCGGGGACCTGGTCTTTGGGTGGCGCAGCTAACGCATTAAGCATTCCGCCTGGGGAGTACGGTCGCAAGATTAAAACTCAAAGGAATTGACGGGGGCCCGCACAAGCGGTGGAGCATGTGGTTTAATTCGAAGCAACGCGCAGAACCTTACCATCCCTTGACATGTCGTGCCATCCGGAGAGATCCGGGGTTCCCTTCGGGGACGCGCACACAGGTGCTGCATGGCTGTCGTCAGCTCGTGTC
+
CCCCCFGGGGCGDGFGCGGFGGGGGGGGEGCFGEDFGGGGGGGGGGGFFGFGGFFFGGGGGGD>GF@FGGCC,6,C<@FGDGGGGEEGGFGGGGGECFFGA9FFFFGGGGGFCEGGFGGCECC:FDEFGCGGGGGEGGDFD<<CFFGFF:F7CDFEE@E7*FFGG*FFCFGF,FFFGGF,=:,<:BF7::BF7<CCFFG5*?C6CFGGFFC<EFGGGFGEFF6A?5;EC8<C?C88*/:8*<@<@EEG8CF6<F9E@CE*888E*18**;5;*:8<<EGC<@*:AEG<8/*:*3002*/:6
@M01751:259:000000000-C669V:1:1102:16763:4599 1:N:0:AGAGTC
ACCGTAACAGGATTAGATACCCTGGTAGTCCACGCCGTAAACGATGTCGACTTGGAGGTTGTTCCCTTGAGGAGTGGCTGCCGGAGCTAACGCGTTAAGTCGACCGCCTGGGGAGTACGGCCGCAAGGTTAAAACTCAACTGAATTGACGGGGGCCCGCACAAGCGGAGGAGCATGTGGTTTAATTCGATGCAACGCGAAGAACCTTACCTACTCTTGACATCCACGGAATTTGGCAGAGATGCCTTAGTGCCTTCGGGAACCGTGAGACAGGTGCTGCATGGCTGTCGTCAGCTCGGGTT
+
CCCCCGGGC6@CFEFFFEGDAFFG@CF<C<C@@@@<:FE;FGCGGGG9CCFECFFFFFFFGEFFFGCFGFFFFGGG77D,:CFGGGEFE9E,=CCF7C,5@B?B:::=F<=FC4>?=FGGDCC>3@F7,CF9C,BFBFF8DF<33E9FG7FCFFE:<:CF<FGF@:F*4=1<F*,?2,8,<<BCBF:*,,?EDCF>8CCE*;C;8@97C:@+8CFCC?9@:E@EFGGGE8ECCC?C98CF6<@CC9++2<CG?9@F88:5/;@8?8**2C8EC:++<<9A+A6F*/2A818E88<0;**22
@M01751:259:000000000-C669V:1:1102:9762:4661 1:N:0:AGAGTC
ACCGTAACAGGATTAGATACCCTGGTAGTCCACGCCGTAAACGATGAATGCTAGCTGTTGGGGTGCTTGCACCGCAGTAGCGCAGCTAACGCTTTAAGCATTCCGCCTGGGGAGTACGGTCGCAAGATTAAAACTCAAAGGAATTGACGGGGGCCCGCACAAGCGGTGGAGCATGTGGTTTAATTCGAAGCAACGCGCAGAACCTTACCATCCCTTGACATGTCGTGCCATCCGGAGAGATCCGGGGTTCCCTTCGGGGACGCGAACACAGGTGCTGCATGGCTGTCGTCAGCTCGTGTTG
+
CCCCCGGGGGGGGGGGGGGGGGGGGGGGGGGGGGGGGGGGGGGGGGGGGGGGGGGGGGGGGGGGGGGGGGGGGGGGGGGGGGGGGGGGGGGGGGGGGGGGGGGGGGGGGFGGGGGGGGDGGGGGGGGGGGGGGGGGGGGGGCGGGGGGGGGGGGGGGGGGGGFGGGGGGGGGGGGFGGGGGGGGGGGGGFGGGGGGGGGGGGFFGGGGGGGGGGGGGGFFG?CCFFDGGGGGGGGGGGGGGCECEGGEECFGGGGGCEGGGGGGGD8:FDFFGCCCGGGGGGGGCFFGGGFEF+3ACGCE5
@M01751:259:000000000-C669V:1:1102:4996:4666 1:N:0:AGAGTC
ACCGTAACCGGATTAGATACCCTGGTAGTCCACGCCGTAAACGATGAATGCTAGCTGTTGGGGTGCTTGCACCTCAGTAGCGCAGCTAACGCTTTAAGCATTCCGCCTGGGGAGTACGGTCGCAAGATTAAAACTCAAAGGAATTGACGGGGGCCCGCACAAGCGGTGGAGCATGTGGTTTAATTCGAAGCAACGCGCAGAACCTTACCATCCCTTGACATGGCATGTTACCAGGAGAGAACCGGGGTCCTCTTCGAAGGCGTGCACACAGGTGATGCAGGGCTGTCGTCACCTCGTGTCG
+
CCCCCCFGFG7FCGGFGGGGFFCGGGGGG-CFFGGF:FFFF6FFFFGFDACFCE,CE6CEC7@FC@@<EFFFEFE@@EFEC7FFC@FGFEFGCGGDCFDFDGGGD@E+BFGEG7BDDF74=FFGGGGGG<?BFG8>D8DFGGGGGGDDE+@7CEF7FEFGG,3,><*<CGG>F<FFC,8*,6,,<<BFA<@CEG7B<F7=C?2/*:C@8<9<CECFF<CF7<:5:CFCEE?@+<?C5*21++2:8E5>/*3<+0:8*2/2:5AC>>FFFGGGGC:+0+9+2?*:*23*2;:*+388C5/6:
@M01751:259:000000000-C669V:1:1102:21280:4682 1:N:0:AGAGTC
ACCGTAACAGGATTAGATACCCTGGTAGTCCACGCCGTAAACGATGTCGACTTGGAGGTTGTTCCCTTGAGGAGTGGCTTCCGGAGCTAACGCGTTAAGTCGACCGCCTGGGGAGTACGGCCGCAAGGTTAAAACTCAAATGAATTGACGGGGGCCCGCACAAGCGGTGGAGCATGTGGTTTAATTCGATGCAACGCGAAGAACCTTACCTACTCTTGACATCCAGCGAACTTAGCAGAGATGCTTTGGTGCCTTCGGGAACGCTGAGACAGGTGCTGCATGGCTGTCGTCAGCTCGTGTT
+
CCCCCGGGGGGGGGGGGGGGGGGGGGGGGGGGGGGGGGGGGGGGGGGGGGGGGGGGGGGGGGGGGGGGGGGGGGGGGGGGGGGGGGGGGGGGGGGGGGGGGGGGFFGGGGGGGGGGGGGGGGGGGGGGGGGGGGGGGGGGGGGGGGGGGGGGDGGGGGGGGGGGGGGEGGGGGGGGFFGGGGGGGGGGGGGGGGGGGEGGGGGGGGGGFFGGGGGGGGGGGGGGGGGGGGGGGGGGGGGGGGGGDGGGGGGGC?CFGGGGGGGGGGGGGGGGGFFGGGGGFCGGGGGGGGGGCFGFEEGGC
@M01751:259:000000000-C669V:1:1102:16115:4724 1:N:0:AGAGTC
GTCAAACGTCATCCCCACCTTCCTCCGGTTTATCACCGGCAGTCTCCTTTGAGTTCCCGACCGAATCGCTGGCAACAAAGGATAAGGGTTGCGCTCGTTGCGGGACTTAACCCAACATTTCACAACACGAGCTGACGACAGCCATGCAGCACCTGTCTCACGGTTCCCGAAGGCACTAAGGCATCTCTGCCGAATTCCGTGGATGTCAAGAGTAGGTAAGGTTCTTCGCGTTGCATCGAATTAAACCACATGCTCCACCGCTTGTGCGGGCCCCCGTCAATTCATTTGAGTTTTAACCTTG
+
CCCCCGGGGGGGGGGGGGGGGFGGGGGGGGGGGGGGGGGGGGGGGGGGGGGGGGGGGGGGGGG@@BB@FFGGGGGGGGGGGGGGFGGGGGGGGGGGDGGGGDCFGGGGGGGGGGGGGGGGGGGEGGGGGEGGGCFGGDGGGGGGGGGGGGGGGGGGGGFGGGGGGGGGGGGGGGGGGGGGGGGGGGGGGGGGEEEGFGDGGGEGGGGGGGGGGGGGGGGGFFF:FGGCECGGGGG99?CFGGCFGGGGDGGGGCFCCEGGGGGGGD?CEGGGGGGGEGCEFFGFGGGG7CGGGFFCECFG7
@M01751:259:000000000-C669V:1:1102:8712:4751 1:N:0:AGAGTC
GTCAAACGTCATCCCCACCTTCCTCCGGCTTATCACCGGCGGTTCCTTTAGAGTCCCCAACTGAATGATGGTAACTAAAGGCGAGGGTTGCGCTCGTTGCGGGACTTAACCCAACATCTCACGACACGAGCTGACGACAGCCATGCAGCACCTGTGTGCAGGTCCCCGAAGGGAAGAAATCCATCTCTGGAAGTCGTCCTGCCATGTCAAACGCTGGTAAGGTTCTGCGCGTTGCTTCGAATTAAACCACATGCTCCACCGCTTGTGCAGGCCCCCGTCAATTCATTTGAGTTTTAACCTT
+
CCCCCGGGGGGGGGGGGGGGGGGGGGGGGGGGGGGGGGGGGGGGGGGGGGGGGGGGGGGGGGFFGGGGGGGGGGGGGGGGGGGGGGGGGCFGEEGGGGGGGGDGGGGGGGGGGGGGGGGFDFGGGGGGGEGGGC@FDGGGGGGGGGGAFGGGF8FDGGGGG>FGGGGDEFGGGGGGGGGGCFGGGGGGGGGFEFFGGGGGGGGG@:CC<FB?8EEGDGGGGGGGGGGFEGG8EEEGGGCGDGFGG7<FCFGF:6CGF<CFGDC>>F6EFGGGGEGCCCGE5FGGCGGF++;CGGGC@C?<E
@M01751:259:000000000-C669V:1:1102:21087:4785 1:N:0:AGAGTC
GTCAAACGTCATCCCCACCTTCCTCCGGTTTATCACCGGCAGTCTCCTTTGAGTTCCCGACCGAATCGCTGGCAACAAAGGATAAGGGTTGCGCTCGTTGCGGGACTTAACCCAACATTTCACAACACGAGCTGACGACAGCCATGCAGCACCTGTCTCACGGTTCCCGAAGGCACTAAGGCATCTCTGCCGAATTCCGTGGATGTCAAGAGTAGGTAAGGTTCTTCGCGTTGCATCGAATTAAACCACATGCTCCACCGCTTGTGCGGGCCCCCGTCAATTCATTTGAGTTTTAACCTTG
+
CCCCCGGGGGGGGGGGGGGGGGGGGGGGGGGGGGGGGGGGGGGGGGGGGGGGGGGGGGGGGGG@88BFFGGGGGGGDGGGGGGGGGFGGCGGGGGGGGGGGGGGGGGGGGGGGGGGGGGGGGGGGGGGGGGGGDGGGGGGGG+DF<FGGGGGGGGGGGGGGGGGGGGGGGGGGGGFGGGGFGGGGFGGGGGGGCFGFGGGGGGGGC@FGGGGFGGGGGGGGGGGGGFFGGGGGGGGGGGGGGGGFFFGFGGGGGGFGGFGGGGFG6EEEECEEEGGGDCECF7E?FFFFGGGFECFGCF7+
@M01751:259:000000000-C669V:1:1102:21651:4823 1:N:0:AGAGTC
ACCGTAACAGGATTAGATACCCTGGTAGTCCACGCCGTAAACGATGGAAGCTAGCCGTCGGGGGGTTTACCTTTCGGTGGCGCAGCCAACGCATTAAGCTTCCCGCCTGGGGAGTACGGTCGCAAGATTAAAACTCAAAGGAATTGACGGGGGCCCGCACAAGCGGTGGAGCATGTGGTTTAATTCGAAGCAACGCGCAGAACCTTACCAGCCCTTGACATGCCTCGCAGACTTCAGAGATGAGGTCGTTCCTTCGGGACGAGGACACAGGTGCTGCATGGCTGTCGTCAGCTCGTGTCGT
+
CCCCCGGGGGGGGGGGGGGGGGGGGGGGGGGGGGGGGGGGGGGGGFGGGGGGGGGGGGGGGGGGGGGGGGGGGGGGGGGGGGGGGGGGGGGGGGGGGGGGGGGGGGGGGGGGGGGGGGGGGGGGGGGGGGGGGGGGGGGGFGGFFGGGGGGGGGGGEGGGGGGGGGGGGGGGGGGFGGFGGGGGGGGGGDGGGGGGGDEGGGGGGGGGGGGGGGGGC7CCGFFFGFGGGGGGGGGGG7E@FGGGGGFCGGGGGGGF>C5EGECEGF*/;CFA8FGGGGFFGGFDGFF*;C8CCF52C5A55
@M01751:259:000000000-C669V:1:1102:6990:4839 1:N:0:AGAGTC
ACCGTAACAGGATTAGATACCCTGGTAGTCCACGCCGTAAACGTTGGGCGCTAGATGTAGGGACCTTTCCACGGTTTCTGTGTCGTAGCTAACGCATTAAGCGCCCCGCCTGGGGAGTACGGCCGCAAGGCTAAAACTCAAAGGAATTGACGGGGGCCCGCACAAGCGGCGGAGCATGCGGATTAATTCGATGCAACGCGAAGAACCTTACCAAGGCTTGACATACACCGGAAACGGCCAGAGATGGTCGCCCCCTTGTGGTCGGTGTACAGGTGGTGCATGGTTGTCGTCAGCTCGTGTC
+
CCCCCGGGFGC,;6CFGGGGGGGGCFCDEGFGGGDGGFEGGFG<AFGGGGGEG@,CF@@FGDGGGFGCAEEGGGDE7E<FGGECCD,CCEFGGGGGG@5C,9=+@FEEGD=+DFGGGGGGGGG7@FCECDGFFGFGFGG=<F9DDCF?EFG7CB>FFFEGCC7F8FEF7FG7:<:;,:CEEG>*<+,:CFGGGGGFFCEGEGGGF>8F?FGDEFCCGCFGG6EG9FC+:C*:5CEC5CG>:*/*<@E<@EE8EECG60<@*20/?EEG?@EGG9@C;:9+:9*39CCCE;C8C6+0::EC6
@M01751:259:000000000-C669V:1:1102:16200:4939 1:N:0:AGAGTC
ACCGTAACAGGATTAGATACCCTGGTAGTCCACGCCGTAAACGATGATAACTAGCTGTCCGGGCACTTGGTGCTTGGGTGGCGCAGCTAACGCATTAAGTTATCCGCCTGGGGAGTACGGCCGCAAGGTTAAAACTCAAAGGAATTGACGGGGTCCTGCACAAGCGGTGGAGCATGTGGTTTAATTCGAAGCAACGCGCAGAACCTTACCAGCGTTTGACATGTCCGGACGATTTCCAGAGATGGATCTCTTCCCTTCGGGGACTGGAACACAGGTGCTGCATGGCTGTCGTCAGCTCGTG
+
CCCCCGGGGGGEGGGGGGGGGGGGGGGGGGGGGGGGGGGGGGGGGGGGGGGGGFGGAFGGGGGGGGGGGGGGGCFFGGGGCCGGGGGGGDGGGGGGGGGGFGGGGGGGGGFGGGGGGGGGGGGGGEGGFGGGGGGGGGGGGGGGGGFGGGEGG@FGDFGGGGGGGGGGGGGGGGGGFGGGFGGGEFFFG8FEGGGGGGGGGGGGGGGE@FFGGGGDGGGFFCGG@F5EGGE5EGGGGGF088EFG8CGCFGGF+CGFGFGGGGGGFGGGGGGGGCGCGGGD8EGGFGCCC8CFFCEGG5C*
@M01751:259:000000000-C669V:1:1102:9059:5043 1:N:0:AGAGTC
ACCGTAACAGGATTAGATACCCTGGTAGTCCACGCCGTAAACGATGTCGACTTGGAGGTTGTTCCCTTGAGGAGTGGCTTCCGGAGCTAACGCGTTAAGTCGACCGCCTGGGGAGTACGGCCGCAAGGTTAAAACTCAAATGAATTGACGGGGGCCCGCACAAGCGGTGGAGCATGTGGTTTAATTCGATGCAACGCGAAGAACCTTACCTACTCTTGACATCCACGGAATTCGGCAGAGATGCCTTAGTGCCTTCGGGAACCGTGAGACAGGTGCTGCATGGCTGTCGTCAGCTCGTGTT
+
CCCCCGGGGGGGGGGGGGGGGGGGGGGGGDGGGGGGGGGGGGGGGGGGGGGGGGGGGGGGGGGGGGGGGGGGGGGGGGGGGGGGGDGGGGGDGGGDFGGGGGGGGGGGGGGGGGFGGGGGGGGGGGGGGGGGGGGGGGGFFGGGGGFGGDGGGGGGGGGGGGGGGGGGGGGGGGFGGGGGGGGGGGGGGGGGGGGDFGGGGGGGGGGGGGGGGFGGGFGGGGGGGGGDEEGGGGGG5EFGGFCDGFFFFFCFFFGGGGGGGGGGGGGGGFGGGGCFGGGC@FFG?EGGFGFGDGGGG5**2
@M01751:259:000000000-C669V:1:1102:6631:5068 1:N:0:AGAGTC
GTCAAACGTCATCCCCACCTTCCTCCGGTTTGTCACCGGCAGTCTCCCTAGAGTGCCCAACTGAATGCTGGCAACTGAGGATAGGGGTTGCGCTCGTTGCGGGACTTAACCCAACATCTCACGACACGAGCTGACGACAACCATGCACCACCTGTGTTCGCGTCCCCGAAGGGAACCCCGGATCTCTCCGGATGGCACGACATGTCAAGGGATGGTAAGGTTCTGCGCGTTGCTTCGAATTAAACCACATGCTCCACCGCTTGTGCGGGCCCCCGTCAATTCATTTGAGTTTTAACCTTGC
+
CCCCCGGGGGGGGGGGGGGGGGGGGGGGGGGEGGGGGGGGGGGGFGGGGGGGGGGGGGGGGGGGGGGGGGGGGGGG,EFGGGGGGGGGGGGGGGGGGGGGGGGGGGGGGGGGGGGGGG<FGGGGGGGGGGGGGFGGDGGGGGGGGGGGGGGGGGGGGGGGGGGGGGGGGEEGGGGGGGGGGGGEGGGGGGGGGEGGGGGGGGGGGGGGGGDGGGGGGGGG@EGGGGGGGGGGGFGGGGGGGGGGGGGGGGGGGGGGGGGGEGGGCGEGGGGGGGGGGCGG?C7?FGGGGGGGFG<AFGGF6
@M01751:259:000000000-C669V:1:1102:16586:5078 1:N:0:AGAGTC
ACCGTAACAGGATTAGATACCCTGGTAGTCCACGCCGTAAACGATGATAACTAGCTGTCCGGGCACTTGGTGCTTGGGTGGCGCAGCTAACGCATTAAGTTATCCGCCTGGGGAGTACGGCCGCAAGGTTAAAACTCAAAGGAATTGACGGGGGCCTGCACAAGCGGTGGAGCATGTGGTTTAATTCGAAGCAACGCGCAGAACCTTACCAGCGTTTGACATGTCCGGACGATTTCCAGAGATGGATTTCTTCCCTTCGGGGACTGGAACACAGGTGCTGCATGGCTGTCGTCAGCTCGTG
+
CCCCCGGGGGGGGGGGGGGGGGGGGGGGGGGGGGDGGGGGGGGGGGGGGGGGGGGGGGGGGEGGGGGGGGGGGGGGCEGDGGGGGGGGGGGGGGGGGGGGGGGGGGGDGFGGGGGGGGGGGGGGGGGGGGGGGGGGGGFGG?FFGGG9FFFGGGGGECGGGGGGF@FFGGGGGGGGGFFFGFGGGEG7FF7FGGGEGGGGGGGGGGGGGD9FGGGGGDGFGGGFGGGGGGGGGGFGGGGG8F7CGGFGG?C<0<CFECFDEEEGGGGGEFFGC58E@?@9<<FGF5FEG6CEGGCFF67*1
@M01751:259:000000000-C669V:1:1102:18649:5104 1:N:0:AGAGTC
GTCAAACGTCATCCCCACCTTCCTCCGGTTTATCACCGGCAGTCTCCTTTGAGTTCCCGACCGAATCGCTGGCAACAAAGGATAAGGGTTGCGCTCGTTGCGGGACTTAACCCAACATTTCACAACACGAGCTGACGACAGCCATGCAGCACCTGTCTCACGGTTCCCGAAGGCACTAAGGCATCTCTGCCAGATTCCGTGGATGTCAAGAGTAGGTAAGGTTCTTCGCGTTGCATCGAATTAAACCACATGCTCCACCGCTTGTGCGGGCCCCCGTCAATTCATTTGAGTTTTAACCTTT
+
CCCCCGGGGGGGGGGGGGGGGGGGGGGGGGGGGGGGGGGGGGGGGGGGGGGGGGGGGGGGGGG@88BEFGGGGGGGGGGGGGGGGGGGGGGGGGGGGGGGGGGGGGGGGGGGGGGGGGGGGGGGGGGGGGGGGGGGGGGGGGGGGGGGGGGGGGGGGGGGGGDGGGGGGGGGGGGGGGGCGGGGGGGGGGGGGGFGGGGGGGGGGGGGGGGGGGGGGGGGGDFGGGGGEGGGEGFGGCFGGGGFGCFGGGG6CCFGGGGGG8CCF?CCGGG>EGEDGGG=FGGGGGGEFGGFGGDFGGGG7
@M01751:259:000000000-C669V:1:1102:19898:5108 1:N:0:AGAGTC
GTCAAACGTCATCCCCACCTTCCTCCGGTTTGTCACCGGCAGTCTCCTTAGAGTGCCCACCATAATGTGCTGGTAACTAAGGACAAGGGTTGCGCTCGTTACGGGACTTAACCCAACATCTCACGACACGAGCTGATGACAGCCATGCAGCACCTGTGTCTGAGCTCCCGAAGGCACCAATCCATCTCTGGAAAGTTCTCAGCATGTCAAGGCCAGGTAAGGTTCTTCGCGTTGCTTCGAATTAAACCACATGCTCCACCGCTTGTGCGGGCCCCCGTCAATTCATTTGCGTTTTAACCTT
+
CCCCCGGDGGGGGGGFFGGDGAFGFGGGGEBFGGFE,CFEGGGGGFGGGAAFGGCECFGGGFFF@EGCEFFDFGEGFGEGGGGGGGGF:EF:FGDCCFGGGGF7EBFGGC?EFFDFFFFGF5BFGGGGFGGGGG<<?FDFB<FGFGG8><DFFFFGFGG9@,ECEFDGGGEGDCFCFGGGGGGGFGAGCGG9FFCFGGCGFFGGFGGGCFCDCCGDGGFFGGCCFGGEFCGEGD@CFDGC7F@FGCFC*B8?FFFD?8@*:>EE>ECFCGDE8*?E>CCE=+CE:9@C7+:?**;<+9+<<
@M01751:259:000000000-C669V:1:1102:24494:5152 1:N:0:AGAGTC
ACCGTAACCGGATTAGATACCCTGGTAGTCCACGCCGTAAACGATGTCGACTTGGAGGTTGTTCCCTTGAGGAGTGGCTTCCGGAGCTAACGCGTTAAGTCGACCGCCCGGGGAGTACGGCCGCAAGGTTAAAACTCAAATGAATTGACGGGGGCCCGCACAAGCGGTGGAGCATGTGGTTTAATTCGATGCAACGCGAAGAACCTTACCTACTCTTGACATCCACGGAATTCGGCAGAGATGCCTTAGTGCCTTCGGGAACCGTGAGACAGGTGCTGCCTGGCTGTCGTTAGCTCGTGTT
+
CCCCCGGCGB+@EDG?FGGF9FFGFDGGGFGGG>CGGGEFFFDGDGFFDGGFEGG,CFFFFFFFGFGC8FEGEGGDGDFGFGEFC+@FF?DCGCCFEDAEF7FGGGGG+>>CEGDEGGCCCFGGGDGFE=F9CFF<>DCFGGAFF9<FFCCFEGGGGEEGC@:7FEEFCCG*=FEFFG9<<FFGG@<E9EFE9CFCECGEEG?FGGGDF6<9++<FFCFCF7CC?88?*2;00*;:EDGGF@+7+0<+2ACFGFGGECGGE8C**288F9:8CC?+7<C59F5**;;C>E*/8++2;C*:2
@M01751:259:000000000-C669V:1:1102:20170:5171 1:N:0:AGAGTC
ACCGTAACCGGATTAGATACCCTGGTAGTCCACGCCGTAAACGATGTCGACTTGGAGGCTGTTCCCCTGAGGAGTGGCTTCCGGAGCTAACGCGTTAAGTCGACCGCCTGGGGAGTACGGCCGCAAGGTTAAAACTCAAATGAATTGACGGGGGCCCGCACAAGCGGTGGAGCATGTGGTTTAATTCGATGCAACGCGAAGAACCTTACCTGGCCTTGACATCCAGAGAACTTAGCAGAGATGCTTTGGTGCCTTCGGGAACTCTGAGACAGGTGCTGCATGGCTGTCGTCAGCTCGTGTT
+
CCCCCGGGGGGGGGGGGGGGGGGGGGGGGGGGGGGGGFGGGGGGGGGGGGGGGGGGGGGGGGGGGGGGGGGGGGGGGGGGGDGGGGGGGGGGGGGGGGGGGECGCFGGGGGGGGGGGGGGGGGGGGGGGGGGGEGGGGGGGGGFGGFGGGGGGGGGGGEGGEGGGGGGD@FGFFCFECGFCFGGGGGFGGFGFGGGGGDGDECGGGGGGGGF>GGGFFGGGGGGGGGGGG6@FGGGDCFFFFEFDFFFGCFGGGFAEEGCE@ECGFGGFGFGGGGGGGGFFEFCC889CFFFEGGF=CCFC
@M01751:259:000000000-C669V:1:1102:14675:5178 1:N:0:AGAGTC
ACCGTAACAGGATTAGATACCCTGGTAGTCCACGCCGTAAACGATGGAAGCTAGCCGTTGGGGGATTTATCTCTCGGTGGCGCAGTTAACGCATTAAGCTTCCCGCCTGGGGAGTACGGTCGCAAGATTAAAACTCAAAGGAATTGACGGGGGCCCGCACAAGCGGTGGAGCATGTGGTTTAATTCGAAGCAACGCGCAGAACCTTACCAGCCCTTGACATGCCCTGACGGCTCCAGAGATGGAGCTTTTCCTTCGGGACAGGTGCACAGGTGCTGCATGGCTGTCGTCAGCTCGTGTCGT
+
CCCCCGGGGGGGGGGGGGGGGGGGGGGGGGGGGGGGGGGGGGGGGGGGGGGGGGGGGFFFGGGGGGGGGGGGGFGGGGGGGGGGGGGGGGEGGGGGGGGGGFGGGGGGGGGGGGGGGGGGGGGGGGGGGGGGGGGGFGCFGGGGGGGGGGGGGGGGGGGGGGGGGEFEGGGGGGGGGGGFGGGGGFGGGGGGGGGGGCEDGGGGGGGGGGGGGGGGGGGGGGGGGGGFFCEDG>EFFDGGFG?CFFGGGGEFGGGGCEEGGGFFGGGDCEF?FECGGGGGGFGEG<CGFGEFGGGGCGFG:
@M01751:259:000000000-C669V:1:1102:11637:5200 1:N:0:AGAGTC
GTCAAACGTCATCCCCACCTTCCTCCGGTTTGTCACCGGCAGTCTCATTAGAGTGCTCAACTAAATGTAGCAACTAATGACAAGGGTTGCGCTCGTTGCGGGACTTAACCCAACATCTCACGACACGAGCTGACGACAGCCATGCAGCACCTGTGTTACGGTTCTCTTTCGAGCACAACCAAATCTCTTCCGTCTTCCGTACATGTCAAGGGTAGGTAAGGTTTTTCGCGTTGCATCGAATTAATCCACATCATCCACCGCTTGTGCGGGTCCCCGTCAATTCCTTTGAGTTTTAATCTTT
+
CCCC@FCFGGGGFEGFCEGGFG@FGEEFFFGGGFF,;@FEFCF<FGFFFDFF9FEFGGGGGFGGGFGFF9FAFEFEGGGGGGGD<CEF@GCCFGGGGD>FGGGGFGDGD9,BDGGFEAEEGGGFFEGECDGGFFEFEFDGG,BFGCFGF<BFEFD,FGGGC<CEGF9DFGGF8<FGDCFGFFGCGFF9C,,6DFF<CEEFGG>F9@@FCGCGG@<FFAFGEC<FFG:87@FE7*7?:**:CFFFFGDF68EFFGGGCFDEECECF<95?GEE*;F=EEE8:FFCF7<C:FC?FF?<+<<C+
@M01751:259:000000000-C669V:1:1102:13586:5218 1:N:0:AGAGTC
GTCAAACGTCATCCCCACCTTCCTCCGGTTTATCACAGGCAGTCTCCTTTGAGTTCCCGGCATCACCCGCTGGCAACAAAGGATAAGGGTTGCGCTCGTTGCGGGACTTAACCCAACATTTCACAACACGAGCTGACGACAGCCATGCAGCACCTGTCTCAGAGTTCCCGAAGGCACCAAAGCATCCCTGCTAAGTTCTCTGGATGACAAGGCCAGGTAAGGTTCTTCTCGTTGCATCGAATTAAACAACATGCTCCACCGCTTGTCCGGGCCCCCGTCAATTCATTTGAGTTTTAACCTT
+
<CC9CC@FCFFEDGGEGGCEE@<,FCF@@FGGGAEC,6,,68;,C<CF@,E<FC<@6E@CFF:@GGEGG+@CEF@F@C@C<FF,?C6,CFF@<:FB7FC,FEFGDCCE=,<EB,FE=DFF,FFDGE:<F7+F>@F,3BF:>7DF@,,,3FFF,>FCB<A<FF=FFG<,>>@C:FGFEGFC:><F>7,>>,,,3FE,7<,@FAF?E,,,3,@BFFCCF@,FFF,<,?B<,?FFG7*:7,*<221<+?0+2*@C+++0<:8@**:/*;++1:ECEEGGG*1/2:0+00+<+0;CCF7E+C:9<
@M01751:259:000000000-C669V:1:1102:10034:5238 1:N:0:AGAGTC
ACCGTAACAGGATTAGATACCCTGGTAGTCCACGCCGTAAACGATGTCGACTTGGAGGTTGTTCCCTTGAGGAGTGGCTTCCGGAGCTAACGCGTTAAGTCGACCGCCTGGGGAGTACGGCCGCAAGGTTAAAACTCAAATGAATTGACGGGGGCCCGCACAAGCGGTGGAGCATGTGGTTTAATTCGATGCAACGCGAAGAACCTTACCTACTCTTGACATCCACGGAATTCGGCAGAGATGCCTTAGTGCCTTCGGGAACCGTGAGACAGGTGCTGCATGGCTGTCGTCAGCTCGTGTT
+
CCCCCGGGGGGGGGGGGGGGGGGGGGGGGGGFGGGGGGGGGGGGGGGGGGGGGGGGGGGGGGGGGGGGGGGGGGGGGGGGGGGGGGGGGGGGGGGGGGDFGGGGGGGGGGGGGGGGGGGGGGGGDGGGGGGGGGGGGGEFGGGGGGGGGGGGGGGGGGGGGGGGGGGEGCFGGGCCFGFFFGGGGGGGGGGGGGGGGGGEGCFGGGGGFGGGGGGFGGGGGGGGFF>EGGGGGGGGGGGGGGGGGGGGGGGGGGGGC8EGGGGGGGGGGGGGGGGGGGGGGCFFGGG?CF:FGGGGE=FFC
@M01751:259:000000000-C669V:1:1102:12683:5299 1:N:0:AGAGTC
ACCGTAACAGGATTAGATACCCTGGTAGTCCACGCCGTAAACGTTGGGCGCTAGATGTAGGGACCTTTCCACGGTTTCTGTGTCGTAGCTAACGCATTAAGCGCCCCGCCTGGGGAGTACGGCCGCAAGGCTAAAACTCAAAGGAATTGACGGGGGCCCGCACAAGCGGCGGAGCATGCGGATTAATTCGATGCAACGCGAAGAACCTTACCTACTCTTGACATCCACGGAATTCGGCAGAGATGCCTTAGTGCCTTCGGGAACCGTGAGACAGGTGCTGCATGGCTGTCGTCAGCTCGTG
+
CCCCCGGGGGGGGGGGGGGGGGGGGGGGGGGGGGGGGGGGGGGGGGGGGGGGGGGGDGGGGGGGGGGGGGGGGGGGGEGGGGEGGGGGGGGGGGGGGGGGFGGGEGGGGGGGGGG7FGGFGGGGGGGGGGGGGGGGGGGDGGGGEGGGGGGGGGGGGGGEFGGGGGGGEDEEFGGGGFGEG>CEFGCCFGGGGGGGGGGGGGGCCFFGGDGGGGGGGFGGGGGGGGGFDGGGGGGGGGGGG8CFG?FGGGGGGGGGGFGGGEEGGGEFFECFCFFGFGGGGGGCFGGDEFGGGGGG7+CGG
@M01751:259:000000000-C669V:1:1102:4563:5305 1:N:0:AGAGTC
GTCAAACGTCATCCCCACCTTCCTCCGGTTTATCACCGGCAGTCTCCTTTGAGTTCCCGACCGAATCGCTGGCAACAAAGGATAAGGGTTGCGCTCGTTGCGGGACTTAACCCAACATTTCACAACACGAGCTGACGACAGCCATGCAGCACCTGTCTCACGGTTCCCGAAGGCACTAAGGCATCTCTGCCGAATTCCGTGGATGTCAAGAGTAGGTAAGGTTCTTCGCGTTGCATCGAATTAAACCACATGCTCCACCGCTTGTGCGGGCCCCCGTCAATTCATTTGAGTTTTAACCTTT
+
CCCCCGGGGGGGGGGGCFGGGGGGGGGEGGGFGGGGFGGGGGGGFGGGGGGGGGGFGGGGGGG@868CEGCGGGGGGGGGGGGGGGFFGFGGDGGGGGGGGGGGGGGGGGDFGGGGGGGGGC<FFEGGGGGGGGGFDGGGGGGGFGGFDF?FGGFGGGDBFGGG@7CGGG>:<CDGFGGGG?FGGGGGCFGG7FFG@FFGCD:ECGGGGCACBCFG:FC@FCFDGFGGGDGGG>E9+*0:<A7EF78**;C?<<C+08EEGE>FFCF?CC>EEE?EEGGDC<CGGGF7<;<CGGG6CFGF+
@M01751:259:000000000-C669V:1:1102:5366:5331 1:N:0:AGAGTC
GTCAAACGTCATCCCCACCTTCCTCCGGTTTATCACCGGCAGTCTCCTTTGAGTTCCCGACCGAATCGCTGGCAACAAAGGATAAGGGTTGCGCTCGTTGCGGGACTTAACCCAACATTTCACAACACGAGCTGACGACAGCCATGCAGCACCTGTCTCACGGTTCCCGAAGGCACTAAGGCATCTCTGCCGAATTCCGTGGATGTCAAGAGTAGGTAAGGTTCTTCGCGTTGCATCGAATTAAACCACATGCTCCACCGCTTGTGCGGGCCCCCGTCAATTCATTTGCGTTTTAACCTTT
+
CCCCCGGGGGGGGGGGGGGGGGGGGGGGGGGGGGGGGGGGGGGGFFGGGGGGFGGGGGGGGGG@88BEGGGGGGGDCFFFGGGGGEF?FGGGGDEGGGGGGFCEFFGGGGGGGGGE@FGGGGDFGEFEFGGEGGGGGGGGGC>CAEGGF8FFFGFFGGGFFFFCF:FFCCGDGCCGGG8<CFGGGFCC,<CEFEGGGGGGFGF@E>FFGEFGGFFGEGFCFGFCGGFGDCGDG5+CE*;;CFGGGC8C8EGDGGE<AFF:C8E5@<@C5EEGGGGDC5CE<?EGGGF++1:CEEC87+003
@M01751:259:000000000-C669V:1:1102:18179:5368 1:N:0:AGAGTC
GTCAAACGTCATCCCCACCTTCCTCCGGTTTATCACCGGCAGTCTCCTTTGAGTTCCCGACCGAATCGCTGGCAACAAAGGATAAGGGTTGCGCTCGTTGCGGGACTTAACCCAACATTTCACAACACGAGCTGACGACAGCCATGCAGCACCTGTCTCACGGTTCCCGAAGGCACTAAGGCATCTCTGCCGAATTCCGTGGATGTCAAGAGTAGGTAAGGTTCTTCGCGTTGCATCGAATTAAACCACATGCTCCACCGCTTGTGCGGGCCCCCGTCAATTCATTTGAGTTTTAACCTTT
+
CCCCCGGGGGGGGGGGGGGGGGGGGGGGGGGGGGGGGGGGGGGGGGGGGGGGGGGGGGGGGGG@88BCFGGGGGFGGGGGGGGGGGGGGGDGGGGDEGGGGGGGGGGGGGGGGGGGGGGGGGGGGGGGGGGGGGGGGGGGGGGGGGGGGFFFGFGGGFGGGGGGGGGGGGGGGGGGGGFFFGGGGGGGGGGGDGGGCGGGGGGGCFGGGGGGGGGDGGGGGGGGGGGGGGGGCEGGFC?FGFCGGGFFGGGDGDGGGGGGGGGCG+<EEGGDGGGGEGC*:7<CFCGCGF@FG?7CCCFF+
@M01751:259:000000000-C669V:1:1102:7206:5378 1:N:0:AGAGTC
ACCGTAACCGGATTAGATACCCTGGTAGTCCACGCCGTAAACGATGTCGACTTGGAGGTTGTTCCCTTGAGGAGTGGCTTCCGGAGCTAACGCGTTAAGTCGACCGCCTGGGGAGTACGGCCGCAAGGTTAAAACTCAAATGAATTGACGGGGGCCCGCACAAGCGGTGGAGCATGTGGTTTAATTCGATGCAACGCGAAGAACCTTACCTACTCTTGACATCCACGGAATTCGGCAGAGATGCCTTAGTGCCTTCGGGAACCGTGAGACAGGTGCTGCATGGCTGTCGTCAGCTCGTGTT
+
CCCCCGGGGGGGGGGGGGGGGGGGGGGGGGGGGGGGGGGGGGGGGGGGFGGGGGGGGGGGGGGGGGGGGGGGGGGGGGGGGGGGGGGGGGGGGGGGGGGGGGGGGGGGGGGGGGGGGGGGGGGGGGGGGGGGGGGGGGGGGGGFGGGGGGGGGGGGGGGGEGGGGGGGEGGGGGGGGGGGGGFGGGGGFGFGGGGGGGGGGGGGGGGGGGGGGGGGGEFGGGGGGGDECGFGGF6CEGGG>GFGGGGGGFGGGGGGGGG>EFGGGGGGGGGGGGGGDGGFGGGGGGC<>@FFGFEGGEEGC
@M01751:259:000000000-C669V:1:1102:21653:5456 1:N:0:AGAGTC
GTCAAACGTCATCCCCACCTTCCTCCGAGTTGACCCCGGCAGTCTCCTATGAGTCCCCGCCATAACGCGCTGGCAACATAGAACGAGGGTTGCGCTCGTTGCGGGACTTAACCCAACATCTCACGACACGAGCTGACGACAACCATGCACCACCTGTACACCGACCACAAGGGGGCGACCATCTCTGGCCGTTTCCGGTGTATGTCAAGCCTTGGTAAGGTTCTTCGCGTTGCATCGAATTAATCCGCATGCTCCGCCGCTTGTGCGGGCCCCCGTCAATTCCTTTGAGTTTTAGCCTTGC
+
CCCCCGGGGGGGGGGGGGGGGGGGGGGGGGGGGGGGGGGGGGGGGGGGGGGGGGGGGGGGGGGGGGGGGGGGEGGGGGGGGGGGGGGGGGGGFGGCGGFFGGGGGGGGGGGGGGGGGGGGAFFGGGGGGGGGGGGGGGGGGGGGGGGGGGG@FGDGGGGGGGGDGGGGGFGGGGDGGGGGGGGFGGGGGGGEEGGGGDEDGGGGGGFGGFGGGGGGGGGFCGGGGFFGDGGC5@FGGCFFFF?ECFGFCGEF@CCGGGGEGECF8F>CEEGCEGEGGCGCC9EGGGG+AFGGGFCGFEG60
@M01751:259:000000000-C669V:1:1102:8224:5496 1:N:0:AGAGTC
ACCGTAACAGGATTAGATACCCTGGTAGTCCACGCCGTAAACGATGTCGACTTGGAGGTTGTTCCCTTGAGGAGTGGCTTCCGGAGCTAACGCGTTAAGTCGACCGCCTGGGGAGTACGGCCGCAAGGTTAAAACTCAAATGAATTGACGGGGGCCCGCACAAGCGGTGGAGCATGTGGTTTAATTCGATGCAACGCGAAGAACCTTACCTACTCTTGACATCCACGGAATTCGGCAGAGATGCCTTAGTGCCTTCGGGAACCGTGAGACAGGTGCTGCATGGCTGTCGTCAGCTCGTGTT
+
CCCCCGGGGGFGFGGGGGGGGGGGGGGCFGGGGGGGGGGGGGGGGGGGGGGEGGGGGEGFG@FFGGGGGGGGCFFEGGGGEGGGBFGGGGGGGGGGGCFFG7CEGGG>+DDDFEGGCGG:CFGGGGGGCFGGGGFFEDGGGGGGGDE9FEG@GGGCECGEFCGCFGGEGDFFFGFEGGGGFGEF@FGGF:CEGGGDGCGEEEC6*;CFGGGGGDEFFGFG+<@E8FCGEEGGGGFGC5>@CCFFF@CGGCCC9FFGC8CDGGGDEGFCCC86C90<E:C6CGGGGG>ECF58CD?8CCFG:
@M01751:259:000000000-C669V:1:1102:4793:5499 1:N:0:AGAGTC
ACCGTAACCGGATTAGATACCCTGGTAGTCCACGCCGTAAACGATGAATGCCAGCCGTTGGCCTGCTTGCAGGTCAGTGGCGCCGCTAACGCATTAAGCATTCCGCCTGGGGAGTACGGTCGCAAGATTAAAACTCAAAGGAATTGACGGGGGCCCGCACAAGCGGTGGAGCATGTGGTTTAATTCGAAGCAACGCGCAGAACCTTACCATCCCTTGACATGGCATGTTACCTCGAGAGATCGGGGATCCTCTTCGGAGGCGTGCACACAGGTGCTGCATGGCTGTCGTCAGCTCGTGTCG
+
CCCCCGGGGG:FGGGGGGGGGGGGGGGGGFFGGGGGGGGGGGGGGGGGGGGGGGGGGGGGGGFGGGGGGGGGGGGGGGCGGGGGGGGGGGGGGGGGGGGDGGGGGGEEGGGGGGGGGGGGGGGGGGGGGGGGGGGGGGGGGGGGGGGGGGGGGGGGGGGGGGGGEGGGGGGFFGGGGGGGGGGGGGFGGDGFFGEEGG8EEGGGGGGGGGGGGGGG?FFFGFGGFFGGGGGGGG8E>FCCFGGCCEE8CGGGGGG5>EGGGGEECCC?C5ACF?FGCCC?9EGGGGGFGG5CFGF=?5:EC
@M01751:259:000000000-C669V:1:1102:15828:5566 1:N:0:AGAGTC
GTCAAACGTCATCCCCACCTTCCTCCGGTTTATCACCGGCAGTCTCCTTTGAGTTCCCGACCAAATCGCTGGCAACAAAGGATAAGGGTTGCGCTCGTTGCGGGACTTAACCCAACATTTCACAACACGAGCTGACGACAGCCATGCAGCACCTGTCTCACGGTTCCCGAAGGCACTAAGGCATCTCTGCCGAATTCCGTGGATGTCAAGAGTAGGTAAGGTTCTTCGCGTTGCATCGAATTAAACCACATGCTCCACCGCTTGTGCGGGCCCCCGTCAATTCATTTGAGTTTTAACCTTT
+
CCCCCGGGGGGGGGGGGGGGGGGGGGGGGGGGGGGGGGGGGGGGFGGGGGGGGGGGGGGGGG@EC::BFGGGGGGGGGGGFGGGGGGGGGGGGGGGGGGGGGGGGGGGGGGGGGGGGGGGGGGGGGDGGGGGGFGFGGFGGGGGGGGGGGGGGGGGGGGGGCCCFGEGGGGGGGGGFFGGGGGGGGGGGGGCEGGGGGGGCEEGGGGGGGGGGGGGFGGGGGGGGFGGGGGG>CFCGGGDFFFGGG6*;>F?FCC++;E>ECGGGCCCEDEGGGGG;CG5FGGGFGG70CFGGFEFG7FG+
@M01751:259:000000000-C669V:1:1102:14708:5625 1:N:0:AGAGTC
GTCAAACGTCATCCCCACCTTCCTCCGGTTTATCACCGGCAGTCTCCTTTGAGTTCCCGACCAAATCGCTGGCAACAAAGGATAAGGGTTGCGCTCGTTGCGGGACTTAACCCAACATTTCACAACACGAGCTGACGACAGCCATGCAGCACCTGTGTCTGAGTTCCCGAAGGCACCAATCCATCTCTGGAAAGTTCTCAGCATGTCAAGGCCAGGTAAGGTTCTTCGCGTTGCTTCGAATTAATCCACATCATCCACCGCTTGTGCGGGTCCCCGTCAATTCCTTTGAGTTTTAATCTTG
+
CCCCCGGGGGGGGGGGGGGGGGGGGGGGGGGGGGGGGGGGGGGGGGGGGGGGGGGGGGGGGG@FCCECGGGGGCFGGGGFGGGGGGFGGGGGGGGGGGGGGGGGGGGGGGGGGGGGGGGGGGGGGGGGGGGGGGGGGGGGGGGGGGGGGGGGGGGGGGGGGGGGGGGGGGEGGGGGGGGGGGGGGGGGGGGGGGGGGGGGGGGGGGGCFGFGGGGGGGGGGFGGGGGGGGGGGGGGGGGGGGGGGGFFGFGGFGGGGFGGGGGGGGGGCGGGGGGGGGGGGGGGGGGGFFGFGGGCGECF+
@M01751:259:000000000-C669V:1:1102:17567:5630 1:N:0:AGAGTC
GTCAAACGTCATCCCCACCTTCCTCCGGTTTGTCACCGGCAGTCTCCTTAGAGTGCCCACCATAACGTGCTGGTAACTAAGGACAAGGGTTGCGCTCGTTACGGGACTTAACCCAACATCTCACGACACGAGCTGACGACAGCCATGCAGCACCTGTGTCAGAGTTCCCGAAGGCACCAATCCATCTCTGGAAAGTTCTCTGCATGTCAAGGCCTGGTAAGGTTCTTCGCGTTGCTTCGAATTAAACCACATGCTCCACCGCTTGTGCGGGCCCCCGTCAATTCATTTGAGTTTTAACCTT
+
CCCCCGGGGGGGGGGGGGGGGGGGGGGGGGGGGGGGGGGGGGGGGGGGGGGGGGGGGGGGGGGGGGGGGGGGGGGGGGGGGGGGGGGGGGGGGGGDGGGGGGGGGGGGGGGGGGGGGGGGCFGGGGGGGGGGGGGGGGGGGGGGGGGGGGGGGGGFGGGGGGGGGGGGGGGGGGGGGGGGGGGGGGGGGGGGGGGFGGGGGCGGGGGGGFGGGGGGGGGGGGGGGGGGFGDGGGGGGGDCGGGGFGFGGGGGFGGGGGFGGGGGGGGGGGGGGGGGGGGDEGGGFFGGGFGGGGGDGGGGG
@M01751:259:000000000-C669V:1:1102:10427:5643 1:N:0:AGAGTC
GTCAAACGTCATCCCCACCTTCCTCCGGTTTGTCACCGGCAGTCTCCTTAGAGTGCCCACCATAACGTGCTGGTAACTAAGGACAAGGGTTGCGCTCGTTACGGGACTTAACCCAACATCTCACGACACGAGCTGACGACAGCCATGCAGCACCTGTCTCAATGTTCCCGAAGGCACCAATCCATCTCTGGAAAGTTCATTGGATGTCAAGGCCTGGTAAGGTTCTTCGCGTTGCTTCGAATTAAACCACATGCTCCACCGCTTGTGCGGGCCCCCGTCAATTCATTTGAGTTTTAACCTT
+
CCCCCGGGGGGGGGGGGGGGGGGGGGGGGGGGGGGGGGGGGGGGGGGGGGGGGGGGGGGGGGGGGGGGGGGGGGGGGGGGGGGGGGGGGGGGGGGGGGGGGGGGGGGGGGGGGGGGGGGGGGGGGGGGGGGGGGGGGGGGGGGGGGGGGGGGGGGGGGGGGGGGGGGGGGGGGGGGGGGGGGGGGFCGGGGGGGGGGGGGGGGGGGGGGFFGGGGFGGGGGGGGGGG@EFGGGGGGGGGFGGFGGGGGGGGGGGFGFGFGGGGEGGGGGGGGGGDEGGGG8EFGGGGG7?FGGGGGGG?FG
@M01751:259:000000000-C669V:1:1102:9995:5719 1:N:0:AGAGTC
GTCAAACGTCATCCCCACCTTCCTCCGGTTTATCACCGGCAGTCTCCTTTGAGTTCCCGACCGAATCGCTGGCAACAAAGGATAAGGGTTGCGCTCGTTGCGGGACTTAACCCAACATTTCACAACACGAGCTGACGACAGCCATGCAGCACCTGTCTCACGGTTCCCGAAGGCACTAAGGCATCTCTGCCGAATTCCGTGGATGTCAAGAGTAGGTAAGGTTCTTCGCGTTGCATCGAATTAAACCACATGCTCCACCGCTTGTGCGGGCCCCCGTCAATTCATTTGAGTTTTAACCTTT
+
CCCCCGGGGGGGGFGGGGGGGGGGGGGDGFGGGGGGGGFGGGGGGGCGGGGGGGFFGGGGGGF@@BCFFGGGGGGGGGGGGGGGGGGGGGGGGGGGGGGGGGGGGGGGGGGGGGGGGGGGGGGGGGGGGGGGGGGGGGGDGFFGGFGFGFGGFFGGGFGGGGGGEFGGGGGGGGGGGG8:CFGG:CGGFDFGGDE@FCGGFG>FDGGGGGGGGGFGGFGGGFFCFGGGGGGGGDGGGDCFGGGGGG6CGGGGGGGGGGGGGG8CG8EEC58CECGEEG5EG9:CFGGGFGGGGGGFFECG+
@M01751:259:000000000-C669V:1:1102:23991:5764 1:N:0:AGAGTC
GTCAAACGTCATCCCCACCTTCCTCCGGTTTATCACCGGCAGTCTCCTTTGAGTTCCCGACCGAATCGCTGGCAACAAAGGATAAGGGTTGCGCTCGTTGCGGGACTTAACCCAACATTTCACAACACGAGCTGACGACAGCCATGCAGCACCTGTCTCACGGTTCCCGAAGGCACTAAGGCATCTCTGCCGAATTCCGTGGATGTCAAGAGTAGGTAAGGTTCTTCGCGTTGCATCGAATTAAACCACATGCTCCACCGCTTGTGCTGGCCCCCGTCAATTCATTTGAGTTTTAACCTTT
+
CCCCCGGGGGGGGGGGGGGGGGGGGGGGGGGGGGGGGGGGGGGGGGGGGGGGGGGGGGGGGGG@@BCEFFEGCFGGGGGGGGGGGCCGFGGGGGGGGGGCGGGEGGGFGGGGGGGGGGGGGGGGFFDGGGCGGGGGGGGDGGGGGFGGFGGGGGGGGGGGGGDFFGGGDGGGGGC3?:FEGFGGGFGGFGGGGGGGGGGGGEEGFGGGGGFGGGGFGFGFGGGGGG?;CEGGCGGGGGFGFFGGGGCFGGG?FGGGGG*1CEGECF7+<CGGGDEGGEGGGGGGCC7+AFFGGGGGGFGG+
@M01751:259:000000000-C669V:1:1102:18586:5774 1:N:0:AGAGTC
GTCAAACGTCATCCCCACCTTCCTCCGGTTTATCACCGGCAGTCTCCTTTGAGTTCCCGACCGAATCGCTGGCAACAAAGGATAAGGGTTGCGCTCGTTGCGGGACTTAACCCAACATTTCACAACACGAGCTGACGACAGCCATGCAGCACCTGTCTCACGGTTCCCGAAGGCACTAAGGCATCTCTGCCGAATTCCGTGGATGTCAAGAGTAGGTAAGGTTCTTCGCGTTGCATCGAATTAAACCACATGCTCCACCGCTTGTGCGGGCCCCCGTCAATTCATTTGAGTTTTAACCTTG
+
CCCCCGGGGGGGGGGGGGGGGGGGGGGGGGGGGGGGGGGGGGGGFGGGGGGGGGGGGGGGGGG@8BBFFGGGGFGGGGGGGGGGGFGGGGGGGGEGGGGGGGGGGGGFGGGGGGGGGGGGGGGGGGGGGGGGGGGGGGGGGGFGGGGGGGGGGGGGGGGGGGGGGGGGGGGGDGGGGGGGGGGGGGGGFGGGGGGFGGGGFGGGGGFGGGGGGGGGGGGGFFGGGGGGGGGGCEGGGEGGGGGGGGFFGFFEFGGFGGGGGGGGGGGGGGGGGGEGEGCEF79:CCGFGFGGGGGGFGGG+
@M01751:259:000000000-C669V:1:1102:14489:5807 1:N:0:AGAGTC
ACCGTAACAGGATTAGATACCCTGGTAGTCCACGCCGTAAACGATGTCGACTTGGAGGTTGTTCCCTTGAGGAGTGGCTTCCGGAGCTAACGCGTTAAGTCGACCGCCTGGGGAGTACGGCCGCAAGGTTAAAACTCAAATGAATTGACGGGGGCCCGCACAAGCGGTGGAGCATGTGGTTTAATTCGATGCAACGCGAAGAACCTTACCTACTCTTGACATCCACGGAATTCGGCAGAGATGCCTTAGTGCCTTCGGGAACCGTTAGACAGGTGCTGCATGGCTGTCGTCAGCCCGTGTT
+
CCCCCGGGGGGGGGGGGGGGGGGGGGGGGFDFGGGGGGGGGGGGGGGGGGGGGGGGGGGGGGGGGGGGGGGGGGFFFEGGGGGGGGGGGGGGGGGGEGGGGGGGGGGGGGGGGGGGGGGGGGGGGGGGGGGGGGGGGG8FFGGGGGFFGGGEGGGGGGGGGEGGFFGGGDGGGGGCFECFFFCGCCFFFFGGGGGGEEGGGGGGGGGGGGGGGGGGGGGGGGGGGGGGG88CFEFEDGGGGGGGGGGGFGFGCFGGFE88CGGD?*/8CE?EF<0<7++8@@CGFCC0*;88C+**:*502
@M01751:259:000000000-C669V:1:1102:12701:5938 1:N:0:AGAGTC
GTCAAACGTCATCCCCACCTTCCTCGCGGCTTATCACCGGCAGTCTCCCTAGAGTGCCCAACTAAATGATGGCAACTAAGGACGTGGGTTGCGCTCGTTGCGGGACTTAACCCAACATCTCACGACACGAGCTGACGACAGCCATGCAGCACCTGTGTTCGCGTCCCCGAAGGGAACCCCGGATCTCTCCGGATGGCACGACATGTCAAGGGATGGTAAGGTTCTGCGCGTTGCTTCGAATTAAACCACATGCTCCACCGCTTGTGCGGGCCCCCGTCAATTCCTTTGAGTTTTAATCTTT
+
CCCCCGGGGGGGGGGGGGGGGGGGGGGGGGGGGGGGGGGGGGGGGGGGGGGGGGGGGGGGGGGGGGGGGGGGGGGGGGGGGFGGGGGGGGGGGGGGGGGFGGGGGGGGGGGGGGGGGGGFGGGGGGDGDGGGGGFGGGGGGGGGGGGFGGGGGGGG?FFFEGGGGGGGGGGGGGGGGGGGGGDGGGGGGGGGGGGGGFG>CEDGFGGGEGGGGFEGEFGGG?@FGGGGDEGGCDGFEGGCFGGGGGGGGCGCGCGGGGGGGCGCF6C5EEGGG>CEEEDEEFFFGFCE7CG9CGD6CFGF+
@M01751:259:000000000-C669V:1:1102:17986:5964 1:N:0:AGAGTC
GTCAAACGTCATCCCCACCTTCCTCCGGTTTATCACCGGCAGTCTCCTTTGAGTTCCCGACCGAATCGCTGGCAACAAAGGATAAGGGTTGCGCTCGTTGCGGGACTTAACCCAACATTTCACAACACGAGCTGACGACAGCCATGCAGCACCTGTCTCACGGTTCCCGAAGGCACTAAGGCATCTCTGCCGAATTCCGTGGATGTCAAGAGTAGGTAAGGTTCTTCGCGTTGCATCGAATTAAACCACATGCTCCACCGCTTGTGCGGGCCCCCGTCAATTCATTTGAGTTTTAACCTTT
+
CCCCCGGGGGGGGGGGGGGGGGGGGGGGGGGGGGGGGGGGGGGGEGGGGFEGGGGGGGGGGGG@88BEFGGGGGGGGGGGGGGGGGGGGGGGGGGGGGGGGGGGGGGGGGGGGGGGFEDFGGFGGCGGGGGGGGGGG@FGGFGGGGGGEGGGGGGGGGGGGGGGGDGGGGGGGGGGGGGGGC:EGGGGGGGGGGGGGGCGEGGGFCFGGF9FGEGGGGGGGFCFCGGGGGGGGGG?E5FGGGGG?@885E<9FECD@*;*:CCC;+<CEC*?EEEC*:?EF?7CFGGF7F90CE?CC<CF0
@M01751:259:000000000-C669V:1:1102:22074:5973 1:N:0:AGAGTC
ACCGTAACCGGATTAGATACCCTGGTAGTCCACGCCGTAAACGATGATAACTAGCTGTCCGGGCACTTGGTGCTTGGGTGGCGCAGCTAACGCATTAAGTTATCCGCCTGGGGAGTACGGCCGCAAGGTTAAAACTCAAATGAATTGACGGGGGCCTGCACAAGCGGTGGAGCATGTGGTTTAATTCGAAGCAACGCGCAGAACCTTACCAGCGTTTGACATGGCAGGACGACTTCCAGAGATGGATTTCTTCCCTTCGGGGACCTGCACACAGGTGCTGCATGGCTGTCTTCAGCTCGTG
+
CCCCCGGFGEG>C@FDGGGGCFDGFFFDFDEGFGGG:FGDFF@FDCGGGGGGGFF<CFGGGCFDGGGGGGGFGCFFGGG:>FCGGGGDG9<FGECGG?EFGGGGFCC+++AD>FFFGGDGG:CFE7@FFGCF?F,<<FFEGFGA<FF>A++8@<*>CCF83DFCGEEC@E:A@CFFGGF=C:@F<F:BE8:BEG:<F7FCGGG8EGC9CFFF>EGD88CFGF+;FCCGGGEGE>ECCCG?>877<C0C99CFFFFCCFGG58EE58>FCFGGGGFGGFGGGFG?:FC82<+3<+A?<<EC*
@M01751:259:000000000-C669V:1:1102:5018:5986 1:N:0:AGAGTC
ACCGTAACAGGATTAGATACCCTGGTAGTCCACGCCCTAAACGATGTCAACTGGTTGTTGGGTCTTAACTGACTCAGTAACGAAGCTAACGCGTGAAGTTGACCGCCTGGGGAGTACGGCCGCAAGGTTGAAACTCAAAGGAATTGACGGGGACCCGCACAAGCGGTGGATGATGTGGTTTAATTCGATGCAACGCGAAAAACCTTACCCACCTTTGACATGTACGGAATCCTTTAGAGATAGAGGAGTGCTCGAAAGAGAGCCGTAACACAGGTGCTGCATGGCTGTCGTCAGCTCGTGT
+
CCCCCGGGGGGGGGGGGGGGGGGGGGGGGGGGGGGGGGGGGGGGGGGGGGGGGGGGGGGGGDGGGGGGGGGGGGGGGGGGGGGFGGGGGGGGGGGGGGGGGGGGGGGEFFGGGGGGGGGGGGGGGDGFGGGGGGGGGGGGGGGGGGFGGGGGGGGGGGGGGGGGGGFGEGCGGGFFFGGDGGDC;FGGGGGGGGGGGGDFGGGGGGGGGGGGGGGGGGGGGGGGGGCEEGGGGGFGFGFDF?C?FGGGGGFCCEEE58AEGGGGGGGGGGGGGFFFFGGGGGGGC;EGF@FFFEFCFGGF5
@M01751:259:000000000-C669V:1:1102:22005:6007 1:N:0:AGAGTC
ACCGTAACAGGATTAGATACCCTGGTAGTCCACGCCGTAAACGATGAATGCTAGCTGTTGGGGTGCTTGCACCGCAGTAGCGCAGCTAACGCTTTAAGCATTCCGCCTGGGGAGTACGGTCGCAAGATTAAAACTCAAAGGAATTGACGGGGGCCCGCACAAGCGGTGGAGCATGTGGTTTAATTCGAAGCAACGCGCAGAACCTTACCAGCTCTTGACATTCGGGGTATGGGCAGTGGAGACATTGTCCTTCAGTTAGGCTGGCCCCAGAACAGGTGCTGCATGGCTGTCGTCAGCTCGT
+
CCCCCGGGGGGGGGGGGGGGGGGGGGGGGGGGGGGGGGGGFFFGGFGGGGGGGGGGGGGGGGGGGGGGGGGGGGGGGGGGGGGGGGGGGGGGGGGGGGGGGGGGGGDGGGGGGGGGGGGGGGGGGGGGGGGGGGGGGGGGGGGGGGGGGGGGGGGGGGGGGGGGDGFGDDGFGFGGGGGGGGGGGGGGGGGGGGCGGGGGGGGGGGGGGGGCFFGF?FGGGGFFGGGCGGGGGGGG6EGGGGGGGGGGGGGGGGGGGGGGGG5CE8EGGGGGGEGCFGGGGGFGGGFF8FF5CFGCFF?E*
@M01751:259:000000000-C669V:1:1102:11774:6012 1:N:0:AGAGTC
GTCAAACGTCATCCCCACCTTCCTCCGGTTTATCACCGGCAGTCTCCTTTGAGTTCCCGACCGAATCGCTGGCAACAAAGGATAAGGGTTGCGCTCGTTGCGGGACTTAACCCAACATTTCACAACACGAGCTGACGACAGCCATGCAGCACCTGTCTCAGCGTTCCCGAAGGCACCAAAGCATCTCTGCTAAGTTCGCTGGAAGTCAAGAGTAGGTAAGGTTCTTCGCGTTGCATCGAATTAAACCACATGCTCCCCCGCTTGTGTGGGCCCCCGTCAATTCATTTGAGTTTTAACCTTT
+
CB@CCGC@CFFFG,CF<@@FE@E<<FEEGGGEFGGC,6+@6@CF,;6;CCF9CCEFGCGGDG@C@@F<7F7:BFC<CFE,CFCFGFGG4C+<:=:4+@=,B=FG::FF,5F?==FC<,<?,BCF<>>+FFFGG8<>:=+++,@C<FGCC,,,>:FA:,@,,@C<<@>FCFF<BF:C*,<F8FGCGF<@9FBC<FFFFDG7EE>,2,<:<<FEC,?,7F:,CFG9FGGGC8CG58+A?E66+;FGGGFFF8E?F7<<*12888CGG6;888;8*:/*/AEGC@FC7E7@@*<@FG9+A<+0+
@M01751:259:000000000-C669V:1:1102:24869:6028 1:N:0:AGAGTC
GTCAAACGTCATCCCCACCTTCCTCCGGTTTATCACCGGCAGTCTCCTTTGAGTTCCCGGCATCACCCGCTGGCAACAAAGGATAAGGGTTGCGCTCGTTGCGGGACTTAACCCAACATTTCACAACACGAGCTGACGACAGCCATGCAGCACCTGTCTCAGAGTTCCCGAAGGCACCGAAGCATCTCTGCTAAGTTCTCTGGATGTCAAGGCCAGGTAAGGTTCTTCGCGTTGCATCGAATTAAACCACATGCTCCACCGCTTGTGCGGGCCCCCGTCAATTCATTTGAGTTTTAACCTT
+
CCCCCGGGGGEGGGGGGGGGGGGGGGGGFGGGGGGGGGGGGCGGEGFGGGGGGGGGGGGGGGGGGFGGGGGDEGCFGGGGGGGGGGGGGGGGGGGGCGGGGGGGGGGGFGGGEFEFGGFGGFEGGGGGGGGEGGGGGGGGGEGGGGFGGGGGGGGGGG9=BFFGGGFGCFEDGGGGGGGGDGGGGGGGEGGGDFFGGGGGGFGFGGCGGFFFEGGGGGFGFGGFGGGGGGEGGEGGGCC@F?FGGGGGGGGGGGGGGGGGDEDCFGFEGGGECCED8CE5EFF9@FGCF+AFFC@CFGGEC
@M01751:259:000000000-C669V:1:1102:17337:6064 1:N:0:AGAGTC
GTCAAACGTCATCCCCACCTTCCTCCGGTTTGTCACCGGCAGTCTCATTAGAGTGCTCAACTAAATGTAGCAACTAATGACAAGGGTTGCGCTCGTTGCGGGACTTAACCCAACATTTCACAACACGAGCTGACGACAGCCATGCAGCACCTGTCTCACGGTTCCCGAAGGCACTAAGGCATCTCTGCCGAATTCCGTGGATGTCAAGAGTAGGTAAGGTTCTTCGCGTTGCATCGAATTAAACCACATGCTCCACCGCTTGTGCGGGCCCCCGTCAATTCATTTGAGTTTTAACCTTGCG
+
CCCCCGGGGGGGGGGGGGGGGGGGGGGGGGGGGGGGGGGGGGGGGGGGGGGGGGGGGGGGGGGFGGGGGGGGGGGGGGGGGGGGGGGGGGGGGGGGGGGGGGGGGGGGGGGGGEGGGGGGGGGGGGGGGGGFGGGGGGGGFFFFGGFFGGGGDFGACFGGGGGGGGGGGGGGGGGGGGGGGGGGGGGGGGGGGGGGFFDGGCGGGGGFGGGGGGGGGGGGGGGGGGGGGGGGGGGGGGGGGGGGGCGFGFGGGGGGGGGGGGGGGGDEGGGGGG5=8CFGCFGGGGGGGGGGGGGDGGGD5
@M01751:259:000000000-C669V:1:1102:16210:6135 1:N:0:AGAGTC
GTCAAACGTCATCCCCACCTTCCTCCGGTTTATCACCGGCAGTCTCCTTTGAGTTCCCGACCGAATCGCTGGCAACAAAGGATAAGGGTTGCGCTCGTTGCGGGACTTAACCCAACATTTCACAACACGAGCTGACGACAGCCATGCAGCACCTGTCTCAGCGTTCCCGAAGGCACCAATCCATCTCTGGAAAGTTCGCTGGATGTCAAGAGTAGGTAAGGTTCTTCGCGTTGCATCGAATTAAACCACATGCTCCACCGCTTGTGCGGGCCCCCGTCAATTCATTTGAGTTTTAACCTTT
+
CCCCCGGGGGGGGGGGGGGGFGGGGGGGGGGGGGGGGGDEGEGGFGGGGGGGGGGGGGGGGGGF@BFFG?FGGGGGGGGGGFGFGFGGGGEGGGGGGGGGGGGDEGGGGGGFGGGGGGGGGGGGGGGGDGGGGGGGGGGGCFGFGGFFFFFGGGGGGCGFGGGGEFGGGGGGDG@FGGG@CFGDF@FGGGGGGGGGGEGGC@CGGGGGGGFGGGGGGGGGFEFGGGGFEGGGCEG?:5C*<FG7CFC8FFGGFCFGGF;8CGGCGGGGGEDCEEGGCEGCF<FFGC7<+*3AFF78<CGF+
@M01751:259:000000000-C669V:1:1102:13949:6152 1:N:0:AGAGTC
ACCGTAACCGGATTAGATACCCTGGTAGTCCATGCCGTAAACGTTGGGCGCTAGGTGTGGGGTCCATTCCACGGATTCCGCGCCGCAGCTAACGCATTAAGCGCCCCGCCTGGGGAGTACGGCCGCAAGGCTAAAACTCAAAGGAATTGACGGGGGCCCGCACAAGCGGCGGAGCATGCGGATTAATTCGATGCAACGCGAAGAACCTTACCAAGGCTTGACATGCGCGGTGGAATCCCAGAGATGGGGTGTCATTTAGTTGGTCGCGTACAGGTGGTGCATGGTTGTCGTCAGCTCGTGT
+
CCCCCGGGGGGFGGFGGGGGGGGGGGGGGGGGGGGGGGGGGGGGGGGGGGGGGGGGGGGGGGGGGGGGGGGGGGGGGGGGDGGGGGGGGGGFGGGGGGGGGGGGGGGGGGGGGGGGGGGGGGGGGGGGGGGGGCGGGGGGDGGGGFFFG=ECEEGGGGGGGGGGGGGGGGGGGGGGGGGGGGGDGGGGGGGGGGGGGEGGGGGDGGGGGGGFFGGGGGG5EGFGFGGGGGECEFGCEGGGG>>CFCFGGGGGGGGGGEGFGGFGGEGGEGG>FGFGGGGGGGGGGGGGFECFCGGGGGC5/
@M01751:259:000000000-C669V:1:1102:24537:6158 1:N:0:AGAGTC
GTCAAACGTCATCCCCACCTTCCTCCGGTTTGTCACCGGCAGTCTCCTTAGAGTGCCCACCTTAACGTGCTGGTAACTAAGGACAAGGGTTGCGCTCGTTACGGGACTTAACCCAACATCTCACGACACGAGCTGACGACAGCCATGCAGCACCTGTCTCAATGTTCCCGAAGGCACCAATCCATCTCTGGAAAGTTCATTGGATGTCAAGGCCTGGTACGGTTCTTCGCGTTGCTTCGAATTAAACCACATGCTCTACCGCTTGTGCGGGCCCCCGTCAATTCATTTGAGTTTTAACCTT
+
CCCCCFFFGG7FGFGGG@FG<FFFFGGGFFGCEDFFFGDE@@EFFFEFFFGFFGCAEC,FFFGFGGGG7,CFGE<FECEFFGF<FGG<CEF+FF@4,@>F=CCCCEFGGDEEF4F<C<,B<?,:::>CECFEFGACE+>C7>FC<FGGGGGGGGGGGGCCGGGFCCFFGGGGGGECFFGF:<>F@FGG9FFFCEF933F,DF7C@7<CECC@FGGFCFG,=FAC:9?C*F7CG7*2CAEECGGGF70;8@*<6CE?+9<C>8EEFG6+*:*:EG5:*/;CE9CFFGGFG+:<CC?9CCC<:
@M01751:259:000000000-C669V:1:1102:13477:6196 1:N:0:AGAGTC
GTCAAACGTCATCCCCACCTTCCTCCGGTTTATCACCGGCAGTCTCCTTTGAGTTCCCGACCGAATCGCTGGCCACAAAGGATAAGGGTTGCGCTCGTTGCGGGACTTAACCCAACATTTCACGACACGAGCTGACGACAGCCATGCAGCACCTGTGTTCGAGTTCCCGAAGGCACCAATCCATCTCTGGAAAGTTCTCGACATGTCAAGGCCAGGTAAGGTTCTTCGCGTTGCATCGAATTAAACCACATACTCCACCGCTTGTGCGGGCCCCCGTCAATTCCTTTGAGTTTCAGTCTTT
+
CCCCCGGGGGGGGGGGGGGGGGGGGGGGGGGGGGGGGGGGGGGGEGGGGGGGGGGGGGGGGGGFCFGGGGGGG8FGGGGGGGGGGGGGGGGGGGGGGGGGGGGGGGGFGGGGGGGGGGGGGGGGEEDGGGGGGGGGGGGGGGGGGGGGGGGGGGGGGGGGGGGGGGGGGGGGGGGGGCFGGGGGGGGGGGGGGGGGGFGGGGGGGGGGGGGGGFFGGGGGFGGGGGACEGGGEGFGF>FGGGGGGGFFGGGGGGGGGGGGGGGGG6@EGGGGGGGGGGCCGGFGGGGC:;FEGGGGGGGG7
@M01751:259:000000000-C669V:1:1102:15805:6208 1:N:0:AGAGTC
ACCGTAACAGGATTAGATACCCTGGTAGTCCACGCCGTAAACGATGTCGACTTGGAGGTTGTTCCCTTGAGGAGTGGCTTCCGGAGCTAACGCGTTAAGTCGACCGCCTGGGGAGTACGGCCGCAAGGTTAAAACTCAAATGAATTGACGGGGGCCCGCACAAGCGGTGGAGCATGTGGTTTAATTCGATGCAACGCGAAGAACCTTACCTACTCTTGACATCCACGGAATTCGGCAGAGATGCCTTAGTGCCTTCGGGAACCGTGAGACAGGTGCTGCATGGCTGTCGTCAGCTCGTGTT
+
CCCCCGGGGG@CFGGGGGGGGGCGGGGGGGGGGGGGGGGGGGGGGGGGGGGGGGGGGGGGGGGGGGGGGGGGGGGGGGGGGFGGGGGGGGGEGGGGGFEFCGCEEGGGGGFGGGGGGGGGGGDGGGGGEFGGGGGGFFFFGGGGGGGGGGGGGGGGGDGGDEFGFGG:CFGEF<FCGDGGFFCGGGGGGFCEGGGGGGCGGGGGGCGFGGGGGFFGGGGGFGGF8CEGGGGGCF>DEG5F6+2+<ACCFGFGFCFFGGDGGGFGGGGC+:@FGC+8CE60<CCFEGG?FGC>CC2<87:57
@M01751:259:000000000-C669V:1:1102:19924:6235 1:N:0:AGAGTC
ACCGTAACAGGATTAGATACCCTGGTAGTCCACGCCGTAAACGTTGGGCGCTAGATGTAGGGACCTTTCCACGGTTTCTGTGTCGTAGCTAACGCATTAAGCGCCCCGCCTGGGGAGTACGGCCGCAAGGCTAAAACTCAAAGGAATTGACGGGGGCCCGCACAAGCGGCGGAGCATGCGGATTAATTCGATGCAACGCGAAGAACCTTACCAAGGCTTGACATACACCGGAAACGGCCAGAGATGGTCGCCCCCTTGTGGTCGGTGTACAGGTGGTGCATGGTTGTCGTCAGCTCGTGTC
+
CCCCCGGGG9F<FFGCFGGGGGDGGFGGGE-CFGGGGG@7DFEFGDFGGGG7FE@FAFGGGGF7FEGFGDCGGEFGEGGGDFDFFFG@EGFFFGGGDF?A<EGGCCGGGGGGGGGCEFGGGGGCFGCCE@E8DG9AE=FADCGGGGGG?=BFEEGGGGG:ECGGGFGGF7<*=<EA:C?E*:C8CFFECFGGGG7+2*8EGDGGGGGGFGG+<<F5EGGGGGGG7CCF?EGGC>CGCGDCFG*AF9?+0C8?EGDEFG2A?@+:*/;2<CCGC?F58*<6FF*AFEECEC**1C++**/**
@M01751:259:000000000-C669V:1:1102:16692:6244 1:N:0:AGAGTC
GTCAAACGTCATCCCCACCTTCCTCCGGTTTGTCACCGGCAGTCTCCTTAGAGTGCCCACCATAACGTGCTGGTAACTAAGGACAAGGGTTGCGCTCGTTACGGGACTTAACCCAACATCTCACGACACGAGCTGACGACAGCCATGCAGCACCTGTGTCAGAGTTCCCGAAGGCACCAATCCATCTCTGGAAAGTTCTCTGCATGTCAAGGCCTGGTAAGGTTCTTCGCGTTGCTTCGAATTAAACCACATGCTCCACCGCTTGTGCGGGCCCCCGTCAATTCATTTGAGTTTTAACCTT
+
CCCCCGGGGGGGGGGGGGGGGGGGGGGGGGGGGGGGGGGGGGGGGGGGGGGGGGGGGGGGGGGGGGGGGGGGGGGGGGGGGGGGGGGGGGGGGGGGGGGGGGGGGGGGGGGGGGGGGGGGDEFFGGGEGGGGGGGGGDGDGDGGGGGGGGDFFGGGGCGGGG9FGGGGGGGDGGGGGGGGGGGGGG<FGGGGGGGGGGGGGGGGGGGGGGGGGFGFGFGGGGGGGGGFGGGGGFGGGGEF+?EGFGGGGGGGGGFF?CGFEG>E@86@EGDGDGGDEGGC=EFFDGFGFC8<AFCEGGGGG
@M01751:259:000000000-C669V:1:1102:21651:6276 1:N:0:AGAGTC
ACCGTAACAGGATTAGATACCCTGGTAGTCCACGCCGTAAACGATGTCGACTTGGAGGTTGTTCCCTTGAGGAGTGGCTTCCGGAGCTAACGCGTTAAGTCGACCGCCTGGGGAGTACGGCCGCAAGGTTAAAACTCAAATGAATTGACGGGGGCCCGCACAAGCGGTGGAGCATGTGGTTTAATTCGATGCAACGCGAAGAACCTTACCTACTCTTGACATCCACGGAATTCGGCAGAGATGCCTTAGTGCCTTCGGGAACCGTGAGACAGGTGCTGCATGGCTGTCGTCAGCTCGTGTT
+
CCCCCGGGGGGGGGGGGGGGGGGFFGGGGGGGGGGGGGGGGGGGGGGFGGGGGGGGGGGGGGGGGGGGGGGGGGGGGGGGGGGGGGGGGGGGGGGGGGGGGGGGGGGGGFGGGGGGGGGGGGGGGGGGFGGGGGGGGGGFGGFGGG?GGGGGGGGGGGDCC7<FGFGEEGGGGGFGGGGCFCFGGGGGGGGD9FGGGGGGGGGGGGGCFGGGGGGFGGGGGGGGGGGDEGGFFGGGGGGGGGGGGGFEGGGCGGGFCGGDEGGGG>GD9FF@FGGGGGF8:CFGFEEGFGFGGGGGDGGGG
@M01751:259:000000000-C669V:1:1102:17571:6307 1:N:0:AGAGTC
ACCGTAACAGGATTAGATACCCTGGTAGTCCACGCCGTAAACGATGTCGACTTGGAGGTTGTGCCCTTGAGGCGTGGCTTCCGGAGCTAACGCGTTAAGTCGACCGCCTGGGGAGTACGGCCGCAAGGTTAAAACTCAAATGAATTGACGGGGGCCCGCACAAGCGGTGGAGCATGTGGTTTAATTCGATGCAACGCGAAGAACCTTACCTACTCTTGACATCCAGAGAACTTTCCAGAGATGGATTGGTGCCTTCGGGAACTCTGAGACAGGTGCTGCATGGCTGTCGTCAGCTCGTGTT
+
CCCCCCB@FC<C<FECFCFD@@F@DFEEFDFEDGGGE@C;@FFC@CFCF<CC@FFC,@F@FFEGFA@CFGGGFGEGDEEGCACCF:FC?,CC:=C=?FBEECFGG7FGGGGFECEFGFGGEFFEFGGGFBADCFGFBC8DFBFCFFC9FB:FD@C@CEEGGGGGGDGCBE7FGCCFCEEFGG@<FEGGGGFGCGGGGGGG>;CFFGGF:CCFGG?<@9EGGGG6FGDG6CFGGE:EF?FFF7CFC?FG8CC?FGDFCGCE>CFFFGGFEG8C>GFCG???7:FCFEGCF:C@C6@8EC:76
@M01751:259:000000000-C669V:1:1102:5505:6317 1:N:0:AGAGTC
GTCAAACGTCATCCCCACCTTCCTCCGGTTTATCATCGGCAGTCTCCTTTGAGTTCCCGGCATCACCCGCTGGCAACAAAGGATAAGGGTTGCGCTCGTTGCGGGACTTAACCCAACATTTCACAACACGAGCTGACGACAGCCATGCAGCACCTGTCTCAGAGTTCCCGAAGGCACCAAAGCATCTCTGCTAAGTTCTCTGGATGTCAAGGCCAGGTAAGGTTCTTCGCGTTGCATCGAATTAAACCACATGCTCCACCGCTTGTGCGGGCCCCCGTCAATTCATTTGAGTTTTAACCTT
+
CCCCCGGGGGGGGGGGGGGGGGGGGGGGGGGGGGGFGGGGGGGGGGGGGGCGDFGGGGDGGGGGGFGGGGGGGGFGGGGGGGGGGGGGGFFGGGGDFGGGGGGGGGGGGGGGGGGGGGGGGGGGGGGGGGGGGGGGGGEGGGGGGGGGGGGGGGGGGGFGFGGGGGGGGCGGGGGGGFCG7CGGGGGGGGGGGGGGGGGGGGEGGGGFFGC7EGGGGFCFGGGFGGGGGGGEEGGG9BEGGGGGGGGGGFCFGFFGGGGGEEGGGGGGGDCDEEEGGGGEC9EC+<F?90*<7CFGGGGGG
@M01751:259:000000000-C669V:1:1102:19244:6390 1:N:0:AGAGTC
GTCAAACGTCATCCCCACCTTCCTCCGGTTTATCACCGGCAGTCTCCTTTGAGTTCCCGACCGAATCGCTGGCAACAAAGGATAAGGGTTGCGCTCGTTGCGGGACTTAACCCAACATTTCACAACACGAGCTGACGACAGCCATGCAGCACCTGTCTCACGGTTCCCGAAGGCACTGAGGCATCTCTGCCAGATTCCGTGGATGTCAAGAGTAGGTAAGGTTCTTCGCGTTGCATCGACTTAAACCACCTGCTCCACCGCTTGTTCGGGCCCCAGTCAATTCATTTGCGTTTTAACCTTT
+
CCCCCEE7FD@FGFFG@EGFFGG@<CBCBCEFFFCEEFCCEGACEFFFGDGFGFGC<FCCFGG@7,8:CCFFGGGGGGC8FGGGF99CFC@D7CECGGFGGEGEGGCGEFAFGDGC<BGGG9FF<CBG7>+>F<FE:CCFC@7F=CCFABFGGGGCE;B9DCFG7CCFFG@F@EAFCC<87:F7CGFCFC<EE@><<CFA<<7FFFGEF:FCCF::FCC@FFF:C@C*F8EE*2+30*;*:EFE+<;*2*;8E6?::FFGGGC@F+0CEGG:CC*/<C9+<F?EC@@++::CE>+2++A7<
@M01751:259:000000000-C669V:1:1102:18417:6401 1:N:0:AGAGTC
ACCGTAACAGGATTAGATACCCTGGTAGTCCACGCTGTAAACGATGTCGACTTGGAGGTTGTTCCCTTGAGGAGTGGCTTCCGGAGCTAACGCGTTAAGTCGACCGCCTGGGGAGTACGGCCGCAAGGTTAAAACTCAAATGAATTGACGGGGGCCCGCACAAGCGGTGGAGCATGTGGTTTAATTCGATGCAACGCGAAGAACCTTACCTACTCTTGACATCCACGGAATTCGGCAGAGATGCCTTAGTGCCTTCGGGAACCGTGAGACAGGTGCTGCATGGCTGTCGTCAGCTCGTGTT
+
CCCCCGGGGGGFGGGGGGGGGGGGGGGGGGGGGGGGGGGGGGGGGGGGGGGGGGGGGGGGGGGGGGGGFGGGGGGGGGGGGGGGGGGGGGGGGGGGGFGGGGGGGGGGGGGGGCFGGGGGGEGGGGGGGGGGGGGFGGGGGGGGGGGGGEGGGGGGGGGGGGGGGGGGGGGGCGGGGGGGGGCGGFGGGGGGGGGGGGGGGDEGGGGGGGGGGEGFGEFGGGGGGGGGGGGGGGGGGGGGGGGGGGGGGGGGGFGGGGG5CGGGE>CE?F6CFGGGGFF6CFGGGCFCGG88C6<CCECGC
@M01751:259:000000000-C669V:1:1102:4206:6410 1:N:0:AGAGTC
GTCAAACGTCATCCCCACCTTCCTCCGGTTTGTCACCGGCAGTCTCCTTAGAGTGCCCACCATAACGTGCTGGTAACTAAGGACAAGGGTTGCGCTCGTTACGGGACTTAACCCAACATCTCACGACACGAGCTGACGACAGCCATGCAGCACCTGTGTCTTAGTTCCCGAAGGCACCAATCCATCTCTGGAAAGTTCTCAGCATGTCAAGGCCAGGTAAGGTTCTTCGCGTTGCTTCGAATTAAACCACATGCTCCACCGCTTGTGCGGGCCCCCGTCAATTCATTTGAGTTTTAACCTT
+
B@<CCFGGGG7FFE8FFECFCCFFFGGGGGDGEFGGG77B:@C<CF,C<EFGCFDFGD?FBE<F@FFFEFGGGCEGFGDFFFGFGGGCGGG7EGCFFGGGGE:F:CFGFFCEFGGG><F?FCFFFECFGGB@CCDCDCFEGGFGGCAE9<>BFGCCD<=FA,8=@=DFFEGEGGGAFGG73FEFCA9FFGFGGDC<F,,@,@:377F@FG?EFCCFGGFCCFA<F::+*1=11C*,C,=<F782220;C5/@?FG7C8C@CCE85C@CE8?E>ECEC*/1A<EC:00<+08:CCFG69?:<
@M01751:259:000000000-C669V:1:1102:4897:6415 1:N:0:AGAGTC
GTCAAACGTCATCCCCACCTTCCTCCGAGTTGACCCCGGCAGTCTCCCATGAGTCCCCACCCGAAGTGCTGGCAACATGGAACGAGGGTTGCGCTCGTTGCGGGACTTAACCCAACATCTCACGACACGAGCTGACGACAACCATGCACCACCTGTACGCGACCAACTAAATGACACCCCATCTCTGGGATTCCACCGCGCATGTCAAGCCTTGGTAAGGTTCTTCGCGTTGCATCGAATTAATCCGCATGCTCCGCCGCTTGTGCGGGCCCCCGTCAATTCCTTTGAGTTTTAGCCTTGC
+
CCCCCGGGGGGGGGGGGGGGGGGFGFGGGGGGGGGGGGGGGGGGGGGGGGGGGFGGGGGGGGGGGGGGGGGGGGGGGGGGGGGGGGECFGGGGGGGGFFGGGGGDGGGGGGGGGGGGGGFGGGGGGGGGGGGGDFGGGGGGGGGFFG@FGGGGGGGGGGGECGGGFGGGGGGGGGGGFGFGFGGGGCFGGGGGGGGGDEGD:EEGGGGGGGGGGGGGDGC9<<CGGGGGGEGGGC98@8EGGGGGGEG>ECF+@FGGEEGGG>F8FECEEC>EGDEE=CFGGF7@FFFFCFGGGGDCFG++
@M01751:259:000000000-C669V:1:1102:26704:6443 1:N:0:AGAGTC
ACCGTAACAGGATTAGATACCCTGGTAGTCCACGCCGTAAACGATGATTACTAGCTGTCCGGGGACTTGGTCTTTGGGTGGCGCAGCTAACGCATTAAGTTATCCGCCTGGGGAGTACGGTCGCAAGATTAAAACTCAAAGGAATTGACGGGGGCCTGCACAAGCGGTGGAGCATGTGGTTTAATTCGAAGCAACGCGCAGAACCTTACCAGCGTTTGACATGTCCGGACGGCTTCGTGAGATCGATTTCTTCCCTTCGGGGACTGGAACACAGGTGCTGCATGGCTGTCGTCCGCTCGTG
+
CCCCCGGGGGGDFGGCFFGGGGCFGGGGGGAFFGGGCGGGGGEGGGGD,CFFEGF@FFGGGGGG7FFGGDEFGEAFF>FGEFGEGEDFE?FFEGGDFGGGGGGGF>F@?FFFG>FDEFFEEDEEGGGGGGADGCF=BF@,C<BF8<FFGGGGGGGGGGG:FA3FF15>:C>FFE,C,@EG7,3@BFGG9FGGGDGGGGGF:CE7FGGGFGGFFGGGGCFFCFCGCFGG*?88>CE0/*228C+<8>@FFGGGGFGGFGGDDE*:CFGGDF@FF8*<EGGFD:FFCF?*;3/2**/?CEE/*
@M01751:259:000000000-C669V:1:1102:18904:6447 1:N:0:AGAGTC
GTCAAACGTCATCCCCACCTTCCTCCGGTTTATCACCGGCAGTCTCCTTTGAGTTCCCGACCGAATCGCTGGCAACAAAGGATAAGGGTTGCGCTCGTTGCGGGACTTAACCCAACATTTCACAACACGAGGTGACGACAGCCATGCAGCACCTGTCTCACGGTTCCCGAAGGCACTAAGGCATCTCTGCCGAATTCCGTGGATGTCAAGAGTAGGTAAGGTTCTTCGCGTTGCATCGAATTAAACCACATGCTCCACCGCTTGTGCGGGCCCCCGTCAATTCATTTGAGTTTTAACCTTT
+
CCCCCGGGGGGGGGGGGGGGGGGGGGDGGGGGGGGGGGGGGGGGGGGGGGGGGGGGGGGGGGGFCFFGGGGGGGGGGGFGFGGGGGGGGGGGGGGGGGGGGGGGGGGGGCGGGGGGGGGGGGGGGGGGGGGDGGGGGGGGGGGGGGGGGGGGGGGGGGGFFGGGGGGGGGGGECGGGGGGGFDGGGGGGGGGGGGGGGGGFGGGGGGGGGGGGGGGGGGGGCCFGGGGEGGGGGFEFCFFEFFGGFGGGGDGGFGFGFGGGGEGF6C5=EGGGDEGEEGCEGGDFGG?+/:CFC7FF7<F+
@M01751:259:000000000-C669V:1:1102:20189:6472 1:N:0:AGAGTC
ACCGTAACCGGATTAGATACCCTGGTAGTCCACGCCGTAAACGATGTCGACTTGGAGGTTGTGCCCTTGAGGCGTGGCTTCCGGAGCTAACGCGTTAAGTCGACCGCCTGGGGAGTACGGCCGCAAGGTTAAAACTCAAATGAATTGACGGGGGCCCGCACAAGCGGTGGAGCATGTGGTTTAATTCGATGCAACGCGAAGAACCTTACCTACTCTTGACATCCAGAGAACTTAGCAGAGATGCTTTGGTGCCTTCGGGAACTCTGAGACAGGTGCTGCATGGCTGTCGTCAGCTCGTGGT
+
CCCCCGGGGDCFFCFFGGGGGGGGGGGGGGGGGGGGGGGGGGGGGGGGGGGGGGGFGCFGGGGGGGGGFFGFGGGGGGGGGGGGGGGGF5FEFBFGGGGGGDGGGGGGGGGGGGGGGGGGGGGGGGGG<FGGGFFFFGGFGFFGGG:BFDGGG>C:BCF*=<CFGGGC7CFGG7<:<FFGGEDFFFFFFCFCEC?EGEECGECFGGG?CGFFGG?FF?C+<ECFFCFGFGEFGFGGGGFGGGGGFGGGCGCFGFGGGGGGGG6@@EFEGG6@FF?CFF?8C7@EEDE?E*128@78C***2
@M01751:259:000000000-C669V:1:1102:11161:6556 1:N:0:AGAGTC
ACCGTAACAGGATTAGATACCCTGGTAGTCCACGCCGTAAACGATGTCGACTTGGAGGTTGTTCCCTTGAGGAGTGGCTTCCGGAGCTAACGCGTTAAGTCGACCGCCTGGGGAGTACGGCCGCCAGGTTAAAACTCAAATGAATTGACGGGGGCCCGCACAAGCGGTGGAGCATGTGGTTTAATTCGATGCAACGCGAAGAACCTTACCTACTCTTGACATCCAGAGAACTTTCCAGAGATGGATTGGTGCCTTCGGGAACTCTGAGACAGGTGCTGCATGGCTGTCGTCAGCTCGTGTT
+
CCCCCGDCFGEF8FGGGCFGGGGGGGFFGFGGGGGGGGDGGFGGGGGGGGDGGCFGGGGGFGGGGG9FFFGGGCFGGGGGGGG>CGGGGGGE@EGG7CCFFGEGGGGGDGF?FGCFDFGGGGEE+F@CDFGFGGGGGGG9FGFGF98=<CF:EGGEGGD7<:F7<CF*<7<FF*:F:>CBFG7:AEEFGGGE9CFGGGCCCECEECFGGGG?8FGGGGFFGFFFGGG>EGGGGGFGDGC5C97CGE9:8CCEFFFGGGGG5EGGGFCFGGC@*<8C9CC+<30/AE>F5;C**<9CCEFEF
@M01751:259:000000000-C669V:1:1102:27749:6633 1:N:0:AGAGTC
ACCGTAACCGGATTAGATACCCTGGTAGTCCATGCCGTAAACGTTGGGCGCTAGATGTAGGGACCTTTCCACGGTTTCTGTGTCGTAGCTAACGCATTAAGAGCCCCGCCTGGGGAGTACGGCCGCAAGGCTAAAACTCAAATGAATTGACGGGGGCCCGCACAAGCGGTGGAGCATGTGGTTTAATTCGATGCAACGCGAAGAACCTTACCTACTCTTGACATCCACGGAATTCGGCAGCGATGCCTTAGTGCCTTTGGGAACCGTGAGACAGGTGCTGCATGGCTGTCGTCAGCTCGTG
+
CCCCCGGGGDFGDDGFGDFGCFGFFCF9EFFGEFGGFFFGGC,CFDFEFFEECEC@9FC<FEF@@@D,FFFGGGGF@9<EGGFGGGG@D?FFGGGFFCGFC,CE,CFFED7<<F>F:CFFDGE7:>:3FCC@,=D9>AD,BFFED9E9,CFG77FFC*>>CCGGCCAC:=C>FGGGGF,F:<:7F@F>:FG,<::F@74CEG>>CCCFFGG++2CF+CE?FFFGC@C65>8CGGGGGGGG*:C88A+0AFFFC+<0+++3;;FGEEEFFGG0;88<CECCC8CGGG8CFE***2CF+CECF
@M01751:259:000000000-C669V:1:1102:3762:6679 1:N:0:AGAGTC
ACCGTAACAGGATTAGATACCCTGGTAGTCCACGCCGTAAACGATGTCGACTTGGAGGTTGTTCCCTTGAGGCGTGGCTTCCGGAGCTAACGCGTTAAGTCGACCGCCTGGGGAGTACGGCCGCAAGGTTAAAACTCAAATGAATTGACGGGGGCCCGCAAAAGCGGTGGAGCATGTGGTTTAAGTCGATGCAACGCGAAGAACCTTACCAACGCTTGACATCCACGGAATTCGGCAGAGGTGCCTTAGTGACTTCGGGAACCGTGAGACAGGTGCTGCATGGCTGTCGTCAGCTCGCTTT
+
ACC-AFGGFGFGGGDFGGGC@FCF@FEFE-CAFF+CFGFG<C7@FG6,;,+8:F@<<BFD<@FEFFDAFDGG<FFGEGG,:E@:=:7,<,<?>FE7?:EF,=C@+>==FD7D@:CFG9CD+++@CC>@3>FGA>,,3,@DF3D99@@A,:<E:***=B*<*4CCGDG<@FC*8C,88,8,<<FF,7,<*8<E7<88CEGEGC685C+CFF++;*/A>*2C<9E;0+C*2:1<+AE*:*2**+*00<<09<++:A+28CGGE>A:***/+3;88FCF9998+<**2/;CE*;*;C9CE**27
@M01751:259:000000000-C669V:1:1102:4907:6704 1:N:0:AGAGTC
ACCGTAACAGGATTAGATACCCTGGTAGTCCACGCCGTAAACGATGTCGACTTGGAGGCTGTTCCCCTGAGGAGTGGCTTCCGGAGCTAACGCGTTAAGTCGACCGCCTGGGGAGTACGGCCGCAAGGTTAAAACTCAAATGAATTGACGGGGGCCCGCACAAGCGGTGGAGCATGTGGTTTAATTCGATGCAACGCGAAGAACCTTACCTGGCCTTGACATCCAGAGAACTTAGCAGAGATGCTTTGGTGCCTTCGGGAACTCTGAGACAGGTGCTGCATGGCTGTCGTCAGCTCGTGTT
+
CCCCCGGGGGGGGGGGGGGGGGGGGGGGGGGGGGGGGGGGGGGGGGGGGGGGGGGGGGGGGGGGGGGGFFGGGGGGGGGGGGGGGGGGGGGGGGGGGGGGGGGGGGGGGGGGGGGGGGDGGDGGGGGGGGGGGGGGGGGFFGGGGGGGGGGGGGGGGGGGGGGGGGGFFGGGGGGGGGGGGGGGGGGGGFFGCFGGCGGGGEGGGGGGGFGGGGGGGGGGGGGGGGGGGGGGGGCFGD?EC@7C9CGFGGGGGGGGGGGDGGG9EFGFFC8CFGD6@9FCFEFFFCFGFFGCEG++;7=CE
@M01751:259:000000000-C669V:1:1102:14720:6744 1:N:0:AGAGTC
ACCGTAACCGGATTAGATACCCTGGTAGTCCACGCCGTAAACGATGAATGCTAGCTGTTGGGGTGCTTGCACCGCAGTAGCGCAGCTAACGCTTTAAGCATTCCGCCTGGGGAGTACGGTCGCAAGATTAAAACTCAAAGGAATTGACGGGGGCCCGCACAAGCGGTGGAGCATGTGGTTTAATTCGATGCAACGCGAAGAACCTTACCTACTCTTGACATCCAGCGAACTTAGCAGAGATGCTTTGGTGCCTTCGGGAACGCTGAGACAGGTGCTGCATGGCTGTCGTCAGCTCGTGTTG
+
CCCCCGGGGGGEGGGGGGGGGGGGGGGGGGFGGGGGGGGGGGGGGGGGGGGGGGGGGGGGGGGGGGGGGGGGGGGGGGGGGGGGGGGGGGGGGGGGFGGGGGFGGGGGGGGGGGGGGGGGGGGGGGGGGGGGFGGGGGGGGGGGGGGGGGGGGGGGGGGEGGGGGGDGGGGGGGGGGGGGGGGGGGGGGGGGGGGGGGGGGGGGGGGGGGFDGGGGGFGGGGGG6@EGCGGGGGGGG?C8EGGGGGGGGFFFGGGGGGEGFGGGGDGFGGGGGGGGFGGGGGGGGGGDGGGCGGGCGGFG5
@M01751:259:000000000-C669V:1:1102:20875:6899 1:N:0:AGAGTC
GTCAAACGTCATCCCCACCTTCCTCCGGTTTATCACCGGCAGTCTCCTTTGAGTTCCCGACCAAATCGCTGGCAACAAAGGATAAGGGTTGCGCTCGTTGCGGGACTTAACCCAACATTTCACAACACGAGCTGACGACAGCCATGCAGCACCTGTCTCACGGTTCCCGAAGGCACTAAGGCATCTCTGCCGAATTCCGTGGATGTCAAGAGTAGGTAAGGTTCTTCGCGTTGCATCGAATTAAACCACATGCTCCACCGCTTGTGCGGGCCCCCGTCAATTCATTTGAGTTTTAACCTTT
+
CCCCCGGGGGGGGGGGGGEGFFGGGCGGFGGGGGFGFGEGGGGGCFFGGGGDG@DEGGGDGG@F6::B@FGGGGFGGGGGFGGFFGGGGGGGGGGGGGGGGGGGEEGGGFFGGGGGFFGGGGGGGGGCGGGGGGGFEEGGGGGGGGFFFF<FFFFGG=,,FFGF<>FGG@FCEFDFGGGGFG7FBCFFFGGGGGCFFGGGGDEGGGGGCCG7F:FGGGGFFGGGGFFGEGGG8>C<CEC@FECCFE?EFFGF6+@E6E>EG8CGGFFECEGGGGDG>EC*<09CCEF+0;EFGC<87EEF+
@M01751:259:000000000-C669V:1:1102:8947:6910 1:N:0:AGAGTC
ACCGTAACCGGATTAGATACCCTGGTAGTCCACGCCGTAAACGATGTCGACTTGGAGGTTGTTCCCTTGAGGAGTGGCTTCCGGAGCTAACGCGTTAAGTCGACCGCCTGGGGAGTACGGCCGCAAGGTTAAAACTCAAATGAATTGACGGGGGCCCGCACAAGCGGTGGAGCATGTGGTTTAATTCGATGCAACGCGAAGAACCTTACCTACTCTTGACATCCACGGAATCTGGCAGAGATGCCTCAGTGCCTTCGGGAACCGTGAGACAGGTGCTGCATGGCTGTCGTCAGCTCGTGTT
+
CCCCCGGGGDFFGGGGGGGGFGGGGGGGGGGGGGGGGGGGGGGGGGGGGGEGGGGGDGGGGGGGGGGGGGGGGGGGGDFGGGGGGGGGGGGCGGGGGGGGFCFDFGGGGGGGG>7FGGGGGGGGGGGGGGGGFFGFFGGGGGFFGGGGGGGDDGGGGGDDCEGGGGGGGCGGGCFGFGGGFGGGGGGG?EFDDGGGGGGGGGDFFGGGGGFCFGFGGGC:E?CGGGGD5EGFFFGGGGGGGGGGGGGFGGGGGGGGGEGGGECCGGGGGGGGGG6ACFC@EFGGGDCCGDGG=FGGGCFGF
@M01751:259:000000000-C669V:1:1102:21505:7017 1:N:0:AGAGTC
ACCGTAACCGGATTAGATACCCTGGTAGTCCACGCCGTAAACGATGTCAACTAGCCGTTGGGAGTCTTGAACTCTTAGTGGCGCAGCTAACGCATTAAGTTGACCGCCTGGGGAGTACGGCCGCAAGGTTAAAACTCAAATGAATTGACGGGGGCCCGCACAAGCGGTGGAGCATGTGGTTTAATTCGAAGCAACGCGAAGAACCTTACCAGGCCTTGACATCCAATGAAATTTCCAGAGATGGATTGGTGCCTTCGGGAACATTGAGACAGGTGCTGCATGGCTGTCGTCAGCTCGTGTC
+
CCCCCGGGGGGFEEGGGGGFGGGGGGGGGGGGGGGGGGGGGGGGGGGGGGGGGGGGGGGGGGGGFGFGGGGGGGGGGGGGGGGGGGGGGGGGGGGGGGGGGGGGGGGGEGGGGGGGGGGGGDFFGGGGGGGGGGGGGGGGGGGGGG9FGGGGGGDEGGFGCGGGGGG=FEFGGGGGCGGGGGGGGGGGGGGGGGGGGGGGGGGGGGGGG@FFGGGGGGFGGGFGGGGFGFFGGFGGGGFGGCFFFGFGGGGGGGGFFGGGGGGFFCGGGGGGGGGGGGGGGGGGGGCCGG*58C@FE55**
@M01751:259:000000000-C669V:1:1102:10713:7031 1:N:0:AGAGTC
GTCAAACGTCATCCCCACCTTCCTCCGAGTTGACCCCGGCAGTCTCCTATGAGTTCCCACCATAACGTGCTGGCAACATAGAACGAGGGTTGCGCTCGTTGCGGGACTTAACCCAACATCTCACGACACGCGCTGACGACAACCATGCACCACCTGTATACCGACCTTGCGGGGCGACCATCTCTGGCCGTTTCCGGTATATGTCAAGCCTTGGTAAGGTTCTTCGCGTTGCATCGAATTAATCCGCATGCTCCGCCGCTTGTGCGGGCCCCAGTCAATTCCTTTGAGTTTTAGCCTTGCG
+
C<ABCFGEGG7@A<F@F:;EFFFGGGCFGFGFFF@CCCFF7F<<FDG,CEFFFFGG9<FC@EFD<ECFCCFGFE<FFDFFGGFFECF6FEEGEE=BCCGGCCEGGGCGGF99??4+4BEF?DEGGG@>+>+=@=CCFCEEGDC:ECA8C@F8><:FCFGFGGGGDGGEF@F7CGCB:<C:@::++<,,;C??@<CEECE8@CEC:EGGC8<CFFFCEF?<CC9C+8CECEGED7:>CCF>@?FE7CCE58C7@?C*A*C?8E;6+8C>:*C?18CDC7<EFFDC7++*03<FE6F6E96+2
@M01751:259:000000000-C669V:1:1102:17458:7226 1:N:0:AGAGTC
ACCGTAACAGGATTAGATACCCTGGTAGTCCACGCCGTAAACGATGTCAACTAGCCGTTGGGATCCTTGAGATCTTAGTGGCGCAGCTAACGCATTAAGTTGACCGCCTGGGGAGTACGGCCGCAAGGTTAAAACTCAAATGAATTGACGGGGGCCCGCACAAGCGGTGGAGCATGTGGTTTAATTCGAAGCAACGCGAAGAACCTTACCTGGCCTTGACATGCTGAGAACTTTCCAGAGATGGATTGGTGCCTTCGGGAACTCAGACACAGGTGCTGCATGGCTGTCGTCAGCTCGTGTC
+
CCCCCGGGGGGFGGGGGGGGGGGGGGGGGGGGGGGGGGGGGGGGGGGGGGGGGGGGGGGGGGGGGGGGGGGGGGGGGGGGGGGGGGGGGGGGGGGGGGGGGGFGGGGGGGGGGGGGGGGGGGGGGGGGGGGCFGGGGGGGGGGGGGGGGGGGGGDGGGGGGGGGGGGGGGGGGGGFGCGGGGGCFGGGGGGGGGGGGDFGGGGGGGGGGGGGGGGGGGGGFGGGGGCFDGGGGGFGGGGGGFGGFGG6EGGGFFGFGG>CGGFFFDGGGG6FDGGGFFGEGGGGFEGCFGGFGGFGGGGG6
@M01751:259:000000000-C669V:1:1102:12993:7269 1:N:0:AGAGTC
GTCAAACGTCATCCCCACCTTCCTCCAGTTTATCACTGGCAGTCTCCTTTGAGTTCCCGGCCGGACCGCTGGCAACAAAGGATAAGGGTTGCGCTCGTTGCGGGACTTAACCCAACATCTCACGACACGAGCTGACGACAGCCATGCAGCACCTGTGTCAGAGTTCCCGAAGGCACCGATCCATCTCTGGAAAGTTCTCTGCATGTCAAGGCCTGGTAAGGTTCTTCGCGTTGCATCGAATTAAACCACATGCTCCACCGCTTGTGCGGGCCCCCGTCAATTCCTTTGAGTTTTAACCTTG
+
CBBCCFGGGGGGGGGGGGGGGGGGGGGGGGGGFGGGGFGGEFEGFFGGGGG9@EF9FGGDDGGGDGGGFGGDG,<FGGGGGGGGGGGGGGGGGGEEGGGGGGGGGGGGGGGGGGGGGGGGGDAE=FCEEGGGGGGFCGG@CFGGGGGGAFE<AFGFFGGGGFGGFAF:FCCEGGFGGGDGEGGG?EGGGGGGGFGGGFFGGGGGGGCFGCCC7FCFGGGCFG:,<FECF>GGDE:F<CG6EGGCFGDGFFFEDC@EFGF88EEGC8CEE8CEE5CCCCC=FGF+3CFCC5CCFG?FFCFG+
@M01751:259:000000000-C669V:1:1102:3999:7283 1:N:0:AGAGTC
GTCAAACGTCATCCCCACCTTCCTCCGAGTTGACCCCGGCAGTCTCCGATGAGTCCCCGGCATCACCCGCTGGCAACATCGAACGAGGGTTGCGCTCGTTGCGGGACTTAACCCAACATCTCACGACACGAGCTGACGACAACCATGCACCACCTGCGCAGGACCCTTGCGGACCCACCATCTCTGGAGGATTTCCCTGCATGTCAAGCCTTGGTAAGGTTCTTCGCGTTGCATCGAATTAATCCGCATGCTCCGCCGCTTGTGCGGGGCCCCGTCAATTCCTTTGAGTTTTAGCCTTGCG
+
CCCCCGGGGGGGGGGGGGGGGGGGGGGGGGGFGGGGGGGGGGGGFGGFGGGGGGGGGGGGGGGGGGGGGGGGGGGGGGGGGGGGGGGGGGGGGGGGGGGGGGGGGGGGGGGGGGGGGGGGGGGGGGEC@FGEGGGGGGGGGGGDGGGGGGGGGGGGGEGGGGGGGGGGFGGGGGGGGGGGGGFGGGGFGGGGGGGGGGGGGGGGGGGGGGGGGDFGGGGFCFGGGGGGGGGGFGGGGGFCFCEFFGFGECGGGGGGGGGG>8:8FGGDGGGGGGGGGGGGGGGGFC+AFGFGGGGFGG6C7
@M01751:259:000000000-C669V:1:1102:25368:7295 1:N:0:AGAGTC
ACCGTAACAGGATTAGATACCCTGGTAGTCCACGCCCTAAACGATGTCTACTAGTTGTCGGGTTTTAATTAACTTGGTAACGCAGCTAACGCGTGAAGTAGACCGCCTGGGGAGTACGGTCGCAAGATTAAAACTCAAATGAATTGACGGGGGCCCGCACAAGCGGTGGATGATGTGGATTAATTCGATGCAACGCGAAAAACCTTACCTACCCTTGACATGTCAGGAAGACCGGAGAGATCTGGTTGTGCCCGAAAGGGAACCTGAACACAGGTGCTGCATGGCTGTCGTCAGCTCGTGT
+
CCCCCGGGGGGFGGGGGGGGGGGGGGGGGGGGGDGGGGGGGGGGGGGGFGGGFGCFDGGGGG@7CFGFGEGGGGGGGGGGGGGDCFGGGGGGGDEGGGFGGGGGGGGGGG7ECFCFGGGGGGGEGGGCEGFGGGGGGGAAFF9FGGGFCFDGGGFFGECFGFGGEGGGGFGGGCFGGGGGGGGGGGGGGGGGFGDCFGGGDFGEGGGGDGGG8CGGFGG+AFGGGF?FG>FGGG5>8CEGGFGGGGGCEEGFGGEG5EDGGGC>FGGGFGGGD>F6CFGCEFECGGD@FGGGCC600A**:
@M01751:259:000000000-C669V:1:1102:10964:7304 1:N:0:AGAGTC
GTCAAACGTCATCCCCACCTTCCTCCGGTTTGTCACCGGCAGTCTCACTAGAGTGCCCAACCAAATGATGGCAACTAGTGACAAGGGTTGCGCTCGTTGCGGGACTTAACCCAACATCTCACGACACGAGCTGACGACAGCCATGCAGCACCTGTGTTCTGGCTCCCGAAGGCACCCTCGCCTCTCAGCAAGGTTCCAGACATGTCAAGGGTAGGTAAGGTTCTTCGCGTTGCTTCGAATTAAACCACATGCTCCACCGCTTGTGCGGGCCCCCGTCAATTCATTTGAGTTTTAACCTTGC
+
CCCCCGGGGGGGGGGGGGGGGGGGGGGGGGGGGGGGGGGGGGGGGGGGGGGGGGGGGGGGGGGGGGG9FEGGG@FGGGGGGGGGGGGGGGFGGGGGGGGGGGGGGGG9FGGGGGGGGG9FFGGGGGGGGGGGGGGGGGGGGGGGGGGGFFGGGEFGGGGGGGGFFGGGGGGGGGGGGGGGGGGGGGGGGG?GGGCGGGGGGGGGGGGGGGGGGG7CFGGGGGGFGGGGGGGCGGGEGGGGGGGFGF8CFFCGFGGGFGGDCGFFGGGC58EEGEC8CC8E?<9FGGG75CFGECEG?7?++
@M01751:259:000000000-C669V:1:1102:13674:7314 1:N:0:AGAGTC
ACCGTAACCGGATTAGATACCCTGGTAGTCCACGCCGTAAACGATGTCGACTTGGAGGTTGTTCCCTTGAGGAGTGGCTTCCGGAGCTAACGCGTTAAGTCGACCGCCTGGGGAGTACGGCCGCAAGGTTAAAACTCAAATGAATTGACGGGGGCCCGCACAAGCGGTGGAGCATGTGGTTTAATTCGATGCAACGCGAAGAACCTTACCTACTCTTGACATCCACGGAATTCGGCAGAGATGCCTTAGTGCCTTCGGGAACCGTGAGACAGGTGCTGCATGGCTGTCGTCAGCTCGTGTT
+
CCCCCGGGGGGGGGGGGGGGGGGGGGGGGGGGGGGGGGGGGGGGGGGGGGGGGGGGGGGGGGGGGGGGGGGGGGGGGGGGGGGGGGGGGGGGGGGGGGGGGGGGGGGGGGGGGDGGGGGGGGGGGGGGEFGGGGGGGGG<CFCGGGFGGGGGGGGGGGGGGGGGGGGGGGGGGGGGGGGGFFGGGGGGCGGGGCGGGGGGGGGGGGGGGFGFGGGGGGGGGGGGGGGGGGGGGGGGGGGGGGGFGGGFGGGGCEGFFEECGGFECFGGGGGGGGFF7CGFGGGGGGGGGCC@EGGGGGGGG
@M01751:259:000000000-C669V:1:1102:5934:7324 1:N:0:AGAGTC
ACCGTAACCGGATTAGATACCCTGGTAGTCCACGCCGTAAACGATGTCGACTTGGAGGTTGTTCCCTTGAGGAGTGGCTTCCGGAGCTAACGCGTTAAGTCGACCGCCTGGGGAGTACGGCCGCAAGGTTAAAACTCAAATGAATTGACGGGGGCCCGCACAAGCGGTGGAGCATGTGGTTTAATTCGATGCAACGCGAAGAACCTTACCTACTCTTGACATCCACGGAATTCGGCAGAGATGCCTTAGTGCCTTCGGGAACCGTGAGACAGGTGCTGCATGGCTGTCGTCAGCTCGTGTT
+
CCCCCGGDGGG:@FAGFGGGGGFFGFGFGGFGGGDFFGGEGGDGGGGA<DD@FGGEDGGGGECFGEDGGGGGFGGGGDGCGCGDFEBFCFFCFG>FCFGGECGGDGGGGGFGG7FG@EFDCF=CBFGD>EGGDGGGGGFGGGGGGF?FGEDCGGGGGCF@<EGCCCB<FGBEGF9FGFFCBFGFFGEFEFFDC:7>EGGGGGGCGGFFGFFFG?:EDEGGGGGDCGGD8?FFG50*2:FGGCCCG+A?FCCEFGGG*:E*8@FGGCGGGFGGGGG8E+C8CC87E>;F8*:;EC+31:C::
@M01751:259:000000000-C669V:1:1102:14607:7343 1:N:0:AGAGTC
ACCGTAACAGGATTAGATACCCTGGTAGTCCACGCCGTAAACGATGTCGACTTGGAGGTTGTTCCCTTGAGGAGTGGCTTCCGGAGCTAACGCGTTAAGTCGACCGCCTGGGGAGTACGGCCGCAAGGTTAAAACTCAAATGAATTGACGGGGGCCCGCACAATCGGTGGAGCATGTGGTTTAATTCGATGCAACGCGAAGAACCTTACCTACTCTTGACATCCACGGAATTCGGCAGAGATGCCTTAGTGCCTTCGGGAACCGTGAGACAGGTGCTGCATGGCTGTCGTCAGCTCGTGTT
+
CCCCCGGGGGDCFGEGGGGGGGGGGGGGGGGGGGGGGGGGGGGGGGGGGGGGGFGGGGGGGGGGGGGGGGGGGGGGGGGGGGGGGGGGGGGGGGGGCFGGGGGGGGGGGGGGGGGGGGGGGGGGGGEGGGGGGGGFGGDGGGGGGGGGGGGGGGGGGGGGGGGGGGGGGGGCFGGGGGGGGGGGGGGGFGGDGGGGGGGGGGGGGGGGGGGGFGGGGC:ECGCFEFGDGGGCFFFC5EGGGFFGGGFCGGGGGGGGGGGEGGGGGGGEGGG?FGFGGGGGGGGGGGFGGGFGGGCFG5*:6
@M01751:259:000000000-C669V:1:1102:20511:7386 1:N:0:AGAGTC
ACCGTAACAGGATTAGATACCCTGGTAGTCCACGCCGTAAACGATGAATGCCAGCCGTTGGCCTGCTTGCAGGTCAGTGGCGCCGCTAACGCATTAAGCATTCCGCCTGGGGAGTACGGTCGCAAGATTAAAACTCAAAGGAATTGACGGGGGCCCGCACAAGCGGTGGAGCATGTGGTTTAATTCGAAGCAACGCGCAGAACCTTACCATCCCTTGACATGGCATGTTACCTCGAGAGATCGGGGATCCTCTTCGGAGGCGTGCACACAGGTGCTGCATGGCTGTCGTCAGCTCGTGTCG
+
CCCCCGGGGGFFGGGGGGGGGGGGGGGGGGCGGGGGGGGGGGGGGGGGGGGGGGGGGGGGGGGGGGGGGGGGGGGGGGGGGGGGGGGGGGGG7FGGFGGGGGGGGGGGGGGGGGGGGGGGGDGGGGGGGGGGGGGGGGGGGFFGGGGGGGGGGGGGGGCFEGGGGGGGGFGGGGGGGGGGGGGGGGGGGGGGGGGGGG@EGGGGGGGGGGGGGGGGGGGGGFGGGGGGGGGGFGG8EGGGGGGGGGGGGGGGGGGGG5CEGGGGGGGGGGGGGGGGGGFGGGGGGGGGGGGDGGGGEGGGD
@M01751:259:000000000-C669V:1:1102:27121:7450 1:N:0:AGAGTC
ACCGTAACAGGATTAGATACCCTGGTAGTCCACGCCGTAAACGATGTCGACTTGGAGGTTGTTCCCTTGAGGAGTGGCTTCCGGAGCTAACGCGTTAAGTCGACCGCCTGGGGAGTACGGCCGCAAGGTTAAAACTCAAATGAATTGACGGGGGCCCGCACAAGCGGTGGAGCATGTGGTTTAATTCGATGCAACGCGAAGAACCTTACCTACTCTTGACATCCACGGAATTCGGCAGAGATGCCTTAGTGCCTTCGGGAACCGTGAGACAGGTGCTGCATGGCTGTCGTCAGCTCGTGTT
+
CCCCCGGGGGGFFFFCGGGGGGGCFGGGGGGGGGGGGGGGGFGGGGGGGGEGGGGGGGGGGGGGGFGGGGFG8CFEGGGFGGGGGGGGGGGGGDGGGGGGGGEGECCGGFFGGGGGGGGGGGFEGGGGGGGGGFFGGGGGGGGGGFFF9FGGGEGECFGGGGGFCFEGGGGBC@FGGGGGFFGGGGGGGFGDGGGGGGGGEEGGGGGFFGGGC6:FGGGGG9CFFFEEEEGGGGDGGEFCCFCG@EGGGGFGGGC?FGGGGGGCECGGGFFGGGFFGGGGF7EFFCC9A*;5CCFC=EGFF
@M01751:259:000000000-C669V:1:1102:13867:7459 1:N:0:AGAGTC
GTCAAACGTCATCCCCACCTTCCTCCGGCTTATCACCGGCGGTTCCTTTAGAGTACCCAACTAAATGATGGTAACTAAAGGCGAGGGTTGCGCTCGTTGCGGGACTTAACCCAACATCTCACGACACGAGCTGACGACAGCCATGCAGCACCTGTGTTCCAGTCCCCGAAGGGAAGAGATCCATCTCTGGAAATCGTCCGGACATGTCAAACGCTGGTAAGGTTCTGCGCGTTGCTTCGAATTAAACCACATGCTCCACCGCTTGTGCAGGCCCCCGTCAATTCCTTTGAGTTTTAACCTT
+
CCCCCGGGGGGGGGGGGGGGGGGGGGGGGGGGGGGGGGGGGGGGGGGGGGGGGGGGGGGGGGGGGFGFGGGGGGGGGGGFGGGDGGGGGGGGDEGGGGDGGGGGGGG9FGGGGGGGGGGGGGGGGGGGGGGGGGGGGGGGGGGGGGGGGGFGGGGGFFGFCGGGGGGGGDGGG>FGGGGGFGGGFCFCFFGGGGGGGGGGEEGGFGGGGFGGGGGEGGGGGGGGGGGGGGGGGDGGGGGGDGGGGGFGGCFGGG9<FCFGGGDEDGGGF9EGGGGGGGEC87<FDGGGG7CCFEG?EDCFF
@M01751:259:000000000-C669V:1:1102:7087:7461 1:N:0:AGAGTC
GTCAAACGTCATCCCCACCTTCCTCCGGTTTATCACCGGCAGTCTCCTTTGAGTTCCCGACCGAATCGCTGGCAACAAAGGATAAGGGTTGCGCTCGTTGCGGGACTTAACCCAACATTTCACAACACGAGCTGACGACAGCCATGCAGCACCTGTCTCACGGTTCCCGAAGGCACTAAGGCATCTCTGCCAAATTCCGTGGATGTCAAGAGCAGGTAAGGTTCTTCGCGTTGCATCGAATTAAACCACATGCTCCACCGCTTGTGCGGGCCCCCGTCAATTCATTTGAGTTTTAACCTTT
+
CCCCCGGGGGGGGGGGGGGGGGGDGGGGGGGGGGGGGGGGGGGGGGGGGGGGGGGGGGFGGGG@88BE@FGDFGGGGFGGGGGGGFCGGFGGGG7FGGGFGGGGGGGGGGGGGGGGGGGGFGGGGGGGGGGGGGDGEGGGEGDGGGGGCGGGGGFGGCGGGFGGGGGGGGGCFGDGFGGGFGGGGGGGGGGGGFGFGGFGGGGGG@FGGBCFFCFGGGGGGGGGGGGGG5CEEGEGG>G?EGGGECFF8:CFFCFFFGGEG:CFG6FEECGDGGGGEEGEFGGGGGGGGGGGGGGGGGGG7
@M01751:259:000000000-C669V:1:1102:12765:7518 1:N:0:AGAGTC
GTCAAACGTCATCCCCACCTTCCTCCGGCTTATCACCGGCGGTTCCTTTAGAGTACCCAACTAAATGATGGTACCTAAAGGCGAGGGTTGCGCTCGTTGCGGGACTTAACCCAACATCTCACGACACGAGCTGACGACAGCCATGCAGCACCTGTGTTCCAGTCCCCGAAGGGAAGAGATCCATCTCTGGAAATCGTCCGGACATGTCAAACGCTGGTAAGGTTCTGCGCGTTGCTTCGAATTAAACCACATGCTCCACCGCTTGTGCAGGCCCCCGTCAATTCCTTTGAGTTTTAACCTT
+
CCCCCGGGGGGGGGGGGGGGGGGGGGGGGGGGGGGGGGGGGGGGGGGGGGGGGGGGGGGGGGGGGGGGGGGGG,EFGGGGGGGGGGGGGGGGGGGGGGFGGGGGGGGFGFGGGDGGGGEGGGGGGGGGGGGGGGGGGGGGGGGGGGGGGGGGGGGGGGGGGGG9CFGGGGGGGGGEGGGDEFFGGGGGGGGGGGGGGGGGGGGGGGFGGGFGGGGGGGGCGFGGGGGGGGGGGGGGGGGFFGFGCGGGGGGGGGCFF6FFEGGGCF6EF7CEGEGGCEGGGGCFGGGGF7EGGGFGFGGFG
@M01751:259:000000000-C669V:1:1102:14023:7519 1:N:0:AGAGTC
ACCGTAACAGGATTAGATACCCTGGTAGTCCACGCCGTAAACGATGAATGCCAGCCGTTGGTCTGCTTGCAGGTCAGTGGCGCCGCTAACGCATTAAGCATTCCGCCTGGGGAGTACGGTCGCAAGATTAAAACTCAAAGGAATTGACGGGGGCCCGCACAAGCGGTGGAGCATGTGGTTTAATTCGAAGCAACGCGCAGAACCTTACCATCCCTTGACATGGCATGTTACCTCGAGAGATCGGGGATCCTCTTCGGAGGCGTGCACACAGGTGCTGCATGGCTGTCGTCAGCTCGTGTCG
+
CCCCCGGGGGFEDGGGGGGFFGGGGGGGGFGGGGGGGGGGGGGGGGGGFGGGGGGGGGGGGGGGGGGGGGGGGGGGGGGGGGGGGGGGGGGGFEEGF?FFGGGGGGGGGGGGGGGGGGGGGGGGGGGGGFGGGGGGGGGGGGGGGGGGGGGGGGGGGGGGGGGGGGGGGGGGGGGGGGGGGGGGGFFGGGGGGGGGGGGGGGGGGGGGGGGGGGGGGGGFGGGG6CFGGGGGGGGGDGG/@FFGGGGGGFFGGGFGGEEEGEGDEGGGGGGFGGGGGGGGGGGGGGGGGGGDGC<EGGGGC
@M01751:259:000000000-C669V:1:1102:15774:7522 1:N:0:AGAGTC
GTCAAACGTCATCCCCACCTTCCTCCGGTTTGTCACCGGCAGTCTCATTAGAGTGCTCAACTAAATGTAGCAACTAATGACAAGGGTTGCGCTCGTTGCGGGACTTAACCCAACATCTCACGACACGAGCTGACGACAGCCATGCAGCACCTGTGTTACGGTTCTCTTTCGAGCACAGCCAAATCTCTTCGGCCTTCCGTACATGTCAAGGGTAGGTAAGGTTTTTCGCGTTGCATCGAATTAATCCACATCATCCACCGCTTGTGCGGGTCCCCGTCAATTCCTTTGAGTTTTAATCTTT
+
CCCCCGGGGGGGGGGGGGGGGGGGGGGGGGGGGGGGGGGGGGGGGGGGGGGGGGGGGGGGGGGGGGGGGGGGFGGGGGGGGGGGGGGGGGGGGGGGGGGGGDGGGGG9BFGDGGGGGGGGGGGGGGGGGGGGFGGGGDGGGGGGGFGGFGGGGGGGGGGGGGGGGGGGGGDGGG7FDGGGGGGGGGGGGGGGGGGGGGGGGGGGGGGFGGGGGGGGGGGGGGGGGGGGGGGGEGGFFEG?FFCGGGGGGGGGGFGC?FGGGGEGGGFGGGGEFGGEGGEDG@9CCFG?EGGGGGGGGGGF+
@M01751:259:000000000-C669V:1:1102:27372:7541 1:N:0:AGAGTC
ACCGTAACAGGATTAGATACCCTGGTAGTCCACGCCGTAAACGATGAATGCCAGCCGTTGGCCTGCTTGCAGGTCAGTGGCGCCGCTAACGCATTAAGCATTCCGCCTGGGGAGTACGGTCGCAAGATTAAAACTCAAAGGAATTGACGGGGGCCCGCACAAGCGGTGGAGCATGTGGTTTAATTCGAAGCAACGCGCAGAACCTTACCATCCCTTGACATGGCATGTTACCTCGAGAGATCGGGGATCCTCTTCGGAGGCGTGCACACAGGTGCTGCATGGCTGTCGTCAGCTCGTGTCG
+
CCCCCGGGGGGGGGGGGGGGGGGGGGFFGGGGGGGGDGGGGGDGFGGGGGGGGGGGGGGCFGGDFGGGGGGGFGGG8FDEGCFG>FEGCGGGCFGGGEFGGGGGFGG7FGGG7CEGGGGGGGGGGCFGGGGGGGGFG@FGGG8FC@FFCC>FGFGGDFGGGGGGGGGGGGGGGGGEFCFFGGGGGGGGFCFGGGGGCEGGGGGGGC@CGGFGFFGGGFFFGGGGGGGGG:?FGGEGEFCF7CFDG>>5C8:CC@FGGDDGGCC5EGGFFCFFGGDGGGGDFGFGGGGGGG=EGCC*1:EE5
@M01751:259:000000000-C669V:1:1102:20696:7553 1:N:0:AGAGTC
GTCAAACGTCATCCCCACCTTCCTCCGGTTTATCACCGGCAGTCTCCTTTGAGTTCCCGACCGAATCGCTGGCAACAAAGGATAAGGGTTGCGCTCGTTGCGGGACTTAACCCAACATTTCACAACACGAGCTGACGACAGCCATGCAGCACCTGTCTCACGGTTCCCGAAGGCACTAAGGCATCTCTGCCGAATTCCGTGGATGTCAAGAGTAGGTAAGGTTCTTCGCGTTGCATCGAATTAAACCACATGCTCCACCGCTTGTGCGGGCCCCCGTCAATTCATTTGAGTTTTAACCTTG
+
CCCCCGGGGGCFGGFGGFGGGGGGFGDCFGGGGGFGGGGGGGGGFGGGFGGGFGGGGGEEGGE@@@CFG,B>FG?DFAEFFGCFGGGFGFEGGGGGGCFGFFFGGGGGFDGGGGGGFGGGGGCFCFGGGGDGDAFGGGGDFCEFGCGFGGGGGGCF:CF;FCFCGGGGGGEEGFFG?FCAEFGGGFGGAEEG7FFFGCFGGGECGGGCCFGGGGGGGFGGF<FFGGG>GGGGGGDCF5C8CCGGGGGGGGGGGGFEC@FCCCCFFDCEDEGGGGDGEGEGF7:F?CG9:ECGGGGFCGG:+
@M01751:259:000000000-C669V:1:1102:7222:7571 1:N:0:AGAGTC
GTCAAACGTCATCCCCACCTTCCTCCGGTTTGTCACCGGCAGTCTCCTTAGAGTGCCCACCATAATGTGCTGGTAACTAAGGACAAGGGTTGCGCTCGTTACGGGACTTAACCCAACATCTCACGACACGAGCTGACGACAGCCATGCAGCACCTGTGTCAGAGTTCCCGAAGGCACCAATCCATCTCTGGAAAGTTCTCTGCATGTCAAGGCCTGGTAAGGTTCTTCGCGTTGCTTCGAATTAAACCACATGCTCCACCGCTTGTGCGGGCCCCCGTCAATTCATTTGAGTTTTAACCTT
+
CCCCCGGGGGGGGGGGGGGGGGGGGGGGGGGGGGGGGGGGGGGGGGGGGGGGGGGGGGGGGGGGGGGGGGGGGGGGGGGGGGGGGGGFGGGGGGGGGGGGGGGGGGGGGGGGGGGGGFFGGGGGGGGGGGGGGGGGFEGGGGGGGGGGGGEGGGGGGGGGGFGGGGGGGGGGGGGGGGGGFGGGGGFGGGG?FGGGGGGGGFGGGGGGGGGGGGGGFGCGGFEFDGGCFDGGGGDGGGGDGGFFFGGGGGGFFG9E68CFGGGGGG+@CGGGGGGGDEG*;9@9<FGGGGFCEFFCCFCGG
@M01751:259:000000000-C669V:1:1102:27249:7593 1:N:0:AGAGTC
GTCAAACGTCATCCCCACCTTCCTCCGGTTTATCACCGGCAGTCTCCTTTGAGTTCCCGGCACTACCCGCTGGCAACAAAGGATAAGGGTTGCGCTCGTTGCGGGACTTAACCCAACATTTCACAAAACGAGCTGACGACAGCCATGCAGCACCTGTCTCAGAGTTCCCGAAGGCACCAAGGCATCTCTGCCAAGTTCTCTGGATGTCAAGGCCAGGTAAGGTTATTCGTGTTGCATCGAATTAAAGCACATGCTCCACCGCTTGTGCGGGCCCCCGTCAATTCATTTGTGTTTTAACCTT
+
CCCCCFC7EF;FG<AGFCDEDGFFAFGGGGGFFCFEEFCCEEGF,@@EEECF@EDG<CFC:CFDFFGDCGC@FGGF7FFC,CE,EFEF8CFCCFE7=CF+?+>7:+@FF9AFFGDCFDEF,@FAF>,AF:@F+@D,>8>=FBEFFFFGAC8@CB,@DC;C;B@D=,>CECFB::FGGGGG:**,33?;BCGCF:,?FCF9@GF9<,?,<2<:F2:::>:FGDFA,7>C<2*=<ECE,,120C*+<:+<C8>CC6@7CFCCEGD;@0+<EEC5C5*::E5=:+9<+<CEG+8;FFG7++<9?
@M01751:259:000000000-C669V:1:1102:24126:7604 1:N:0:AGAGTC
ACCGTAACAGGATTAGATACCCTGGTAGTCCACGCCGTAAACGATGTCGACTTGGAGGTTGTTCCCTTGAGGAGTGGCTTCCGGAGCTAACGCGTTAAGTCGACCGCCTGGGGAGTACGGCCGCAAGGTTAAAACTCAAATGAATTGACGGGGGCCCGCACAAGCGGTGGAGCATGTGGCTTAATTCGATGCAACGCGAAGAACCTTACCTACTCTTGACATCCACGGAATTCGGCAGAGATGCCTTAGTGCCTTCGGGAACCGTGAGACCGGTGCTGCATGGCTGTCGTCAGCTCGTGTT
+
CCCCCCGGG,EF<FFDFGGGGFCFGGFFFGGGGGGGGGGGGGGCGGGGGFE7CFGFFEEGFGGGGGCEEEFFGGEGGGGFGCFCFGGGGGGGGGEGD@FGFGDGGGDFGFCFD>:CGFGGCE:F@FCFBFFG9FFCFFFGECDGGDGGGCEGF@FEECF4CFC:@<CGGG*<FCGF:BF**2<CGF,<2FEGGGDFGEG>EEGFGGGCEFFGGF:CFFCF7CF8C+;?CEFGCFCGGEGGG7+:C9CEFGFC7@FGF>CEGFGCECECF6/CEE5C9CFF+<FFGD;+*;/*/+<@E5=7C
@M01751:259:000000000-C669V:1:1102:18683:7686 1:N:0:AGAGTC
GTCAAACGTCATCCCCACCTTCCTCCGGTTTATCACCGGCAGTCTCCTTTGAGTTCCCGACCGAATCGCTGGCAACAAAGGATAAGGGTTGCGCTCGTTGCGGGACTTAACCCAACATTTCACAACACGAGCTGACGACAGCCATGCAGCACCTGTCTCACGGTTCCCGAAGGCACTAAGGCATCTCTGCCGAATTCCGTGGATGTCAAGAGTAGGTAAGGTTCTTCGCGTTGCATCGAATTAAACCACATGCTCCACCGCTTGTGCGGGCCCCCGTCAATTCATTTGAGTTTTAACCTTG
+
CCCCCGGGGGGGGGGGGGGGGGGGGGGGGGGGGGGGGGDGGDFDAFGGGGG9<FFGGGGGGGG@88BCFGGGG8AFF@FGGFGGGFGGGGGGEDGGGGGGGGGDGGGGGAGGGGGG?@FGGGGGGFFG+@FGGGGGGGGGGGGGGGFGCFGGGGGFFFCFEGGGGGGGGGGE7CGFGGGAFGG7FGGGGGGGDEDFFGGG7:F9ECFGGGGGGEFFFGGGGGGFGGFFGGGGDGC@F>FFGFGGFFCCFGGFFCGFGGGGGGGGGCFGEG>8CCEE8EG=?EFGCFG7+;CC@9+<@F?F+
@M01751:259:000000000-C669V:1:1102:7773:7746 1:N:0:AGAGTC
ACCGTAACAGGATTAGATACCCTGGTAGTCCACGCCGTAAACGATGTCGACTTGGAGGTTGTTCCCTTGAGGAGTGGCTTCCGGAGCTAACGCGTTAAGTCGACCGCCTGGGGAGTACGGCCGCAAGGTTAAAACTCAAATGAATTGACGGGGGCCCGCACAAGCGGTGGAGCATGTGGTTTAATTCGATGCAACGCGAAGAACCTTACCTACTCTTGACATCCAGAGAACTTTCCAGAGATGGATTGGTGCCTTCGGGAACTCTGAGACAGGTGCTGCATGGCTGTCGTCAGCTCGTGTT
+
CCCCCGGGGGGGGGGGGGGGFGGGGGGGGEFGGGDGGGGGGGGGGGGGGGGGGGGGGGGGGGGGGGGGFGGG<BGGGGGCGGGGGGGGGGGGGGGGGGGGGGGGGDFEGGGGGGGGGGGGGGGGGGGFFGGGGGGGGGGGGGGGGGGGGGGGGGGGGGGGGGGGGGGFGGGGGGGGGGGGGGGGGGGGGGGGGGFDGGGEEGGGGGGGGGGGGGGGGCFG9FFGGGGGGGGGGGG:CFFGGGGGGGGCGG5CFGGGGGGGGGGGGGGFGFCEFGFCEEFCFFFCFEFFGEC8EF+8?E=2*
@M01751:259:000000000-C669V:1:1102:14934:7756 1:N:0:AGAGTC
GTCAAACGTCATCCCCACCTTCCTCGCGGCTTATCACCGGCAGTCTCCCTAGAGTGCCCAACTGAATGATGGCAACTAAAGGCGAGGGTTGCGCTCGTTGCGGGACTTAACCCAACATCTCACGACACGAGCTGACGACAGCCATGCAGCACCTGTGTTCCAGTCCCCGAAGGGAAGAGACCCATCTCTGGGAATCGTCCGGACATGTCAAACGCTGGTAAGGTTCTGCGCGTTGCTTCGAATTAAACCACATGCCCCCCCGCTTGTGCAGGCCCCCGTCAATTCATTTGAGTTTTAACCT
+
CCCCCGGGGGGGGGGGGGGGGGGGGGGGGGGGGGGGGGGGGGGGG9FFGGGGGGGGGGGGGGGGGGGGGGGFGGGGGGGGGGGGGGCFGGEGGGGGDGFEEFDGGGGGGAAGDDFGGGGFGGGGGGGGGGGGGGGGGGGGGGGFGGGGGGGGGGGGDGFGGGGGGGGGGGGGGGGGDGGGFFGGEFAF:FGGGGGGGGGGGGGGGG9CFGGFG8EEEGGGGGGGGFGFGEGDGGGCGGGGG6FGEFGGCFGCEFF+C5*2::>EEGF8C?C6EEC??=8C8*<:F<F@7+<8AC9E7CC??
@M01751:259:000000000-C669V:1:1102:18665:7871 1:N:0:AGAGTC
ACCGTAACCGGATTAGATACCCTGGTAGTCCACGCCGTAAACGATGTCGACTTGGAGGTTGTTCCCTTGAGGAGTGGCTTCCGGAGCTAACGCGTTAAGTCGACCGCCTGGGGAGTACGGCCGCAAGGTTAAAACTCAAATGAATTGACGGGGGCCCGCACAAGCGGTGGAGCATGTGGTTTAATTCGATGCAACGCGAAGAACCTTACCTACTCTTGACATCCAGAGAACTTAGCAGAGATGCTTTGGTGCCTTCGGGAACTCTGAGACAGGTGCTGCATGGCTGTCGTCAGCTCGTGTT
+
CCCCCGGGGGG@CGGGGGGGGGGGGGGGGGGGGGGGGGGGGGGGGGGGGGGGGGGGGGGGGGGGFGGGGGGGGGGGGGGGGGGGGGGGGGGGGGGGGGGGGGGGGGGGGGGGGGGGGGGGGGGGGGGGGGGGGGGGGGGGGGGGGGGGGGGGGGGGGGGGGGGGGGGGGGGGGGGGGGGGGGGGGGGGGGGGGGGGGGGGGGGGGGGGGGGFGEGGGGGGGGGGGGGGGFFGGCFGGGGGFGGGGGGGGGFGFGFGFGGEGGGGFGCGGGGCGGGGGGGGGGGFGGGGFFFGGGGAEGF=C
@M01751:259:000000000-C669V:1:1102:25987:7877 1:N:0:AGAGTC
ACCGTAACAGGATTAGATACCCTGGTAGTCCACGCCGTAAACGATGTCGACTTGGAGGTTGTTCCCTTGAGGAGTGGCTTCCGGAGCTAACGCGTTAAGTCGACCGCCTGGGGAGTACGGCCGCAAGGTTAAAACTCAAATGAATTGACGGGGGCCCGCACAAGCGGTGGAGCATGTGGTTTAATTCGATGCAACGCGAAGAACCTTACCTACTCTTGACATCCACGGAATTCGGCAGAGATGCCTTAGTGCCTTCGGGAACCGTGAGACAGGTGCTGCATGGCTGTCGTCAGCTCGTGTT
+
CCCCCGGGG9FFGGCFGGGGGGGFFFCFGDFEFGGGGGGGGGGGGGGGGGGGGGGGGGGGGGFGADGFGGGGGGGGGGGGCFEGGGGGGGGDGEGGGEGGGGGFGGGGGGGGGGGGCAC7C=BEGGGGGGGGGGGGGE<,CFCFGGGCGGGGGEECCCFCGGF7EGGCFGG7CFEGFCGFFGGFDGGGGCFGFGCFE>CE5CCGFFED8A79CFCCFGCG9CF6<CGG5EGGFGGDEE582CFFEG<CFF79@GEG>EGEGG5E*;C*<<;;FC6?E7E++9C:?**01;8*CFGFE=*:=
@M01751:259:000000000-C669V:1:1102:24643:7880 1:N:0:AGAGTC
ACCGTAACAGGATTAGATACCCTGGTAGTCCACGCCGTAAACGATGTCGACTTGGAGGTTGTTCCCTTGAGGAGTGGCTTCCGGAGCTAACGCGTTAAGTCGACCGCCTGGGGAGTACGGCCGCAAGGTTAAAACTCAAATGAATTGACGGGGGCCCGCACAAGCGGTGGAGCATGTGGTTTAATTCGATGCAACGCGAAGAACCTTACCTACTCTTGACATCCACGGAATCTGGCAGAGATGCCTCAGTGCCTTCGGGAACCGTGAGACAGGTGCTGCATGGCTGTCCTCAGCTCGTGTT
+
CCCCCFGG<<EEGFGCGFFFFECFFFFGGGGECFEC+CFGGGGGGFGFEEFF:F<;@FFEEC6FGGGGGG<E,CFGGGGFCEEC7FECEEA:>EGCEFFG9CFGCGFCG+BF@E7EF<FGEGDC@C@FC<,D,=DCDDF<EFGEGC9FCGGG7*>FG*<FEBG<7FEE<C72<CCFEC?CFFGGGGGFF92=>C:CGG5?/;EFCC:9FGFGGFGGC7:C:@CFC68E**;<9<E8CCFFFGGDFG?CFE+<3230CC*1?:8C5*:;70*;8<+<7FDFGGCEGCFF+0<+++C05:*2:
@M01751:259:000000000-C669V:1:1102:22908:7932 1:N:0:AGAGTC
GTCAAACGTCATCCCCACCTTCCTCCGGTTTATCACCGGCAGTCTCCTTTGAGTTCCCGACCGAATCGCTGGCAACAAAGGATAAGGGTTGCGCTCGTTGCGGGACTTAACCCAACATTTCACAACACGAGCTGACGACAGCCATGCAGCACCTGTCTCACGGTTCCCGAAGGCACTAAGGCATCTCTGCCGAATTCCGTGGATGTCAAGAGTAGGTAAGGTTCTTCGCGTTGCATCGAATTAAACCACATGCTCCACCGCTTGTGCGGGCCCCCGTCAATTCATTTGAGTTTTAACCTTT
+
CCCCCGGGGGGGGGGGGGGGGGGGGGGGGGGGGGGGGGGGGGGGFGGGGGFFGGGGGFGGGGG@88B<FFGGGGGGGGGGGGGGGGGGGGBFEGGGGGGGGGGDGGGGGGGGGGGGGGGGGGGGGGFGGGGGGGGGGGGGGGGFFFGGGGGGGGGGGGGGGGGGDGGGGGGEGGGGGGCGGGGGGFGGGGGGGGGGGGGGGGGGGGGGFFGFFFGGGGGGGGGGGGGGGGGGEGGGGGGFGGGGGGDCFFGCGFGGGGGGGGGGGDGEGDEGGGEE*A8CFGGCFGGFCFGGGGGGCEFG9
@M01751:259:000000000-C669V:1:1102:11351:7994 1:N:0:AGAGTC
ACCGTAACAGGATTAGATACCCTGGTAGTCCACGCCGTAAACGATGTCGACTTGGAGGCTGTTTCCTTGAGAAGTGGCTTCCGGAGCTAACGCGTTAAGTCGACCGCCTGGGGAGTACGGCCGCAAGGTTAAAACTCAAATGAATTGACGGGGGCCCGCACAAGCGGTGGAGCATGTGGTTTAATTCGATGCAACGCGAAGAACCTTACCTGGCCTTGACATCCAGAGAACTTAGCAGAGATGCTTCGGTGCCTTCGGGAACTCTGAGACAGGTGCTGCATGGCTGTCGTCAGCTCGTGTT
+
CCCCCGGGGGGGGGGGGGGGGGGGGGGGGGGGGGGGGGGGGGGGGGG9FFGGGGGGGGGGGGGGGGGGFGGFFEGGFGGGGGGGGGGGGGGGGGGGGGGGGGGGGGGGGGFGGGGGGGGGEFGGGGGGGGGGGGGGGGGGGGGGGGGGGGGGGGDGGGGFGGGGGGGGGGGGGGGGGFGFGGGGGGGGGGGGGGEEGGGGGDGGGGGGGFGGGGGGGGGGGGGGF9?FFGGGGGGGGGGGGGGGGGGGGGGDGGGGGGGGGGGGGGG?FGFF>F6F99FGGCFGGGGCFFGCEGFGGGGGC
@M01751:259:000000000-C669V:1:1102:7823:8018 1:N:0:AGAGTC
GTCAAACGTCATCCCCACCTTCCTCCGAGTTGACCCCGGCAGTCTCCGATGAGTCCCCGGCATCACCCGCTGGCAACATCGAACGAGGGTTGCGCTCGTTGCGGGACTTAACCCAACATCTCACGACACGAGCTGACGACAACCATGCACCACCTGCGCAGGACCCTTGCGGACCCACCATCTCTGGAGGATTTCCCTGCATGTCAAGCCTTGGTAAGGTTCTTCGCGTTGCATCGAATTAATCCGCATGCTCCGCCGCTTGTGCGGGGTCCCGTCAATTCCTTTGAGTTTTAGCCTTGCG
+
CCCCCGGEE@FGGGFFFGGGGGFCFGEGGGGGGFFCGD7BECFGGGFFEGGGGGGFGGGGGGGGGGGGCFCFFGFGFGG<FEFEEGGGGGGGGCGGGEGG,B7FGFFGGFGGGGG77FFEFFGGGGFC@@FGGGFEGEFGGGGGGGGGGGGFGGFGGECFGGGFFGGGGG7F<FGECGGCCFCFFGE,=@<BFGFFGGGGEGGFFDFGFFCEDGGFFGGACCCF9A88EGEEGFC>@:E5<<FFG**:**<CFC?5;EDEG520<E>GE*:;:8FECEEEED9?+3+2<<<EF;9CFG6+:
@M01751:259:000000000-C669V:1:1102:25181:8029 1:N:0:AGAGTC
GTCAAACGTCATCCCCACCTTCCTCCGAGTTGACCCCGGCAGTCTCCTATGAGTTCCCACCATAACGTGCTGGCAACATAGAACGAGGGTTGCGCTCGTTGCGGGACTTAACCCAACATCTCACGACACGAGCTGACGACAACCATGCACCACCTGTATACCGACCTTGCGGGGCGACCATCTCTGGCCGTTTCCGGTATATGTCAAGCCTTGGTAAGGTTCTTCGCGTTGCATCGAATTAATCCGCATGCTCCGCCGCCTGTGCGGGCCCCCGTCAATTCATTTGAGTTTTAACCTTGCC
+
CC@CCGGGGFEFGFGGGGGGGCFGGGGGGGGGGEFFGGGGGGGGGGGG,EFGGGGGGFGGGGGGGGGGGGGGGGGGFGGGGGGGGGGGEEGGGGDFCFEFGGGGDGGFGGGGGGGGDFGGG9FBFEEGGGGGCFF9FF@FDEFDEECDFAFGGCFFFF=FGGGCFGGGGFEGGDDGGG7F<C9FCGDF;CE58:+C>EEG7<F9CF?FGFCFCGGGDFCFF+<F?CE>CEEDECFG80+;9@?9::EC5;0<C+:/;CE*;@9+9:EEGGGECC888CC90++?EFCFFGGGG?C+<<+++
@M01751:259:000000000-C669V:1:1102:14508:8050 1:N:0:AGAGTC
ACCGTAACAGGATTAGATACCCTGGTAGTCCACGCCGTAAACGATGAATGCTAGCTGTTGGGGTGCTTGCACCGCAGTAGCGCAGCTAACGCTTTAAGCATTCCGCCTGGGGAGTACGGTCGCAAGATTAAAACTCAAAGGAATTGACGGGGGCCCGCACAAGCGGTGGAGCATGTGGTTTAATTCGATGCAACGCGAAGAACCTTACCTACTCTTGACATCCAGAGAACTTAGCAGAGATGCTTTGGTGCCTTCGGGAACTCTGAGACAGGTGCTGCATGGCTGTCGTCAGCTCGTGTTG
+
CCCCCGGGGGGGGGGGGGGGGGGGGGGGGGGGGGGGGGGGGGGGGGGGGGGGGGGGGGGGGGGGEGGGGGGGGGGGGGGGGGGGGGGGGGGGGGGGGGGGGGGGGGGGGGGGGGGGGGGGGGGGGGGGGGGGGGGGGGGGGGGGGGGGGGGGGGFGGGGGGGGGGGGGGGGGFFGGGGGGGGGGGGGGGFGGGGGGGGGGGGGGGGGGGFGGGGDGFFGGGGGGGGGGGGGGGGGGGFGFGGGGGGDGGFFDGGFGGGCEGGFFGGGGGGGGGGGGGGGGGGGGGGGGGGGGGGGGGGFG=
@M01751:259:000000000-C669V:1:1102:24942:8092 1:N:0:AGAGTC
GTCAAACGTCATCCCCACCTTCCTCCGGTTTATCACCGGCAGTCTCCGTTGAGTTCCCGACCGAATCGCTGGCAACAAAGGGTAAGCGTTGCGCTCGTTGCGGGACTTAACCCAACATTTCACAACACGAGCTGACGCCAGCCATGCAGCACCTGTTTAACGGTTCCCGAACGCACTAAGGCATCTCTGCTGAATTCCGTGGATGTCAAGAGTAGGTAAGGTTCTTCGCGTTGCATCGAATTAAACCACATGCTCCCCTGCTTGTGCGGGCCCCCGTCAATTCCTTTGAGTTTTAATCTTC
+
CCCCC<@BE<;FFG8CEFGGFFFFFF6+@FGF@DFAE7@@F@C<@CE+CC6DECFAFG,86@:@+8B,,,=+BE,CEEF8F,C,:C,+8B@7FG:F:CFF@CCD+><FFG9F,BDE+F<<FGGFD+=F@FEGC3C=+3>+8B<CFGCC,@,>FA:E,,,<,****8?FGD@*CF@FF,:8,,3,?,2?FF2CFCC9B,,74:4C722,?<::?:9,C,,,0<CC@<+28:CC*;F7<562+A7F9FC@8*<<+<C<*;**2+2+2++*1*::/:=E;5/*009+2<CFDE+<CF7@+++<+
@M01751:259:000000000-C669V:1:1102:8913:8104 1:N:0:AGAGTC
GTCAAACGTCATCCCCACCTTCCTCCGGTTTGTCACCGGCAGTCTCCTTAGAGTGCCCACCATAACGTGCTGGTAACTAAGGACAAGGGTTGCGCTCGTTACGGGACTTAACCCAACATCTCACGACACGAGCTGACGACAGCCATGCAGCACCTGTGTCAGAGTTCCCGAAGGCACCAATCCATCTCTGGAAAGTTCTCTGCATGTCAAGGCCTGGTAAGGTTCTTCGCGTTGCTTCGAATTAAACCACATGCTCCACCGCTTGTGCGGGCCCCCGTCAATTCATTTGAGTTTTAACCTT
+
CCCCCGGGGGGGGGGGGGGGGGGGGGGGGGGGGGGGGGGGGGGGGGGGGGGGGGGGGGGGGGGGGGGGGGGGGGGGGGGGGGGGGGGGGGGGGGGDGGGGGGGGDGGGGGGGGGGGGGGGGGGGGGGGGGGGGGGGGEGGGGGGGGGGGDGGGGGGGGGGGGGGGGGGGGGGGCFGGGGGGGGGGGCGGGGGGFGGGGGGGFGGGGGGFFGGGGGGGGGGGGGGGGFGGGGGGGGGGGCGFGGFCFGGGFGG?F@FGGGGGDGGEFFG=ECCGGGGGEDG=CCC79@FFEFGGGGG?+<CG
@M01751:259:000000000-C669V:1:1102:17764:8126 1:N:0:AGAGTC
ACCGTAACCGGATTAGATACCCTGGTAGTCCACGCCGTAAACGATGTCGACTTGGAGGCTGTTTCCTTGAGAAGTGGCTTCCGGAGCTAACGCGTTAAGTCGACCGCCTGGGGAGTACGGCCGCAAGGTTAAAACTCAAATGAATTGACGGGGGCCCGCACAAGCGGTGGAGCATGTGGTTTAATTCGATGCAACGCGAAGAACCTTACCTGGCCTTGACATCCAGAGAACTTAGCAGAGATGCTTTGGTGCCTTCGGGAACTCTGAGACAGGTGCTGCATGGCTGTCGTCAGCTCGTGTT
+
CCCCCGGGGGDFGGGGGGGGGGGGGGGGGGGGGGGGGGGGGGGGGGFGGGGGGGGGGGGGG@FGGGGGGGGGGGGGGGGGGGGGGGGGGGGGGGGGGGGGGGGGGGGGGGGGGGGGGFGGGGGGGGGGGGGGGGGGGGGGGGGGGFDFGGGGGGCFGGGGGGGGGGGGGGGGGGGGFGGGGGGGGGGGGGGGGGGGDGGGGGGGGGGGGGGGGG5EFGGGGGGGGGGGGGGCFGCGGGGGGGGGGGGFGGGCCFGGGGGGCFGFFGGGGGCEFG6?FGGFGCFGGGGGC8FGGGCF=/:CG
@M01751:259:000000000-C669V:1:1102:23932:8137 1:N:0:AGAGTC
GTCAAACGTCATCCCCACCTTCCTCCGGTTTATCACCGGCAGTCTCCTTTGAGTTCCCGACCGAATCGCTGGCAACAAAGGATAAGGGTTGCGCTCGTTGCGGGACTTAACCCAACATTTCACAACACGAGCTGACGACAGCCATGCAGCACCTGTCTCAGAGTTCCCGAAGGCACCAAAGCATCTCTGCTAAGTTCTCTGGATGTCAAGAGTAGGTAAGGTTCTTCGCGTTGCATCGAATTAAACCACATGCTCCACCGCTTGTGCGGGCCCCCGTCAATTCATTTGAGTTTTAACCTTT
+
CCCCCGGGGGGGGGGGGGEGGGGGGGGGGGGGGGGGGGGGGGGGGGGGGGCFGGGGGGGGGGG@8BBCFGGGGGGGGGGGGGGGGGGGGGGGGGGGGGGGGGGGGGGGGGGGGGGGGGGGGGGGGGGGGGGGGGGGGGGGGGGGGGGGGGGGGGFGGGGGGGGFFFGGGGGGGGGGGGGGGGGGGFGDGGGFGGGGGGGGCCEGGGGGGGGGFGGGGGGGGGGGGGEGGGGGGGGGGGFGGGGGGG?FGGGCFGGFGGGGGGGFGFGCEDGGGGGGEGDEGFGGGGFCGFGGGDGGGFGG+
@M01751:259:000000000-C669V:1:1102:15611:8161 1:N:0:AGAGTC
ACCGTAACCGGATTAGATACCCTGGTAGTCCACGCCGTAAACGATGTCGACTTGGAGGTTGTTCCCTTGAGGAGTGGCTTCCGGAGCTAACGCGTTAAGTCGACCGCCTGGGGAGTACGGCCGCAAGGTTAAAACTCAAATGAATTGACGGGGGCCCGCACAAGCGGTGGAGCATGTGGTTTAATTCGATGCAACGCGAAGAACCTTACCTACTCTTGACATCCACGGAATCTGGCAGAGATGCCTGAGTGCCTTCGGGAACCGTGAGACAGGTGCTGCATGGCTGTCGTCAGCTCGTGTT
+
CCCCCGGGGGGGEGGGGGGGFGGGGGGGGGGFGGGGGFGFGGGGGGGGG<@FCAFGGGGGFGGCGDEFFFGFGGFGGGC8AFGGGCFGFGGGGGGGCFDGDGEEGGGGGGGGGCFCFF:EGGDCCFG@FFFFFGFDFDFCFCGGEEE<FDGDGGEEFGGGCEGGGGGFGGFCF<CC:FF8<CFA:<CFFFC@CGGGGGEEGGFFGCFGGGGGGEFGG:FFDCCC+<?E58EGGCGGGE>F>FGGGGCFCFGFFG?GG5?:12CGGE8CEGGGCFFCECG6CF=CGGGGCGFCC:7@E5E=6
@M01751:259:000000000-C669V:1:1102:6634:8175 1:N:0:AGAGTC
ACCGTAACAGGATTAGATACCCTGGTAGTCCACGCCGTAAACGATGTCGACTTGGAGGTTGTTCCCTTGAGGAGTGGCTTCCGGAGCTAACGCGTTAAGTCGACCGCCTGGGGAGTACGGCCGCAAGGTTAAAACTCAAATGAATTGACGGGGGCCCGCACAAGCGGTGGAGCATGTGGTTTAATTCGATGCAACGCGAAGAACCTTACCTACCCTTGACATCCAGAGAACTTAGCAGAGATGCTTTGGTGCCTTCGGGAACTCTGAGACAGGTGCTGCATGGCTGTCGTCAGCTCGTGTT
+
CCCCCGGGGGGGGGGGGGGGGGFFFGGG9FGGGGGGGGGGGGGGEFEDGGGGGGGFFGGCEFFGFGGGGGFF@FGGGGGGGGGGDGGGG9FGGGGGCFGGGEFGEGGGGG?EGGGGGGGGGGGGGGGGCFFGGGGGGFCGD9,EDCCFGGDGGGGFE@FGGGFGGGGGGGGGGCFGGGGF:FFCAF:<BFGD:FGDEEGGCEGGG6CFFF<<+*1+;EFCFGFGFFFF6<FGFGFF++;;8:9+2<CFFF>C?FGFGGG5:;CCGF70<CC*;<06<7+3AA8CC80+*;C5ECC?5*:7>
@M01751:259:000000000-C669V:1:1102:22949:8240 1:N:0:AGAGTC
ACCGTAACCGGATTAGATACCCTGGTAGTCCACGCCGTAAACGATGTCGACCTGGAGGTTGTTCCCTTGAGGAGTGGCTTCCGGAGCTAACGCGTTAAGTCGACCGCCTGGGGAGTACGGCCGCAAGGTTAAAACTCAAATGAATTGACGGGGGCCCGCACAAGCGGTGGAGCATGTGGTTTAATTCGATGCAACGCGAAGAACCTTACCTACTCTTGACATCCAGAGAACTTAGCAGAGATGCTTTGGTGCCTTCGGGAACTCTGAGACAGGTGCTGCATGGCTGTCGTCAGCCCGTGTT
+
CCCCCGGGGGGGFFGGGGGGGGGGGGGGGCFFFDGGGGGGGGGGGGGGGGGGGGGGGGGGGGGGGGGGGGGGGGGGGGGGGGGGGGGGEFFGGGGGGGFGGGGGGGDGDGGGGGGGGGGGGGGGDEFGGGGGDGGGGGGGGGGGGDGGGGGCDFCEGGGGGGGGGGGGGGGGGGGGFFGFGGGGGGGCFGFGGGGGGGDGGGGGFGGGGGGGGCGFGFGGGGGGGGGGFFGGGGGGGGGD8FGGFFGF?FCGG?FGGGGG5FG7@FGGF62CEFGDG9E?FGGGGGGGGCC>=F*2:5>*A
@M01751:259:000000000-C669V:1:1102:22144:8268 1:N:0:AGAGTC
ACCGTAACAGGATTAGATACCCTGGTAGTCCACGCCGTAAACGATGTCGACTTGGAGGTTGTGCCCTTGAGGCGTGGCTTCCGGAGCTAACGCGTTAAGTCGACCGCCTGGGGAGTACGGCCGCAAGGTTAAAACTCAAAGGAATTGACGGGGGCCTGCACAAGCGGTGGAGCATGTGGTTTAATTCGAAGCAACGCGCAGAACCTTACCAGCGTTTGACATGTCCGGACGATTCCCAGAGATGGGTCTCTTCCCTTCGGGGACTGGAACACAGGTGCTGCATGGCTGTCGTCAGCTCGTG
+
CCCCCGGGGGGGGGGGGGGGGGGGGGGGGGGGGGGGGGGGGGGGGGGGGGGGGGGGGGGGGGGGGGGGFGGFGGGGGGFGGGGGGGGGGGGGGGGGGGGGGEGGGGGGGGGGGGGGGGGGGGDGGDGGGGGGGGGGGGGGGGFGGGGGGGGGGGGGGGGEGGGGGGGCFFCFGCDFGGGGGGGGGGGFGFGGGGGGGGGGGGGGFGGFFGGGGEEEEGGGFG6FCFGGGCGEGGFGGGGGFFG7EFGFFFGGFGFGGGFEEGDGGGGCCC;*8CEFCFFFGGGGGGGGGFCFGGDG9<:5*
@M01751:259:000000000-C669V:1:1102:6920:8278 1:N:0:AGAGTC
ACCGTAACAGGATTAGATACCCTGGTAGTCCACGCCGTAAACGATGTCAACTAGCCGTTGGAATCCTTGAGATTTTAGTGGCGCAGCTAACGCATTAAGTTGACCGCCTGGGGAGTACGGCCGCAAGGTTAAAACTCAAATGAATTGACGGGGGCCCGCACAAGCGGTGGAGCATGTGGTTTAATTCGAAGCAACGCGAAGAACCTTACCTGGCCTTGACATGCTGAGAACTTTCCAGAGATGGATTGGTGCCTTCGGGAACTCAGACACAGGTGCTGCATGGCTGTCGTCAGCTCGTGTC
+
CCCCCGGGGGGDGGGGGGGGGGGGGGGGGGGGGGGGGGGGGGGGGGGGGGGGGGGGGGGGGGGGGGGGGGGGGGGGGGGGGGGGGGGGGGGGGGGGGGGGGGGGGGGGGGGGDGGGGGGGGGGGCGGGFGCFFFGGGGGAFGGGGGGGGGGGGGGGGGGGGGGGGGG:FGGGGGGGGGGEFGGGGGGG<<FGGGGGGGGGGGGGGGGGGGF?GGGGGGGGGGGGGFGGGGGGGGGGGGGC>FFG?CFFGGCFGGGGGDGGEGFGGGGGGGG5CGECGFDCFGGGGGGGFGGFDG7EEGDE6
@M01751:259:000000000-C669V:1:1102:12262:8314 1:N:0:AGAGTC
GTCAAACGTCATCCCCACCTTCCTCTCGGCTTATCACCGGCAGTCCCCTTAGAGTGCCCAACTAAATGCTGGCCACTAAGGGCGAGGGTTGCGCTCGTTGCGGGACTTAACCCAACATCTCACGACACGAGCTGACGACAGCCATGCAGCACCTGTGTCTGAGTTCCCGAAGGCACCAATCCATCTCTGGAAAGTTCTCAGCATGTCAAGGCCAGGTAAGGTTCTTCGCGTTGCTTCGAATTAAACCACATGCTCCACCGCTTGTGCGGGCCCCCGTCAATTCATTTGAGTTTTAACCTTT
+
CCCCCGGGGGGGGGGGGGEGGGGGGDFG?FFGGGGGGGGGGGGGGGGGGGGGGFGGGGGGGGGGGGGDFGGDG8FFGGGGGGGDGGGGGGGGGGGGGGGDGGGGGGFFGGGGGEFGGGGGGGGGGGGGGGGGGGGGGGGGGGGGGGGGGGGGGGGGGGGACFFGGGFFGDG@CFG@FGGGGGGGGGGGGGGGGGGGGFCFGGGG72CFGGGGGGGGGGFFGGGFGGGFGGGGGGFFEE>>FCGFGFGDGFG6FDCFDFG8EGGDCFFCGCEGGECGCE5*3CC+CGG708ECFG?FGGFF7
@M01751:259:000000000-C669V:1:1102:28523:8316 1:N:0:AGAGTC
GTCAAACGTCATCCCCACCTTCCTCCGGTTTATCACCGGCAGTCTCCTTTGAGTTCTAGACCGACTCGCTGGCAACAAAGGATAAGGGTTGCGCTCGTTGCGGGACTTAACCCAACATTTCACACCACGAGCTGACGACAGCCATGCAGAATCCGCCTCAGCGTTCCCGAAGGCACCAAAGAATCTCTGCTAAGTTCGCTGGATGTCAAGCGTAGGTAAGGTTCTTTGCGTTGCATCGAATTAAACAACATCCTCCACCGCTTGTGCGGGCCCCCGTCAATTCATTTGAGCTTTAACATTT
+
CCC-@@FEC@@F9FEF@F7FFDDDD@FGGGGGDF9C,;FGGGCEEGGE<6,@@EEE,,<FFG7@++BC:FC@F<<CCFFF,<ECCEFF,C:C7+C:+@7B+CCEEF=D,5B<BFD+DD,<FB,,,8BDC+8@FEDD++6@BF@C<@FCG,<,,,3+8**D,,:B*8<,*8F::,>CCFFCG,6?C93,,3,@,@F93**4**=FCF,<>F,14=**?9C9,,72<C+++2:CEC?C7**:+*<+<:<5*2;+;0+*2*AC>E>*0<:8C*:C88/?AC*;@<CGC+++3:+<8:+2<303+
@M01751:259:000000000-C669V:1:1102:11943:8317 1:N:0:AGAGTC
ACCGTAACAGGATTAGATACCCTGGTAGTCCACGCCGTAAACGATGTCGACTTGGAGGTTGTGCCCTTGAGGCGTGGCTTCCGGAGCTAACGCGTTAAGTCGACCGCCTGGGGAGTACGGCCGCAAGGTTAAAACTCAAATGAATTGACGGGGGCCCGCACAAGCGGTGGAGCATGTGGTTTAATTCGATGCAACGCGAAGAACCTTACCTACTCTTGACATCCAGAGAACTTTCCAGAGATGGATTGGTGCCTTCGGGAACTCTGAGACAGGTGCTGCATGGCTGTCGTCAGCTCGTGTT
+
CCCCCGGGGGGGGGGGGGGGDGGGGGGGGGGGFGEGGGGGGGGGGGGGGGGGGGGFGGGGGGGGGGGGFGFGGGGGGGGGGGGGGGGGGGGGGGGGGGGGGGGGGGGGGGGGGGGGGGGGGGGGGGGGGGFGGGGGFGGGGGGGGGGGGGGGGGGGGGGGGGGGGGGGE7:FGGGFGGGGGGGGGGGGDGGGEEGCGGGC>EFGGGGGGGFEGGGGG7FGFGGGFGGFGGFGGGGFDGCGCEFFGGDFGFECGGGG>E>EEGGDGDGGFGFGGGGGGDFCFGGFGGGGD>@>CFGFGGC7>
@M01751:259:000000000-C669V:1:1102:18200:8379 1:N:0:AGAGTC
ACCGTAACAGGATTAGATACCCTGGTAGTCCACGCCGTAAACGATGATAACTAGCTGTCCGGGCACTTGGTGCTTGGGTGGCGCAGCTAACGCATTAAGTTATCCGCCTGGGGAGTACGGCCGCAAGGTTAAAACTCAAATGAATTGACGGGGGCCTGCACAAGCGGTGGAGCATGTGGTTTAATTCGAAGCAACGCGCAGAACCTTACCAGCGTTTGACATGGCAGGACGACTTCCAGAGATGGATTTCTTCCCTTCGGGGACCTGCACACAGGTGCTGCATGGCTGTCGTCAGCTCGTG
+
CCCCCGGGGGGFGGGGGGGGGGGGGGGGGGGGGGGGGGGGGGGGGGGGGGGGGGGGGGGGGGGGGGGGGGGGGGGGGGGGGGGGGGGGGGGGGGGGGGGGGGGGGGGGGGGGGGGGGGGGGGGGGGGGEFGGAFGGGGGGGGGGGGGGGGGGGGGGGGGGGGGGGGGEGGCGGGGFGGGGGGGGGGGGGGGGGGGGGGGGGGGGGGGGGGGGGGGGGGGGGGGFGGGGGGGGGGGGGFG9FDGGGGGGDFGGGGGGGGCGDGCGGGGG6<FGG>FGFGGGG+CEGFC>F:CFF*;@AGGGC
@M01751:259:000000000-C669V:1:1102:13346:8380 1:N:0:AGAGTC
GTCAAACGTCATCCCCACCTTCCTCCGGTTTGTCACCGGCAGTCTCCTTAGAGTGCCCACCATAATGTGCTGGTAACTAAGGACAAGGGTTGCGCTCGTTACGGGACTTAACCCAACATCTCACGACACGAGCTGACGACAGCCATGCAGCACCTGTGTGCAGGTCCCCGAAGGAAAGAAATCCATCTCTGGAAGTCGTCCTGCCATGTCAAACGCTGGTAAGGTTCTGCGCGTTGCTTCGAATTAAACCACATGCTCCACCGCTTGTGCAGGCCCCCGTCAATTCATTTGAGTTTTAACC
+
CCCCCGFCGGEGGGGGG@FE@FFCDFGGGGCFECFCEGGGGCCCEFGGGGEFGGF<CF8FGGFFGGGF,FFEGGCFFFGGGGGGGGF<@EFC8C7FEGCCFGGEEGGGGGFGFCEGEFFG9FFA=F+@FEGDC7<FG7F=C@AFGAFGC<CDGGFAB3E@FC<FFGCGGG+>:F:AFGCC,=FEC;D;><9::FGB7>FFEE9<<FG7C@;<9CEGG@CFGDGGGFG+,,1<<FGG5<C<8EFGG79C+28;:8++3+A+08C//C*;0@C7**:;8E5EE5/AC@+AF?<+;++AFC6??
@M01751:259:000000000-C669V:1:1102:24391:8393 1:N:0:AGAGTC
ACCGTAACAGGATTAGATACCCTGGTAGTCCACGCCGTAAACGATGAATGCCAGCCGTTGGCCTGCTTGCAGGTCAGTGGCGCCGCTAACGCATTAAGCATTCCGCCTGGGGAGTACGGTCGCAAGATTAAAACTCAAAGGAATTGACGGGGGCCTGCACAAGCGGTGGCGCATGTGGTTTAATTCGAAGCAACGCGCAGCACCTTACCAGCGTTTGACATGTCCGGACGACTTCGAGAGATCTATTTCTTCCCTTCGGGGACTGGAACCCACGTGCTGCATGGCTGTCGTCAGCCCGTGT
+
CCCCCGGG<6<,;@FEFGGEFEFFCF@CE-6CFFD<+@,FDF@:DGGCFGGGFFGC@FF@@EFFFD8EAGG<AFG@EFFGGGC76:>FCF@C@FFFA9CFFGG<<C:FG@CCGGGDGGDFFGGGG@FGGAFADGDCFFF,=FECF9FD@7FG+*@:@FFFGG<CGEC7*,1FFEC,CF:<<:;FFFD9<@FGGGEG**=F*2;;CGFGFG+/8;EGCGGGFCF7CCE**/*:C8@>86*:CCC7+<+<9@A+3;A78@E55*2;CCC6<*;***;*:C:+0<<EFFEG6:8;88C*/CCC2
@M01751:259:000000000-C669V:1:1102:20156:8420 1:N:0:AGAGTC
ACCGTAACCGGATTAGATACCCTGGTAGTCCACGCCGTAAACGATGTCAACTAGCCGTTGGGATCCTTGAGATCTTAGTGGCGCAGCTAACGCATTAAGTTGACCGCCTGGGGAGTACGGCCGCAAGGTTAAAACTCAAAGGAATTGACGGGGGCCTGCACAAGCGGTGGAGCATGTGGTTTAATTCGAAGCAACGCGCAGAACCTTACCAGCGTTTGACATGTCCGGACGATTCCCAGAGATGGGTCTCTTCCCTTCGGGGACTGGAACACAGGTGCTGCATGGCTGTCGTCAGCTCGTG
+
CCCCCGGGGEEGGGGGGGGGGGGGGGGGGGGGGGGGGGDGGGGGGGGGGGGGGGGGGGGDGGGFFGGCGGGGGGGGGGGGGGGGGGGGGGGGGGGGGGGGFGGGGGGGGGGGGGGGGGGGGGGGGGGGGGGGGFGGGGGGGGGGGGGGGGGGGGGGGGGGGGGGGDEGGGGGGGGGGGFFGGGGGGGGGGDGGGGGGGGGGGGFGGGGGGGGGGGGGGGFCFCGGGGGGGDGGFFCGGGFG8CEC5?FGGGGCFCFGGFGDGGGGG5?FGCFDGGGC?FC?<9?FCCGGFEEGGGG7CGG5
@M01751:259:000000000-C669V:1:1102:10141:8434 1:N:0:AGAGTC
ACCGTAACAGGATTAGATACCCTGGTAGTCCACGCCGTAAACGATGTCGACTTGGAGGTTGTTCCCTTGAGGAGTGGCTTCCGGAGCTAACGCGTTAAGTCGACCGCCTGGGGAGTACGGCCGCAAGGTTAAAACTCAAATGAATTGACGGGGGCCCGCACAAGCGGTGGAGCATGTGGTTTAATTCGATGCAACGCGAAGAACCTTACCTACTCTTGACATCCACGGAATTCGGCAGAGATGCCTTAGTGCCTTCGGGAACCGTGAGACAGGTGCTGCATGGCTGTCGTCAGCTCGTGTT
+
<@BCCGGGCEAECFDEGFGG<EFFGGFFE9CF<C7@+CBEEEEGGGFGGECFDGFDEGEFGEGGEG9FGFDGC7CEFEGFF8FGGGGGA,,:>:CF><<FD,B+@EGGGFGD>C=CGF7CFEFGGGG7F99F9>CGGFGGDAACC8@<FB+@:>>C:FFCGEG777:8:@FFF7C@?BCCFFFFA@<FFFCF9FFGGECEE8FGFFFFCFGG?FF?CFFC9FCFEGCG*;EG+;*:EE:F@FF+<<<6@+<:FG+CCGC*?F88ECFGF?8;8FD8CF9CCFGGFGFDF/:**30AEGG:*
@M01751:259:000000000-C669V:1:1102:9332:8463 1:N:0:AGAGTC
GTCAAACGTCATCCCCACCTTCCTCCGGTTTGTCACCGGCAGTCTAATTAGAGTGCTCAACTAAATGTAGCAACTAATGACAAGGGTTGCGCTCGTTGCGGGACTTAACCCAACATTTCACAACACGAGCTGACGACAGCCATGCAGCACCTGTCTCACGGTTCCCGAAGGCACTAAGGCATCTCTGCCGAATTCCGTGGATGTCAAGAGTAGGTAAGGTTCTTCGCGTTGAATCGAATTAAACCACATGCTCCCCCGCTTGTGCGGGCCCCCGTCAATTCATTTGAGTTTTAACCTTGCG
+
CCCCCGGGGGGGG<FGGGGGGGG9,C@EGFFFGGGGGGGGD@FFF-CFGGDGG9FC9EFGGFGGGGGGGAFGGGGGGGGGGGGGCFGCEFEGGDCGGE,7>FDFFFF9FEBFFCEGGGGGGGGGGFG7FGFE9<=F>FCFGGFDEFAFGGCF8FFDFG<B@CCFF9@EECFG:>:FCFC,8>:CCF,3CFGG*D9><B<<CFAFGGFGG,,@FFFFFBFFGFF::<C@FF7*<FCGGCFCGGDFGG*5+++<9:*1?EGGE5E+:8:CC?8ECCCE*2<@FFGG?F+10<FGFGG72C++2
@M01751:259:000000000-C669V:1:1102:20456:8482 1:N:0:AGAGTC
GTCAAACGTCATCCCCACCTTCCTCCGGCTTATCACCGGCGGTTCCTTTAGAGTACCCAACTAAATGATGGTAACTAAAGGCGAGGGTTGCGCTCGTTGCGGGACTTAACCCAACATCTCACGACACGAGCTGACGACAGCCATGCAGCACCTGTGTTCCAGTCCCCGAAGGGAAGAAATCGATCTCTCGAAGTCGTCCGGACATGTCAAACGCTGGTAAGGTTCTGCGCGTTGCTTCGAATTAAACCACATGCTCCACCGCTTGTGCAGGCCCCCGTCAATTCCTTTGAGTTTTAATCTT
+
CCCCC9FFGGGGGGGGGGGGGGGGGGCGGGGGGGGGGGGGGGGGGGGGGGGGGGGGGGGGGGGGGGGGGGGGGGGGGGGGGGGGGGGGGGGGGGGGGGGGGGGGGGG,?FFGGGGGGGFGGGGGGGGGGGGGDFGEGGGGGGGGGGGGGFGGGGFGGGGF;DFGGGGDEGDDGGCCGGGGGGGGGGGGGGGGGFGGGGEGEGGGGGGGGCFFEGGGGGGGGF?CGGGFDGEGGGGFGF5CFGCFGG9FGGGGGGGGGCGGGDEGGGGFGGGGG>E51CG58:FG7@<CFGE7CFF9CF:EG
@M01751:259:000000000-C669V:1:1102:3566:8486 1:N:0:AGAGTC
GTCAAACGTCATCCCCACCTTCCTCTCGGCTTATCACCGGCAGTCCCCCTAGAGTGCCCAACTGAATGCTGGCAACTAAGGATAAGGGTTGCGCTCGTTGCGGGACTTAACCCAACATTTCACAACACGAGCTGACGACAGCCATGCAGCACCTGTCTCAGCGTTCCCGAAGGCACCAAAGCATCTCTGCTAAGTTCGCTGGATGTCAAGAGTAGGTAAGGTTCTTCGCGTTGCATCGAATTAAACCACATGCTCCACCGCTTGTGCGGGCCCCCGTCAATTCATTTGAGTTTTAACCTTT
+
CCCCCGGGGGGGFGGGGGGGGGGGGGGDCGGG?FGGGGDGGGGGGGGGGGGGGGGGGGFADGDFGFGEFGEFF,@FFFAFGGGGGGFAFGGG@FGGGGGFGGC>FGGGGEGGGGGGFGGGGFGGFG8FEEFGFFGGDCFGDGG@FCFD<F,BFFDFGGGGGGGGGGGGGGGDGFFGGGC:?DFGGGGGGGGC<,D@FFGG7F,?<FFGF@GGFG:FFGDCGGGGGFF:EFFF<FFGGC88CFGF?GG888ECFFGFGGG>EDGEG+<;=>EEEGGGGG5=CFGGFFG9+8AFGFCEFFGG7
@M01751:259:000000000-C669V:1:1102:19319:8537 1:N:0:AGAGTC
GTCAAACGTCATCCCCACCTTCCTCCGGTTTGTCACCGGCAGTCTGCTTAGAGTGCCCACCATGATGTGCTGGCAACTAAGCATAAGGGTTGCGCTCGTTGCGGGACTTAACCCAACATTTCACAACACGAGCTGACGACAGCCATGCAGCACCTGTGTGCACGCCTCCGAAGAGGATCCCCGATCTCTCGAGGTAACATGCCATGTCAAGGGATGGTAAGGTTCTGCGCGTTGCTTCGAATTAAACCACATGCTCCACCGCTTGTGCGGGCCCCCGTCAATTCCTTTGAGTTTTAATCTT
+
CCCCCGGGGGGGGFGGGGGGGGGGGGGGGGGDGGGGGGGGGGGGGGGGGGGGGGGGGGGGGGGGGFGGGGGGGGGGGGGGGGGDGGFFFGGGGGGEGGGGFGCCFGGGGDGGGGGGGGGGGGGGGGGGGGGGGGCFGGGGGGGGGGFGGGGGGGGGGFGFFGGGGGGGGGE7FFFEFFGGGGGGDGFGGGGGGGGGGGGGFGG9FGGGCFFGFGGGGFFGGGGGGGGGGGGEGGGGGGGFGGGGGGGGFFFG?F7CFFGGDEGEGG?FCG>ECEEG5*;E8F9?CGFGG+ACFGGG6C7+<
@M01751:259:000000000-C669V:1:1102:19580:8552 1:N:0:AGAGTC
ACCGTAACCGGATTAGATACCCTGGTAGTCCACGCCGTAAACGATGTCGACTTGGAGGTTGTTCCCTTGAGGAGTGGCTTCCGGAGCTAACGCGTTAAGTCGACCGCCTGGGGAGTACGGCCGCAAGGTTAAAACTCAAATGAATTGACGGGGGCCCGCACAAGCGGTGGAGCATGTGGTTTAATTCGATGCAACGCGAAGAACCTTACCTACTCTTGACATCCAGCGAACTTAGCAGAGATGCTTTGGTGCCTTCGGGAACCGTGAGACAGGTGCTGCATGGCTGTCGTCAGCTCGTGTT
+
CCCCCGGGGGGGGGGGGGGGGGGGGGGGGGGGGGGGGGGGGGGGGGGGGGGGGGFGGGGGGGGGGGGGGGGGGGGGGGGGGGGGGDGGF?FGGGGGGGGGGGGGGGGGGGGGGGGGGGGGGGGGGDGGGGGGGGGGGGGGGGGGGGGGGGGGGGGGGGGGGGGGGGGFGGGGGGGGGGGGGGGGGGGGGGGG?FGGGGGGGGDGGGGGGGGGGGGGGGGGGGGGGGGGGEGGGGGGGGGGGGGGGGG7:CCFFGGGGDEDGGCEEFGGGFFDGGGGFGGGGGGGGGGGGGGCEGGGGGGFF
@M01751:259:000000000-C669V:1:1102:8084:8593 1:N:0:AGAGTC
GTCAAACGTCATCCCCACCTTCCTCCGGTTTGTCACCGGCAGTCTCCTTAGAGTGCCCACCATAACGTGCTGGTAACTAAGGACAAGGGTTGCGCTCGTTACGGGACTTAACCCAACATCTCACGACACGAGCTGACGACAGCCATGCAGCACCTGTGTCAGAGTTCCCGAAGGCACCAATCCATCTCTGGAAAGTTCTCTGCATGTCAAGGCCTGGTAAGGTTCTTCGCGTTGCTTCGAATTAAACCACATGCTCCACCGCTTGTGCGGGCCCCCGTCAATTCATTTGAGTTTTAACCTT
+
CCCCCGGGGGGGGGGGGGGGGGGGGGGGGGGGGFGGGGGGGGGGGGGGGGGGGGGGGGGGDGGGGGGFCFGGGGGGGGGGGGGGGGGGGGGGGGGEGGGGGGGGGGGGGFGGGGGGGFFGGFGGGGGGGGDEDGGGGGGGGCGGFGFFGGGGGGGGG@FGGGGGGGEGGGGGGGGFGFGCFGGGGGCFGGGGGGGGGGGCC;EFGGGFGGGGGGGGGGGGGGGFGGGFGGGGGGGGFFG>FFGDGFGGGGGGGGGGGGGGGGEGDGCFGCEG8CEEGEG5;9@FFGGFEFCFGFGG6??9?
@M01751:259:000000000-C669V:1:1102:18718:8596 1:N:0:AGAGTC
GTCAAACGTCATCCCCACCTTCCTCCGGTTTATCACCGGCAGTCTCCTTTGAGTTCCCGACCGAATCGCTGGCAACAAAGGATAAGGGTTGCGCTCGTTGCGGGACTTAACCCAACATTTCACAACACGAGCTGACGACAGCCATGCAGCACCTGTCTCACGGTTCCCGAAGGCACTAAGGCATCTCTGCCGAATTCCGTGGATGTCAAGAGTAGGTAAGGTTCTTCGCGTTGCATCGAATTAAACCACATGCTCCACCGCTTGTGCGGGCCCCCGTCCATTCATTTGAGTTTTAACCTTT
+
CCCCCGGGGGGGGGGGGGGGGGGGGGGGGGGGGGFGGGGGGGGGGGGGGGGGGGGGGGGGGGG@@BCFGGGGGEGGGGGGGGGGGGGGGGGGGGGGGGGGGGGGGGGGFGGGGGGGGGGGGGGGGGGGGGGGGGGGGGGGGGGFGFGB9CCGGGGGGGGGGGGGGGGGGGGGGGGGGFGFGGGGGGGGGGGGGDGGGGGGGGFGGGFGGGFGGGGGGGGGGGGFGGEEEEEGGGFGGEGDGGGGGGGGFGGGGDGGGGGCCEEFGFGDGGGGGGGGGG*AFC:7FEG7+:<CEGG6+<FGC
@M01751:259:000000000-C669V:1:1102:25938:8605 1:N:0:AGAGTC
GTCAAACGTCATCCCCACCTTCCTCCGGTTTATCACCGGCAGTCTCCTTTGAGTTCCCGACCGAATCGCTGGCAACAAAGGATAAGGGTTGCGCTCGTTGCGGGACTTAACCCAACATTTCACAACACGAGCTGACGACAGCCATGCAGCACCTGTCTCACGGTTCCCGAAGGCACTAAGGCATCTCTGCCGAATTCCGTGGATGTCAAGAGTAGGTAAGGTTCTTCGCGTTGCATCGAATTAAACCACATGCTCCACCGCTTGTGCGGGCCCCCGTCCATTCATTTGAGTTTTAACCTTT
+
CCCCCGGGGGGGGGGGGGGGGGGGGGFGEGGGGAEFGGGGGGGGGGGGGGFGGGGGGGGGFEG@@8BEFC@FGGD7EF@EGGGGGCG?FD:FGGGG+C@GGCG7FGGGGDFFFF7BFGGGGGGFC>EEGFGGC>FF+8+3+<@>F<FC<B8FFF,@F@C9=<FGGCFGGDDCCFFFGGGECFG7FGGFCFG@E*CCF:7FF7:FGFGGGGG+?<CCFFGC,??CF:B@EEEGEG?CF*08:EFCFFGGFGGDCC+A6:CECEE5CCF>CEEGGDECCC*;@9<+:C97?CCFC<FF+ACC+
@M01751:259:000000000-C669V:1:1102:11169:8662 1:N:0:AGAGTC
ACCGTAACAGGATTAGATACCCTGGTAGTCCACGCCGTAAACGATGTCGACTTGGAGGTTGTTCCCTTGAGGAGTGGCTTCCGGAGCTAACGCGTTAAGTCGACCGCCTGGGGAGTACGGCCGCAAGGTTAAAACTCAAATGAATTGACGGGGGCCCGCACAAGCGGTGGAGCATGTGGTTTAATTCGATGCAACGCGAAGAACCTTACCTACTCTTGACATCCACGGAATTTGGCAGAGATGCCTTAGTGCCTTCGGGAACCGTGAGACAGGTGCTGCATGGCTGTCGTCAGCTCGTGTT
+
CCCCCGGGGGFEGGGGGGGGGGGGGGGGGGGGGGGGGGGGGGGGGGGGGGGGGGGGGGGGGGGGGGGGGGGGGGGGGGGGGGGGGGGGGGGGGGGGGGGGGGGGGGGGGGGGGGGGGGGGGGGGGGGGGGGGGGGGGGGGGGGGGGGGGGGGGGGGGGGGGGGGGGGGGGGGGGGGGGGGGGGGGGGGGFGGGGGGGGGGGEGGGGGGGGGGGGGGGGGGGGFGGGGGGDFGGGGGGGGGGGGGGGGGG<FGGGGGFGGDGGGGGDFG::CFCF68CGC+::CG?8CGCC588E@CEC5AE
@M01751:259:000000000-C669V:1:1102:19283:8663 1:N:0:AGAGTC
ACCGTAACAGGATTAGATACCCTGGTAGTCCACGCCGTAAACGATGTCGACTTGGAGGTTGTTCCCTTGAGGAGTGGCTTCCGGAGCTAACGCGTTAAGTCGACCGCCTGGGGAGTACGGCCGCAAGGTTAAAACTCAAATGAATTGACGGGGGCCCGCACAAGCGGTGGAGCATGTGGTTTAATTCGATGCAACGCGAAGAACCTTACCTACTCTTGACATCCACGGAATTCGGCAGAGATGCCTTAGTGCCTTCGGGAACCGTGAGACAGGTGCTGCATGGCTGTCGTCAGCTCGTGTT
+
CCCCCGGGGFFGGGGGGGGGGGGGGGGGGGGGGGGGGGGGGGGGGGGGGGGGGGGGGGGGGGGGGGGGGGGGGGGGGGGGGGGGGGGGGGGGGGGGGGGGGEGGGDGGGGGGGGGGGGGGGGGGGGGGGGGGGGGGGGGGGGGGGGGGFGGGGGGGGGGGGGGGGGG@CFGGGGGFFGGGGGFGFGGGGGGGCFGGGGDGDGGGGGGGGGGGGGGGGGGGGGGGGGGGDGGGGGGGGGEDF?FGGGGDGGGGGGGGCGDEEFGGGFGDGGGGGGGGGGGGGGGGGGGGC:;>EGFFGCEFF
@M01751:259:000000000-C669V:1:1102:16611:8665 1:N:0:AGAGTC
GTCAAACGTCATCCCCACCTTCCTCCGGTTTGTCACCGGCAGTCTCATTAGAGTGCTCAACTAAATGTAGCAACTAATGACAAGGGTTGCGCTCGTTGCGGGACTTAACCCAACATCTCACGACACGAGCTGACGACAGCCATGCAGCACCTGTGTTACGGTTCTCTTTCGAGCACAGCCAAATCTCTTCGGCCTTCCGTACATGTCAAGGGTAGGTAAGGTTTTTCGCGTTGCATCGAATTAATCCACATCATCCACCGCTTGTGCGGGTCCCCGTCAATTCCTTTGAGTTTTAATCTTT
+
CCCCCGGGGGGGGGGFGGGGGGGGGGGGGGGGGGGGGGGGGGGG<FGGGGG@FGFGGGGGGGGGEGGGGGFFFGGGGGGGGGGGFGGGGGGGEGCGGFGGGGGGGGEFFGGGGGGGG9FGGGGGGGGGGGGGGGCFG7FFCDADGGGGGGGGGGGGFGGGGEGGGGGGGGGEGGGGGGGFEFCFGGGGC@FGGGGGGD@FFECGG@;F@CCFGGED?FGCEGGGGGGGGGGG@FFCFGFGGGFG7:<:CGGFGGFC6EFEEEGG>6+/:82CCGFCGG5=GDCFGGC+<CGFG+<+00<C+
@M01751:259:000000000-C669V:1:1102:9200:8696 1:N:0:AGAGTC
ACCGTAACAGGATTAGATACCCTGGTAGTCCACGCCGTAAACGATGTCGACTTGGAGGTTGTTCCCTTGAGGAGTGGCTTCCGGAGCTAACGCGTTAAGTCGACCGCCTGGGGAGTACGGCCGCAAGGTTAAAACTCAAATGAATTGACGGGGGCCCGCACAAGCGGTGGAGCATGTGGTTTAATTCGATGCAACGCGAAGAACCTTACCTACTCTTGACATCCACGGAATTTGGCAGAGATGCCTTAGTGCCTTCGGGAACCGTGAGACAGGTGCTGCATGGCTGTCGTCAGCTCGTGTT
+
CCCCCGGGGGFFGGGGGGGGGGGGGGGGGFGGGGGGGGGGGGGGGGGGGGGGGGGGGGGGGGGGGGGGGGGGGGGGGGGGGGGGGGGGGFFGGGGGGGGGGGGGGGGGGGGGGGGGGGGGGGGGGGGGGGGGGGGGGGGGGGGGGGGGGGGGGGGGGGGGGGGGGGGGGGGGGGGGGGGGGGFGGGGGGGFFGGGGGGGGGDGGGGGGGFGGGGGGGGGGGGGGGGGGGGGGGGGGGGGGGGGGGGGGFGGGGGGGGGGGGGGGGG>CGGGGGGGGGGGGGFGGGGGGGGGCEG?CEGGGG
@M01751:259:000000000-C669V:1:1102:23543:8727 1:N:0:AGAGTC
ACCGTAACAGGATTAGATACCCTGGTAGTCCACGCCGTAAACGATGTCGACTTGGAGGTTGTTCCCTTGAGGAGTGGCTTCCGGAGCTAACGCGTTAAGTCGACCGCCTGGGGAGTACGGCCGCAAGGTTAAAACTCAAATGAATTGACGGGGGCCCGCACAAGCGGTGGAGCATGTGGTTTAATTCGATGCAACGCGAAGAACCTTACCTACTCTTGACATCCACGGAATTCGGCAGAGATGCCTTAGTGCCTTCGGGAACCGTGAGACAGGTGCTGCATGGCTGTCGTCAGCTCGTGTT
+
CCCCCGGGGGGFFFFGGGGGGGGGGGGGGGGGGGGGGGGGGGGGGGGGGGGGGFGGGGGGGGGGGGGGGGFGGGGGGDFFGGGGGGGGGGGGGGGGGGGGGDDEGGGGGGGGGGGGGGDGFCGGGGGGGGGGGFGCFGGGFEFGGGFGGGGDGGGGGGGEC<FGGGGGGEG7FFDGGGGGGGGGGFFGGFGGFGGGGDGED5AFFFGGGGGGGGGGGGGFGGGGGGGDECCCFGGD?C8**:CFFGGCFGFFFGFGGDEGGGGGGC8EFGGGGGGGFGGGFFFFFEGGEGF8CGGGGCCC6
@M01751:259:000000000-C669V:1:1102:20592:8825 1:N:0:AGAGTC
ACCGTAACAGGATTAGATACCCTGGTAGTCCACGCCGTAAACGATGTCAACTAGCCGTTGGGATCCTTGAGATCTTAGTGGCGCAGCTAACGCATTAAGTTGACCGCCTGGGGAGTACGGCCGCAAGGTTAAAACTCAAATGAATTGACGGGGGCCCGCACAAGCGGTGGAGCATGTGGTTTAATTCGAAGCAACGCGAAGAACCTTACCTGGCCTTGACATGCTGAGAACTTTCCAGAGATGGATTGGTGCCTTCGGGAACTCAGACACAGGTGCTGCATGGCTGTCGTCAGCTCGTGTC
+
CCCCCGGGGFF@FFGFGGGCEGAFGGGGGGFGGGGFFGGGFGGGGCGGFGGGGGGGGGGGFGFFFFGFFFF8CFFGCGGGGGEGGGGGGCFGGFGG<FGGGGGGDGGCFGFGGCGEGGGGGGGGGGGGFFGGGGGGGGECFGGGGG,EF>FGGGGEFGG>EEGFGGG7=EFGGCGFGGGGGGGGGGGC:FGGFGGGGG>FGGGGGGGGGGGGGGFCGGGGGGF?FC9@FFGGGGGCEF9F>FGGGCE6@F8CCGGFGDE5>CFGGFCCFF?FGGGGGGGGGGGGGEFFFGF8CC+3;:AF6
@M01751:259:000000000-C669V:1:1102:22386:8834 1:N:0:AGAGTC
GTCAAACGTCATCCCCACCTTCCTCCGGTTTATCACCGGCAGTCTCCTTTGAGTTCCCGACCGAATCGCTGGCAACAAAGGATAAGGGTTGCGCTCGTTGCGGGACTTAACCCAACATTTCACAACACGAGCTGACGACAGCCATGCAGCACCTGTCTCACGGTTCCCGAAGGCACTAAGGCATCTCTGCCGAATTCCGTGGATGTCAAGAGTAGGTAAGGTTCTTCGCGTTGCACCGAATTAAACCACATGCTCCACCGCTTGTTCGGGCCCCCGTCAATTCCTTTGAGTTTTAATCTTG
+
CCCCCGGGGGGGGAFGGGGGGGGFGGGGGGGGGGGGGGGGGGG@FGGDFEGGGGGGGGGEGGGF@BB@FGGDGGGGGGGGG8EFGGGGGGGGGGDE@FG8:BF+>FGGGGGFGGGGGGGG9FGGDC=F@CECG?98FEGE+@<AFFGG<,DGFGGGG9F3FGEFGGGGC7*CCFFGGGGGC:FCFFGGGGGGGDGGGDFAF7@C7,7?99F:CCFFGCGFGGFGGF:8CEEC*:9+8C5EEGFGFCCGGGG6CEFCEFC88CEGF+<*2CE>*:C5*58;CFEFCFG@+A<FGGG6A<EG+
@M01751:259:000000000-C669V:1:1102:16717:8891 1:N:0:AGAGTC
ACCGTAACAGGATTAGATACCCTGGTAGTCCACGCCGTAAACGATGTCGACTTGGAGGTTGTTCCCTTGAGGAGTGGCTTCCGGAGCTAACGCGTTAAGTCGACCGCCTGGGGAGTACGGCCGCAAGGTTAAAACTCAAATGAATTGACGGGGGCCCGCACAAGCGGTGGAGCATGTGGTTTAATTCGATGCAACGCGAAGAACCTTACCTACTCTTGACATCCACGGAATCTGGCAGAGATGCCTCAGTGCCTTCGGGAACCGTGAGACAGGTGCTGCATGGCTGTCGTCAGCTCGTGTT
+
CCCCCCCFGFD<E<FGGGG9FFCFGGGFGFFFGGGCBFEFGFGEGFGFGGGGGGGGF@FGGGEGGDG<FGF@FGGGGGC@FFFGGGGGF,EFFGGEEFEFFCGFG:CF7DGF7F@FGFGGGGGCFGG@BDFG9FDFGGGGFDFFGG9BFCGGGGGGGGGCGGGGGEGGGCCFFCFCCB<<=FBFCCEGCEGGFGGGGGEEEGDCGDCF:<E9<+<CF+<AFCCCF?>EC>FCCFGGGEFCCGG+<FGGGFGFF@?FCGE5**AE;C5EGGFGGFFDFGCGGGDDF82<A*8:CCC+;/*/2
@M01751:259:000000000-C669V:1:1102:17982:8892 1:N:0:AGAGTC
ACCGTAACAGGATTAGATACCCTGGTAGTCCACGCCGTAAACGATGTCGACTTGGAGGTTGTTCCCTTGAGGAGTGGCTTCCGGAGCTAACGCGTTAAGTCGACCGCCTGGGGAGTACGGCCGCAAGGTTAAAACTCAAATGAATTGACGGGGGCCCGCACAAGCGGTGGAGCATGTGGTTTAATTCGATGCAACGCGAAGAACCTTACCTACTCTTGACATCCACGGAATTCGGCAGAGATGCCTTAGTGCCTTCGGGAACCGTGAGACAGGTGCTGCATGGCTGTCGTCAGCTCGTGTT
+
CCCCCGGGGGGGGGGGGGGFFGGGGGGGGGGGGGGGDGFGGGGGGGGGGGGGGGGGGGGGGGGGGGGGGGFGGGGGGGGGGGGGGGGGGGGGGEGGGGGGGDEEGGGGGGGGDEGGGGGGGGGGGGGGFGGGGGGGGGGGGGGCFGGGFFGGGGGGGDGGGGGGGGG::FCEGFGGGGGGGGGGGGGG@FFG9>FGGGG>EEGGGGGGGGGGGGGCGCGGGCFGGGEDGCGGFGGGGEGGFGGGFGGG7<CFGD@FGGGDEFGGGGGDCGGGGGGGGGGGFFGFGEECEF8F=CGFGGFGF
@M01751:259:000000000-C669V:1:1102:7314:8944 1:N:0:AGAGTC
GTCAAACGTCATCCCCACCTTCCTCCGGTTTATCACCGGCAGTCTCCTTTGAGTTCCCGACCGAATCGCTGGCAACAAAGGATAAGGGTTGCGCTCGTTGCGGGACTTAACCCAACATTTCACAACACGAGCTGACGACAGCCATGCAGCACCTGTCTCACGGTTCCCGAAGGCACTAAGGCATCTCTGCCGAATTCCGTGGATGTCAAGAGTAGGTAAGGTTCTTCGCGTTGCATCGAATTAAACCACATGCTCCACCGCTTGTGCGGGCCCCCGTCAATTCATTTGAGTTTTAACCTTG
+
CCCCCGGGGGGGGGGGGGGGGGGGGGGGGGGGGFGGGGGGGGGGGGGGGGGGGGGGGGGGGGG@688EFFGGGGGGGGGGGGGGGGGGGGGGGGGGGGGGGGGDGGGGGGGGGGGGGGGGGGGGGGGGGGGGGGGGGGGGGFGGGGGGFGGGGGFGGGGGGGGGGGGGGGGGGGGGGGFCEFGGGFGGGGGEE*CCGFGG7FGGGFGGGGGGGGGGGGGGGGGGGFFGGGGGGGGGCCFGGGGFGGGGGGGGGGGGGGGEG>EFGEGGGEGC::EEGGDEGCEFGGGGGFF7:FGF?CFG+
@M01751:259:000000000-C669V:1:1102:3380:8962 1:N:0:AGAGTC
GTCAAACGTCATCCCCACCTTCCTCCGGTTTATCACCGGCAGTCTCATTAGAGTGCTCAACTAAATGTAGCAACTAATGACAAGGGTTGCGCTCGTTGCGGGACTTAACCCAACATCTCACGACACGAGCTGACGACAGCCATGCAGCACCTGTGTTACGGTTCTCTTTCGAGCACAGCCAAATCTCTTCGGCCTTCCGTACATGTCAAGGGTAGGTAAGGTTTTTCGCGTTGCATCGAATTAATCCACATCCTCCACCGCTTGTGCGGGTCCCCGTCAATTCATTTGAGTTTTAACCTTG
+
CCCCCGGGGGGGGGGFGGGGGGGGGGGGGGGGEFGGGGGGGGEFGDGG9EGFFFGGGGGGGGDG8AFFF<EFEFGCFFGGFGGGGGFF@FGEGGGGGFGEGEGGGGGAFFECBEFGF9AFFGCEGGGGGGGGGGGGG@B8FGFGGGFGGGGGGGGDFFACFDFE<@FFGCEFGGGGGCFGGGGGGFBACDF7BFFGGFGGGG7FGCF@CCE@FFEGGCFGG<,,FF>CFGGGFFGGG58F?F7<:C?CFGFC*<:EGGGCEGCGGD7:?CCEC5C8CEEC7<<?C@EE?5CFGEGCDCF7+
@M01751:259:000000000-C669V:1:1102:7406:8962 1:N:0:AGAGTC
ACCGTAACAGGATTAGATACCCTGGTAGTCCACGCCGTAAACGATGTCGACTTGGAGGTTGTTCCCTTGAGGAGTGGCTTCCGGAGCTAACGCGTTAAGTCGACCGCCTGGGGAGTACGGCCGCAAGGTTAAAACTCAAATGAATTGACGGGGGCCCGCACAAGCGGTGGAGCATGTGGTTTAATTCGATGCAACGCGAAGAACCTTACCTACTCTTGACATCCACGGAATTCGGCAGAGATGCCTTAGTGCCTTCGGGAACCGTGAGACAGGTGCTGCATGGCTGTCGTCAGCTCGTGTT
+
CCCCCGGGGGGGGGGGGGGFGGGGGGGGGGGGGGGGGGGGGGGGGGGGGGGGGGGGGGGGGGGGGGGGGGGGCEGGGGGGGGGGGGGGGGGGGGGGGGGGGGGGGGGGGGGGGEGGGGGGGGGGGGGGGGGGCGGGGGGGGGGGGGGGGGGGGGGG>FGGGGGGGGGGGGGGGGGGGGGGGGGGGGGGGGGGGGGGGDEGGDGGGGGGGGGGGGGGGGGGGGGGGGGGGGGGGG6CGGGGGGGGGGGGFGEGGGGGGGGGGGGGGGGGGGGGFFGGGCCGGGGGGGGGCC8*?F?ACGFGE
@M01751:259:000000000-C669V:1:1102:25375:9025 1:N:0:AGAGTC
ACCGTAACAGGATTAGATACCCTGGTAGTCCACGCCGTAAACGATGTCGACTTGGAGGTTGTTCCCTTGAGGAGTGGCTTCCGGAGCTAACGCGTTAAGTCGACCGCCTGGGGAGTACGGCCGCAAGGTTAAAACTCAAATGAATTGACGGGGGCCCGCCCAAGCGGTGGAGCATGCGGTTTAATTCGATGCAACGCGAAGAACCTTACCTACTCTTGACATCCACGGAATTCGGCAGAGATGCCTCAGTGCCTTCGGGAACCCTGAGACAGGTCCTCCATGGCTGTCGTCCTCTCGTGGT
+
CCCCCFGDG<ACFGG<DGGGGGFFGG<<CEDEEE>F7CE7FFFCF<EFF<FGGFFGG@FGFGGGGGFC,F,C<FCFCFFGGFB:C+CFGGGGGFGGGGGGFEF7F:FGGFGFG77FEFG+4@+@7FG<>F9BDEG8FECCF9D,E9@DF+>C+>FCGGG>GECCFGGG7*CCF@FC,*=:*=,?CFG7?F,<C:C8E8CCGCEG:FG9+<<9@C6CGEGF+32;CF5:8>FGG*2:8EG>*9+C6<C883CCGG??*C:8E>F*:;EF7C;;C++3<+0;@?EFGEF6F55**0<:CFG2/
@M01751:259:000000000-C669V:1:1102:10980:9035 1:N:0:AGAGTC
GTCAAACGTCATCCCCACCTTCCTCCGGTTTATCACCGGCAGTCTCCTTTGAGTTCCCGGCATTACCCGCTGGCAACAAAGGATAAGGGTTGCGCTCGTTGCGGGACTTAACCCAACATTTCACAACACGAGCTGACGACAGCCATGCAGCACCTGTCTCAGAGTTCCCGAAGGCACCAAAGCATCTCTGCTAAGTTCTCTGGATGTCAAGGCCAGGTAAGGTTCTTCGCGTTGCATCGAATTAAACCACATGCTCCACCGCTTGTGCGGGCCCCCGTCAATTCATTTGAGTTTTAACCTT
+
CCCCCGGGGGGGFGGGGGGGGGGGGGGGGGGGGGGGGGGGGGGGGGGGGGGGGGGFGGGGGGGGGGGGGGGGGGGGGGGGGGGGGGGGGGGDGGGGGGGGGGGGGGGGGGGGGGGGGGGGGGGEGGGGGGGGGGGFDGGGGGGGGGGGGGGGGGGCFFCGGGGGGGGGGGGGGGGGGGGGGGDGGGCFFEGGGGGGGGGGGEGEGGGFCFFGGGGGGGGGGGGGGGGGGGGFG7>?FGEGGGGGGGGGGGFGFGFEF8FGGGGGGG6CCG>CGDE=EEGC8FFFGGGGGGFCFFGGGGGGG
@M01751:259:000000000-C669V:1:1102:26069:9090 1:N:0:AGAGTC
ACCGTAACAGGATTAGATACCCTGGTAGTCCACGCCGTAAACGATGATAACTAGCTGTCCGGGGACTTGGTCTTTGGGTGGCGCAGCTAACGCATTAAGTTATCCACCTGGGGAGTACGGTCGCAAGATTAAAACTCAAAGGAATTGACGGGGGCCTGCACAAGCGGTGGAGCATGTGGTTTAATTCGAAGCAACGCGCAGAACCTTACCAGCGTTTGACATGTCCGGAGGACTTCCAGAGATGGATTTCTTCCCTTCGGGGACTGGAACACAGGTGCTGCATGGCTGTCGTCAGCTCGTG
+
CCCCCGGGGGGGGGGGGGGGGGGGGGGGGGGGGGGGGGGGGGGGGGGGGGGGGGGGGGGGGGGGGGGGCFGGGGGGGGGGGFGGGGGGGGGGGGGGGGGGGGGGGGGGF<FGDGGGGGGGGGGGGCFEEGGGGGGDGGCFGFGGGGGGGGGGGCC@FGFFC3FFGGDFF@FFGGGCFGGGFFGGGGGGGGGGGGGEDFGGGGGGGFGGGGGGGGGCCGCGGFGGGGGGG*?CGGGGGGG<@EFFGFGGGGGGFEEFGGGGGGEGGGGGGGGGGGGGCGFGGGGGGCG8CF:FGGGC9<EG5
@M01751:259:000000000-C669V:1:1102:10805:9099 1:N:0:AGAGTC
GTCAAACGTCATCCCCACCTTCCTCGCGGCTTATCACCGGCAGTCTCCCTAGAGTGCCCAACTGAATGATGGCAACTAAGGACGTGGGTTGCGCTCGTTGCGGGACTTAACCCAACATCTCACGACACGAGCTGACGACAGCCATGCAGCACCTGTGTGCACGCCTCCGAAGAGGATCCCCGATCTCTCGAGGTAACATGCCATGTCAAGGGATGGTAAGGTTCTGCGCGTTGCTTCGAATTAAACCACATGCTCCACCGCTTGTGCGGGCCCCCGTCAATTCCTTTGAGTTTTAATCTTT
+
CCCCCGGGGGGGGGGGGGGGGGGGGGGGGGGGGGGGGGGGGGGGGDGGGGGGGGGGGGGGGGGGGGGGGGGGGFFGGGGGGGGGGGGGGGGGGGGGGGGGGGGGGGGGDFFFGGGGGGGFGGGGGGGGGGGGGGGGGGGGGGGGGGGGGGGGGGGGCGGGGGGGGGGGGGGGGGGGGGGGGDGGGGGFGGGGGGGGGGGGGGECEFGGGGGGGGGGGGGGGGGGGGGGGGGGEGGGGGDFGGGGFCGGGGG?GEFG6EGGGGGGGCFGGGGDCEGGGE8=FFGGGGGGGGGGGG?FF?CG7
@M01751:259:000000000-C669V:1:1102:13334:9163 1:N:0:AGAGTC
GTCAAACGTCATCCCCACCTTCCTCCGGCTTATCACCGGCGGTTCCTTTAGAGTACCCAACCAAATGATGGTAACTAAAGGCGAGGGTTGCGCTCGTTGCGGGACTTAACCCAACATCTCACGACACGAGCTGACGACAGCCATGCAGCACCTGTGTTCCAGTCCCCGAAGGGAAGAGATCCATCTCTGGAAATCGTCCGGACATGTCAAACGCTGGTAAGGTTCTGCGCGTTGCTTCGAATTAAACCACATGCTCCACCGCTTGTGCAGGCCCCCGTCAATTCATTTGAGTTTTAACCTT
+
CCCCCGGGGGGGGGGGGGGGGGGGGGGGGGGGGGGGGGGGGGGGGGGGGGGGGGGDFGGGGGGFGGGGGGGGF<FGGFGGGGGGGGGGGGGGGDGGGFGGGGGGGGGGGGGGGGGGG<9FGGGGGGGG>FGGGGGGGGGGGGGGGGGGFGGGGGEFGGGGGGGGFGGGGCCGFFGGFGGGFFGG@:CEFGGGGGFEGCGGCFGGGGGFFGGGGGGGGGGGGGGGGGGGGGDEGGGGGGGGCGGEGEGCFGGGCGCFGFF88CEDCEFFGGFEGG5CG=EGGCGGCCCFF78<FCCFFFEDG
@M01751:259:000000000-C669V:1:1102:24351:9215 1:N:0:AGAGTC
ACCGTAACAGGATTAGATACCCTGGTAGTCCACGCCGTAAACGATGTCGACTTGGAGGTTGTTCCCTTGAGGAGTGGCTTCCGGAGCTAACGCGTTAAGTCGACCGCCTGGGGAGTACGGCCGCAAGGTTAAAACTCAAATGAATTGACGGGGGCCCGCACAAGCGGTGGAGCATGTGGTTTAATTCGATGCAACGCGAAGAACCTTACCTACTCTTGACATCCAGCGAACTTAGCAGAGATGCTTTGGTGCCTTCGGGAACGCTGAGACAGGTGCTGCATGGCTGTCGTCAGCTCGTGTT
+
CCCCCGGGGFEFGGGGGGGGGGGGGGGGGGGGGGGGGGGDGGGGGGGGGGGGGGGGGGGGGGGGGGGGGDGGFGGGGGGGGGGGFGGGGGGGDGGGGGGGGGGGGEGGGGGGGGGGGGDEGGGGDGGGGGGGGGGGF9DFGGGGGGGGGGDGGGGGEDEGGGGGGDGGGGGCFGGGGGGGGGGGGGGF<FFGCEFGGDEGDEDFGGGFGGFGGGGGG?CFGGGGGGGDGGGGDFGDGGGCCFGGGGGGGGGGGGCFGGGGGGEGGGGGC6AFGG6FCFCFGGGGGEGG8;C8EGFGGGGGF
@M01751:259:000000000-C669V:1:1102:19910:9239 1:N:0:AGAGTC
ACCGTAACAGGATTAGATACCCTGGTAGTCCACGCCCTAAACGATGTCTACTAGTTGTCGGGTTTTAATTAACTTGGTAACGCAGCTAACGCGTGAAGTAGACCGCCTGGGGAGTACGGTCGCAAGATTAAAACTCAAAGGAATTGACGGGGACCCGCACAAGCGGTGGATGATGTGGATTAATTCGATGCAACGCGAAAAACCTTACCTACCCTTGACATGTACGGAAGACCGAAGAGATTTGGTTGTGCTCGAAAGAGAACCGTAACACAGGTGCTGCATGGCTGTCGTCAGCTCGTGT
+
CCCCCGGGGGGGGGGGGGGGGGGGGGGGGGGGGGGGGGGGGGGGGGGGGGGGGGGGGGGGGGGGFGGGGGGGGGGGGGGGGGGGGGGGGGGGGGGGGGGGGGGGGGGGGGGGGGGGGGGGGGGGGGGGGGGGGGGGGGGGGGGGGGGGGGGGGGCGGGGGGGGGGGGGGGGGGGGGGGGGGGGGGGGGGGGGGGGGGGGEGGGGGGGGGGGGGGGGGGGGGGGGGGGGGGGGGGGGGGGGGGFGFGGGEGGGGGGGGGGGGGGGGGGGGGGGGGGFFGFGGGGGGGGGGGGGGGGFGGGG1
@M01751:259:000000000-C669V:1:1102:14194:9269 1:N:0:AGAGTC
GTCAAACGTCATCCCCACCTTCCTCCGGCTTATCACCGGCGGTTCCTTTAGAGTACCCAACTAAATGATGGTAACTAAAGGCGAGGGTTGCGCTCGTTGCGGGACTTAACCCAACATTTCACAACACGAGCTGACGACAGCCATGCAGCACCTGTCTCAGAGTTCCCGAAGGCACCAAAGCATCTCTGCTAAGTTCTCTGGATGTCAAGAGTAGGTAAGGTTCTTCGCGTTGCATCGAATTAAACCACATGCTCCACCGCTTGTGCGGGCCCCCGTCAATTCATTTGAGTTTTAACCTTGC
+
CCCCCGGGGGGFGGGGGGGGGGGGGGCFGGGGGGGGFGGGGG7CFGGGFFGFGFDEFGGGEFGEF<FEEGGGGGGGGGGGFFDFF7CFGGGEGGGGFGFGGGGGGGGGGGGGGFGGGGGGGGGGDDGGGEGGCFGGGGGGGGGFGGGFDGFFGGCFA9FFCF3@FGCGDGFDGGGGD7BFFG9CCGGEGCFGG:EGFGGECFGG:FFGGFEGGGAFGG9FGCFGGGGCEGG5*3C?EGFGGGFF7C5CCF+<<F?CFFEC*A5A+C8C*C?EGGGC8C/<F7+<+<<9ACCEC7FC99?++
@M01751:259:000000000-C669V:1:1102:11653:9373 1:N:0:AGAGTC
GTCAAACGTCATCCCCACCTTCCTCCGGTTTATCACCGGCAGTCTCCTTTGAGTTCCCGACCGAATCGCTGGCAACAAAGGATAAGGGTTGCGCTCGTTGCGGGACTTAACCCAACATTTCACAACACGAGCTGACGACAGCCATGCAGCACCTGTCTCACGGTTCCCGAAGGCACTAAGGCATCTCTGCCGAATTCCGTGGATGTCAAGAGTAGGTAAGGTTCTTCGCGTTGCATCGAATTAAACCACATGCTCCACCGCTTGTGCGGGCCCCCGTCAATTCATTTGAGTTTTAACCTTG
+
CCCCCGGGGGGGGGGGGGGGGGGGGGGGGGGGGGGGGGGGGDEGFGGGGGGGGGGGGGGGGGG@88BEFGGGG8CFCFGGGGGGGGGGGGGGGGGGCFGGGGGGGGGGGGGGGGGGGGGGFFGGGDGGGGGGGGGGGGGGGGGGGGGDFGGGGGGGGCGGGGCFGDGGGGGGGGGGGGFGGFGGGGGGFGGGDGGGGGGGGGGFGGGGGGGGGG:FFGGGGGFFFF9FGGGGGGGCEEDCGFF@FGCFGGG6A?CFGGFEGGGFGGGCEEGGGGGGGEE5:+@CGGF?+*<9@FGGC<CC+
@M01751:259:000000000-C669V:1:1102:7637:9406 1:N:0:AGAGTC
GTCAAACGTCATCCCCACCTTCCTCCGGTTTGTCACCGGCAGTCTCCTTAGAGTGCCCACCATAACGTGCTGGTAACTAAGGACAAGGGTTGCGCTCGTTACGGGACTTAACCCAACATTTCACAACACGAGCTGACGACAGCCATGCAGCACCTGTGTCAGAGTTCCCGAAGGCACCGATCCATCTCTGGAAAGTTCTCTGCATGTCAAGGCCTGGTAAGGTTCTTCGCGTTGCTTCGAATTAAACCACATGCTCCACCGCTTGTGCGGGCCCCCGTCAATTCATTTGAGTTTTAACCTT
+
C<BCCGGGGGGGGGGGGGEGGGGAFGGDGGGGGGGGGGGGGGGFEGGGGDGGGGGGGGGGGGFGGGGGGFGGFGGGDGGGGGGGGGGCFFGGGGGFGEFFFGD7FEGFG<FGFFFGG?EFGGGEEFGFDGFGEEGGGGGGGGGGGDGFGAFDGGGGGGFGGCGGGGGEFEFGGGGGGGGGEFGGGCCFGGGB,?FGGGGGGFFFGGGGGGGGCFFGCFGGGFCGGGGFFGGGGCGGGGEGGG@FCFF6CEFGGFECFGGFGGGG5F+7=EGG8CGGGGGGCDEC?FC<:9EFFGFFCFGFE
@M01751:259:000000000-C669V:1:1102:10110:9443 1:N:0:AGAGTC
GTCAAACGTCATCCCCACCTTCCTCCGAGTTGACCCCGGCAGTCTCCTATGAGTCCCCGCCATAACGCGCTGGCAACATAGAACGAGGGTTGCGCTCGTTGCGGGACTTAACCCAACATCTCACGACACGAGCTGACGACAACCATGCACCACCTGTACACCGACCACAAGGGGGCGACCATCTCTGGCCGTTTCCGGTGTATGTCAAGCCTTGGTAAGGTTCTTCGCGTTGCATCGAATTAATCCGCATGCTCCACCGCTTGTGCGGGCCCCCGTCAATTCATTTGAGTTTTAACCTTGC
+
CBCBCGGGGGGGGGGFFEGGFGGDGGGGGGGGGGGFGGGGGGGGGGGGGGGGGGGGGGGGGGGGFGGGGGGEGGGGGGGGGGGGGGGEEEFEGCECFGGGCGGGGGGGGGGGFGGGGGGGFFGGDFGEDFFGGGFGGGDGGEGGGGGGGGGGC7>FGGGGGGGGGGGGGGGGDGGGDGGEEGGCGG9:FGECG:FF8>CECEGGGGGGGFFGFFG@EDFGGGGGGGGDGGGEG?EFGGCGGGFCFFDGEGGGDGGGGFGGDGFE@F*1585:8:EGG58CFG7A?:+0:E?FGFGGF:C7+
@M01751:259:000000000-C669V:1:1102:8138:9455 1:N:0:AGAGTC
GTCAAACGTCATCCCCACCTTCCTCCGGTTTATCACCGGCAGTCTCCTTTGAGTTCCCGACCGAATCGCTGGCAACAAAGGATAAGGGTTGCGCTCGTTGCGGGACTTAACCCAACATTTCACAACACGAGCTGACGACAGCCATGCAGCACCTGTCTCACGGTTCCCGAAGGCACTAAGGCATCTCTGCCGAATTCCGTGGATGTCAAGAGTAGGTAAGGTTCTTCGCGTTGCATCGAATTAAACCACATGCTCCACCGCTTGTTCGGGCCCCCGTCAATTCATTTGAGTTTTAACCTTT
+
CCCCCGGGGGGGGGGGGGGGGGGGGGGEGGGGGFGGGGGGGGGGFGGGGGGGGGGGGGGGGGG@88BFFGGGGGGGGFGGGGGGGGGGGGGGGGGGGGGCDGGGGGGGGGGGGGGGGGGGGGGGGGGGGGGGGGGGGGDGGGGGGGGGCGFGGGGGGFGGGGGFGGGGGGGGGGGGGGGGGGD@FGGGGGGCC7FGGGFGCGGGFGFGGGBEFGGGGFFFFFCFGGFFEGGGDCCFGDGDFGGGFGFGGGGFG?:EFGDEGECFC+ACCEGGGGGCEEGE9CFGGFGGFF@@<FGGGGGG+
@M01751:259:000000000-C669V:1:1102:14813:9475 1:N:0:AGAGTC
ACCGTAACAGGATTAGATACCCTGGTAGTCCACGCCGTAAACGATGAATGCCAGCCGTTGGCCTGCTTGCAGGTCAGTGGCGCCGCTAACGCATTAAGCATTCCGCCTGGGGAGTACGGTCGCAAGATTAAAACTCAAAGGAATTGACGGGGGCCCGCACAAGCGGTGGAGCATGTGGTTTAATTCGAAGCAACGCGCAGAACCTTACCATCCCTTGACATGGCATGTTACCTCGAGAGATCGGGGATCCTCTTCGGAGGCGTGCACACAGGTGCTGCATGGCTGTCGTCAGCTCGTGTCG
+
CCCCCGGGGGGFGGGGGGGGGGGGGGGGGGGGGGGGGGGGGGGGGGGGGGGGGGGGGGGGGGGGGGGGGGGGGGGGGGGGGGGGGGGGGGGGGGGGGFGGGGGGGGGGGGGGGGGGGGGGGGGGGGGGGGGGGGGGGGGGGGGGGFGGGGGGGGGGGGGGGGGGGGGGGGGGGGGGGGGGGGGGGGGGGGGGGGGGGGGGGGGGGGGGGGFFGGGGDFGFGGFGGGGGGGGGGGGGEFE59E@EEGGGGGGFGFGDDGGCEGGCECGGG5CGF?FFFF@FGFGGCGGGGGGEGCFGGGEG5
@M01751:259:000000000-C669V:1:1102:2762:9525 1:N:0:AGAGTC
GTCAAACGACATCCCCACCTTCCTCCGGTTTATCACCGGCAGTCTCCTTTGAGTTCCCGACCGAATCGCTGGCAACAAAGGATAAGGGTTGCGCTCGTTGCGGGACTTAACCCAACATTTCACAACACGAGCTGACGACAGCCATGCAGCACCTGTCTCAGAGTTCCCGAAGGCACCAAAGCATCTCTGCTAAGTTCTCTGGATGTCAAGAGTAGGTAAGGTTCTTCGCGTTGCATCGAATTAAACCACATGCTCCACCGCTTGTGCGGGCCCCCGTCACTTCATTTGAGTTTTAACCTTG
+
CCCCCGGGGGGGGGGGGGGGGGGGGGGGGGGGGGGGGGGGGGGGGFGGGGGGGFFGGGGGGGG@8BFCCEEGGDFGGCFGGGGGGGFGFGGGGEGGFGDGGGG>FGGGEFGGGGFGFGGFGGGGG:FGGGFGGGGGDEGGGGGGGGF9CG8:FGFFGFGGFFFFDFGGGGGGGGGGF@CCGGGGGGGGGGGGFFFFGFGGGDFGGGGGGGFGFGGGFGGG7?>,FGG7FGEEEG<CGEFFFDGFGFEF@FGGGFFFDFGGGG55;8CGGGGGGDGGEEG*9CEFFFG?+*<@FCF+039?+
@M01751:259:000000000-C669V:1:1102:14580:9571 1:N:0:AGAGTC
ACCGTAACCGGATTAGATACCCTGGTAGTCCACGCCGTAAACGATGTCAACTAGCCGTTGGAATCCTTGAGATTTTAGTGGCGCAGCTAACGCATTAAGTTGACCGCCTGGGGAGTACGGCCGCAAGGTTAAAACTCAAATGAATTGACGGGGGCCCGCACAAGCGGTGGAGCATGTGGTTTAATTCGAAGCAACGCGAAGAACCTTACCAGGCCTTGACATGCAGAGAACTTTCCAGAGATGGATTGGTGCCTTCGGGAACTCTGACACAGGTGCTGCATGGCTGTCGTCAGCTCGTGTC
+
CCCCCGGGGGGFGGGGGGGGGGGGGGGGGGGGGGGGGGGGGGGGGGGGGGGGGGGGGGGGGGGGGGGGGGGGGGGGGGGGGGGGGGGGGGGGGGGGGGGGGGGGGGGGGGFGGGGGGGGGGGGGGGGGGGGGGGGGGGGGGGGGFGGGGGGGGGGGGGGGGGGGGGGFFGGGGGGGGGGGGGGGGGGGGGGGGGGGGGGGGGGGGGGGGGGGGGGGG6FGGGGGGGGGGGGGGGGGGGGGGGGGGGGGGGGFGFGGGGGGGGGGGGGGGGGGGGGGGCGGGGGGGGGGGGGGGG9AEGF=*
@M01751:259:000000000-C669V:1:1102:21047:9680 1:N:0:AGAGTC
ACCGTAACAGGATTAGATACCCTGGTAGTCCACGCCGTAAACGATGATAACTAGCTGTCCGGGCACTTGGTGCTTGGGTGGCGCAGCTAACGCATTAAGTTATCCGCCTGGGGAGTACGGCCGCAAGGTTAAAACTCAAAGGAATTGACGGGGGCCTGCACAAGCGGTGGAGCATGTGGTTTAATTCGAAGCAACGCGCAGAACCTTACCAGCGTTTGACATGTCCGGACGATTTCCAGAGATGGATTTCTTCCCTTCGGGGACTGGAACACAGGTGCTGCATGGCTGTCGTCAGCTCGTT
+
CCCCCGGGFFCCEEFGGFGGGGGDEFGGGGAFFEGFGGGEGFFDDGGGFGGFFGGGGGGGDDGGEFDGC8F@EGGFGGGGDAFEGGG8<CFFGFGGF?EFFC<CFCFEFFGGGGGGGGGGG:BEG>FCDCGGGGFFFGDDGGCFEDFGGG:FGCCGE@F:FCF::CE>B>8CCFGFFDFGG@E<CCGGCCEFDGGEFG@FFGEGGGGGFFFGGEECCEF7CF9CCFCE58EGGGGGGGFGCG7@G@EGG7@FCFFFFG:8E5??FF@F??FFFFCF66<990<EFGGGGG5A*8*8:67**
@M01751:259:000000000-C669V:1:1102:23500:9686 1:N:0:AGAGTC
ACCGTAACAGGATTAGATACCCTGGTAGTCCACGCCGTAAACGATGTCGACTTGGAGGTTGTTCCCTTGAGGAGTGGCTTCCGGAGCTAACGCGTTAAGTCGACCGCCTGGGGAGTACGGCCGCAAGGTTAAAACTCAAATGAATTGACGGGGGCCCGCACAAGCGGTGGAGCATGTGGTTTAATTCGATGCAACGCGAAGAACCTTACCTACTCTTGACATCCACGGAATTCGGCAGAGATGCCTTAGTGCCTTCGGGAACCGTGAGACAGGTGCTGCATGGCTGTCGTCAGCTCGTGTT
+
CCCCCGGGGGGGGGGGGGGGGGGGGGGGGGGGGGGGGGGGGGGGGGGGGGGGGGGGGGGGGGGGGGGGFGGGGGGGGGGGGGGGGGGGGGGGGGGGGGGGGGGGGGG7FGGGGDGGGGGGGGCFGGGGFGGGGFFGGGGFGGGFGGGGGGGGGGGGGGGDEGGCGGGGGGGGGGGGFGGGFGGGGGGGGGGGGGGGGGGEGGGGGGGGFGGGGGGGGFGGGGCGGFGGGGGGGGGGGGFGGGGGGGFGGGGGGGGCGGGGGGGGGGFGGGG?FFFGC9FFGC=CFEGGDGG;EC?EG=F5E
@M01751:259:000000000-C669V:1:1102:28024:9730 1:N:0:AGAGTC
GTCAAACGTCATCCCCACCTTCCTCCGGTTTGTCACCGGCAGTCTCCTTAGAGTGCCCACCATACCGTGCTGGTAACTAAGGACAAGGGTTGCGCTCGTTACGGGACTTAACCCAACATCTCACGACACGAGCTGACGACAGCCATGCAGCACCAGTGTCAGAGTTCCCGAAGGCACCAATCCATCTATGGAAAGTTCTCTGCATGTCAAGGCCTGGTAAGGTTCTTCGCGTTGCTTCGAATTAAACCACATGCTCCACCGCTTGTGCGGGCCCCCGTCAATTCATTTGAGTTTTAACCTT
+
CCCCCGGGGFEF,CFCF@CEFFGGFGCEFGGGGADGGGGGGEFFC<CFFGGGFFFGGGGG:EFG,ECF8EGGGGGGGGGGGGGGGGGCGDFGGG+CGE:FFCFGEGEGGDFGGGGG7FGGDFFFGGGCGDE+>FFDCCFDD:AGFGFGG,>F=F,@FDFCCA9DCE==FD7C@FC:>B>:@EGGGG9,@FCFFC7?FFFBFGCGFDFFF9B?FG,:FF<FBCFFFC:9=FCCFCC<FF:C:CFGCCFFFFGGGG7:+ACFEE85*;+9858CEC*2C:;:CFGCCFG@7@8CCGGG6+CC?
@M01751:259:000000000-C669V:1:1102:10195:9736 1:N:0:AGAGTC
GTCAAACGTCATCCCCACCTTCCTCCGGTTTATCACCGGCAGTCTCCTTTGAGTTCCCGACCGAATCGCTGGCAACAAAGGATAAGGGTTGCGCTCGTTGCGGGACTTAACCCAACATTTCACAACACGAGCTGACGACAGCCATGCAGCACCTGTCTCACGGTTCCCGAAGGCACTAAGGCATCTCTGCCGAATTCCGTGGATGTCAAGAGTAGGTAAGGTTCTTCGCGTTGCATCGAATTAAACCACATGCTCCCCCGCTTGTGCGGGCCCCCGTCAATTCATTTGAGTTTTAACCTTT
+
CCCCCGGGGGGGGGGGGGGGGGGGGGGGGGGGGGGGGGGGGGGGGGGGGGGGGGGGGGGGGGG@88BEFGGGGGGGGGGGFFGGGGGGGGGGGGGGGGG?EFGGGGGGGEFFFGGGGGGGGGGGGGGGGGGGGGGGGGGGGGGGFGGGGGGGGGGGGGGGGGGGGGGGEGGGGGGGGGGGGGGGGGGGGGGGGGGFGGFGFG@EFGGGG9<F<AFGGGGGG<CFGEFGGGGGG>?EGGGGGGGGGGGC;CFGGGEC/AEEE8EGGGFC58CEEGGE>ECGGGG7AEG+3CCFEG7FGFFC7
@M01751:259:000000000-C669V:1:1102:26996:9783 1:N:0:AGAGTC
GTCAAACGTCATCCCCACCTTCCTCCGGTTTATCACCGGCAGTCTCCTTTGAGTTCCCGACCGAATCGCTGGCAACAAAGGATAAGGGTTGCGCTCGTTGCGGGACTTAACCCAACATTTCACAACACGAGCTGACGACAGCCATGCAGCACCTGTCTCACGGTTCCCGAAGGCACTAAGGCATCTCTGCCGAATTCCGTGGATGTCAAGAGTAGGTAAGGTTCTTCGCGTTGCATCGAATTAAACCACATGCTCCACAGCTTGTGCGGGCCCCCGTCAATTCATTTGAGTTTTAACCTTG
+
CCCCCGGGGGGGGGFGGGGGGGGGGGGGGGGGGGGGGGGGGGGGGGGGGGGGGGGFGGGGGGG@88BEFGDGGGGGGGGGFFGGGGGGGGGGGGGGGGGGGGGGGGGGGGGGGGGGGGGGGGGGG@FGGGGGGGGGGGGGGGGGGGGGGGGGGGGGGGGGGGGGGGGGGGGGGGGGGGFFGGGGGGGGGGGGGGGGFGCFGGD<FGGGGGGGGGGGGGGGGFGGGGG5EGEGGGFFGGGFGCFGC+AG>GCFGFGDGG+/8CFFF+<CEDGDEEGGEEGGGGGGGGGGFGGFGGGGFCGG+
@M01751:259:000000000-C669V:1:1102:15800:9833 1:N:0:AGAGTC
GTCAAACGTCATCCCCACCTTCCTCCGGTTTATCACCGGCAGTCTCCTTTGAGTTCCCGACCGAATCGCTGGCAACAAAGGATAAGGGTTGCGCTCGTTGCGGGACTTAACCCAACATTTCACAACACGAGCTGACGACAGCCATGCAGCACCTGTCTCAGCGTTCCCGAAGGCACCAAAGCATCTCTGCTAAGTTCGCTGGATGTCAAGAGTAGGTAAGGTTCTTCGCGTTGCATCGAATTAAACCACATGCTCCACCGCTTGTGCGGGCCCCCGTCAATTCATTTGAGTTTTAACCTTT
+
CCCCCGGGGGGGGGGGGGGGGGGGGGGGGGGGGGGGGGGGGGGGGGGGGGGGGGGGGGGGGGG@@BCFGGGDGGGGGGGGGGGGGGGGGGGGGGGGGGGGGGGGGGGGGGGGGGGGGGGGGGGGGGGGGGGGGGGGGGGGGGGGGGGGGGGGGGGGGGGGGGGGGGGGEGGGGGGGGGGGGGGGGFGGGGGGGGGGGGGGGGGGGGGGGGGGGGGGGGGGGGFGGGGGGGGGEGGGGDGGGGGGGGCEGGGGGCGGGGGGGGGGGGFCE>EEGECEEGEGGGGGGGGFGGGGGGGGG+<F+
@M01751:259:000000000-C669V:1:1102:9825:9876 1:N:0:AGAGTC
ACCGTAACCGGATTAGATACCCTGGTAGTCCACGCCGTAAACGATGTCGACTTGGCGGTTGTTCCCTTGAGGAGTGGCTTCCGGAGCTAACGCGTTAAGTCGACCGCCTGGGGAGTACGGCCGCAAGGTTAAAACTCAAATGAATTGACGGGGGCCCGCACAAGCGGTGGAGCATGTGGTTTAATTCGATGCAACGCGAAGAACCTTACCTACTCTTGACATCCAGAGAACTTTCCAGAGATGGATTGGTGCCTTCGGGCACTCTGAGACAGGTGCTGCCTGGCTGTCGTCAGCTCGTGTT
+
CCCCCGGGGGGGGEGGGGGGGEDG?FGGGGCFFGGGGGGGGGGGGGGGGG7CFGG,FEGDGGGGGF<EGFGCFGFGGGGGGFFGGGGGAAEGGGGGD@<BFDGGGGGGGCFGGGGGGFGGGECFCGGGGGGGCFGGGGGGGGGGG9BFGGGGCDGFEGG@:FCACC:FFFCEGGGGGGGFFFF?FFGF7E9;+CFCGEGEG>8C5EGGGGGGGGGGG+<<97<CCFGEGGGGFGC+9@+;*2A?F+<EGF*+;FG+:E5*:;F6:@2+9<CA5AF?C:9*00:=;>;<>****<<<CCC7:
@M01751:259:000000000-C669V:1:1102:24745:9878 1:N:0:AGAGTC
ACCGTAACCGGATTAGATACCCTGGTAGTCCACGCCGTAAACGATGATAACTAGCTGTCCGGGGACATGGTCTTTGGGTGGCGCAGCTAACGCATTAAGTTATCCGCCTGGGGAGTACGGTCGCAAGATTAAAACTCAAAGGAATTGACGGGGGCCTGCACAAGCGGTGGAGCATGAGGTTTAATTCGAAGCAACGCGCAGAACCTTACCAGCGTTTGACATGTCCGGACGACTTCGAGAGATCGATTTCTTCCCTTCGGGGACTGGAACACAGGTGCTGCATGGCTGTCGTCAGCTCGTG
+
CCCCCGGGGGG7FFFGGGGGCFGGGFFFGGGGGGGGGGGGGGGGGGGDFDFGGGGGAFGCEEGGGGGEEGEC<CEGFEGGGFGGGGGGGGGGD7@FF,?EFGGGGEFGGFGGGGG@CCEFFCEEEEGGFGGACFG8EFGGFGFFGE9DFGGGCEGGGGGGGGGFFGGCFCCECF,>,@83=,>C@GGGGGECAFFFE<F7FEFGGGGGGGG?CECEEEGC97<C?CCE*:8>8CC9CCCFC5CFG>FGFGCFEC;<CEFEGG8?FF8;@CFGGGGGCCGGFGGGC8CEC<FFFFEGGFGEC
@M01751:259:000000000-C669V:1:1102:17112:9909 1:N:0:AGAGTC
GTCAAACGTCATCCCCACCTTCCTCCGGCTTATCACCGGCGGTTCCTTTAGAGTACCCAACTAAATGATGGTAACTAAAGGCGAGGGTTGCGCTCGTTGCGGGACTTAACCCAACATCTCACGACACGAGCTGACGACAGCCATGCAGCACCTGTGTTCCAGTCCCCGAAGGGAAGAGATCCATCTCTGGAAATCGTCCGGACATGTCAAACGCTGGTAAGGTTCTGCGCGTTGCTTCGAATTAAACCACATGCTCCACCGCTTGTGCAGGCCCCCGTCAATTCCTTTGAGTTTTAACCTT
+
CCCCCGGGGGGGGGGGGGGGGGGGGGGGGGGGGGGGGGGGGGGGGGGGGGGGGGGGGGFGGGGGFFGGGGGFGEGGGGGGGGGGGGGGGGGGEFGGGGGGGGGGGGGGGGGGGGGGGG,BFFGGGGGGGGGGGGGCDDEGGGGGGGGGGGGGGGGGGGGGGGEEFGGGG@FGCGFEGCGGGGGGGGGGGGGGGFFFCFGGGGGEGGGGGGGGGGG>G?GGGGGGGGGF>CEGGDEGCECFGGGGGGGF>FFDEC+<FGGFCE5;/A?C+<EEEGGEGCE==FCCGGGG?@CCCGFFGGGGG
@M01751:259:000000000-C669V:1:1102:26200:10006 1:N:0:AGAGTC
ACCGTAACAGGATTAGATACCCTGGTAGTCCACGCCGTAAACGATGAATGCCAGCCGTTGGCCTGCTTGCAGGTCAGTGGCGCCGCTAACGCATTAAGCATTCCGCCTGGGGAGTACGGTCGCAAGATTAAAACTCAAAGGAATTGACGGGGGCCCGCACAAGCGGTGGAGCATGTGGTTTAATTCGAAGCAACGCGCAGAACCTTACCATCCCTTGACATGGCATGTTACCTCGAGAGATCGGGGATCCTCTTCGGAGGCGTGCACACAGGTGCTGCATGGCTGTCGTCAGCTCGTGTCG
+
CCCCCGGGGGGFFEFFGGGGGFGGFFGGGGGGGGGGGGGGGE@@FGGGGGG@@FGGGGGGGGGGFGGGGGGGGGGGGGGGGEGGGGCGGGGGGGGGGGGCFGGGGGGGGGFD>FGGGDEGGEGGGGGFFFFGGGGGGFGFFGFGEFEGDEDGGGGGGGGGGFFGGGGGEGFFFGGGGGGGGGGGGFFGGGGGGGGGGGGGGGG*AFFFGGFGGGGGGGGGGG?FGGGGGGGGGGGGGGE5<FFEECECFGGGFGGGGCEGGGGEGFCFG55@FEE<@CCGGFFGGGGFF@85AFFGGG56:
@M01751:259:000000000-C669V:1:1102:15732:10014 1:N:0:AGAGTC
GTCAAACGTATCCCCACCTTCCTCCGGTTTGTCACCGGCAGTCTCCTTAGAGTGCCCACCATAACGTGCTGGTAACTAAGGACAAGGGTTGCGCTCGTTACGGGACTTAACCCAACATCTCACGACACGAGCTGACGACAGCCATGCAGCACCTGTGTCAGAGTTCCCGAAGGCACCAATCCATCTCTGGAAAGTTCTCTGCATGTCAAGGCCTGGTAAGGTTCTTCGCGTTGCTTCGAATTAAACCACATGCTCCACCGCTTGTGCGGGCCCCCGTCAATTCATTTGAGTTTTAACCTTG
+
CCCCCGGGGGGGGGGGGGGGGGGGGGGGGGGGGGGGGGGGGGGFGGGGGGGGGGGGGGGGGGGGGGGGGGGGGGGGGGGGGGGGGGGGGGGGGGEGGGGGGGGGCGGGGGGGGGFGGGGGFGGGGGEGGGGGGGGGDGGECGGGGGGGGGGGGGGGGGGGGGGGGGGGGECEEGGGGGGGGGGGGDFFGFBC>FFGGGGGGGGGDEFGGFGFGGGCFGGFFFCEGFCEGGGGDCFFGGGGFGGGGGFFGGGGGGGGGFGGGGGGGCGGGEDEGGDEGDGG@FGFGGFFGGGGGGGGGGGG+
@M01751:259:000000000-C669V:1:1102:18734:10017 1:N:0:AGAGTC
ACCGTAACCGGATTAGATACCCTGGTAGTCCACGCCGTAAACGATGTCAACTAGTTGTCGGGTTTTAATTAACTTGGTAACGCAGCTAACGCGTGAAGTAGACCGCCTGGGGAGTACGGTCGCAAGATTAAAACTCAAAGGAATTGACGGGGACCCGCACAAGCGGTGGATGATGTGGATTAATTCGATGCAACGCGAAAAACCTTACCTACCCTTGACATGTACGGAAGACCGAAGAGATTTGGTTGTGCTCGAAAGAGAACCGTAACACAGGTGCTGCATGGCTGTCGTCAGCTCGTGT
+
CCCCCGGGGGGGGGGGGGGGGGGGFGGGGGFGGGGGGGGGGGGGGFGGGGGGGGGGGCCFF7CC@DAFGGGFGGGGCGGGGGGDGGGCFGGGGGGGGGGGFGGGGGGD@DGGCFGGGEEFCCGGGGGGFGGGGGGGGGGCAFFGG<FGGGEGGGGGGGEGGGGGGGGGGGGGEFFGFFGGGDCCGGG;FGGGGG>FFF<BCFGCFG9CGGF7FFGF?FGGGGFGGGGC>5:?8CEEEC88EC?9CCFCECFGGGGGDGFFGGGGGGFGGGGFG5<8FFCCDFGFGGGGGGGF=*+:C:==5
@M01751:259:000000000-C669V:1:1102:10189:10068 1:N:0:AGAGTC
ACCGTAACCGGATTAGATACCCTGGTAGTCCACGCCGTAAACGATGTCGACTTGGAGGTTGTTCCCTTGAGGAGTGGCTTCCGGAGCTAACGCGTTAAGTCGACCGCCTGGGGAGTACGGCCGCAAGGTTAAAACTCAAATGAATTGACGGGGGCCCGCACAAGCGGTGGAGCATGTGGTTTAATTCGATGCAACGCGAAGAACCTTACCTACTCTTGACATCCACGGAATTCGGCAGAGATGCCTTAGTGCCTTCGGGAACCGTGAGACAGGTGCTGCATGGCTGTCGTCAGCTCGTGTT
+
CCCCCGGGGGGGGGGGGGGGGGGGGGGGGGGGGGGGGGGGGGGGGGGGGGGGGGGGGGGGGGGGGGGGGGGGGGGGGGGGGGGGGGGGGGGGGGGGGGGGGGGGGGGGGGGGGGGGGGGGGGGGGGGGFFGGGGGGGGGGGGGGGGGGGGGGGGGGGGGGGGGGGGGGGGGGGGGGGGGGGGGGGGGGGFGGGGGGGGGGGGGGGGGGGGGGGGGGGGGGGGGGGGGGGGGGGGGGGGGGGGGGGF7EGGGGGGGGGGGGGGGGGGGGGGFGGGFFGGGGGGGGG5@FGGGGGG+AEEEEF
@M01751:259:000000000-C669V:1:1102:13576:10070 1:N:0:AGAGTC
ACCGTAACAGGATTAGATACCCTGGTAGTCCACGCCGTAAACGATGTCGACTTGGAGGTTGTTCCCTTGAGGAGTGGCTTCCGGAGCTAACGCGTTAAGTCGACCGCCTGGGGAGTACGGCCGCAAGGTTAAAACTCAAATGAATTGACGGGGGCCCGCACAAGCGGTGGAGCATGTGGTTTAATTCGATGCAACGCGAAGAACCTTACCTACTCTTGACATCCAGCGAACTTAGCAGAGATGCTTTGGTGCCTTCGGGAACGCTGAGACAGGTGCTGCATGGCTGTCGTCAGCTCGTGTT
+
CCCCCGGGGCFGGGGGGGGGGGGGGGGGGEFGGGGGGFG@FFGGGGGFFF@ECCGFCEFEFGGGGGGGCCGFGGDFEEFFGGGGGGGGGGFGFEGGGGGFGCGDEEGGGGGGGGCGGGGGGGGCC:@FGGFGGGEFGEGGGFGGGG9CF7FEEGCFGGDEGEFGGGCFFGC@FF:FFFGGGFGGGGGGGFGGGGGDGDGGGDGGCECGFGGGG9FFGGGGFFGGGGGCCGGGG9?GCF6@8::?CFF9AE>9CFGGFEC?EFE5E>CFFGGGCFEGF?FF7<FGGGGGGGGGGGGDE>*2:
@M01751:259:000000000-C669V:1:1102:20917:10087 1:N:0:AGAGTC
GTCAAACGTCATCCCCACCTTCCTCCGGTTTGTCACCGGCAGTCTCCTTAGAGTGCCCACCATAACGTGCTGGTAACTAAGGACAAGGGTTGCGCTCGTTACGGGACTTAACCCAACATCTCACGACACGAGCTGACGACAGCCATGCAGCACCTGTGTCTGAGTTCCCGAAGGCACTAAGGCATCTCTGCCAAATTCCGTGGATGTCAAGAGTAGGTAAGGTCCTTCGCGTTGCATCGAATTAAACCACATGCTCCACCGCTTGTGCGGGCCCCCGTCAATTCATTTTAGTTTTAACCTT
+
CCCCCGGGGGGGGGGGGGGGGGGGGGGGGGGGGGGGGGGGGGGGGGGGGGGGGGGGGGGGGGGGGGGEGGGGGGGGGGGGGGGGGGGFEGGGGGGGEGGGGGGGGGGGGGGGGGGGGFFFFFGGGGGGGGGGFEFGG@FGDGGGGGGGGAFGGGGGGFGGGGCFGFEGGGGGGGGGGGGGGFGFGGCGFGGGGGGGGGGGGGDGGGGGGGGGGGGGGGGFGGG:FGFGGGEFFGGGFDC@CGC9EFFG88AF9F9@FCGGGGECFG8?CE5>CEGGDEGE=C?9<@EC++;CGGG7FEFGG
@M01751:259:000000000-C669V:1:1102:6667:10105 1:N:0:AGAGTC
ACCGTAACAGGATTAGATACCCTGGTAGTCCACGCCGTAAACGATGTCGACTTGGAGGCTGTTCCCTTGAGGAGTGGCTTCCGGAGCTAACGCGTTAAGTCGACCGCCTGGGGAGTACGGCCGCAAGGTTAAAACTCAAATGAATTGACGGGGGCCCGCACAAGCGGTGGAGCATGTGGTTTAATTCGATGCAACGCGAAGAACCTTACCTACTCTTGACATCCAGAGAATTTAGCAGAGATGCTTTAGTGCCTTCGGGAACTCTGAGACAGGTGCTGCATGGCTGTCGTCAGCTCGTGTT
+
CCCCCGGGFGGGGGGGGGGDFGGGGGGGGGEFGFGFGGGGGGGGGFFGGGGGGGGGGGGGGGGGGFGGCGGDF7FFGGGGEGGDGGGGGGGGGGGGGGGGGGGGCGGGGGGGGGGGCFGGGGGGGDGGFGGG=FGGGGGCFGGGEGGGEGGGGGGGGGGEEGFFGGGEFDGGGCGFFGF<CE<FGGGF<CFEGGGGGEGEGGFGFFGGGGG?CEFGG?FGGGGGGGEFFDGGGF7CGCFCCEGGCGGGGGF7<<EFGDGDEGDFCCFGDEFEFFFCC?FCGGGCFGFC5EDCECCFGGGGF
@M01751:259:000000000-C669V:1:1102:3894:10202 1:N:0:AGAGTC
ACCGTAACCGGATTAGATACCCTGGTAGTCCACGCCGTAAACGATGTCGACTTGGAGGTTGTTCCCTTGAGGAGTGGCTTCCGGAGCTAACGCGTTAAGTCGACCGCCTGGGGAGTACGGCCGCAAGGTTAAAACTCAAATGAATTGACGGGGGCCCGCACAAGCGGTGGAGCATGTGGTTTAATTCGATGCAACGCGAAGAACCTTACCTACTCTTGACATCCACGGAATTCGGCAGAGATGCCTTAGTGCCTTCGGGAACCGTGAGACAGGTGCTGCATGGCTGTCGTCAGCTCGTGTT
+
CCCCCGGGGGGGGGGGGGGGGGGGGGGGGGGGGGGGGGGGGGGGGGGGGGGGGGGGGGGGGGGGGGGGGGGGGGGGGGGGGGGGGGGGGGGGGGGGFFEFGGGGGEGGGGGGGGGGGGGGGGGGGGGGGGGGGGGGGGGGGGGGGGGGGGGGGGGGGGGGGGGGGGGE7FGGGGGGCGGBFGGGGGGDFFCGGGGGGGGGGGGGGGGGGFGGGGGGGGGGGGFGGGGGGGGGGGGGGGGGGGGGG?CGGGGGGGGGGGGGGG5CEFGGGGGFGGGCGG?FGGDGGGGC>FF>EFFGGCCE:
@M01751:259:000000000-C669V:1:1102:25568:10228 1:N:0:AGAGTC
ACCGTAACAGGATTAGATACCCTGGTAGTCCACGCCGTAAACGATGAATGCCAGCCGTTGGCCTGCTTGCAGGTCAGTGGCGCCGCTACCGCATTAAGCATTCCGCCTGGGGAGTACGGTCGCACGATTAAAACTCAAAGGAATTGACGTGGGCCCGCACAAGCGGTGGAGCATGGGGTTTAATTCGAAGCAACGCGCAGAACCTTACCATCCCTTGACATGGCATGTTACCTCGAGAGCTCGGGGATCCTCTTCGGAGGCATGCACACAGGTGCCGCATGGCTGTCGTCAGCTCGGGTCG
+
<CCCCCCGE<,C@FGGGGGE@FE<,E<CFACEE;C<@FE;CFE7EC9,6CEGC@F8F:FCF@<FC,C,:7F,:FFGGGG,@@FE:FGG+,47+BFE?CF<ECFA@?FF@BFD7C=B54::++C@+:CBA>DCFDC<F,?<F8FB@,BB3+3BC<7B@F+<FB<C:381>D,,8FC,@FFEGG@FBFF@FEGCB<:@<C@CCFC:FFGF@BCFF*:C6+<+<<0/*+;E+<<9CGEC8*8*<88/?**;88<CCGGGC8**/*+2A+A:@CC*2+2;?:CC5>F6?0+*2/;C8@F***2*/
@M01751:259:000000000-C669V:1:1102:7126:10238 1:N:0:AGAGTC
GTCAAACGTCATCCCCACCTTCCTCCGAGTTGACCCCGGCAGTCTCCTATGAGTCCCCACCATCACGTGCTGGCAACATAGAACGAGGGTTGCGCTCGTTGCGGGACTTAACCCAACATCTCACGACACGAGCTGACGACAACCATGCACCACCTGTCCACCAGCCCCGAAGGGAAACCCCATCTCTGGGGCGGTCCGGTGAATGTCAAGCCTTGGTAAGGTTCTTCTCGTTGCATCGAACTAATCCGCATGCTCCGCCGCTTGTGCGGGCCCCCGTCAATTCCTTTGAGTTTTAGCCTTT
+
CCCCCGGGGGGGGGGFGGGGGFGGGGGGGFGGGGGGGGGCCGGFCGFFGDGGGGGFFGGGGGGGGDCFCFGGFGGGGGGGGFFGGGFEEGGGGGGGGGGGFEGC@FFGGCFGFGDGGGGFFG,,BCFGGDDGGE8FGCGG@FGGGGCFDGFGGGFFACGFGGGGGGGGGGEGGGFFFFCEEGGF,FGFF8CFGGGGE>EC8>FGFGGFGCDFFFF@F?FFGEGGGGC+0/AECEGGCEFFGGGCEEGGFEGGGGF@*:C8EEGGG?CECECCE5?CECEGCF<F+CF778FGGGG8C+<F?
@M01751:259:000000000-C669V:1:1102:17561:10249 1:N:0:AGAGTC
ACCGTAACAGGAATAGATACCCTGGTAGTCCACGCCGTAAACGATGTCGACTTGGAGGTTGTTCCCTTGAGGAGTGGCTTCCGGAGCTAACGCGTTAAGTCGACCGCCTGGGGAGTACGGCCGCAAGGTTAAAACTCAAATGAATTGACGGGGGCCCGCACAAGCGGTGGAGCATGTGGTTTAATTCGATGCAACGCGAAGAACCTTACCTGGCCTTGACATCCAGAGAACTTAGCAGAGATGCTTTGGTGCCTTCGGGAACTCTGAGACAGGTGCTGCATGGCTGTCGTCAGCTCGTGTT
+
CCCCCGGGGGGGGGGGGGGGGGGGGGGGGGGGGGGGGGGGGGGGGGGGGGGGGGGGGGGGGGGGGGGGGGGGGGGGGGGGGGGGGGGGGGGGGGGGGGGGGGGGGGGGGGGGGGGGGGGGGGGGGGGGGGGGGGGGGGGGGGGGGGGGGGGGGGGGGGGGGGGGGGGGGGGGGGGGGGGGFGGGGGGGGGGGGGGGGGGGDGGGGGGGGGGGFFGGGGGGGGGGGGGGGGGGGGGFGFE>F9EG7FGGGGGGGGGGGGGGGGGGGGGFCFDECGFFCGGGGGGFEEEGFGGGGG7CGCFGG
@M01751:259:000000000-C669V:1:1102:6958:10255 1:N:0:AGAGTC
ACCGTAACAGGATTAGATACCCTGGTAGTCCACGCCGTAAACGATGTCGACTTGGAGGTTGTTCCCTTGAGGAGTGGCTTCCGGAGCTAACGCGTTAAGTCGACCGCCTGGGGAGTACGGCCGCAAGGTTAAAACTCAAATGAATTGACGGGGGCCCGCACAAGCGGTGGAGCATGTGGTTTAATTCGATGCAACGCGAAGAACCTTACCTACTCTTGACATCCACGGAATTTGGCAGAGATGCCTTAGTGCCTTCGGGAACCGTGAGACAGGTGCTGCATGGCTGTCGTCAGCTCGTGTT
+
CCCCCGGGGGGGGGGGGGGGGGGGGGGFGGGGGGGGGGGGGGGGGGGGGFGGGGGGGGGGGGGGGGGGGGGGCFGGGGGGGGGGGGGGGGGGGGGGGGFGGGGGGGGGGGGGGGGGGGGGGGGGGGGDFGGGGGGFFGFCGGGGGEEGGGGGGGGGGGGDGEGFGGGEEGGGFGGGGFFFGGGGGGGGGGGGGGG@FGGGGGGGGGGGGGGGGGGGGGGGGGGGGGGGDEGGGGF6:EGFGFCFGGGGGGGGGGGGGGG:ECGGE5>EGGCFFGFFGGGGGFGGGGGGGGFEGGGGECFGG
@M01751:259:000000000-C669V:1:1102:21211:10276 1:N:0:AGAGTC
GTCAAACGTCATCCCCACCTTCCTCCGGTTTATCACCGGCAGTCTCCTTTGAGTTCCCGACCGAATCGCTGGCAACAAAGGATAAGGGTTGCGCTCGTTGCGGGACTTAACCCAACATTTCACAACACGAGCTGACGACAGCCATGCAGCACCTGTCTCACGGTTCCCGAAGGCACTAAGGCATCTCTGCCGAATTCCGTGGATGTCAAGAGCAGGTAAGGTTCTTCGCGTTGCATCGAATTAAACCACATGCTCCACCGCTTGTGCGGGCCCCCGTCAATTCATTTGAGTTTTAACCTTG
+
CCCCCGGGGGGGGGGGGGGGGGGFGGGGGGGGGGGGGGGGGGGGFGGGGGGGGGGGGGGGDEG8868EFFGGGGGEGGGGGGGGGGGDGGGGGGEGGGGGGGGDGGGGGGGGGGGGGGFGGGGGGGGGGGGGGGGGGGGGGFGGGGG@DFFGGGFGGFGGGGGGGGCFGGGGGGGGGGFGDGCFGCFFGGGGDCEFGGGGGGGGGGGGG?CFGGGD@FGGGGGGGFFGGGGGC*:EGCFGGGGGGGFGGGGFFF@FFGGGG5?@F?CEC>EECGGGGGGEFCFDGDGFFF:EFGGCECFG+
@M01751:259:000000000-C669V:1:1102:20481:10308 1:N:0:AGAGTC
ACCGTAACAGGATTAGATACCCTGGTAGTCCACGCCGTAAACGATGTCGACTTGGAGGTTGTTCCCTTGAGGAGTGGCTTCCGGAGCTAACGCGTTAAGTCGACCGCCTGGGGAGTACGGCCGCAAGGTTAAAACTCAAATGAATTGACGGGGGCCCGCACAAGCGGTGGAGCATGTGGTTTAATTCGAAGCAACGCGAAGAACCTTACCAGGCCTTGACATGCAGAGAACTTTCCAGAGATGGATTGGTGCCTTCGGGAACTCTGACACAGGTGCTGCATGGCTGTCGTCAGCTCGTGTC
+
CCCCCGGGGGGGGGGGGGGGGGGGGGGGGGGGGGGGGGGGGGGGGGGGGGGGGGGGGGGGGGGGGGGGGGGGGEGGGGGGFFGGGGGGGGGGGGGGGGGGGGGGGGGGGGGGGGGGGGGGGGGGGGGGGGGGGGGGGGGGGGGGGGGGGGGGGGGGGGGGGGGGGGEFGGCFGGFGCGGGGFGGGGGGGGGDGFGGGGGGGGGGFGGFGGGGGGGGGDGGGGGGFFGGGGGGGGGGF?ECF7FGGGG8FCCCGGFFEEEGGGGGGCFFG6FCF@+8@FF+@FGFD>F9EGG5EF+8/:CF6
@M01751:259:000000000-C669V:1:1102:2175:10341 1:N:0:AGAGTC
GTCAAACGTCATCCCCACCTTCCTCCGGTTTGTCACCGGCAGTCTCCTTAGAGTGCCCACCATAACGTGCTGGTAACTAAGGACAAGGGTTGCGCTCGTTACGGGACTTAACCCAACATCTCACGACACGAGCTGACGACAGCCATGCAGCACCTGTGTCTGAGTTCCCGAAGGCACCAATCCATCTCTGGAAAGTTCTCAGCATGTCAAGGCCAGGTAAGGTTCTTCGCGTTGCTTCGAATTAAACCACATGCTCCACCGCTTGTGCGGGCCCCCGTCAATTCATTTGAGTTTTAACCTT
+
CCCCCGGGGGGGFGGFFGGGGGGGGDGGGGGGFGGGGGGGGGGGGGGGGGGFGGFGGGGEFFGGGFEGFGGGGGGGGCGFFGFGGGGFGGGGGGC7FFBFEFFFGDEGGGGFFGGG7FFGFA5?FGEGFGGC:+>FGGGGGEGGGADCGB=<DEFEFFGGCCGGFFCGGGDGGGGFGGFGGFGGCGFGFFFGG9BFC93;CEFGC,?FCFC,:,6<@?FFG@CFFGGF@@F@FCFFGA<CFFGFFFG?FFGG@?++<+*;8588*:+AEC*?:EC*:C=ECGC+2+0<C7CCCFFGDFGGG
@M01751:259:000000000-C669V:1:1102:6394:10346 1:N:0:AGAGTC
GTCAAACGTCATCCCCACCTTCCTCCGGTTTATCACCGGCAGTCTCCTTTGAGTTCCCGACCGAATCGCTGGCAACAAAGGATAAGGGTTGCGCTCGTTGCGGGACTTAACCCAACATTTCACAACACGAGCTGACGACAGCCATGCAGCACCTGTCTCACGGTTCCCGAAGGCACTGAGGCATCTCTGCCAAATTCCGTGGATGTCAAGAGTAGGTAAGGTTCTTCGCGTTGCATCGAATTAAACCACATGCTCCACCGCTTGTGCGGGCCCCCGTCAATTCATTTGAGTTTTAACCTTT
+
CCCCCGGGGGGGGDGGGGGGGGGGGGGGGGGGGGGGGGGGGGGGGGGGGGGGGGGGGGGGGGG@88BEFGDGGGGGGGGGFGGGGFGGGGGGGGGGGGGGGGGGGGGGGGGGGGGGGGGGGGGGGGGGGGGGGGGGGGGDGGGGGGGGGGGGGFGGGCGGGGGGGGGGGGGGGD:FGGGGGGEFGCFGFFGGGGGGGGGGGGGFGGGGGGGGGGGDFGGGGGGGGGGGGGGG5EFFGEGFGGGGGGGGGGGGGGGGGGGCEGGGGGFG=EEEDGGGGGGCFFC?FGGGGGGGGGGGGGGG+
@M01751:259:000000000-C669V:1:1102:25769:10389 1:N:0:AGAGTC
GTCAAACGTCATCCCCACCTTCCTCCGGTTTATCACCGGCAGTCTCCTTTGAGTTCCCGGCATTACCCGCTGGCAACAAAGGATAAGGGTTGCGCTCGTTGCGGGACTTAACCCAACATTTCACAACACGAGCTGACGACAGCCATGCATCACCTGTCTCAGAGTTCCCGAAGGCACCAAAGCATCTCTGCTAAGTTCTCTGGATGTCAAGGCCAGGTAAGGTTCTTCGCGTTGCATCGAATTAAACCACATGCTCCACCGCTTGTGCGGGCCCCCGTCAATTCATTTGAGTTTTAACCTT
+
CCCCCGGGGGGGGGGGFGDGGFGGGGGDGGGGGFGGGGGGGDGFFGGFGGGGGGGGGEGFGGGGGGGGEGGDGGGFGGG?EEE@FGCFGFDEGGG7FEGFFGGGGGFGGGGCFFEFGFGGGCFFGGGFGGGEFEGFFE:F:CEFFGGFG,>FGGGFGFGGGGGGGGGGGEEGGGGGGEFGG,,>FFFFFGGDFCCCF;FFDCFFGGGGGGGGGFGG7F<77CFFGGGGFGCEGGGGGGEGGCGGGCF?CGGGGGGFGGGCEEEGGF6C58CGEEGG5CEECF7CCCC:C0CG?GFFFFEFG
@M01751:259:000000000-C669V:1:1102:12629:10390 1:N:0:AGAGTC
ACCGTAACAGGATTAGATACCCTGGTAGTCCACGCCGTAAACGATGTCGACTTGGAGGTTGTTCCCTTGAGGAGTGGCTTCCGGAGCTAACGCGTTAAGTCGACCGCCTGGGGAGTACGGCCGCAAGGTTAAAACTCAAATGAATTGACGGGGGCCCGCACAAGCGGTGGAGCATGTGGTTTAATTCGATGCAACGCGAAGAACCTTACCTACTCTTGACATCCACGGAATTCGGCAGAGATGCCTTAGTGCCTTCGGGAACCGTGAGACAGGTGCTGCATGGCTGTCGTCAGCTCGTGTT
+
CCCCCGGGGGGGGGGGGGGFGGGGGGGGGGGGFGGGGGGGGGGGGGGGGGGGGGGGGGGGGGGGGGGGGGGGGGGGGGGGGGGGGGGGGGGGGGGGGGGGGGGGGGGGGGGGGGGGGGGGGGGGGGGGFGGGGGGGGGFFGGGGGGGGGGGGGGGFGGGCFGFFGGGGGGGGGGGGGGGEFGGGGGGGGGGGGGGGGGGGGGGGGGGGGGGGGFGGGFG?FF68FGGGGGFFFGGGGGGGGDFGGGGGGGGGGGGGGGGGGGGGEGGEGF?EFCCEFGGGGGGGCCEF@@8@CFCGE57C=
@M01751:259:000000000-C669V:1:1102:24764:10414 1:N:0:AGAGTC
GTCAAACGTCATCCCCACCTTCCTCCGGTTTATCACCGGCAGTCTCCTTTGAGTTCCCGACCGAATCGCTGGCAACAAAGGATAAGGGTTGCGCTCGTTGCGGGACTTAACCCAACATTTCACAACACGAGCTGACGACAGCCATGCAGCACCTGTCTCAGCGTTCCCGAAGGCACCAAAGCATCTCTGCTAAGTTCGCTGGATGTCAAGAGTAGGTAAGGTTCTTCGCGTTGCATCGAATTAAACCACATGCTCCACCGCTTGTGCGGGCCCCCGTCAATTCCTTTGAGTTTTAGCCTTT
+
CCCCCGGGGGGGGGGGGGGGGGGGGGGGGGGGGGGGGGGGGGGGGGGGGGGGGGGGGGGGGGGFFFGFFGGGGGGGGGGGGGGGGGFFGGGGGGGGGGGGDGGGGGGGGGGGGGGGGGGGGGGGGGGGGGGGGGGGGGGGGGGGGGGGGCGGGGGGGGGGGGGGDGGGGGEGGGGGGGGGGGGGGGGGFGGG;FGCFEGGGFGGGGGGGFFGGGGGGGGGFGGFFGFGGGGGGGFGGGGGGGGGGGGGGFFFG?FFGFFEGGGFC?FEC8:EGGGGGGCECC:FFGG7<CCGGGGCFCEF+
@M01751:259:000000000-C669V:1:1102:26100:10418 1:N:0:AGAGTC
GTCAAACGTCATCCCCACCTTCCTCCGGTTTATCACCGGCAGTCTCCTTTGCGTTCCCGACCGAATCGCTGGCAACAAGGGATAAGGGTTGCGCTCGTTGCGGGACTTAACCCAACATTTCACAACACGAGCTGACTAAAGCCATGCAGCACCTGTCTCACGGTTACCGAAGGCACTAAGGCATCTCTGCCAAATTCCGTGGATGTCAAGATTAGTTAAGGTTCTTCGCGTTTCATCTACTTAAACAACATGCTCCACCGCTTTTGAGGGCCCCCGTCGATTCCTTTGAGTTTTAACCTTT
+
CCCCC-<CGCB,6FFFGGCF@FDAFGG@FEFF9@AGFGCC6FFD,CCFF@F9B@8:<E@,88@88686C,,CF8CFC=,CB,,:F9,4,4+=+74+78?,4+64CFEC,?E?ECF++,B95B<FGDE:>++@F@<B9F,8,@3<@F>3,,:FFF:33@,@F,*8**8>:FGEGC:F:FFE8:FA37<3,@FE::FAFF@<F71?,,7,?,:7,><,,<27<?9<F,,**1***322A+0+0:<?<?+1;8F@C::3ACFC**2*++**08*;5:=**/*/2<++<C7<+*3<30+<9+:9+
@M01751:259:000000000-C669V:1:1102:14363:10431 1:N:0:AGAGTC
ACCGTAACAGGATTAGATACCCTGGTAGTCCACGCCGTAAACGATGTCGACTTGGAGGTTGTTCCCTTGAGGAGTGGCTTCCGGAGCTAACGCGTTAAGTCGACCGCCTGGGGAGTACGGCCGCAAGGTTAAAACTCAAATGAATTGACGGGGGCCCGCACAAGCGGTGGAGCATGTGGTTTAATTCGATGCAACGCGAAGAACCTTACCTACTCTTGACATCCACGGAATTTGGCAGAGATGCCTTAGTGCCTTCGGGAACCGTGAGACAGGTGCTGCATGGCTGTCGTCCGCTCGTGTT
+
CCCCCGGGGGGGGGGGGGGGGGGGGFGGGGGGGGGGGGGGGGGGGGGGGGGGGGGGGGGGGGGGGGGGGGGGGGGGGGGGGGGGGGGGGGGGGGGGEFCFGGGGGGFGGGGGGGGGGGGGGGGGGGGGGEGGGGGGGGGGGCGGGGFGGGGGGGGGGFEEGGGGGGGGGGGGGGGGGGGGGGGGGGGGGGGGGGGGGGGGGGG>FGGGGGFGGCFGGCGGGFFFFGGGGGGGGGFCGGCFGFFGGGGGGGGGGGGGCGDCGGGGGFGEFGGGGG68EFGCGGGGGGGGGCE*::/CGG=EG
@M01751:259:000000000-C669V:1:1102:19610:10483 1:N:0:AGAGTC
GTCAAACGTCATCCCCACCTTCCTCCGGTTTATCACCGGCAGTCTCCTTTGAGTTCCCGGCATCACCCGCTGGCAACAAAGGATAAGGGTTGCGCTCGTTGCGGGACTTAACCCAACATTTCACAACACGAGCTGACGACAGCCATGCAGCACCTGTCTCAGCGTTCCCGAAGGCACCAAAGCATCTCTGCTAAGTTCGCTGGATGTCAAGAGTAGGTAAGGTTCTTCGCGTTGCTTCGAATTAAACCACATACTCCACTGCTTGTGCGGGTCCCCGTCAATTCCTTTGAGTTTCAGTCTT
+
CCCCCGGGGGGGGGGGGGGGGGGGGGGGGGGGGGGGGGGGGGGGGGGGGGGGGGGCFGGGGGGGGGGGGGGGGGGGGGGGGGGGGGGGGGGGGGGGGGGGGGGGGGGGGGGGGGGGGGGGGGGGGGGGGGGGGGGGGGFDEFGGFGGGGGGGGGGGFGGGGGGGGGGGGGGDEGGGGGFFGGGGGG9CGGGGGFGGGGGGGGGGGGGGGGGGGGGFGGFGGGGGGGGGFGEEGGGGGGGGGGGGGGGFDGGGGGGGGGGGCGGGGGAFCCEGGGGFGCE5CGGFEGGGEGGGGGGGGGGGG
@M01751:259:000000000-C669V:1:1102:13757:10490 1:N:0:AGAGTC
GTCAAACGTCATCCCCACCTTCCTCCGGTTTATCACCGGCAGTCTCCTTTGAGTTCCCGACCGAATCGCTGGCAACAAAGGATAAGGGTTGCGCTCGTTGCGGGACTTAACCCAACATTTCACAACACGAGCTGACGACAGCCATGCAGCACCTGTCTCACGGTTCCCGAAGGCACTGAGGCATCTCTGCCAGATTCCGTGGATGTCAAGAGTAGGTAAGGTTCTTCGCGTTGCATCGAATTAAACCACATGCTCCACCGCTTGTGCGGGCCCCCGTCAATTCATTTGAGTTTTAACCTTG
+
CCCCCGGGGGGGGGGGGGGGGGGGGGGGGGGGGGGGGGGGGGGGGGGGGGGGGGGGGGGGGGGC@BFEFFGGG8FGGGGGGGGGGGGGGGDGGGGGGGGGGGGGGGGGGGGGGGGGGGGFGGGGGGGGGGGGGGGGDGGGGGGGGGGGFGGGGGGFGGGGGGGGGGGFGGGDGGGGGGGGGGGGGGGGGGGGF<FGGFGFFGEGGGGGGGGGGGGGGGGGGGGGGGGGGGGGGGGDF5ECGGGGGGGGGGGEGGGGGG>:EEEGGFF>CCEGGG:CCGGGFGGGGGG9CFGCGGGGGGC:+
@M01751:259:000000000-C669V:1:1102:10215:10521 1:N:0:AGAGTC
ACCGTAACCGGATTAGATACCCTGGTAGTCCACGCCGTAAACGATGTCGACTTGGAGGTTGTTCCCTTGAGGAGTGGCTTCCGGAGCTAACGCGTTAAGTCGACCGCCTGGGGAGTACGGCCGCAAGGTTAAAACTCAAATGAATTGACGGGGGCCCGCACAAGCGGTGGAGCATGTGGTTTAATTCGATGCAACGCGAAGAACCTTACCTACTCTTGACATCCACGGAATTCGGCAGAGATGCCTTAGTGCCTTCGGGAACCGTGAGACAGGTGCTGCATGGCTGTCGTCAGCTCGTGTT
+
CCCCCGGGGGGGGGGGGGGFGGGGFFFFFGGGGGGGGGGGGGGGGGGGGGGG:FFAEGGFGGGGGGGGGGGGFGFGGGGDGGGDEGGGG9FCEGFGGGEFFEEFGGGFEEFGGCCFFFGGGGGGGGGGGGFCCGGGGGGGGCCGGC<DGGGGGD@CGCFFCFGFFGGGGGFGGGFGGGGGFFGGG?FGCFGGFFGEGCGGGCEFFCGGGGGGGGGGGFEGGGFCFGCEGEGGGGG>GGGDGGGGGGGCFGG@<CFGDD5EC8CGEGFGFGF6CF6EFFFCCF8=6C@FGGCFECEGD=5*:
@M01751:259:000000000-C669V:1:1102:20297:10552 1:N:0:AGAGTC
GTCAAACGTCATCCCCACCTTCCTCCGGTTTATCACCGGCAGTCTCCTTTGAGTTCCCGACCGAATCGCTGGCAACAAAGGATAAGGGTTGCGCTCGTTGCGGGACTTAACCCAACATTTCACAACACGAGCTGACGACAGCCATGCAGCACCTGTCTCACGGTTCCCGAAGGCACTAAGGCATCTCTGCCGAATTCCGTGGATGTCAAGAGTAGGTAAGGTTCTTCGCGTTGCATCGAATTAAACCACATGCTCCACCGCTTGTGCGGGCCCCCGTCAATTCATTTGAGTTTTAACCTTT
+
CCCCCGGGGGGGGGGGGGGGGGGGGGGDFGGGGGGGGGGGGGGGCEGGGGGGGGGGGGGGGGG@@BFFGCEEGGGGGGGGGGFGFFFGGGGGGGGGGGGGDGGDEGGGFGEFGGGGGGGG<FGFGDG>CGGGGGGGGGGGGGGFFCCF<FGGG8BFGGGGGFGGGGGGGG7FGGFGFFG,BFGCCCGFGGGGGGEGGFGGGGGGGDFGGGGGGECGFFG9FACGGGGFDCEEGGDCFGGGGGGGGGGEGC?+39CF?FG?E8E5C+AEGDE?E5EGEGGCF79FGGG?C*2<CF78C::E0
@M01751:259:000000000-C669V:1:1102:2940:10567 1:N:0:AGAGTC
ACCGTAACAGGATTAGATACCCTGGTAGTCCACGCCGTAAACGATGAATGTTAGCCGTCGGGCAGTTTACTGTTCGGTGGCGCAGCTAACGCATTAAACATTCCGCCTGGGGAGTACGGTCGCAAGATTAAAACTCAAAGGAATTGACGGGGGCCCGCACAAGCGGTGGAGCATGTGGTTTAATTCGAAGCAACGCGAAGAACCTTACCAGGCCTTGACATCCAATGAACTTTCCAGAGATGGATTGGTGCCTTCGGGAACATTGAGACAGGTGCTGCATGGCTGTCTTCAGCTCGTGTCG
+
CCCCCGGGGFGGCGFGGGGFGGGGGGGGGGDEFGGGGGGGGGGGGGGGGGDEFGGGGGGCFGGGG8FFGGFGFGGDEGGGGGGGGGGGGGGGGGGGGGGGGGGGGGGGFDFFC=FGGGGGGDGGGGGGGGGGGGGGG8FGGGGGGGGGGGGGGGGDGGGGGGGGG>=CGDGGGCFFGGG:,?CFGGGGGGGGGGGGFEGEDGGGGGGGFGGGGDGGFGGGGGGGGGGFG@FF7E9C+<C*+<EGCGGG9*:E?EFFGDGGGGGGFGGGG?GD?C6CFGCE7F=CEE@0+++3C<E8CFFF5
@M01751:259:000000000-C669V:1:1102:9051:10572 1:N:0:AGAGTC
GTCAAACGTCATCCCCACCTTCCTCCGGTTTATCACCGGCAGTCTCCTTTGAGTTCCCGACCGAATCGCTGGCAACAAAGGATAAGGGTTGCGCTCGTTGCGGGACTTAACCCAACATTTCACAACACGAGCTGACGACAGCCATGCAGCACCTGTCTCACGGTTCCCGAAGGCACTAAGGCATCTCTGCCGAATTCCGTGGATGTCAAGAGTAGGTAAGGTTCTTCGCGTTGCATCGAATTAAACCACATGCTCCACCGCTTGTGCGGGCCCCCGTCAATTCATTTGAGTTTTAACCTTG
+
CCCCCGGGGGGGGGGGGGGGGGGGGGGGGGGGGGGGGGGGGGGGGGGGGGGGGGGGGGGGGGG@88BFFFGGGGGGGGGGGGGGGGGFGGFGGGGGGGGGGGGGGGGGG?BEFGGGGGGGGGGGGGGGGGGGGGGGGGGGGGGGGGG@FGGGGGGGGGGGGGGGGGGGGGGGEFGGGGGGGGGGGGGGGGGGGGGGGGGGGGGGGGGGGGGGGGGGGGGGGGGGGGGGGGGGEGFGGGG?FEGGGGGGGFGGGGGGGGG5>>CCGGG8CGGGGGGGGDGGGF?FGGGGF@EGGGGGFFGG+
@M01751:259:000000000-C669V:1:1102:20314:10576 1:N:0:AGAGTC
ACCGTAACAGGATTAGATACCCTGGTAGTCCACGCCGTAAACGTTGGGAACTAGATGTGGGGGCCATTCCACGGTCTCCGTGTCGCAGCTAACGCATTAAGTTCCCCGCCTGGGGAGTACGGCCGCAAGGCTAAAACTCAAAGGAATTGACGGGGGCCCGCACAAGCGGCGGAGCATGCGGATTAATTCGATGCAACGCGAAGAACCTTACCAAGGCTTGACATATACCGGAAACGGCCAGAGATGGTCGCCCCGCAAGGTCGGTATACAGGTGGTGCATGGTTGTCGTCAGCTCGTGTCG
+
CCCCCGGGGGGGGGGGGGGFGGGGGGGGGGGGGGGGGGGGGGGGGGGGGGGGGGGGGGGGGGGGGGGGGGGGGEGGGGGGGGGGGGGGGGGGGGGGGGGGGGFGGGGGGGGGGGGGGGGGGGGGGGGGGGGDFGGGGGGGGGGGGGFGFGGGGGGGGGGGGGGGG7FEEGGGGGGGGGGGGGCGGGGGGGGGGGGGGGGGGGGGGGGFGFGGGGGCGFFDFGGGGGGGGGGGGGGGGEGGGGGGGGGGGGGGGGDG5EGGGGEEEGGGGGGGGGGGGGCEFCCGGEC>EGFDF9<=8=CC=
@M01751:259:000000000-C669V:1:1102:27427:10608 1:N:0:AGAGTC
ACCGTAACAGGATTAGATACCCTGGTAGTCCACGCCGTAAACGATGTCAACTAGCCGTTGGAATCCTTGAGATTTTAGTGGCGCAGCTAACGCATTAAGTTGACCGCCTGGGGAGTACGGCCGCAAGGTTAAAACTCAAATGAATTGACGGGGGCCCGCCCAAGCGGTGGCGCATGTGGTTTAATTCGAAGCAACGCGAAGAACCTTACCAGGCCTTGACATGCAGAGAACTTTCCAGAGATGGATTGGTGCCTTCGGGAACTCTGACACAGGTGCTGCATGGCTGTCGTCAGCTCGTGTC
+
CCCCCGGGGGGGGGGGGGGGCFGDFFFGGGGFGDG8@FGEGGDGGGGG9FFGGGF,@FFGGGG9FDGFGFGFGFFGGGDFCBFGGEGGG<CFEE@FFECGGG<,CBFFGCFFCF+8?,BCBC:7CCCE?EGGGGFGCFGD9DFF,@AA?CGGC@C*@FF77CFFFGGGGG,FFGDGG,CFGGGDA@F7F8FGCFGGDDEEEGGFFEFGG89+/CCF88FFGGFGEFGGGCF9CF<EF7+1:C@CEF7FGFF+0CCFDGD>?C2+<C+9<0*28:<+<CE@FGGDEG89@FD*?E988:=:*
@M01751:259:000000000-C669V:1:1102:6984:10612 1:N:0:AGAGTC
ACCGTAACAGGATTAGATACCCTGGTAGTCCACGCCGTAAACGATGTCGACTTGGAGGCTGTTCCCCTGAGGAGTGGCTTCCGGAGCTAACGCGTTAAGTCGACCGCCTGGGGAGTACGGCCGCAAGGTTAAAACTCAAATGAATTGACGGGGGCCCGCACAAGCGGTGGAGCATGTGGTTTAATTCGATGCAACGCGAAGAACCTTACCTGGCCTTGACATCCAGAGAACTTAGCAGAGATGCTTTGGTGCCTTCGGGAGCTCTGAGACAGGTGCTGCATGGCTGTCGTCAGCTCGTGTT
+
CCCCCGGGGGGGGGGGGGGGGGGGGGGGGGGGGGGGGGGGGGGGGGGGGGGGGGGGGGGGGGGGGGGGGGGGGGGGGGGGGGGGGGGGGGGGGGGGGGGGGGGGGGGGGGGGGGGGGGGGGGGGGGGGGGGGGGGGGGGGGGGGGGFGGGGGGGGGGGGGGGGGGGGGGGGGGGGGGGGFGGEGGGGGGGGGDGFEGGEGGGGGGGGGGGGGGGGGGGCFGGGGGGGFGGGFGGGGGGFGGGGGGGGFGGGGGCGGFEGEGDGGGGGGGGGFFGGGCFGGGGGGGGGGGGGGGDCF==FGF
@M01751:259:000000000-C669V:1:1102:5434:10633 1:N:0:AGAGTC
ACCGTAACAGGATTAGATACCCTGGTAGTCCACGCCGTAAACGATGTCAACTAGCCGTTGGGATCCTTGAGATCTTAGTGGCGCAGCTAACGCATTAAGTTGACCGCCTGGGGAGTACGGCCGCAAGGTTAAAACTCAAATGAATTGACGGGGGCCCGCACAAGCGGTGGAGCATGTGGTTTAATTCGAAGCAACGCGAAGAACCTTACCTGGCCTTGACATGCTGAGAACTTTCCAGAGATGGATTGGTGCCTTCGGGAACTCAGACACAGGTGCTGCATGGCTGTCGTCAGCTCGTGTC
+
CCCCCGGFGFGGGGGGGGGGGGGGGGGGGGGGGGGGGGGGGGGGGGGGGGGGGGGGGGGGGGGGGGGGGGGFGGGGGGGFGGEGGGGGGGGGGGGGGGGGGGGGGGGGGGGGGGEEGGGGGGGGGGGGGGGGGGGGGGGGGGGGGGGFGGGGGGGEGGGGGGGGGGGCGGEFGGGGGGGGGGGGGGGGGGGGGFGGGG7CEGGGGGGGGGGCGGGGGGFGGGFGGGGGGCFGGGGGGGGGFGFEGGGFGGGGGGGGGGGDGFCFFGFGGGGGFGGGGGGGFGFFFEGGGGGGGFFCGGGG6
@M01751:259:000000000-C669V:1:1102:15732:10747 1:N:0:AGAGTC
GTCAAACGTCATCCCCACCTTCCTCCGGTTTATCACCGGCAGTCTCCTTTGAGTTCCCGACCGAATCGCTGGCAACAAAGGATAAGGGTTGCGCTCGTTGCGGGACTTAACCCAACATTTCACAACACGAGCTGACGACAGCCATGCAGCACCTGTCTCACGGTTCCCGAAGGCACTAAGGCATCTCTGCCGAATTCCGTGGATGTCAAGAGTAGGTAAGGTTCTTCGCGTTGCATCGAATTAAACCACATGCTCCACCGCTTGTGCGGGCCCCCGTCAATTCATTTGAGTTTTAACCTTG
+
CCCCCGGGGGGGGGGGGGGGGGGGGGGGGGGGGGGGGGGGGGGGGGGGGGFGGGGGGGGGGGG@888CFGGDGGGGGGGGGGGGGGGGGGGGGGCGGGGGGGGGGGGGGGGGGGGGGGGGGGGGGGGGGGGGGCGGGGGGGGGGGGGGFGGGGGGGGFGGGGGGGGGGGGECGGGGGGGGGGGGGDGGGDGEGGGGFGGGGGGGGGGGGGGGGGGGGGGGGGGFGGFGGGGGGGFGGGGGGGGGGGGGGGG@FFGGGGGGGGGGF6F>C8CEGGGGGGGEGGGGGGGGGGGGGGGFGDGG+
@M01751:259:000000000-C669V:1:1102:8450:10751 1:N:0:AGAGTC
ACCGTAACCGGATTAGATACCCTGGTAGTCCACGCCGTAAACGATGTCGACTTGGAGGTTGTTCCCTTGAGGAGTGGCTTCCGGAGCTAACGCGTTAAGTCGACCGCCTGGGGAGTACGGCCGCAAGGTTAAAACTCAAATGAATTGACGGGGGCCCGCACAAGCGGTGGAGCATGTGGTTTAATTCGATGCAACGCGAAGAACCTTACCTACTCTTGACATCCACGGAATTCGGCAGAGATGCCTTAGTGCCTTCGGGAACCGTGAGACAGGTGCTGCATGGCTGTCGTCAGCTCGTGTT
+
CCCCCGGGGGGGGGGGGGGGGGGGGGGGGGGGGGGGGGGGGGGGGGGGGGGGGGGGGGGGGGGGGGGGGFGG,CEGGGGGGGGGGGGGGGGGGGGGEGFGGGGGGGGGGGGGGGGGGGGGGGGGGGGGGGGGGGGGGGGCFGGGGGGGGGGGGGGGGGGGGGGGGGGGGGGGGGGGGGGGGGGGCFGGGGGGGGFGG8CGGGGGEGGGGGGGGGGGGFGGGGGGGGGGEGGGFGCEGD5;CFCFGGGFGGCGGGFGFGCEEGFGGC@EFFGGGGGGGGGGGGGGGGGFGGFGDGGGDEF5C
@M01751:259:000000000-C669V:1:1102:12311:10772 1:N:0:AGAGTC
GTCAAACGTCATCCCCACCTTCCTCGCGGCTTATCACCGGCAGTCTCCCTAGAGTGCCCAACTCAATGATGGCAACTAAGGACGTGGGTTGCGCTCGTTGCGGGACTTAACCCAACATCTCACGACACGAGCTGACGACAGCCATGCAGCACCTGTGTTCGCGTCCCCGAAGGGAAGAAATCCATCTCTGGAAGTCGTCCTGCCATGTCAAACGCTGGTAAGGTTCTGCGCGTTGCTTCGAATTAAACCACATGCTCCACCGCTTGTGCAGGCCCCCGTCAATTCATTTGAGTTTTAACCT
+
CCCCCGGGGGGGGGGGGGGGGGGGFGGGGGGGGGGGGGGGGGGGGGGGGFGCCFFGGGGGGGGGGGGGGGFFG,EFGGGGGGGGGGGCGGGGGGDGGGGGGEGGGGGGGFFFGGGGGG=EFGGEEGGGGCFGGGGGC@BFEGG?FF8,@,@8@EFFGFGFGGFGDGGGDGFEEGGGGFGFDG7F,<<FGDFGGFGF@BFDCFFGGGGGDCFGGGCEEGGGGGGCFCECFDEGGGGEGGGGGGGGGGG+@CFGF?FGGC@CFCECGGG6++<@8CCGGG=EGGGGG9+0<CC8+AC@97FE:
@M01751:259:000000000-C669V:1:1102:8241:10825 1:N:0:AGAGTC
GTCAAACGTCATCCCCACCTTCCTCCGGCTTATCACCGGCGGTTCCTTTAGAGTACCCAACCAAATGATGGTAACTAAAGGCGAGGGTTGCGCTCGTTGCGGGACTTAACCCAACATCTCACGACACGAGCTGACGACAGCCATGCAGCACCTGTGTTCCAGTCCCCGAAGGGAAGAGATCCATCTCTGGAAATCGTCCGGACATGTCAAACGCTGGTAAGGTTCTGCGCGTTGCTTCGAATTAAACCACATGCTCCACCGCTTGTGCAGGCCCCCGTCAATTCCTTTGGGTTTTAACCTT
+
CCCCCGGGGGGGGGGGGGGGFGFCGGGGGGGGGGGFGGGGGGG@FGGFFGGGFGGGGGGGGGGCFGGGGGGGFFGGGGGGFFGGGGEGGGGGGG7FGGCCGGD@FGGFGGCFGGGGGFC9FGGGGGGGGGGEGGGGGGGDGGCFGGGFE@FFGGGFCF9F;FGD8FGEGFFGGFFB8,<>BFCFG@FCFF9FGGGGGGGGGCF:9?C79FFGC>EGGGGGDFGGFGGGGDEGCEGGFFGGGGGGGGG@**88:<+<++28**2/*C6:<F*?5;E?>CECGFGF+AFG+<**;EEC8C?<E
@M01751:259:000000000-C669V:1:1102:16062:10867 1:N:0:AGAGTC
ACCGTAACAGGATTAGATACCCTGGTAGTCCACGCCGTAAACGATGTCGACTTGGAGGTTGTTCCCTTGAGGAGTGGCTTCCGGAGCTAACGCGTTAAGTCGACCGCCTGGGGAGTACGGCCGCAAGGTTAAAACTCAAATGAATTGACGGGGGCCCGCACAAGCGGTGGAGCATGTGGTTTAATTCGATGCAACGCGAAGAACCTTACCTACTCTTGACATCCACGGAATTCGGCAGAGATGCCTTAGTGCCTTCGGGAACCGTGAGACAGGTGCTGCATGGCTGTCGTCAGCTCGTGTT
+
CCCCCGGGGGGGGGGGGGGGGGGGGGGGGGGGGGGGGGGGGGGGGGGGGGGGGGGGGGGGGGGGGGGGGGGGGGGGGGGGGGGGGGGGGGGGGGGGEFFGGGGGGGGGGGGGGGGEGGEGGGGGGGGGGGGGGGGGGGGFGGGGGGGGGGGGGGGGGGGGGGGGGGGGGGGGGGGGGGGGGGGGGGGGGGGGGGGEGGGGGGGGGGGGGGGGGGGGGFFGGGGGGGGGGGGGGGGGGGGGEGGGGGGGGGFGGGGGGGGGGGGGGGGGFGGGGGFFGGGGGGGGGGGGGGGFGFF8EGGGF
@M01751:259:000000000-C669V:1:1102:14711:10883 1:N:0:AGAGTC
GTCAAACGTCATCCCCACCTTCCTCCGGTTTGTCACCGGCAGTCTCCTTAGAGTGCCCACCATAACGTGCTGGTAACTAAGGACAAGGGTTGCGCTCGTTACGGGACTTAACCCAACATCTCACGACACGAGCTGACGACAGCCATGCAGCACCTGTGTCTGAGTTCCCGAAGGCACCAATCCATCTCTGGAAAGTTCTCAGCATGTCAAGACCAGGTAAGGTTCTTCGCGTTGCTTCGAATTAAACCACATGCTCCACCGCTTGTGCGGGCCCCCGTCACTTCATTTGAGTTTTAACCTT
+
CCCCCGGGGGGGGGGGGGGGGGGGGGGGGGGGGGGGGGGGGGGGGGGGGGGGGGGGGGGGGGGGGGGGGGGGGGGGGGGFGGGGGGGFFGGGGGGGGGGGGGGGGGGGGFGGGGGGGGGGFGGGGGGGGGDGGGGGGGGGGGGGGGGGGGGGGGGGGGGGGGGFFGGGGDEGCEGGGGGGGGGGGGFGFGFFGCFGGGGGGGFGGFGGGGFGGGGGGGFGFGFFGGGGGGGGGFGGGGG<FGGGGGGGGGGGGGGFGGGGEGEGGGCF55CGGGGGGCEE*<FFGFC99+;AFFFGFGGFG
@M01751:259:000000000-C669V:1:1102:17379:10890 1:N:0:AGAGTC
GTCAAACGTCATCCCCACCTTCCTCCGGCTTATCACCGGCAGTTTCCTTAGAGTGCCCAACCAAATGATGGCAACTAAGGACGAGGGTTGCGCTCGTTGCGGGACTTAACCCAACATCTCACGACACGAGCTGACGACAGCCATGCAGCACCTGTCACTCATCCAGCCGAACTGAAGAAATCCATCTCTGGAAATCGCGATGAGGATGTCAAACGCTGGTAAGGTTCTGCGCGTTGCTTCGAATTAAACCACATGCTCCACCGCTTGTGCAGGCCCCCGTCAATTCCTTTGAGTTTTAATT
+
CCCCCGGGGGGGGGGGGGGGGGGGGGGGGGGGGGGGGGGGGGGGGGGGGGGGGGGGGGGGGGGGGGGGGGGGGFGGGGGGGGGGGGGGGGGGGGGGGGFGGGGGGGGGGGGGGGGGGGFGGGDFGGGGGGGGGGGGGGGGGGGGGGGGGGGGGFGGGGGGGGGGGGGGGGGGGGGGFECGGGGGFGDGGFGFGGGGGGGCGGGGGFGGGGGGCFGGGGG@FGGGGGGGCC>GGEG>GFGGGGGGGGGGGCEGGGGGDFFFFFEGGGGGFGGGGGGGGGGGECEGGGGGGGCFGGGGGGF?+
@M01751:259:000000000-C669V:1:1102:22729:10906 1:N:0:AGAGTC
GTCAAACGTCATCCCCACCTTCCTCCGGTTTATCACCGGCAGTCTCCTTTGAGTTCCCGACCGAATCGCTGGCAACAAAGGATAAGGGTTGCGCTCGTTGCGGGACTTAACCCAACATTTCACAACACGAGCTGACGACAGCCATGCAGCACCTGTCTCACGGTTCCCGAAGGCACTAAGGCATCTCTGCCAGATTCCGTGGATGTCAAGAGTAGGTAAGGTTCTTCGCGTTGCATCGAATTAAACCACATGCTCCACCGCTTGTGCGGGCCCCCGTCAATTCATTTGAGTTTTAACCTTG
+
CCCCCGGGFGGGFGGGGGGGGGGGGGGGGGGGGGGFGGDGGGCGFGGGFGGGGGGGGGGEGGG888BCFFGGGGGGGGGFGGGGGCDCDFEGGGGGGGGGGGGEGGFGGGGGGGGGGGGGGFFGGEGG>GGGGGGGGGGGGGGGFGGGGGGGGGGFGEGGFFGGGGGGGGGGGFGFGCGGGFGGC;FGGCCGGGFGGGGGG>7CFFGFGGDFGGDGGGFFFGFFGGGGGGGGGGGFFEGCEGFGGGFG>FGC<9CFGCGDE5CFGEFEEDGEGGEG>5*/C?:EFGF9EFG9EF9C9CCF9
@M01751:259:000000000-C669V:1:1102:23676:10951 1:N:0:AGAGTC
ACCGTAACAGGATTAGATACCCTGGTAGTCCACGCCGTAAACGATGTCGACTTGGAGGTTGTTCCCTTGAGGAGTGGCTTCCGGAGCTAACGCGTTAAGTCGACCGCCTGGGGAGTACGGCCGCAAGGTTAAAACTCAAAGGAATTGACGGGGGCCCGCACAAGCGGCGGAGCATGCGGATTAATTCGATGCAACGCGAAGAACCTTACCAAGGCTTGACATACACCGGAAACGGCCAGAGATGGTCGCCCCCTTGTGGTCGGTGTACAGGTGGTGCATGGTTGTCGTCAGCTCGTGTCGG
+
CCCCCGGGGGGGGGGFGGGGGGGGGGDFGGFDGGGGGGGGGGGGGGFGGGGGGGGGGGGGGGGGGGFFFGGGGGGGGGGGGGGGGGGFGGGGGEGGGGGGGGGGGGGEGGGGGGGGGGGGGGGDGGGGFGGGGGGFGFFGGGGFFFGGGGGE:FGGFEG*4<@CFGGGGGGGGEGGGGGGG5CGGGF8EC7E7FGCC>EDEGGGGGCGFGGGD@8:EGFF+<CGCF6CEGGDCFECEGC;C@@EFGGCGGGGGCG8<<CEF:EGGG7A9FGGG>EFGGGGGGGGGFGGGGG6+0;C5*:5*
@M01751:259:000000000-C669V:1:1102:23980:10954 1:N:0:AGAGTC
ACCGTAACCGGATTAGATACCCTGGTAGTCCACGCCGTAAACGATGATAACTAGCTGTCCGGGCACTTGGTGCTTGGGTGGCGCAGCTAACGCATTAAGTTATCCGCCTGGGGAGTACGGCCGCAAGGTTAAAACTCAAAGGAATTGACGGGGGCCTGCACAAGCGGTGGAGCATGTGGTTTAATTCGAAGCAACGCGCAGAACCTTACCAGCGTTTGACATGTCCGGACGATTTCCAGAGATGGATCTCTTCCCTTCGGGGACTGGAACACAGGTGCTGCATGGCTGTCGTCAGCTCGTG
+
CCCCCGGGGGGGGGGGGGGGGGGGGGGGGGGGGGGGGGGGGGGGGGGGGGGGGGGGGGGGGGGGGGGGGGGGGGGGGFGGGGGGGGGGGGGGGGGGGGGGGGGGGDGGGGGGG@GGGGGGGGGGGGGGGGGGGGGGGGGGGGGGGGGGGGGGGGGGGGGGGGGGGGGEDGGGGGGGGGGFGGGGGGGGGE>FGGGGGGGGGGGGGGGGGGGGFEGGGDGGGGGGGGGGEGGGGGGGGGGGGGGGGGGGGGGDGGGGGGGG*CEEFFFFFGGGGGGG@?FGGGGGGGGGGFGFCFGGEC5E=
@M01751:259:000000000-C669V:1:1102:21762:10976 1:N:0:AGAGTC
ACCGTAACAGGATTAGATACCCTGGTAGTCCACGCCCTAAACGATGTCTACTAGTTGTCGGGTTTTAATTAACTTGGTAACGCAGCTAACGCGTGAAGTAGACCGCCTGGGGAGTACGGTCGCAAGATTAAAACTCAAAGGAATTGACGGGGACCCGCACAAGCGGTGGATGATGTGGATTAATTCGATGCAACGCGAAAAACCTTACCTACCCTTGACATGTACGGAAGGCCGAAGAGATTTGGCTGTGCTCGAAAGAGAACCGTAACACAGGTGCTGCATGGCTGTCGTCAGCTCGTGT
+
CCCCCGGGGGGGGGGGGGGGGGGGGGGGGGGGGGGGGGGGGGGGGGGGGGGGGGDFGGGGGGGCEGGGGGGGGGGGGGGGGGGGGGGGGGGGGGGGGGGGGGFGGGGGGGGGGGGGGGGGGGGGCEGGFFGGGGCFGGGGGGGGGGGGGGGGGGGGDGGGGFGGGG<CEGFGGGGGGGGGGFGGGGGGG,CFGGGGGGGGGGGGGGGGGGGGGGGC7FGGDDGFGGG>CGCE5>CEGGGFFGGGGG8EEFGGGGGGGGGGGCEFGGGGGGGFFGGGGGGGGF7CGGGGGFGGGGG?FE7C5
@M01751:259:000000000-C669V:1:1102:5967:10981 1:N:0:AGAGTC
ACCGTAACAGGATTAGATACCCTGGTAGTCCACGCCGTAAACGATGTCGACTTGGAGGTTGTTCCCTTGAGGAGTGGCTTCCGGAGCTAACGCGTTAAGTCGACCGCCTGGGGAGTACGGCCGCAAGGTTAAAACTCAAATGAATTGACGGGGGCCCGCACAAGCGGTGGAGCATGTGGTTTAATTCGATGCAACGCGAAGAACCTTACCTACTCTTGACATCCACGGAATTCGGCAGAGATGCCTTCGTGCCTTCGGGAACCGTGAGACAGGTGCTGCATGGCTGTCGTAAGGTCGTGTT
+
CCCCCGGGGFFEFGGFGEFFGGGFGGGGGGGG@FGEEFGGGGGEGGGGFFEEGFGGGGGGGGGGFGGGFGCFCEFFGGGGGGEGGEF8FFEFGGG7FFGGFGEGGGGG>FEFGGCFGGGGGEFDGGCFGGDGGGGGGGCFGGDAFFEGCECFGC>>FGGDCEGGGGGFE@CEFFFFCFGFFFECFG9<FFGGGFGGCEC8EGGGGFGG8@@?ECFFFGFGGGG?FGGG**8<EGGGDDFGGGGFFFF+;@E5;C7F>CEE*;CEGGFCCFF?FG8FF??CEC8*;AFEGF*CC+0<?>GCC
@M01751:259:000000000-C669V:1:1102:25920:10993 1:N:0:AGAGTC
GTCAAACGTCATCCCCACCTTCCTCCAGTTTATCACTGGCAGTCTCCTTTGAGTTCCCGGCCGAACCGCTGGCAACAAAGGATAAGGGTTGCGCTCGTTGCGGGACTTAACCCAACATTTCACAACACGAGCTGACGACAGCCATGCAGCACCTGTCTCACGGTTCCCGAAGGCACTAAGGCATCTCTGCCGAATTCCGTGGATGTCAAGAGTAGGTAAGGTTCTTCGCGTTGCATCGAATTAAACCACATGCTCCACCGCTTGTGCGGGCCCCCGTCAATTCATTTGAGTTTTAACCTTT
+
CCCCCGGGGGGGGGGGGGGGGGGGGGGGGGGGGGGGGGGGGGGGGGGGGGGGGGGGGGGGGGGGGGGGGGGGGGGGGGGGGGGGGGGGGGGGGGDGGGGGGGDGGGGGGGGGGGGGGGGGGGGGGGGGGGGGGGGGGGGGGGGGGGGGCFGGGGGGGGGFGGGGGGGGGGGGGGGGGGGFCFGGGGGGGGGGGGGGG;FGFGGGGGGGGDFFFGGGGGGGGGFGGGGGGGGGGGGFGGGGGG?FGGGGGGGGGGD?:@EDEEEGGEFGGGGGGGGGGGGGGGGGGGGCC5EGGGEGG7FF:
@M01751:259:000000000-C669V:1:1102:10399:11049 1:N:0:AGAGTC
GTCAAACGTCATCCCCACCTTCCTCCGGCTTATCACCGGCGGTTCCTTTAGAGTACCCAACTAAATGATGGTAACTAAAGGCGAGGGTTGCGCTCGTTGCGGGACTTAACCCAACATCTCACGACACGAGCTGACGACAGCCATGCAGCACCTGTGTTCCAGTCCCCGAAGGGAAGAGATCCATCTCTGGAAATCGTCCGGACATGTCAAACGCTGGTAAGGTTCTGCGCGTTGCTTCGAATTAAACCACATGCTCCACCGCTTGTGCAGGCCCCCGTCAATTCCTTTGAGTTTTAACCTT
+
CCCCCGGGGGGGGGGGGGGGGGGGGGGGGGGGGGGGGGGGGGGGGGGGGGGGGGGGGGGGGGGGGGGGGGGGGGGGGGGGGGGGGGGGGGGGGGGGGGGDGDGGGGGGGGGGGGGGGGGGGGGGGGG7FGGGGGGGGGGGGGGFGGGGGGGGFGGGGGGGGGGGGGGGCGGEGGCGGGFGGFGFGCGGGGGGGGGGGGGGGGGGG?GFFFGGEGGGGGGGGGGGFGG9EEECECGGGFGGGFGGGGGFGGGG?FFF6<FFGGGEGG6CFEEGGG=?EEEGE?7CFFGGGG5C@FGFGGGGG
@M01751:259:000000000-C669V:1:1102:8203:11083 1:N:0:AGAGTC
ACCGTAACAGGATTAGATACCCTGGTAGTCCACGCCGTAAACGATGTCGACTTGGAGGTTGTTCCCTTGAGGAGTGGCTTCCGGAGCTAACGCGTTAAGTCGACCGCCTGGGGAGTACGGCCGCAAGGTTAAAACTCAAATGAATTGACGGGGGCCCGCACAAGCGGTGGAGCATGTGGTTTAATTCGATGCAACGCGAAGAACCTTACCTACTCTTGACATCCACGGAATTCGGCAGAGATGCCTTAGTGCCTTCGGGAACCGTGAGACAGGTGCTGCATGGCTGTCGTCAGCTCGTGTT
+
CCCCCGGGGGGGDFGGGGGGGGGGGGGGGGGGGGGGGGGGGGGGGGGGGGGGGGGGGGGGGGGGGGGGGGGGGDGGGGGGGGGGGGGGGGGGGGGGGGGGGGGGGGGGGGGGGGGEGGGGGGGGGGFGGGGGGGGGGGGFDFCFFGFGGGGGGGGGCGGEGDGGFFDGGGGGGGGGFGGGGGGGGGGGGFGGGGGDGGGGGGGGGGGGGGGGGGGGGGGGGGGGGFGGGGGGGGGGGGGGGGGGF9CGGGGGFGFGGGGGGGGGDFGGGGGGFGGGGGGFGGFGGGG<8CC@EG7CE5E=:
@M01751:259:000000000-C669V:1:1102:25560:11084 1:N:0:AGAGTC
ACCGTAACAGGATTAGATACCCTGGTAGTCCACGCCGTAAACGATGTCGACTTGGAGGTTGTTCCCTTGAGGAGTGGCTTCCGGAGCTAACGCGTTAAGTCGACCGCCTGGGGAGTACGGTCGCAAGATTAAAACTCAAAGGAATTGACGGGGACCCGCACAAGCGGTGGATGATGTGGATTAATTCGATGCAACGCGAAAAACCTTACCTACCCTTGACATGTACGGAAGACCGAAGAGATTTGGTTGTGCTCGAAAGAGAACCGTAACACAGGTGCTGCATGGCTGTCGTCAGCTCGTG
+
CCCCCGGGGGGGFGGGGGGGGGGGGGGGGGGGGGGGGGGGGGGGGFGCFGGGGGGGGGGGFGGGGGGGFGGGGGGGGGGGGGGGGGGGGGGGEEGGGGGGGEGGGDGGG?FFGGGGGGGGGGGGGGGGGGGFGGGGGGGGGGGGGGGFGGGGGDGGGGGGGGGGGGGGGGGGFFGDGGGDGGFGGGFGGGGGGGGGGGGEEGGGGGFGFGGFG@FGGGGCFGGEFC>>EGGGFGEGCGGGF?EFDGFGGGGG?EGG6CCGGGGGGGGGGGGGGGGG?FCFFCCFCFGGFFGGGGGGCFGE7
@M01751:259:000000000-C669V:1:1102:24975:11123 1:N:0:AGAGTC
GTCAAACGTCATCCCCACCTTCCTCCGGTTTATCACCGGCAGTCTCCTTTGAGTTCCCGACCGAATCGCTGGCAACAAAGGATAAGGGTTGCGCTCGTTGCGGGACTTAACCCAACATTTCACAACACGAGCTGACGACAGCCATGCAGCACCTGTCTCAGCGTTCCCGAAGGCACCAAAGCATCTCTGCTAAGTTCGCTGGATGTCAAGAGTAGGTAAGGTTCTTCGCGTTGCATCGAATTAAACCACATGCTCCACCGCTTGTGCGGGCCCCCGTCAATTCATTTGAGTTTTAACCTTG
+
CCCCCGGGGGGGGGGGGGGGGGGGGGGGGGGGGGGGGGGGEGGGFGGGGGGGGGGGGGGGGGGFFGGFGGGGGGGGGGGGGGGGGEFGGGGGGGGGGGGGGGGGGGGGGGGGGGGGGGGGGGGGGGGGGGGGGGGGGGGEGGGGGGGGGGGGGGGGGGGGGGGGGGGGGGDGGGGGGGGGGGGGGGGFFGGGGGGGGGGGGDFCFGGFGFFDGGGGFGGGGGGGGGGGGGGG5EEGGGGGGGGGGGGGGGGGGGGGGGGGGGGGGFEEEE8EEEGGCE5=FFCGGGGGFGGGGGGGGFGGC
@M01751:259:000000000-C669V:1:1102:13015:11159 1:N:0:AGAGTC
ACCGTAACAGGATTAGATACCCTGGTAGTCCACGCCGTAAACGATGTCGACTTGGAGGTTGTTCCCTTGAGGAGTGGCTTCCGGAGCTAACGCGTTAAGTCGACCGCCTGGGGAGTACGGCCGCAAGGTTAAAACTCAAATGAATTGACGGGGGCCCGCACAAGCGGTGGAGCATGTGGTTTAATTCGATGCAACGCGAAGAACCTTACCTACTCTTGACATCCACGGAATTCGGCAGAGATGCCTTAGTGCCTTCGGGAACCGTGAGACAGGTGCTGCATGGCTGTCGTCAGCTCGTGTT
+
CCCCCGGGGGGGGFFGGGGGGGGGGGGGGGFGGGGGGGGGGGGGGGGGGGGGGGGGGGGGGGGGGGGGGGGGGGGGGGGGGGGGDGGGGGGGGGGGGGFFGDGGGGGGGGGGGGGGGGGGGGGGGGGGGGGGGGGGGGGGGDGGGGGFGGGGGGGGGGFEGGGFGGGGGGGGGGGGGGFFGGGGGGGGGGFGGGGGGGGGDGGGGGFGGGGGGGGGGGGGGGGGGGGGGGFGGGGGGGGGGGGFGCFGGGGFGGGGGGDGGGGGGG>EGGGGGFGFCGGGFGGGGGGGGGGGGGCE:EG5:
@M01751:259:000000000-C669V:1:1102:6884:11187 1:N:0:AGAGTC
ACCGTAACAGGATTAGATACCCTGGTAGTCCACGCCGTAAACGATGTCAACTAGCCGTTGGGAGTCTTGAACTCTTAGTGGCGCAGCTAACGCATTAAGTTGACCGCCTGGGGAGTACGGCCGCAAGGTTAAAACTCAAATGAATTGACGGGGGCCCGCACAAGCGGTGGAGCATGTGGTTTAATTCGAAGCAACGCGAAGAACCTTACCAGGCCTTGACATCCAATGAACTTTCCAGAGATGGATTGGTGCCTTCGGGAACATTGAGACAGGTGCTGCATGGCTGTCGTCAGCTCGTGTC
+
CCCCCGGGGGGGGGGGGGGGGGGGGGGGGGGGGGGGGGGGGGGGGGGGGGGGGGGGGGGGGGGGFGGGGGGGGGGGGGGGGGGGGGGGGGFGGGGGGGGGGGGGGGGGGGGGGGGGGGGGGGGGGGGGGGGGGGGGGGGGGGGGGGGGGGGGGGGGGGGGGGGGGGGGGGGGGGGFFFGFGGGGGGGGFGGGFGGDGGGGGGFGGGGGGGGGGGGGGGGGFGGGFGGGFGGGGGGGGGFG89CFFGGGGGCGGGGGGGGCGFEFGFFGGGGGGGGGGGGGGGGGGGGGGGGGEFDCC5CG*
@M01751:259:000000000-C669V:1:1102:7613:11213 1:N:0:AGAGTC
ACCGTAACCGGATTAGATACCCTGGTAGTCCACGCCGTAAACGATGTCGACTTGGAGGTTGTTCCCTTGAGGAGTGGCTTCCGGAGCTAACGCGTTAAGTCGACCGCCTGGGGAGTACGGCCGCAAGGTTAAAACTCAAATGAATTGACGGGGGCCCGCACAAGCGGTGGAGCATGTGGTTTAATTCGATGCAACGCGAAGAACCTTACCTACTCTTGACATCCACGGAATTCGGCAGAGATGCCTTAGTGCCTTCGGGAACCGTGAGACAGGTGCTGCATGGCTGTCGTCCGCTCGTGTT
+
CCCCCGGGGGCGEGGGGGGGGGGGGGGGGGGGGGGGGGGDFGGGFGGGGGFGGGGGGGGGGGGGGGGGGFGFGGGGGCFFEFGGGGGGGGGDGGGGGGGGGGDGGGGGGGCFEGGGFFEGGEC7FCFFFFGFGGGGGGGGGFGGGGGGGGCEGEFFFCGGGGGGGGGGDGECG7?FBFGBFEGGGDEEFFGGGGGGGG>EGGFGGGGGFGGGGGGFGFGGGGE6CFEGGCGGGGGGD>FFGDGCGGGCDFFFCFFCE85:EGGEG5CC:@AEF@CF9C?6?+*/;52<EFC*/*:8=5*:E
@M01751:259:000000000-C669V:1:1102:27402:11224 1:N:0:AGAGTC
ACCGTAACAGGATTAGATACCCTGGTAGTCCACGCCGTAAACGATGTCAACTAGCCGTTGGAATCCTTGAGATTTTAGTGGCGCAGCTAACGCATTAAGTTGACCGCCTGGGGAGTACGGCCGCAAGGTTAAAACTCAAATGAATTGACGGGGGCCCGCACAAGCGGTGGAGCATGTGGTTTAATTCGAAGCAACGCGAAGAACCTTACCAGGCCTTGACATGCAGAGAACTTTCCAGAGATGGATTGGTGCCTTCGGGACCTCAGACACAGGTGCTGCATGGCTGTCGTCAGATCGTGTC
+
CCCCCGGGGGGFGGGEGFF9F<FFEGGGCEAEGGGFEGEGGGE:FFGG6FFGFFEEFBEFECAEFGGGG9FFDFGCGFEFGEEG@FGGGGGGGFGGGGGGGG9F=BFFGFGGGFFGGEFEEDC:FGGGFGGFE,>,8<D5?BFGD<=<,>>CEDECEFGG7FGGFEGGGGGCC<CF;CFGGGGGGDGCFCF<<FCBFFGGDGCFGGGGGFFEDFGGGGF8CFF++008FGGFFG79@GGGGGGF8@FFGGCCEG@CFGGC*/;+0@96A8F>@CFGFCCFFGG5@EF?CGC8*++3;:CC6
@M01751:259:000000000-C669V:1:1102:20946:11243 1:N:0:AGAGTC
GTCAAACGTCATCCCCACCTTCCTCCGGTTTATCACCGGCAGTCTCCTTTGAGTTCCCGACCGAATCGCTGGCAACAAAGGATAAGGGTTGCGCTCGTTGCGGGACTTAACCCAACATTTCACAACACGAGCTGACGACAGCCATGCAGCACCTGTCTCAGCGTTCCCGAAGGCACCAAAGCATCTCTGCTAAGTTCGCTGGATGTCAAGAGTAGGTAAGGTTCTTCGCGTTGCATCGAATTAAACCACATGCTCCACCGCTTGTGCGGGCCCCCGTCAATTCATTTGAGTTTTAACCTTT
+
CCCCCGGGGGGGGGGGGDGGGGGGGGGGGGGGGFGGGGGGGGGGGGGGGGGGGGGFGGGGGGGC@BBFGGGGGGGGGGGGGGGGGGGGGGGGGEGCGEGGGGGGGGGGG<FAFGGGGGGGGGGGFDGGCDCEGGGGGGGF7FGGGGGFCFGFGGGGGGGGGGGGEFFGGGGEGGGFGGGGFGGGGGGGGGGGGGFGGGGGGGGGFCFGGGGGGGGFGGGCGGGGGGFGGGGGGGFFGEGCE;EGGGGGGG8:EFFGGGGGGGGGGFGGGC>EDGGEEEGCC?FFFGG??>FGGGGFCFGG9
@M01751:259:000000000-C669V:1:1102:18819:11254 1:N:0:AGAGTC
ACCGTAACAGGATTAGATACCCTGGTAGTCCACGCCGTAAACGATGATAACTAGCTGTCCGGGCACTTGGTGCTTGGGTGGCGCAGCTAACGCATTAAGTTATCCGCCTGGGGAGTACGGCCGCAAGGTTAAAACTCAAAGGAATTGACGGGGGCCTGCACAAGCGGTGGAGCATGTGGTTTAATTCGAAGCAACGCGCAGAACCTTACCAGCGTTTGACATGTCCGGACGATTTCCAGAGATGGATCTCTTCCCTTCGGGGACTGGAACACAGGTGCTGCATGGCTGTTGTCAGCTCGTG
+
CCCCCGGGGGGFGGGGGGGGGGGGGGGGGGGGGGGGGGGGGGGGFGGGGGGGGGGGGGGGGGGGGGGGGGGGGGGGGGGGDGGGGGGGGGGGGGGGGGGGGGGGGGGGGGGGGGGGGGGGGGGGGGGGFGGGGGGGGGGGGF@FGGGGGGGGGGGGGGGGGGGGGGGCGGGGGGFGGGGGGGGGGGGGGGGGGGGGGGGGGGGGGGGGGGGGGGEGGGGGGGGGGGGGG>EDEGGG7@EFFGFGGGGGGGGGGGGGGGGDGCEGGEFGGGGGGGCFCCF?EC@C@GG*8@7AFGGF:FE*2
@M01751:259:000000000-C669V:1:1102:14555:11271 1:N:0:AGAGTC
ACCGTAACCGGATTAGATACCCTGGTAGTCCACGCCGTAAACGATGTCGACTTGGAGGTTGTTCCCTTGAGGAGTGGCTTCCGGAGCTAACGCGTTAAGTCGACCGCCTGGGGAGTACGGCCGCAAGGTTAAAACTCAAATGAATTGACGGGGGCCCGCACAAGCGGTGGAGCATGTGGTTTAATTCGATGCAACGCGAAGAACCTTACCTACTCTTGACATCCAGAGAACTTTCCAGAGATGGATTGGTGCCTTCGGGAACTCTGAGACAGGTGCTGCATGGCTGTCGTCAGCTCGTGTT
+
CCCCCGGGGGDGGGGGGGGGGGGGGGGGGGGGGGGGGGGGGGGGGGGGGGGGGGGGGGGGGGGGGGGGGGGGGGGGGGGGGGGGGGGGGGGGGGGGGGGGGGGGGGGGGGGGGGGGGGGGGGGGGGGGGGGGGGGGGGGGGGGGGGGGGGGGGGGGGGGGGGGGGGGGGGGGGGDFGGGGGGGGGGGGFGGGGGGGGGGGGGGGGGGGGFGGGGGGGGGGGGDGGGGGGGGGGGGGGGGGFGGFGFG>CGGGGGGGGGGGGGGCGGGFGGGGGGCGFGGGGGGGFGGGFCFFGGCC=>EFF
@M01751:259:000000000-C669V:1:1102:14679:11271 1:N:0:AGAGTC
ACCGTAACAGGATTAGATACCCTGGTAGTCCACGCCGTAAACGATGAATGCTAGCTGTTGGGGTGCTTGCACCGCAGTAGCGCAGCTAACGCTTTAAGCATTCCGCCTGGGGAGTACGGTCGCAAGATTAAAACTCAAATGAATTGACGGGGGCCCGCACAAGCGGTGGAGCATGTGGTTTAATTCGAAGCAACGCGAAGAACCTTACCAGGCCTTGACATCCAATGAACTTTCCAGAGATGGATTGGTGCCTTCGGGAACATTGAGACAGGTGCTGCATGGCTGTCGTCAGCTCGTGTCG
+
CCCCCGGGGGFGGGGGGGGGGGGGGGGGGGGGGGGGGGGGGGGGGGGGGGGGGGGGGGGGGGGGGGGGGGGGGGGGGGGGGGGGEGGGGGGGGGGGGGGGGGGGGGGGGGGGGGGGGGGGGGGGGGGGGGGGGGGGGGGGGGGGGGGGGGGGGGGGGGGGGGGGGGGGDFGGFGGGGGGGGGGGFGGGGGGGGGGGGGGGGGGGGGGGGGGGGGGGGGGGGGGGGGGGGFGGGGGGGGGGGGFFGGGGGGGGGGGGGGGGGGGGGCGCF6F@FCFGGGGGGGGGGGGGGGG8++<EGGGF5
@M01751:259:000000000-C669V:1:1102:14352:11330 1:N:0:AGAGTC
ACCGTAACAGGATTAGATACCCTGGTAGTCCACGCCGTAAACGATGTCGACTTGGAGGCTGTTCCCCTGAGGAGTGGCTTCCGGAGCTAACGCGTTAAGTCGACCGCCTGGGGAGTACGGCCGCAAGGTTAAAACTCAAATGAATTGACGGGGGCCCGCACAAGCGGTGGAGCATGTGGTTTAATTCGATGCAACGCGAAGAACCTTACCTGGCCTTGACATCCAGAGAACTTAGCAGAGATGCTTCGGTGCCTTCGGGAACTCTGAGACAGGTGCTGCATGGCTGTCGTCAGCTCGTGTT
+
CCCCCGGGGGFGGGGGGFGGGGGGGGGGGGGGGGGGGGGGGG@GGGGGGGGGGGGGGGGGGGGGGGGGGGGGGGGGGGGGGGGGGGGGGGGDGGGGGGGGGGGGGGGGGGGEGGGGGGGGGGGGGGGGGGGGGGGGGFGGGGGGGGGGGGGGGGGGGGGGG:FCGGGGDE@FGGGFGGGCFGGGGGGGGGGGGGGGGGGG8CFGGGFGGGGGGGGGGGGGGGGGGGGECFGGGCFGGGGGGGGGGGGGGEGGGGFG>EGEGGGGDGGGGGCGGGGGGGGGGGGGGGGGGGGGGG9<EGGGG
@M01751:259:000000000-C669V:1:1102:21945:11352 1:N:0:AGAGTC
GTCAAACGTCATCCCCACCTTCCTCCGGTTTGTCACCGGCAGTCTCCTTAGAGTGCCCACCATAACGTGCTGGTAACTAAGGACAAGGGTTGCGCTCGTTACGGGACTTAACCCACCATCTCACGACACGAGCTTACGACAGCCATGCAGCACCTGTGTCAGAGTTCCCGAAGGCACCGATCCATCTCTGGAAAGTTCTCTGCATGTCAAGGCCTGGTAAGGTTCTTCGCGTTGCTTCGAATTAAACCACATGCTCCACCGCTTGTGCGGGCCCCCGTCAATTAATTTTGGTTTTAACCTT
+
CCCCCGGGGGGGGGFFFGGGFFGFGGCGGGCFGFGFECGGGGGGGFGAFGGFAC@EFGGGGFFGGF@F@<<CEFAFGGGFD8F@ACEF>FGGGGCFECEG=FGG:CFF,,AECGG+?FFGAFFFD7C=C:4+>C,BF<=>>+<FFDFGG<DE@FGGGGGGGGGF<FFFF7+<@EGGGGGG7F79;F?3FFGCGC:FFGGGGGGFF9?FCGCACCFGCGGGGGGGGGGGGGDGG@FFGGGGGFFG7CC:CFCC+AC?CF6F5:EGFGFFGG58GEGED:;8=FG++<CG++*C=CG?E<9CF
@M01751:259:000000000-C669V:1:1102:24920:11362 1:N:0:AGAGTC
GTCAAACGTCATCCCCACCTTCCTCCGGTTTATCACCGGCAGTCTCCTTTGAGTTCCCGACCGAATCGCTGGCCACAAAGGATAAGGGTTGCGCTCGTTGCGGGACTTAACCCAACATTTCACAACACGAGCTGACGACAGCCATGCAGCACCTGTCTCACGGTTCCCGAAGGCACTAAGGCATCTCTGCCGAATTCCGTGGATGTCAATAGTAGGTAAGGTTCTTCGCGTTGCATCGAATTAAACCACATGCTCCACCGCTTGTGCGGGCCCCCGTCAATTCATTTGAGTTTTAACCTTG
+
CCCCCGGGGGGGG9FGGGGFGDFGGGGCGGGGFFGGGEGEGGGGGGGGGGGGCEDEEGDGGGG@+8BEFFGGG8CE8FFGF=FFGF98CFCFEFGGGFCCEGECECFFGFGCGGGFGCFCGFFFGGGGGG@@=FCGGGGGGGGGGGGFGGGFGFCEGGFGGAC>FCGGGGG7B7FGGGGF8FFG@CFGCGGGGGGGEGCF*<F:FGGGG,?FGGGGGEFF,?,?BCFGEGGGEGGG+*86<CGGF+8>FGGF60++@*:CCEGFCGG5CEC/:?CGGGDDEFFEDDECCC?FF7:FF+3A+
@M01751:259:000000000-C669V:1:1102:27581:11363 1:N:0:AGAGTC
GTCAAACGTCATCCCCACCTTCCTCCGGTTTATCACCGGCAGTCTCCTTTGAGTTCCCGGCATCACCCGCTGGCAACAAAGGATAAGGGTTGCGCTCGTTGCGGGACTTAACCCAACATTTCACAACACGAGCTGACGACAGCCATGCAGCACCTGTCTCAGCGTTCCCGAAGGCACCAAAGCATCTCTGCTAAGTTAGCTGGATGTCAAGAGTAGGTAAGGTTCTTCGCGTTGCATCGAATTAAACCACATGCTCCACCGCTTGTGCGGGCCCCCGTCAATTCATTTGAGTTTTAACCTT
+
CCCCCGGGGGGGCFGEEGGFFGGGGGGDGGGGGGGGFGGEEEFEEEGGFGGGGGGFDE@@FEGGCGGGGDGGGGGGGGFGFFFFGFGFCEFCFGGGCFEG<+=CBCFGGDFEEGGFFGGFGGFGFGGGGGGEEF,:B==C=FC>@EBFC,<FF7E8@<,,@9FFEGGFGGDGGCF8FGFE3,<<<FFGGCGEFFGFE,,<CCDFG@FG:CFGGF,2<FGFFG,?,FFE7:FFEC8FFGEGFDGGGGG*1:/89C9@C8EGEGGGC8+<85C*?8CEEGGDE+CCCCEF+780+<C:<<CCF
@M01751:259:000000000-C669V:1:1102:9472:11415 1:N:0:AGAGTC
ACCGTAACAGGATTAGATACCCTGGTAGTCCACGCCGTAAACGATGTCGACTTGGAGGTTGTTCCCTTGAGGAGTGGCTTCCGGAGCTAACGCGTTAAGTCGACCGCCTGGGGAGTACGGCCGCAAGGTTAAAACTCAAATGAATTGACGGGGGCCCGCACAAGCGGTGGAGCATGTGGTTTAATTCGATGCAACGCGAAGAACCTTACCTACTCTTGACATCCAGCGAACTTAGCAGAGATGCTTTGGTGCCTTCGGGAACGCTGAGACAGGTGCTGCATGGCTGTCGTCAGCTCGTGTT
+
CCCCCGGGGGGGGGGGGGGGGGGGGGGGGGGGGGGGGGGGGGGGGGGGGGGGGGGGGDGGGGGGGGGGGGGGGGGGGGGGGGGGGGGGGFGGGGGGGGGGGGGGEGGGGGGGGGGGGGGGGEGGGGGGGGGGGFFGGGGGGGGGGGGGGGGGGGGGGGGGGGGGGGDFGGGGGGGGGGGGGGGGGGGGFGFGGGGDGGGGGGGGGGGGGFGGCGGGGFGGGGGGGGGGDGGGGGGGGGGG8:CFGGGGGGGGGGGGGGGDEGGGEGGGGGGGGGCDGCGGGGGGFCGFFFGFE?CGG7CF6
@M01751:259:000000000-C669V:1:1102:17891:11417 1:N:0:AGAGTC
GTCAAACGTCATCCCCACCTTCCTCCGAGTTGACCCCGGCAGTCTCCTATGAGTCCCCGCCATAACGCGCTGGCAACATAGAACGAGGGTTGCGCTCGTTGCGGGACTTAACCCAACATCTCACGACACGAGCTGACGACAACCATGCACCACCTGTACACCGACCACAAGGGGGCGACCATCTCTGGCCGTTTCCGGTGTATGTCAAGCCTTGGTAAGGTTCTTCGCGTTGCATCGAATTAATCCGCATGCTCCGCCGCTTGTGCGGGCCCCCGTCAATTCCTTTGAGTTTTAGCCTTGC
+
CCCCCGGGGGGGGGGGGGGGGGGGGGGGGGGGGGGGGGGGGGGGGGGGGGGGGGGGGGGGGGGGGGGGGGGGGGGGGGGGGGGGGGGGGGGGGGGGGGGGGGGGGGGGGCGGGGGGGGGGCGGGGGGGGGGGGGGGGGGGGGGGGGGGGGGGGGGGGGFGGGGGGGGGGGGGGGGGEGGGGGGGGGGGGGGGGFGGGGGGGFFGGGGFGGGGFGGGGGGGFGGGGFGGGGGGDCGG5;FFGGGGGGGGDEDGGGGGGGGGGGFG6?ECGGEGGGGEC5CFCEGGGG?<>CCFGGFFEGGF6
@M01751:259:000000000-C669V:1:1102:15865:11613 1:N:0:AGAGTC
ACCGTAACCGGATTAGATACCCTGGTAGTCCACGCCGTAAACGATGAATGTTAGCCGTCGGGCAGTTGACTGTTCGGTGGCGCAGCTAACGCATTAAACATTCCGCCTGGGGAGTACGGTCGCAAGATTAAAACTCAAAGGAATTGACGGGGGCCCGCACAAGCGGTGGAGCATGTGGTTTAATTCGAAGCAACGCGCAGAACCTTACCAGCTCTTGACATTCGGGGTATGGGCAGTGGAGACATTGTCCTTCAGTTAGGCTGGCCCCAGAACAGGTGCTGCATGGCTGTCGTCAGCTCGT
+
CCCCCGGGGG7FGGGGGGGGGGGGGGGGGGGGGGGGGGGGGGGGGGGGGGGGGGGGGGGGGGGGGGGGGGGGGGGGGGGGGGGGGGGGGGGGGGGGCGGGGGGGGGGGGGGGCGGGGGGGGGGGGGGGGGGGGGGGGGGGGGGGGGGGGFGGGGGGGGEGGGGGGGGGGGGGGGGGGGGGGGGGGGCGGGGGGGGGGGGGGGGGGGFGGGGGCGFGGGGGGGGGGGGGGGGGFFFGGGFFECFGGGGGGGGGFGFGGGGGGGFGGGGGGGGGGEGFFGFGF66CFGGG>GGGGGGGGFGG5
@M01751:259:000000000-C669V:1:1102:26324:11649 1:N:0:AGAGTC
GTCAAACGTCATCCCCACCTTCCTCGCGGCTTATCACCGGCAGTCTCCCTAGAGTGCCCAACTGAATGATGGCAACTAAGGACGTGGGTTGCGCTCGTTGCGGGACTTAACCCAACATCTCACGACACGAGCTGACGACAGCCATGCAGCACCTGTGTGCACGCCTCCGAAGAGGATCCCCGATCTCTCGAGGTAACATGCCATGTCAAGGGATGGTAAGGTTCTGCGCGTTGCTTCGAATTAAACCCCATGCTCCACCGCTTGTGCGGGCCCCCGTCAATTCCTTTGAGTTTTAATCTTG
+
CCCCCGGGGGGGGGGGGGGGGGGGGGGGGGGGGGGGGGGGGGGGGAFGGGGGGGGGGGGGGGGGGGGGGGGGG8FGGGGFGFGGGGGGGGGGGGGGGGFFEFGGGGGGGGFGFEGGGGGGFFFFGGDEEGGDGGGGGGGGGGGGGGGGGGGGGGGGGGGGFGGGGAFFFECGGGGG8FGGGGGGG:FCGD:FGGFGFGGGGGFFGGGFAACEGGGG::C?F9FGGGGGGGGGGGGGFEGGGGG:CG8**;CFGCCGFGGGGGGGGGGEDEGEGGGG85C?F7C:<?C?7@C?FGG?FGFG+
@M01751:259:000000000-C669V:1:1102:21309:11664 1:N:0:AGAGTC
GTCAAACGTCATCCCCACCTTCCTCCGGTTTATCACCGGCAGTCTCCTTTGAGTTCCCGACCGAATCGCTGGCAACAAAGGATAAGGGTTGCGCTCGTTGCGGGACTTAACCCAACATTTCACAAAACGAGCTGACGACAGCCATGCAGCACCTGTCTCACGGTTCCCGAAGGCACTAAGGCATCCCTGCCGAATTCCGTGGATGTCAAGAGTAGGTAAGGTCCTTCGCGTTGCATCGAATTAAACCACATGCTCCACCGCTTGTGCGGGCCCCCGTCAATTCATTTGAGTTTTAACCTTT
+
CCCCCGGGCFGGGGGGGGGGGGGGGGGGGEGFEEGEFGGDEE<FDE9@FFGFGCCDCF,BFG:@+88CFF@FGGGFFGEFCFCFFGGFG8=FD+>FFF7FEE7+@FGFGFGFCFFGGGC9,C?DB,,>FCCFGGGGGEGCFF>>FGFF,@EGC<F@C=,,@F@<FEFF<FCEDFGCAC:FC:FF@,<FFC<<FGGG:?FGD>@F7<<FG9B+7<CCB:FF,?,,,<01*:?EEC<9CE*8A597@F*:CCF6++<+AE*8EEEF8FCAC*:>EGEG*5*/:?C++<E7AFGGFDFGG7C92
@M01751:259:000000000-C669V:1:1102:9224:11701 1:N:0:AGAGTC
GTCAAACGTCATCCCCACCTTCCTCCGGTTTATCACCGGCAGTCTCCTTTGAGTTCCCGGCACTACCCGCTGGCAACAAAGGATAAGGGTTGCGCTCGTTGCGGGACTTAACCCAACATTTCACAACACGAGCTGACGACAGCCATGCAGCACCTGTCTCAGAGTTCCCGAAGGCACCGAAGCATCTCTGCTAAGTTCTCTGGATGTCAAGGCCAGGTAAGGTTCTTCGCGTTGCATCGAATTAAACCACATGCTCCACCGCTTGTGCGGGCCCCCGTCAATTCATTTGAGTTTTAACCTT
+
CCCCCGGGGGGGGGGGGGGGFFGGEGGGGGGGGGGGGGGGEGGGFGGGGGGGGGFGFGGGGGGGFFGGGGGGGDGGGFCFFGGGGG<FGGGGGGGGGGGGGGGGGGGGGFGGGGGGGGGGGGGGGGGGGGFGGGGGFGCG:FFGGGGGGGGGGGGFGGGGFCCGGGDFGGGGGDGGGGGG:FEGGGFGFFFGCCFGFFFGGGD@FCFGGG9CFGGFGG?FFFGGGGGGECCEECCFFGGGG@CGGFGGGGFGGGGGGGGF>ED8EFCGGGEEGGGGG=CCEGGG?CFGG?8<9ECFFGGGG
@M01751:259:000000000-C669V:1:1102:3109:11726 1:N:0:AGAGTC
ACCGTAACCGGATTAGATACCCTGGTAGTCCACGCCGTAAACGATGTCGACTTGGAGGTTGTTCCCTTGAGGAGTGGCTTCCGGAGCTAACGCGTTAAGTCGACCGCCTGGGGAGTACGGCCGCAAGGTTAAAACTCAAATGAATTGACGGGGGCCCGCACAAGCGGTGGAGCATGTGGTTTAATTCGATGCAACGCGAAGAACCTTACCTACTCTTGACATCCACGGAATTCGGCAGAGATGCCTTAGTGCCTTCGGGAACCGTGAGACAGGTGCTGCATGGCTGTCGTCAGCTCGTGTT
+
CCCCCGGGGGGGGGGGGGGGGGGGGGGFGGGGGGGGGGGGGGGGGGGGGGGGGGGGGGGGGGGGGGGGGGGGGCFGGGGGGGGGGGGGGGGGGGGGGGGGGGGGGGDGGGGGGGGGGGGGGGGGGGGGGGGGGGGGGGGGFGGGGGGGGGGGGGGGFGGDEGGGGGGGGGGGG7CGGGGGGGGGFFFGGGFGDFGGG>EGGGGGGGGGGFGDFFC?FFGGGGGGGGGGGGGGGGFGGGGF*<ECCFGGGGFFGGGGGGGGGGGGGGCEFGGGGGGGGGGGGGGGGGGF>@CFGFCFCEFGF
@M01751:259:000000000-C669V:1:1102:22828:11738 1:N:0:AGAGTC
GTCAAACGTCATCCCCACCTTCCTCCGGTTTATCACCGGCAGTCTCCTTTGAGTTCCCGACCGAATCGCTGGCAACAAAGGATAAGGGTTGCGCTCGTTGCGGGACTTAACCCAACATTTCACAACACGAGCTGACGACAGCCATGCAGCACCTGTCTCAGCGTTCCCGAAGGCACCAAAGCATCTCTGCTAAGTTCGCTGGATGTCAAGAGTAGGTAAGGTTCTTCGCGTTGCATCGAATTAAACCACATGCTCCACCGCTTGTGCGGGCCCCCGTCAATTCATTTGAGTTTTAACCTTG
+
CCCCCGGGGGGGGGGGGGGGGGGGGGGGGGGGGFFFGGGGEGGFAFGGGGGGGGGGGGGGGGGF@CFGGGDEGGFGGGGGGGGGGGGGGGGGGGGGGGGGGGGGGGGGGGGGGGGGCFGGGGGGGGGGD7CGG?FFFGGGG<FFA@FGGGGGGGFFF,@AFGGGGGGGGGGGGGGGGGGGDGFGGGG9FACGGFFGGDEFG>F:AFCGGGGGGGDEEGGGGCGGGF:C8CEECGFF+*;;CEFCFCEC@C@F6+<<FGFGGG58:<FGGGC>C?8E8C8*0AEGG@7+3:CGGGCFG+<C+
@M01751:259:000000000-C669V:1:1102:25671:11763 1:N:0:AGAGTC
ACCGTAACAGGATTAGATACCCTGGTAGTCCACGCCGTAAACGATGATAACTAGCTGTCCGGGCACTTGGTGCTTGGGTGGCGCAGCTAACGCATTAAGTTATCCGCCTGGGGAGTACGGCCGCAAGGTTAAAACTCAAAGGAATTGACGGGGGCCCGCACAAGCGGTGGAGCATGTGGTTTAATTCGATGCAACGCGAAGAACCTTACCTACTCTTGACATCCACGGAATTCGGCAGAGATGCCTTAGTGCCTTCGGGAACCGTGAGACAGGTTCTGCATGGCTGTCGTCAGCTCGTGTT
+
CCCCCGGGGGGGGGGGGGGGGGGGGGGGGFFGFGGGGGGGGGGGGGGG9FGGGGGDGGGGGGGGGGGGGGGGGGGGGGGGGGGGGCGGGAGGDCFEFFFFGGGGGGGEGGGGGGGCFF@EGGEGGDGGGGGGFFGFGGG?DFGGGGGGGGGGGGCF7FGGGGGGGGDGGGGGGGGGFGCFGGGGG,CGGGGDG9FFGGGGGGFGGGGGGGGGFGFGGCGFFGGGGGGGGGGGGGGGDEFFGFFCGGGFGFGGGGC+:CGGGGGGGGFGGGGGGG++<CCFGGGGGDCFGDE>C+<8;5=:C
@M01751:259:000000000-C669V:1:1102:14119:11767 1:N:0:AGAGTC
GTCAAACGTCATCCCCACCTTCCTCCGGTTTATCACCGGCAGTCTCCTTTGAGTTCCCGACCGAATCGCTGGCAACAAAGGATAAGGGTTGCGCTCGTTGCGGGACTTAACCCAACATTTCACAACACGAGCTGACGACAGCCATGCAGCACCTGTCTCACGGCTCCCGAAGGCACTAAGGCATCTCTGCCAAATTCCGTGGATGTCAAGAGTAGGTAAGGTTCTTCGCGTTGCATCGAATTAAACCACATGCTCCACCGCTTGTGCGGGCCCCCGTCAATTCATTTGAGTTTTAACCTTG
+
CCCCCGGGGGGGGGGGGGGGGGGGDGGGGGGGGGGGGGGGGGGGGFGGGGGGGGGGGGGGGGG@888CFGGGGGGGGGGGGGGGGGGGGFGGGGGGGGGGGGGGGGGFFDFFGGGGGGGGGFGGGEGGGGGGGGGGGGGGGFGGGGGGGGGGGGGFGGGGGGGGEEGFGEGGGGGGGGGGGGGGGFG@FGGGGGFFGGGGGGGGGGGGGGGGGGFGGGGGFFFGGGGGGEGGGGGGGGGGGGGGGGGFGFCFGFGGGGGGGGGGG6FGEEDE8CEGCE8EFGFGGGGFFFCGCFGGGGGGC
@M01751:259:000000000-C669V:1:1102:22217:11771 1:N:0:AGAGTC
ACCGTAACAGGATTAGATACCCTGGTAGTCCACGCCGTAAACGATGTCGACTTGGAGGTTGTTCCCTTGAGGAGTGGCTTCCGGAGCTAACGCGTTAAGTCGACCGCCTGGGGAGTACGGCCGCAAGGTTAAAACTCAAATGAATTGACGGGGGCCCGCACAAGCGGTGGAGCATGTGGTTTAATTCGATGCAACGCGAAGAACCTTACCTACTCTTGACATCCAGCGAACTTAGCAGAGATGCTTTGGTGCCTTCGGGAACGCTGAGACAGGTGCTGCATGGCTGTCGTCAGCTCGTGTT
+
CCCCCGGGGG8FFGGGGGGGGGGGGGGGGGGGGGGGGGGGGGGGGGGGGGGGGGGGGGGGGGGGGGGGGGGGGGGGGGGGGGGGGGGGGGGGGGGGGGGGGGGGGGGGGGGGGGGGGGGGGDGGGGGGGGGGGC@FFGGGGGGGGGGGGGGGGGGFFGG:FFGGGGGGGGGGGGGGGGGFGGGGGGGGGGGGGF?:4CEEGGFFGGGGGGGGGEGGGGGGGGGGG?FEGGGGGGGFGGGFFGGGGGGGGGFGGGGFGGGGGGCGGGGDFGGFGGGGGGGGGFFGGCCGFF=>ECCF8/5:=
@M01751:259:000000000-C669V:1:1102:21507:11784 1:N:0:AGAGTC
ACCGTAACAGGATTAGATACCCTGGTAGTCCACGCCGTAAACGATGTCGACTTGGAGGTTGTTCCCTTGAGGAGTGGCTTCCGGAGCTAACGCGTTAAGTCGACCGCCTGGGGAGTACGGCCGCAAGGTTAAAACTCAAATGAATTGACGGGGGCCCGCACAAGCGGTGGAGCATGTGGTTTAATTCGATGCAACGCGAAGAACCTTACCTACTCTTGACATCCACGGAATTCGGCAGAGATGCCTCAGTGCCTTCGGGAACCGTGAGACAGGTGCTGCATGGCTGTCGTCAGCTCGTGTT
+
CCCCCGGGGF<FFGGGGGGGGGGGGGFGGGGGGGGGGGFGGGGGGGGGGGGGGGGGGGGGGGGGGGGGGGGGGGGGGGGGGGGGGGGGGGGGGGGGGGGGGGGGGGGGGGGGGGGGGGGGGGGGGGGGGGGGGGGGGGGGGGGGGGGGGGGGGGGGGGGGGGGGGGGCGGGGGGFFFFGCFGGGGGGGGGGGGGGGFGGGGGGGGGGGCGFGFFGGGGGEGGGGGFEGGGFCFFFGGGF@CCFGGGGGC?FGGGGGGGGGGGGGE5AC?CFGGGDFFGGFFFGGGEFFFDGGGG7<5***0
@M01751:259:000000000-C669V:1:1102:6913:11874 1:N:0:AGAGTC
GTCAAACGTCATCCCCACCTTCCTCCGGTTTATCACCGGCAGTCTCCTTTGAGTTCCCGGCACTACCCGCTGGCAACAAAGGATAAGGGTTGCGCTCGTTGCGGGACTTAACCCAACATTTCACAACACGAGCTGACGACAGCCATGCAGCACCTGTCTCAGAGTTCCCGAAGGCACCGAAGCATCTCTGCTAAGTTCTCTGGATGTCAAGGCCAGGTAAGGTTCTTCGCGTTGCATCGAATTAAACCACATGCTCCACCGCTTGTGCGGGCCCCCGTCAATTCATTTGAGTTTTAACCTT
+
CCCCCGGGGGGGGGGGGGGGGGGGGGGGGGGGGGGGGGGGGCFGAGGGGGGGGGGGGGGGGGGGEFGGGGGGGGGGGG?DGCGGGGGG8FGGFGGGGGGGGGGGGGGGFGGGGGGD:FGGGFFGFGDGGGCEGGFGGGGGGGGGGGGGGGGFGGGGFCFGGFGGGGCGGGGBF7FGGCEGGGGGGF@GGGGGGGGGGGGGGGGGGGGGGGG7FGGGGGGGGGGGGGGFFGGGG8CFCF>8;EGFGGGD5AFGGGGF+<F88EGGGCCGGGEEGGGGDEGGGGGGGFGGGFGGGGGGGGGGG
@M01751:259:000000000-C669V:1:1102:11720:11882 1:N:0:AGAGTC
GTCAAACGTCATCCCCACCTTCCTCCGGCTTATCACCGGCAGTCCCCCTAGAGTGCCCAACCAAATGCTGGCAACTAAGGGCGAGGGTTGCGCTCGTTGCGGGACTTAACCCAACATCTCACGACACGAGCTGACGACAGCCATGCAGCACCTGTGTCCACGTCCCGAAGGAATGACCTCATCTCTGAGGACGTCGTGGCATGTCAAGGGCTGGTAAGGTTCTGCGCGTTGCTTCGAATTAAACCACATGCTCCACCGCTTGTGCGGGCCCCCGTCAATTCCTTTGCGTTTTAATCTTGCG
+
CCCCCGGGGGGGGGGGGGGGGGGGGGGGGGGGGGGGGGGGGGGGGGGGGGGGGGGGGGGGGGGGGGGGGGGGGGGGGGGGGGGGGGGGGGGGGGGGGGGGGGGGGGGGGGFGGGGGGGFGGGGGGGGGGGGGGGGGGGGGGGGGGGGGGGGGGGGGGGGGGGGGGGGFGGGGGGGGGFGGGGGFDFDFGGGGGGGGGDCGFGGFGGGGGGGGGGGGGGGFGGGGGCEGGGGGGGFCGGGGGGGGGG8:F?ECFGGGGGGGGGG?FCEGEGEGGGCE>CGGGCCEFF+:*ACEC6@:FG+C=
@M01751:259:000000000-C669V:1:1102:19304:11909 1:N:0:AGAGTC
ACCGTAACAGGATTAGATACCCTGGTAGTCCACACCGTAAACGATGTCGACTTGGAGGTTGTTCCCTTGAGGAGTGGCTTCCGGAGCTAACGCGTTAAGTCGACCGCCTGGGGAGTACGGCCGCAAGGTTAAAACTCAAATGAATTGACGGGGGCCCGCACAAGCGGTGGAGCATGTGGTTTAATTCGATGCAACGCGAAGAACCTTACCTACTCTTGACATCCACGGAATTTGGCAGAGATGCCTTAGTGCCTTCGGGAACCGTGAGACAGGTGCTGCATGGCTGTCGTCAGCTCGTGTT
+
CCCCCGGGGGGGGGGGGGGGGGGGGGGGGGGGGGGGGGGGGGGGGGGGGGGGGGGGGGGGGGGGGGGGGGGGGGGGGGGGGGGGGGGGGGGGGGGGGGGFGDGGGGGGGFGGGCGGGGGGGGGGDCGGDGGGGGGGGGGGGFADFGGGGGGGGGGGGGGGGGGGGGGGGGGGGGGGFGGGGGGFGGGGFGGGGGGGGGGGGEGGGGGFGGGGGGGGGFGGGGGGGFEGGGGGGGFGGDFGFGGFGGGGGGGGGGGGGGGGGGGGGGGGGGGGGGCFFGGFGFGGFGFFGGGGGG7@C*:CF
@M01751:259:000000000-C669V:1:1102:25698:11921 1:N:0:AGAGTC
GTCAAACGTCATCCCCACCTTCCTCCGGTTTATCACCGGCAGTCTCCTTTGAGTTCCCGACCGAATCGCTGGCAACAAAGGATAAGGGTTGCGCTCGTTGCGGGACTTAACCCAACATTTCACAACACGAGCTGACGACAGCCATGCAGCACCTGTCTCACGGTTCCCGAAGGCACTAAGGCATCTCTGCCGAATTCCGTGGATGTCAAGAGTAGGTAAGGTTCTTCGCGTTGCATCGAATTAAACCACATGCTCCACCGCTTGTGCGGGCCCCCGTCAATTCATTTTAGTTTTAACCTTT
+
CCCCCFFGGFG<E<EDGECFGF<ACFEG@FFGGFGGGGGGGGGGGGGGGGGF?F<C,CFFEGG@888CFFGGGDFGGGDCGGFGFC9FGGGGGGG>ECF<7CCCEEFGDFFFCFGGGEDGACFF,8DCGGEC+,C<=FF7<FDCF?F9CEDFGFGCC,8,,3:FEGGGD7CEGGGFGGFBCFGFGFCGGGGGGGGCFFGG7F7FFFFGGCF>CFG9FGG@CF27CCF8E?CEEECFDC6FFFGGGG**2ACCFCFEGGGGECGGC6<;C88EGEGG?G5CCC+CGGF+<CF793+<FFCF7
@M01751:259:000000000-C669V:1:1102:9537:11930 1:N:0:AGAGTC
GTCAAACGTCATCCCCACCTTCCTCCGGTTTATCACCGGCAGTCTCCTTTGAGTTCCCGACCGAATCGCTGGCAACAAAGGATAAGGGTTGCGCTCGTTGCGGGACTTAACCCAACATTTCACAACACGAGCTGACGACAGCCATGCAGCACCTGTCTCACGGTTCCCGAAGGCACTAAGGCATCTCTGCCGAATTCCGTGGATGTCAAGAGTAGGTAAGGTTCTTCGCGTTGCATCGAATTAAACCACATGCTCCACCGCTTGTGCGGGCCCCCGTCAATTCATTTGAGTTTTAACCTTT
+
CCCCCGGGGGGGGGGGGGGGGGGGGGGGGGGGGGGGGGGGGGGGGGGGGGGGGGGGGGGGGGG@8BBFFGGGGGGGGGGGGGGGGFGGGGGGGGGGGGGGGGGGGGGGGGFGGGGGGGGGGGGGGGGGGGGGGGGGGGGGGGGGGGGGGGGGGGGGGGGGGGGGGGGGGDGGDGGGGGGGGGGGGAFGGGGGGGGGFGGGGGGGFFGGFGGGGGGGFGFGGGGGGFF>EGGGGGGGGGGGGGGGFFGGGGGGGGCGGGGEGGGFFCGGGGGGGGEGGGGGG9EGGGGC@GGGGGFGGGGG7
@M01751:259:000000000-C669V:1:1102:16433:11950 1:N:0:AGAGTC
ACCGTAACCGGATTAGATACCCTGGTAGTCCACGCCGTAAACGATGAATGCCAGCCGTTGGCCTGCTTGCAGGTCAGTGGCGCCGCTAACGCATTAAGCATTCCGCCTGGGGAGTACGGTCGCAAGATTAAAACTCAAAGGAATTGACGGGGGCCCGCACAAGCGGCGGAGCATGCGGATTAATTCGATGCAACGCGAAGAACCTTACCAAGGCTTGACATACACCGGAAACGGCCAGAGATGGTCGCCCCCTTGTGGTCGGTGTACAGGTGGTGCATGGTTGTCGTCAGCTCGTGTCGTG
+
CCCCCGGGGGGGGGGGGGGGGGGGGGGGGGGGGGGGGGGGGGGGGGGGGGGGGGGGGGGGGGGGGGGGGGGGGGGGGGGGGGGGGGGGEGGG7FGGGGGGGGGGGGGGGGGGGGGGGGGGGGGGGGGFGGGGGGGGGGGGGGGGGGGGGGGGGGGGGGGGGGGGGGGGGGGGGGGGGGGGGGGGGGGGGGGGGGGGGGG>EGGGGGGGGGGGGGGGGGGGGGGGGGGGGGGGGGGGGGDGGGGGGGGGGGGGGGGF?E8@EDGGEGGGGGGGGGFFGGGCCGGGGGGGGGGCGD8=@FGFG
@M01751:259:000000000-C669V:1:1102:22760:11974 1:N:0:AGAGTC
GTCAAACGTCATCCCCACCTTCCTCCGGCTTATCACCGGCGGTTCCTTTAGAGTCCCCAACTGAATGATGGTAACTAAAGGCGAGGGTTGCGCTCGTTGCGGGACTTAACCCAACATCTCACGACACGAGCTGACGACAGCCATGCAGCACCTGTGTGTAGGTCCCCGAAGGGAAGAAATCCATCTCTGGAAGTCGTCCTACCATGTCAAACGCTGGTAAGGTTCTGCGCGTTGCTTCGAATTAAACCACATGCTCCACCGCTTGTGCAGGCCCCCGTCAATTCATTTGAGTTTTAACCTT
+
CCCCCGGGGGGGGGGGGGGGGGFGGGGGGGGGGGGGGGGGGGGGGGGGGGGGGGGCGGGGGGGGGECFGCGGGGGGGGGGGGGGDGGEGGGGGGGGGGGGGGGGGGGGGGGFGFEGDGAGGG@FGGGGEGGGGGGGGGGGGGGFCGGGGFGGGGGGGEG9FDGGGGGGGGGGGGGGGGGGGGGGGFFGGFGGGGG7CFEGGGGGGFGGFFGGGGGCGGGFGGEFCFGGDGGGGGGGGG5CFGFFGGGGGGGC6FFFGGGFGECC@F?FGFDGEGGCGGGGGGGGCFGC+<@FGCD7EFFFG
@M01751:259:000000000-C669V:1:1102:2927:12085 1:N:0:AGAGTC
GTCAAACGTCATCCCCACCTTCCTCCGGTTTGTCACCGGCAGTCTCCTTAGAGTGCCCACCATAACGTGCTGGTAACTAAGGACAAGGGTTGCGCTCGTTACGGGACTTAACCCAACATCTCACGACACGAGCTGACGACAGCCATGCAGCACCTGTGTCAGAGTTCCCGAAGGCACCCATCCATCTCTGGAAAGTTCTCTGCATGTCAAGGCCTGGTAAGGTTCTTCGCGTTGCTTCGAATTAAACCACATGCTCCACCGCTTGTTCGGGCCCCCGTCAATTCATTTGAGTTTTCACCTT
+
CCCCCGGGGGGGGGGGGGGGGGGFFFGGGGGGGGFG,@@FF@FGGFGGFFGGGGGCGFFFGGGGGGGEFFF9CFCGGGGCF8FFEFFEDFGGGGGEFFBFGGGDGGGFGGFGGGGGGGFG9FFG@@FGGCFGGGFGGD>ECDGGGD<BA9FFGF<<F,@DFGGEGCEFGCGGCCCGGGGGCCFFDACFD;:@CFGGFF<@FFGFGCC9FD:,=<CB*CFFFC<,:CCGFEG=CEGCF?CG+>CFG9C*;8>ECEC9++0;8C85*;+9;*?EECCEEGGG5E99C+<CEFD7CC9+<<037
@M01751:259:000000000-C669V:1:1102:16519:12096 1:N:0:AGAGTC
GTCAAACGTCATCCCCACCTTCCTCTCGGCTTATCACCGGCAGTCCCCTTAGAGTGCCCAACTAAATGCTGGCAACTAAGGGCGAGGGTTGCGCTCGTTGCGGGACTTAACCCAACATCTCACGACACGAGCTGACGACAGCCATGCAGCACCTGTTCTAGGGCCAGCCGAACTGAAGGTCATCGTCTCCAATGACCATACCCCGAATGTCAAGAGCTGGTAAGGTTCTGCGCGTTGCTTCGAATTAAACCACATGCTCCACCGCTTGTGCGGGCCCCCGTCAATTCCTTTGAGTTTTAAT
+
CCCCCGGGGGGGGGGGGGGGGGGGGGGGGGGGGGGGGGGGGGGGGGGGGGGGGGGFGGGGGGGGGGGGGGGGGGGGGGGGGGGGGGGGGGGGGGGGGGGGGGGGGGGGGFGGGGGGGGGGGGGGGGGGGGGGGGGGGGGGGGGGGGGGGGDGGGGGGGGGGGGGGGGGGGGGGGGGGGGGGGGGGGG7FGGGGFFGGGGFGGGGGGGGFGGFFGFGGGGFFFFGGGGGGDEDCGGGGGGGGGGFGGGGGGGGGGGFFEFECGD5>EG>FGFGGGGGGGGGGGGGGGEGFGG7CFGGGGEGD
@M01751:259:000000000-C669V:1:1102:13984:12100 1:N:0:AGAGTC
GTCAAACGTCATCCCTACCTTCCTCCAGTTTATCACTGGCAGTCTCCTTTGAGTTCCCGGCCTAACCGCTGGCAACAAAGGATAAGGGTTGCGCTCGTTGCGGGACTTAACCCAACATTTCACAACACGAGCTGACGACAGCCATGCAGCACCTGTCTCAGAGTTCCCGAAGGCACCAATCCATCTCTGGAAAGTTCTCTGGATGTCAAGAGTAGGTAAGGTTCTTCGCGTTGCATCGAATTAAACCACATGCTCCACCGCTTGTTCGGGCCCCCGTCAATTCATTTGAGTTTTAACCTTT
+
CCCCCGGGGGGGGGGGGGGGGGGGGGGGGGGGGGGGGGGGFEGGGFFGGGFGGGGGGGGGGGG8FGGGGGGGGGGGGGGGGGGGGGGGGGDGGGGGGGGGGGGGGGGGGFGEGGGGGGGGGGGGGGFGGGGGGGGGDCGEGGGGGGGGGGGGGGGGGGGGGGGGGGGGGDGGGGGGGCFFGGGGGGGGGGFCFFFFGGGGGGCFGFG@FGFGGGGGGFFGGGGGGCAEGGGGCEGGGDGFFFFFGGFCDCFECFCGDGF>C::@8+<58CEGEGD8CGE=EGG?CEG+<:@CFE+0<??:+
@M01751:259:000000000-C669V:1:1102:23960:12105 1:N:0:AGAGTC
GTCAAACGTCATCCCCACCTTCCTCCGGTTTATCACCGGCAGTCTCCTTTGAGTTCCCGACCGAATCGCTGGCAACAAAGGATAAGGGTTGCGCTCGTTGCGGGACTTAACCCAACATTTCACAACACGAGCTGACGACAGCCATGCAGCACCTGTCTCACGGTTCCCGAAGGCACTAAGGCATCTCTGCCGAATTCCGTGGATGTCAAGAGTAGGTAAGGTTCTTCGCGTTGCATCGATTTAAACCACATGCTCCACCGCTTGTGCGGGCCCCCGTCAATTCATTTGAGTTTTAACCTTT
+
CCCCCGGGGGGGGGGGFGGGGGGGGGGGGGGGGFGGGGGGEGGGFGCFGGGGFFGGGG@FFGG8+88CFFC@FGGGGFGGGGFFGGGFCFFGGGGGGGGGGEGFGGGGGDGGGD7CEFDFGGFCDFCC@@FGGG@FCFGGGGGFGGGFEGGGGGGGF=FFFAC:CGGFF7<<:FAACFF:,<<<:CFFFDFGGGGC,>FF@FGGFCF9CGGFGFFGG9<EEGGCFGFGGGGEE50AEGC*<8F?FGC@C5E?FCFDFFGG>CE5:8CE5*:8EEDE;5C*+399CFFCCFC<+<++AFF:+
@M01751:259:000000000-C669V:1:1102:21536:12106 1:N:0:AGAGTC
GTCAAACGTCATCCCCACCTTCCTCCGGTTTATCACCGGCAGTCTCCTTTGAGTTCCCGACCGAATCGCTGGCAACAAAGGATAAGGGTTGCGCTCGTTGCGGGACTTAACCCAACATTTCACAACACGAGCTGACGACAGCCATGCAGCACCTGTCTCAGCGTTCCCGAAGGCACCAAAGCATCTCTGCTAAGTTCGCTGGATGTCAAGAGTAGGTAAGGTTCTTCGCGTTGCATCGAATTAAACCACATGCTCCACCGCTTGTGCGGGCCCCCATCAATTCATTTGAGTTTTAACCTTT
+
CCCCCGGGGGGGGFGDFG@FGGGFGGEGFGGGGGGGGGGGGGGGGGGGFEFGCGGGGGGGGGGF@B:@FFGGGGGGGGGGGGGGGFFGFFGGG>CGGGGGGGGGGGFGFFGEGFGGGGFFFGGGGGGGGGGEBDFFCFGGEGFFGGGGGGGFGA@FFDGGGGG@CFGFFFFGGFGGGGGGGGGGF=FFFGFGGGGG,C*1*=AC<FBFEEGG9FF,CFGGGGGGFG9C5CGGGGGGGGGGGGGGFFCFCFGGFGGF?FG*:8*8@8CCGDCEGGGGGFG7EGFGGGGEGGFFFEF8CF::+
@M01751:259:000000000-C669V:1:1102:6513:12118 1:N:0:AGAGTC
ACCGTAACCGGATTAGATACCCTGGTAGTCCACGCCGTAAACGATGAATGCTAGCTGTTGGGGTGCTTGCACCGCAGTAGCGCAGCTAACGCTTTAAGCATTCCGCCTGGGGAGTACGGTCGCAAGATTAAAACTCAAAGGAATTGACGGGGGCCCGCACAAGCGGTGGAGCATGTGGTTTAATTCGAAGCAACGCGCAGAACCTTACCATCCCTTGACATGTCGTGCCATCCGGAGAGATCCGGGGTTCCCTTCGGGGACGCGAACACAGGTGCTGCATGGCTGTCGTCAGCTCGTGTCG
+
CCCCCGGGGGDGGGGGGGGGGGGGGGGGGGGGGGGGGGGGGGGGGGGGGGGGGGGGGGGGGGGGGGGGGGGGGGGGGGGGGGGGGGGGGGGGGGGGFGGGGGGGGGGGGGGGGGGGGGGGGGGGGGGGGGGGGGGGGGGGGGGFGCAFGGGGGGGGGGGGGGGGGGGGGGGGGGGGGGGGGGGGGGGGGGGGGGGGEGGGGGGCGGGGGGGGGGGGGGGGGGGGGGEGGGGGGGGGGGGGGGGGGGGGGGGGGGGGGGGGGGG>EGGGGFFGGGCCEGGGFGGGGGFFGGGDFGGGGFFGE
@M01751:259:000000000-C669V:1:1102:7734:12163 1:N:0:AGAGTC
GTCAAACGTCATCCCCACCTTCCTCCGGTTTGTCACCGGCAGTCTCCTTAGAGTGCCCACCATAATGTGCTGGTAACTAAGGACAAGGGTTGCGCTCGTTACGGGACTTAACCCAACATCTCACGACACGAGCTGACGACAGCCATGCAGCACCTGTGTCTGAGTTCCCGAAGGCACCAATCCATCTCTGGAAAGTTCTCAGCATGTCAAGGCCAGGTAAGGTTCTTCGCGTTGCTTCGAATTAAACCACATGCTCCACCGCTTGTGCGGGCCCCCGTCAATTCATTTGAGTTTTAACCTT
+
CCCCCGGGGGGGGGGGGGGGGGGGGGGGGGGGGGGGGGGGEGGGGGGGGGGGGGGGGGGGGGGGGGGGGGGGGGGGGGGFGGGGGGGGGGGGGGGFFGEGGGGGGGGGGGGGGGGGGGGGFGGGGGGGGGGGGGGGGGGGGGGGGGGGGGGGGGGFFDGGGGGGGGGCFFGGGGGGGGGGGGGGGGGGGFFGCCFGGGGGGGGGGGGGGGFFGGGG7FFC:CFFGGGGF7CFFBGGGFGFCFGGGGGGGGGGFFFGGGGGEGGGGGCFGGGGGGECGGDEEF@CEGFG7:CFCGGDCFFGC
@M01751:259:000000000-C669V:1:1102:4200:12193 1:N:0:AGAGTC
GTCAAACGTCATCCCCACCTTCCTCCGGCTTATCACCGGCGGTTCCTTTAGAGTCCCCAACTGAATGATGGTAACTAAAGGCGAGGGTTGCGCTCGTTGCGGGACTTAACCCAACATCTCACGACACGAGCTGACGACAGCCATGCCGCACCTGTGTGCAGGTCCCCGAAGGGAAGAAATCCATCTCTGGAAGTCGTCCTGCCATGTCAAACGCTGGTAAGGTTCTGCGCGTTGCTTCGAATTAAACCACATGCTCCACCGCTTGTGCAGGCCCCCGTCAATTCATTTGAGTTTTAACCTT
+
CCC<6;EFE@CF<FFGGE;FGFFGG<FEFEEEFFGGGGCGGDFGGCGGC9,6@CCFE@DFG,@FC@CFGCGFCF<F?FFDD8>7=C+8EEFDFEGGGFEEFEFDGGFGG?F3C73+8<<?,,3+=:=+=:F+>,:CF7*@::D,@:,3@**>EC>3@AAC,8CEG>,<*CF@<C@CFFCCFGGGGGCB:?CFGG9F<<BF,222@6EEGCFGG>5**;@C+++0C9FG*:*:C8*9:C5;8@8CFGGFGFF6+<CCE:***:**;@0+AECGGEGGEC/*/<+AC9<FGC8<9CG+CGFGG
@M01751:259:000000000-C669V:1:1102:11905:12264 1:N:0:AGAGTC
ACCGTAACAGGATTAGATACCCTGGTAGTCCACGCCGTAAACGATGAATGCCAGCCGTTGGCCTGCTTGCAGGTCAGTGGCGCCGCTAACGCATTAAGCATTCCGCCTGGGGAGTACGGTCGCAAGATTAAAACTCAAAGGAATTGACGGGGGCCCGCACAAGCGGTGGAGCATGTGGTTTAATTCGAAGCAACGCGCAGAACCTTACCATCCCTTGACATGGCATGTTACCTCGAGAGATCGGGGATCCTCTTCGGAGGCGTGCACACAGGTGCTGCATGGCTGTCGTCAGCTCGTGTCG
+
CCCCCGGGGGGFGGGGGGGGGGGGGGGGGGGGGGGGGGGGGGGGGGGGGGGGGGGGGGGGGGGGGGGGGGGGGGGGGGGGGGGGGGGGGGGGGGGGGGGGGGGGGGGGGGGGGGGGGGGGGGGGGGGGGGGGGGGGGGGGGGGGGGGGGGGGGGGGGGGGGGGGGGGGGGGGGGGGGGGGGGGGGGGGGGGGGGGGGGGGGGGGGGGGGGGGGGGGGGGGGGGGGGGGGGGFFGGGGGGGGGGGGGGGGGGGFGGGGEGGGGGGGGGGG>FGGGGGGFFFGGGGGGGGGFFGGFGGEGGGD
@M01751:259:000000000-C669V:1:1102:20679:12405 1:N:0:AGAGTC
ACCGTAACAGGATTAGATACCCTGGTAGTCCACGCCGTAAACGATGTCAACTAGCCGTTGGAATCCTTGAGATTTTAGTGGCGCAGCTAACGCATTAAGTTGACCGCCTGGGGAGTACGGCCGCAAGGTTAAAACTCAAATGAATTGACGGGGGCCCGCACAAGCGGTGGAGCATGTGGTTTAATTCGATGCAACGCGAAGAACCTTACCTACTCTTGACATCCACGGAATTCGGCAGAGATGCCTTAGTGCCTTCGGGAACCGTGAGACAGGTGCTGCATGGCTGTCGTCCGCTCGTGTT
+
CCCCCGGGGGGGGGGGGGGGFGGGGGGGGGGGGGGGGGGGGGGGGGGGGGGGGGGGGGDGGGGGGGGGGGGGGGGGGGGGGGGGGGGGGGGGGGGGGGGGGGGGGGGGGGGGGGGGGGGGGGGGGGGGGGGGGGGGGGGGGGDGGGFGGGGGGGGGGGGGGGGCGEGGGGGGGGGGGGGGGGFGGGGGGGGGGFGGGGEGGGGGGGGGGGGGGGGGGGGGGGGGGGGGGGGGCCFEGGGFDCFFFFFEGGGFGGGFGGE>GGGGEFFCEGGGGFEDFGFFFCGGGE8<CFE*:8CEEEGGG
@M01751:259:000000000-C669V:1:1102:27637:12406 1:N:0:AGAGTC
GTCAAACGTCATCCCCACCTTCCTCCGGTTTATCACCGGCAGTCTCCTATGAGTCCCCGCCATAACGCGCTGGCAACATAGAACGAGGGTTGCGCTCGTTGCGGGACTTAACCCAACCTCTCACGACACTAGCTGACGACAACCATGCACCACCTGTACACCGACCACAAGGGGGCGACCATCTCTGGCCGTTTCCGGTGTATGTCAACCCTTGGTAAGGTTCTTAGCGTTGCATCGAATTAATCCACATGCTCCTCCGCTTTTTCGGGCCCCCGTCAATTCCTTTGAGTTTTAGTCTTGC
+
C@C9@6FFCFE@C6CCFGCDCGGGFEECGGEGGGC<EFED@FFF9EGCE,<F@E,CF8@7C:FGEDCFFCCE:7<A=CEEC,CFFGGDCF<=E7CGG7CF8B=>7:F?<?F<?<FCC+BFDFFF<:@@+,:<8DFC<CFEE+>CEGC:<9<FGG8FGGEFGE<FEG7*=7<C7:FF@*<F*:C9CFFCCFE/;<<<;>1*2<<<C7+0+*1C;;CFGDC6<++32+++*21:C@9<*;:8/C9CFD+<28+<3<80;8:8E/*<+<*:58*/*2*2:**+2<C+<A++/++<+<20<FFF+
@M01751:259:000000000-C669V:1:1102:24331:12419 1:N:0:AGAGTC
ACCGTAACAGGATTAGATACCCTGGTAGTCCACGCCGTAAACGATGTCGACTTGGAGGTTGTTCCCTTGAGGAGTGGCTTCCGGAGCTAACGCGTTAAGTCGACCGCCTGGGGAGTACGGCCGCAAGGTTAAAACTCAAATGAATTGACGGGGGCCCGCACAAGCGGTGGAGCATGTGGTTTAATTCGATGCAACGCGAAGAACCTTACCTACTCTTGACATCCACGGAATTCGGCAGAGATGCCTTAGTGCCTTCGGGAACCGTGAGACAGGTGCTGCATGGCTGTCGTCAGCTCGTGTT
+
CCCCCGGGGGGGGGGGGGGGGGGGGGGGGGGGGGGGGGGGGGGGGGGGGGGGGGGGGGGGGGGGGGGGGGGGGGGGGGGGGGGGGGGGGGGGGGGGGGGGGGGGGGGGGGGGCEGGGGGGGGGGGGGGGGGGFGGEGGGGGGGGGGGGGGDGGGGGGGECFEGGGGDFDGGGGGGGFFGGGGGF@GGGGGGGGFGGGGGGEEFGGGGGGGGGGGGGGGGGGGFGGGGGGEFGGCCGGGC*8<CGGGFGFGGGGGFG5EG>EGGGGGGGFFGGGGCGGGGGGFFGGEGFGGGGGGGGGGFGG
@M01751:259:000000000-C669V:1:1102:18086:12427 1:N:0:AGAGTC
GTCAAACGTCATCCCCACCTTCCTCCGGTTTGTCACCGGCAGTCTCACTAGAGTGCCCAACCAAATGATGGCAACTAGTGACAAGGGTTGCGCTCGTTGCGGGACTTAACCCAACATTTCACAACACGAGCTGACGACAGCCATGCAGCACCTGTCTCACGGTTCCCGAAGGCACTAAGGCATCTCTGCCAAATTCCGTGGATGTCAAGAGTAGGTAAGGTTCTTCGCGTTGCATCGAATTAAACCACATGCTCCACCGCTTGTGCGGGCCCCCGTCAATTCATTTGAGTTTTAACCTTGC
+
CCCCCGGGGGGGGGGGGGGGGGGGGGGGGGGGGGGGGGGGGGGGGGGGGGGGGGGGGGGGGGGGGGGGGGGGGGGGGGGGGGGFFGGGGGGGGGGGGGGGGGDGGGGDGGGGGGGGGGGGGGGGGGGGGGGGGGGGGGGGGGGGGGGCFGGGFGGGGGGGGGGEFGGGGGGFGGGGGCGFGGGGGGGGGGGGGGGGGGGGGGGFFFGGGFGGGGGGGGGGGGGGGFGGGGGDGGDGGGGGGGGGGGGGGGFGGDEFGFEGGGGGGGGDCGGEGGGGGG*<CGGG?CFGGFFGEFC@FGGGF
@M01751:259:000000000-C669V:1:1102:7745:12522 1:N:0:AGAGTC
GTCAAACGTCATCCCCACCTTCCTCCGGTTTATCACCGGCAGTCTCCTTTGAGTTCCCGACCGAATCGCTGGCAACAAAGGATAAGGGTTGCGCTCGTTGCGGGACTTAACCCAACATTTCACAACACGAGCTGACGACAGCCATGCAGCACCTGTCTCACGGTTCCCGAAGGCACTAAGGCATCTCTGCCAGATTCCGTGGATGTCAAGAGTAGGTAAGGTTCTTCGCGTTGCATCGAATTAAACCACATGCTCCACCGCTTGTGCGGGCCCCCGTCAATTCATTTGAGTTTTAACCTTG
+
CCCCCGGGFGGGGGGGGGGGGGGGGGGGGGGGGGGGGGGGGGGGGGGGGGGGGGGGGGGGGGG888BCFFGGGGGGGGGGGGGGGGGGGGGGGGGGGGGGGGGGGGGGGGFGGGGGGGGGFGGGGGGGGGGGGGGGGGGGGGGGGGGGGGDGGGGGGGGGGFGGGGGGGGGGGGGGGGGGFGGGGGGGCGGGGGGGGG7FFDGFGGGFFFFGGGGGGGGGGGGGGGGGGGGGGGGGGDGGGGFCDCGFGGGFGGGGFGGGGCE5FFGGGCEEGGGGGG5AFFC+<CEFFFGGFGFFFEFG+
@M01751:259:000000000-C669V:1:1102:8789:12533 1:N:0:AGAGTC
GTCAAACGTCATCCCCACCTTCCTCCGGGTTGTCCCCGGCAGTCTCCTTAGGGTTCCGCCTTTCGGCATGGCAACTAAGGACGAGGGTTGCGCTCGTTGCGGGACTTAACCCAACACCTCACGGCACGAGCTGACGACAGCCATGCAGCACCTGTGCAGCGGCGACCGAAGCCGAGGCTACATCTCTGTAGCTTTCCCCTGCATGTCAAACCCAGGTAAGGTTCTTCGCGTTGCGTCGAATTAAACCACATACTCCACTGCTTGTGCGGGCCCCCGTCAATTCCTTTGAGTTTCACTCTTT
+
CCCCCGGGGGGGGGGGGGGGGGGGGGGGGGGFGGGGGGGGGGGGGGGGGGGGGGGGGGGGGGGGGGGGGGGGGEFGGGGGGGGGGGGGGGGDEGGGGGGGGGGGGGGGGGFFGGGGGG@FCFGGGGGGCGGDGFFGGGGGGGGGGGGGGGGGGGGGGGGGGGGGGGGGGGGGGGGGGGGGGGFGGGGGGFGGFFGCGGGGCGGGCFGFGGGGGGGGGGCCFGGGGGGGGGGEGGGGGGGGGGG?CCFGGDCFDE@6C8C+<@F?FGGDGGE:EGGGECGEGGGGGGGCC*<CGGGGGGCF9
@M01751:259:000000000-C669V:1:1102:23257:12542 1:N:0:AGAGTC
GTCAAACGTCATCCCCACCTTCCTCCGGTTTGTCACCGGCAGTCTCCTTAGAGTGCCCACCATAACGTGCTGGTAACTAAGGACAAGGGTTGCGCTCGTTACGGGACTTAACCCAACATCTCACGACACGAGCTGACGACAGCCATGCAGCACCTGTCTCAATGTTCCCGAAGGCACCAATCCATCTCTGGAAAGTTCATTGGATGTCAAGGCCTGGTAAGGTTCTTCGCGTTGCTTCGAATTAAACCACATGCTCCACCGCTTGTGCGGGCCCCCGTCAATTCATTTGAGTTTTAACCTT
+
CCCCCGGGGGGGGGGGGGGGGGGGGGGGGGGGGGGGGGGGGGGG<FGGGGGGGGGGGGGGGGGGGGGGGGGGGGGGGGGGFGFGGGGGGGFFDGGGGGGGGGCGDGGGGGGGGGGFGGGG<FFGGGGGGGGGGGGGGGGGGEGGGGGGGGGGGFFGGGGGGGGFGGGGGGGGGGGGGGGGGGGGGGGGGGFGGGGGGGGGGG?FGGGGGGFAFGGGGFGGGFG@EGGGGGGGG>EGGG7FEGGGGFFGGGCFGGGGGCGGGGGGGGGGGGGGGGGGGGE=CGFGGGGGGCC@FFGFGGFGG
@M01751:259:000000000-C669V:1:1102:14391:12562 1:N:0:AGAGTC
GTCAAACGTCATCCCCACCTTCCTCCGGTTTATCACCGGCAGTCTCCTTTGAGTTCCCGACCGAATCGCTGGCAACAAAGGATAAGGGTTGCGCTCGTTGCGGGACTTAACCCAACATTTCACAACACGAGCTGACGACAGACATGCAGCACCTGTCTCAGAGTTCCCGAAGGCACCAATCCATCTCTGGAAAGTTCTCTGGATGTCAAGAGTAGGTAAGGTTCTTCGCGTTGCATCGAATTAAACCACATGCTCCACCGCTTGTGCGGGCCCCCGTCAATTCATTTGAGTTTTAACCTTG
+
CCCCCGGGGFGGGGG8EFGGGGFGGGGDFGGGGGGGGG7CFFFGEEGGGGGG<FGGGGGEEGG@688,DCFGGEFGGGG<@ECFFF@<C,4<:EFGDED8@FGBFGGFF<?F8@<CGGEEGGFFG@A:FGGC>FGDCFGGGGGGGDGGEFGGG:8FCEGGFGG,3=@FGGGG@CFGGG7BFGGGFCCFFFGGCGFGGCGCCBF@FGGGC:AF9CDGCCCEGGF@FGGFEDFF*CEFG8F8@EGGFFFFCFFFGG7:@F6>C:;FCFGEGDE/CCCCGECE?+AFGFC9:8C+22AFF+<F?
@M01751:259:000000000-C669V:1:1102:27875:12573 1:N:0:AGAGTC
ACCGTAACAGGATTAGATACCCTGGTAGTCCACGCCGTAAACGATTTCGACTTGGAGGTTGTTCCCTTGAGGAGTGGCTTCCGGAGCTAACGCGTTAAGTCGACCGCCTGGGGAGTACGGCCGCAAGGTTAAAACTCAAATGAATTGACGGGGGCCCGCACAAGCGGTGGAGCATGTGGTTTAATTCGATGCAACGCGAAGAACCTTACCTACTCTTGACATCCAGCGAACTTAGCAGAGAAGCTTTGGTGCCTTCGGGAACGCTGAGACAGGTGCTGCATGGCTGTCGTCCGTTCGTGTT
+
CCCCCGGGCEF8FE9C6-CCFFGGGAFGFE<CF@:D+@BFG9FFG9,CC,8,8;E<6:BEFG<AAF,,@CCF9BFEF7F<E,B+:FCCE?,=7>=+,C<9,8?+CCCC:FF=:C@F8EFF:7:+CC@=,CAF9F3DFDCDFC=FFG,,<++5@C1CE7B*1*8,3**1==*<CC:,2,:C@+4<<:2=FC@EFGCFDE88**+0;8FG6CEFF?:FFC7+0:C8+68*:8CFE<+<<08C>+2<6F?7@**+*2+3A*:C>F588C58E+;*;@+<A7@+<0;588*<*//*/*+08EC**
@M01751:259:000000000-C669V:1:1102:5981:12586 1:N:0:AGAGTC
ACCGTAACAGGATTAGATACCCTGGTAGTCCACGCCGTAAACGATGTCGACTTGGAGGCTGTTCCCTTGAGGAGTGGCTTCCGGAGCTAACGCGTTAAGTCGACCGCCTGGGGAGTACGGCCGCAAGGTTAAAACTCAAATGAATTGACGGGGGCCCGCACAAGCGGTGGAGCATGTGGTTTAATTCGATGCAACGCGAAGAACCTTACCTACTCTTGACATCCAGAGAATTTAGCAGAGATGCTTTAGTGCCTTCGGGAACTCTGAGACAGGTGCTGCATGGCTGTCGTCAGCTCGTGTT
+
CCCCCGGGGGGGGGGGGGGGGGGGGGGGGGGGGGGGGGGGGGGGGGGGGGGGGGGGGGGGGDFGGGGGGGGGGGGGGGGGGGGGGGGGGGGGGGDGGGGGGGGGGGGGGGGGGGGGGGGGGGDGGEGGGGGGGGGGGFF9FGGFGGGGG7FEGGGGGGGGGGGFGFGEGCFCGGFGGGGGGGGGG9FGGGGGGGGGGGGGGGGGGGGGGGG7@FGGGFGGGG?FGGGGGGGFGCFGGGGGGGGFCFGCFGGGFCGCFGGEGGGGGGGGGGGFGCFFGGG+0AFGGGGGGGGGGG9EGGGGF
@M01751:259:000000000-C669V:1:1102:20601:12608 1:N:0:AGAGTC
ACCGTAACAGGATTAGATACCCTGGTAGTCCACGCCGTAAACGATGTCGACTTGGAGGCTGTTTCCTTGAGAAGTGGCTTCCGGAGCTAACGCGTTAAGTCGACCGCCTGGGGAGTACGGCCGCAAGGTTAAAACTCAAATGAATTGACGGGGGCCTGCACAAGCGGTGGAGCATGTGGTTTAATTCGAAGCAACGCGCAGAACCTTACCAGCGTTTGACATGTCCGGACGACTTCGAGAGATCGATTTCTTCCCTTCGGGGACTGGAACACAGGTGCTGCATGGCTGTCGTCAGCTCGTG
+
CCCCCGGGGGGGGGGGGGGGGGGGGGGGGGGGGGGGGGGGGGGGGGGGGGGGGGGFGGGGGGGGGGGGGGFGGGGFGGGGGGGGGGGGGGGGGGGGGGGGGGGGGGGGGGGGGGGGGFCEGGGGGGGGGGGGGGGGGGGGGGGGGGGGGFGGGGGDGGGGGGGGGGGGGGGGGGFGEGGFGGGGGGGGGGGEGGGGGGGGGGGGGGFF?CGGGGGGGGGGE+<EFEEGGDGDGGGGE>6*?;:EFGGGGGGGFGFGGFFGGC*18CCFFGCEFC=CGGGGGFGGGGGGF:CFF5CFCGGG5
@M01751:259:000000000-C669V:1:1102:23977:12631 1:N:0:AGAGTC
GTCAAACGTCATCCCCACCTTCCTCCGGTTTGTCACCGGCAGTCTCCTTAGAGTGCCCACCATAACGTGCTGGTAACTAAGGACAAGGGTTGCGCTCGTTACGGGACTTAACCCAACATCTCACGACACGAGCTGACGACAGCCATGCAGCACCTGTGTCAGAGTTCCCGAAGGCACCAATCCATCTCTGGAAAGTTCTCTGCATGTCAAGGCCTGGTAAGGTTCTTCGCGTTGCTTCGAATTAAACCACATGCTCCACCGCTTGTGCGGGCCCCCGTCAATTCATTTGAGTTTTAACCTT
+
CCCCCGGGGGGGGGGEGGGGGGGGGGGGGGGGGGFGGGGGGGGGGGGGFGGGGGGGGGGGGGGGGGGFGGGG8FFGGGGFGGGGGGDGEGG7FGC7?CFFGFCEGGEC@?FCCFC7?<FCFFCEGGGGGGGGGGGGGGFGG@F<FC@FGCFGFGGGGGGGAFFFGGGGGGGGEGGGGGGGGGGFFF9EFCGGAF7>FDFCGGGFG3@C,C:CFBFGCFFGGC:F9FFEEGEGGEFFGGGGGGG?FFFGGGGGGGGGFFGGGGEGFGFC?GGGDECGCCGG8EFDG?:FCFFFGGGDCE7FF
@M01751:259:000000000-C669V:1:1102:25809:12633 1:N:0:AGAGTC
GTCAAACGTCATCCCCACCTTCCTCCGGTTTATCACCGGCAGTCTCCTTTGAGTTCCCGACCGAATCGCTGGCAACAAAGGATAAGGGTTGCGCTCGTTGCGGGACTTAACCCAACATTTCACAACACGAGCTGACGACAGCCATGCAGCACCTGTCTCACGGTTCCCGAAGGCACTAAGGCATCTCTGCCGAATTCCGTGGATGTCAAGAGTAGGTAAGGTTCTTCGCGTTGCATCGAATTAAACCACATGCTACACCGCTTGTGCAGGCCCCCGTCAATTCATTTGAGTTTTAACCTTG
+
CCCCCGGGGGGGGGGGGGGFGGGFFGGGGGGGGGGGGGGGGCGGFGGGGGGGGGGGGGGGGGG@88BCEEGGG,CFGGGCGGGGGGGGGGGGDGGGGGGFGGGGGGFGGGGFGEGGGGGGGFFGFFCE@EGDGFFGGGGGCFGGGGGGFGGGGGFGGGGFACGGGGFGG@CCCFGGGFFBEG>FFF<;<@GEGGGGGGFG*=ECGGFGGGGGFFEEEFGG7,?CEGF@CEEG>EGGG>CFFGGGGGG8CFGC6+0<+8EGGDGEGECCG8C>CCEGCCEGFGGFGGGCC8@7CFCFGCFF9
@M01751:259:000000000-C669V:1:1102:7842:12665 1:N:0:AGAGTC
GTCAAACGTCATCCCCACCTTCCTCCGGTTTATCACCGGCAGTCTCCTTTGAGTTCCCGACCGAATCGCTGGCAACAAAGTATAAGGGTTGCGCTCGTTGCGGGACTTAACCCAACATTTCACAACACGAGCTGACGACAGCCATGCAGCACCTGTCTCACGGTTCCCGAAGGCACTGAGGCATCTCTGCCAAATTCCGTGGATGTCAAGAGTAGGTAAGGTTCTTCGCGTTGCATCGAATTAAACCACATGCTCCACCGCTTGTGCGGGCCCCCGTCAATTCATTTGAGTTTTAACCTTT
+
CCCCCGGGGGGGGGGGGGGGGGGGGGGGGGGGGGGGGGGGGGGGGGGGGGGGGGGGGGGGGGG@888EEGGCGGGGGGGGGGGGGGGGGGGGGGGGGGGGGGGGGGGGGGGGGGGGGGGGGGGGGGGGGGGGGGGGGGGGGFGGGGGGGGGGGGGGGGGGGGGGGGGGG7FEEG>FFFGGCFGGGGGGGGGGGGGGGGGGGGGGGGDGGGGGFGGGGGGGGCGGGGGGDGGGGGGGGG?ECFFGGGFGGGGGGFFFGGGGGEGGG6@EEDGGGGGGGGGEG?FFGGG?7FGGGGGG?FGG+
@M01751:259:000000000-C669V:1:1102:12941:12680 1:N:0:AGAGTC
GTCAAACGTCATCCCCACCTTCCTCCGGTTTATCACCGGCAGTCTCCTTTGAGTTCCCGGCATTACCCGCTGGCAACAAAGGATAAGGGTTGCGCTCGTTGCGGGACTTAACCCAACATTTCACAACACGAGCTGACGACAGCCATGCAGCACCTGTCTCAGAGTTCCCGAAGGCACCAAAGCATCTCTGCTAAGTTCTCTGGATGTCAAGGCCAGGTAAGGTTCTTCGCGTTGCATCGAATTAAACCACATGCTCCACCGCTTGTGCGGGCCCCCGTCAATTCATTTGAGTTTTAACCTT
+
CCCCCGGGGGGGGGGGGGGGGGGGGGGGGGGGGGGGGGGGGGGGGGFGGGGGGGGGGGGGGGGGGGGFGGGGGGGGGGGGGGGGGGGGGGGGGGGGGGGGGGGGGCGGGDCFFGGGGGGGFFGGGGGGGGGGGGGGGGGGGGGGGGGGGGGGGGGGGGGGFGGFGGGGGGGGGGGGGGGGGGGGGGGGGGGFGGGGGGGGGGGGGGGCCGCFGGGCEC@FFFGGGG?CGGGGGDEEFGEC86CFGG+;EGGGCC9EF@ECC>C5*C6@CE>EEEGGG:EG5:@+0AFGFGGGF?FF?:CFE
@M01751:259:000000000-C669V:1:1102:15583:12721 1:N:0:AGAGTC
GTCAAACGTCATCCCCACCTTCCTCCGGTTTGTCACCGGCGGTCTCCTTAGAGTTCCCACCATTACGTGCTGGCAACTAAGGACAAGGGTTGCGCTCGTTGCGGGACTTAACCCAACATCTCACGACACGAGCTGACGACAACCATGCACCACCTGTACACCGACCACAAGGGGGCGACCATCTCTGGCCGTTTCCGGTGTATGTCAAGCCTTGGTAAGGTTCTTCGCGTTGCATCGAATTAATCCGCATGCTCCGCCGCTTGTGCGGGCCCCCGTCAATTCCTTTGAGTTTTAGCCTTGC
+
CCCCCGGGGGGGGGGGGGGGGGGGGGGGGGGFGGGGGGGGGGGGGGGGGGGGGGGGGGGGGGGGGGGGGGGGGGGGGGGGGGGGGGGGGGGGGGGGGGGGGG7FGGGGGEFGGGGGGGGGAFGGGGGGGGGGGGGDGGGGGGGGGGGGGGGGGGGGGGGGGGGGGGGGGGGGGGGGGGGGFGGFGGGGGGGGGGGGGGEGGGGGGGGGGGGGGGGGGGFGGGGGGGFG8CCEEFGGGGGGGGGGDGGGGGGGGGGGEEDGGGGGGFGGGGGECGGGG5EGGGGGGGE<CEFGG7AFEFGF6
@M01751:259:000000000-C669V:1:1102:4847:12725 1:N:0:AGAGTC
GTCAAACGTCATCCCCACCTTCCTCCGGTTTATCACCGGCAGTCTCATTAGAGTGCTCAACTAAATGTAGCAACTAATGACAAGGGTTGCGCTCGTTGCGGGACTTAACCCAACATCTCACGACACGAGCTGACGACAGCCATGCAGCACCTGTGTTACGGTTCTCTTTCGAGCACAACCAAATCTCTTCGGTCTTCCGTACATGTCAAGGGTAGGTAAGGTTTTTCGCGTTGCATCGAATTAATCCACATCATCCACCGCTTGTGCGGGTCCCCGTCAATTCCTTTGAGTTTTAATCTTT
+
CCCCCGGGGGGGGGGGGGGGGGGGGGGGGGGGGGGGGGGGGGGGGGGGGGGGGGGGGGGGGGGGGFGGGGGGGGGGGGGGGGGGGFGGGGGGGGGGGGGGGGGGGGGGGGGGGGGGGGFGG8FGGGGGGGGGGGGGGGGGGGGGGGGGGGGGGGGFGCFGGGGGGGGGGGGGGGGGGGGGGCGGFGGGGGGEGGGFGGGGGGGGFFGCEGGGGGGGFFGGGGGGGGGGGGEGGGGGGEGFGEGCFC@FGGGGC<CC6FFGGGD88CG5:*:CFF5*;C*;EFGGGGGFECE9EFCCGGGG+
@M01751:259:000000000-C669V:1:1102:13517:12779 1:N:0:AGAGTC
GTCAAACGTCATCCCCACCTTCCTCCGGTTTATCACCGGCAGTCTCCTTTGAGTTCCCGACCGAATCGCTGGCAACAAAGGATAAGGGTTGCGCTCGTTGCGGGACTTAACCCAACATTTCACAACACGAGCTGACGACAGCCATGCAGCACCTGTCTCACGGTTCCCGAAGGCACTAAGGCATCTCTGCCGAATTCCGTGGATGTCAAGAGTAGGTAAGGTTCTTCGCGTTGCATCGAATTAAACCACATGCTCCACCGCTTGTGCGGGCCCCCGTCAATTCATTTGAGTTTTAACCTTG
+
CCCCCGGGGGGGGGGGGGGGGGGGGGGGGGGGGGGGGGGGGGGGGGGGGGGGGGGGGGGGGGG@8BFFGGGGGFGGGGGGGGGGGGGGGGGGGGGGGGGGGGGGGGGGG?CFFGGGGGGGAFGGGGGGGGGGGGGGGGGGGGGGGGGGGGGGGGGGGGGGGGGGGEGGGGGGGGGGGGGGGGGGGGGFGGGGGGGGGGGGFGGGGGGGGGGGGGGGFCEGGGCDFGGGGGGGGGGFEGGGGFGGGGGGGGGGGGGGGGCCEGGGGGGGGGGGGG5ECEC8E7+2<FC@:8CFG7C@F9CF+
@M01751:259:000000000-C669V:1:1102:11767:12786 1:N:0:AGAGTC
ACCGTAACAGGATTAGATACCCTGGTAGTCCACGCCGTAAACGATGTCGACTTGGAGGTTGTTCCCTTGAGGAGTGGCTTCCGGAGCTAACGCGTTAAGTCGACCGCCTGGGGAGTACGGCCGCAAGGTTAAAACTCAAATGAATTGACGGGGGCCCGCACAAGCGGTGGAGCATGTGGTTTAATTCGATGCAACGCGAAGAACCTTACCTACTCTTGACATCCACGGAATTCGGCAGAGATGCCTTAGTGCCTTCGGGAACCGTGAGACAGGTGCTGCATGGCTGTCGTCAGCTCGTGTT
+
CCCCCGGGGGGGGGGGGGGGGGGGGGGGGGGGGGGGGGGGGGGGGGGGGGGGGGGGGGGGGGGGGGGGGGGGGGGGGGGGGGGGGGGGGGGGGGGGGGGGGGGGGGGGGFGGGGDGGGGGGGGGGGGGEFGGGGGGGGGGGGGFFDGGGGGGGGGGGGGEGEGGGGGGGGGGGGGGGGGGGGGGGGGGGGGGGFGGGGGGGGGGGGGGGGGGGGGGGGGGGGGGGGGGGGGGGFCCEGFGGGGGFGFFGGFGFFFGGGDGGFGGG5CEFGGGF7@CF7C<7CGGGDGGGGGFGGFFGEGGG
@M01751:259:000000000-C669V:1:1102:15217:12788 1:N:0:AGAGTC
GTCAAACGTCATCCCCACCTTCCTCCGAGTTGACCCCGGCAGTCTCCTATGAGTCCCCGCCATAACGCGCTGGCAACATAGAACGAGGGTTGCGCTCGTTGCGGGACTTAACCCAACATCTCACGACACGAGCTGACGACAACCATGCACCACCTGTACACCGACCACAAGGGGGCGACCATCTCTGGCCGTTTCCGGTGTATGTCAAGCCTTGGTAAGGTTCTTCGCGTTGCATCGAATTAATCCGCATGCTCCGCCGCTTGTGCGGGCCCCCGTCAATTCCTTTGAGTTTTAGCCTTGC
+
CCCCCGFEGG;FGGFFFGGGGGGGGGGGGGGGGCFGGGGDGGFGGGGGGGGGGGGGGGGGGGGFGGGGGGDGGGGGGGGGFGFGGGGGGGGGGGGDGDEGDDGGGGGGGGFGGGGGGGFCFGGGGGGGGGGGGGGGGGGGGGGGGGGGGGGGGGGGGGGG;F<FFGGGFGGGGGGGGGGGGGGGGCCFGGEC8@FGGE?CEFGGGGC7FGFGGGGGGGGGGGGFD9CEEGGGGF@9CCFFGGDEFGGCGDCD@@G>EEEGGGGG<EDCGGCEGD1AC=??FGCEGGE<FFFGGFF?<CF6+
@M01751:259:000000000-C669V:1:1102:23929:12800 1:N:0:AGAGTC
ACCGTAACAGGATTAGATACCCTGGTAGTCCACGCCGTAAACGATGTCAACTAGCCGTTGGGATCCTTGAGATCTTAGTGGCGCAGCTAACGCATTAAGTTGACCGCCTGGGGAGTACGGCCGCAAGGTTAAAACTCAAATGAATTGACGGGGGCCCGCACAAGCGGTGGAGCATGTGGTTTAATTCGAAGCAACGCGAAGAACCTTACCAGGCCTTGACATGCAGAGAACTTTCCAGAGATGGATCGGTGCCTTCGGGAACTCTGACACAGGTGCTGCATGGCTGTCGTCAGCTCGTGTT
+
CCCCCGGGGC,CFGGGGGGGGGGGGCEFGGGGGGGGGGGGGGGDGGGGGGGGFGGGGGGGGGGGGGGGGGGACFGFGGGGGGGGGGEGGGGGGFCGGFGGGGGGGGGGGGGGGGGCFFGGGEGGGGGGGGGGGFCFGGGGGFGGGGGGGGGGGGGGGGGGGGFGGGD*C@FGGFFGFFFFGGGFGGGGGCEDGGGGGGC::CE8EGGGGCFFGGGGFFGGFGCF?EFGFGGGGFFGGGF5:CFGGFF8EGDEFF7FGGDC5CFC?C+AFGGGGGFGGGGFFF6=GEFGGGGGGGGGEE5:7
@M01751:259:000000000-C669V:1:1102:29305:12828 1:N:0:AGAGTC
ACCGTAACAGGATTAGATACCCTGGTAGTCCACGCCGTAAACGATGTCGACTTGGAGGTTGTTCCCTTGAGGAGTGGCTTCCGGAGCTAACGCGTTAAGTCGACCGCCTGGGGAGTACGGCCGCAAGGTTAAAACTCAAATGAATTGACGGGGGCCCGCACAAGCGGTGGAGCATGTGGTTTAATTCGATGCAACGCGAAGAACCTTACCTGCCCTTGACATCCACGGAATTTGGCAGAGATGACTTAGTGCCTTCGGGAACCGTGCGACAGGTGCTGCATGGCTGTCGTCAGCTCGTGTT
+
CC<CCDGGCCFFG9EEFGFEE,C@@CFAFG9FFF7FBFGGGG;CD@F9CFGGGGF;C@@EGGGCF9EAEFCFCC,C<7EEFDGGCC@EGCG:74+8CFFGGG+@F7FGD+BD+=6+4,+:=FEGGFDF>FEGFGFG,FEDD<FD,EEDFC7FGFF>CCCEE7<::BF:*:C::FFC:BFEGFG9<B<=F,<<,<7*</8:>:68@FG:8@7CF**<2*<AFGGE8F58*/*<CE7+<:1C*A7+AE+A+3:?A:EF5CEGGG;8;C*8CC5:C+38@9<C?<85*;E?8/AFE++<*2***
@M01751:259:000000000-C669V:1:1102:5254:12891 1:N:0:AGAGTC
GTCAAACGTCATCCCCACCTTCCTCCGGTTTATCACCGGCAGTCTCCCTTGAGTTCCCGACCGAATCGCTGGCAACAAAGGATAAGGGTTGCGCTCGTTGCGGGACTTAACCCAACATTTCACAACACGAGCTGACGCCAGCCATGCAGCACCTGTCTCAGAGTTCCCGAAGGCACCAATCCATCTCTGGAAAGTTCTCTGGATGTCAAGAGTAGGTAAGGTTCTTCGCGTTGCATTGAATTAAACCACATGATCCACCGCTGGTGCGGGCCCCCGTCAATTCATTTGAGTTTTAACCTTT
+
CCCCCFGGEGGFGDFGGGG-EEFFFGGGG7FGGCFDGGGGEG<FA<FFGGGGGFGGGFGC@FG@+8BFFGGGDGGGGGGGGGGGF,=FFFGDCC7=FGFFD@7CFGGGGFGF@CCCF,5D,CCFGGGE:CF7:D<CE++3+>FFC@D,8CEC,:<BEGA,@8<F@FCFECFGGGC7:FCCAFFCFCCF9FAF?F3@;<@<A,7<F,,7<FFFGFCF<:C<F?CE@C<CEFG88;FF++0<EF7<@<E88FGC+0<E6+;C>>**2:9C52::CC*::5E5+00+<+<A<E9++<+0<<?F+
@M01751:259:000000000-C669V:1:1102:4415:12904 1:N:0:AGAGTC
ACCGTAACAGGATTAGATACCCTGGTAGTCCACGCCGTAAACGATGTCGACTTGGCGGTTGTTCCCTTGAGGAGTGGCTTCCGGAGCTAACGCGTTAAGTCGACCGCCTGGGGAGTACGGCCGCAAGGTTAAAACTCAAATGAATTGACTGGGGCCCGCACAATCGGTGGAGCATGCGGTTTAATTCGATGCAACGCGAAGAACCTTACCTACTCTTGACATCCACGGAATTTGGCAGAGATGCCTCAGTGCCTTCGGGAACCGTGAGACAGGTGCTGCATGGCTGTCGTCCGCCCGGGTG
+
C-B<CGGGFGCGGGGGCFFF-EFFEGGGFC9CEGDG7FFF@FCEFGGGGGGGGGG8CFFCGEGGGFCFG9@FFFGGGG8FFGD=EFGFGAEF@F+@F+5BA:@FCECCFGFFDDFGFGCEGE+8F+=BFF9FGGGF?3<FAF,EFCECF,@<FF>FGGGEGG,,,8<*<F:,<<,<,4*<FFF,,?BC,2?FFGG:1<FEEC?>8@E++2C7@9CCD79<CG?G:FGECGGFFG+0+*2;>77+++0+<C+<CC7FFEEG8C5*/**1<9*2:E6+:<6+<+2**;*0****1/*/:**1*
@M01751:259:000000000-C669V:1:1102:4975:12913 1:N:0:AGAGTC
ACCGTAACAGGATTAGATACCCTGGTAGTCCACGCCGTAAACGATGTCGACTTGGAGGTTGTTCCCTTGAGGAGTGGCTTCCGGAGCTAACGCGTTAAGTCGACCGCCTGGGGAGTACGGCCGCAAGGTTAAAACTCAAATGAATTGACGGGGGCCCGCACAAGCGGTGGAGCATGTGGTTTAATTCGATGCAACGCGAAGAACCTTACCTACTCTTGACATCCACGGAATTCGGCAGAGATGCCTTAGTGCCTTCGGGAACCGTGAGACAGGTGCTGCATGGCTGTCGTCAGCTCGTGTT
+
CCCCCGGGGGGGGGGGGGGGGGGGGGGGGGGGGGGGGGGEGGGGGGGGGGGGGGGGGGGGGGGGGGGGGGG?FGGGGGGGGGGGGGGGGGGGGGGGDGGGGGCEGGGGGGGGGF>FGGGGGGGGGGGGGGGGGGGGGGGGGGFGGGFGGGCGGGGGGGGGGGGGGGGGDGGFFG9<FGFFFGCFGGGGGGGGGGFGGGGGGGGCCFGGGGGGGGGGGFFFGGGGGGG58CGGGDGGGGGGGGFGGGGGGGDGGGGGGGGCEFGGGGFGFGFFGGGFF?C6CFFGGGGGFGFC=FFCE=FFG
@M01751:259:000000000-C669V:1:1102:14703:12966 1:N:0:AGAGTC
GTCAAACGTCATCCCCACCTTCCTCCGGTTTATCACCGGCAGTCTCCTTTGAGTTCCCGACCGAATCGCTGGCAACAAAGGATAAGGGTTGCGCTCGTTGCGGGACTTAACCAAACATTTAACAACACGAGCTGACGACAGCCATGCAACACCTGTCTCACGTTTCCCGAAAGCACTAAGGCATCTCTGCCGAATTCCGTGGATGACAAGAGTAGGTAAGGTTCTTCGCGTTGCACCGAATTAAACCACATGCACCACCGCTTGTGCGGCCCCCCGTCAATTCATTTGAGTTTTAACCTTG
+
CC9<@CCFGGG8FG@GGEDD<C<C,CCF@FCFE9<F86CF@@FAE@FCAE<,,CC6CEFEE@+88,8E7:@FFGG@<=C<=6<ECD=FFC7<C777CC<8++>FCE8<<EE?,4,:B9,<,,BDG8D3CFF+83,8>+>F<F+@C<<,,:,+83@@,;3@=F,,>D,,*>**58?FCFF<F74<F;,@CG9:FE:C<,<FG7FCF,2C><CFA@FGF:C,C>C,<<F18:CE>*<+*//8:E?FC<@CC:FF6+<*2*/:C5EF*0+:?**:*:*2;CC50:<0<<@9+;<C:F<67+:A+
@M01751:259:000000000-C669V:1:1102:21701:13070 1:N:0:AGAGTC
GTCAAACGTCATCCCCACCTTCCTCCGGCTTATCACCGGCGGTTCCTTTAGAGTACCCAACCAAATGATGGTAACTAAAGGCGAGGGTTGCGCTCGTTGCGGGACTTAACCCAACATCTCACGACACGAGCTGACGACAGCCATGCAGCACCTGTGTTCCAGTCCCCGAAGGGAAGAAATCCATCTCTGGAAATCGTCCGGACATGTCAAACGCTGGTAAGGTTCTGCGCGTTGCTTCGAATTAAACCACATGCTCCACCGCTTGTGCAGGCCCCCGTCAATTCATTTGAGTTTTAACCTT
+
CCCCCGGGGGGGGGGGGGGGGGGGGGGGGGGGGGGGGGGGGGGGGGGGGGGGGGGGGGGGGGGGGGGGGGGGGGGGGGGGGGEGGGGGGGGEGGGGGGGGGGGGGGGGGGGGGGGGGGFFGGGGGGGGGGGGGGGGGGGEGGGDGGGCGGGGGDGGGGGGGDGGGGGGGGEEGGGGGGGGGGGGGGGGGFGGGGGDAFGGGGGGGGFGGGGGEGGGGGGGGGGGGGFGGGGGGGGGGGGGGGGGGGGGGGGGFGFGGGGGGGEGGGGGGG8>EGGGGGGGGGGGGGGGGFFFGGGFGGGGG
@M01751:259:000000000-C669V:1:1102:28473:13096 1:N:0:AGAGTC
ACCGTAACCGGATTAGATACCCTGGTAGTCCACGCCGTAAACGATGTCGACTTGGAGGTTGTTCCCTTGAGGAGTGGCTTCCGGAGCTAACGCGTTAAGTCGACCGCCTGGGGAGTACGGCCGCAAGGTTAAAACTCAAATGAATTGACGGTGGCCCGCACAAGCGGTGGAGCATGTGGTTTAATTCGATGCAACGCGCAGAACCTTACCTAATCTTGACATCCAGCGACCTTTCCAGAGATGGATTGGTGCCTTCGGTAACGCTAAGACAGGTTCTGCATGGCTGTCGTCAGCTCGTGTT
+
CBCCCDGGG7:+;CCFED9EFFFF8FGA<FFFDB@FFFFGGGG7FCFGCFGCFE8FE@CF,CF9CFEC,,:C,8EFFEG@C<FC,>CEFGG@7+@>CFEFF:FEF+=::?B<FC+F<9?+@E77CF+>,>DFGFGGGGGFFCAFG9,8D+@+>7B,>**@FCE7>*>FF7@FGGGGFG9FFE:;;CFGGF9FC@:*41*=*<ECFGGCFGD++3<:<+<?FGGCE6E*?*:89FFG7<+8CCCC6+A>*+1+0<0</***2@;5**20<<?8*<++3:CCAF6*0*;F*/28*3<FGGGGC
@M01751:259:000000000-C669V:1:1102:5204:13112 1:N:0:AGAGTC
GTCAAACGTCATCCCCACCTTCCTCGCGGCTTATCACCGGCAGTCTCCCTAGAGTGCCCAACTGAATGATGGCAACTAAGGACGTGGGTTGCGCTCGTTGCGGGACTTAACCCAACATCTCACGACACGAGCTGACGACAGCCATGCAGCACCTGTGTTCGCGTCCCCGCAGGGAACCCCGGATCTCTCCGGATGGCACGACATGTCAAGGGATGGTAAGGTTCTGCGCGTTGCTTCGAATTAAACCACATGCTCCACCGCTTGTGCGGGCCCCCGTCAATTCCTTTGAGTTTTAATCTTT
+
CCCCCGGGGGGGGGGGGGGGFGGGGG7FGGGGGGGGGGGGGG@GGGGGGGGGGGFGGGGGGGGGGGGGGDGGGGGGGGGGGGGGGGGGGGGGGGDEGGGFCGGGGGFFGGGGGDGGGGG9FGGGGGGGG:CFGGGGGGGGGGGGGCGGGGGGCFCF:DFF:CFGG7FGD*<:CFEFGFGCEGG@GGG:FGGGDGGGGGGGGGGGCFFGGGEEGGGGGGGGDEGGGGGGDGGGDECGCGG>FGGGF98FFGGCFFFFGFFCGEC5;6?CGGC::8CCGGGDFCF<CGDFCFCF9FEFG7CC7
@M01751:259:000000000-C669V:1:1102:18653:13129 1:N:0:AGAGTC
ACCGTAACCGGATTAGATACCCTGGTAGTCCACGCCGTAAACGATGATAACTAGCTGTCCGGGGACATGGTCTTTGGGTGGCGCAGCTAACGCATTAAGTTATCCGCCTGGGGAGTACGGTCGCAAGATTAAAACTCAAAGGAATTGACGGGGGCCTGCACAAGCGGTGGAGCATGTGGTTTAATTCGAAGCAACGCGCAGAACCTTACCAGCGTTTGACATGTCCGGACGACTTCTGGAGACAGATTTCTTCCCTTCGGGGACTGGAACACAGGTGCTGCATGGCTGTCGTCAGCTCGTG
+
CCCCCGGGGGGGGGGGGGGGGGGGGGGGGGGGGGGGGGGGGGGGGGGGGGGGGGGGGGGGGGGGGGGGGGGGGGGGGGGGGGGGGGGGFFGGGGGGGGGGGGGGGGGGGGGGGGGGGGGGGGGGGGGGGGGGGGGGGGGGGGGGFGGGGGGGGGGGGGGGGGGGGGGGGGGGGGGGGGGGGGGGGGGGGGGGGGGGGGGGGGGGGGGGGGGGGGGGCEGGCFGGGGGGGDGGGGGGFCGFFFGGGGGGGC<FFGGGGGGGGGCEGGGGCFGGGGGGFGGGGGCEFFGEFGGGGGEGGGGEE
@M01751:259:000000000-C669V:1:1102:10534:13150 1:N:0:AGAGTC
ACCGTAACAGGATTAGATACCCTGGTAGTCCACGCCGTAAACGATGTCGACTTGGAGGTTGTTCCCTTGAGGAGTGGCTTCCGGAGCTAACGCGTTAAGTCGACCGCCTGGGGAGTACGGCCGCAAGGTTAAAACTCAAATGAATTGACGGGGGCCCGCACAAGCGGTGGAGCATGTGGTTTAATTCGATGCAACGCGAAGAACCTTACCTACTCTTGACATCCAGAGAACTTTCCAGAGATGGATCGGTGCCTTCGGGAACTCTGACACAGGTGCTGCATGGCTGTCGTCAGCTCGTGTC
+
CCCCCGGGGGGGGGGGGGGFGGGGGGGDGGGFFGGGGGGGGGGGGGGGGGGGGGGGGGGGGGGGGGGGGGGGGGGGGFGFFGGGGGGGGDFEGGGGGGGGGGEGGGDGEFGGGDGGGGGGGGGG:FGGGGGGGGGGGGGFGGGGGGGGGGEGGGGGGGGGGDGGGGGCGGGGGGGF:FF<FFGGGGGGFGGGGFFEGG*CCEGGGGGGGGFGGFGGGCFFGFGGGGGF8EGGGGGGGGCFEFGGGGG8EEGGGFFFF>EGCFFGCF<:FGGGGGFFGGGGGGFGF>FGGGGGDGFFE=FC6
@M01751:259:000000000-C669V:1:1102:10052:13152 1:N:0:AGAGTC
ACCGTAACCGGATTAGATACCCTGGTAGTCCACGCCGTAAACGTTGGGCGCTAGATGTAGGGACCTTTCCACGGTTTCTGTGTCGTAGCTAACGCATTAAGCGCCCCGCCTGGGGAGTACGGCCGCAAGGCTAAAACTCAAAGGAATTGACGGGGGCCCGCACAAGCGGCGGAGCATGCGGATTAATTCGATGCAACGCGAAGAACCTTACCAAGGCTTGACATACACCGGAAACGGCCAGAGATGGTCGCCCCCTTGTGGTCGGTGTACAGGTGGTGCATGGTTGTCGTCAGCTCGTGTC
+
CCCCCGGGGGGGGGGGGGGGGGGGGGGGGGGGGGGGGGGGGGGGGGGGGGGGGGGGGGGGGGFGGGGGGGGGGGGGGGGGGGGGGGGGGGGGGGGGGGGGGGGGGGGGGGGGGGGGGGGGGGGGGGGCGGGGGGGGGGGGGGGGGGGGGGGGGGGGGGGGGGGGGGGGGGGGGGGGGGGGGGGGGGGGGGGGGGGGGGGGGGGGGGGGGFFFGGGGGGGGGGGGGGGGGGGGGGGGGGGGGGGGGGGGGGGGGGGGGFFFEFGGDEGGG?9CCCGGEGGGFDFFGGGGGGGGGGGGGGFC*
@M01751:259:000000000-C669V:1:1102:24312:13162 1:N:0:AGAGTC
GTCAAACGTCATCCCCACCTTCCTCCGGTTTATCACCGGCAGTCTCCTTTGAGTTCCCGACCGAATCGCTGGCAACAAAGGATAAGGGTTGCGCTCGTTGCGGGACTTAACCCAACATTTCACAACACGAGCTGACGACAGCCATGCAGCACCTGTCTCACGGTTCCCGAAGGCACTAAGGCATCTCTGCCGAATTCCGTGGATGTCAAGAGTAGGTAAGGTTCTTCGCGTTGCATCGAATTAAACCACATGCTCCACCGCTTGTGCGGGCCCCCGTCAATTCATTTGAGTTTTAACCTTT
+
CCCCCGGGGGGGGGGGGGGGGGGGGGGGGGGGGGGGGGGGGGGGGGGGGGGGGGGGGGGEEEG@888CFFGGGCFGGGFGGGGGGGGGGGGGGGGGGGGGGGGDGGGFFFGGGGGGGGGGGGGGGCFGGGGGGGGGDCGGGGGGGGGGGGFFAFFGGGGCFGGFGGFFGGGGGGGGGGGGGGGGGGGGGGGGGGGGGFGGFGGFFGFFGGF@FBGGGGGGGGGGGFFGGGGGDGGGGGG?FGGGGGGGGGGFGCCGGGGGGDGCF6CGEGGGGGGGGGEGFGFDGGGFCGGGGC@CGGGG+
@M01751:259:000000000-C669V:1:1102:3526:13227 1:N:0:AGAGTC
ACCGTAACAGGATTAGATACCCTGGTAGTCCACGCCGTAAACGATGTCGACTTGGAGGTTGTTCCCTTGAGGAGTGGCTTCCGGAGCTAACGCGTTAAGTCGACCGCCTGGGGAGTACGGCCGCAAGGTTAAAACTCAAATGAATTGACGGGGGCCCGCACAAGCGGTGGAGCATGTGGTTTAATTCGATGCAACGCGAAGAACCTTACCTACTCTTGACATCCACGGAATTCGGCAGAGATGCCTTAGTGCCTTCGGGAACCGTGAGACAGGTGCTGCATGGCTGTCGTCAGCTCGTGTT
+
CCCCCGGGGGGGGGGGGGGGGGGGGGGGGGGGGGGGGGGGGGGGGGGGGGGGGGGGGGGGGGGGGGGGGGGGGGGGGGGGGGGGGGGGGGGGGGGGGGGGGGGGGGGGGGGGGDGGGFGGFGGGGGGGGGGGGDFGGGGFGFCGGGGGGGGEGDGGGGGGGGFCGEEG7:@CFGCGGGGGGGGFGGGGFF@FFGGGGGEGGEGGDGGCFGGGGGGGGGGGGGGF@FGGDG@8A:CEGG>58F?FFGFGGGGGGGFGD58C8FGGGCFGGG?@FGFFCCEFGGGGD5FGFGG:ACGGG555C
@M01751:259:000000000-C669V:1:1102:22701:13232 1:N:0:AGAGTC
ACCGTAACAGGATTAGATACCCTGGTAGTCCACGCCGTAAACGATGTCGACTTGGAGGTTGTTCCCTTGAGGAGTGGCTTCCGGAGCTAACGCGTTAAGTCGACCGCCTGGGGAGTACGGCCGCAAGGTTAAAACTCAAATGAATTGACGGGGGCCCGCACAAGCGGTGGAGCATGTGGTTTAATTCGATGCAACGCGAAGAACCTTACCTACTCTTGACATCCACGGAATTCGGCAGAGATGCCTTAGTGCCTTCGGGAACCGTGAGACAGGTGCTGCATGGCTGTCGTCAGTTCGTGTT
+
CCCCCGGGGF,CEEGGGGGFGGGGGGGGGFGGGGG?CFGGGGGGGGGGGGGGGGGGGDGGGGFFFFGGGGGGGGFFFFGG@FGEGGGGGGGGGGGGGGGGGGGGGGGGGGGGG7EGGGGGGGGEGGGGGFGGGGGGFGGGGGEFFF9FGGGGEGGGGGGCEGG@ECFCCG7FEFGGF?FFGFGGFFGE<9BFGGGGCEE5/*<AFFFGG@F?FFGGF@F+<CGGGGCEGGGGGFGG58C8@:EFFGGF7<EFFGECGDGEGGGEEEFGFFEGGGGG+AFFGG=CGDCCF@E;80+3*/A:*
@M01751:259:000000000-C669V:1:1102:19415:13244 1:N:0:AGAGTC
GTCAAACGTCATCCCCACCTTCCTCCGGTTTATCACCGGCAGTCTCCTTTGAGTTCCCGACCGAATCGCTGGCAACAAAGGATAAGGGTTGCGCTCGTTGCGGGACTTAACCCAACATTTCACAACACGAGCTGACGACAGCCATGCAGCACCTGTCTCACGGTTCCCGAAGGCACTGAGGCATCTCTGCCAGATTCCGTGGATGTCAAGAGTAGGTAAGGTTCTTCGCGTTGCATCGAATTAAACCACATGCTCCACCGCTTGTGCGGGCCCCCGTCAATTCATTTGAGTTTTAACCTTT
+
CCCCCGGGGGGGGGGGGGGGGGGGGGGGGGGGGGGGGGGGGGGGGGGGGGGGGGGGGGGGGGG@88BEFGGGGGGGGGGGGGGGGGGGGGGGGGGGGGGGEGGGGGGGGGGGGGGGGGGGGGGGGGGGGGGGGGGGGGGDDGGGGFGGGGGGGGGGGGGGGGGGGGGGGGGGGG@FFGGGGGGGA9FGGGGGGGGGGGGGGGGGGGGGFCFGGGCGFFGGG:FFGGFGGGGGGGGGGGGGGGGGGGGGGGGC:<@FGGG588CGGG?EGEDGCEEEEGDGFFG9FGGGGGGGGGGGGGFG+
@M01751:259:000000000-C669V:1:1102:15463:13245 1:N:0:AGAGTC
ACCGTAACAGGATTAGATACCCTGGTAGTCCACGCCGTAAACGATGTCGACTTGGAGGTTGTTCCCTTGAGGAGTGGCTTCCGGAGCTAACGCGTTAAGTCGACCGCCTGGGGAGTACGGCCGCAAGGTTAAAACTCAAATGAATTGACGGGGGCCCGCACAAGCGGTGGAGCATGTGGTTTAATTCGATGCAACGCGAAGAACCTTACCTACTCTTGACATCCAGAGAACTTAGCAGAGATGCTTTGGTGCCTTCGGGAACTCTGAGACAGGTGCTGCATGGCTGTCGTCAGCTCGTGTT
+
CCCCCGGGGGFGGGGGGGGGGGGGGGGGGGGGGGGGGGGGGGGGGGGGGGGGGGGFGGGGGGGGGGGGGGGGGGGGGGGGGGGGEGGGFGGGGGGGGGFGGGGGGGGGGGGFGGGGGGGGGGGGGGGFGGGGGGGGGGGGGGGGGGGGGGGGGGGGGGGGEEGGGGGGGGGGGGGGCCGGGFFGGGGGDFFDGGGGGGGGGGFGGGGGGGGFFFFGGFFGFGGGGDFGGGGGGGGGGDGGG?7CEGFCGGGGGGGGGDGGGGFGGGCGGGGCFG6CG?F6CEGGGD>C>8;CGFGCE**/:
@M01751:259:000000000-C669V:1:1102:11610:13252 1:N:0:AGAGTC
ACCGTAACAGGATTAGATACCCTGGTAGTCCACGCCGTAAACGATGTCAACTAGCCGTTGGAATCCTTGAGATTTTAGTGGCGCAGCTAACGCATTAAGTTGACCGCCTGGGGAGTACGGCCGCAAGGTTAAAACTCAAATGAATTGACGGGGGCCCGCACAAGCGGTGGAGCATGTGGTTTAATTCGAAGCAACGCGAAGAACCTTACCAGGCCTTGACATGCAGAGAACTTTCCAGAGATGGATTGGTGCCTTCGGGAACTCTGACACAGGTGCTGCATGGCTGTCGTCAGCTCGTGTC
+
CCCCCGGGGGGGGGGGGGGGGGGGGGGGGGGGGGGGGGGGGGGGGGGGGGGGGGGGGGGGGGGGGGGGGGGGGGGGGGGGGGGGGGGGGGGGGGGGGGGGGGGGGGGGGGGGGGGGGGGGGGGGGGGGGGGGGGGGGGGGGGGGGGFGGGGGGGGGGGGGGGGGGGGGGGGGGGGGGGGGGGGGGGGGGGGGGGGGGGGGGGGGGGGGGGGGGGEGGGGGGGGGGGGGGFGGGGGGGGFGGGGGFGGGGFFGGGGGGGGGDGGGGGDCGF8@FGGFGGGFGGGGGGGFGGGGGG+<EGGG6
@M01751:259:000000000-C669V:1:1102:9847:13266 1:N:0:AGAGTC
GTCAAACGTCATCCCCACCTTCCTCGCGGCTTATCACCGGCAGTCTCCCTAGAGTGCCCAACTGAATGATGGCAACTAAGGACGTGGGTTGCGCTCGTTGCGGGACTTAACCCAACATCTCACGACACGAGCTGACGACAGCCATGCAGCACCTGTGTGCACGCCTCCGAAGAGGATCCCCGATCTCTCGAGGTAACATGCCATGTCAAGGGATGGTAAGGTTCTGCGCGTTGCTTCGAATTAAACCACATGCTCCACCGCTTGTGCGGGCCCCCGTCAATTCCTTTGAGTTTTAATCTTT
+
CCCCCGGGGGGGGGGGGGGGGGGGGGGGEGGGGGGGGGGGGGGGGAFGGGGGGGGGGGGGGGGGGGGGGGGGGGGGGGGGGGGGGGGGGGGGGGGGGGGGGGGGGGGGGGGGGDGGGGGFGGGGGGGDGGEGGGGGGGGGGGGGGGGGGGGGGFGGCGGGGGGGGGGGGGGGCGGFGGGGFGGGGDGFGGGGGGGGGGGGGFGGGGGGFGGGGGGGEGFGGAFGGGGGECEEGDGGGGFFFFGGGGGGFGGGGGGGFGGEGGGFF6CGG>8CGGGDGGDCFGFGGGGGGGFGDGGGGC?F+
@M01751:259:000000000-C669V:1:1102:4550:13299 1:N:0:AGAGTC
GTCAAACGTCATCCCCACCTTCCTCGCGGCTTATCACCGGCAGTCTCCCTAGAGTGCCCAACTGAATGATGGCAACTAAGGACGTGGGTTGCGCTCGTTGCGGGACTTAACCCAACATCTCACGACACGAGCTGACGACAGCCATGCAGCACCTGTGTGCACGCCTCCGAAGAGGATCCCCGATCTCTCGAGGTAACATGCCATGTCAAGGGATGGTAAGGTTCTGCGCGTTGCTTCGACTTAAACCACATGCTCCACCGCTTGTGCGGGACCCCGTCAATTCCTTTGAGTTTTAATCTTG
+
CCCCCGGGGGGGGGGGGGGFGGGGGGGGGGCEGGGGGGDG7CGGG<F9FGF@,CFGGGGGGGGGGGDFGGGFGGGGGGGGFGFGFGGGGG>GGGGGGGGFGDGGGGGGGGGGGGGGGGGCGGGGGGGGGGGGFGGGEFE<F<<<DFD9>FCGGGGGGGFGC,>CFGGGGDGCEFGCFGGGG7:<*:C::CGEG<FFGGGGGGC:7?BFAFGGDC8C<CCGG7EC?F?EE5:EGDGGFEGDEGCFGGF5*2<FCCGFGGG*28C8FG7*2**12;;8*:C*<C<?AE9@EE<EGGEGGG?++
@M01751:259:000000000-C669V:1:1102:28281:13312 1:N:0:AGAGTC
ACCGTAACAGGATTAGATACCCTGGTAGTCCACGCCGTAAACGATGTCGACTTGGAGGTTGTTCCCTTGAGGAGTGGCTTCCGGAGCTAACGCGTTAAGTCGACCGCCTGGGGCGTACGGCCGCCAGGCTAAAACTCAACTGAATTGACGGGGGCCCGCACAAGCGGTGGCGCATGCGGTTTCATTCGCTGCAACGCGAAGAACCTTACCTCCCCTTGACATCCACGGAATTCGGCAGAGATGCCTTCGTGCCTTCGGGAACCGTGAGACCGGTGCTGCCTGGCTGTCGTCCGCTCGCGTT
+
CCCCCGGGGGFGFGGGGGA<EF<FGGGGGC-CEFFEGEGGGGGGGGGGGFCFGGGGF@F?DCF<FFGGGCEFAFEFFG,,FGCF6>F6?,C6@C78,9,CF,+>FCGGC4<++++68FF:+@=F+>:<+3>FA,>,EF,,@,:@,88,F*555*<FC*F*CF,8:11*118=<C7<,/?**/+3:0<@*;;C@@E*:**:*C6EC8:980++/*;;@69879F?<?*58>8<E80?*18*2<7CF7:+;C@5;C:<888888C8;*2*2+**:/*:<?6*0<*/;5;<;C@>*/*2:**2/
@M01751:259:000000000-C669V:1:1102:7874:13376 1:N:0:AGAGTC
GTCAAACGTCATCCCCACCTTCCTCCGGCTTATCACCGGCGGTTCCTTTAGAGTACCCAACCAAATGATGGTAACTAAAGGCGAGGGTTGCGCTCGTTGCGGGACTTAACCCAACATCTCACGACACGAGCTGACGACAGCCATGCAGCACCTGTGTTCCAGTCCCCGAAGGGAAGAGATCCATCTCTGGAAATCGTCCGGACATGTCAAACGCTGGTAAGGTTCTGCGCGTTGCTTCGAATTAAACCACATGCTCCACCGCTTGTGCAGGCCCCCGTCAATTCATTTGAGTTTTAACCTT
+
CCCCCGGGGGGGGGGGGGGGGGGGGGGGGGGGGGGGGGGGGGGGGGGGGGGGGGGGGGGGGGGGGGGGGGGGGGGGGGGGGGGGGGGGGDGGGGGGGGFGGGGGGGGGGGGGGGGGGGGGGGFGGGGG7FGGGGGDGGGGGGGGGGGFGCFGGGGGGGGGGGGGGGGGGGGGGGGGFGFGGGGGGGGGFGGGGGFGGGGGDGGGGGGF@FEGECCEEGFGGGGGGFEFCCCGGGGGGGDFGGGGFGGGGGGGGGFFFGGGGGGGFGCFGGGGGGGGGCC=EGFGGGGGGFGGGGGGCFGEC
@M01751:259:000000000-C669V:1:1102:18929:13417 1:N:0:AGAGTC
GTCAAACGTCATCCCCACCTTCCTCCGGTTTATCACCGGCAGTCTCCTTTGAGTTCCCGACCGAATCGCTGGCAACAAAGGATAAGGGTTGCGCTCGTTGCGGGACTTAACCCAACATTTCACAACACGAGCTGACGACAGCCATGCAGCACCTGTCTCACGGTTCCCGAAGGCACTAAGGCATCTCTGCCGAATTCCGTGGATGTCAAGAGTAGGTAAGGTTCTTCGCGTTGCATCGAATTAAACCACATGCTCCACCGCTTGTGCGGGCCCCCGTCAATTCATTTGAGTTTTAACCTTT
+
CBCCCGGGGFGGGGGGGGGGGGGGGGGGGGGGGGGGGGGDGGGGFFGGGGFFGGGGFGGGGGG@8,B@CFGGGCGGFGGGFGGGGDEGGGGGGG7FGGGDGDGGEGGGGGCFGGGGGGGGGGGGGGGGGGGGGDG8CEGGGFGGFGFFAFGGGGGGC,EFFGGGGGGFGCE7CGGGGGGGGGGGGGGGGGGGGGCFFFGGGGFC@F@FGGGGGGFCFFFFGGCFFFFFEGGG55<??:CC6CFFC7;CC8FEE9+<CFFEGE>CF6FGDGGGEEEGGGDGGFGCFGCFFGG+AFCGGCFF+
@M01751:259:000000000-C669V:1:1102:20381:13503 1:N:0:AGAGTC
GTCAAACGTCATCCCCACCTTCCTCCGGCTTATCACCGGCGGTTCCTTTAGAGTACCCAACTAAATGATGGTAACTAAAGGCGAGGGTTGCGCTCGTTGCGGGACTTAACCCAACATCTCACGACACGAGCTGACGACAGCCATGCAGCACCTGTGTTCCAGTCCCCGAAGGGAAGAGACCCATCTCTGGGAATCGTCCGGACATGTCAAACGCTGGTAAGGTTCTGCGCGTTGCTTCGAATTAAACCACATGCTCCACCGCTTGTGCAGGCCCCCGTCAATTCCTTTTAGTTTTAACCTT
+
CCCCCGFEGGGGGGGGGGG@FFGGGGGGGGGGGGFGGGGGGDGGGGGGGGGGFFGGGGGGGGGFGGGGFFCFFCFGGGGGADFGCGGGF7D@CFGGGFFGCEGGEGG??EFGGGGFFF9FFADFGEGGGGGGFFEEEEFGGCFFGF,C@,FA<FCCFFGGCFGGGGGCG7FB1,8B8<C8FFGGGFF9CDGGFCF7CFEG:FF5?@FCFGGFEEGGD6EC:@FGGDGDGGGGGGDF9CEFFGGGGGDFGGGGGF?@FGGGD>EGGGGG79*:C*:CGED*;?EGGGFC+<@<CCGGGG7<F
@M01751:259:000000000-C669V:1:1102:5844:13515 1:N:0:AGAGTC
GTCAAACGTCATCCCCACCTTCCTCCGGTTTATCACCGGCAGTCTCCTTTGAGTTCCCGACCGAATCGCTGGCAACAAAGGATAAGGGTTGCGCTCGTTGCGGGACTTAACCCAACATTTCACAACACGAGCTGACGACAGCCATGCAGCACCTGTCTCACGGTTCCCGAAGGCACTAAGGCATCTCTGCCGAATTCCGTGGATGTCAAGAGTAGGTAAGGTTCTTCGCGTTGCATCGAATTAAACCACATGCTCCACCGCTTGTGCGGGCCCCCGTCAATTCATTTGAGTTTTAACCTTG
+
CCCCCGGGGGGGGGGGGGGGGGGGGGGGGGGGGFGGGGGGGGGGGGGGGGGGGGGGGFGGGGG@@8BCFGGGGGGGGGGGGGGGGGGGGGGGGGGGGGGGGGGGGGGGGGGGGGGGGGGGGGGGGGGGGGGGGGGGGGGGGGGFFGGGGGGGGGGGGGGGGGGGGGGGGGGDCGGGGGGGGGC7FGFGFGGGGGGGGGGGGGGGGGGGGGGGGGGGGGGGGFGFGGGGGGGGDGGFFGGFCFGGGGGGGGG68AFFFFGCECEFC6EGGDGEEEEEGCEEGGDGGGGDCC+0CFGGGGFF+
@M01751:259:000000000-C669V:1:1102:26246:13544 1:N:0:AGAGTC
GTCAAACGTCATCCCCACCTTCCTCCGGTTTGTCACCGGCAGTCTCATTAGAGTGCTCAACTAAATGTAGCAACTAATGACAAGGGTTGCGCTCGTTGCGGGACTTAACCCAACATCTAACGACACGAGCTGACGACAGCCATGCAGCACCTGTGTTCAGGTTCCCTTTCGGGCACAACCAGATCCCTCCGGTCTTCCTGACATGTCAAGGGTAGGTAAGGTTTTTCGCGTTGCATCGAATTAATCCACATCATCCACCGCTCGTGAGGGTCCCCGTCAATTCCTTTTAGTTTTAATCTTT
+
CCCCCGFE6FFFGFGGGCCEFEG96FEGGG7BFGFCGGGGGGG8<FGGGGGAFFGGCDGGGGGGG9@,,EF,CFGGGFGGAEFFFCCFCFGG@:CC<C?:CG7=FGFGGGDF=F7FF<,<B+CFGCE@CCGDFFFGCFCBD,<F89FC8DFGGGGGGFGCFCFFFC99CFCEGGCFG>FEG:FG@,>DBBC7=BFFGG9,?F:;?F9FGFFG+,<FFCFDCCGG@F:8CFF<1?+C+/8*A50@@7+CF?C6+33<<AC?EE?*?5+1;5;68;;*::=8?<<AEFG++209C?9AC??79
@M01751:259:000000000-C669V:1:1102:3152:13620 1:N:0:AGAGTC
ACCGTAACAGGATTAGATACCCTGGTAGTCCACGCCGTAAACGATGTCGACTTGGAGGTTGTTCCCTTGAGGAGTGGCTTCCGGAGCTAACGCGTTAAGTCGACCGCCTGGGGAGTACGGCCGCAAGGTTAAAACTCAAATGAATTGACGGGGGCCCGCACAAGCGGTGGAGCATGTGGTTTAATTCGATGCAACGCGAAGAACCTTACCTACTCTTGACATCCACGGAATTCGGCAGAGATGCCTTAGTGCCTTCGGGAACCGTGAGACAGGTGCTGCATGGCTGTCGTCAGCTCGTGTT
+
CCCCCGGGGGGFFGGGGGGGGGGGGGGGGGGGGGGGGGGGGGCFGGGGFGGGGGGGGGGGGGGFGGGGGGGGGGGGGGGGGFDGGGGGGGGGGGGGGFFGGGGGGGGGGGGGGGGGGGGDGGGGGGGGGGGDGGFFFGGGGGGFGGGFGGGDEGGGGGGDFGGGGGGGGGGGGGGGGGGGGGGFFGGGGFGGGGGGGGGGGEFGGGGGCEGGGGGGGFFFFFE6FCEGECCFGFGGGGFGGGFGCCFCECFGFGFGGGEEGGGC?E529EFGGCFGGGGGC+;FGGGGGGG5CFFFGGFFC
@M01751:259:000000000-C669V:1:1102:23337:13739 1:N:0:AGAGTC
GTCAAACGTCATCCCCACCTTCCTCCGGTTTGTCACCGGCAGTCTCCTTAGAGTGCCCACCATAATGTGCTGGTAACTAAGGACAAGGGTTGCGCTCGTTACGGGACTTAACCCAACATCTCACGACACGAGCTGACGACAGCCATGCAGCACCTGTGTCAGAGTTCCCGAAGGCACCAATCCATCTCTGGAAAGTTCTCTGCATGTCAAGGCCTGGTAAGGTTCTTCGCGTTGCTTCGAATTAAACCACATTCTCCACCGCTTGTGCGGGCCCCCGTCAATTCATTTGAGTTTTAACCTT
+
CCCCCGGGGGGGGGGGFEGGDFDDFFGEFGGGGGGGEGGGGGGGCDAFGGFGGGGCFFGGGFFEFGGEFGGGFDGGGGG<,6F,EFGGCFGECGGGGGG@FFGGEGGGGGGGG<FF+AEFFGDF8+CFGCG7FGCGGGGG>@CFCG@FGCFCGGGFF8FFFGGGFGEFGGC++@FFCGCF,@:FGGGGG9DC:FFF;,@;C<B9FGA99C?7*CF::C@F9BFFDFGG7:=BGDGGGGCCCACCFGFFGGGG+<::C+*;CE>E>C+:*?5:EGC?>:C*;F9EFFGGF+*<<@EC?F:CF
@M01751:259:000000000-C669V:1:1102:19437:13747 1:N:0:AGAGTC
GTCAAACGTCATCCCCACCTTCCTCCAGTTTATCACTGGCAGTCTCCTTTGAGTTCCCGACCGAATCGCTGGCAACAAAGGATAAGGGTTGCGCTCGTTGCGGGACTTAACCCAACATTTCACAACACGAGCTGACGACAGCCATGCAGCACCTGTCTCACGGTTCCCGAAGGCACTAAGGCATCTCTGCCAAATTCCGTGGATGTCAAGAGTAGGTAAGGTTCTTCGCGTTGCATCGAATTAAACCACATGCTCCACCGCTTGTGCGGGCCCCCGTCAATTCATTTGAGTTTTAACCTTG
+
CCCCCGGGGGGGGGGCFGGGGGGGGGGGFGGGGGGGGGGGFFGGGGGGGGGGGGGGGGGGGGG@@BCFGEF7F@@FGGGGGGGGGFFGGGEGGGGGGGGGGGGEFGFGGGGGGGGGGGGGGFFGGGFGGGGGGGGGGGGDGFFGGGGGGGGGFGGGGFGCECGFGGGGGG7CEFFGFGGGGEGGGGGGGGGGGGFGGGFGGGGGGGGGGGGGGGGGGGGGGDGGGGGGFEGGGG:FCFFGCCFGGGGC8@CFF<+AFEGEGEGGG6FGCCEGGGGD8C=EGGGGFGGCFGGGGGCGGGFF+
@M01751:259:000000000-C669V:1:1102:12437:13772 1:N:0:AGAGTC
ACCGTAACAGGATTAGATACCCTGGTAGTCCACGCCGTAAACGATGAATGTTAGCCGTCGGGCAGTTTACTGTTCGGTGGCGCAGCTAACGCATTAAACATTCCGCCTGGGGAGTACGGTCGCAAGATTAAAACTCAAAGGAATTGACGGGGGCCCGCACAAGCGGTGGAGCATGTGGTTTAATTCGAAGCAACGCGCAGAACCTTACCATCCCTTGACATGTCGTGCCATCCGGAGAGATCCGGGGTTCCCTTCGGGGACGCGAACACAGGTGCTGCATGGCTGTCGTCAGCTCGTGTCG
+
CCCCCGGGGGGGGGGGGGGGGGGGGGGGGGGGGGGGGGGGGGGCDFGGGGGGGGGGGGGGGGGGGGGGGGGGGGGGGGGGGGGGGGGGGGGGGGGGGGGGGGFGGGGGGGGGGGGGGGGGGGGGGGGGGGGGGGGGGGGGFFCGGGG9FGGGGGGGGGGGGGGGGGGGGGGGGFGGGG@FFFFGFGGGGGGGGGGGGFEGEGGGGGGGGGGG5CFGGGGGGFECGGGGGGGGCEDCEGGGGGDGGGGGGCF?CGGGGGGGGGGGGEEGGGCFCFGGGGGGGGGGGGGGGGGGGGGGGGFGE
@M01751:259:000000000-C669V:1:1102:18628:13787 1:N:0:AGAGTC
GTCAAACGTCATCCCCACCTTCCTCCGGTTTATCACCGGCAGTCTCCTTTGAGTTCCCGACCGAATCGCTGGCAACAAAGGATAAGGGTTGCGCTCGTTGCGGGACTTAACCCAACATTTCACAACACGAGCTGACGACAGCCATGCAGCCCCTGTCTCACGGTTCCCGAAGGCACTAAGGCATCTCTGCCGAATTCCGTGGATGTCAAGAGTAGGTAAGGTTCTTCGCGTTGCATCGAATTAAACCACATGCTCCACCGCTTGTGCGGGCCCCCGTCAATTCATTTGAGTTTTAACCTTT
+
CCCCCGGGGGGGGGGGGGGGGGGGGGGGGGGGGGGGGGGGGGGGGGGGGGGGGGGGGGGGGGG@88@FGGGGGGGGGGGGGGGGGGGGGGGGGGDGGGGGGGGGGGGGGFGGGGGGGGGGGGGGGGGGGGGGGGGGEEGGGGGGGGGFDG,CFG7FGBGGGGGGGGGGGGGGGGGGGGGFGGEFGFGFFGGGG7FFGFGGGEGGGGFGGGGFGGGGGGGGGGGGGGGGGDGGDGGGGGGGFGGGGG@CC*ACGGGGGGGGGEGGGGGGECGGCEEGGGGGGGGD7EGGAEGGGG7CCFGG+
@M01751:259:000000000-C669V:1:1102:3945:13788 1:N:0:AGAGTC
ACCGTAACAGGATTAGATACCCTGGTAGTCCACGCCGTAAACGATGATAACTAGCTGTCCGGGCACTTGGTGCTTGGGTGGCGCAGCTAACGCATTAAGTTATCCGCCTGGGGAGTACGGCCGCAAGGTTAAAACTCAAATGAATTGACGGGGGCCTGCACAAGCGGTGGAGCATGTGGTTTAATTCGAAGCAACGCGCAGAACCTTACCAGCGTTTGACATGGCAGGACGACTTCCAGAGATGGATTTCTTCCCTTCGGGGACCTGCACACAGGTGCTGCATGGCTGTCGTCAGCTCGTG
+
CCCCCGGGGGGGGGGGGGGGGGGGFCFGFFGGGGGGDGGGGGGGGGGGGGGGGGGGGGGGGGGGGFGFGGGGGGGGGGGGGGGGGGGGGGGGGGGGGGGGGGGGGGGGGGGGGGGGGGGGGGGGEGGGDFGFGGGGGGGGFGAFGGGGGGGGGGGGGGGGGGGGGGGCFGBFGGGGGGGGCGGGGGGGGGGGGGGGGGGGGGGGGGGGGGGGGGGGDGGGGGGFGFEEGGEGEEGGGGGGGGF7EGGGGGGGGGGGGGDDGC8EEGGFCGGGGG8:AFGCGFGGGG?5FGFGGGGFE<E5:
@M01751:259:000000000-C669V:1:1102:9559:13806 1:N:0:AGAGTC
GTCAAACGTCATCCCCACCTTCCTCCGGTTTATCACCGGCGGTTCCTTTAGAGTACCCAACCAAATGATGGTAACTAAAGGCGAGGGTTGCGCTCGTTGCGGGACTTAACCCAACATCTCACGACACGAGCTGACGACAGCCATGCAGCACCTGTGTTCCAGTCCCCGAAGGGAAGAGATCCATCTCTGGAAATCGTCCGGACATGTCAAACGCTGGTAAGGTTCTGCGCGTTGCTTCGAATTAAACCACATGCTCCACCGCTTGTGCGGGTCCCCGTCAATTCCTTTGAGTTTCAGCCTT
+
CCCCCGGGGGGGEGFFFEGGGGFGGGGGGGGGGGGGGGGGGGGGGGGGGGGGGGEGGGCGGGGGGGFFGGGGGGGFFGFGGGGGGGGGG7FEGGGGGGGGGGGEGGGFGFGGGGGDFGBCFGFGGEGGGGGEFFGGGGGGGGGGG?:DGGCGGGGCCGGGGGGGCFGGGG<CFFGGGGG9FFGGGGGGGGGFGGGGGGCGDGGGGCFGFGGGGGGGDFDGGGGFGGGGGCGEEEGGGFD5CFGGGFGGGGG?CCCGGGGGC5CG:F:C888ECFFGGCEGGGFFC?EG?FCCFGGGGGCFG
@M01751:259:000000000-C669V:1:1102:18663:13879 1:N:0:AGAGTC
GTCAAACGTCATCCCCACCTTCCTCCGGCTTATCACCGGCAGTCTCCTTAGAGTGCCCAACTAAATGATGGCAACTAAGGACGAGGGTTGCGCTCGTTGCGGGACTTAACCCAACATCTCACGACACGAGCTGACGACAGCCATGCAGCACCTGTGTGCAGGTCCCCGAAGGGAAGAGATCCGTCTCCGGAAATCGTCCTGCCATGTCAAGGGCTGGTAAGGTTCTTCGCGTTGCTTCGAATTAAACCACATGCTCCACCGCTTGTGCGGGCCCCCGTCAATTCCTTTGAGTTTTAATCTT
+
CCCCCGGGGGGGGGGGGGGGGGGGGGGGGGGGGGGGGGGGGGGGGGGGGGGGGGGGGGGGGGGGGGGGGGGGGGGGGGGGGGGGGGGEFEGGGGGGGGGGGGGGGGGGGGGGGGGGGGCGGGGGGGGGGGGGGGGGGGGGGGFFFFGFGGGGGGGGGGGGGGGGGFGGGGGGGGGGGGGFGGGGGGGGEGGGGGGGGGGGGGGGG?EGGGGGGGGGGGGGGGGGGGGGGGDEGCEGGC5CFFGGGGGGGGGGGGGGGGFGGGGGFGGGDEEGGGGGDGEGGGGGGGGGFDGDFGG78FGGG
@M01751:259:000000000-C669V:1:1102:3752:13942 1:N:0:AGAGTC
ACCGTAACCGGATTAGATACCCTGGTAGTCCACGCCGTAAACGATGTCGACTTGGAGGTTGTTCCCTTGAGGAGTGGCTTCCGGAGCTAACGCGTTAAGTCGACCGCCTGGGGAGTACGGCCGCAAGGTTAAAACTCAAATGAATTGACGGGGGCCCGCACAAGCGGTGGAGCATGTGGTTTAATTCGATGCAACGCGAAGAACCTTACCTACTCTTGACATCCACGGAATTCGGCAGAGATGCCTTAGTGCCTTCGGGAACCGTGAGACAGGTGCTGCATGGCTGTCGTCAGCTCGTGTT
+
CCCCCGGGGGGGGGGGGGGGGGFGGGGGGGGGGGDGGGGGGGGGGGGGGGGGGGGGGGGGGGGGGGGGG<FFGDFGGGGGGGGGGGGGGFGGGGGGDGGGGGGGGDGGGGGGGGGGGGGEGGGGGGGGGGGGGGGGGGGGGGGGGGGGGGGGGGGEGGGGGGGGGGGGGGGGGCGGGGGGGFGGGGGGG@FGG?<EGDDEDGGGFG7CGGGC6CGG7+ACFGGGGGGGGEGGCFCGGGGGGGFGGGGGGGGGGGCFEEGEGGGCEGG*CGD6*08C7?FGF?FG?EFGGGGFEFGCE7EGE
@M01751:259:000000000-C669V:1:1102:5909:13949 1:N:0:AGAGTC
ACCGTAACAGGATTAGATACCCTGGTAGTCCACGCCGTAAACGATGATAACTAGCTGTCCGGGCACTTGGTGCTTGGGTGGCGCAGCTAACGCATTAAGTTATCCGCCTGGGGAGTACGGCCGCAAGGTTAAAACTCAAAGGAATTGACGGGGGCCTGCACAAGCGGTGGAGCATGTGGTTTAATTCGAAGCAACGCGCAGAACCTTACCAGCGTTTGACATGTCCGGACGATTTCCAGAGATGGATCTCTTCCCTTCGGGGACTGGAACACAGGTGCTGCATGGCTGTCGTCAGCTCGTG
+
CCCCCGGGGGGGGGGGGGGGGGGGGGGGGGGGGGGGGGGGGGGGGGGGGGGGGGGGGGGGGGGGGGGGGCGGGGGGGFGGGGGGGGGGGGGGGGGGGGGGGGGGGGGGGGGGGGGGGGGGGGGGGGGGGGGGGGGGGGGGGGGGGGGGGGGGGGGGGGGGGGGGGGGGGGGGGGGGGFGGGGGGGGGGGGGGGGGGGGGGGGGGGGGGGFGGGGGGDGGGGGGGGGGGDGGGGGGGCFGGGGGGGGGGGGGGGGGGGGGDDEGGCGGGGGGG58FFFFD79<FGGGGGGGGGGFGC9CE=/
@M01751:259:000000000-C669V:1:1102:5188:13957 1:N:0:AGAGTC
GTCAAACGTCATCCCCACCTTCCTCCGGTTTATCACCGGCAGTCTCCTTTGAGTTCCCGACCGAATCGCTGGCAACAAAGGATAAGGGTTGCGCTCGTTGCGGGACTTAACCCAACATTTCACAACACGAGCTGACGACAGCCATGCAGCACCTGTCTCACGGTTCCCGAAGGCACTAAGGCATCTCTACCGAATTCCGTGGCTGTCAAGAGTAGGTAAGGTTCTTCGCGTTTCATCGAATTAAACCACATGCTCCACCGCTTGTGCGGGCCCCCGTCAATTCATTTGTGTTTTAACCTTT
+
CCCCCGGGGGGGGFGGGGGGEF<FGGGGFGGGGGFGGCFDFGFFGGGGGGGGGD@FGGGGGGF@888:C8CGGGGGGGCF8FCDGGGGGGGG7CEFGGGGGEE77FGFFF<EFGGGGGGFGGGGG:F++@>FC8BFFGGDEGGGAFF<,,3FFGGGGGGGGGGCFDCF7<FCCB,3<F@F:FFGGGGGGGFFEGG>FG@FB***<F<FG9FFFF9<FGGFC<<CEF7CC5?G*<FCCFGFGFCCFF*;FGGGGG7C88FGCEGEFFFCDEE:C>EEE:C*+<9+CFE9+0;*;FFGGF9F7
@M01751:259:000000000-C669V:1:1102:11016:13968 1:N:0:AGAGTC
ACCGTAACAGGATTAGATACCCTGGTAGTCCACGCCGTAAACGATGAATGCTAGGTGTTAGGGGTTTCGATACCCTTGGTGCCGAAGTTAACACATTAAGCATTCCGCCTGGGGAGTACGGTCGCAAGACTGAAACTCAAAGGAATTGACGGGGACCCGCACAAGCAGTGGAGTATGTGGTTTAATTCGAAGCAACGCGAAGAACCTTACCAAGTCTTGACATCCCTTTGACCGGTGTAGAGATATGCCTTTCCTTCGGGACAAAGGAGACAGGTGGTGCATGGTTGTCGTCAGCTCGTGT
+
CCCCCGGGGGGGGGGGGGGGGGGGGGGGGGGGGGGGGGGGGGGGGGGGGGGGGGGGGGGGGGGGGGGGGGGGGGGGGGGGGGGGGGGGGGGGGGGGGGGGGGGGGGGGGGGGGGGGGGGGGGGGGGGGGGGGGGGGGGGGGGGGGGGGGGGGGGGGGGGGGGGGGGGGGGGFGCGGFEFGCCFGGGGGGGGGGGGGGGGGGGGGGGGGGGGGGGGGGGGGGGGGGGGGGGGGGGGGGGGGGFGGGGGGGGGGGGGGFGGGGGGGGGGGDGGGGGGGGGFGFFGGGGGGGGGFGGGEFEEC*
@M01751:259:000000000-C669V:1:1102:20390:13969 1:N:0:AGAGTC
GTCAAACGTCATCCCCACCTTCCTCCGGTTTATCACCGGCAGTCTCCTTTGAGTTCCCGACCGAATCGCTGGCAACAAAGGATAAGGGTTGCGCTCGTTGCGGGACTTAACCCAACATTTCACAACACGAGCTGACGACAGCCATGCAGCACCTGTCTCACGGTTCCCGAAGGCACTGAGGCATCTCTGCCAGATTCCGTGGATGTCAAGAGTAGGTAAGGTTCTTCGCGTTGCATCGAATTAAACCACATGCTCCACCGCTTGTGCGGGCCCCCGTCAATTCATTTGCGTTTTAACCTTT
+
CCCCCGGGGGGGGGGGGGGGGGGGGGGGGGGGGGGGGGGGGGGGGGGGGGGGGGGGGGGGGGG@68BFFGGGGGGGGGGGGGGGGGGGGGGGGGGGCFGGGGGGGGGGGGGGGGGGFGFGGGGFGGGGDGGGGGGGGGGGEGGGGFGGGGFAGGGGGGGGGGGGGGGGGDGGGGGGGGGGGGGGGGGGGGGGD@FGGGGGGGFFGFGGGGGGFGGGGGGGGFGGGGGGFGGGGGGGGGGGGGGGGGGCCGECFFECFGGGG8EGG6C5=EEGGGGGEGEGFCFGGGGD+:CEGGGGGCFG+
@M01751:259:000000000-C669V:1:1102:8973:13986 1:N:0:AGAGTC
ACCGTAACAGGATTAGATACCCTGGTAGTCCACGCCGTAAACGATGTCGACTTGGAGGTTGTTCCCTTGAGGAGTGGCTTCCGGAGCTAACGCGTTAAGTCGACCGCCTGGGGAGTACGGCCGCAAGGTTAAAACTCAAATGAATTGACGGGGGCCCGCACAAGCGGTGGAGCATGTGGTTTAATTCGATGCAACGCGAAGAACCTTACCTACTCTTGACATCCACGGAATTCGGCAGAGATGCCTTAGTGCCTTCGGGAACCGTGAGACAGGTGCTGCATGGCTGTCGTCAGCTCGTGTT
+
CCCCCGGGGGGGGGGGGGGGGGGGGGGGGGGFGGGGGGGGGFGGGGGGGGGGGGGFGGGGGGGGGGCG?AFDFEGGGGGGGGGEGDGGGGGGGGGGGGGGGGGGGGGGGGGGGGGGGGGGGGGCFGGGGGGGGGGGGGGGGGGGGGGGGEGGDGEEFCGGGGGFGGDEGGGGGGGGFGFCCFGGGGGGGEFFGGGGGGGGCEGGGFGGFGGF6<FFGFGCCC@FGGGDGGGG?FGGGGFFGGGGGGGGGFFGGG7CCGGGGGGGGCGGFG*8CECCGGF69CFCGGGFGFGEGC98EEGF7
@M01751:259:000000000-C669V:1:1102:26023:14015 1:N:0:AGAGTC
GTCAAACGTCATCCCCACCTTCCTCCGGTTTATCACCGGCAGTCTCCTTTGAGTTCCCGACCGAATCGCTGGCAACAAAGGATAAGGGTTGCGCTCGTTGCGGGACTTAACCCAACATTTCACAACACGAGCTGACGACAGCCATGCAGCACCTGTCTCAGAGTTCCCGAAGGCACCAAAGCATCTCTGCTAAGTTCTCTGGATGTCAAGAGTAGGTAAGGTTCTTCGCGTTGCATCGAATTAAACCACATGCTCCACCGCTTGTGCGGGTCCCCGTCAATTCCTTTGAGTTTTAACCTTT
+
CCCCCGGGGGGGGGGGGGGGGGGGGGGGGGGGGGGFGGGGGGGGGGGGGGGGGFGGGGGGGGG@+8@FGGGGDFEGGGGGGGGGGDFEDFGGFGGGGGGFDGGGGGGGGGGGGGGGGGGGGGGGGGGGC+@7FFE8BFEGGFFGGGGGGGGGFGCFGFGGGGGGGGGGGGGGGGGGGFGGFFGFC@FFGGFFGGFFGGGDF@FGFEFFF@FFGC<EFCFFCGGGGGGGGCGF>C?CFEGGGGGGGGGGGGGGGCFGCGG5C8C802<CCEGGGGGGGEEGGGGGGGGGG5FGGD?FFGGD+
@M01751:259:000000000-C669V:1:1102:21581:14036 1:N:0:AGAGTC
ACCGTAACAGGATTAGATACCCTGGTAGTCCACGCCGTAAACGATGTCGACTTGGAGGTTGTTCCCTTGAGGAGTGGCTTCCGGAGCTAACGCGTTAAGTCGACCGCCTGGGGAGTACGGCCGCAAGGTTAAAACTCAAATGAATTGACGGGGGCCCGCACAAGCGGTGGAGCATGTGGTTTAATTCGATGCAACGCGAAGAACCTTACCTACTCTTGACATCCACGGAATTCGGCAGAGATGCCTTAGTGCCTTCGGGAACCGTGAGACAGGTGCTGCATGGCTGTCGTCAGCTCGTGTT
+
CCCCCGGGGG8FGGGGGGGGGGGGGGGGGGGFGGGGGGGGGGGGGGFGGGGGGGGGGGGGGGGGGGGGGGGGGGGGGGGGGGEGGGGGGGGGGGGGGGGGGGGGGGGGGFFFGGGGGGGGGGGGCFGGGGGGGGGGGGFGGGGGFGFGGGGGGGGGGGGGGGGGGEGGGGGGGGGGGGGGGGGFFGGGGGGEFGGGGGGGGGFFGGGGGGG7FGGGGFGGGGGGG?CEECCF78FDGGGGGGGFGFGGFF?E7E7CCEGDGGGGG5CGGGGGFGGGGGGGGGGGGGEFFGGGGGGFCC5=E
@M01751:259:000000000-C669V:1:1102:23446:14189 1:N:0:AGAGTC
GTCAAACGTCATCCCCACCTTCCTCCAGTTTATCACTGGCAGTCTCCTTTGAGTTCCCGGCCGAACCGCTGGCAACAAAGGATAAGGGTTGCGCTCGTTGCGGGACTTAACCCAACATTTCACAACACGAGCTGACGACAGCCATGCAGCACCTGTCTCAGAGTTCCCGAAGGCACCAAAGCATCTCTGCTAAGTTCTCTGGATGTCAAGAGTAGGTAAGGTTCTTCGCGTTGCATCGAATTAAACCACATGCTCCACCGCTTGTGCGGGCCCCCGTCAATTCATTTGAGTTTTAACCTTG
+
CCCCCGGGGGGGGGGGGGGGGGGGGGGGGGGGGGGGGGGGGDGGFGGGGGGGGGGGGGDGGGGGGG>CGECCFGGGGGGGGGGGGFFCEFGGGGGGGGGGGGEGGGGGAAFGDEDFGGCAFGGGGGGGGGGGGGGGGGGDEGGGGGGGFGGGGGGGGFGGGGGGGGGGGDGGEGGGGFFGGCGGGCCCCFGGCEGCFGF,@C99:<FDEFFGGGGDGGGGGGD9FFFFEC<FGGDGGGGGGGGGGGFGCGCC6EGCFFFGECEGFCFGGGGEGGE8?CEGG+:<CFGGFFCCEGG?FGGG+
@M01751:259:000000000-C669V:1:1102:8302:14191 1:N:0:AGAGTC
ACCGTAACAGGATTAGATACCCTGGTAGTCCACGCCGTAAACGATGATAACTAGCTGTCCGGGCACTTGGTGCTTGGGTGGCGCAGCTAACGCATTAAGTTATCCGCCTGGGGAGTACGGCCGCAAGGTTAAAACTCAAATGAATTGACGGGGGCCTGCACAAGCGGTGGAGCATGTGGTTTAATTCGAAGCAACGCGCAGAACCTTACCAGCGTTTGACATGGTAGGACGACTTCCAGAGATGGATTTCTTCCCTTCGGGGACCTACACACAGGTGCTGCATGGCTGTCGTCAGCTCGTG
+
CCCCCGGGGGGGGGGGGGGGGGGGGGGGGGGGGGGGGGGGGGGGGGGGGGGGGGGGGGGGGGGGGGGGGGGCGGGGGGGGGGGGGGGGGGGGDEGGGGGGGGGGGGGGGGGGGGGGGGGGGGGGGGGGGGGGFGGDGGGGGGFFGGGGGGGDGGGGGGGGGGGGGGGGGGGGGGGGGGGGGEGGGGGGGGGGGGGGGGGGGGGGGGGGGGGGGGGG>EFG?FGGGGCFFGGGGGGGGGGCCGGGFFGFGGGGGGGGGDCCGCGGGGGGGGG>CFFG8FGGGGGGGGGGGGGGGGGGFFGE5
@M01751:259:000000000-C669V:1:1102:11805:14195 1:N:0:AGAGTC
GTCAAACGTCATCCCCACCTTCCTCCGGTTTATCACCGGCAGTCTCCTTTGAGTTCCCACCATTACGTGCTGGCAACAAAGGATAAGGGTTGCGCTCGTTGCGGGACTTAACCCAACATTTCACAACACGAGCTGACGACAGCCATGCAGCACCTGTCTCAGAGTTCCCGAAGGCACTAAAGCATCTCTGCTAAATTCTCTGGATGTCAAGAGTAGGTAAGGTTCTTCGCGTTGCATCGAATTAAACCACATGCTCCACCGCTTGTGCGGGCCCCCGTCAATTCATTTGCGTTTTAACCTT
+
CCCCCGGGGGGGGGGGGGGGGGGGGGGGGGGGGGGGGGGGGGGGGGGGGGGGGGGGGGGGGGGGGGGGGGGGGGGGGGGGGGFGGGGGGGGGGGGEGGGGGGGGGGGGGEFFGGGGGGGGGGGGGGGGGGGGGGGGGGDGGCFGGGGGGGGGGGGGGGGGGGGGGGFFGEGDGGGGGGGGGGGGGG?EGGFFGGGGGGFGGGFDGFFFGGGDFFGGGGGGGG<EEGGGGGDFG>FGFFDFGGGGGGFGGGGGGGFGGFFGEGGGFG6:*88CGDEG>:;CEGGGGGGG?+*:CEECFGGGG
@M01751:259:000000000-C669V:1:1102:13783:14242 1:N:0:AGAGTC
ACCGTAACAGGATTAGATACCCTGGTAGTCCACGCCGTAAACGATGATAACTAGCTGTCCGGGAACTTGGTTTTTGGGTGGCGCAGCTAACGCATTAAGTTATCCGCCTGGGGAGTACGGCCGCAAGGTTAAAACTCAAATGAATTGACGGGGGCCTGCACAAGCGGTGGAGCATGTGGTTTAATTCGAAGCAACGCGCAGAACCTTACCAGCGTTTGACATGTCCGGACGATTTCCAGAGATGGATCTCTTCCCTTCGGGGACTGGAACACAGGTGCTGCATGGCTGTCGTCAGCTCGTG
+
CCCCCGGGGGGGGGGGGGGGGGGGGGGGGGGGGGGGGGGGGGGGGGGGGGGGGGGGGGGGGGGGGGGGGGGFGGGGGGGGGGGGGGGGGGGGGGGGGGGGGGGGGGGGGGGGGGGGGGGGGGGGGGGGGGGGFGGGGGGGGGGGGGGGGGGGGGGGGGGGGGGGGGEFGGGGGGGGGGGGGGGGGGGGGGGGGGGGGGGGGGGGGGGGGGGGGGEGGGGGGGGGGGGGGGGGEGGFGGG9:8CFGGGGGEGGGGGGGGGGDG5>>>FGGGGGC@FGFGGGGGGGGGG>FGCFFGDG7<EG=
@M01751:259:000000000-C669V:1:1102:11895:14368 1:N:0:AGAGTC
ACCGTAACAGGATTAGATACCCTGGTAGTCCACGCCGTAAACGATGTCAACTAGCCGTTGGGAGTCTTGAACTCTTAGTGGCGCAGCTAACGCATTAAGTTGACCGCCTGGGGAGTACGGCCGCAAGGTTAAAACTCAAATGAATTGACGGGGGCCCGCACAAGCGGTGGAGCATGTGGTTTAATTCGAAGCAACGCGAAGAACCTTACCAGGCCTTGACATCCAGTGAACTTACCAGAGATGGTTTGGTGCCTTCGGGAACACTGAGACAGGTGCTGCATGGCTGTCGTCAGCTCGTGTC
+
CCCCCGGGGGGFGGGGGGGGGGGGGGGGGGGGGGGGGGGGGGGGGGGGGGGGGGGGGGGGGGGGGGGGGGGGGGGGGGGGGGGGGGGGGGGGGGGGGGGGGGGGGGGGGGGGGGGGGGGGGGGGGGGGGGGGGGGGGGGGGGGGGGGGGGGGGGGGGEGGGGGGGGGGGGFGGGGGGGGFGGGGGGGGGGGGGGGGGGGGGGFGGGGGGGGGGGGGGGGGGGGGGGGGGGGGGGGCGGFGGGGGGGFGEGGGGGGGGGDGGGGGGFGGGGGGGGGGGGGGGGGGGGGGCEGGDEGGGGFG*
@M01751:259:000000000-C669V:1:1102:3968:14394 1:N:0:AGAGTC
ACCGTAACAGGATTAGATACCCTGGTAGTCCACGCCGTAAACGTTGGGCGCTAGATGTAGGGACCTTTCCACGGTTTCTGTGTCGTAGCTAACGCATTAAGCGCCCCGCCTGGGGAGTACGGCCGCAAGGCTAAAACTCAAAGGAATTGACGGGGGCCCGCACAAGCGGCGGAGCATGCGGATTAATTCGATGCAACGCGAAGAACCTTACCAAGGCTTGACATACACCGGAAACGGCCAGAGATGGTCGCCCCCTTGTGGTCGGTGTACAGGTGGTGCATGGTTGTCGTCAGCTCGTGTC
+
CCCCCGGDGGGGGGGGGFGCEFGGGGGGGFFGGDGGGGGDG<FEFGGGGGGGGGFFFDGGGGGGGGGGGGGGGGGDDGGGGGGGGGGGGGGGGGGDGGGGGGGGGGGGGCCFFFGGGGGGGGDGGGGCGGGGGGGGGGFGGGGGGGGD9AFEEGGGGGGGGGGGGGGGGGGGGGDFFGGGGGGGGGGGGGGGGCFGGEGGGGGGGGGFFGFGFGGGGG6CGDFGFGGC?EGGGEFFDEGGGGGFGGFCGCCEEGGGGG?@EFFGDEGEGFFDC0AFECGGGGGGGGEGGGFGGG7C;7:*0
@M01751:259:000000000-C669V:1:1102:18949:14438 1:N:0:AGAGTC
ACCGTAACAGGATTAGATACCCTGGTAGTCCACGCCGTAAACGATGTCGACTTGGAGGTTGTTCCCTTGAGGAGTGGCTTCCGGAGCTAACGCGTTAAGTCGACCGCCTGGGGAGTACGGCCGCAAGGTTAAAACTCAAATGAATTGACGGGGGCCCGCACAAGCGGTGGAGCATGTGGTTTAATTCGATGCAACGCGAAGAACCTTACCTACTCTTGACATCCACGGAATTCGGCAGAGATGCCTTAGTGCCTTCGGGAACCGTGAGACAGGTGCTGCATGGCTGTCGTCAGCTCGTGTT
+
CCCCCGGGGGGGGGGGGGGGFGGGGGGGGGGGGGGGGGGGGGGGGGGGGGGGGGGGGGGGGGGGGGGGGGGGGGGGGGGGGGGGGGGGGEGCEGGGGGFGGGGEGGGGGGGGGGGGGGGGG@FGGGGGGFGGGGFFGGGGGGGGGGFGGGGGGGGGGGGGGEGGGG><FGGGGGGGGGGEDFCFGGGFGGGGGGGGGGGGGCFGGGGGGGGGGGGGG7F?FGGFGGG5CGGFGFFDEGFGGGGGCCGGFGGGG:GGDEEEGFGGGGGCFGGGGGGFGG?FGFGG6>FCFFEGGGGGGECCF
@M01751:259:000000000-C669V:1:1102:28534:14446 1:N:0:AGAGTC
ACCGTAACCGGATTAGATACCCTGGTAGTCCACGCCGTAAACGATGAATGCCAGCCGTTGGCCTGCTTGCAGGTCAGTGGCGCCGCTAACGCATTAAGCATTCCGCCTGGGGAGTACGGTCGCAAGATTAAAACTCAAAGGAATTGACGGGGGCCCGCACAAGCGGTGGAGCATGTGGTTTAATTCGAAGCAACGCGCAGAACCTTACCATCCCTTGACATGGCATGTTACCTCGAGAGATCGGGGATCCTCTTCGGAGGCGTGCCCACAGGTGCTGCATGGCTGTCGTCAGCTCGTGGCG
+
CCCCCGGGDGE@FFGFGGGGGGG8CFF<FFFGGGGGGGGGGGGGGGDCGGGGEDGDEGGGGGGFGCF9CFEFGFGGFGGGGGGGGGFGGGGGGGGGGFDFGGGGFEGCGGGGGECGF7CFGDE>C:F9DFGGEEFCFFGGCGGFFCFGGECEEEEFCGGGFFFGGGCG7<BAFCGGGGGGFB<CFFFEFD7FGF7CEE>CEGG>FFGGFGGGGGGF@EGCCG6EEEG:C7:@EF***;:FGCGCECCEGE<9<C:EE58ECEEC5*;C=588::8<CDGGE8@7*22*;C5>+<CE8***2
@M01751:259:000000000-C669V:1:1102:19221:14463 1:N:0:AGAGTC
ACCGTAACAGGATTAGATACCCTGGTAGTCCACGCCGTAAACGATGTCAACTAGCCGTTGGGATCCTTGAGATCTTAGTGGCGCAGCTAACGCATTAAGTTGACCGCCTGGGGAGTACGGCCGCAAGGTTAAAACTCAAATGAATTGACGGGGGCCCGCACAAGCGGTGGAGCATGTGGTTTAATTCGAAGCAACGCGAAGAACCTTACCTGGCCTTGACATGCTGAGAACTTTCCAGAGATGGATTGGTGCCTTCGGGAACTCAGACACAGGTGCTGCATGGCTGTCGTCAGCTCGTGTC
+
CCCCCGGGFCFGGGGGGGGGGGGGGGGGGFGGFGGGGGGGGGGGGGGGFGFGGGGGGFEEGGGGGGGFGGFGGGGGGGGGFGG,:@@EFFGEGGEGFFGGGGGGGEGFGGFGEGGEFGGGGGFGGGGGFGGGFGGGGG<FGEFGGGGFGGGGGDBCFDEG@FGGFGGGCGCAFGFFGGF<FCFGGGGGGFFDCCE*C<@GGGGGGGGG6C7@FGFGGC9CFFFGGGEDFFGGGG+<EF7>89FG?7AC>A8@CCDCGE5EGGGGGFGGGGGFCFGFGGGG9EGGGGFGG@FFEEE+A>EF*
@M01751:259:000000000-C669V:1:1102:16838:14473 1:N:0:AGAGTC
GTCAAACGTCATCCCCACCTTCCTCCGGTTTATCACCGGCAGTCTCCTTTGAGTTCCCGACCGAATCGCTGGCAACAAAGGATAAGGGTTGCGCTCGTTGCGGGACTTAACCCAACATTTCACAACACGAGCTGACGACAGCCATGCAGCACCTGTCTCAGAGTTCCCGAAGGCACCAAAGCATCTCTGCTAAGTTCTCTGGATGTCAAGAGTAGGTAAGGTTCTTCGCGTTGCATCGAATTAAACCACATGCTCCACCGCTTGTGCGGGCCCCCGTCAATTCATTTGAGTTTTAACCTTT
+
CCCCCGGGGGGGGFFGGGGGGGGGFGGGGGGGGFGGCEGGDEGGGFGGGGGGGGGGGGGGGGG@88BCF@FGGGGGGGGGCFGGGGFFGCF8=F@CGGGFDEGCEGGGGGGGGGFGGGGGGGFDGGGGCFGGGGGFFFGGGGGGGFFGGGFGGGGGGGGGGCAFFGGGDEGGDFGGGGGGGFCGGFFGFFFGGGGGGGGGGGFCFGGGGGGGG?C9FGGGGFGFFGGGGGGGDGGGFEGGGEFGGGGGGGFCF9ECCC6EEGGDGGGEGGG58EGGECCEGGGGF9EGFD9CEGGCFGD?9
@M01751:259:000000000-C669V:1:1102:27027:14475 1:N:0:AGAGTC
ACCGTAACAGGATTAGATACCCTGGTAGTCCACGCCGTAAACGATGTCGACTTGGAGGTTGTTCCCTTGAGGAGTGGCTTCCGGAGCTAACGCGTTAAGTCGACCGCCTGGGGAGTACGGCCGCAAGGTTAAAACTCAAATGAATTGACGGGGGCCCGCACAAGCGGTGGAGCATGTGGTTTAATTCGATGCAACGCGAAGAACCTTACCTACTCTTGACATCCAGAGAACTTTCCAGAGATGGATTGGTGCCTTCGGGAACTCTGAGACAGGTGCTGCATGGCTGTGGTCAGCTCGTGGT
+
CCCCCGFGFG?<@FFFGDGGFEF@DFGFECGGGEGGGGGGGGGEG<@F<@FECFFGFEGF8FEDF@F<C<FD8@FFGGGGCCE7C:@FGCG@:C=FG@EE<@FGCCGG@FFECC:FGE:==FB=CFF@EFFFFGFFGFFAFGGGCGGGF7FDCGDE7FGECFFFCB78*FFGFGACCCFE@CCFGFC::<FFGGFFG>>EGGFFGGCE:@F7EGFFDG7@9C:C@E@*CCFFGGGEGCFEEGGG8EC*89*@;@CCGEGDCG6@7++<CG*;@CE6CC+89CEGGC;+2;AC6<<+;C55F
@M01751:259:000000000-C669V:1:1102:12512:14479 1:N:0:AGAGTC
GTCAAACGTCATCCCCACCTTCCTCCGGCTTATCACCGGCGGTTCCTTTAGAGTACCCAACTAAATGATGGTACCTAAAGGCGAGGGTTGCGCTCGTTGCGGGACTTAATCCAACATCTCACGACACGAGCTGACGACAGCCTTGCAGCACCTGGGTTCCAGCCCCCGAAGGGAAGAAATCGATCTCTCGAAGTCCTCCGGACATGTCAAACGCTGGTAAGGTTCTGCGCGTTGCTTCGAATTAAACCACCTGCTCCACCGCTTCTGCAGGCTCCCGTCAATTCCTTTGTGATTTAATCTT
+
<@BCCGG7CCEAF9EGGCFFGEF9EGGGGGGEFAF9E6@7@F:6BC@ECEF<CCFFGFFGEFEFFCEGGGGEA,9EA==EFFGG:>F@C+?=F@:FGGG>CC@B:AB<E,C?<=C>,:,,C?F@++@:F:3:@9<:C<FCFG,:F@:<8><:>,,1DCGG@F,1**=FGGG:F,3C,,<8,12*4*<FF7B:*<<,72CGGC:CFC203AC:>>//88::CCG9<C+0:>EEGCEGG7C**<CFFGGF8@**+20AFGG>*2*;*<9C9::8*;828*;8*+3<F+:::+0+<+<03+3<?
@M01751:259:000000000-C669V:1:1102:25127:14513 1:N:0:AGAGTC
GTCAAACGTCATCCCCACCTTCCTCCGGTTTATCACCGGCAGTCTCCTTTGAGTTCCCGACCGAATCGCTGGCCACAAAGGATAAGGGTTGCGCTCGTTGCGGGACTTAACCCAACATTTCACAACACGAGCTGACGACAGCCATGCAGCCCCTGTCTCAGCGTTCCCGAAGGCACCAACGCATCTCTGCTACGTTCGCTGGATGTCAAGAGTAGGTAAGGTTCTTCGCGTTGCATCGAATTAAACCACATTCTCCACCGCTTGTGCGGGCCCCCGTCAATTTATTTGAGTTTTAACCTTT
+
CCCC@FGGDFEFGGFGD:CCFFF@,FFGGGGGGAFFGDFG7FFCC-CEGCGFDFFFG@CFGCGC@@FEE@B=C,C,FFCAFF9EF<F8FF7C+@FGGCFCG@CG>E=FF,EE,B+C<=CFGGA9,B,3+@FCFACF:CGGFGFD<FCFC,,8C:@BCFCF9EEC*8C>FEFGFFDFFG7*8*<FC,C@BFGG,=4CBCF<<7<:FGG9:BCGE,CFFCFC89CCCFF8CEEG5*AC9C;*CG9<FFCC58C+::7<?F8?5C8*;+<AEGGG>CEGG5=E+:+2<CFF?/C?CC?CCFGC+
@M01751:259:000000000-C669V:1:1102:17696:14517 1:N:0:AGAGTC
GTCAAACGTCATCCCCACCTTCCTCCGGTTTATCACCGGCAGTCTCCTTTGAGTTCCCGACCAAATCGCTGGCAACAAAGGATAAGGGTTGCGCTCGTTGCGGGACTTAACCCAACATTTCACAACACGAGCTGACGACAGCCATGCAGCACCTGTCTCACGGTTCCCGAAGGCACTAAGGCATCTCTGCCGAATTCCGTGGATGTCAAGAGTAGGTAAGGTTCTTCGCGTTGCATCGAATTAAACAACATGCTCCACCGCTTGTGCGGGCCCCCGTCAATTCATTTGAGTTTTAACCTTT
+
CCCCCGGGGGGGGGGGGGGGGGGFGGEEGGGGCCFGGGC7CFFGCGFGGGGF8FCGGGGDG@+::::8C,F:@FGFCGFGGGGGGGGGGGGG:CFECFGGCGGGGGGGG9FE,CAFGGGGGF9FGEGCEGCFEGGGCG7FFGFCGGFF,@FGGGGGGCEFGGGGGGGFEGCFGGGGGGGGDFCCFGCCFGGDGGG@FGF:FGGGGGFGF<CFGGFGGFCFGGGGGGGCGGGGEEGCFCFFGGGGGG7:8FGC??FGGGGEEGGGGFFGGGGGGGGGGGGDGFGFGGGGFCFGGGE?C:CC+
@M01751:259:000000000-C669V:1:1102:8398:14517 1:N:0:AGAGTC
ACCGTAACAGGATTAGATACCCTGGTAGTCCACGCCGTAAACGATGTCGACTTGGAGGTTGTTCCCTTGAGGAGTGGCTTCCGGAGCTAACGCGTTAAGTCGACCGCCTGGGGAGTACGGCCGCAAGGTTAAAACTCAAATGAATTGACGGGGGCCCGCACAAGCGGTGGAGCATGTGGTTTAATTCGATGCAACGCGAAGAACCTTACCTACTCTTGACATCCACGGAATTCGGCAGAGATGCCTTAGTGCCTTCGGGAACCGTGAGACAGGTGCTGCATGGCTGTCGTCAGCTCGTGTT
+
CCCCCGGGGGGGGGGGGGGGGGGGGGGGGGGGGGGGGGGGGGGGGGGGGGGGGGGGGGGGGGGGGGGGGGGGGGGGGGGGGGGGGGGGGGGGGGGGGGGGGGGGGGGGGGGGGGGGGGGGGGGGGDGGGFGGGGGFGGGGGGAFGGCFGGGGGGGGGGGGGGGGGGGGGGGDGGGGFGGGGGGGCGGGGGGGGGFGGGGGGDEGGGGGGGGCGGGGGGGGFGCFFGGGGGGGGGGGGGGGGFCGGGGGGGFGGGGGGGGGGGGGGGFCCGGGEG?FFFGFGGGGGGGGGGGGGGGGGGGGG
@M01751:259:000000000-C669V:1:1102:15195:14556 1:N:0:AGAGTC
ACCGTAACAGGATTAGATACCCTGGTAGTCCACGCCCTAAACGATGTCGACTAGTTGTTGGGGAAGGTAACTTCCTTAGTAACGCAGCTAACGCGTGAAGTCGACCGCCTGGGGAGTACGGCCGCAAGGTTAAAACTCAAAGGAATTGACGGGGACCCGCACAAGCGGTGGATGATGTGGATTAATTCGATGCAACGCGAAAAACCTTACCTACCCTTGACATGTCCGGAACCCTGATGAGAGTTGGGGGTGCCCGAAAGGGAGCCGGAACACAGGTGCTGCATGGCTGTCGTCAGCTCGT
+
CCCCCGGGGGFGGGGGGGGGGGGGGGGGGGGGGGGGGGGGGGGGGGGGGGGGGGGGGGGGGGGGGGGGGGGGGGGGGGGGGGGGGGGGGGGGGGGGGGGGGGGGGGGGGGGGGGGGGGGGGGGGGGGGGGGGGGGGGGGGGGGGGGGGGGGGGGGGGGGGGGGGGGGGGGGGFGGGGFGGGGGGGGGGGGGGGGGGGGGGGGGGGGGGGGGFGGGGGGFFGGGCGGGGGGGGGGGGGGGFG9FGGFGGGGGGGGGGGGGGGGGGGGGGGGGGGGGGGFFGGGFGGGGGGGGFFFGGGGGG5
@M01751:259:000000000-C669V:1:1102:16829:14602 1:N:0:AGAGTC
GTCAAACGTCATCCCCACCTTCCTCGCGGCTTATCACCGGCAGTCTCCCTAGAGTGCCCAACTGAATGATGGCAACTAAGGACGTGGGTTGCGCTCGTTGCGGGACTTAACCCAACATCTCACGACACGAGCTGACGACAGCCATGCAGCACCTGTGTGCACGCCTCCGAAGAGGATCCCCGATCTCTCGAGGTAACATGCCATGTCAAGGGATGGTAAGGTTCTGCGCGTTGCTTCGAATTAAACCACATGCTCCACCGCTTGTGCGGGCCCCCGTCAATTCATTTGAGTTTTAACCTTT
+
CCCCCGGGGGGGGGGGGGGGGGGGGGGGGGGGGGGGGGGGGGGGGGGGGGGGGGGGGGGGGGGGGGGGGGGGGGGGGGGGGGGGGGGGGGGGGGGGGGGGGGGGGGGGGGGFGGGGGGGAGGGGGGGGGGGGGGGGGEGDEGGGGGGGGGGGGGGGGGGGGGGGGFGGGGDGGGGGGGGGGGGGGGGGGGGGDGGGGGGGGGGGGGGGGGGGGFGGGGGGFGGGGGGGGGGGDGGGGGGGGFGGGGDGGGGGGGGGCFFEGGGGG?CGCGGGGGGGEGCEGCFGGGGGGGFGGGFEGGGG+
@M01751:259:000000000-C669V:1:1102:17668:14612 1:N:0:AGAGTC
ACCGTAACAGGATTAGATACCCTGGTAGTCCACGCCGTAAACGATGAATGCTAGCTGTTGGGGTGCTTGCACCGCAGTAGCGCAGCTAACGCTTTAAGCATTCCGCCTGGGGAGTACGGTCGCAAGATTAAAACTCAAAGGAATTGACGGGGGCCCGCACAAGCGGTGGAGCATGTGGTTTAATTCGATGCAACGCGAAGAACCTTACCAAGGCTTGACATACACCGGAAACGGCCAGAGATGGTCGCCCCCTTGTGGTCGGTGTACAGGTGGTGCATGGTTGTCGTCAGCTCGTGTCGTG
+
CCCCCGGGAA8FFGGGGGGGGGGGGGGGGGGGGGGGGGGGGGGGGGGGGGGGGGGGGGGGGGGGGGGGGGGGGGGFGGGGGGGGGGGC?FGGGGGGFGFGGGGFGGGGGGGGEGGGGGGG@FGGGGGGGGGGGGFFFGD?FFFGGGGGGEGECGBFFD:FGFFCGEFGGGGGGGGGGGGGGGFGCEFFFCGGGGGGGGGDGGGGGGGGFFCFGGGGCCFCGGGFFFC>CEGGGGGC8EGGGGGFGGGGGGGGGGGGGGFEE>8CGFFGFCCCDC=FGFGG:<==C5*;FGG9C*/**2CF5
@M01751:259:000000000-C669V:1:1102:26467:14667 1:N:0:AGAGTC
GTCAAACGTCATCCCCACCTTCCTCGCGGCTTATCACCGGCAGTCGCCCTAGAGTGCCCAACTGAATGATGGCAACTAAGGACGTGGGTTGCGCTCGTTGCGGGACTTAACCCAACATCTCACGACACGAGCTGAACAAAACCATGCACCACCTGTACACCGACCACAAGGGGGCGACCATCTCTGGCCGTTTCCGGTGTATGTCAAGCCTGGGTAAGGTTCTTCGCGTTGCATCGAATTAATCCGCATGCTCCGCCGCTTGTGCGGGCCCCCGTCAATTCATTTGAGTTTTAACATTGCG
+
CBC96FCCCCEDDFFCFGG<CF<6CFE7E7CGFGFCFGEBCGEFF-@FECFFEGECF@FFC7<FGGFAEEEGGEEDFFFF89,6,BC7FFDGGGDEGFFF7CCGGGGGG55B:?+=<,,8<FCB:CFGE+=FEGG9,<,@DF7B>B<FG8EFG8C=BCF9<7>*C@<DFG7<<:<CC***,52??FFFG8*;8CCE>?8C+3@3+0<FG8F8>52+<A<:@9FF+;8EEEE5<FFE6C<FG@F+::**1887+@>CECCG*AC8C*:/*8C****;8CGD+00<90<8+<F9C+<+2<+05
@M01751:259:000000000-C669V:1:1102:3422:14672 1:N:0:AGAGTC
ACCGTAACAGGATTAGATACCCTGGTAGTCCACGCCGTAAACGATGTCGACTTGGAGGTTGTGCCCTTGAGGCGTGGCTTCCGGAGCTAACGCGTTAAGTCGACCGCCTGGGGAGTACGGCCGCAAGGTTAAAACTCAAATGAATTGACGGGGGCCCGCACAAGCGGTGGAGCATGTGGTTTAATTCGATGCAACGCGAAGAACCTTACCTACTCTTGACATCCAGAGAACTTAGCAGAGATGCTTTGGTGCCTTCGGGAACGCTGAGACAGGTGCTGCATGGCTGTCGTCAGCTCGTGTT
+
CCCCCGGGGGGGGGGGGCF9CEGGFFFGGFCFFGGGGGGGGGGGGGGGGGGGGGFFGGEFGGGGGGDFGGGGFGGGGCGGGGGGGGGGGCCGDGGGGGF<EFGGGGD:EGFFGGGGGGGGGGGGGGGG<DFGGGGGGGGGGGGCGDFGGGGGGGGDEGFFCCCFFEEGGGGGGFCFFG9,<<FCGDGGGEFEDCGGGGGGGGGFCEGGC@EFCFGGFGGGGFEDGGGGGGG?FGG??@FGGGGDG7FGGGGGGGGGGGGGECEDEGGGGGGFFFFGGGCFG7EGGGC<E@FFE8C+;CFFF
@M01751:259:000000000-C669V:1:1102:13863:14707 1:N:0:AGAGTC
ACCGTAACCGGATTAGATACCCTGGTAGTCCACGCCGTAAACGATGTCGACTTGGAGGTTGTTCCCTTGAGGAGTGGCTTCCGGAGCTAACGCGTTAAGTCGACCGCCTGGGGAGTACGGCCGCAAGGTTAAAACTCAAATGAATTGACGGGGGCCCGCACAAGCGGTGGAGCATGTGGTTTAATTCGATGCAACGCGAAGAACCTTACCTGGCCTTGACATCCAGAGAACTTAGCAGAGATGCTTTGGTGCCTTCGGGAACTCTGAGACAGGTGCTGCATGGCTGTCGTCAGCTCGTGTT
+
CCCCCGGGGGDGGGGGGGGFGGGGGGGGGGGGGGGGGGGGGGGGGGGGGGGDGGGGGGGGGGGGGGGGGGGGGGFGGGFGGGGGGGGGGGGGGGGGGGDFGGGGGGGGGGGGGGCEGGDEGDGGGGGGGGGGGGGGGGGGGGGGGGFGGGGEFGGGGGGGGGG@CGGFCGCGGGGGGGGFFGGGGGGGGGGGGGGGGGGGGGCGGGGGGGGGGGGGGFGGGGGGGGF8EFFGGGFGCGGGGGGFGGF?EF*AC?CFGGGGGGGGGGF7:FFFFGGGGGGG7CCE?EGFGGGFGFGGGGCCF
@M01751:259:000000000-C669V:1:1102:28868:14714 1:N:0:AGAGTC
GTCAAACGTCATCCCCACCTTCCTCCGAGTTGACCCCGGCAGTCTCCTATGAGTCCCCGGCATAACCCGCTGGCAACATAGAACGAGGGTTGCGCTCGTTGCGGGACTTAACCCAACATCTCACGACACGAGCTGACGACAACCATGCAACACCTGTACATCGACCACAAGGGGGCGACCATCTCTGGCCGTTTCCGGTGTATGTCAAGCCTTGGTAAGGTTCTTCGCGTTGCATCGAATTAATCCGCATGCTCCGCCGCTTGTGCGGGCCCCCGTCAATTCCTTTGAGTTTTAGCCTTGC
+
CCCCCFGGGGGGGFGGGGE9DEEFGGGG><FGG9E@6@FCC+;C,-;EFEGGDFFGGFE7FGGGGG,,@CCGDGCF@<EFGGGFGCGG=FFGGGGGEGE<<:FC:6FFGGFFG<F<FF<F9,CFFGDEGGD+>CF9>E:CEBFGCFGG,,@CB*@FCFE<,3>CFGGGGGF77::<<C:FEFG,+2,CGGG8EF+<8*2:;CEG<9FC??FG7C8@@C6<@C7<CCFEEGCGGGGFC6E6CEFFCF5CC:;FG7FGGGCGGG*;6CEGE*/*:CGE*5*@7C9<9C?<*<<@ED69<CF++
@M01751:259:000000000-C669V:1:1102:14478:14741 1:N:0:AGAGTC
GTCAAACGTCATCCCCACCTTCCTCCGGTTTATCACCGGCAGTCTCCTTTGAGTTCCCGACCGAATCGCTGGCAACAAAGGATAAGGGTTGCGCTCGTTGCGGGACTTAACCCAACATTTCACAACACGAGCTGACGACAGCCATGCAGCACCTGTCTCACGGTTCCCGAAGGCACTAAGGCATCTCTGCCGAATTCCGTGGATGTCAAGAGTAGGTAAGGTTCTTCGCGTTGCATCGAATTAAACCACATGCTCCACCGCTTGTGCGGGCCCCCGTCACTTCATTTGAGTTTTAACCTTT
+
CCCCCGGGGGGFGFFGCFDFGGGEC<EGGGGGGGCEGC@F@CFDEFFFGGFF<CEFF<FGGGG@@8BFGGG:CFFGGGGGGGEFGGAACF:ECC7CEGD,?BCEG7FDAFFA=FGGGEFE<FFGFFGGDEEGCA@D:CFGFCGGGGGGCF8FCCC>FGGGF>FEEGGDGEGDFGGGCCGF8FG?FCFF<ECB<FCFG:@FFEDGGGGGEFFFGFGGFGFC:FFFGG<F>:CE?ECCECFGC8FF7@8*/;86<CF6<C6*28C8*0<;*/:?CEGG**;*+0<FFFC99*:ECEFGG9?C+
@M01751:259:000000000-C669V:1:1102:23944:14751 1:N:0:AGAGTC
ACCGTAACAGGATTAGATACCCTGGTAGTCCACGCCGTAAACGATGTCGACTTGGAGGCTGTGAGCATGACTCGTGGCTTCCGGAGCTAACGCGTTAAGTCGACCGCCCGGGGAGTACGGCCGCAAGGTTAAAACTCAAATGAATTGACGGGGGCCCGCACAAGCGGTGGAGCATGTGGTTTAATTCGATGCAACGCGAAGAACCTTACCTGCTCTTGACATCCACGGAATTTGGCAGAGATGCCTTAGTGCCTTCGGGAACCGTGAGACAGGTGCTGCATGGCTGTCGTCAGCTCGTGTT
+
CCCCCGGGAF,<FFGGGGFGGEFC@FA@F<EFFGGGGG@GFFFGGF@A8FEGGGGD<CFGGGCFFFCGGGGEAFGFGGGGGGGG>EG@FFAFGEEGEGGGGDCGGEDG+44:C+4CF93@FFGGEGEC<DDFGGFGFFFEF9F<=@D<C@FGCFGGGGDGGG,**1=F@FFGGGG9CGG<1<?F<FFFFGCEGCF5EGC?EGCCFGG?62<FC:CEGGGGGG6C+3//:8*<CG7EEEFF>9EFG7<@+<@++2+<C5C>:@CCEFCE7ACG5E6<EEF+<+02@E*<CEG58C9+/>=76
@M01751:259:000000000-C669V:1:1102:20886:14762 1:N:0:AGAGTC
ACCGTAACAGGATTAGATACCCTGGTAGTCCACGCCGTAAACGATGTCGACTTGGAGGTTGTTCCCTTGAGGAGTGGCTTCCGGAGCTAACGCGTTAAGTCGACCGCCTGGGGAGTACGGCCGCAAGGTTAAAACTCAAATGAATTGACGGGGGCCCGCACAAGCGGTGGAGCATGTGGTTTAATTCGATGCAACGCGAAGAACCTTACCTACTCTTGACATCCACGGAATTTGGCAGAGATGCCTTAGTGCCTTCGGGAACCGTGAGACAGGTGCTGCATGGCTGTCGTCAGCTCGTGTT
+
CCCCCGGGGFGGGGGGGGGGGGGGGGGGGGGGGGGGGGGGGGGGGGGGGGGGGGGGGGGGGGGGGGGGGGGGGGGGGGGGGGGGGGGGGCGDGGGGGGGGGGGGGGGGGGGGGGGGGGGGGGGGGGGGGGGFFDFGGGGGGGGGGGGGGCGGGGGGGGECEGGGGGGGGGGGGGGGGGGGFFGGGGFGGGGGGGGGGGGGGGGGGGGGGGGGGFFGGGG?CGGGGGGGGGGGGGGGGGGGGGGGGGGGGGGGGFGG5EEGGGGGGGGGGGGGGGCFGGGGFFDGGGGGGFGGDFGFECGGF
@M01751:259:000000000-C669V:1:1102:13787:14829 1:N:0:AGAGTC
ACCGTAACAGGATTAGATACCCTGGTAGTCCACGCCGTAAACGATGTCGACTTGGAGGTTGTTCCCTTGAGGAGTGGCTTCCGGAGCTAACGCGTTAAGTCGACCGCCTGGGGAGTACGGCCGCAAGGTTAAAACTCAAAGGAATTGACGGGGGCCCGCACAAGCGGTGGAGCATGTGGTTTAATTCGATGCAACGCGAAGAACCTTACCTACTCTTGACATCCAGCGAACTTAGCAGAGATGCTTTGGTGCCTTCGGGAACGCTGAGACAGGTGCTGCATGGCTGTCGTCAGCTCGTGTT
+
CCCCCGGGGG8FGGGGGGGGGGGFGGGGGGGGGGGGGGGGGGGGGGGGGGGGGGGGGGGGGGGGGGGGGGGGGGGGGGGGGGGGGGGFGGGGGGGGGGGGGGGGGGGGGGGGGGGGGGGGGGGGGGGGGGGGGGGFGGGGGGGGFCEGGGGGGGGGGGGDGGGGGGG@CGGGFGGGGGD::CGGGGGGGGGGGGGGGGGGGGGGGGGGGFGGGGGGGGGGGGGGGGGGGGGGGGGCGGGGGGGGFGGGGGGGGGGFGGGGGGGGGEEGGGDGCGFGGGGGGG=EGGGGFGGGGGFFG5CCE
@M01751:259:000000000-C669V:1:1102:26123:14877 1:N:0:AGAGTC
ACCGTAACCGGATTAGATACCCTGGTAGTCCACGCCGTAAACGATGTCGACTTGGAGGTTGTTCCCTTGAGGAGTGGCTTCCGGAGCTAACGCGTTAAGTCGACCGCCTGGGGAGTACGGCCGCAAGGTTAAAACTCAAATGAATTGACGGGGGCCCGCACAAGCGGTGGAGCATGTGGTTTAATTCGATGCAACGCGAAGAACCTTACCTACTCTTGACATCCACGGAATTCGGCAGAGATGCCTTAGTGCCTTCGGGAACCGTGAGACAGGTGCTGCATGGCTGTCGTCAGCTCGTGTT
+
CCCCCGGGGGGGGGGGGGGGGGGGGGGDGGFFFGGFGGGGGGGGGGGGFGGGGGGGGGGGGGGFGGGFGGGGGGGGGGFGGGGGGGGFCGGGGGGGGGGGGGGGGGGGGGGGGGGGFGGDEGDFGGGGGGGGFFG8=FGGGFGGGGFGFGGGGGGGGEGGGGGG7:CFEGGGGCFGDFEFCGGGGEGGFGGGGGDEEEEGECEGFGGGFGFGGGGF?CFGGGGGGGGG5*AFGGFDGGGGGGGG67@9FGFGGGGEFDEEGGGGGGGEG?FGFFFFGDCFGGC**;C68C8FGFF+/>E=E
@M01751:259:000000000-C669V:1:1102:4236:14893 1:N:0:AGAGTC
ACCGTAACCGGATTAGATACCCTGGTAGTCCACGCCGTAAACGATGTCGACTTGGAGGTTGTTCCCTTGAGGAGTGGCTTCCGGAGCTAACGCGTTAAGTCGACCGCCTGGGGAGTACGGCCGCAAGGTTAAAACTCAAATGAATTGACGGGGGCCCGCACAAGCGGTGGAGCATGTGGTTTAATTCGATGCAACGCGAAGAACCTTACCTACTCTTGACATCCACGGAATTCGGCAGAGATGCCTTAGTGACTTCGGGAACCGTGAGACAGGTGCTGCATGGCTGTCGTCAGCTCGTGTT
+
CCCCCGGGGGGGGGGGGGGGGGGGGGGGGGGGGGGGGGGGGGDGGGGGGGGGGGGGGGGGGGFGGGGDEGECECFGGCCCCFGGGGGGGFGG>FGGGGGGCEGG7BEGGFGFEEGEGFGGGEEEEEFG=FFGGGGGGGGGGGFFGFC9BFEGGGGGD@FEDDFFFGGEGGFFGGGGGGGFCBFFFCFGCFCCFDFGDGGEGGGFGGF@CFGGCFFFD7CFFFGFC8?:*AC6EFGCEDFGF:CE::<CFGG+<<CFEGCCECEE5CFG7+;8EFFGG?F++<6C??:AGCC>8++2;5A**
@M01751:259:000000000-C669V:1:1102:27954:14922 1:N:0:AGAGTC
ACCGTAACAGGATTAGATACCCTGGTAGTCCACGCCGTAAACGATGTCGACTTGGAGGTTGTTCCCTTGAGGAGTGGCTTCCGGAGCTAACGCGTTAAGTCGACCGCCTGGGGAGTACGGCCGCAAGGTTAAAACTCAAATGAATTGACGGGGGCCCGCACAAGCGGTGGAGCATGTGGTTTAATTCGATGCAACGCGAAGAACCTTACCTACTCTTGACATCCACGGAATTCGGCAGAGCTGCCTTAGTGCCTTCGGGAACCGTGAGACAGGTGCTGAATGGCTGTCGTCAGCTCGTGTT
+
CCCCCDGGFGGCFGFGGGGGGGGGGFGGGGGGGGEGGGGGGGDG@FEGGGGGGGGEFGEG<FFGGGGGGGGD@CFF?EGFFGEGFCFFGDGGGGGGGGGGGGGGGGGGGGFGG@=?EGGGGE@:EEFGGFFFFGGDFGGGGFGGGC<BFGEDGFG7BCG7CFFCCCEFGEGGGGGGGGGG>FGCFGEGCFFGFGGCECE5810;EGFGF6CCEGGGGGE6@FG@8:C5C8CFECED*/8C*+<?@+0+3CC7CE+<@*88CFGGGGCC?FGGGCFGF++20C67FE8+1;8/;CEEGG7CC
@M01751:259:000000000-C669V:1:1102:5331:14965 1:N:0:AGAGTC
ACCGTAACAGGATTAGATACCCTGGTAGTCCACGCCCTAAACGATGTCAACTGGTTGTTGGGTCTTCACTGACTCAGTAACGAAGCTAACGCGTGAAGTTGACCGCCTGGGAGTACGGCCGCAAGGTTGAAACTCAAAGGAATTGACGGGGGCCTGCACAAGCGGTGGAGCATGTGGTTTAATTCGAAGCAACGCGCAGAACCTTACCAGCGTTTGACATGTCCGGACGATTTCCAGAGATGGATCTCTTCCCTTCGGGGACTGGAACACAGGTGCTGCATGGCTGTCGTCAGCTCGTGTC
+
CCCCCGGGGGGGGGGGGGGGGGGGGGGGGGGGGGGFGGGGGGGGGGGGGGGGGGGGGGGGGGGGGGGGGGGGGGGGGGGGGGGGGGGGGGGGGGGGDFGGGGGGGGGGGGGGGGGGGGGGGGGGGGGGGFGGGGGGGGGGGGGGGGCCFGGGGGGGGGGGGGGGGGGGGGGGGGFGGFGGGGGGGGGGGGGGGDGGGGGGGGGGGGGGGGGGGGEGGGGGGGGGGDGGGGGGGGGGGGGGGGGGGGFFGGGFFGGGGCD8CCGGGGGGFFCFGGGGGGGFGGGGGGGGGGGGGGGGGGGF*
@M01751:259:000000000-C669V:1:1102:27114:14988 1:N:0:AGAGTC
ACCGTAACAGGATTAGATACCCTGGTAGTCCACGCCGTAAACGATGTCGACTTGGAGGTTGTTCCCTTGAGGAGTGGCTTCCGGAGCTAACGCGTTAAGTCGACCGCCTGGGGAGTACGGCCGCAAGGTTAAACTCAAATGAATTGACGGGGGCCCGCACAAGCGGTGGAGCATGTGGTTTAATTCGATGCAACGCGAAGAACCTTACCTACTCTTGACATCCACGGAATCTGGCAGAGATGCCTTAGTGCCTTCGGGAACCGTGAGACAGGTGCTGCATGGCTGTCGTCAGCTCGTGTTG
+
CCCCCGGGGGGGGGGGGGGGFGGGFGGGGGGGGGGDGGGGGGGGGGGCCGGGGGFGFGFGGGGCGGGGGGGGCEGE7CFGCFEGGGGDEAFGG:F@:FGFGGGGGGG:CCGGGGG:<EGG7FGGGGGG<FGGGCFGEAFGGGGGFGFFGGGGGGGGGGGGGGGGGGGDEEFGGGGDCFGGD<FFGCECFDGGCF@FGGGGGG>@CFDGGGFGGEFFFCF7<+;E0;EEEC<CCFCG>CFFGFC<CCGDCF72CC@CDEGDFCCCC>>CGFCCFCDCF66:<;86*0<*2**220<E*CCF*
@M01751:259:000000000-C669V:1:1102:17967:15008 1:N:0:AGAGTC
ACCGTAACAGGATTAGATACCCTGGTAGTCCACGCCGTAAACGATGTCGACTTGGAGGTTGTGCCCTTGAGGCGTGGCTTCCGGAGCTAACGCGTTAAGTCGACCGCCTGGGGAGTACGGCCGCAAGGTTAAAACTCAAATGAATTGACGGGGGCCCGCACAAGCGGTGGAGCATGTGGTTTAATTCGATGCAACGCGAAGAACCTTACCTACTCTTGACATCCAGAGAACTTAGCAGAGATGCTTTGGTGCCTTCGGGAACTCTGAGACAGGTGCTGCATGGCTGTTGTCAGCTCGTGTT
+
CCCCCGGGGCFGGGGGGGGGGGGGGGGGGGGGGGGGGGGGGGGGGGGGGGGGGGGGGGDGGGGGGGGGGGGGGGGGGGGGGGGGGGGGFGGGGGGGGGGGGGGGGGGGGGGGGGGGGGGGEGGGGGGGFGGGGGFGGGGGGGGCGGGGGGCGDGGGGGGDEEGCFFDGGGGGGGFGEGGFCCFFFGGGGGGGFGGGGGGC:EGCFGGCGGGDGGFFGCCFFGFCC6CCDGFGEFCFG?6;F??FGGGGGGGGGGGGGDG58CCF?792:?E?*:<8CGGGF:EF**2+<CE<FCC88:7*:
@M01751:259:000000000-C669V:1:1102:19769:15094 1:N:0:AGAGTC
ACCGTAACAGGATTAGATACCCTGGTAGTCCACGCTGTAAACGATGGAAGCTAGCCGTCGGCAAGTTTACTTGTCGGTGGCGCAGCTAACGCATTAAGCTTCCCGCCTGGGGAGTACGGTCGCAAGATTAAAACTCAAAGGAATTGACGGGGGCCCGCACAAGCGGTGGAGCATGTGGTTTAATTCGAAGCAACGCGCAGAACCTTACCAGCCCTTGACATCCCGGTCGCGGCCTAGAGAGATCTAGGTCTTCAGTTCGGCTGGACCGGTGACAGGTGCTGCATGGCTGTCGTCAGCTCGT
+
CCCCCGGGGGGGGGGGGGGGGGGGGGGGGGGGGGGGGGGGGGGGGGGGGGGGGGGGGGGGGGGEGGGGGGGGGGGGDGEGGGGGGGGGGGGGDGGGGGGGGGGGCGGGGGGGGGGGGGGGGGGGGGGFGGGGGGGGGGGGGGGGFGGGGGGGGDG7FGGGGGGGGG:FGGGGGGFGGGGGGGGGGGGGGGGGGGGGGGGEGGGFGGGGFCGGC>FGGGGGGGGGGCEDGGGGGGEGGGGGGGGGGGGGGGCGGGGFCFGGEGDGFGGGGGG5CDGGGCFFGGCGGGGGG>6FGGGGG+<C:
@M01751:259:000000000-C669V:1:1102:26618:15138 1:N:0:AGAGTC
ACCGTAACAGGATTAGATACCCTGGTAGTCCACGCCGTAAACGATGTCGACTTGGAGGTTGTTCCCTTGAGGAGTGGCTTCCGGAGCTAACGCGTTAAGTCGACCGCCTGGGGAGTACGGCCGCAAGGTTAAAACTCAAATGAATTGACGGGGGCCCGCACAAGCGGTGGAGCATGTGGTTTAATTCGATGCAACGCGAAGAACCTTACCTACTCTTGACATCCACGGAATTCGGCAGAGATGCCTTAGTGCCTTCGGGAACCGTGAGACAGGTGCTGCATGGCTGTCGTCAGCTCGTGTG
+
CCCCCGGGFGGGFGGGGDF<EAGFGEFFFCFFFG>FC@FEFCFF8FEFGG@::EDFGGEGGGE@EGAAFFCF<@FGCCFFGFGEGGGGGGGEEGECFFGGGGGCEEC7?FFFGGG@GGGGGDCFGGGG<==DFGGGFGGFGGB<C9FFFGGGGGEFGGGGDGGGFCG:FFGG:*8CFFF<CFBCC::FFGGDGG7CCGGGGGFF*;FFGFGGFFC7+C<AFCE*C6?EEGGGF8FCEEGFFFG7FGFCFFDCCGGGGGGGE8AEGCFCFFGGG+0<CFFFFF8EF>C+@E=8EF+385A=*
@M01751:259:000000000-C669V:1:1102:26195:15148 1:N:0:AGAGTC
GTCAAACGTCATCCCCACCTTCCTCCGGTTTGTCACCGGCAGTCTCCTTAGAGTGCCCACCATAACGTGCTGGTAACTAAGGACAAGGGTTGCGCTCGTTACGGGACTTAACCCAACATCTCACGACACGAGCTGACGACAGCCATGCAGCACCTGTGTCAGAGTTCCCGAAGGCACCAATCCATCTCTGGAAAGTTCTCTGCATGTCAAGGCCTGGTAAGGTTCTTCGCGTTGCTTCGAATTAAACCACATGCTCCACCGCTTGTGCGGGCCCCCGTCAATTCATTTGAGTTTTAACCTT
+
CCCCCGGDFFGGGGGFFEBFGGGGGGG7@EGGGGGGGFGGGGFG@CF<EDFDFFAFEFFGGGFGGFFFFGDG<FGGCFD@EAFEGG?FFGGGGGD7FBFFGGEFGEGGGGGFFFCFGFFCGFFG8BF7CE+:C+A=FEEGG7FF8B@DGGGFGG,<F@CFCEGFGGGGGGGG7<FEFGFFGGFGFCCE9<8<<:CFCCFGGGFFECFFGGGCFG7C7<;,<F@F@CFCEFEGB*<FFFFG>CEG9<9**;86?CCEGGCFEEG8*;<:?5CC*:=8EEE=?+AF9EFGGEFCGGGG60+<F
@M01751:259:000000000-C669V:1:1102:29107:15168 1:N:0:AGAGTC
ACCGTAACAGGATTAGATACCCTGGTAGTCCACGCCGTAAACGATGAATGCCAGCCGTTGGCCTGCTTGCAGGTCAGTGGCGCCGCTAACGCATTAAGCATTCCGCCTGGGGAGTACGGTCGCAAGATTAAAACTCAAAGGAATTGACGGGGGCCCGCACAAGCGGTGGAGCATGTGGTTTAATTCGAAGCAACGCGCAGAACCTTACCATCCCTTGATATGGCATGTTACCTCGAGAGATCGGGGATCCTCTTCGGAGGCGTGCACACAGGTGCTGCATGGCTGTCGTCAGCTCGTGTCG
+
CCCCCGGE-FCCCFF<FGG-CF<ECCFFGGGGFGGFC@FGCGGGGFFFDFFGFGDF78,@CCEF7ECFCFGCGGGGGGCC,@@BFGGGGFECEGGGG9CFGFGCFF:CGGGGDFGGCEDFFCFFDGG9FG9AFFEFFFGFFCFF<F?FEDEE@7:CEGGCF,>,1>=FECC<FEB;FGGGGGGGCFFDFGDCFGGG1FF88?8CCFFCCFFC8:CE89+<9:+*2CCECDC+ACCGGGGGC6CEECE5C*2<FC@FGEEEGG588F7C;*A*<++<2<EFC>EGGGGFG5*;CCFG**:*:
@M01751:259:000000000-C669V:1:1102:18335:15239 1:N:0:AGAGTC
GTCAAACGTCATCCCCACCTTCCTCCGAGTTGACCCCGGCAGTATCCCATGAGTTCCCACCATTACGTGCTGGCAACATAGAACGAGGGTTGCGCTCGTTGCGGGACTTAACCCAACATCTCACGACACGAGCTGACGACAACCATGCACCACCTGTTCACCAGTGTCCAAAGAGTCCCGTATTTCTACGGTGTTCTGGTGTATGTCAAGCCTTGGTAAGGTTCTTCGCGTTGCATCGAATTAATCCGCATGCTCCGCCGCTTGTGCGGGTCCCCGTCAATTCCTTTGAGTTTTAGCCTTT
+
CCCCCGGGGGGGGGGGGGGGGGGGGGGGGGGGGGGGGGGGGGGGGGGGGGGGGGGGGGGGGGGGGGGGGGGGGGFGGGGGFGGGEGGGGGGDGGGGGGGGGGGGGGGGGFGGGGGGGGGG9EAFGGGGGGGGGGGGGGGGGGGGGGGGGGGGGGGGGGGGGGGGACCEFGGGGGGGGGGGGGGGGGGFGGGGGFGGGGGGGGGGGGGGGGGGGGGGGGGGGG:FFGFGGGGG@EFCF5CGGGGGGGFGGDGDGGGGEGGEEE>CGFGE8CGEGCFGGG*;EGGGGGGGCFGFFG78FFFG7
@M01751:259:000000000-C669V:1:1102:25809:15274 1:N:0:AGAGTC
GTCAAACGTCATCCCCACCTTCCTCCGGTTTATCACCGGCAGTCTCCTTTGAGTTCCCGACCGAATCGCTGGCAACAAAGGATAAGGGTTGCGCTCGTTGCGGGACTTAACCCAACATTTCACAACACGAGCTGACGACAGCCATGCAGCACCTGTCTCAGCGTTACCGAAGGCACCAAAGCATCTCTGCTAAGTTCGCTGGATGTAAAGAGTAGGTAAGGTTCTTCGCGTTGCATCGAATTAAACCACATGCTCCACCGCTTGTGCGGGCCCCCGTCAATTCATTTGAGTTTTAACCTTG
+
CCCCCGGGGGCGGGGGFFCFGGGGGGEDGEGGEFFGFGEGGGFFDF9CEEFGGFGGCEBFGGGC7BBAFCEGG?C<D8CFFGCFG<E8CFEGECEGGGD8+>CGGGGGFG,B4CC+FFGFFGGGFFF>CEGGDFCFGGGGG<BEGGGGGCFGGGGGFCACAFE*>*>F7FCFEFGG7FEG:FFE?CA<F@C;ECACFFEGDFGGG,7?F<?FGGFGFCFGF><FG:2****2:CC@C*8*<@<<CEFFFGG6++3<CF>>C*?@@CGC8?:EGGGG8*;C+<:+CFF+3*<EC9E?<+<+2
@M01751:259:000000000-C669V:1:1102:20902:15301 1:N:0:AGAGTC
GTCAAACGTCATCCCCACCTTCCTCCGGCTTATCACCGGCGGTTCCTTTAGAGTACCCAACCAAATGATGGTAACTAAAGGCGAGGGTTGCGCTCGTTGCGGGACTTAACCCAACATCTCACGACACGAGCTGACGACAGCCATGCAGCACCTGTGTTCCAGTCCCCGAAGGGACGAGATCCATCTCTGGAAATCGTCCGGACATGTCAAACGCTGGTAAGGTTCTGCGCGTTGCTTCGAATTAAACCACATGCTCCACAGCTTGTGCAGGCCCCCGTCAATTCCTTTGAGTTTTAACCTT
+
CCCCCGGGGGGGGGGGGGECEFGFGFGEECGGFGGGDGGGGDFCEGGGGGDFGC<EAFEFGGC7FAFFEGGGEGGGDFGE,C7=FGECG@EEEGC+@F@F@E+@FGG9?FDFGCEGFG<,EFDFGDGC73CC<BFGGF@FFCGG?C,8DCCGC8;<FCGCGGEGFCG<FFC7@F*<<*<FEFGFG,<F,:F:,?CCF@EDFC8ECCFF99CFDCE5>CF+A?9CFGGG>*82?CCCCFG>8<CG7<EE*C5CCCG?8+A+*8@FFFFCC@8CECCGD558CCFE@7@C+<8AC?@089:CE
@M01751:259:000000000-C669V:1:1102:6207:15319 1:N:0:AGAGTC
GTCAAACGTCATCCCCACCTTCCTCCGGTTTATCACCGGCAGTCTGCTTAGAGTGCCCACCATAATGTGCTGGCAACTAAGCATAAGGGTTGCGCTCGTTGCGGGACTTAACCCAACATCTCACGACACGAGCTGACGACAGCCATGCAGCACCTGTGTTCCAGTCCCCGAAGGGAAGAGACCCATCTCTGGGAATCGTCCGGACATGTCAAACGCTGGTAAGGTTCTGCGCGTTGCTTCGAATTAAACCACATGCTCCACCGCTTGTGCAGGCCCCCGTCAATTCCTTTGAGTTTTAACC
+
CCCCCGGGGGGGGGGGGGGGGGGGGGGGGGGGGGGGGGGGGGGGGGGGGGGGGGGGGGGGGGGGGGGGGGGGGGGGGGGGGGGGGGGFGGGGGGGGGGGGGGGGGGGGGGGGGGGGGGGGGGGGGGGGGGGGGGGGGGGGGGGGGGGGGGGGGGGGGGGGGGCFGGFGGGGGGGGGGGGGDFGGGGGEDFFFCFGGF7FFGGGGGDGFGGGGGGGGGGGGGGGGGGGGGGCGGGGCGGGGGGGGGGGGGGGGGG6C?FGGGGGGGGFGGFGGCCEGGGGCEEEFCFGGFFGCFGFGGGGG7
@M01751:259:000000000-C669V:1:1102:3620:15349 1:N:0:AGAGTC
GTCAAACGTCATCCCCACCTTCCTCCGGCTTATCACCGGCGGTTCCTTTAGAGTACCCAACTAAATGATGGTAACTAAAGGCGAGGGTTGCGCTCGTTGCGGGACTTAACCCAACATCTCACGACACGAGCTGACGACAGCCATGCAGCACCTGTGTTCCAGTCCCCGAAGGGAAGAAATCGATCTCTCGAAGTCGTCCGGACATGTCAAACGCTGGTAAGGTTCTGCGCGTTGCTTCGAATTAAACCACATTCTCCACCGCTTGTGCAGGCCCCCGTCAATTCCTTTGAGTTTTAATCTT
+
CCCCCGGGGGGGGGGGGGGGGGGDDFGGGGGGGEFGGGGGGGGGGGGGGCFFGFGGGGGGGGGFDF9EFGCFGGGGDFGCEGGGGGGGGFGCGGCEFG8CFGEGGGGGGGGGGGGGGG<FGGGGGGGGGGGGGGGGGGGGGGGGGGGGFGGGDGFCGFFGGGGGGAFCGFD>7,@<FCAFGGGGFGGEGEGGEFG7FFE:<FFGGCFGGGGGCE>*?FGGGGGFCG7:***:EC8EFFEGGG8@FEFCFCCE9FFG?GGG5?EE8A?CFCC>?CCGGEG58<CGFFGG+<8@EC9EFGEFG
@M01751:259:000000000-C669V:1:1102:21093:15379 1:N:0:AGAGTC
GTCAAACGTCATCCCCACCTTCCTCCGGTTTATCACCGGCAGTCTCCTTTGAGTTCCCGGCATTACCCGCTGGCAACAAAGGATAAGGGTTGCGCTCGTTGCGGGACTTAACCCAACATTTCACAACACGAGCTGACGACAGCCATGCAGCACCTGTCTCAGAGTTCCCGAAGGCACCAAAGCATCTCTGCTAAGTTCTCTGGATGTCAAGGCCTGGTAAGGTTCTTCGCGTTGCATCGAATTAAACCACATGCTCCACCGCTTGTGCGGGCCCCCGTCAATTCATTTGAGTTTTAACCTT
+
CCCCCGGGGGGGGGGGGGGGGGGGGGGGGGGGGGFGGGGGGGGGGFGGFGGGGGGGGGGGGGGGGGGGGGGGGDE,DFGGGFGGGGFFGGGGGGGGGGGGFGEGGGGGGGGGGGGGDGGGFCFFGGGGGGGGDGFGFEEGGGGC<FGGGGGGGGGFGCGGGGGFGGGGGGGGDFFFGGGGGFGGGGAGGGFAFGGFFFGGGGFCC@FFGG,AFF,CFGGGGGFGFGGGGGGGG7CFGFG6CF>EGGGGGFGGFGGDCFCGDEEGFG?@8>CGCEEEEEEDEFFGGFFGFFGGGGGGFFCEG
@M01751:259:000000000-C669V:1:1102:28315:15381 1:N:0:AGAGTC
GTCAAACGTCATCCCCACCTTCCTCCGGTTTATCACCGGCAGTCTCCTTTGAGTTCCCGACCGAATCGCTGGCAACAAAGGATAAGGGTTGCGCTCGTTGCGGGACTTCACCCAACATTTCACAACACGAGCTGACGACAGCCATGCAGCACCTGTCTCACGGTTCCCGAAGGCACTAAGGCATCTCTGCCGAATTCCGTGGATGTCAAGAGTAGGTAAGGTTCTTCGCGTTGAATCGACTTAAACCACATGACCCACCGCTTGTGCGGGCCCCCGTCAATTCATTTGAGTTTTAACCTTG
+
CCCCCGGGGGG?FGGGGG7DFGGG<FGDEGGGFEFGEFGDBFGGFFFEFF9FFECFGGGEGGG@88BFCEF7EFFGGGGGGGGGFAGGFFCF:FGGGGGGDFC:FGGG,FEGCFFEFGACFGDDB+B+>FGEGGGGGC::<C+>BFGGFGGGF888@AFFGFDFFG@FGGGEGFFGGFFG8:CFFFFGFFFED>FDBB:>FGFF7C,,,??<FCFFG:ACFBC,CFFDG?EGG*+3<8;18>C+C7;CE>F?+++2*;CE>E***+32:55CC*1*2**;:C79:<+++/+<@C+<99C7+
@M01751:259:000000000-C669V:1:1102:19542:15404 1:N:0:AGAGTC
ACCGTAACCGGATTAGATACCCTGGTAGTCCACGCCGTAAACGATGTCGACTTGGAGGTTGTTCCCTTGAGGAGTGGCTTCCGGAGCTAACGCGTTAAGTCGACCGCCTGGGGAGTACGGCCGCAAGGTTAAAACTCAAATGAATTGACGGGGGCCCGCACAAGCGGTGGAGCATGTGGTTTAATTCGATGCAACGCGAAGAACCTTACCTACTCTTGACATCCACGGAATTCGGCAGAGATGCCTTAGTGCCTTCGGGAACCGTGAGACAGGTGCTGCATGGCTGTCGTCAGCTCGTGTT
+
CCCCCGGGGGGGGGGFGGGGGGGGGGGGGGGFGGGGGCGGGGGGGGCGGGGGGGGGGGGGGGGCGGFGGGGGGDGGGGGGGGGGGGGGGGGEGGGGGGGGGFGGGGGGGGGGGGGGGGGGGGGGGGGGGGGGGGGGGGGGGGGGGGDEEGGDGGGGGGGGGDGGGGFGGGGGGGFGFGGGGGGGGGGGGGGGGGGEDGGGDGGGDFG?F?EGG?FGGGGGGGGGGGGGGGGGGGFGGGCFEGGFGGG?GGGGGGGGGGGGGGGGGGGGFFCFGGCCEGFFGGGGGGGGGCEFGGGGGE=:C
@M01751:259:000000000-C669V:1:1102:14699:15448 1:N:0:AGAGTC
GTCAAACGTCATCCCCACCTTCCTCGCGGCTTATCACCGGTAGTCTCCCTAGAGTGCCCAACTCAATGATGGCAACTAAGGACGTGGGTTGCGCTCGTTGCGGGACTTAACCCAACATCTCACGACACGAGCTGACGACAGCCATGCAGCACCTGTGTTCGCGTCCCCGAAGGGAACCCCGGATCTCTCCGGATGGCACGACATGTCAAGGGATGGTAAGGTTCTGCGCGTTGCTTCGAATTAAACCACATGCTCCACCGCTTGTGCGGGCCCCCGTCAATTCCTTTGAGTTTTAATCTTT
+
CCCCCGGGGGGGGGGGGGGGGGGGGGGGGGGGGGGGGGGGGGGGGFGGGGGGGGGGGGGGGGFGGGGGGGGGGGGGGGGGGGGGGGGGGGGGGGGGGGGGGGGGGGGGGFGFGGGGGFG9FGGGGGGGGGGDGGGGGGGCFGGGGGGGFGGGGGGFGGGF@FGGGGGGGEEGGGGFGFGGEGGGGGGGGGGGGGGGGGGGGGGGGGGGGGGGGGGGFFGGGFCFC?<5:EGGEGGGG>CGFF9CFGGGFGGFGGEGFFGEGGEF@8CEGCEEGGGG8EE8CCEF9FGCC8<?CFFFFC<9+
@M01751:259:000000000-C669V:1:1102:17364:15449 1:N:0:AGAGTC
ACCGTAACAGGATTAGATACCCTGGTAGTCCACGCCGTAAACGATGTCAACTAGCCGTTGGAATCCTTGAGATTTTAGTGGCGCAGCTAACGCATTAAGTTGACCGCCTGGGGAGTACGGCCGCAAGGTTAAAACTCAAATGAATTGACGGGGGCCCGCACAAGCGGTGGAGCATGTGGTTTAATTCGATGCAACGCGAAGAACCTTACCTACTCTTGACATCCACGGAATTCGGCAGAGATGCCTCAGTGCCTTCGGGAACCGTGAGACAGGTGCTGCATGGCTGTCGTCAGCTCGTGTT
+
CCCCCGGGGFCGGGGGGGGDGGGGGGGGGGGGFGGGGGGGGGGGGGGGGGGGGGGGGFGGGGGGGGGGGGGFGGGGGGGGGGGGGGGGGGGGGGGGGGGGGGGGGGGGGGGGGGGGGGGGGGGGGGGGGGGGGGGGGGGGGGFGFGCGGGGGGGGGGGGEGGGGGGGEGGGGGGGGGGGGGFGGGGGGGGFGGGGGGGGFFGGGGGGGGFGGGGGGGGGGGGGGGGDCEGGGGGGGGGGGGGGGGGGGGGGGGGGGGEEGDGGGGDCEGGGFGGGGFGGGGGGGGGG6;FG8EFF??EGFG
@M01751:259:000000000-C669V:1:1102:11358:15482 1:N:0:AGAGTC
ACCGTAACAGGATTAGATACCCTGGTAGTCCACGCCGTAAACGATGTCAACTAGCCGTTGGAATCCTTGAGATTTTAGTGGCGCAGCTAACGCATTAAGTTGACCGCCTGGGGAGTACGGCCGCAAGGTTAAAACTCAAATGAATTGACGGGGGCCCGCACAAGCGGTGGAGCATGTGGTTTAATTCGAAGCAACGCGAAGAACCTTACCAGGCCTTGACATGCAGAGAACTTTCCAGAGATGGATTGGTGCCTTCGGGAACTCTGACACAGGTGCTGCATGGCTGTCGTCAGCTCGTGTC
+
CCCCCGGGGGGFGGGGGGGGGGGGGGGGGGGGGGGGGGGGGGGGGGGGGGGGGGGGGBFGGGGGGGGGGGGGGGGFGGGGGGGGGGGGGGGGGGGGGGGGGGGGGGGGGGGGGGGGGGGGGGCFGGGGGGGGGGGGGGGGGGGGGCCGGGGGGGGGGGGGGGGGGGGGGGGGGGFGGGGFGGGGGGGCFGGGGGGGGGGGGGGGGGGGGGGGGGGGGGGGGGGGGGGFFGGGGGCFGGGGGGGGGGFFGGGGGGGGGGGGGGGGGGGGGGGGGF+6AEFGGGGGGGGG5;=FEGGGGGG5*
@M01751:259:000000000-C669V:1:1102:9166:15497 1:N:0:AGAGTC
GTCAAACGTCATCCCCACCTTCCTCCGGTTTATCACCGGCAGTCTCCCTAGAGTGCCCAACTGAATGATGGCAACTAAGGACGTGGGTTGCGCTCGTTGCGGGACTTAACCCAACATCTCACGACACGAGCTGACGACAGCCATGCAGCACCTGTGTGCACGCCTCCGAAGAGGATCCCCGATCTCTCGAGGTAACATGCCATGTCAAGGGATGGTAAGGTTCTGCGCGTTGCTTCGAATTAAACCACATGCTCCACCGCTTGTGCGGGCCCCCGTCAATTCCTTTGAGTTTTAATCTTGC
+
CCCCCGGGGGGGGGGGGGGGGGGGGGGGGGGGGGGGGGGGGGGGGGGGGGGGGGGGGGGGGGGGGGGGGGGGGFFGGGGGGGGGGGGGGGGGGGGGGGGGGGGGGGGGGFGGGGGGGGGGGGGGEGGGGGGGGGGGGG:CGGGGGGGFGFGGGGGGGGGGGGGGGGGGGGGGGGGGGGGGGEGGFGGGE:EGGGGGGGGGGGGGGGCFGGGCGGGFGGGGGGGGGGGGGEE>CGFGEFGGGGGGGGGGGGGGG7FGGGGGGGCFFGGG58EEGECGGG=EGGGGGG7::CFGFFGGFGC<+
@M01751:259:000000000-C669V:1:1102:20442:15526 1:N:0:AGAGTC
GTCAAACGTCATCCCCACCTTCCTCCGGTTTATCACCGGCAGTCTCCTTTGAGTTCCCGACCGAATCGCTGGCAACAAAGGATAAGGGTTGCGCTCGTTGCGGGACTTAACCCAACATTTCACAACACGAGCTGACGACAGCCATGCAGCACCTGTCTCAGAGTTCCCGAAGGCACCAAAGCATCTCTGCTAAGTTCTCTGGATGTCAAGAGTAGGTAAGGTTCTTCGCGTTGCATCGAATTAAACCACATGCTCCACCGCTTGTGCGGGCCCCCGTCAATTCATTTGAGTTTTAACCTTT
+
CCCCCGGGGGGGGGGGGGGGGGGGGGGGGGGGGGGGGGGGGGGGGGGGGGGGGGGGGGGGGGG8888CFGGGGGGGGGGGGFGGGGGGGGGGGGGGGGGCFGDGGGGGGGGGGGGGGGGGGGGGGGGGEGGGGGGGGGGGGGFGGGGGGGGGGGGGGGGGGGGGGGGGGGGGGGGGGGFGGGGGGGGGFFFGGGFGGGGGFGGGGGGGFGGGGGGGGGGFGFGGGGGGGGGGGGGGGGGGGFGGGGCFCCF6FFDFFFCEEG5FFCF>GGGGCEGG?CGEGC7FCGGFG5EGC<9FFCFC+
@M01751:259:000000000-C669V:1:1102:10789:15557 1:N:0:AGAGTC
GTCAAACGTCATCCCCACCTTCCTCCGGTTTATCACCGGCAGTCTCCTTTGAGTTCCCGACCGAATCGCTGGCAACAAAGGATAAGGGTTGCGCTCGTTGCGGGACTTAACCCAACATTTCACAACACGAGCTGACGACAGCCATGCAGCACCTGTCTCACGGTTCCCGAAGGCACTAAGGCATCTCTGCCGAATTCCGTGGATGTCAAGAGTAGGTAAGGTTCTTCGCGTTGCATCGAATTAAACCACATGCTCCACCGCTTGTGCGGGCCCCCGTCAATTCATTTGAATTTTAACCTTT
+
CCCCCCECFGGGGECGGEGGDFGFFFFDFGGGGGFFFGDGFFFE9<<FFFGGGFFGGGGGGE786689@EC@FGDFF8CFGGGGGGGFEFGGCF7?FGF@FEECCCEGGGGGG>FCCFDGAFFGGGGGGGGGDADGECECEFFGFFFGGFGGFFFGF9FCG3C<BEFGFGGD:DGG?B<:CFFAFGGGFGGGEGD7<FGC7C@CFCFC<,CGGCCFFFGF77<CFCGCEGG>CE+CFEGGGEFGFCGFE5CFCCFGG*;?E>C@C+9EC8:E>E*/**;C?CF9+0A+2++3C9<C+<+<0
@M01751:259:000000000-C669V:1:1102:4395:15617 1:N:0:AGAGTC
ACCGTAACCGGATTAGATACCCTGGTAGTCCACGCCGTAAACGATGTCAACTAGCCGTTGGAATCCTTGAGATTTTAGTGGCGCAGCTAACGCATTAAGTTGACCGCCTGGGGAGTACGGCCGCAAGGTTAAAACTCAAATGAATTGACGGGGGCCCGCACAAGCGGTGGAGCATGTGGTTTAATTCGAAGCAACGCGAAGAACCTTACCAGGCCTTGACATGCAGAGAACTTTCCAGAGATGGATTGGTGCCTTCGGGAACTCTGACACAGGTGCTGCATGGCTGGCGTCAGCTCGTGTC
+
CCCCCFGGGGCB@;EGF@FECEGGGGGGGDFFGGGGDGGGGGGGGFA9,EGAE@FFG:FGFGFFCECC<FGFFGCFFGGGGGGEGGDF<CFGG@,B<9?CFFGGGGEFF<BFGGGCEAF=CEBBFDFGFCFGGGGGGG8<FFGF9FGGFCGGDDCFGGGCFGGGGGDFGGDFGGFFFGGGGGGGGDGGCC::FDFGGGGGDE8EGECG:CGGDCC6<+0+<CFFGGGGF6C<CGFE+@FFCCCEFF@;6+/A*+<@F5*:8C?F79+@C?F52C<EFGFGFGGGC**;8*:8860@EEGC6
@M01751:259:000000000-C669V:1:1102:12128:15663 1:N:0:AGAGTC
GTCAAACGTCATCCCCACCTTCCTCCGGTTTGTCACCGGCAGTCTCCTTAGAGTGCCCACCATAACGTGCTGGTAACTAAGGACAAGGGTTGCGCTCGTTACGGGACTTAACCCAACATCTCACGACACGAGCTGACGACAGCCATGCAGCACCTGTGTCAGAGTTCCCGAAGGCACCAATCCATCTCTGGAAAGTTCTCTGCATGTCAAGGCCTGGTAAGGTTCTTCGCGTTGCTTCGAATTAAACCACATGCTCCACCGCTTGTGCGGGCCCCCGTCAATTCATTTGAGTTTTAACCTT
+
CCCCCGGGGGGGGGGGGGGGGGGGGGGGGGGFGGGGGGGGEGGFFGGGGGGGDGGGFGGGGGGGGGGGGGGFGGGGGGGGGGGGGGGGGGGGGGGEGGGGGGGGGGGGGAEFFGGGGGGGGGGGGGGGGGGGGGGGGGGGG:FGCFFGGGGGGGGGGGGGGCGFGFGGGGGGGGGGGGGGGGGGGGFGGGGGGGGGGGGGGFCFGGGFCFFGGGFFFGCGGGGGGGGGFGGEFCEFGGGGFFGGGGGGGGGG<EEFGGG>EEGGGG:EEEGGGGGGGEG*C?FGGGGGG7CGGGGGGGGGG
@M01751:259:000000000-C669V:1:1102:28842:15676 1:N:0:AGAGTC
GTCAAACGTCATCCCCACCTTCCTCCGGTTTGTAACCGGCAGTCTCATTAGAGTGCTCAAATGAATGTAGCAACTAATGACAAGGGTTGCGCTCGTGGCGGGATTTAACACAACATCTCACGACACGAGCTGACGACAGCCATGCAGCACCTGTGTTACGGTTCTCTTTCGAGAACAGCCAAATCTCTTCGGCCTTCCGTACATGTCACGGGAAGGTAAGGTTTTTGGCGTTGCATCGAATTAATCCACATCATCCACCGCTTGTGCGGGTCCCCGTCAATTCCTTTGAGCTTTAATCTTG
+
CCCCCFGGFGGF9EFCF7;FCCFGGGDG@@FBF,CC@@F+@CD<CCFF,,CCFGGCFAEE,CAEGFC<FFGGEFFGGG9E9<D<C:FF7C=F==F>,=7=>>++9CADF?DEF7,B8,EDFFFEG+B+:FFCDFGGGGGFGGGD8<=<@,<@FFG9<DEEGFG@FDG,DB*>,,8DFCFC7FGFFCCGCCCC:76@<<:?CF*2<?:F,<***1<F<,7<,?,<FG**<C?C*/3<9*2;0;9C@FG6<C0AEFC?CF*:CC;F8<9AE>88C55C/7CEFE7EFF7<EC++<++<CAG<2
@M01751:259:000000000-C669V:1:1102:17679:15685 1:N:0:AGAGTC
GTCAAACGTCATCCCCACCTTCCTCCGAGTTGACCCCGGCAGTCTCCTATGAGTCCCCGGCATAACCCGCTGGCAACATAGAACGAGGGTTGCGCTCGTTGCGGGACTTAACCCAACATCTCACGACACGAGCTGACGACAACCATGCACCACCTGTACACCGACCACAAGGGGGCGACCATCTCTGGCCGTTTCCGGTGTATGTCAAGCCTTGGTAAGGTTCTTCGCGTTGCATCGAATTAATCCGCATGCTCCGCCGCTTGTGCGGGCCCCCGTCAATTCCTTTGAGTTTTAGCCTTGC
+
CCCCCGGGGGGGGGGGGGGGGGGGGGGGGGGFGGGGGGGGGGGGCGGGGGGGGGGGGGGGGGGGGGGGGGGGGGGGGGGDGGGGGGGGGGGGGEGGGGGGGGGGGDGGGFGGGGGGGGGGCFGGGGGGGGGGGGGGGDGGGGGGGGGFGGGGGGFGGGGGGGGCEFGFGGFGGGGGGGGGGGG77<?EGFGC8@FGCGGGGGGFEFGGGGGGGGFGFFGGGGGGGGCEGGGCECF<5C8CGFGF7<:@8/*:+3C5CE*:8>CF+C5EGGGEEGEGC7CC0<ECFG9<CFFGGGFDCCCC6
@M01751:259:000000000-C669V:1:1102:9270:15705 1:N:0:AGAGTC
ACCGTAACAGGATTAGATACCCTGGTAGTCCACGCCGTAAACGATGTCGACCTGGAGGTTGTTCCCTTGAGGAGTGGCTTCCGGAGCTAACGCGTTAAGTCGACCGCCTGGGGAGTACGGCCGCAAGGTTAAAACTCAAATGAATTGACGGGGGCCCGCACAAGCGGTGGAGCATGTGGTTTAATTCGATGCAACGCGAAGAACCTTACCTACTCTTGACATCCACGGAATTCGGCAGAGATGCCTTAGTGCCTTCGGGAACCGTGAGACAGGTGCTGCATGGCTGTCGTCAGCTCGTGTT
+
CCCCCGGGGGGGGGGGGGGGGGGGGGGGGGGGGGGGGGGGGGGGGGGGGGGGGGGGGGGGGGGGGGGGGGGGGGGGGGGGGGGGGGGGGGGGGGGGGGGGGGGGGGGDGGGGGGGGGGGGGGGGGGGGGFGGGGGGGGGGGGGGGGGGGGGGGGGGGGGGGGGGGEEGGGGGGGGGGGGGGGGGGGGGGGGGGGGGGGGGGGGGGGGGGFFGGGGGGGGGCEGGGEGGGGGGGGGGGGGGGGGGGGGGGGGGGGGGGGGGGGGGGCDCFFGGGFGGGGGGFGCFFDGGGGGGGG9CGE=C=
@M01751:259:000000000-C669V:1:1102:24594:15743 1:N:0:AGAGTC
GTCAAACGTCATCCCCACCTTCCTCCGGCTTATCACCGGCGGTTCCTTTAGAGTACCCAACTAAATGATGGTAACTAAAGGCGAGGGTTGCGCTCGTTGCGGGACTTAACCCAACATCTCACGACACGAGCTGACGACAGCCATGCAGCACCTGTGTTCCAGTCCCCGAAGGGAAGAGATCCATCTCTGGAAATCGTCCGGACATGTCAAACGCTGGTAAGGTTCTGCGCGTTGCTTCGAATTAAACCACATGCTCCACCGCTTGTGCAGGCCCCCGTCAATTCCTTTGAGTTTTACCCTT
+
BCCCCGGGGGGGGGGGGGGGGGDGGGGGGGGGGGGFGGGGGGGGEGGGGGGGGGGFFDFFGGGGAFCEGCGGG,FEFFGFFCFEEGGGAFGGGCE7F<<FEC7CFGGGGFCCFDEEGGGFFGGGGEGDGGFDFFF>FG7CFF7BAGGGGGGGGGGGFCFD9<FGGGFCFCFGGGGG8CCGGGGCF:CFGG?CFGF*=:FEGGDGFCGGGGGFGGGGGGG7@EFF?EGGGGGGGGDGGGGGFFFFGFGC88CG66@FFGGGGGGGC@FGDF6EEG5C8:AE5CEGF7CF79EFEEFG+3<CE
@M01751:259:000000000-C669V:1:1102:8583:15786 1:N:0:AGAGTC
GTCAAACGTCATCCCCACCTTCCTCCGGCTTATCACCGGCGGTTCCTTTAGAGTACCCAACTAAATGATGGTAACTAAAGGCGAGGGTTGCGCTCGTTGCGGGACTTAACCCAACATCTCACGACACGAGCTGACGACAGCCATGCAGCACCTGTGTTCCAGTCCCCGAAGGGAAGAGATCCATCTCTGGAAATCGTCCGGACATGTCAAACGCTGGTAAGGTTCTGCGCGTTGCTTCGAATTAAACCACATGCTCCACCGCTTGTGCAGGCCCCCGTCAATTCCTTTGAGTTTTAATCTT
+
CCCCCGGGGGGGGGGGGGGGGGGGGGGGGGGGGGGGGGGGGGGGGGGGGGGGGGGGGGGGGGGGGGGGGGGGGGGGGGGGGGGGGDGGGGGGGGGGGGGGGFEFGGGGGGGGGGGGGGGGGGGGGGGGGGGGGGGGGGGGGGGGGGGGGFFGGGGGGGGGGGGGGGGDG:FEGGGGGGGCDFGGGGGGGGGGGGGGGGGGGEGGFFGGGGGGGGGGGGGGGGGGGGGGGGGGGGGCGG>ECGGGFGFGGFFFEGGGG@FGGGGG5FGGFGFEEEGGEGD=EGFEGCGGGFGGGGGFCFCGG
@M01751:259:000000000-C669V:1:1102:11116:15793 1:N:0:AGAGTC
GTCAAACGTCATCCCCACCTTCCTCGCGGCTTATCACCGGCAGTCTCCCTAGAGTGCCCAACTCAATGATGGCAACTAAGGACGTGGGTTGCGCTCGTTGCGGGACTTAACCCAACATCTCACGACACGAGCTGACGACAGCCATGCAGCACCTGTGTTCGCGTCCCCGAAGGGAACCCCGGATCTCTCCGGATGGCACGACATGTCAAGGGATGGTAAGGTTCTGCGCGTTGCTTCGAATTAAACCACATGCTCCACCGCTTGTGCGGGCCCCCGTCAATTCCTTTGAGTTTTAATCTTG
+
CCCCCGGGGGGGGGGGGGGGGGGFGGGGGGGGGGGGGGGGGGGGF9CFGGGGGGGGGGGGGGCGGGGGFFGGGFFFFGGGGGGGGEDGGGEGGGGDEGGF@EGGGGFGGGFGDGGGGGG9DGGGGGGEGG:FGFGC:FGGGGDFFACFCGGGGD8FCFCF7C7CGGGGGGGGGGD@FGGGC7FFDEGFACGG>FE8>FFGGGGGC<<CCGGGGGGGGCEFGGF7CGG8::EEEGGGFGGG6@FGGFGGGGGGCFGFGGGCC8C>FFFEEEEEGGEGCGGGG?FFGFGFCGGGGG?FGD?F+
@M01751:259:000000000-C669V:1:1102:4272:15844 1:N:0:AGAGTC
GTCAAACGTCATCCCCACCTTCCTCCGGTTTATCACCGGCAGTCTCCTTTGAGTTCCCGACCGAATCGCTGGCAACAAAGGATAAGGGTTGCGCTCGTTGCGGGACTTAACCCAACATTTCACAACACGAGCTGACGACAGCCATGCAGCACCTGTCTCACGGTTCCCGAAGGCACTGAGGCATCTCTGCCAGATTCCGTGGATGTCAAGAGTAGGTAAGGTTCTTCGCGTTGCATCGAATTAAACCACATGCTCCACCGCTTGTGCGGGCCCCCGTCAATTCATTTGAGTTTTAACCTTG
+
CCCCCGGGGGGGGGGGGGGGGGGGGGGGGGGGGGGGGGGGGGGGFGGGGGGGGFGGGGGGGGG@@BCFGGGDGGGGG?FFGGGGGGFGGGGGGGGGGGGGGGGGGGGGGGGGGGGGDGGGGGGGFCFGGGGGGFGGGGGGGGGGGGGGFGGGGGGGGGGFGGGGGGGGDGGGGGGGGGGGGFEFGEFGGGGGDCCGGGGGGGGGGGF9<CFGGGGGGGGGGGGGGGGGGGGGGGFGGCCFGGGFFFGGGGGDGFGCCCGEGGGFFGGGGGGGGGGG?EGEFF?FFGGG7CGGFGFFGCGG7
@M01751:259:000000000-C669V:1:1102:14014:15860 1:N:0:AGAGTC
GTCAAACGTCATCCCCACCTTCCTCCGGTTTATCACCGGCAGTCTCCTTTGAGTTCCCGACCGAATCGCTGGCAACAAAGGATAAGGGTTGCGCTCGTTGCGGGACTTAACCCAACATTTCACAACACGAGCTGACGACAGCCATGCAGCACCTGTCTCAAGGTTCCCGAAGGCACTAAGGCATCCCTGCTAAGTTCTCTGGATGTCAAGGCCAGGTAAGGTTCTTCGCGTTGCATCGAATTAAACCACATGCTCCACCGCTTGTGCGGGCCCCCGTCAATTCATTTGAGTTTTAACCTTT
+
CCCCCGGGGGGGGGGGGGGGGGGGGDGDGGGGGGGGGGGGGGGGGGGGGGGGGGGGGGGGGGG@88BEFFGGGGGGGGGGGGGGGGGGGGEGGGGGGEGGGGGDGGGFABFFGGGGGGGFFFGGGGGGGGGGGGGGGGGGGGCGCFGGGGGGGGGFGGC,,8BFGCFGCF:FECCFFF@,,CCFF,,,<<,?@7FC;@CGGGGGGFFFCCFGGGGGGGC<FCFGCCAFGEGGG>EFFGFFFGGGG?8;*8:+8<+AEFF*:CEGC+<EGGGCEEE=CCE*:<C+<FC+<8CFGC7CE:C?+
@M01751:259:000000000-C669V:1:1102:23272:15946 1:N:0:AGAGTC
ACCGTAACAGGATTAGATACCCTGGTAGTCCACGCCGTAAACGATGTCGACTTGGAGGTTGTTCCCTTGAGGAGTGGCTTCCGGAGCTAACGCGTTAAGTCGACCGCCTGGGGAGTACGGCCGCAAGGTTAAAACTCAAATGAATTGACGGGGGCCCGCACAAGCGGTGGAGCATGTGGTTTAATTCGATGCAACGCGAAGAACCTTACCTACTCTTGACATCCACGGAATTCGGCAGAGATGCCTTAGTGCCTTCGGGAACCGTGAGACAGGTGCTGCATGGCTGTCGTCAGCTCGTGTT
+
CCCCCGGGGF,CECGGGGGGGGGGGGGGGGGGGGGGGGGGGGGGGGGGGGGGGGGFGGGGGGGGGGGGGGGGGGGGGGFGGGGGGGGGGGGGGGGGGGGGGGGGGGGGGGGGGGGGGGGGGGGGGGGGGGGGGGGGGGGGFFGGGGGGGGGEGGGGGGGGGGGGGGGGGGGGGGCFCFGGFGGGGGGGGGFGGGGGGGGGDGGGGGGGGGGGG?GGGGGGFFGGGGGGGGGFGGGGGDCFGGGGGGGCGGGGGGGGGGGGGGGEGF>EC6;C8C+<CGGGGGGGGGGGGGGCGC<?8/7F6
@M01751:259:000000000-C669V:1:1102:15438:15990 1:N:0:AGAGTC
ACCGTAACAGGATTAGATACCCTGGTAGTCCACGCCGTAAACGATGTCAACTAGCCGTTGGAATCCTTGAGATTTTAGTGGCGCAGCTAACGCATTAAGTTGACCGCCTGGGGAGTACGGCCGCAAGGTTAAAACTCAAATGAATTGACGGGGGCCCGCACAAGCGGTGGAGCATGTGGTTTAATTCGAAGCAACGCGAAGAACCTTACCAGGCCTTGACATGCAGAGAACTTTCCAGAGATGGATTGGTGCCTTCGGGAACTCTGACACAGGTGCTGCATGGCTGTCGTCAGCTCGTGTC
+
CCCCCGGGGF8FGGGGGGGGGGGGGGGFGGGGGGGGGGGGGGGGGGGGGGGGGGGGGGGGGGGGGGGAFGGGGGGGGGGGGGGGGGGGGGGGGGGGGGGGGGGGGGGGGGGFGGGGGGGGGGGGGGGGGGGGGFGGGGGFFGGGGGGGFGGGGGGDFGGGGGGGGGGGGGGGGGGCBFGGGGGGGGGGGGGGGFGGGGGGGGGGGGGGGGGGGGGGGGFGGGGGGGGGGGGGGGGGGGGGGGGGGGGGGGGGGGGGGGGGGGGGGG?ACFFFGGFGGGGGGFGGGDGGGGGG=ECFDGGF*
@M01751:259:000000000-C669V:1:1102:19346:16005 1:N:0:AGAGTC
GTCAAACGTCATCCCCACCTTCCTCCGGTTTATCACCGGCAGTCTCCTTTGAGTTCCCGACCGAATCGCTGGCAACAAAGGATAAGGGTTGCGCTCGTTGCGGGACTTAACCCAACATTTCACAACACGAGCTGACGACAGCCATGCAGCACCTGTCTCACGGTTCCCGAAGGCACTAAGGCATCTCTGCCGAATTCCGTGGATGTCAAGAGTAGGTAAGGTTCTTCGCGTTGCATCGAATTAAACCACATGCTCCACCGCTTGTGCGGGCCCCCGTCAATTCATTTGAGTTTTAACCTTG
+
CCCCCGGGGGGGGGGGGGGGGGGGGGGGGGGGGGGGGGGGGGGGGGGGGGGGGGGGGGGGGGG@88B<FFGGGGGGGGGGGGGGGGGFGGGGGGGGGFGGGGGGGGGGGGGGGGGGGGGGGGGGGGGGGGGDFFGGGGGGGGGFGGDCFFFCFGGGGGGCCCGGGGGGGGGGGGGGGGGGGFFGGCFFEFGFCEGGGGGGGGGCGFGGGGGGGGGGGGGCC:FCFBFFGGGGDGGGGGGGGGGGGG?CFGGGFCEGGGGGG?CFGFECCGGGGCEGGEGGFCE+<FFFGFGGFECGFCGG+
@M01751:259:000000000-C669V:1:1102:28828:16018 1:N:0:AGAGTC
ACCGTAACCGGATTAGATACCCTGGTAGTCCACGCCGTAAACGATGTCGACTTGGAGGTTGTTCCCTTGAGGCGTGGCTTCTGGAGCTAACGCGTTAAGTCGACCGCCTGGGGAGTACGGCCGCAAGGTTAAAACTCAAATGAATTGACGGGGGCCCGCACAAGCGGTGGAGCATGTGGTTTAATTCGATGCAACGCGAAGAACCTTACCTCCTCTTGACATCCACGGAATTCGGCAGAGATGCCTTAGTGCCTTCGGGAACCGTGAGACAGGTGCTGCATGGCTGTCGTCAGCTCGTGTT
+
CCCC9DGGGGG+B;FFGGFCCEFGGFGA@@FGG7CF7FCFFGGGGGGFGFEGEGDGGGEFFFGCGFEF89FG,@FEF7F8=,<6EFFE<<C===BC?D9@<+F74+@>7=F=B::?FG7F7FE7CC@7>FGGDGG<>>8,338>F@<DFG7:F7*>*<CED@F:FCF*:FFGGFG@8F9F*2<CA,<<<FFGF++1/:>E>C60;FECE?F+2;8EF<92CFGGGC>8C5*23*AEGGGG6+++0+3++<A73C0+///:E>@C8::879F65F68C7CCFDFCF*23*/2**0<C8:5*7
@M01751:259:000000000-C669V:1:1102:27355:16034 1:N:0:AGAGTC
GTCAAACGTCATCCCCACCTTCCTCCGGTTTGTCACCGGCAGTCTCATTAGAGTGCTCAACTGAATGTAGCAACTAATGACAAGGGTTGCGCTCGTTGCGGGACTTAACCCAACATCCCACGACACGAGCTGACGACAGCCATGCAGCACCTGTGTTACGGTTCTCTTTCGAGCACAGCCAAATCTCTTCGGCCTTCCGTACATGTCAAGGGTAGGTAAGGTTTTTCGCGTTGCATCGAATTAATCCACATCATCCACCGCTTGTGCGGGTCCCCGTCAATTCCTTTGAGTTTTAATCTTT
+
CCCCCGGGGGGGGFFGGGGGGGGGGGGGGGGDGGGGGGGGGGGGGGGGFGFGGGGGGGFGGGGGGGGGGGGGGGGGGGGGGGGGG>FGGGG>FGEGGGGGGGGGGGGGGGGCGGGFG,E<BFGGEGEGEGDGGGGGGGGGGFGGGGGC<<EGGGGGGGGGGGGGFFGGGEGGGGGGGGGGFFGGGGGGGGGGGGGGGGGGGGGFF<F9CFCGGGEDFFCFGGGGGG::CFGGDGFFF>GCFGFGGGGGG+:CC9FGGGG>CEGFG+<?GCGE>58C?C:=2<<CEGF7<*3CGGGGG9:F+
@M01751:259:000000000-C669V:1:1102:6154:16036 1:N:0:AGAGTC
ACCGTAACAGGATTAGATACCCTGGTAGTCCACGCCGTAAACGATGTCGACTTGGAGGTTGTTCCCTTGAGGAGTGGCTTCCGGAGCTAACGCGTTAAGTCGACCGCCTGGGGAGTACGGCCGCAAGGTTAAAACTCAAATGAATTGACGGGGGCCCGCACAAGCGGTGGAGCATGTGGTTTAATTCGATGCAACGCGAAGAACCTTACCTACTCTTGACATCCACGGAATTTGGCAGAGATGCCTCAGTGCCTTCGGGAACCGTGAGACAGGTGCTGCATGGCTGTCGTCAGCTCGTGTT
+
CCCCCGGGGGCFGGGGFGGGGGGGGGGGGGGGGGGGDGGGGGGGGGGGGGGGGGGGGGGGGGGGGGGGGGFGGGGGCFFGGGGGGGGGGGGGGGGGGGGGGDCGGCGGGGGGDGGGGGGGGGGGDEEFGGGDGGGGGGGGGGGFGG?FGGGGGGGGGGG:FGGGGGGGDG7AFFGFGGGGGCGFGGGGFGGGGGGGGGGGGGGGGGGGGGGGGGGFG+@FFFCFFGGGGEGGG:FFFGGGFGFFFCGGGGGGGGGGGG>>EGGGGFGGGGF6FG?FGFGGFFGGGGGGGGGFGGGGGGFCF
@M01751:259:000000000-C669V:1:1102:5094:16039 1:N:0:AGAGTC
ACCGTAACAGGATTAGATACCCTGGTAGTCCACGCCGTAAACGATGTCGACTTGGAGGTTGTTCCCTTGAGGAGTGGCTTCCGGAGCTAACGCGTTAAGTCGACCGCCTGGGGAGTACGGCCGCAAGGTTAAAACTCAAATGAATTGACGGGGGCCCGCACAAGCGGTGGAGCATGTGGTTTAATTCGATGCAACGCGAAGAACCTTACCTACTCTTGACATCCACGGAATTTGGCAGAGATGCCTTAGTGCCTTCGGGAACCGTGAGACAGGTGCTGCATGGCTGTCGTCAGCTCGTGTT
+
CCCCCGGGGGGGGGGGGGGGGGGGGGGGGGGGGGGGGGGGGGGGGGGGGGGDGGGG?@FGGGGGGGCFGGCGGGGGGGGGGGGGGGGGGGGGG@>CEGC<EFGGGGGGFGGGGGGGGGEGGGGGCGGGFGGGGG@DGFGCGGEFAFCGGGGDGGGGGGGGGGGGGGGGDGFFGGDFC<FFCCFFFGGGGGGCFGGGG>EGGGGGCFGGG6CFGGGGGEFGGG?CGEEGGGGGGGGGG>88FFEEFGG67<CFF7CFFG5EEFCEC>FGGGGFD@FFC?FGGGG*2*;@FC8;/+:8EEGGC
@M01751:259:000000000-C669V:1:1102:19857:16056 1:N:0:AGAGTC
GTCAAACGTCATCCCCACCTTCCTCCGGTTTGTCACCGGCAGTCTCCTTAGAGTGCCCACCATAACGTGCTGGTAACTAAGGACAAGGGTTGCGCTCGTTACGGGACTTAACCCAACATCTCAAGACACGAGCTGACGACAGCCATGCAGCACCTGTGTCTGCGTTCCCGAGGGCACCAATCCATCTCTGGAAAGTTCTCAGCATGTCAAGGCCAGGTAAGGTTCTTCGCGGTGCTTCGAATTAAACCACATGCTCCACCGCTTGTGCGGGCCCCCGTCAATTCATTTGAGTTTTAACCTT
+
BCCCCD@CFFGE9EECFE@<@F<<<@FE@:CCEAFCEB6F+@@A,C,C@,ECFGCCG@8FFGGGGGGGGGGEEF9@<F6F,CE,CE8C7FCC8FGD=FGGGGGGD==FG<<EG<@FGG<FCF9,=EFE,BFEFFGGGEEG>F8<FF8F,<B,=D8<:,3,<>,8@+CF<+++*3>:@@8FFFDF9C,8,<<CFFGECFFDFFE@FCACF,?AEF3FCGC:9F,<<CFGGGE*4<@FEF*<<EFCC79@FFFGAFCFCCEEEGCEGC+<;:>5CEEEEGGE59<9C9CF7:*<+<@<60<EF
@M01751:259:000000000-C669V:1:1102:15268:16073 1:N:0:AGAGTC
ACCGTAACCGGATTAGATACCCTGGTAGTCCACGCCGTAAACGATGATAACTAGCTGTCCGGGCACTTGGTGCTTGGGTGGCGCAGCTAACGCATTAAGTTATCCGCCTGGGGAGTACGGCCGCAAGGTTAAAACTCAAATGAATTGACGGGGGCCTGCACAAGCGGTGGAGCATGTGGTTTAATTCGAAGCAACGCGCAGAACCTTACCAGCGTTTGACATGGCAGGACGACTTCCAGAGATGGATTTCTTCCCTTCGGGGACCTGCACACAGGTGCTGCATGGCTGTCGTCAGCTCGTG
+
CCCCCFGGGGEEGEGGGGGGGGGGGG9@FEFFEFGGGGGGGGGG89FFGGCCGGGGGGGF7CGGGGGGGFEGGGCEEGGEGGEGGGDGGGGGDGGGGGGFFGGGGGFDEGFGGGGGGGGCFFGGGGGGEGGGGGGGGGGFGGFGGGGGGGGGGGGD@FGGGFDC@FGGDGG:CFCC,FC,@FFGGGGGGGGGGGGGGFDEGCGCCGGGGGGGGGGGGCECFFCFFEGCE88EGGGCCCFGDG7C6FGGGGFGGGGF7@CCEEC*;CFGGGGFG>FGFDFGGGGGGGGGGF=FFFG?+0:E5
@M01751:259:000000000-C669V:1:1102:23608:16076 1:N:0:AGAGTC
GTCAAACGTCATCCCCACCTTCCTCCGGTTTGTCACCGGCAGTCTCCTTAGAGTGTCCACCATAACGTGCTGGTAACTAAGGACAAGGGTTGCGCTCGTTACGGGACTTAACCCAACATCTCACGACACGAGCTGACGACAGCCATGCAGCACCTGTGTCAGAGTTCCCGAAGGCACCAATCCATCTCTGGAAAGTTCTCTGCATGTCAAGGCCTGGTAAGGTTCTTCGCGTTGCTTCGAATTAAACCACATGCTCCACCGCTTGTGCGGGCCCCCGTCAATTCCTTTGAGTTTTAATCTT
+
CCCCCGGGGGGGGGGGGGGGFGGGGGGGGGGCGGGGGGGGGGGGGFGGGGGGGGGGGGGGGGGGFGGGGGGGFGGGGGGGGGGGGGGGGGGGGGGGGGGGGGGGGGGGGFGGGGGCEGGGCFFGFGGGGGEGGGGGGDGGGGGGFGGGGFGGGGF?GGFFGGGGGGGGGGGGGGGGGGGGGGF:FGGGGFGGGGGGGGDGGGGGGFGGCFFGGFGGGGGGGGGGGGGFGEFFG7FGF<=:FGGGGGGCGGGGEFCFFGGGEGGC5;EFCEEGGGGGGGGE*C7FCFGG9:8CGGG<+3+<F
@M01751:259:000000000-C669V:1:1102:3935:16096 1:N:0:AGAGTC
ACCGTAACAGGATTAGATACCCTGGTAGTCCACGCCGTAAACGATGATAACTAGCTGTCCGGGGACTTGGTCTTTGGGTGGCGCAGCTAACGCATTAAGTTATCCGCCTGGGGAGTACGGTCGCAAGATTAAAACTCAAAGGAATTGACGGGGGCCTGCACAAGCGGGGGAGCATGTGGTTTAATTCGAAGCAACGCGCAGAACCTTACCAGCGTTTGACATGGCAGGACGACTTCCAGAGATGGATTTCTTCCCTTCGGGGACCTGCACACAGGTGCTGCCTGGCTGTCGCCAGCTCGTG
+
CCCCCGGGGGCCFA@FFGGGGF,FC8F<AF<E9F@CCFGCGDEGFGGA,CFGGGGFGCFFGGGGD>89CDFGDGGGGGGGGCCE>B:EAFFCGEGGGDA<FGGFG7FEGGFFEFCGGGG7,B=CFDFGFGGGGG<8>FFFGGGGFFBFDGCEGGGGGGCBFCFCFG7*<BFGGGGGGFAAF7C<<0<8<CEGFFGGGEGDGDCEG6CC8FGC@EEGCGGGG7E*CGG55858?E>FDCC<80E7:E7C9CCGCFG+3CFGGGD*;@***+0CC/8++<@C+*<C5C*:*AC**2/;80/:5
@M01751:259:000000000-C669V:1:1102:13051:16106 1:N:0:AGAGTC
ACCGTAACAGGATTAGATACCCTGGTAGTCCACGCCGTAAACGATGTCGACTTGGAGGTTGTTCCCTTGAGGAGTGGCTTCCGGAGCTAACGCGTTAAGTCGACCGCCTGGGGAGTACGGCCGCAAGGTTAAAACTCAAATGAATTGACGGGGGCCCGCACAAGCGGTGGAGCATGTGGTTTAATTCGATGCAACGCGAAGAACCTTACCTACTCTTGACATCCAGCGAACTTAGCAGAGATGCTTTGGTGCCTTCGGGAACGCTGAGACAGGTGCTGCATGGCTGTCGTCAGCTCGTGTT
+
CCCCCGGGGGGFEFCEFGGGGGFGGFGFGACF@FDGGGDEFFEGGGGGGFGGDFGGCCGGGGGAFFFGGFFFFEGGGDGCGFEGGFCFG9ABFGGGGFGGGGGGGGGGG@FFGCCFGCECFGBCFEGF>9>EFGGGGGGGGGGGGGGGGDGG:>FEGGGGDED:CFGGGE7CCFCFFGGGFGGGFF<FEC,CFGGGDGGGGCCC8:FG8CFGFGGGGDFFFG6FFFGDGGGGGGGGGDGFGFCF7CEG88CC2C:?F*/*?>>E8:CCGG?*5ECEFCCEEF*CCEFF5@C8C?@F8/*::
@M01751:259:000000000-C669V:1:1102:17895:16173 1:N:0:AGAGTC
ACCGTAACAGGATTAGATACCCTGGTAGTCCACGCCGTAAACGATGTCGACTTGGAGGTTGTTCCCTTGAGGAGTGGCTTCCGGAGCTAACGCGTTATGTCGACCGCCTGGGGAGTACGGCCGCAAGGTTAAAACTCAAATGAATTGACGGGGGCCCGCACAAGCGGTGGAGCATGTGGTTTAATTCGATGCAACGCGAAGAACCTTACCTACTCTTGACATCCACGGAATTCGGCAGAGATGCCTTAGTGCCTTCGGGAACCGTGAGACAGGTGCTGCATGGCTGTCGTCAGCTCGTGTT
+
CCCCCGGGGGGEEGGGGGGGGGGGGGGGGGGGGGGGGGGGGGGGGGGGGGGGGGGFGGGGGGGGGGGGGGGGFGGGGGGGGGFFGGGGGGGGGGGGGGGGGGGGGGGGGGGGGGGGGGGGGGGGGGGGGGGGGGGGGGGGGGGGGGGGGGGGGGGGGGGGGDFGGGGGGGGGGG9CFGGGGGGGGGFGGGGGCFGGGDGGGGGGGGGGGGGGGGGFFGGGGGGGGGDECEFGFGGGGGGGGGGCGGGGDECFFCCGGGEGGGGGGCFGFGGGGGGGGGGGGFFFGGGFGGDFCF+3C=F:6
@M01751:259:000000000-C669V:1:1102:3983:16183 1:N:0:AGAGTC
ACCGTAACCGGATTAGATACCCTGGTAGTCCACGCCGTAAACGATGTCAACTAGCCGTTGGAATCCTTGAGATTTTAGTGGCGCAGCTAACGCATTAAGTTGACCGCCTGGGGAGTACGGCCGCAAGGTTAAAACTCAAATGAATTGACGGGGGCCCGCACAAGCGGTGGAGCATGTGGTTTAATTCGAAGCAACGCGAAGAACCTTACCAGGCCTTGACATGCAGAGAACTTTCCAGAGATGGATTGGTGCCTTCGGGAACTCTGACACAGGTGCTGCATGGCTGTCGTCAGCTCGTGTC
+
CCCCCGGGGGDGGGGGGGGGGGGGGGGGGGGGGGGFGGGGGGGGFGGGGGGGGGGGGGGGGGG9FCFFFGGGGGGGGGGGGGEGGDGGGGGGGGGGEGGGGGGGGGGGGGGGGGGGGGGGGGGGGGGGGGGGGGGGGGGGGGGGGGGGGGGGGGG>FGGGGEFGGGGEGGGGGGFFBFECFGGFGGGGFFGDGFGGGDGGGGGGGGGGGFGGGGGFFFCGGGGGFFFGGFFGFGGGGGFFG?FGGGGGGFFGGGGGG5EGGGGGGFGGGGGGGGGGGGC6FGGFGGGGGFGGEGGGGGGG*
@M01751:259:000000000-C669V:1:1102:2574:16274 1:N:0:AGAGTC
ACCGTAACAGGATTAGATACCCTGGTAGTCCACGCCGTAAACGATGAATGCCAGCCGTTGGCCTGCTTGCAGGTCAGTGGCGCCGCTAACGCATTAAGCATTCCGCCTGGGGAGTACGGTCGCAAGATTAAAACTCAAAGGAATTGACGGGGGCCCGCACAAGCGGTGGAGCATGTGGTTTAATTCGAAGCAACGCGAAGAACCTTACCAGGCCTTGACATGCAGAGAACTTTCCAGAGATGGATGGGTGCCTTCGGGAACTCTGACACAGGTGCTGCATGGCTGTCGTCAGCTCGTGTCG
+
CCCCCGGGGFCFG9EFEFGGGGGGGGGGGFEF9FGGFG@FGFGGGGGGGGGFDDFGGEG@@FFF@FGGGFGGGGGGGGGGGGGGGGEGCEFGC=FFCF<EFFGEGGC@FDGEGGFGFGGGC7CEGG<FGFFGGGDFFGDFD<D@FAFDGDEGGGFGG<FGEGGGGGCEEFCFF<FFGFFGGGG@9?@CG7FCF=F>CE7E56ECCF7CF?GGGGGGGGGGGGGGCGG6?FF7<9CFGFG@+<FFGG5CF5C?9:FFEDGGGGGFGG7C@EG8C@C+<<FFGDGGGFF:*888FCCGGGFF5
@M01751:259:000000000-C669V:1:1102:25061:16396 1:N:0:AGAGTC
ACCGTAACAGGATTAGATACCCTGGTAGTCCACGCCGTAAACGATGTCGACTTGGAGGTTGTTCCCTTGAGGAGTGGCTTCCGGAGCTAACGCGTTAAGTCGACCGCCTGGGGAGTACGGCCGCAAGGTTAAAACTCAAATGAATTGACGGGGGCCCGCACAAGCGGTGGAGCATGTGGTTTAATTCGATGCAACGCGAAGAACCTTACCTACTCTTGACATCCACGGAATTCGGCAGAGATGCCTTAGTGCCTTCGGGAACCGTGAGACAGGTGCTGCATGGCTGGCGTCAGCTCGTGTT
+
CCCCCGGGGGGGGGGGGGGGGGGGGGGGGGGFGGGFGGGGGGGGG<FGGGFGGFGFFGGGGGFGGGGGCFGGFGGGGDCFGGGGGGGGFFGEGEFGGGGGGGGGGGGCGGGGGGGGDFCCEFGGDEGGFGFGGFFGFDFGF,F,BFF9EFEGEDEGGDEEGGGCFFGGGGFGFGGG,<C2FCFGGGDGGC97CF:FGGGE:AFCGFGGFGGFGFFFGFGFGGGCFGDGGGFGGFGGDEFGGGF7<E9+907AEF7CCEEGGF8>ECCC7@FFCF62<C+@FGFCC:***22:8@CC8*5*0
@M01751:259:000000000-C669V:1:1102:23906:16404 1:N:0:AGAGTC
ACCGTAACAGGATTAGATACCCTGGTAGTCCACGCCGTAAACGATGGAAGCTAGCCGTTGGGGGATTTATCTCTCGGTGGCGCAGTTAACGCATTAAGCTTCCCGCCTGGGGAGTACGGTCGCAAGATTAAAACTCAAAGGAATTGACGGGGGCCCGCACAAGCGGTGGAGCATGTGGTTTAATTCGAAGCAACGCGCAGAACCTTACCATCCCTTGACATGGCATGTTACCTCGAGAGATCGGGGATCCTCTTCGGAGGCGTGCACACCGGTGCTGCATGGCTGTCGTCAGCTCGTGTCG
+
CCCCCGGGGGGGGGGGGGGGFGGGGGGGGGGGGGGGGGGGGGGGGGGGGGGGGGGGGEGGGGGGGGGGGGGGGGGGGGGGGGGGGGDEGGGGGGGGFGGGGGGGGGGGGGGGGGGGGGGGGGGGGGGGGGFGGGGGGFGGGGGFGGGGGGGGGGGGGGGGGEFGGGGGGGGGF9EGGGGGGGGGGGGGGGDGGGGGGGDGGGGGGGGGGGGGGGGGGGGGG6EGGGGGGGGF9AEGEGGGGGGDDGEGGGFFFGGGGEDGGGGGGGGGG88?E5CFGGGGGGGD5@C>CF5CGFFE=::A7
@M01751:259:000000000-C669V:1:1102:26482:16453 1:N:0:AGAGTC
GTCAAACGTCATCCCCACCTTCCTCTCTACTTGCGTAGGCAGTCTTACTAGAGTCCTCAACTTAATGGTAGCAACTAGTAACAGGGGTTGCGCTCGTTGCAGGACTTAACCTAACACCTCACGGCACGAGCTGACGACAACCATGCAGCACCTTGAAAATTGCCCGAAGGAAGGTCTATTTCTAAACCGGTCAATTCCCATTTAAGCCTTGGTAAGGTTCCTCGCGTATCATCGAATTAAACCACATAATCCACCGCTTGTGCGGGCCCCCGTCAATTCCTTTGAGTTTTAATCTTGCGAC
+
CCCCCGGGGGGGGGGGGGGGGGGGGGGGGGGGGGGGGGGGGGGGGGGGGGGGGGGGGGGGGGGGGGGGGGGGGGGGGGGGGGGGGGGGGGGGGGGGGGFGGGGGGGGGGGGGGGGGGGDGGGGGGEEGGGGGGGGGGGGGGGGGGGFGGGGCFGDGGGGGGGGGGGGGGGGGGGFGGGGGGGFDCF<EGDGGGDGGGGGGGGGGGGDCCFDFGGGG?FGGFC9FGCC8FFGFG7FGGFCFGG+44B8B9CGFGGFGGGGDC8CC>5EEEEGG****<2++<FG9+*0CFFCFGFGGGF75:
@M01751:259:000000000-C669V:1:1102:4123:16476 1:N:0:AGAGTC
ACCGTAACAGGATTAGATACCCTGGTAGTCCACGCCGTAAACGATGTCGACTGGAGGTTGTTCCCTTGAGGAGTGGCTTCCGGAGCTAACGCGTTAAGTCGACCGCCTGGGGAGTACGGCCGCAAGGTTAAAACTCAAATGAATTAACGGGGGCCCGCACCAGCGGAGGAGCATGTGGTTTAATTCGATGCCACGCGAAGAACCTTACCTACTCTTGACATTCAGCGAACTTAGCAGGGATGCTTGGGTGGCTGCGGGAACGCTGAGACAGGTGCTGCATGGCTGTCGTCCGCTCGTGTTT
+
CCCCCGGGGGGGGGGGGAFGGG?FFG9FEFFFGGGGEGEEGFGGGGGGFFGB:F,,@@F@BFACGCG,C@EF,,,@7C<CFGGGGGC?F=7>B>FC<CCE7?FGG+6:FFGEGG@@9?FFG::@>:DB=>BCFG?CEGGFCEFFC,<@FCC7<*5C@*1**888=C*=<*<71,8,,8,1CCFG,,<CCG@,??>EEC*/*C6CCEC@E++++<+++<FGF+9C::C*/:;@@A++3*22;E*+0+**28*;8*1:CE5?F/*;5:*0AEF5CCCFCF6+9C***03/;**/*82*2**:*
@M01751:259:000000000-C669V:1:1102:13655:16528 1:N:0:AGAGTC
ACCGTAACAGGATTAGATACCCTGGTAGTCCACGCCGTAAACGATGTCGACTTGGAGGTTGTTCCCTTGAGGAGTGGCTTCCGGAGCTAACGCGTTAAGTCGACCGCCTGTGGAGTACGGCCGCAAGGTTAAAACTCAAATGAATTGACGGGGGCCCGCACAAGCGGTGGAGCATGTGGTTTAATTCGATGCAACGCGAAGAACCTTACCTACTCTTGACATCCACGGAATTCGGCAGAGATGCCTTAGTGCCTTCGGGAACCGTGAGGAAGGTGCTGCATGGCTGTCGTCAGCTCGTGTT
+
CCCCCGGGEG8,CFCFAFGFFGGGFFDFGGCFCEGFCFGGGGEGGGGGECF@EFGC8FGGGEFCFG9FFFGGCFFGGECE8CCFDECFEFEECF>FCDGGFEGG7CFEEDGGFGGFF<?D7+@FECGD<95F<9CF<D,CEFD,ECDGGGGDGD@>*5*FGGGDFGDEGGFFGGCFGFGCFC,,?CE<FFFEGA7F@CEG>5@ACCFF8AFGGFEE7:ACGF@FGGEGGGG8+*;CC>F>CC7+@FGGGGGG+CCFGEEC>@ED>F***+2;C:CEFF++3@6CE**<:;@CCC9<*:5=6
@M01751:259:000000000-C669V:1:1102:4982:16534 1:N:0:AGAGTC
ACCGTAACAGGATTAGATACCCTGGTAGTCCACGCCGTAAACGATGTCGACTTGGAGGTTGTTCCCTTGAGGAGTGGCTTCCGGAGCTAACGCGTTAAGTCGACCGCCTGGGGAGTACGGCCGCAAGGTTAAAACTCAAATGAATTGACGGGGGCCCGCACAAGCGGTGGAGCATGTGGTTTAATTCGATGCAACGCGAAGAACCTTACCTACTCTTGACATCCACGGAATTCGGCAGAGATGCCTTAGTGCCTTCGGGAACCGTGAGACAGGTGCTGCATGGCTGTCGTCAGCTCGTGTT
+
CCCCCGGGGGGGGGGGGGGGGGGGGGGGGGAFFGGGGGGGGGGGGGGGGGGGEGGGGGGGGEGFGGGGGGEGGEGGGGGGFFGGGDGGFGGGGGFCECAEFFGG@FGGGGGGCGGBFEEEGGGGGECFGFGGGGGGGGGGGGDGGCFGGEDDGGGGEC77FEGG,<@F@FFFF<CFFFGF7FFGGGGGGF9FFFGGGGGD5EEGFGGGGGGGG6FGGG:CFGGGGGGGGGGGG8CGGGFC>C+<A@CGFGFFGGFF5CECEGGG5*;*<+*ACC6AFGFGGGCC68*:@CFGGF0+*:*:C
@M01751:259:000000000-C669V:1:1102:26791:16542 1:N:0:AGAGTC
ACCGTAACCGGATTAGATACCCTGGTAGTCCACGCCGTAAACGATGTCGACTTGGAGGTTGTTCCCTTGAGGAGTGGCTTCCGGAGCTAACGCGTTAAGTCGACAGCCTGGGGAGTACGGCCGCAAGGTTAAAACTCAAATGAATTGACGGGGGCCCGCACAAGCGGTGGAGCATGTGGTTTAATTCGATGCAACGCGAAGAACCTTACCTACTCTTGACATCCACGGAATTCGGCAGAGATGCCTTAGTGCCTTCGGGAACCGTGAGAAAGGTGCTGCATGGCTGTCGTCAGCTCGGGTT
+
CCCCCGGGGGECGECGGGGG@G,CFCFFGEFGCGG?ECFGGGCFCDFFGGGGGGGGGGGGGGF<FGGFGGGGFGGG7FGGGFGGFGDFGGGGGGGGCFGFGEGG4>FG<,7BFFEGFGGGDGDG@BFGDAEFFG,BFFGFF9DFG,CFEGG+@@FFGGG*C<@F7CFGDD7CCCCC,<F2C7CFFF:FGGDGGGGGGE558EEGGGGCFFGGF6CFG++0+<+*+2A5E5C@EF6*18C8FGC7<@?9:FG?FGGGGG*:8*;:EEC8+++3AC+<CCG@FGD7*;CEC*AEEFDF***/2
@M01751:259:000000000-C669V:1:1102:9564:16543 1:N:0:AGAGTC
ACCGTAACCGGATTAGATACCCTGGTAGTCCACGCCGTAAACGATGTCGACTTGGAGGTTGTTCCCTTGAGGAGTGGCTTCCGGAGCTAACGCGTTAAGTCGACCGCCTGGGGAGTACGGCCGCAAGGTTAAAACTCAAATGAATTGACGGGGGCCCGCACAAGCGGTGGAGCATGTGGTTTAATTCGATGCAACGCGAAGAACCTTACCTACTCTTGACATCCACGGAATTCGGCAGAGATGCCTTAGTGCCTTCGGGAACCGTGAGACAGGTGCTGCATGGCTGTCGTCAGCTCGTGTT
+
CCCCCGGGGFGFGGGGFGGGGGGGGGGGGGGGGGGGGGGGGGGGGGGGGGGGGFFFGEGGGEGGGGGGGEGGGGGGGGGGGFGGGGGGGFGGGGGGGGGGGGGGGGGGDFGGGGGGGGGGGGGGGGGGGGDGD,FFGGGGGGGFFGGGGGGGGGGGGGGGGG8F>FGGFGGGGGGGGGGGGGGGCGGGEEG>ECGEGEGGGCF6FGGGGFFGGFGGGFGGGGGGGGGGGECFCEGGGGGFFFCFGGGGFGG7FGDGGCGE>FGEGDGEFFGGGGCFFFFCFGGGGGGGGGDFGC28EE5:F
@M01751:259:000000000-C669V:1:1102:26989:16560 1:N:0:AGAGTC
ACCGTAACAGGATTAGATACCCTGGTAGTCCACGCCGTAAACGTTGGGCGCTAGATGTAGGGACCTTTCCACGGTTTCTGTGTCGTAGCTAACGCATTAAGCGCCCCGCCTGGGGAGTACGGCCGCAAGGCTAAAACTCAAAGGAATTGACGGGGGCCCGCACAAGCGGCGGAGCATGCGGATTAATTCGATGCAACGCGAAGAACCTTACCAAGGCTTGACATACACCGGAAACGGCCAGAGATGGTCGCCCCCTTGTGGTCGGTGTACAGGTGGTGCATGGTTGTCGTCAGCTCGTGTC
+
CCCCCGGGGGCFGGGGGGFCFGGGFGGFGGGGGGGGCGGEGGGCCFGGGGGGGGGGGGGGFGGFGGGGGGGGGGGGGGGFGGGGDGFFGGFGGDCEEFGGGGGGGGGGGGGGGGGGDGGGGGGGGGGGGGGG<DFFGDGGGFGGGGG?FCBFEGGGGGGGGGGGGGGGGGGGDE?F?9FGGGDGGFGEGGGFCEGGGGGC5EEGFGGGGGGC:FGFGGGGGGGGFGGGGDGGGGGGG5C8C8CFFGGGGGGGGGGGG69CEGF?5:EEGGGFFCFFGGG@FGGGGGGCEGGF=CCCEECF6
@M01751:259:000000000-C669V:1:1102:14377:16575 1:N:0:AGAGTC
GTCAAACGTCATCCCCACCTTCCTCCAGTTTATCACTGGCAGTCTCCTTTGAGTTCCCGGCCGGACCGCTGGCAACAAAGGATAAGGGTTGCGCTCGTTGCGGGACTTAACCCAACATTTCACAACACGAGCTGACGACAGCCATGCAGCACCTGTCTCAGAGTTCCCGAAGGCACCAATCCATCTCTGGAAAGTTCTCTGGATGTCAAGAGTAGGTAAGGTTCTTCGCGTTGCATCGAATTAAACCACATGCTCCACCGCTTGTGCGGGCCCCCGTCAATTCATTTGAGTTTTAACCTTT
+
CCCCCGGGGGGGGGGGGGGGGGGGGGGGGGGGGGGGGGGGGGGGGGGGGGGGGGGGGGGGGGGGGGGGGGGGGGGGGGGGGGGGGGGGGGGGGGGGGGGGGGGGGGGGGFFFGGGGGGGGGGGGGGGGGGGGGGGGGGGGGGGGGGGGGGGGGGGGGDGGGGGGGGGGGGGGGGGGGGGGGGGGGGGGGGGGGGGGGGGGGGGGGGGGGGGGGGGGGGGGGGGGGGGGDGGGGGGGGGGFGGGGGGGGGGGGGFEFGGGGGGGFGFGGGGGGGGGGE=/8EGGGGGGGGGFGGGGGGGGF7
@M01751:259:000000000-C669V:1:1102:15146:16576 1:N:0:AGAGTC
GTCAAACGTCATCCCCACCTTCCTCCGGTTTATCACCGGCAGTCTCCTTTGAGTTCCCGGCACTACCCGCTGGCAACAAAGGATAAGGGTTGCGCTCGTTGCGGGACTTAACCCAACATTTCACAACACGAGCTGACGACAGCCATGCAGCACCTGTCTCAGAGTTCCCGAAGGCACCAAAGCATCTCTGCTAAGTTCTCTGGATGTCAAGAGTAGGTAAGGTTCTTCGCGTTGCATCGAATTAAACCACATGCTCCACCGCTTGTGCGGGCCCCCGTCAATTCATTTGAGTTTTAACCTT
+
CCCCCGGGGGGGGGFGGGGGGGGGGGGGGGGGGGGGGGGGGGGGFGGGGGGGGGGFGGGGGGGFGGGGEGGGGGGGGGGGGGGGGGGGGGGGGGGEGGGGGGGGGGGGGFFGGGGGGGGGGGGGGGGGGGGGGGGGGGGGGFFGGGGGGGGGGGGGGGGGGGGGGGGGGGGGGGGGGGGGGGGGGG,CEFGFGGGGGGCGFFGGGGGGGGGGGGGGGGGGGGFGFFGFFGGGC<FGGGGCGGGGGGGCEGGGGG+3<EFGGGGGC@CFGGGGE>GCCCE8CF+<CGEFFCFGFGGFFG7?F
@M01751:259:000000000-C669V:1:1102:15718:16577 1:N:0:AGAGTC
ACCGTAACCGGATTAGATACCCTGGTAGTCCACGCTGTAAACGGTGGGTACTAGGTGTGGGGTCCATTCCACGGGTTCCGTGCCGTATCTAACGCTTTAAGTACCCCGCCTGGGGAGTACGGCCGCAAGGCTAAAACTCAAAGGAATTGACGGGGCCCCGCACAAGCGGCGGAGCATGCGGATTAATTCGATGCAACGCGTAGAACCTTACCTGGGTTTGACATGGATCGGGAGCGCTCAGAGATGGGTGTGCCTCTTTTGGGGTCGGTTCACAGGTGGTGCATGGCTGTCGTCAGCTCGT
+
CCCCCGGGGGGGGGGGGGGGGGGGGGGGGGGGGGGGGGGGGGGGGGGGGGGGGGGGGGGGGGGGGGGGGGGGGGGGGGGGGGGGGGGGGGGGGGGGGGGGGGGGGGGGGGGGGGGGGGGGGGGGGGDGGGGGGGGGGGGGGGGGGGGGGGGGGGGGFGGGGGGGGFGGGGGGGGGGDGGGGDFCGGGGGGGFGGGGGGGGGGDGGGGGGGGGFGFGFGGGGGGGGGG?@EGGGGGGGEGGGCGG7CDFFGGGGGCFGCFGGGGGGGGGGGGGGGGFEGD=FGFFGGGFGGG>:85EC9<E*
@M01751:259:000000000-C669V:1:1102:26759:16593 1:N:0:AGAGTC
GTCAAACGTCATCCCCACCTTCCTCCGGTTTATCACCGGCAGTCTCCTTTGAGTTCCCGGCATCACCCGCTGGCAACAAAGGATAAGGGTTGCGCTCGTTGCGGGACTTAACCCAACATTTCACAACACGAGCTGACGACAGCCATGCAGCACCTGTCTCAGAGTTCCCGAAGGCACCGAAGCATCTCTGCTAAGTTCTCTGGATGTCAAGGCCAGGTAAGGTTCTTCGCGTTGCATCGAATTAAACCACATGCTCCACCGCTTGTGCGGGCCCCCGTCAATTCATTTGAGTTTTAACCTT
+
CCCCCGGGGFGGGGGGGGGGGGGGGGGGGFGGGGGGGGGGGDGGGGGGGGFGGGGGGGGGGGGGGGGGGGGGGGGGGGGGGGGGGGGGGFFFGEGCFEGGFGGGGDGGGGGGGGGCF@FGGFGGGGGGGGGEGG?DFGGGGGGGGGDFGGGGGGGGGGGGGAFFFGGGGDGGGGGGGGGGFEEGGGGFE9<FGGFCFGGGGA7CC7FGGGGGGGGFGGGC9FCCFGGGGGEEGEGGGGDGFF>CGGGGGGGFG6<CGGGG8*1C;@+258:CEDCCC**;ECFFFCC:9@EGGGGFGGFGG
@M01751:259:000000000-C669V:1:1102:28621:16676 1:N:0:AGAGTC
ACCGTAACAGGATTAGATACCCTGGTAGTCCACGCCGTAAACGATGTCGACTTGGAGGCTGTTCCCCTGAGGAGTGGCTTCCGGAGCTAACGCGTTAAGTCGACCGCCTGGGGAGTACGGCCGCAAGGTTAAAACTCAAATGAATTGACGGGGGCCCGCAAAAGCGGTGGAGCATGTGGTTTAATTCGATGCAACGCGAAGAACCTTACCTGGCCTTGACATCCAGCGAACTTAGCAGAGATGCTTTGGTTCCTTCGGGAACTTTGAGACAGGTGCTGCATGGCTGTCGTCAGCTCGTGTT
+
CCCCCGGGGGDFDEFFGCF<<FFCCFGDGCCE<CFFGGGGGFCFFGFGGGG,8EFDGGGGCFFG9E8,C<CD,BFFGEGGG8FB@EGG,?F?E@:FFC9CCFGGDGCDGDBFCEGGGEF:7=>@:+=DB<FFGFD<,8DAFGGGGGDF,@<7@C**>FE@*=BAFGG<CB*2C@GFGGG,CFGGGGCFF,,1<:A:C?8?:E8*8CGGGGGGGGGF6EG8FC+2+<+*2?5@E?@+<C88*<9+<CGG+2*0<@GGCEDCC5++3ACGF+2:;EDGGGDGFC=E6>A6;A88CF9+*:5:C
@M01751:259:000000000-C669V:1:1102:23141:16687 1:N:0:AGAGTC
ACCGTAACAGGATTAGATACCCTGGTAGTCCACGCCGTAAACGATGTCAACTAGCCGTTGGGAGTCTTGAACTCTTAGTGGCGCAGCTAACGCATTAAGTTGACCGCCTGGGGAGTACGGCCGCAAGGTTAAAACTCCAATGAATTGACGGGGGCCCGCACAAGCGGTGGAGCATGTGGTTTAATTCGAAGCAACGCGAAGAACCTTACCAGGCCTTGACATCCAATGAACTTTCCCGAGATGGATTGGTGCCTTCGGGAACATTAAGACAGGTGCTGCATGGCTGTCGTCAGCTCGTGTC
+
CCCCC@EFGFF<FEFECCFEFFFD8FF9FECFFEFDEGGGCG@FGFF,6@FFFCFDFB7@CFFCFG9C<FFDAE9FF<FFFCFEGEDFGFGGEC@BE9AEA<?FFCFGG7BB:+CFFE+C+@FEFGGC<FBDF9,,,,5<F,CF<5=FFB::7:CFGGFCFEGFFEG1*<CC8CBF;,<<FEGFF,2<,,**<<C:7*:F856C8::@+<+<E5886:C<<C+03<CCFCGFGF+++;8C8FF?8C+:CF5C;<:98ED55**2<+2:<+288+0++<+3+<=*8;CC5A*;?698*/72*
@M01751:259:000000000-C669V:1:1102:4245:16749 1:N:0:AGAGTC
ACCGTAACAGGATTAGATACCCTGGTAGTCCACACCGTAAACGTTGGGCGCTAGGTGTGGGATCCATTCCACGGTTTCTGTGTCGTAGCTAACGCATTAAGCGCCCCGCCTGGGGAGTACGGCCGCAAGGCTAAAACTCAAAGGAATTGACGGGGGACTGCACAAGCGGTGGAGCATGTGGTTTAATTCGAAGCACAGCGCAGAACCTTACCAGCGTTTGACATGTCCGGACGATTTCCAGAGATGGATCTCTTCCCTTACGGGCCTGGAACACAGGTTCTGCATGGCTGTCGTCAGCTCG
+
C@CCCFGGGGG8<FFGGGGFEFFGFFGFFFGGGGGDCGGGGGCCEA@CGGG>FCG<FFGG>FFCEG9DEEFGFCD@,EFGF,FG@FF@E9EFGGGDEECE9FGGGGE@FG7CF+4F>BAF@@FF@F7FFD+3<DFD9=ADCFFGGFGFGDFCFED75>,>FGGGGDDGG1:=C,CFCCCCFCCF@FGFFGGG7FC++2*=FEEGC+<>FFC@E6;5**/;?C7CE9CCCECE?ECFFFD7C@58@C+;+<+3<FGG6C+++2*2*8;**2<?GG88*C+<3<+<++*;***+2:;FCG7</
@M01751:259:000000000-C669V:1:1102:25226:16796 1:N:0:AGAGTC
ACCGTAACAGGATTAGATACCCTGGTAGTCCACGCCGTAAACGATGAATGCCAGCCGTTGGCCTGCTTGCAGGTCAGTGGCGCCGCTAACGCATTAAGCATTCCGCCTGGGGAGTACGGTCGCAAGATTAAAACTCAAAGGAATTGACGGGGGCCCGCACAAGCGGTGGAGCATGTGGTTTAATTCGAAGCAACGCGCAGAACCTTACCATCCCTTGACATGGCATGTTACCTCGAGAGATCGGGGATCCTCTTCGGAGGCGTGCACACAGGTGCTGCATGGCTGTCGTCAGCTCGTGTCG
+
CCCCCGGGGGGGGGGGGGGGGGGGGGGGGDDFGGGGGGGGGGGGGGGGGGGGGGGGGGGGGGGGGGGGGGGGGFGGGGGGGGGGGGGGGGGGGGGGGGGGGGGGGGGGGGGGCFGGFGGGGGGGGGGGGGGGGGGGGGDGGGGGGGGGGFEGF*>FGGGGGGGGGGEGGCFGGFGFGGFGGGGGGGGGGGGGCGDFC@FGEGGGCFGGGGGFFGGGGGGFFGGGGGGGGGGGGGCEGFGCGGGGEGGGGG7FGGGGGGG>E*;CEDCGGDFFFDGCGGGGGGGGGGGGG5F567<CCFGGG
@M01751:259:000000000-C669V:1:1102:14264:16854 1:N:0:AGAGTC
ACCGTAACAGGATTAGATACCCTGGTAGTCCACGCCGTAAACGATGAATGCTAGCTGTTGGGGTGCTTGCACCGCAGTAGCGCAGCTAACGCTTTAAGCATTCCGCCTGGGGAGTACGGTCGCAAGATTAAAACTCAAAGGAATTGACGGGGGCCCGCACAAGCGGTGGAGCATGTGGTTTAATTCGAAGCAACGCGCAGAACCTTACCATCCCTTGACATGTCGTGCCATCCGGAGAGATCCGGGGTTCCCTTCGGGGACGCGAACACAGGTGCTGCATGGCTGTCGTCAGCTCGTGTCG
+
CCCCCGGGGGGFGGGGGGGGGGGGGGGGGGGGGGGGGGGGGGGGGGGGGGGGGGGGGGGGGGGGGGGGGGGGGGGGGGGGGGGGGGGGGGGGGGGGGGGGGGGGGGGGGGGGGGGGGGGGGGGGGGGGGGGGGGGGGGGGGGGGGGGGGGGGGGEGFGGGGGGGGGGGGFGGGGGGGGGGGGGGGGGGGGGGGGGGGGGGGGGGGGGGGGGGGGGGGGGGGGGFFFAEGGGGGGGGGCGFGGCCEGGEGFFGGGFGGGGGDDGGGGGGGGGGGGGGGGG?:FGGD*<FFE5>CFGGGF=C=
@M01751:259:000000000-C669V:1:1102:12216:16855 1:N:0:AGAGTC
GTCAAACGTCATCCCCACCTTCCTCCGGTTTATCACCGGCAGTCTCCTTTGAGTTCCCGACCGAATCGCTGGCAACAAAGGATAAGGGTTGCGCTCGTTGCGGGACTTAACCCAACATTTCACAACACGAGCTGACGACAGCCATGCAGCACCTGTCTCACGGTTCCCGAAGGCACTAAGGCATCTCTGCCGAATTCCGTGGATGTCAAGAGTAGGTAAGGTTCTTCGCGTTGCATCGAATTAAACCACATGCTCCACCGCTTGTGCGGGCCCCCGTCAATTCATTTGAGTTTTAACCTTT
+
CCCCCGGGGGGGGGGGGGGGGGGGGGGGGGGGGGGGGGGGGGGGGGGGGGFGGGGGGGGGGGG888BCFFGGGEGFGGGGGGGGGGGGGG>FGGGGGGGGGGGGGGGFGFGGGGGGGGGGGGGGGGGGGGGGGGGGGGGGGGGGGGGGGGGGGGGGGGGFGGGGGGGGGGGGGGGGGGGGGGGGGGGGGGGEGGGGGGGGGGGGFGGGGGGGGGGGGGGGGFGGGGGGEEGG8EFGGGGFGGGGGGGGGGG:FFGGCGGGGGE:C8FCDCEEGGGGGG5EGGG7FFGGCEGGGGGGDFGC+
@M01751:259:000000000-C669V:1:1102:20542:16867 1:N:0:AGAGTC
GTCAAACGTCATCCCCACCTTCCTCCGGTTTATCACCGGCAGTCTCCTTTGAGTTCCCGACCGAATCGCTGGCAACAAAGGATAAGGGTTGCGCTCGTTGCGGGACTTAACCCAACATTTCACAACACGAGCTGACGACAGCCATGCAGCACCTGTCTCACGGTTCCCGAAGGCACTAAGGCATCTCTGCCGAATTCCGTGGATGTCAAGAGTAGGTAAGGTTCTTCGCGTTGCATCGAATTAAACCACATGCTCCACCGCTTGTGCGGGCCCCCGTCAATTCATTTGAGTTTTAACCTTT
+
CCCCCGGGGGGGGGGGGGGGGGGGGGGGGGGGGGGGGGGGGGGGDGGGGGGGGGGGGGGGGGG@88BEFGGGGGGGGGGGGGGGFFGGGGGGGGGGGGGGGGGGGGGGGGGGGGGGGGGGGGGGGGGGGGGGGGFGGGGGGGGGGGGGFGGGGGGGGDGGGGGGGGGGGGD@EGFFGGGGDFGGGGGGGGGGGGEGGGGGGDGGGGGGGGFFGGGGGGGFGEFGGGGFGGGGGGFEGCECFGGGFGEGFGGGGGGGFGFDGGGGG6CEEEGGGGGGGED=EFGGGGGGGGGGGGGGGGFF+
@M01751:259:000000000-C669V:1:1102:19184:16882 1:N:0:AGAGTC
ACCGTAACAGGATTAGATACCCTGGTAGTCCACGCCGTAAACGATGTCAACTAGCCGTTGGGATCCTTGAGATCTTAGTGGCGCAGCTAACGCATTAAGTTGACCGCCTGGGGAGTACGGCCGCAAGGTTAAAACTCAAATGAATTGACGGGGGCCCGCACAAGCGGTGGAGCATGTGGTTTAATTCGAAGCAACGCGAAGAACCTTACCTGGCCTTGACATGCTGAGAACTTTCCAGAGATGGATTGGTGCCTTCGGGAACTCAGACACAGGTGCTGCATGGCTGTCGTCCGCTCGTGTC
+
CCCCCGGGGGEFGGGGGGGGGGGGGGGGGGGGGGGGGGGGGGGGGGGGGGGGGGGGGGGGGGGFEGGGGFGGGGGGGGGGGEEGGGGGGGGGGGGGGDFGGDGGGGGGDGGGGGGGGGGGDFGGGGGGFGGGGFFCFFF?FGGGGGGGF@FGGGGGGGGEBCGGGGGGGGFGGGFFFGGCFGGGGGGGGGGGGGGGGGGGGGGGGGGGGGGGGGGGGGGGGGFGGGGGG?+A@FGGGG9FC+<CFGGEGGGGGGGGGGEGGGGGGFGGGFGFCEGGGGGGGGFFCGGGGG*8:>;ED**:2
@M01751:259:000000000-C669V:1:1102:8879:16894 1:N:0:AGAGTC
GTCAAACGTCATCCCCACCTTCCTCCGGCTTATCACCGGCGGTTCCTTTAGAGTACCCAACTAAATGATGGTAACTAAAGGCGAGGGTTGCGCTCGTTGCGGGACTTAACCCAACATCTCACGACACGAGCTGACGACAGCCATGCAGCACCTGTGTTCCAGTCCCCGAAGGGAAGAGATCCATCTCTGGAAATCGTCCGGACATGTCAAACGCTGGTAAGGTTCTGCGCGTTGCTTCGAATTAAACCACATGCTCCACCGCTTGTGCAGGCCCCCGTCAATTCCTTTGAGTTTTAATCTT
+
CCCCCGC@FDCEGGGGGGEGFGGGGFGCCCGGGAFF<@F:FECGGFGGGGGGGGGGGFFCEF?DCDF@EFD6CEEFGGF<EECG@GGGF@GGDGGGGGDE>BEFGCFD?FGDE7FGADFGG<FFFFCEFEFGG@8+3<<C,<DC,FEGGFGGFFFDFCGD,,@B8FGD@71<<F<C<FFGGFGEB>?@FGF:FFGGGDFFGG:7::A0+<FFE5ECE::FFGDC9@CFGDEEG58+AC*;8EFG7CGGFGGCEF9AFEFFC:8CF8+AEGCDDGE*::CEC+<F+<999C5F+CCC@CFCG
@M01751:259:000000000-C669V:1:1102:16644:16901 1:N:0:AGAGTC
ACCGTAACCGGATTAGATACCCTGGTAGTCCACGCCGTAAACGATGGAAGCTAGCCGTTGGGGGATTTATCTCTCGGTGGCGCAGTTAACGCATTAAGCTTCCCGCCTGGGGAGTACGGTCGCAAGATTAAAACTCAAAGGAATTGACGGGGGCCCGCACAAGCGGTGGAGCATGTGGTTTAATTCGATGCAACGCGAAGAACCTTACCTACTCTTGACATCCAGAGAACTTAGCAGAGATGCTTTGGTGCCTTCGGGAACTCTGAGACAGGTGCTGCATGGCTGTCGTCAGCTCGTGTTG
+
CCCCCGGGGGGFGGGGGGGGGGGGGGGGGGGGGGGGGGGGGGGGGGGGGGGGGGGGGFGGGGGGGGGGGGG<FGGGGGGGGGGGGGGGGGGG=FGGGGGGGGGGGGGGGGGGGGGGGGGGGGGGGGGGGGGGGGGGGGGGGGGGGGGGGGGGGGGGGGGGGDGGGGGGGGGGGGGGGFCFGGGGGGGGGGGGGGGGGGGGGGGGGGGGGFGGGGGGGGGGGGGGGGGGGGGGGGGGGGGGFGGFGGFGGGGGGGGGGGGGGGGGFGCEGGGGGGGGGGGGGGGC5CFGGGGGG7EGCFCE*
@M01751:259:000000000-C669V:1:1102:4227:16904 1:N:0:AGAGTC
ACCGTAACAGGATTAGATACCCTGGTAGTCCACGCCGTAAACGATGTCGACTTGGAGGCTGTTTCCTTGAGAAGTGGCTTCCGGAGCTAACGCGTTAAGTCGACCGCCTGGGGAGTACGGCCGCAAGGTTAAAACTCAAATGAATTGACGGGGGCCCGCACAAGCGGTGGAGCATGTGGTTTAATTCGATGCAACGCGAAGAACCTTACCTGGCCTTGACATCCAGAGAACTTAGCAGAGATGCTTTGGTGCCTTCGGGAACTCTGAGACAGGTGCTGCATGGCTGTCGTCAGCTCGTGTT
+
CCCCCGGGGGGGFGGGGGGGGGFG?FGFFFFGGGGGD@FGGGDGFGGGGGGCGFFGFEGGEFGGGGGGGGGGFCFGGD8CFGGEGGGGGGGGGGGGGGGGGGGGGGDGG+CDEFGGGGGGGGGGEFGGGGGGGGGGGGGGGGFGGGDDGGGGGCEGGEECFGE<FGG7F7:FFF@FGFFF@FGGGGGGGC,<CFFGGGGGCEGGGGGFCGGGGFGGCCD<EGG??E?C6EFCCFF?FGGGGFC9CFFGFGGGGGGGC5CGGGGF77<9:CFFC9CFEGFEFFGF**;CEGFGEFF8E551:
@M01751:259:000000000-C669V:1:1102:11310:16929 1:N:0:AGAGTC
ACCGTAACAGGATTAGATACCCTGGTAGTCCACGCCGTAAACGTTGGGCGCTAGATGTAGGGACCTTTCCACGGTTTCTGTGTCGTAGCTAACGCATTAAGCGCCCCGCCTGGGGAGTACGGCCGCAAGGCTAAAACTCAAAGGAATTGACGGGGGCCCGCACAAGCGGCGGAGCATGCGGATTAATTCGATGCAACGCGAAGAACCTTACCAAGGCTTGACATACACCGGAAACGGCCAGAGATGGTCGCCCCCTTGTGGTCGGTGTACAGGTGGTGCATGGTTGTCGTCAGCTCGTGTC
+
CCCCCGGGGG,FFGGFFGGGGGGGGGGGGGGFGGGGGGGGGGGGGGGGGGGGGGEGEFFGGGGGGGGGGGGGGFGGGGGGGGGGGGGGGGGGGGGGGGGGGGGGGGGGGGGGGGEGGGFGGGGGGGGGGGGGGGFGGGGGGGGGGGGGGGGGGGGGGGGDFFGGGFGGGEGGEGGDGGGGG5?>GGGGGGCFFGGFGGGGGGGGGFGGGGGGGGFGGDGGGGGGFGGGGEGDG/@FGGGCFFFFGGGGGGDGGEGGGFFFGGGE>CCEFGGGGGGGGGGF9EGFGGGGGG=88@70;CE7*
@M01751:259:000000000-C669V:1:1102:5086:17035 1:N:0:AGAGTC
GTCAAACGTCATCCCCACCTTCCTCCGGTTTATCACCGGCAGTCTCCTTTGAGTTCCCGACCAAATCGCTGGCAACAAAGGATAAGGGTTGCGCTCGTTGCGGGACTTAACCCAACATTTCACAACACGAGCTGACGACAGCCATGCAGCACCTGTCTCACGGTTCCCGAAGGCACTAAGGCATCTCTGCCGAATTCCGTGGATGTCAAGAGTAGGTAAGGTTCTTCGCGTTGCATCGAATTAAACCACATGCTCCACCGCTTGTGCGGGCCCCCGTCAATTCATTTGAGTTTTAACCTTT
+
CCCCCGGGGGGGGGGGGGGGGGGGGGGGGGGGGGGGGGGGGGGGGGGGGGGGGGGGGGGGGG@EC:CCFFFGGGGGGGGGGGGGGGGGGGGGGGGGGGGGGGGGGGGGGGGGGGGGGGGGGGGGGGGGGGGGGGGGGGGGGGGGGGGGGGGGGGGGGGGAFGGGGGGGGGGGGGGGGGFGGGGGGGGGGGGGGEGGGGGGGGGGGGGGGF<FFFCFGGGGGFGGGGGGGGGGGEFC:8FGFGGGGGGGGGGFCGGGFEF5EEGGGGFEGCEEGGGGCGECGGGGGGGG9:FGGGDE9<EG+
@M01751:259:000000000-C669V:1:1102:22366:17040 1:N:0:AGAGTC
GTCAAACGTCATCCCCACCTTCCTCCGGTTTATCACCGGCAGTCTCCTTTGAGTTCCCGACCGAATCGCTGGCAACAACGGATAAGGGTTGCGCTCGTTGCGGGACTTAACCCAACATTTCACAACACGAGCTGACGACAGCCATGCAGCACCTGTCTCACGGTTCCCGAAGGCACTAAGGCATCTCTGCCGAATTCCGTGGATGTCAAGAGTAGGTAAGGTTCTTCGCGTTGCATCGAATTAAACCACATGCTCCACCGCTTGTGCGGGCCCCCGTCAATTCATTTGAGTTTTAACCTTT
+
CCCCCGGGGGGGGGGGGGGGGGGGGGG>FGGGGCFFFGGGGGGGGGGGGGGGGGGGGGGEGFG@8BCFGFFGG<FGGFGGGGGGGGGGGGGGGGGGGGG?FGDGGGGGGFGE@GGGGGGGGGGGGGGGGCFCFDFGEGGGGGGGGFFCFGG>FF@FGFC,>DFGGGFGGGGGDFGFGGGGFGGF?FFFCFC:FEGGGGGFGD>@7FGGGDGGFGGGCGGFGFFCGF?EGEGGG8:@E>FGGGGGGFCFFFE6E+<:EGGGGEEGG6EECCEGGGGG?5AEG?FGFGGGCFFGFFFFG7EGC
@M01751:259:000000000-C669V:1:1102:15284:17045 1:N:0:AGAGTC
GTCAAACGTCATCCCCACCTTCCTCCGGTTTATCACCGGCAGTCTCCTTTGAGTTCCCGGCATCACCCGCTGGCAACAAAGGATAAGGGTTGCGCTCGTTGCGGGACTTAACCCAACATTTCACAACACGAGCTGACGACAGCCATGCAGCACCTGTCTCAGAGCTCCCGAAGGCACCAAAGCATCTCTGCTAAGTTCTCTGGATGTCAAGAGTAGGTAAGGTTCTTCGCGTTGCATCGAATTAAACCACATGCTCCACCGCTTGTGCGGGCCCCCGTCAATTCATTTGAGTTTTAACCTT
+
CCCCCGGGGGGGGGGGGGGGGGGGGGGGGGGGGGGGGGGGGDFGGGGGGGGGGGGGGGGGGGGGGGGGGGGGGGGGGGGGGGGGGGGFDDFGGGGGGGGGGGGGGGGGGGGGGGGGGGGGGGGFGGGGGGGEGGGGGGGDFGGGGFGGGFGGGGFGGGAFGGGGGGGGGGDGCGGGGGGGGGGGGGGGGGGGGGGGGGGGGGGFGGFGGGGGDGGGGGGGGGGGGGGGGGGGGGGGGGGGGGGGGGGGGGGGGGG:CGGGGGGGCFCCCEGGGCGG>EEGGGGGGGGG7CFGFGGGGEGFG
@M01751:259:000000000-C669V:1:1102:19157:17089 1:N:0:AGAGTC
ACCGTAACAGGATTAGATACCCTGGTAGTCCACGCCGTAAACGATGTCGACTTGGAGGTTGTTCCCTTGAGGAGTGGCTTCCGGAGCTAACGCGTTAAGTCGACCGCCTGGGGAGTACGGCCGCAAGGTTAAAACTCAAATGAATTGACGGGGGCCCGCACAAGCGGTGGAGCATGTGGTTTAATTCGATGCAACGCGAAGAACCTTACCTACTCTTGACATCCACGGAATTCGGCAGAGATGCCTTAGTGCCTTCGGGAACCGTGAGACAGGTGCTGCATGGCTGTCGTCAGCTCGTGTT
+
CCCCCGGGGG?EGGFGGGGGFGGGGGGGGFGGGGGGGGGGGGGGGGGGGDGGGGGGGGGGFGGDEFGGGGGGFGGGFCFGGGGGGGGGGGGGGGGGGCGGGGGGGEGGGGCGGCFGFGFGGG@EECFFFGGADGGDGGGGGGGGGGFFGGGGEGGGGGG>CGGGGGGFDF:FGGGFCFF@FCFGDFG7?BFGGFGGGGGGGEFFGGGGGGGGFGGGGDFGGGGGGGGGDEE:CFFEDGGGGGGGCCFGGFGGGGGGGC>EEGFD*/8E90C85<CFGGGCFGGGGEGCEGGC5<+0;*1C=
@M01751:259:000000000-C669V:1:1102:11022:17131 1:N:0:AGAGTC
ACCGTAACAGGATTAGATACCCTGGTAGTCCACGCCGTAAACGATGTCGACTTGGAGGTTGTTCCCTTGAGGAGTGGCTTCCGGAGCTAACGCGTTAAGTCGACCGCCTGGGGAGTACGGCCGCAAGGTTAAAACTCAAATGAATTGACGGGGGCCCGCACAAGCGGTGGAGCATGTGGTTTAATTCGAAGCAACGCGAAGAACCTTACCAGGCCTTGACATCCAATGAACTTTCCAGAGATGGATTGGTGCCTTCGGGAACATTGAGACAGGTGCTGCATGGCTGTCGTCAGCTCGTGTC
+
CCCCCGGGGFFFGGGGGGGGFGGGGGGGGGGGGGGGGGGGGGGGGGGGGGGGGGGGGGGGGGGGGGGGGGGGGGGGGGGGGGGGGGGGGGGGGGGGGGGGGEGGGGGGGGGGGGGGGGGGGGGGGGGGFEGGGGGGGGGGGGGGGGGGGGGGGGGGGGGEGCFGFEGC@CFGFGFFFFGFFFGGGGGGGGGGGGGGG>EGGGFGGGGGGGGGGFGGGGGGGGFFGGGGGGFFGGGFGGF>EFFFGGGGGGGGGGGGGGG>EGGGGCGCFFGFFFFGGC??FGFF@8;CGGGGG?CFD55C*
@M01751:259:000000000-C669V:1:1102:27485:17140 1:N:0:AGAGTC
GTCAAACGTCATCCCCACCTTCCTCCGGTTTATCACCGGCAGTCTCCTTTGAGTTCCCGACCGAATCGCTGGCAACAAAGGATAAGGGTTGCGCTCGTTGCGGGACTTAACCCAACATTTCACAACACGAGCTGACGACAGCCATGCAGCACCTGTCTCACGGTTCCCGAAGGCACTAAGGCATCTCTGCCAAATTCCGTGGATGTCAAGAGTAGGTAAGGTTCTTCGCGTTGCATCGAATTAAACCACATGCTCCACCGCTTGTGCGGGCCCCCGTCACTTCATTTGAGTTTTAACCTTG
+
CCCCCGGGGGGGG<FFGGGGGGGGGGGGGGGGGGGGGGGGGGGGGGGGGGCFGGGGGGGGGGG@888CFFGEGFFGGGFGGGGGGGGGFFGGGGGGGGGGGGGGGGGG9?EEGGGGGGGGGGGGFCFGGGGGGGGGGGGGCGGGGGGGCGGGGGGGGACFGGGFGGGFGGGG7CFD,FF@FGGGGGGGGGGGGGGGCFCF7CCFGFGGGGGG9FFGFGGGGGEGGGGGGGGGGGGGGCCFGGGGGFGGGGGFDCEE::FEDCGFE6EEG*:CEE**2CG*0+00<970+*<9F908@<:++
@M01751:259:000000000-C669V:1:1102:6345:17198 1:N:0:AGAGTC
ACCGTAACAGGATTAGATACCCTGGTAGTCCACGCCGTAAACGATGTCGACTTGGAGGTTGTTCCCTTGAGGAGTGGCTTCCGGAGCTAACGCGTTAAGTCGACCGCCTGGGGAGTACGGCCGCAAGGTTAAAACTCAAATGAATTGACGGGGGCCCGCACAAGCGGTGGAGCATGTGGTTTAATTCGATGCAACGCGAAGAACCTTACCTACTCTTGACATCCACGGAATTTGGCAGAGATGCCTCAGTGCCTTCGGGAACCGTGAGACAGGTGCTGCATGGCTGTCGTCAGCTCGTGTT
+
CCCCCGGGGGGGGGGGGGGGGGGGGGGGGFGGGGGGEGGGGGDGGGGGGF7FGGGGFGGGGGGGGCGGFGGGGGGGGGGGGDFCFEGGGGGG+@=F@DFCFEGGGGGGEFCGGGGGGGGG>FDCCEEFFFGGGGGDFGGDFGGG9FCGGGG>EGGFGE:CFGFFGGEC:F7CEFFGGGG,1FG7?C<F,?CEGGGGGGGGG5F6FGGFGGGFFGGGGGFF@ECFGGGGGGCFG?FGC8@>*@EGFGGFFGFEFFGGGCEEGGFGG58EEFGGFGGGGGFGGG*/;EF6*;CFGF9@EGG*7
@M01751:259:000000000-C669V:1:1102:20467:17254 1:N:0:AGAGTC
GTCAAACGTCATCCCCACCTTCCTCCGGTTTATCACCGGCAGTCTCCTTTGAGTTCCCGGCATCACCCGCTGGCAACAAAGGATAAGGGTTGCGCTCGTTGCGGGACTTAACCCAACATTTCACAACACGAGCTGACGACAGCCATGCAGCACCTGTCTCAGAGCTCCCGAAGGCACCAAAGCATCTCTGCTAAGTTCTCTGGATGTCAAGGCCAGGTAAGGTTCTTCGCGTTGCATCGAATTAAACCACATGCTCCACCGCTTGTGCGGGCCCCCGTCAATTCATTTGAGTTTTAACCTT
+
CCCCCGGGGGGGGCEGGGGGGGGFGGGGGGGGGGGGGGGGDGGGGGGGGGGGGGGGGGGDGGGFGGGGGGGDEGGGGGGGGGGGGGGGGGGGGGGGGGGGGGGGGEGGGGGGGGGGGGGGGGGGGGGGGGGGGGGFGGDEEEFGGGGGFCFFGGGGGGGGGGGGGGGGGGGGEGGFGGGGGGGGGGFGGGGGGDGGGGGGGGGGGGGGGGBFGGGGGGGGGG@FGGGGFEDFGEGGGFEGGGGGGGGGGGEF?FCFCFGC:CEGGGFG=EEEGEEGDEEDCCEGGC@:C?@7<CGFGGGGG
@M01751:259:000000000-C669V:1:1102:17248:17256 1:N:0:AGAGTC
ACCGTAACAGGATTAGATACCCTGGTAGTCCACGCCGTAAACGATGTCGACTTGGAGGTTGTTCCCTTGAGGAGTGGCTTCCGGAGCTAACGCGTTAAGTCGACCGCCTGGGGAGTACGGCCGCAAGGTTAAAACTCAAATGAATTGACGGGGGCCCGCACAAGCGGTGGAGCATGTGGTTTAATTCGATGCAACGCGAAGAACCTTACCTACTCTTGACATCCAGAGAACTTAGCAGAGATGCTTTGGTGCCTTCGGGAACCGTGAGACAGGTGCTGCATGGCTGTCGTCAGCTCGTGTT
+
CCCCCGGGGGGGGGGGGGGGGGGGGGGGGGGGGGGGGGGGGGGGGGGGGGGGGGGGGGGGGGGGGGGGGGGGGGGGGGGGGGGGGGGGGGGGGGGGGGGGGGGGGGGGDGGGGGGGGGGGGGEFGGGGGGGGGGGGGGGGGGGGGGGGGGGGGGGGGGGEGGGGGGGFGGGGGFAAFCFCFGGDFFGGGGGGGGGGGGCGGEFGGGGGGGFGGGGGGGGGGGGGGGFFGGGGGGGGGGGGDGGGGGD:C@FFGGEGGGGGGG5*AFFGGFGFGF6CFCFFGFGGFGGGG*;CEEGGGGF=6
@M01751:259:000000000-C669V:1:1102:25896:17382 1:N:0:AGAGTC
ACCGTAACAGGATTAGATACCCTGGTAGTCCACGCCGTAAACGATGTCAACTAGCCGTTGGAATCCTTGAGATTTTAGTGGCGCAGCTAACGCATTAAGTTGACCGCCTGGGGAGTACGGCCGCAAGGTTAAAACTCAAATGAATTGACGGGGCCCGCACAAGCGGTGGAGCATGTGGTTTAATTCGAAGCAACGCGAAGAACCTTACCAGGCCTTGACATGCCGAGAACTTTCCAGAGATGGATTGGTGCCTTCGGGAACTCTGACACAGGTGCTGCATGGCTGTCGTCAGCCTGTGTCG
+
CCCCCGGGCFFGCFGGFGGDGFGGGDFGFGGFG;FGGGDCFFGGGGGGGGGGGGGGG7@7D,CFFGG9FGGGGGG9FGGFCEB:FFGGGCFGDDEGEGGGG9FG9FDGGGGGDFGGGGGDCEECDGG@=FFGGGGFDGDFGFGCCDAFFEEGD7FGGGGG7D>73C>FFB>F*,8>,?@FGGGGGFFG8B7<<F*7<FEF7,+=EFGFGC:<<FEBF++0+<C+**88C<CGGEFFE@8@7@FF79EF+*3;<@FGGG>8>8+A+00<6*/*<+<C79+<+8*:E;AF8*;CEC**3<0+*
@M01751:259:000000000-C669V:1:1102:24535:17411 1:N:0:AGAGTC
ACCGTAACAGGATTAGATACCCTGGTAGTCCACGCCGTAAACGATGAATGCTAGCTGTTGGGGTGCTTGCACCGCAGTAGCGCAGCTAACGCTTTAAGCATTCCGCCTGGGGAGTACGGTCGCAAGATTAAACCTCAAAGGAATTGACGGGGGCCCGCACAAGCGGTGGAGCATGTGGTTTAATTCGAAGCAACGCGCAGAACCTTACCTTCCCTTGACATTTCTTGCCATCCGGAGAGATCCGGGGTTCCCTTCGGGGCCCCGAACACAGGTGCTGCATGGCTGTCGTCAGCTCGTGTCG
+
CCCCCGGGGGGGGGGGGGGGGGGGGGGGGGGGGGGGGGGGGGGGGCGGGGGGGGGGGGGGGGGGGGGGGGGGGGGGGGGFGGGGGGGGGGGGGGGGGGGGGGGGGGGGGGGE44+,,BC?CECFE=@FEGGG<8>,FFDGFG8FF99<C@FG@EF>CGGCFC7,>C87F*,88,38FCFGBF;<FFCF8<@FF:<CECFCG+*8C<9CF+0<C:CC:70+0+<@+++<8C:EC8**1**/0A@FGG5>82A<C:6;CE>***/28?>:8*;5<@6@:C8+@08?>;A**2;*20+/*/1**
@M01751:259:000000000-C669V:1:1102:23922:17480 1:N:0:AGAGTC
GTCAAACGTCATCCCCACCTTCCTCCGGTTTGTCACCGGCAGTCTGCTTAGAGTGCCCACCATGATGTGCTGGCAACTAAGCATAAGGGTTGCGCTCGTTACGGGACTTAACCCAACATCTCACGACACGAGCTGACGACAGCCATGCAGCACCTGTGTCTGAGTTCCCGAAGGCACCAATCCATCTCTGGAAAGTTCTCAGCATGTCAAGGTCAGGTAAGGTTCTTCGCGTTGCTTCGAATTAAACCACATGCTCCACCGCTTGTGCGGGCCCCCGTCAATTCATTTGAGTTTTAACCTT
+
CCCCCGGGGGGGGGGGGGGGGGGGGGGGGGGGGGGGGGGG@FGGGGGGGGFGGGGGGGGGGGGGGGGGGGGGGDGFFGGGGGGGGGGGGGGFGGGGGGEGGGGGGGGGGGFGFGGGGGGGFGGGGGGGGGGGGGFGG7FGGGGGGGGGDFFDDGGFFGGGGGGFGFGGGGGGGGGGGGGGGGGGGGGGGGGGGGGG9CGGGGGGGFFCFFFFFE:<?F9FGFCFGGGG7FFGGGGGGGCGCFFGGGGGGGFGCFGGGFGGGGDE8C0C=E5?EEGGGCEGEFG7+9+<C9@CCGGGGGFFE
@M01751:259:000000000-C669V:1:1102:16300:17484 1:N:0:AGAGTC
GTCAAACGTCATCCCCACCTTCCTCCGGTTTATCACCGGCAGTCTCCTTTGAGTTCCCGACCGAATCGCTGGCAACAAAGGATAAGGGTTGCGCTCGTTGCGGGACTTAACCCAACATTTCACAACACGAGCTGACGACAGCCATGCAGCACCTGTCTCACGGTTCCCGAAGGCACTAAGGCATCTCTGCCGAATTCCGTGGATGTCAAGAGTAGGTAAGGTTCTTCGCGTTGCATCGAATTAAACCACATGCTCCACCGCTTGTGCGGGCCCCCGTCAATTCATTTGAGTTTTAACCTTT
+
CCCCCGGGGGGGGGGGGGGGFGGGGGGGGGGGGGGGGGGGGGGGGGGGGGGGDFGGGGGGGGG@88BFG@FFGGGGGGGGGGGGGGGGGGGGGGGGGGGGGGDGGFGGGFFFEFGGGGGGGGGGGGGGGGGGGGGGGGGGGGGGGGGGGGGGGGGGGGGGGGGGECGGGGGDGGCGGGGGFFGGF9CFGGGGGDGGGGGGCCFGGFEFGGGGGGGGGGGGGFGCCFFGGGGGGGGFGGGFGGGGGGGGGGGFGFGGCGGGGGGGGCFG=5C*:?EECEE*++:CFGGF9CGC:C@8@CFG+
@M01751:259:000000000-C669V:1:1102:18987:17521 1:N:0:AGAGTC
GTCAAACGTCATCCCCACCTTCCTCCGGTTTATCACCGGCAGTCTCCTTTGAGTTCCCGACCGAATCGCTGGCAACAAAGGATAAGGGTTGCGCTCGTTGCGGGACTTAACCCAACATTTCACAACACGAGCTGACGACAGCCATGCAGCACCTGTCTCACGGTTCCCGAAGGCACTAAGGCATCTCTGCCGAATTCCGTGGATGTCAAGAGTAGGTAAGGTTCTTCGCGTTGCATCGAATTAAACCACATGCTCCACCGCTTGTGCGGGCCCCCGTCAATTCATTTGAGTTTTAACCTTT
+
CCCCCGGCFGGGGGGGGGGGGGGGGGGGGGGGGGGGFGGGGGGGGGGFEFFGFGGGGGGGGGE@88BCF8@CGFFGGGGGGGGGF9FEGGGGGGGGGGCEFEFEEGGGFGEEGDGGFGGGGGGGGGGGGDGGGGGG+FFGGGGGGCCGAFEGGFCFGGGFECCFFGGGGGEGGGGGFGGC8BCFGGGC,:F@FDGFGGGGGEEGFGGGFB,=FFFFGGGGGFGGGGGGGGGG5CFGGGGGGGCGFDCEFGGFGF78+0;:E>EGGDGGGDGEE>EGG::EGGFGFFGFFFFCFC7CFCGF+
@M01751:259:000000000-C669V:1:1102:4112:17564 1:N:0:AGAGTC
ACCGTAACAGGATTAGATACCCTGGTAGTCCACGCCGTAAACGATGTCGACTTGGAGGTTGTTCCCTTGAGGAGTGGCTTCCGGAGCTAACGCGTTAAGTCGACCGCCTGGGGAGTACGGCCGCAAGGTTAAAACTCAAATGAATTGACGGGGGCCCGCACAAGCGGTGGAGCATGTGGTTTAATTCGATGCAACGCGAAGAACCTTACCTACTCTTGACATCCACGGAATTTGGCAGAGATGCCTTAGTGCCTTCGGGAACCGTGAGACAGGTGCTGCATGGCTGTCGTCAGCTCGTGTT
+
CCCCCGGGGGGGGGGGGGGGGGGGGGGGGGGGGGGGGGGEGGGGGGGGGFGGGGGGGGGGGGGGGGGGGGGGGGGGGGGGGGGDGGGGGGGGGGGGGGGGGGGGGGGGGGGGGGGGGGGGGGGGGGGGFFGGGGGGGGGFGFCGFGGGGGGGGGGGGGG:FDGGGGGEGGGGGGGGGGGGFGGGGGGGGGGGGGGGGGGGGGGGGGGGDFGGGFGGGGGG?@FEEGGGGGGGGGGGGGGGGGGGGGGGGGGGGGGGGGGGGGGGGGGGGGGGGGGGGGFGFG6=FGGCFGGGGGFGGGF=6
@M01751:259:000000000-C669V:1:1102:10719:17593 1:N:0:AGAGTC
ACCGTAACAGGATTAGATACCCTGGTAGTCCACGCCGTAAACGATGTCGACTTGGAGGTTGTTCCCTTGAGGAGTGGCTTCCGGAGCTAACGCGTTAAGTCGACCGCCTGGGGAGTACGGCCGCAAGGTTAAAACTCAAATGAATTGACGGGGGCCCGCACAAGCGGTGGAGCATGTGGTTTAATTCGATGCAACGCGAAGAACCTTACCTACTCTTGACATCCACGGAATTCGGCAGAGATGCCTTAGTGCCTTCGGGAACCGTGAGACAGGTGCTGCATGGCTGTCGTCAGCTCGTGTT
+
CCCCCGGGGFGFFGGGGGGGGGGGGGGGGGGGGGGGEGGGGGGGGGGGGCGGGGGGGGGGGGGGGGGGGGGGGGGGGGGGGGGGGGGFGFGGGGGGGGGGGGGGGGGGGGGGGGGGGGG@CGGGGGGGGGGGGGGGGGGGGFGGGGGGGGGGGGGEGGGGCCGGGC@BBB@FGGCF:BFEFGFGGGGGGGGGGGGG:5CCCCFGG>EGGGGGGFGFGGGGGGGGGGGGGGFCEFF5>EGGGGGGGGGFGGCGGGGGGGGGGGG5*;8*9C8C59?8<FFGGFGDFC*3*;8>C<:E5/>:6
@M01751:259:000000000-C669V:1:1102:13425:17601 1:N:0:AGAGTC
GTCAAACGTCATCCCCACCTTCCTCCGGTTTATCACCGGCAGTCTCCTTTGAGTTCCCGACCGAATCGCTGGCAACAAAGGATAAGGGTTGCGCTCGTTGCGGGACTTAACCCAACATTTCACAACACGAGCTGACGACAGCCATGCAGCACCTGTCTCACGGTTCCCGAAGGCACTAAGGCATCTCTGCCGAATTCCGTGGATGTCAAGAGTAGGTAAGGTTCTTCGCGTTGCATCGAATTAAACCACATGCTCCACCGCTTGTGCGGGCCCCCGTCAATTCATTTGAGTTTTAACCTTT
+
CCCCCGGGGGGGGGGFGGGGGGGGGGGGGGGGGGGGGGGGGGGGGGGGGGGGGGGGGGGGGGG@@BCFGDGEG8FGGGGGGGGGGGGGGGDGGGGGGGGGGGGDGGGGGGGGGGGGGGGGGGGGGGGGGGGGGGGGGGGGGGGGGGGGGGGGGGGGGGGGGGGGGGGGGGGGGGGGGGGGGGGGGFGGGGGDG:FEGGGGGGDGFFGGGGGGGGGGGGGGGFFGGGGGGGGGGDGFGGGGGFGGGGCFCFGGGFGGGCF8CGCFFEGC5EGGGGGGEG*?GFF+<FGDCCGGGGGGFFCG:
@M01751:259:000000000-C669V:1:1102:4667:17658 1:N:0:AGAGTC
GTCAAACGTCATCCCCACCTTCCTCCGGTTTATCACCGGCAGTCTCCTTTGAGTTCCCGACCGAATCGCTGGCAACAAAGGATAAGGGTTGCGCTCGTTGCGGGACTTAACCCAACATTTCACAACACGAGCTGACGACAGCCATGCAGCACCTGTCTCACGGTTCCCGAAGGCACTCAGGCATCTCTGCCAGATTCCGTGGATGTCAAGAGTAGGTAAGGTTCTTCGCGTTGCATCGAATTAAAGCACATGCTCCACCGCTTGTGCGGGCCCCCGTCAATTCATTTGAGTTTTAACCTTT
+
-6AC@FCCFGEFGAFGGGGCFGGGFGGGFEC9FEE6<,:FEFFGFGACEGGFGFGGGGG7@@@@788EFCCE=E<<<<EG<CE<FFFGAFFGFGGGGD@=+@7:FEGGCCFGECGGGGC<FGGFG@FC@C@FFGGGC+>+<,8D>FFGFGF@FFFCFA,,@BF@G:EF>CGGDC>A@CFFFCFEC<FFGAEFFFGG,?FE7E4F:CEFFD,2<,>F<F99F,C:,?<BFGG>E89+<?F8+;FGG+<@C@7+<<<CE>G>?88CC6<*::5C*CEC/::/<+0+<<C?<*+<C++<@+<::
@M01751:259:000000000-C669V:1:1102:12754:17664 1:N:0:AGAGTC
ACCGTAACCGGATTAGATACCCTGGTAGTCCACGCCGTAAACGATGTCGACCTGGAGGTTGTTCCCTTGAGGAGTGGCTTCCGGAGCTAACGCGTTAAGTCGACCGCCTGGGGAGTACGGCCGCAAGGTTAAAACTCAAATGAATTGACGGGGGCCCGCACAAGCGGTGGAGCATGTGGTTTAATTCGATGCAACGCGAAGAACCTTACCTACTCTTGACATCCACGGAATTCGGCAGAGATGCCTTAGTGCCTTCGGGAACCGTGAGACAGGTGCTGCATGGCTGTCGTCAGCTCGTGTT
+
CCCCCGGGGGDEFEFFGGGGCGGGGGGGGGGGGGGGGGGGGGGGFGGGGGGGGGGGGGGGGGGGGG9FCFGGGGGEGEGFGGGEEGGGGEGGGGGGGGGGGGGGGDGGGGGF7FGGGGGGGGGGGG@FFEGGGG9DFGGFFAFFGCGGGGDGEGGFGGG:FGGGGGGGGG7CGGGG:EG<FGGFFF9F:,?ECFGGDCEGGGGGGGGGGFFGFF<EGGGGG?FGGGEEGDGGGGG58C8CFGGGGGFCGGGGGGFFGGGGGGG>C5F>FGCGGFFEGGGGGC8CCE@EE>CCE?9FEGFGG
@M01751:259:000000000-C669V:1:1102:16709:17750 1:N:0:AGAGTC
ACCGTAACCGGATTAGATACCCTGGTAGTCCACGCCGTAAACGACGTCGACTTGGAGGTTGTTCCCTTGAGGAGTGGCTTCCGGAGCTAACGCGTTAAGTCGACCGCCTGGGGAGTACGGCCGCAAGGTTAAAACTCAAATGAATTGACGGGGGCCCGCACAAGCGGTGGAGCATGTGGTTTAATTCGATGCAACGCGAAGAACCTTACCTACTCTTGACATCCACGGAATCTGGCAGAGATGCCTTAGTGCCTTCGGGAACCGTGAGACAGGTGCTGCATGGCTGTCGTCAGCTCGTGTT
+
CCCCCGGGGGGGGGGGGGGGFG@FGFGGGGGFGGGGGGGGGGGGGG@:FGDCFGFC@FGGGEEFGGG,EFFGFGGGGGGF<FFFGGGGGAFGGGGGGGFGGGGGGGGGGGGGCCGGGGGGGGGGGGGG<FEGFFGGGCFCEGGEFFGFEGEGGG>FGGGGGGGGGGGGGGFGGG9?FGGGGGGGGGGGG?FCFG?5?CEGEEGGGGGGGFGGGGGGGGGGFCCCEGGG5?C@FCGGGCCE67@7ACEGGG7@FGGGGCCE>5;EGGG8EGGGFGG6<EGGGGGGGGGGGFCCEF:?=>C7F
@M01751:259:000000000-C669V:1:1102:28377:17809 1:N:0:AGAGTC
ACCGTAACAGGATTAGATACCCTGGTAGTTCACGCCGTAAAAGATGTTAACTAGCTGTCCGGGGACATGGTCGTTGGGTGGAGCAGCTAACGCATTAAGTAATCCGCCTGGGGCGTACGGTAGCAAGATTAAAACTCACAGGAATTGACGGGGGCATGCACAAGCGGCGGCGCATGTGGTTTAATTCGAAGCAACGCGCAGAACCTTACCAGCGTTTGACCTGTCCGGACGATTTCCAGAGATGGACCTCTTCTCTTCGGGGACTGGAACACCGGTCCTGTTTGGCGGTCGTCAGCCCGTG
+
C@CC-FC7@CC,6CFFA<FFGGCFFFAEF-CCE<,CCCFDF<<@CE,CCECCF<EECFFF:CE>6@,,:CFF+@7@E7@CC6,C,CCC6C,=F@,8?5C<,C,,C=<++4++++8+==:+B+4FF,DE,CC,A,CB99=,CFF8AFDDD+>F77@*8<>B:>C<CFC7<**4<<C<?9CFECC9CC9;9,;*888?*:*2:2<8:8CCGFEEFGGCC5C+0+2+3<C*/:8*:/:C9C<+*89<0;+0*09C7+09:982*:>56:*;0+8*8:=2*2+<0++2?+**2*2:C/;+*/**1
@M01751:259:000000000-C669V:1:1102:27789:17869 1:N:0:AGAGTC
ACCGTAACAGGATTAGATACCCTGGTAGTCCACGCCGTAAACGATGAATGCCAGCCGTTGGCCTGCTTGCAGGTCAGTGGCGCCGCTAACGCATTAAGCATTCCGCATGGGGAGTACGGCCGCAAGGTTAAAACTCAAATGAATTGACGGGGGCCCGCACAAGCGGTGGAGCATGTGGTTTAATTCGATGCAACGCGAAGAACCTTACCTACTCTTGACATACACGGAATTCGGCAGAGATGCCTTAGTGCCTTCGGGAACCGTGAGACAGGTGCTGCATGGCTGTCGTCAGCTCGTGTTG
+
CCCCCGGGGGFGDDFC9FGGGGGFCFFGGGGGGGGGGGGGGGGDFGFGGGGGGGGFCGG@FGACCFGGGFFEFFE<CFGGDGGG7CG7FFGGCGGF,E,CFAEFGD=FFECCECEGEFGDGGGGGE+8AFGEGGFFDDF9FAFGGGGFGDCEEG>GC>5>@FFCGGGGGGC8C9,8@AF:A:F@F9FFGGG9FFF7FEGGGGGGGE<8<7@FCFFGGGG9F:ECC8CGDEC7CGGCG5**<CCCC+@E@F7<FFFGC8CGGGGG5*:@F?F5:CC?F++39EG?C86*;CC88+8C*:A7=
@M01751:259:000000000-C669V:1:1102:8220:17875 1:N:0:AGAGTC
ACCGTAACCGGATTAGATACCCTGGTAGTCCACGCCGTAAACGATGTCGACTTGGAGGTTGTGCCCTTGAGGCGTGGCTTCCGGAGCTAACGCGTTAAGTCGACCGCCTGGGGAGTACGGCCGCAAGGTTAAAACTCAAATGAATTGACGGGGGCCCGCACAAGCGGTGGAGCATGTGGTTTAATTCGATGCAACGCGAAGAACCTTACCTGGCCTTGACATCCAGAGAACTTAGCAGAGATGCTTTGGTGCCTTCGGGAACTCTGAGACAGGTGCTGCATGGCTGTCGTCAGCTCGTGTT
+
CCCCCGGGGGGGGGGGGGGGGGFGGGGGGGGGGGGGGGGGGGGGGGGGGGGGGGGGGGGGGGGGGGGGGGGGGGGGGGGGGGGGGGGGGGGGGGGGGGGGGGGGGGGGGGGGGGGGGGEEGGGGGGGGGGGGFGGGGGGGGGGGGGFGGEGGGGGGDGGDGGFGGGGGDGGDFGGGGFGGGGGGGGGGGGGGGGGGGGGGGGGGGGGGGGGGGGGGGGGGGGGFFGGGGGGGGGGGFGGGGGFFGGGGGGGGFGGGFGGGGGFGGGGGGGGGGGGGGGGGGGFGGGGDGGFGGGCFGGGGF
@M01751:259:000000000-C669V:1:1102:11918:17929 1:N:0:AGAGTC
ACCGTAACAGGATTAGATACCCTGGTAGTCCACGCCGTAAACGATGATAACTAGCTGTCCGGGGACTTGGTCTTTGGGTGGCGCAGCTAACGCATTAAGTTATCCGCCTGGGGAGTACGGTCGCAAGATTAAAACTCAAAGGAATTGACGGGGGCCTGCACAAGCGGTGGAGCATGTGGTTTAATTCGAAGCAACGCGCAGAACCTTACCAGCGTTTGACATGTCCGGCCGATTTCCAGAGATGGATCTCTTCCCTTCGGGGACTGGAACACAGGTGCTGCATGGCTGTCGTCAGCTCGTT
+
CCCCCGDCGFE@FFEGFGGFCGGD@FFGEEEFGEEGGGE;DCCEC-FFCCCFF9@EFGGE@FFCGC<ECFGEFG9,@:68CFCECFDGCFFG@EFCFEAFCCCGGDGED@C7FCFFEFE7F::C:+4F,ED?,,8>FFFGA<=BF?B9B>:B@F::FEFFGGGGFG>CC:FEA<FCFC@CCGFCFF;FFG*=<FFFCCFE*142F@CCG6+<FE;8*;FEF79@FGCE*?8E>EGGGGG?8@<98C7++<<9CFGFEFGCC**/0**2+38CGG*<669+08<90@C8;6*/8CEF:6:**
@M01751:259:000000000-C669V:1:1102:10092:18069 1:N:0:AGAGTC
GTCAAACGTCATCCCCACCTTCCTCCGGTTTATCACCGGCAGTCTCCTTTGAGTTCCCGACCGAATCGCTGGCAACAAAGGATAAGGGTTGCGCTCGTTGCGGGACTTAACCCAACATTTCACAACACGAGCTGACGACAGCCATGCAGCACCTGTCTCACGGTTCCCGAAGGCACTAAGGCATCTCTGCCGAATTCCGTGGATGTCAAGAGTAGGTAAGGTTCTTCGCGTTGCATCGAATTAAACCACATGCTCCACCGCTTGTGCGGGCCCCCGTCAATTCATTTGAGTTTTAACCTTT
+
CCCCCGGGGGGGGGGGGGGGGGGGGGGGGGGGGGGGGGGGGGGGGGGGGGGGGGGGGGGGGGG@88BFFGGEFGGGGGGGGGGGGGGGGGFGGGGFGGGGGGGGGGGGGGGGGGGGGGGGGGGGGGGGGGGGGGGGGGGGGGGGGGGGGGGGGGGGGGGGGGGGGGGGGGGGGGGGGGGGGFGGGGGGGGGGDGFGGGGGGGGGGFGGGGGGGGFGGGGGGGGGGGF8EGGGDEFGGGGGFGGGGFGGGGD6C:FGGGGGGGGFGCFEGCE?EEGGGGGDF7@CFECGFGGGGFFC?:FG+
@M01751:259:000000000-C669V:1:1102:9755:18097 1:N:0:AGAGTC
GTCAAACGTCATCCCCACCTTCCTCCGGTTTATCACCGGCAGTCTCCTTTGAGTTCCCGACCGAATCGCTGGCAACAAAGGATAAGGGTTGCGCTCGTTGCGGGACTTAACCCAACATTTCACAACACGAGCTGACGACAGCCATGCAGCACCTGTCTCACGGTTCCCGAAGGCACTAAGGCATCTCTGCCGAATTCCGTGGATGTCAAGAGTAGGTAAGGTTCTTCGCGTTGCATCGAATTAAACCACATGCTCCACCGCTTGTGCGGGCCCCCGTCAATTCATTTGAGTTTTAACCTTT
+
CCCCCGGGGGGGGGGGGGGGGGGGGGGGGGGGGGGGGGGGGGGGGGGGGGGGGGGGGGGGGGG@78BFFGGGGGGGGGGGGGGGGGGGGGGGGGGGGGGGGGGGGGGGGGGGGGGGGGGGGGGGGGGGGGGGGGGGGGGGGFGGGGGGFGGGGGGGDEGGGGGGGGGGGGGGGGGGGGGGGGGGGGGGGGGGGGGGGGGGGGGGGGGGGFEFGGFGGGGGGGGGFFCGGEEGEGGGGGGGGGGGGGGGGGGGGFGFEGGGGCGFGCGGEGGDEGGGCC5CFFGGGGG?FGGGGGGGG7<F+
@M01751:259:000000000-C669V:1:1102:9586:18253 1:N:0:AGAGTC
ACCGTAACAGGATTAGATACCCTGGTAGTCCACGCCGTAAACGATGTCGACTTGGAGGTTGTTCCCTTGAGGAGTGGCTTCCGGAGCTAACGCGTTAAGTCGACCGCCTGGGGAGTACGGCCGCAAGGTTAAAACTCAAATGAATTGACGGGGGCCCACACAAGCGGTGGAGCATGTGGTTTAATTCGATGCAACGCGAAGAACCTTACCTACTCTTGACATCCACGGAATTCGGCAGAGATGCCTTAGTGCCTTCGGGAACCGTGAGACAGGTGCTGCATGGCTGTCGTCAGCTCGTGTT
+
CCCCCGGGGGGFCGGGGGGGGGGGGGDCFGDFFGGFDGGGGGGGGGGGDCFGGGGFEFGFGGGAFGGGGFGGGGGGGGGGGGGGGGGGGGGGGGGGGGFGGGGGGGGDGGGGG7EGFFGDGEGGGEGFBFFGFGG,>FGFGGGGGFGGGGGGGGG>CFGGGGGGGDGGDDGGGGGGGGGGGGGFGCFGFGGGCF:C<<5??CFGFGGFECCEFCC?GEGGC@CCF:C5*;FGGGFGGGGGFFGGF:A@CCFGG?CFG5?8CGGCEC8*<<?88FG+39??F98C8*;+*;C8=GDG**227
@M01751:259:000000000-C669V:1:1102:25970:18295 1:N:0:AGAGTC
ACCGTAACAGGATTAGATACCCTGGTAGTCCACGCCGTAAACGATGAATGCTAGCTGTTGGGGTGCTTGCACCGCAGTAGCGCAGCTAACGCTTTAAGCATTCCGCCTGGGGAGTACGGTCGCAAGATTAAAACTCAAAGGAATTGACGGGGGCCCGCACAAGCGGTGGAGCATGTGGTTTAATTCGAAGCAACGCGCAGAACCTTACCATCCCTTGACATGTCGTGCCATCCGGAGAGATCCGGGGTTCCCTTCGGGGACGCGAACACAGGTGCTGCATGGCTGTCGTCGGCTCGTGTCG
+
CCCCCGGEGGGAFDGGGGGGGGGGGGGGGGFFGGGGGGGGGDGGGFGGGGGGGGGGGGFGGGGG7FGGGGGGGEGGDGFFFFGFGGGGGGGGDEGGGGGGFGGGDEECDGGGGGEGGEGGGEGGGGGGGGGDFDFGFDFG<AFGGGGGG7@F@GDGG7*>FGGGGG:FF*:CCCFGCGFGGGGGGGGGGGGGGGGG7*:7/<ACEGFGG7@@FFFGG+<CC?FG8F8C;@FGGCEGEGGGGGGGE>CGEFGEGFCCGGGGGGGGGGGGG>C>FGCGGGFCFGGF586CC***1;?C::1AC
@M01751:259:000000000-C669V:1:1102:23758:18301 1:N:0:AGAGTC
ACCGTAACAGGATTAGATACCCTGGTAGTCCACGCCGTAAACGATGTCAACTAGCCGTTGGGATCCTTGAGATCTTAGTGGCGCAGCTAACGCATTAAGTTGACCGCCTGGGGAGTACGGCCGCAAGGTTAAAACTCAAATGAATTGACGGGGGCCCGCACAAGCGGTGGAGCATGTGGTTTAATTCGAAGCAACGCGAAGAACCTTACCTGGCCTTGACATGCTGAGAACTTTCCAGAGATGGATTGGTGCCTTCGGGAACTCAGACACAGGTGCTGCATGGCTGTCGTCAGCTCGTGTC
+
CCCCCGGGGGGGGGGGGGGGGGGGGGGGGGGGGGGGGGGGGGGGGGGGGGGGGGGGGGGGGGGGGGGGFGGGGGGGGGGGGGGGGGGGGGGGGGGGGGGGGGGGGGGCGFGGGGGGGGGGGGGGGGGGGGGGGGGGGGDGGGGGGGGGGEGGGGGGDGGGGGGGGGGFGDFGFGFGGGGGGGGGGGGGGGGDFFGGGGGGGGFGGGGGGGGGFGGGGGGGGGFFGGGGGG?FGGGGGGGGCGGFGGGGGGGGGGFGGGGDEGGEFFFGGGFGGGGGGGGGGGGGGGGCGGGGCFFFGGGG6
@M01751:259:000000000-C669V:1:1102:20687:18362 1:N:0:AGAGTC
GTCAAACGTCATCCCCACCTTCCTCCAGTTTATCACTGGCAGTCTCCTTTGAGTTCCCGGCCGGACCGCTGGCAACAAAGGATAAGGGTTGCGCTCGTTGCGGGACTTAACCCAACATTTCACAACACGAGCTGACGACAGCCATGCAGCACCTGTCTCAGAGTTCCCGAAGGCACCAATCCATCTCTGGAAAGTTCTCTGGATGTCAAGAGTAGGTAAGGTTCTTCGCGTTGCATCGAATTAAACCACATGCTCCACCGCTTGTGCGGGCCCCCGTCAATTCATTTGAGTTTTAACCTTT
+
CCCCCGGGGGGGGGGGGGGGGGGGGGGGGGGGGGGGGGGGGGGGDFFGGGGGGGGGGG;EGGGGGGGGGGGCEGGGGGGGGGGGGECGFGGGFGGGGGGGGEGEGGGGGGGGGGGGGGGGGGGGGGGGEGGGGGGGCEGCCF@FEEFDGFFGGGFGGGCFGGGGGDFG@GGGDGGGGGGGGGGGF;;CFGGGFGFGGF@FGGFF:F9;FFGGGGFGGFG9FFGFGGGGGGGGGGGGGGFGGGGCFGFEGGGFG?FFFGFEGDCE:EGGGGGGGGGG>CCEGGGGGGDF+;<CFGGGC?CE+
@M01751:259:000000000-C669V:1:1102:10474:18428 1:N:0:AGAGTC
ACCGTAACAGGATTAGATACCCTGGTAGTCCACGCCGTAAACGATGTCGACTTGGAGGTTGTTCCCTTGAGGAGTGGCTTCCGGAGCTAACGCGTTAAGTCGACCGCCTGGGGAGTACGGCCGCAAGGTTAAAACTCAAATGAATTGACGGGGGCCCGCACAAGCGGTGGAGCATGTGGTTTAATTCGAAGCAACGCGAAGAACCTTACCAGGCCTTGACATCCAATGAACTTTCCAGAGATGGATTGGTGCCTTCGGGAACATTTAGACAGGTGCTGCATGGCTGTCGTCAGCTCGTGTC
+
CCCCCGGGGGGFGGGGGGGGGGGGGGGGGGGGGGGGGGGGGGGGGGGGGGGGGGGGGGGGGGGGGGGGFGGGGGGGGGGGGGGGGGGGGGGGGGGGGGGGGGGGGGGGGGGGGGGGGFGGGGGGGGGGGGGGGGGGGGGGGGGGGGGGGGGGGGGGGGGGGGGGGGGGGGGCFGDF@:FGFGGGGGGGGGGGGGGGGGGGGGGGGGGGGGGGGGGGGGGGGGGGGGGFGGGGGGGGFDCCFFFFGGGGGGGGGGGGFGGEGGGGD+9:6EFEFEFGGCFFFFGGGGGFFCFG=CFF8EGG*
@M01751:259:000000000-C669V:1:1102:7038:18457 1:N:0:AGAGTC
GTCAAACGTCATCCCCACCTTCCTCCGGTTTGTCACCGGCAGTCTCCTTAGAGTGCCCACCATAACGTGCTGGTAACTAAGGACAAGGGTTGCGCTCGTTACGGGACTTAACCCAACATCTCACGACACGAGCTGACGACAGCCATGCAGCACCTGTGTCAGAGTTCCCGAAGGCACCAATCTATCTCTGGAAAGTTCTCAGCATGTCAAGGCCAGGTAAGGTTCTTCGCGTTGCTTCGAATTAAACCACATGCTCCACCGCTTGTGCGGGCCCCCGTCAATTCATTTGAGTTTTAACCTT
+
CCCCCGGGGGGGGGGGGGGGDGGGGGGGGGGGFGGGGGGGGGGGGGGGGGGGGGGGGGGGGGGGGGGGGGGGGGGGGGGGGGFGGGGFGFGGGGGGGGGGGGGGGGGGGFEFFGGGGGGGFGGGGGGGGG@FGGCEGCGGGGGGGGFFG>F,DEFGGGGGGGGGGGGGGGGGGGGGGGGGFFFEFGCGGGG9FFGGGGGGGGGGGGG?<@FGGGGFFGGFFGFFBCFFDEEFFFECGGEGGGGGGGGGGGGGFGCGGGGGE::EGC:CEEEGGGEGD*8*;:CEFGGF<<FCEGGGGFGGG
@M01751:259:000000000-C669V:1:1102:7193:18501 1:N:0:AGAGTC
GTCAAACGTCATCCCCACCTTCCTCCGAGTTGACCCCGGCAGTCTCCTGCGAGTCCCCACCATGACGTGCTGGCAACACAGGACAAGGGTTGCGCTCGTTGCGGGACTTAACCCAACATCTCACGACACGAGCTGACGACAGCCATGCACCACCTGTACACCGACCACAAGGGGGGCCGTGTCTCCACGGCTTTCCGGTGTATGTCAAACCCAGGTAAGGTTCTTCGCGTTGCATCGAATTAATCCACATGCTCCTACGCTTTTTCGGGACCCCGTCAATTCCTTTGAGTTTTAGCCTTGG
+
CCCC9EGDGGGGGEFFGGGGGGFF9FEGDGE9EFGCEGDFEGGGGGG9EFFCB6CFAFFGGGGGGFG::D<CGGFGGFEGFGCCFFFA:FCCGGGFEGGGGGEGGEEF@FFGGGGGGGFFCCBEFGG7+BF:@C<DGEFCCC?F<@FGGFFGFGGFCAEFFF*><EGFFGGC7F71CEGG>F60<+,AE**//<7CGG/*/00CGDCCFGF8EFCF7@EG97@7CC8**2:EC6C?8*23*<C?7CC8@@CG7<C++3;C5**3++:*:*2:;5C8;/*23<F7C70+8+<FG+*3AFGF+
@M01751:259:000000000-C669V:1:1102:4036:18510 1:N:0:AGAGTC
GTCAAACGTCATCCCCACCTTCCTCCGGTTTATCACCGGCAGTCTCCTTTGAGTTCCCGACCGAATCGCTGGCAACAAAGGATAAGGGTTGCGCTCGTTGCGGGACTTAACCCAACATTTCACAACACGAGCTGACGACAGCCATGCAGCACCTGTCTCACGGTTCCCGAAGGCACTAAGGCATCTCTGCCGAATTCCGTGGATGTCAAGAGTAGGTAAGGTTCTTCGCGTTGCATCGAATTAAACCACATGCTCCACCGCTTGTGCGGGCCCCCGTCAATTCATTTGAGTTTTAACCTTT
+
CCCCCGGGGEGGDGGGGGGGGGGGGGGEGGGGGGGGFGGGGGGGAEEGFGGGGFGDGGGGG@F@8BBCDGGGGGGGGFGGGGGGGGFFEEEGGGFGGGFCDEGGGGGGGGFE=FFGGGGFAFFGGGFGGGEGEGGGCEGGGFFGFGFCCCFFFGGGGGGGFGCGGEFGGGGE7FGGGFFFCGGGGGGGGGFDFG:<CCF<7CEGGGGGGGGGGGFGGGGGGFGGGGEFGGGECEFG75;CG8ACFF6>*A+0CC?C@EFEG?CC:6FEEECEEEEG;:=E:CC9FEGGC><EGGGG?F<9+
@M01751:259:000000000-C669V:1:1102:25693:18546 1:N:0:AGAGTC
GTCAAACGTCATCCCCACCTTCCTCCGGTTTATCACCGGCAGTCTCCTTTGAGTTCCCGACCGAATCGCTGGCAACAAAGGATAAGGGTTGCGCTCGTTGCGGGACTTAACCCAACATTTCACAACACGAGCTGACGACAGCCATGCAGCACCTGTCTCAGCGTTCCCGAAGGCACCAAAGCATCTCTGCTAAGTTCGCTGGATGTCAAGAGTAGGTAAGGTTCTTCGCGTTGCATCGAATTAAACCACATGCTCCACCGCTTGTGCGGGCCCCCGTCAATTCATTTGAGTTTTAACCTTG
+
CCCCCGGGFFGGGGGEGGGGGGFFGGGGGGEGGGGGFGGGGDGGFGGGGFGGGG<E@AFEGDE@7B@FGGGGGGGGGGFCFFGGCGCFCEGEFGCCGGGG>F:FCGGG9EEFGGDCGGGGGFGGGCDGEGGGFGGGGGGDECFGA,DGGCFFGFGFCFGGC>FCFGCFG:FECFFF7AFGFGG;FGGGGGGGCGGD<CFGGDF9FEFGGGGGGGFDGCFGC<EGEGCFC8CECDFGGEGFFF9EFG88AF6+<?CGGGGGG5CECC<ECGG>E5E82:88FFCEECGGFFGFGF?FFFGD7
@M01751:259:000000000-C669V:1:1102:20822:18575 1:N:0:AGAGTC
GTCAAACGTCATCCCCACCTTCCTCCGGTTTGTCACCGGCAGTCTCCTTAGAGTGCCCACCATAACGTGCTGGTAACTAAGGACAAGGGTTGCGCTCGTTACGGGACTTAACCCAACATCTCACGACACGAGCTGACGACAGCCATGCAGCACCTGTGTCAGAGTTCCCGAAGGCACCCATCCATCTCTGGAAAGTTCTCTGCATGTCAAGGCCTGGTAAGGTTCTTCGCGTTGCTTCGAATTAAACCACATGCTCCACCGCTTGTGCGGGCCCCCGTCAATTCATTTGAGTTTTAACCTT
+
CCCCCGGGGGGGGGGGGGGGGGGGGGGGGGGGGGGGGGGGGGGGGGGGGGGGGGGGGGGGGGGGGGGGGGGGGGGGGGGGGGGGGGGGGGGEGGGGGGGGGGGGGCGGGGGGGGGGGGGGCGGGG@FGGGGGGGGGGEGGGGGGCDFGGGGGGGGGGGGGGGGGGGGGGGGGGDFGGGGGGGGGFGFGGCGFFAGFGGFGGGGGGFGGGGFGGGGGGG9F@CCGGGGGGGGGGGGGGG@ECGGGGGGGGGGG68EGFGGGGGEGGFGGGGGGGGGGCCEGGDGGGGGGG0:CCFF7CCFCF
@M01751:259:000000000-C669V:1:1102:10276:18713 1:N:0:AGAGTC
ACCGTAACAGGATTAGATACCCTGGTAGTCCACGCCGTAAACGATGTCGACTTGGAGGTTGTTCCCTTGAGGAGTGGCTTCCGGAGCTAACGCATTAAGCGCCCCGCCTGGGGAGTACGGCCGCAAGGCTAAAACTCAAAGGAATTGACGGGGGCCCGCACAAGCGGCGGAGCATGCGGATTAATTCGATGCAACGCGAAGAACCTTACCTGGGTTTGACATATGCCGGAAAGCGCCAGAGATGGTGCCCCTTTTTGTCGGTATACAGGTGGTGCATGGCTGTCGTCAGCTCGTGTCGTGG
+
CCCCCGGGGGGGGGGFGGGGGGGGGGGGGGGGGGGGGGGGGGGGGGGGGGGGGGGGGGGGGGGGGGGGGGGGGGGGGGGGGGGGGGGGGGGGGGGGGGGGGGGGGGGGGGGGGGGGGGGGGGGGGGGGGGGGGGGGGGGGGGGGGGGGGGGGGGGGGGGGGGGGGGGGGGGGGGGGGEGGGGGGGGGG?7EGGGGGGGGDEEGGGGGGGGGGGGGGGGGGGGGGGGFEG>EGGGGCEG>8FGGGGGGGCFGGGGGGGGGGCEGGGGCGFEGF88FCFFFGFEGF5CCGGG7:C:CCCEFE*
@M01751:259:000000000-C669V:1:1102:24951:18759 1:N:0:AGAGTC
ACCGTAACAGGATTAGATACCCTGGTAGTCCACGCCGTAAACGATGAATGCTAGCTGTTGGGGTGCTTGCACCGCAGTAGCGCAGCTAACGCTTTAAGCATTCCGCCTGGGGAGTACGGTCGCAAGATTAAAACTCAAAGGAATTGACGGGGGCCCGCACAAGCGGTGGAGCATGTGGTTTAATTCGATGCAACGCGAAGAACCTTACCTACTCTTGACATCCACGGAATTCGGCAGAGATGCCTTAGTGCCTTCGGGAACCGTGAGACAGGTGCTGCATGGCTGTCGTCAGCTCGTGTTG
+
CCCCCGGGGFEE<FFDDC9CFAAEFECFFACFFFCDBFED@@6C8FGGGGGCAFG9E<CFCEGGGGDFEDGGF@FC::FGGGGG>CGGFDGCFGFC?FGECCDF<+B+BFFGC@@,FCFGGGGCFGGGFEDFFGGFDD95,FACFGGGCFGCGCFEEE7:FCFFF7>:CFGCEC98CFFF8FCFFGC9FCD9BFGGEFFGDGGFCFGGGFG?98<CEFCC9F?CCEGC*1:CGGD5C*;89CCFCGGGGGGFG:A@ECC5@;ECFFGFGGCFGGCFFC8CFCCFGGECCC*;CGGGGEFE*
@M01751:259:000000000-C669V:1:1102:3105:18796 1:N:0:AGAGTC
ACCGTAACAGGATTAGATACCCTGGTAGTCCACGCCGTAAACGATGTCAACTAGCCGTTGGGATCCTTGAGATCTTAGTGGCGCAGCTAACGCATTAAGTTGACCGCCTGGGGAGTACGGCCGCAAGGTTAAAACTCAAATGAATTGACGGGGGCCCGCACAAGCGGTGGAGCATGTGGTTTAATTCGAAGCAACGCGAAGAACCTTACCTGGCCTTGACATGCTGAGAACTTTCCAGAGATGGATTGGTGCCTTCGGGAACTCAGACACAGGTGCTGCATGGCTGTCGTCAGCTCGTGTC
+
CCCCCGGGGGGGGFGGGGGGGGGGGFGGGGGFFGDEFGGGGGEGGGGGDEFDFGGGGGGGGGGG7FD<FFFFCFGGGFGGGGGGGGGGGFCFGDFGG<FFEGGGGGGGEFGFGGGDGGGGG=FEEGGG9FGGGGFGGGC?BFFFCGGGGGGGGGGFCFGEGGCFGGD<CFGFGF9FFFGECF@:FG9<FFGGGDGGGGGGGGGGFG?FGEGGGGGGFGGEGGEFGGGGCGGGGGC@ECCFCCFC:7@FGGGG?@FGFGGDEFFFGGGG=F8@F+<GGG6FCGGGGG8CEFGGGF+2;:***
@M01751:259:000000000-C669V:1:1102:19926:18819 1:N:0:AGAGTC
ACCGTAACAGGATTAGATACCCTGGTAGTCCACGCCGTAAACGATGTCGACTTGGAGGTTGTTCCCTTGAGGAGTGGCTTCCGGAGCTAACGCGTTAAGTCGACCGCCTGGGGAGTACGGCCGCAAGGTTAAAACTCAAATGAATTGACGGGGGCCCGCACAAGCGGTGGAGCATGTGGTTTAATTCGAAGCAACGCGAAGAACCTTACCAGGCCTTGACATGCAGAGAACTTTCCAGAGATGGATTGGTGCCTTCGGGAACTCTGACACAGGTGCTGCATGGCTGTCGTCAGCTCGTGTC
+
CCCCCGGGGGFEDFDFGGGGGGGGGGGGGGFGGDE@FCCGGGGGGGGGGGGGGGGGFFEGGGGGGFEFFGFDGGGGGGGGFCEGGGGFGGGGDGGGDGGG9C@FFGDGGGGGGGCFFA=FEGGG7CFF,FEGFGGFEGFGGF9F<DFGGGDBFC7<CBF7<CECGGG<FGG7BFGGGCF<<C:<CAFFFCF7FCGGDEE5C8@FFGGGGGG?EGEGC?FFGD?CCCFFFG+0CF7CFFG8@@GFGGFFEEGGF?@FGC*/*A?EFCGG6CC8>FFGGGGGFDEFE*8+*;FEGG785:5C*
@M01751:259:000000000-C669V:1:1102:8180:18850 1:N:0:AGAGTC
ACCGTAACAGGATTAGATACCCTGGTAGTCCACGCCGTAAACGATGTCGACTTGGAGGTTGTTCCCTTGAGGAGTGGCTTCCGGAGCTAACGCGTTAAGTCGACCGCCTGGGGAGTACGGCCGCAAGGTTAAAACTCAAATGAATTGACGGGGGCCCGCACAAGCGGTGGAGCATGTGGTTTAATTCGATGCAACGCGAAGAACCTTACCTACTCTTGACATCCACGGAATTTGGCAGAGATGCCTCAGTGCCTTCGGGAACCGTGAGACAGGTGCTGCATGGCTGTCGTCAGCTCGTGTT
+
CCCCCGGGGGGGGGGGGGGGGGGGGGGGGGGGGGGGGGGGGGGGGGGGGGGGGGGGGGGGGGGGGGGGGGFFGGGGGGGGFGGGGGGGGGGGGGGGGGGGGGGGGGGGGFGFGFGGGGGGGGGGGGGGGGGGGGGGGGFGGGGGGGFGGGGGGGGGGGGDGGG7FDGGCDGGGGGGFFFBEGGGGGGGGFGGGGGGGEGGGGGGGGGGGGGGGGGGGGGGGGGFGGG5EGGGGGGGGGGFGGGGGGGGGGGGGGGGGGDEGGGGEE*;<@8FGGGCGGGGGFGGFECFDFF>EG9CE*=E=
@M01751:259:000000000-C669V:1:1102:26259:18858 1:N:0:AGAGTC
GTCAAACGTCATCCCCACCTTCCTCCGGCTTATCACCGGCGGTTCCTTTAGAGTACCCAACTAAATGATGGTAACTAAAGGCGAGGGTTGCGCTCGTTGCGGGACTTAACCCAACATCTCACGACACGAGCTGACGACAGCCATGCAGCACCTGTGTTCCAGTCCCCGAAGGGAAGAAATCGATCTCTCGAAGTCGTCCGGACATGTCAAACGCTGGTAAGGTTCTGCGCGTTGCTTCGAATTAAACCACATGCTCCACCGCTTGTGCAGGCCCCCGTCAATTCCTTTGAGTTTTAGCCTT
+
CCCCCGGGGGGGGGGGGGGGGCGGGGGGGGGGGGGGGGGGGGGGGGGGGGGGGGDGFGGGGGGFGGGGGGGGGGGGGGGGGFEGGGGGGGGGGGGGCFEGGGGGGGGGGGGFGGGGGCFGGCGGGGGGGGGGCFGGFGG7@3DFGGGGGFFFFDCEGGGGGGEFGGGGGCFC>,=FGC,CECFFGFGGCGGF*=FEFGGEFGC*0<FGGGDGGGGG52:CGG+<F?EGGDE>E5E?AC8FEFGGGGG@88>F6EDGCEGG*8CC5EFG9+:E>5?E5/;?G7?F7<?CA7C?FFE9?ECFC
@M01751:259:000000000-C669V:1:1102:23047:18861 1:N:0:AGAGTC
ACCGTAACCGGATTAGATACCCTGGTAGTCCACGCCGTAAACGATGAATGCTAGCTGTTGGGGTGCTTGCACCGCAGTAGCGCAGCTAACGCTTTAAGCATTCCGCCTGGGGAGTACGGTCGCAAGATTAAAACTCAAAGGAATTGACGGGGGCCCGCACAAGCGGTGGAGCATGTGGTTTAATTCGAAGCAACGCGCAGAACCTTACCATCCCTTGACATGTCGTGCCATCCGGAGAGATCCGGGGTTCCCTTCGGGGACGCGAACACAGGTGCTGCATGGCTGTCGTCAGCTCGTGTCG
+
CCCCCGGGGGGEGGGGGGGGGGGGGGGGGGFFGGGGGGGGGGGGGGGGGGGGGGGGGGGGGGGGGGGGGGGGGGGGGGGGGGGGGGGGGGGGGGGGGGGGGGGGGGGGGGGGGGGGGGGGGGGGGGGGGGGGGGGGGGGGGGGGGGGGGGGGGGGGGGGGGGGGGGGGGGGGGGGGGGFGGGGGGGGGGGGGFGGCEGGGGGGGFGGGGGGGGGGGGGGGGCFEFF8EGGGGGGGGGGGGGGFFEEEEGGGGGGGGGGGGGDEGGGGGGGGGGDGGGGGGGFFFDFGGGGCEF:EGGFGG=
@M01751:259:000000000-C669V:1:1102:18000:18896 1:N:0:AGAGTC
ACCGTAACAGGATTAGATACCCTGGTAGTCCACGCCGTAAACGATGTCGACTTGGAGGTTGTGCCCTTGAGGCGTGGCTTCCGGAGCTAACGCGTTAAGTCGACCGCCTGGGGAGTACGGCCGCAAGGTTAAAACTCAAATGAATTGACGGGGGCCCGCACAAGCGGTGGAGCATGTGGTTTAATTCGAAGCAACGCGCAGAACCTTACCATCCCTTGACATGTCGTGCCATCCGGAGAGATCCGGGGTTCCCTTCGGGGACGCGAACACAGGTGCTGCATGGCTGTCGTCAGCTCGTGTC
+
CCCCCGGGGGGGGGGGGGGGGGGGGGGGGGGGGGGGGGGGGGGGGGGGGGGGGGGGGGGGGGGGGGGGGGGFGEGGGGGGGGGGGGGGGGGGGGGGGGGGGGDGGGGGGGGGGGGGGGGGGGGGGGGGGGGGGGGGGGGGGGGGGGGGGGGGGGGGGGGGGGGGGGGFGGGGGGGGGGGGFGGGGGFGGGGGGGGGGGGGGGGGGGGGGGGGGGGGGGFGGGGFFFFEGGGGCGGGDGGGGGGGGGGGGGGGGGGGFGECGGG>EGGGEGFGFFGGGGGGGGGGGGFFGGFGGGDFD=EF6
@M01751:259:000000000-C669V:1:1102:4648:18948 1:N:0:AGAGTC
ACCGTAACAGGATTAGATACCCTGGTAGTCCACGCCGTAAACGATGTCGACTTGGAGGTTGTTCCCTTGAGGAGTGGCTTCCGGAGCTAACGCGTTAAGTCGACCGCCTGGGGAGTACGGCCGCAAGGTTAAAACTCAAATGAATTGACGGGGGCCCGCACAAGCGGTGGAGCATGTGGTTTAATTCGATGCAACGCGAAGAACCTTACCTACTCTTGACATCCACGGAATTCGGCAGAGATGCCTTAGTGCCTTCGGGAACCGTGAGACAGGTGCTGCATGGCTGTCGTCAGCTCGTGTT
+
CCCCCGGGGGGGGGGGFGGDGGGGGGGGGGGGGGGGGGGGGGGGGGGGGGGGGGGGGEGGGGGGGGGGGGGGGGGGGGGGGGGGGGGGGGGGGGGGGGGGG7FGGGGGGGFGGGGGGGGGGGGGGGGGGGGGGGGFGGGGGGGGGGGGGGGGGGGDGGGCGDGFDGGG>BFGGGGGGGGGGGGG?FGGGGGGGG@FGGGGGGDGCFGGGGFDGGGGGFFGEGGGGGC5CE8:9C@EEC5CGGGGG?@GGGGGFFFGGGGGC8FGGCFGFGEFGC+0A?FGGGGGGCECGGGF=<7<8:=F6
@M01751:259:000000000-C669V:1:1102:15900:18959 1:N:0:AGAGTC
GTCAAACGTCATCCCCACCTTCCTCCGGTTTATCACCGGCAGTCTCCTTTGAGTTCCCGACCGAATCGCTGGCAACAAAGGATAAGGGTTGCGCTCGTTGCGGGACTTAACCCAACATTTCACAACACGAGCTGACGACAGCCATGCAGCACCTGTCTCAGCGTTCCCGAAGGCACCAAAGCATCTCTGCTAAGTTCGCTGGATGTCAAGAGTAGGTAAGGTTCTTCGCGTTGCATCGAATTAAACCACATGCTCCACCGCTTGTGCGGGCCCCCGTCAATTCATTTGAGTTTTAACCTTT
+
@BC@CFGGGG;FGGGGGGGCEFGGGGGGFDGGGFGGFE7FCEFGGGFFGGGGGGGGGGDGGGGCC@:FE@FGGFFFGFGGGGDGGGGGGGGGGGGGGGGCGGGDEGGGGGFFEF@FGGGGCFGDGCEGEGGGGGGGGGGC@FGGGGFFGGGGGGGGGFGGG<BFGGGGGEGEGGGFGGGGGFGGGGG9FG;FGGGGGGGG7CFGGGFFGGF<FDFGGGGGGGGGGF@FEEGGGGGGFGF6EFGGGGGGGGGGGFFGGGGGGGG5FFE5588EGGEGCEEEC?FCFFG7:83<@CFGGFGG7
@M01751:259:000000000-C669V:1:1102:18003:18993 1:N:0:AGAGTC
ACCGTAACAGGATTAGATACCCTGGTAGTCCACGCCGTAAACGATGAATGCCAGCCGTTGGCCTGCTTGCAGGTCAGTGGCGCCGCTAACGCATTAAGCATTCCGCCTGGGGAGTACGGTCGCAAGATTAAAACTCAAAGGAATTGACGGGGGCCCGCACAAGCGGTGGAGCATGTGGTTTAATTCGAAGCAACGCGCAGAACCTTACCATCCCTTGACATGGCATGTTACCTCGAGAGATCGGGGATCCTCTTCGGAGGCGTGCACACAGGTGCTGCATGGCTGTCGTCAGCTCGTGTCG
+
CCCCCGGGGGGGGGGGGGGGGGGGGGGGGGGGGGGGGGGGGGGGGGGGGFGGGFGGGGGGGGGGGGGGGGGCGGGGGGGGGGGGGGGGGGGGGGGGGGGGGGGGGGGGFGGGGGGGGGGGGGGGGGGGGGGGGGGGGGGGGFEGGGGGGGGGGGGGGGGGGGGGGGFGGFGGGGGGGGGGGGGGGGGGG@EGGGGGGGGGGGGGGGGGGGGGGGGGGGGGGGGGFGGGGGGGGGGGD5EGGGGGGGGGGGGGGGGGGGGDGGGGGGGGGGGGGGGGGGGGFGCCCGC5@@FGGCFCC5:6=
@M01751:259:000000000-C669V:1:1102:11524:18997 1:N:0:AGAGTC
ACCGTAACAGGATTAGATACCCTGGTAGTCCACGCCGTAAACGATGATAACTAGCTGTCCGGGGACTTGGTCTTTGGGTGGCGCAGCTAACGCATTAAGTTATCCGCCTGGGGAGTACGGTCGCAAGATTAAAACTCAAAGGAATTGACGGGGGCCTGCACAAGCGGTGGAGCATGTGGTTTAATTCGAAGCAACGCGCAGAACCTTACCAGCGTTTGACATGTCCGGACGACTTCGAGAGATCGATTTCTTCCCTTCGGGGACTGGAACACAGGTGCTGCATGGCTGTCGTCAGCTCGTG
+
CCCCCGGGGGGGGGGGGGGGGGGGGGGGGGGGGGGGGGGGGGGGGGGGGGGGGGGGGGGGGGGGGGGGGGFGFGGGGGGGGGGGGGGGGGGGGGGGGGGGGGGGGEGGGGGGGGGGGGGGGGGGGGGGGGGGGGGGGGGGGGGGGGGGGGGGGDGEGGFGGGGGGGGGGGGGGGGGGGGGFGFFGFGGGGGGGFCFGGGGGDGGGGGGGGGGFEGGGGGGGGGGGGGGGEGGGGGGGGGGGGGGGDGGGGGCGFGGGGGGGG5CGGGGGGCGGGGFFGGGGGFGGGGGGFGGGGGG7AEE5
@M01751:259:000000000-C669V:1:1102:5465:19058 1:N:0:AGAGTC
GTCAAACGTCATCCCCACCTTCCTCCGGCTTATCACCGGCGGTTCCTTTAGAGTACCCAACTAAATGATGGTAACTAAAGGCGAGGGTTGCGCTCGTTGCGGGACTTAACTCAACATCTCACGACACGAGCTGACGACAGCCATGCAGCACCTGTGTTCCAGTCCCCGAAGGGAAGAACTCGATCTCTCGAAGTCGTCCGGACATGTCAAACGCTGGTAAGGTTCTGCGCGTTGCTTCGAATTAAACCACATGCTCCACCGCTTGTGCAGGCCCCCGTCAATTCCTTTGAGTTTTAATCTT
+
CCCCCGFCD@@CFDFGFFEGEFDEFFGGGG+C<AF98FCEEEFDEG9FFCF@EEEFA@FGGCF,CA6CC96FCEGDGEFGA@BC+@FGEGF+CCEFG@DFE=:FEGCC,E,8B8,,BF,CDB<>:FECCFFCDDA:FG:+DGGG8,<@F3@FEGGGBG@FG9@<:FAFC@FFCFG>C:3,CCE777:,:*?C<BFCF*4<F*=F+<<?CGGGDE588:9:@CF7@F??EDC>5:CGFGCC*08@@FG*;58EGD@02<@E?EE5@E?@C@*:85?EEEGGC@<E9CGFF7C:E:<E+<ECC
@M01751:259:000000000-C669V:1:1102:13844:19071 1:N:0:AGAGTC
ACCGTAACAGGATTAGATACCCTGGTAGTCCACGCCGTAAACGATGTCGACTTGGAGGCTGTTCCCCTGAGGAGTGGCTTCCGGAGCTAACGCGTTAAGTCGACCGCCTGGGGAGTACGGCCGCAAGGTTAAAACTCAAATGAATTGACGGGGGCCCGCACAAGCGGTGGAGCATGTGGTTTAATTCGATGCAACGCGAAGAACCTTACCTACTCTTGACATCCAGAGAATTTAGCAGAGATGCTTTAGTGCCTTCGGGAACTCTGAGACAGGTGCTGCATGGCTGTCGTCAGCTCGTGTT
+
CCCCCGGGGGFGGGGGGGGGGGGGFGGGGGGGGGGGGGGGGGGGGGGGGGGGGGGGGGGGGGGGGGGGGGGGGGGGGGGGGGGGGGGGGFGGGGGGGGGGGGGGGGGGGGGGGGGGGGGGGGGGDGGGGGGGGGGGGGGGGGGGGGGGGGEFGGGGGGGEGGGGGGGGGGGGGGGFGGGGGFGGGFGGGGGGGGGGGGGGGGGFGGGGGGGGGGFGFCFFGGGGFGFCGGGGGGFGGGGGGGGGGGGGGGGG7@FGGCGGGGFGGGGGGGGGGGGCGGGFGFFFFGGGGGG5?F7CECCFF
@M01751:259:000000000-C669V:1:1102:10281:19105 1:N:0:AGAGTC
ACCGTAACAGGATTAGATACCCTGGTAGTCCACGCCGTAAACGATGTCGACTTGGAGGTTGTTCCCTTGAGGAGTGGCTTCCGGAGCTAACGCGTTAAGTCGACCGCCTGGGGAGTACGGCCGCAAGGTTAAAACTCAAATGAATTGACGGGGGCCCGCACAAGCGGTGGAGCATGTGGTTTAATTCGATGCAACGCGAAGAACCTTACCTACTCTTGACATCCACGGAATTCGGCAGAGATGCCTTAGTGCCTTCGGGAACCGTGAGACAGGTGCTGCATGGCTGTCGTCAGCTCGTGTT
+
CCCCCGGGGFFFGGFGGGGGGGGGGGGGGGGGGGGGGGGCGGGGEFGGGGGGGGGGGFGGGGGFGGGGGGGFGEFGGGGGGGEECF@FGGGGGEGEGDGGDGGGGDGGGGDFGEGGFCGGGGGGFEEGGGGGGGGGGFFGGDFFA=FFGEC@GGGGGGGGGGGGGGGGEEF:F:FF:F9FFFCCGGGGGGFDCCB:FCGGGCFFGGGGGF9CGGCGGGGGEGF?CGGGGCGDGFGD>8;FFE79CCC?7:CE99<?CEGGGGGGG5FEGGGFD<+<?CFCC+*5@GC+;@8A5FGGEEGGC
@M01751:259:000000000-C669V:1:1102:8632:19106 1:N:0:AGAGTC
ACCGTAACAGGATTAGATACCCTGGTAGTCCACGCCGTAAACGATGTCGACTTGGAGGTTGTTCCCTTGAGGAGTGGCTTCCGGAGCTAACGCGTTAAGTCGACCGCCTGGGGAGTACGGCCGCAAGGTTAAAACTCAAATGAATTGACGGGGGCCCGCACAAGCGGTGGAGCATGTGGTTTAATTCGATGCAACGCGAAGAACCTTACCTACTCTTGACATCCACGGAATTCGGCAGAGATGCCTTAGTGCCTTCGGGAACCGTGAGACAGGTGCTGCATGGCTGTCGTCAGCTCGTGTT
+
CCCCCGGGGGGGGGGGGGGGGGGGGGGFGGGGGGGCFGGGGGGGGGGGGGGGGGGGFGGGGGGGGGGGGGGFGGGGGGGGGGGGGEGGGGGGGGGEGGFFGGGGGGGGGGGGGGGGGGGGGGGGGGGGFGGGGGGGGGCGFEEGGG@FGGGGGGGGGGGGG7FGFGGGGCFGGGGGFGGGGFFGGGGGGGGGGGGGGGGGGGGGGGGGGGGFGGGGGGGGFGG6E?EGGGGGGGGGG8EFGGGG6+CFCGGGGGFGGGGGGFGGDFGEFG6*:<+<@GCFGG6CCEFGD>@ECCF8E:C:C
@M01751:259:000000000-C669V:1:1102:10354:19111 1:N:0:AGAGTC
GTCAAACGTCATCCCCACCTTCCTCCGGTTTATCACCGGCAGTCTCCTTTGAGTTCCCGACCGAATCGCTGGCAACAAAGGATAAGGGTTGCGCTCGTTGCGGGACTTAACCCAACATCTCACGACACGAGCTGACGACAGCCATGCAGCACCTGTGTTCGCGTCCCCGAAGGGAACCCCGGATCTCTCCGGATGGCACGACATGTCAAGGGATGGTAAGGTTCTGCGCGTTGCTTCGAATTAAACCACATGCTCCACCGCTTGTGCGGGCCCCCGTCAATTCCTTTGAGTTTTAATCTTT
+
CCCCCFGGGGGGGGGGGGGGGGGGGFGGGGGGGGGGGGDGGGGGFFGGGGGGGGGGGGGGGGGF@BFFGGGCEGFFGGGGGGGGGEFGGGDGGGGGFFGDGGGGEGGGGGGFGDFGGG<?AFDFFC=F7CCG@FFG@F7@FGGGFGGGFGGGGFGGFGFFFEE:FEGGGFG@FEGGGGFGDEGGGGGGGGGGGGG@FCGC?EGGFC<EFGECFFEGCCC9EGGCFCFGGGGDCEGFFEG*C8CFGEEGGGFFGFFCFFGGGECCC6ECCE*?E>=:?EGCFFGGFFGCCF?<:F?8C7C9+
@M01751:259:000000000-C669V:1:1102:7964:19114 1:N:0:AGAGTC
GTCAAACGTCATCCCCACCTTCCTCCGGTTTATCACCGGCAGTCTCCTTTGAGTTCCCGACCGAATCGCTGGCAACAAAGGATAAGGGTTGCGCTCGTTGCGGGACTTAACCCAACATTTCACAACACGAGCTGACGACAGCCATGCAGCACCTGTCTCACGGTTCCCGAAGGCACTAAGGCATCTCTGCCGAATTCCGTGGATGTCAAGAGTAGGTAAGGTTCTTCGCGTTGCATCGAATTAAACCACATGCTCCACCGCTTGTGCGGGCCCCCGTCAATTCCTTTGAGTTTTAGCCTTG
+
C<CCCGGGGGGGGGGGCGGGEDDCEFGGGGEFGGGGGGDGGDGGDEFFGCFGGGGD<CFEGGCF@BFGGGGFG8<<EF=F8E@CFACEFFCGGGGGDFGDGG:BFGGGGGGGGGGDGFGGFFGGFGGGGGDGGF?FEGGEDFCFFFGGCCCFGFGCFEGFECC<CEGGGGFGEGGG88<C8FFDFAFGGDEGG7CFFBC<<FFFFFGFGG@@FGGGCCFFFFGCCCGGGEGE*?EF@EECFGGGGGFFFGGFF?FGG6FGDCCC*+388>?E>>CEEGG*<FG?9CF++*3A?F9CFCC9+
@M01751:259:000000000-C669V:1:1102:13103:19115 1:N:0:AGAGTC
GTCAAACGTCATCCCCACCTTCCTCCGAGTTGACCCCGGCAGTCTCCTATGAGTCCCCGCCATAACGCGCTGGCAACATAGAACGAGGGTTGCGCTCGTTGCGGGACTTAACCCAACATCTCACGACACGAGCTGACGACAACCATGCACCACCTGTACACCGACCACAAGGGGGCGACCATCTCTGGCCGTTTCCGGTGTATGTCAAGCCTTGGTAAGGTTCTTCGCGTTGCATCGAATTAATCCGCATGCTCCGCCGCTTGTGCGGGCCCCCGTCAATTCCTTTGAGTTTTAGCCTTGC
+
CCCCCGGGGGGGGGGGGGGGGGGGGGGGGGGGGGGGGGGGGGGGGGGGGGGGGGGGGGGGGGGGGGGGGGGGGGGGGGGGGGFGGGGGGGGGGGGGGGGGGGGGGGGGGGGGGGGGGGGGCFGGGGGGGGGGGGGGGGGGGGGGEFGGGGGGGGGGG@ECGGEGGGGGGGFFGGGGGGGGGGGCGGGGGGGGGGGGGGGGGGGGGGGGGGGGCFGGGGGGGGFGGGGGEEGDGGGGGGGGFGGGFGGGCGGC<7CGGGGGGGGG6<E>EGEGEGGEEGGGFCFGGGG?FGFGGGGGGGG67
@M01751:259:000000000-C669V:1:1102:5295:19223 1:N:0:AGAGTC
ACCGTAACCGGATTAGATACCCTGGTAGTCCACGCCGTAAACGATGTCGACTTGGAGGTTGTTCCCTTGAGGAGTGGCTTCCGGAGCTAACGCGTTAAGTCGACCGCCTGGGGAGTACGGCCGCAAGGTTAAAACTCAAATGAATTGACGGGGGCCCGCACAAGCGGTGGAGCATGTGGTTTAATTCGATGCAACGCGAAGAACCTTACCTACTCTTGACATCCAGAGAACTTTCCAGAGATGGATTGGTGCCTTCGGGAACTCTGAGGCTGGAGCTGCATGGCTGTCGTCAGCTCGTGTT
+
CCCCCFGBFGCCCFCEFGGCECFGGAFGGGGGGDGGGGG7CGGGGGGGGFGEGCFCEEFCFGFFGFGGACFFDGGG?C<CEFCE::CGGGF@FE=FGFGGGGGG77FFDFFGGC@F<BFC@FGGD=@FD<FFFGGGGGGGGG9FGGFG<@F7CFF>C<@<FE<,CBF<7CFGGFCFFCCCG7FFFC9CCF9CFFFE>88?C:CCECCGG+<CCFE@FGDEC?+:86C>>CC+A<EFFFCF6+<+22<FCF5<8EC6*CECCFDDF??F***;8*0;*08?FGEGFGF9CCCF=GCFGECCE
@M01751:259:000000000-C669V:1:1102:13921:19264 1:N:0:AGAGTC
ACCGTAACCGGATTAGATACCCTGGTAGTCCACGCCGTAAACGATGTCGACTTGGAGGTTGTTCCCTTGAGGAGTGGCTTCCGGAGCTAACGCGTTAAGTCGACCGCCTGGGGAGTACGGCCGCAAGGTTAAAACTCAAATGAATTGACGGGGGCCCGCACAAGCGGTGGAGCATGTGGTTTAATTCGATGCAACGCGAAGAACCTTACCTACTCTTGACATCCACGGAATTCGGCAGAGATGCCTTAGTGCCTTCGGGAACCGTGAGACAGGTGCTGCATGGCTGTCGTCAGCTCGTGTT
+
CCCCCGGGGGGGGGGGGGGGGGGGGGGGGGGGGGGGGGGGGGGGGGGGGGGGGGGGGGGGGGGGGGGGGGGGGEGFGGGGGGGGGGGGGGGEGGGGGGGGGGGGGGGGGFGGGGGGGGGGGGGGGDGGGGGGGGGGGGGGGGGGGGGGGGGGGGGGGGGGGDGGGGGGGGGCGGGGDFGCFFGGGGGFFGGGGGGGGGGDEEGGGGG9FGGGGGGGGGFGGGGGGGGGGGGGGGGGGGGFGGG7EGGGGGGGGGGGGE8EEGGGD*AE?FGGGGGGGCGFCGGG88:E>>F>5CCFGGGFG
@M01751:259:000000000-C669V:1:1102:17077:19278 1:N:0:AGAGTC
GTCAAACGTCATCCCCACCTTCCTCCGGTTTATCACCGGCAGTCTCCTTTGAGTTCCCGACCGAATCGCTGGCAACAAAGGATAAGGGTTGCGCTCGTTGCGGGACTTAACCCAACATTTCACAACACGAGCTGACGACAGCCATGCAGCACCTGTCTCACGGTTCCCGAAGGCACTAAGGCATCTCTGCCGAATTCCGTGGATGTCAAGAGTAGGTAAGGTTCTTCGCGTTGCATCGAATTAAACCACATGCTCCACCGCTTGTGCGGGCCCCCGTCAATTCATTTGAGTTTTAACCTTG
+
CCCCCGGGGGGGGGGGGGGGGGGGGGGGGGGGGGGGGGEGGGGGGGGGGGGGGGGGGGGGGGGC@BBFFGGGGFFGGGGGGGGGGGCFGFDGGGGGGGGGGGGGGGGFGGFGFGGGGGGGGGGGGGGEEGEGGFGGGGGGGGGGGGGGFCEGGGGGGGGGGCGGG@FEFGGGDGGGGGGGGGGFGFGGGGGG*<FFGGGEGGGGGGFGGGGGGGGGGGGDFGGGGGFFGGGGCEFF@CGGDGFGGFGGGGGGF7CFCFGCEE85;CGE=CEC:C:?8CCECFGCFGGGFGFCFGGGGFFG+
@M01751:259:000000000-C669V:1:1102:21080:19335 1:N:0:AGAGTC
GTCAAACGTCATCCCCACCTTCCTCCGGCTTATCACCGGCGGTTCCTTTAGAGTACCCAACTAAATGATGGTAACTAAAGGCGAGGGTTGCGCTCGTTGCGGGACTTAACCCAACATCTCACGACACGAGCTGACGACAGCCATGCAGCACCTGTGTTCCAGTCCCCGAAGGGAAGAGATCCATCTCTGGAAATCGTCCGGACATGTCAAACGCTGGTAAGGTTCTGCGCGTTGCTTCGAATTAAACCACATGCTCCACCGCTTGTGCGGGCCCCCGTCAATTCATTTGAGTTTTAACCTT
+
CCCCCGGGGGGGGGGGGGGGGGGGGGGGGGGGGFGGGGGGGGGGGGGGGGGGGGGGGGGGGGGGGGGGGGGGGGGGGFGGGGGGGDGGFCGGGGGGGGFGGGGGGG<FGGGGGGGGGGEGGGGGGGGGGGGGGGGGGGGGGGGGGGGGGCFGGCFGGGGGGGFGGGGGGCEEEGFFGGGGFFGGGGGGGGGGGGGGGGGFGEFEGCGGGGGFGGCGGFGGGGCCFF7+?:5CGGGFF?CCGGGGG7FGCGEGEF?F:+;CEGGEFGCG5EEEGDGEEGG58C79<@FF99CFEF?E@F?FG
@M01751:259:000000000-C669V:1:1102:16932:19377 1:N:0:AGAGTC
ACCGTAACCGGATTAGATACCCTGGTAGTCCACGCCGTAAACGATGTCGACTTGGAGGTTGTTCCCTTGAGGAGTGGCTTCCGGAGCTAACGCGTTAAGTCGACCGCCTGGGGAGTACGGCCGCAAGGTTAAAACTCAAATGAATTGACGGGGGCCCGCACAAGCGGTGGAGCATGTGGTTTAATTCGATGCAACGCGAAGAACCTTACCTACTCTTGACATCCACGGAATCTGGCAGAGATGCCTTAGTGCCTTCGGGAACCGTGAGACAGGTGCTGCATGGCTGTCGTCAGCTCGTGTT
+
CCCCCGGGGGGGGGGGGGGGGGGGGGGGGGGGGGGGGGGGGGGGGGGGGGGGGGGFGGGGGGGGGGGGGGGGGGGGGGGGGGGGGGGGGGGGGGGGGGGGGGGGGGGGGGGGGGGGGGGGGGGGGGGGGGGGGGGGGGGGGGGGGGGGGGGGGGGGGGGGGGGGGGGGGGGGGGGGGGG<FGGGGGGGGGGGGGGGGGEGGGGGGGGGGGGGGGGGGGGGGGGGGGGGGCFGGGGGGGGGGGGGGGGGGGGGGGGGFGEGGGGGEGGGGC6EGGGGGGG8?CGGGGF<FEFEGGGE==FEF
@M01751:259:000000000-C669V:1:1102:9119:19383 1:N:0:AGAGTC
ACCGTAACAGGATTAGATACCCTGGTAGTCCACGCCGTAAACGATGTCAACTAGCCGTTGGAATCCTTGAGATTTTAGTGGCGCAGCTAACGCATTAAGTTGACCGCCTGGGGAGTACGGCCGCAAGGTTAAAACTCAAATGAATTGACGGGGGCCCGCACAAGCGGTGGAGCATGTGGTTTAATTCGAAGCAACGCGAAGAACCTTACCAGGCCTTGACATGCAGAGAACTTTCCAGAGATGGATTGGTGCCTTCGGGAACTCTGACACAGGTGCTGCATGGCTGTCGTCAGCTCGTGTC
+
CCCCCGGGGEFFFG<FGGGGFGGGGGGGGGGGGGGGGGGGGGGGGGGGGGGGGGGGGGGGGGGGGGGGGGGGGGGGGGGGGGGGGGGGGFFGGGGGFFGGGGGGGGGGGGGGGGGGGGGGGGGGGGGGGGGGGGGGGGGGDGGGGGGGGGGGGGGGGGGGGGGGGGGGGGGGGGGGGGGGGGGGGGGGGGGGGGGGGGGGGGGGGGGGGGGGGGGGGGGGGGGGGGFGGGGGGGGGGGEFGGGGGGGGGGCCGGGGGGGGGGFGCGGGGGGGGGGGGGGGGGGGGGGGGFGGED9<?C=F*
@M01751:259:000000000-C669V:1:1102:19027:19418 1:N:0:AGAGTC
ACCGTAACAGGATTAGATACCCTGGTAGTCCACGCCGTAAACGATGAATGCCAGCCGTTGGCCTGCTTGCAGGTCAGTGGCGCCGCTAACGCATTAAGCATTCCGCCTGGGGAGTACGGTCGCAAGATTAAAACTCAAAGGAATTGACGGGGGCCCGCACAAGCGGTGGAGCATGTGGTTTAATTCGAAGCAACGCGCAGAACCTTACCATCCCTTGACATGGCATGTTACCTCGAGAGATCGGGGATCCTCTTCGGAGGCGTGCACACAGGTGCTGCATGGCTGTCGTCAGCTCGTGTCG
+
CCCCCGGGGGCFGFGGGGDFGGGGGGGGGDFFDFGGDGGGGGGGGFGGAFGGGGGGGGGGGFGGGGGGGGGGGGGGFFGGGGGEGGGGGGGGGGGGGGDGGGGGGGGGFDGGGGGFFGGFCGEGGEFCAFFFGFGGFFFDA=FGFGGGGGGGGGEDGGGDGGGGGCFGFGGGGFGFEF:FGGGGGGGFFGGGGGD*=FGGGGGGGGGGGGFFGFFGEFGF7CCGGGG<FGFGGFGGGFGGFEFGGEEEFEG?FF?CEC?EEDE8CC7+:CFFGFGGGF@@F>8?C8CFFECEF7C5**2:*
@M01751:259:000000000-C669V:1:1102:14158:19427 1:N:0:AGAGTC
ACCGTAACAGGATTAGATACCCTGGTAGTCCACGCCGTAAACGATGAATGTTAGCCGTCGGGCAGTTTACTGTTCGGTGGCGCAGCTAACGCATTAAACATTCCGCCTGGGGAGTACGGCCGCAAGGTTAAAACTCAAATGAATTGACGGGGGCCCGCACAAGCGGTGGAGCATGTGGTTTAATTCGATGCAACGCGAAGAACCTTACCTACTCTTGACATCCACGGAATTCGGCAGAGATGCCTTAGTGCCTTCGGGAACCGTGAGACAGGTGCTGCATGGCTGTCGTCAGCTCGTGTCG
+
CCCCCGDGGGGGGGGGGGGGGGGGGGGGGGGGGGGGGGGGGGGGGGGGGGGGGGGGGEGGGGGGGGGGGGGGGGGGGGGGGGGGGGGGGGGGGGGGGGGGGGGGGGGGGGGGEGFGGDGGGGGGGCDFEGGGGGGGGGFGGGGGGGGGGGGDGGGDFFGGGGGGGGGCGFGFFGGFGGCCFGGGGGGGGGGGGGGGG78EEDCFGGFFCCGGGCGGGGGGGFGGGGGGGGGGCF>CGGGC?FFGGGGFGGCEGGGCEGGGGGDC>FEGGGGFFCFGGGGCEEFFGCDFFGCEFGGDG5:C5
@M01751:259:000000000-C669V:1:1102:26431:19532 1:N:0:AGAGTC
GTCAAACGCCATCCCCACCTTCCTCCGGTTTATCACCGGCAGTCTCCTTTGAGTTCCCGACCGAATCGCTGGCAACAAAGGATAAGGGTTGCGCTCGTTGAGGGACTTAACCCAACATTTCACAACACGAGCTGACGACAGCCATGCAGCACCTGTCTCACGGTTCCCGAAGGCACTAAGGCATCTCTGCCGCATTCCGTGGATGTCAAGAGTAGGTAAGGTTCTTCGCGTTGCATCGAATTAAACCACATGCTCCACCGCTTGTGCGGGCCCCCGTCAATTCATTTGAGTTTTAACCTTG
+
CCCCCGGDG@@CECFD@CC@CFGEGCECED;FFFGGGDGDE6CCA@9<,@CCCF,C<EB@FGG@@@,:DFCFGD,6FFFG8<=FC,C,9F+CFE7?CFCA+BBC:A,BAE9?FFC@B,B<,<,,CCCFD+CF+A=D+B@:7,:>DF8F9@E8D<<>ECEF,@@CCGGC7C:C*,>ACF,>,@,7:FF,;CFC**=:<;<F*<7<F<,,2<CFBC9FF9:,7<B@:ECEC7:?586CG**;+2@+<+;FFFFF+<<<C*0:CGCFGFFGGGGC8::*;*8*::A+3<C<@F97@<@?<CCF+
@M01751:259:000000000-C669V:1:1102:24567:19556 1:N:0:AGAGTC
ACCGTAACCGGATTAGATACCCTGGTAGTCCACGCCGTAAACGATGATAACTAGCTGTCCGGGGACATGGTCTTTGGGTGGCGCAGCTAACGCATTAAGTTATCCGCCTGGGGAGTACGGTCGCAAGATTAAAACTCAAAGGAATTGACGGGGGCCTGCACAAGCGGTGGAGCATGTGGTTTAATTCGAAGCAACGCGCAGAACCTTACCAGCGTTTGACATGTCCGGACGACTTCTGGAGACAGATTTCTTCCCTTCGGGGACTGGAACACAGGTGCTGCATGGCTGTCGTCAGCTCGTG
+
CCCCCGGGGDG:EGCEFGGGGGGGGGGGGGGGGGGGGGGGGGGGGGGFAFGGGGGGFFGGGGGGGGGAFGGGGGGGGGGGDDGGGGGGGGGGGGDEGFGGGGFGFGGGGGGFGEEGFGGGGGG=F@FEFGGGGGGFGGGGGGGGGGGGGGFGGGGGGGGGGGGGGGDFGGFGGGGGCFFFGFGDGGGGFGGGGGGGGGGEGGGGGGGGGGGC>ECEGGGGGGFFG7:EGGGGGG>FEGG?FCCGFGEFFFGGDC6CFFFEGGCEFGFGGGCE>GFGGGGGF++9ECFDCGGGGGCC967:5
@M01751:259:000000000-C669V:1:1102:24374:19562 1:N:0:AGAGTC
GTCAAACGTCATCCCCACCTTCCTCCGAGTTGACCCCGGCAGTCTCCTATGAGTCCCCGCCATAACGCGCTGGCAACATAGAACGAGGGTTGCGCTCGTTGCGGGACTTAACCCAACATCTCACGACACGAGCTGACGACAACCATGCACCACCTGTACACCGACCACAAGGGGGCGACCATCTCTGGCCGTTTCCGGTGTATGTCAAGCCTTGGTAAGGTTCTTCGCGTTGCATCGAATTAATCCGCATGCTCCGCCGCTTGTGCGGGCCCCCGTCAATTCCTTTGAGTTTTAGCCTTTC
+
CCCCCGGGGGGGGGGGGGGGFGGGGGGGGGGGGGGFGGGGGGGGGGGGFGGFGGGGGGGGGEGGGGGGGGGGGGGGGGGGDGGGGGGGGGGEGGGGGGGGGGGGG7FGGGGGGGGGGGGGGGGGGGGGGGG><EFFGFGGGGGGGGGGGGGGGGGFFCFGGGGGGGGGCF:FGDGGGGGDCGG9@CGGGGGECFGDGEEGGGGGGGGGGFGFGGFGCFGGGGGGGFGGDEE8EFGGEFGGGGCFGGGFEGCGGGGGGGDECC>FGGCEEEE*:EGCGDEF@F+?CF?7@FCCG7;FFCF++
@M01751:259:000000000-C669V:1:1102:18019:19624 1:N:0:AGAGTC
GTCAAACGTCATCCCCACCTTCCTCCGGTTTATCACCGGCAGTCTCCTTTGAGTTCCCGACCGAATCGCTGGCAACAAAGGATAAGGGTTGCGCTCGTTGCGGGACTTAACCCAACATTTCACAACACGAGCTGACGACAGCCATGCAGCACCTGTCTCACGGTTCCCGAAGGCACTGAGGCATCTCTGCCAGATTCCGTGGATGTCAAGAGTAGGTAAGGTTCTTCGCGTTGCATCGAATTAAACCACATGCTCCACCGCTTGTGCGGGCCCCCGTCAATTCATTTGAGTTTTAACCTTG
+
CCCCCGGGGGGGGGGGGGGGGGGFGGGGGGGGGGGGGGGGGGGGDGGGGGGGGGGGGGGGGGG888BFGFGGGGGGGGGGGGGGFGGGGGGGGGGGGGGGGGGDGGGGGFFGFGGGGGFGGGGGGGGCG7FGGGGGGGGGGGGGGGGGGFFGGGGFGGGGGGGGGGGGGGG7CFGGGGGGGGDGGGGGDGGGGGGGFFFFGCFGDCEGGGGGGGGGGGGFFGFGGGGGEEEGCGFGGGGCFGGGGGCEGGGGD+<8CGCCEEGFE+9CECEEGGGD?EE5E?C7@CCFFFGGGGGGFFGG+
@M01751:259:000000000-C669V:1:1102:15291:19631 1:N:0:AGAGTC
ACCGTAACAGGATTAGATACCCTGGTAGTCCACGCCGTAAACGATGTCGACTTGGAGGTTGTTCCCTTGAGGAGTGGCTTCCGGAGCTAACGCGTTAAGTCGACCGCCTGGGGAGTACGGCCGCAAGGTTAAAACTCAAATGAATTGACGGGGGCCCGCACAAGCGGTGGAGCATGTGGTTTAATTCGAAGCAACGCGCAGAACCTTACCAGCGTTTGACATGTCCGGACGATTTCCAGAGATGGATCTCTTCCCTTTGGGGACTGGAACACAGGTGCTGCATGGCTGTCGTCAGGTCGTT
+
CCCCCGGGGGGGGGGGGGGGGGGGFFGGGGGGGGGGGGGGGGGGGGGGGGGGGGGGGGGGGGGGGGFGGGGGGGGGGEGGGGGGGGGGGCGGGGGGGGFFGGGGGGGGCFGGGGFGGCGGGGGGDGGGBFFFGGGGGGGFGGGGGGGGGGDEGGGFGBBCCFCFGGGGGGFGGGFGGGGFFGF?FGGCFGGGGGGCEGGGGCFFGCFE?FGDFC?EGGGGGGGGGGGGGGGGGGGGFCC<CCFFGC:C?EC?EFGGGGCFD:5:CGG6CCGG>**3<2AFFFF?G5;:;EG>CFE*<<5/*
@M01751:259:000000000-C669V:1:1102:16111:19667 1:N:0:AGAGTC
GTCAAACGTCATCCCCACCTTCCTCCGGTTTATCACCGGCAGTCTCCTTTGAGTTCCCGACCAAATCGCTGGCAACAAAGGATAAGGGTTGCGCTCGTTGCGGGACTTAACCCAACATTTCACAACACGAGCTGACGACAGCCATGCAGCACCTGTCTCACGGTTCCCGAAGGCACTAAGGCATCTCTGCCGAATTCCGTGGATGTCAAGAGTAGGTAAGGTTCTTCGCGTTGCATCGAATTAAACCACATGCTCCACCGCTTGTGCGGGCCCCCGTCAATTCATTTGAGTTTTAACCTTT
+
CCCCCGGGGGGGGGGGGGGGGGGGGGGGGGGGGGGGGGGGGGGGCGGGGGGGGGGGGGGGGG@E::::FFGGGFGGGGGGGGGGGGGGGGGGGGGGGGGGGGGGGGGGGEFGGGGGGGGGGGGGGGGGGGGGGGGGGGGDGGGGGGGGGGGGGGGGGGGGGGGGGGGGGGGGGGGGGGGGGGGGGGGGCGGGGGGGGGGGGGGGGGGGGGGGGGGGGGGGGEGGGGGGGCEGGGGGGGFFFGGGDGGGGGGGGFFGGGGDGCGCCCFEG>EGGGGG;E55CFGFFFFFEGGGGGGGGGGG+
@M01751:259:000000000-C669V:1:1102:4615:19669 1:N:0:AGAGTC
GTCAAACGTCATCCCCACCTTCCTCCGGCTTATCACCGGCGGTTCCTTTAGAGTACCCAACTAAATGATGGTAACTAAAGGCGAGGGTTGCGCTCGTTGCGGGACTTAACCCAACATCTCACGACACGAGCTGACGACAGCCATGCAGCCCCTGTGTTCCAGTCCCCGAAGGGAAGAGATCCATCTCTGGAAATCGTCCGGACATGTCAAACGCTGGGAAGGTTCTGCGCGTTGCTTCGACTTAAACCACATGCTCCACCGCTTGTGCAGGCCCCCGTCAATTCCTTTGAGTTTTAACCTT
+
CCCCCGGG@@FGGGGGGGDGFF@EGGGGEEGGGFD<EEFCFDFGEFFGGGGGFFGCFG9CFFGCGGGCFGCFGEFEFGGGFFGGFGEGGGGGGC:FFGGGGGDEGDGCDGFDDD77,D9F<F8CFGGGDGGGFG@CCCEEFF7D8F9=,,@C:F<DBFFC;BF9><FGFEC:F@<FGGGGGGFGF9FFC?BF9AAC::CG7CFFFCG+3<9FEEEEE**3?CCC<C<+88?E*:;9FGCC***30CCFEGGGGFGG@6C>>8:*;FGCE?*:ACCE5/;=:0AE@7FG?F*++<C<EG+<?
@M01751:259:000000000-C669V:1:1102:9760:19671 1:N:0:AGAGTC
ACCGTAACAGGATTAGATACCCTGGTAGTCCACGCCGTAAACGATGTCGACTTGGAGGTTGTTCCCTTGAGGAGTGGCTTCCGGAGCTAACGCGTTAAGTCGACCGCCTGGGGAGTACGGCCGCAAGGTTAAAACTCAAATGAATTGACGGGGGCCCGCACAAGCGGTGGAGCATGTGGTTTAATTCGATGCAACGCGAAGAACCTTACCTACTCTTGACATCCAGAGAACTTTCCAGAGATGGATTGGTGCCTTCGGGAACTCTGAGACAGGTGCTGCATGGCTGTCGTCAGCTCGTGTT
+
CCCCCGGGGGGFGGGGGGGGGGFGGGGGGGGFGGGGGGGGGGGGGGGGGGGGGGGGGGGGGGGGGGGGGGGGGGGGGGGGGGGGGGGGGGGGGGGGGGGGGGGGGGGGGGGGGGGGGGGDGGGGGGGGGGGGGGGGGGGGGGGGGGGGGGDGDGGGGGGGGGGFGGGEDGGGGGGGEGGGGGGGGGGGGGGGGGGGGGGDEDGGGGGGGGGGGGGGGEDGDGG?FGGGF@CGFGFGGGGG>CFGGGGFFFCFGGGGGGGGGGGFG7<CEFGGGGFG?FFFGFEFCEFGGGGDCFGC511:6
@M01751:259:000000000-C669V:1:1102:14825:19784 1:N:0:AGAGTC
ACCGTAACCGGATTAGATACCCTGGTAGTCCACGCCGTAAACGATGTCGACTTGGAGGCTGTTTCCTTGAGAAGTGGCTTCCGGAGCTAACGCGTTAAGTCGACCGCCTGGGGAGTACGGCCGCAAGGTTAAAACTCAAATGAATTGACGGGGGCCCGCACAAGCGGTGGAGCATGTGGTTTAATTCGATGCAACGCGAAGAACCTTACCTGGCCTTGACATCCAGAGAACTTTCCAGAGATGGATTGGTGCCTTCGGGAACTCTGAGACAGGTGCTGCATGGCTGTCGTCAGCTCGTGTT
+
CCCCCGGGGGFFGGGGGGGGFFFGGGGGGGGGGGGGEGGGGGGGGGFGGGGGGGGGGGGGGGGGGGGGGGDEGFGGGGGGGGGGGGGGGGGGGGGGGFGF9FEGGGGGGGEDF7CEFGGGGGGGCGGF9FGGGGGGGGFFGGGGFACFGEGGGGGGDGG*1C@:FFC<FGGFGGG@EGGGGGGGGGGF@FGEGG7F5EGGGGFGFGGG6<CGGGGFGFGGGGCFGGGGGF6@FGGGGGGGCFGGGFFCGGGGGGGGFGG5CEGFGGCFFGGGGGF?FGGGFFDFFD8<EGGGCCGFGEEEF
@M01751:259:000000000-C669V:1:1102:5816:19790 1:N:0:AGAGTC
ACCGTAACAGGATTAGATACCCTGGTAGTCCACCCCGTAAACGTTGGGAACTAGTTGTGGGGTCCATTCCACGGATTCCGTGACGCAGCTAACGCATTAAGTTCCCCGCCTGGGGAGTACGGCCGCAAGGCTAAAACTCAAAGGAATTGACGGGGACCCGCACAAGCGGCGGAGCATGCGGATTAATTCGATGCAACGCGAAGAACCTTACCAAGGCTTGACATATAGAGGAAACGTCTGGAAACAGTCGCCCAGCAAGGTCTCTATACAGGTGGTGCATGTTTGTCGTCAGCTTGTGTCG
+
CCCCC@CCEFGDDFFGGGFF-EEFGGGFGGGFGCCFFFGGGGGF8<FD8FFGGFEFGEEFGEFEFGGGFFGGGGCFGGGGFGGGGGC=@DFGGGGCGGGFGAFGGGGGE+FEGGD:FFFGGGEDGGGGGEGGGGGF9BF?<CF8FGGGGA<FCFGG7<F@@BCFGFG>FG7CC<CB,8,=F7C*?<FFCF:,2<<CCEGGEEEGFG8ECGGGGGGF*088;62<FDGFC9A8CFFCCG6FD7EGG8:+3:?;E5@GC?@C9@F++0+0AF982<8CCFCEC0<+*;98C5*;<++0*32<A
@M01751:259:000000000-C669V:1:1102:3812:19796 1:N:0:AGAGTC
ACCGTAACAGGATTAGATACCCTGGTAGTCCACGCCGTAAACGATGAATGCCAGCCGTTGGCCTGCTTGCAGGTCAGTGGCGCCGCTAACGCATTAAGCATTCCGCCTGGGGAGTACGGTCGCAAGATTAAAACTCAAAGGAATTGACGGGGGCCCGCACAAGCGGTGGAGCATGTGGTTTAATTCGAAGCAACGCGCAGAACCTTACCATCCCTTGACATGCAGAGAACTTTCCAGAGATGGATGGGTGCCTTCGGGAACTCTGACACAGGTGCTGCATGGCTGTCGTCAGCTCGTGTCG
+
CCCCCGGGGGGGGGGGGGGFGGGGGGGGGGGGGGGGGGGGGGGGGGGGGGGGGGGGGGGGGGGGGGGGGGG@FGGGGDDDCGGGGGGGGGGGGDGGGGFGGGGGGDGGGGGGGGGGGGGGGGGGGGGGGGGGGGGFGGGGGDFGGGGGGGGGG>ECGGGGGGGGGGEGGGGGGGGGGGGGCGGGGGGFGGGGGGGGGGGGEGGGGGGGGFGGGCFGGGGGGGGGG?CGGGGFGGFGGGGEFFFGGGGCFGGCGGGGGGGGGGGG+2@FD8FFGCDFGGGGGFGGGGGGGGG>F?CEGC5=5
@M01751:259:000000000-C669V:1:1102:20663:19842 1:N:0:AGAGTC
ACCGTAACCGGATTAGATACCCTGGTAGTCCACGCCGTAAACGATGTCGACTTGGAGGTTGTTCCCTTGAGGAGTGGCTTCCGGAGCTAACGCGTTAAGTCGACCGCCTGGGGAGTACGGCCGCAAGGTTAAAACTCAAATGAATTGACGGGGGCCCGCACAAGCGGTGGAGCATGTGGTTTAATTCGATGCAACGCGAAGAACCTTACCTACTCTTGACATCCAGCGAACTTAGCAGAGATGCTTTGGTGCCTTCGGGAACGCTGAGACAGGTGCTGCATGGCTGTCGTCAGCTCGTGTT
+
CCCCCGGGGGGGGGGGGGGGGGGGGGGGGGGGGGGGGGGGGGGGGGGGGGGGGGGGGGGGGGGGGGGGGGGGGGGGGGGGGGGGGGGGGGGGGGGGGGGGGGGEGGGGGGGGGGGGGGGGGGGGGGGGGGGGGGGGGFGGGGGGGGGGGEGGGGGGGGGGGGGGGGGCEGGGGGGFFFG<FFGGGGGGGGGGGGGGGGGGGGGGGGGGFGFFGGGGGCCGFGGGGGC>EEGGGGGGGGCGGGGGGGGGFGGGFCGGGGGGGGGGGGGEFGGFGGGGFGGGGGGGF5;C>C8C8+0<CEGCC
@M01751:259:000000000-C669V:1:1102:19220:19852 1:N:0:AGAGTC
ACCGTAACAGGATTAGATACCCTGGTAGTCCACGCCGTAAACGATGTCGACTTGGAGGTTGTTCCCTTGAGGAGTGGCTTCCGGAGCTAACGCGTTAAGTCGACCGCCTGGGGAGTACGGCCGCAAGGTTAAAACTCAAATGAATTGACGGGGGCCCGCACAAGCGGTGGAGCATGTGGTTTAATTCGATGCAACGCGAAGAACCTTACCTACTCTTGACATCCACGGAATTCGGCAGAGATGCCTTAGTGCCTTCGGGAACCGTGAGACAGGTGCTGCATGGCTGTCGTCAGCTCGTGTT
+
CCCCCGGGGGGGGGGGGGGGGGGGGGGGGGGGGGGGGGGGGGGGGGGGGGGGGGGGGGGGGGGGGGGGGGGGGGGGGGGGGGGGGGGGGGGGGGGGGGGGGGGGGGGGGGGGGGGGGGGGGGDGGGGGGGGGGGGGGGGFGGGGGGGGGGGDGGGDEGGGGGGGGGGGDFGGGGGGGGGFDFGGGGGGGGGGGGGGGGEGGGGGGGGGGGGGGEGGGGGGGGGGGFGGDEGFGGGGGGGGGGGGGGGGGGGGGGGGGGGGGGGGGGGGGGGFGGFGGGGGGGGGGGGGGGFFGGDGCGD5E
@M01751:259:000000000-C669V:1:1102:10949:19854 1:N:0:AGAGTC
ACCGTAACAGGATTAGATACCCTGGTAGTCCACGCCGTAAACGATGAATGCCAGCCGTTGGCCTGCTTGCAGGTCAGTGGCGCCGCTAACGCATTAAGCATTCCGCCTGGGGAGTACGGTCGCAAGATTAAAACTCAAAGGAATTGACGGGGGCCCGCACAAGCGGTGGAGCATGTGGTTTAATTCGAAGCAACGCGCAGAACCTTACCATCCCTTGACATGGCATGTTACCTCGAGAGATCGGGGATCCTCTTCGGAGGCGTGCACACAGGTGCTGCATGGCTGTCGTCAGCTCGTGTCG
+
CCCCCGGGGFGFGGGGGGGGGGGGGGGGGGGGGGGGGGGGGGGGGGGGGGGGGGGGGGGGGGGGGGGGGGGGGGGGGGGGGGGGGGGGGGGGGGGGFGGGGGGGGGGGGGGGGGGGGGGGGGGGGGGGGGGAFGGGGFGGG8FGGGGGGGGGGGEGGGGGGGGGGGGGGGGGGGGGGGGGGGGGGGGGGGGGGGGGGGGGGGGGGFGGGGGGGFGFCGGGGGGGGGGGGGGFGGEGGG5/ACFGGEGGGGGGFGFGDGGGGGGGEGGGGGGGGFFFGGGGGGDE8FFGGGFGGCGGGFFC5
@M01751:259:000000000-C669V:1:1102:12077:20037 1:N:0:AGAGTC
ACCGTAACCGGATTAGATACCCTGGTAGTCCACGCCGTAAACGATGTCGACTTGGAGGTTGTTCCCTTGAGGAGTGGCTTCCGGAGCTAACGCGTTAAGTCGACCGCCTGGGGAGTACGGCCGCAAGGTTAAAACTCAAATGAATTGACGGGGGCCCGCAAGCGGTGGAGCATGTGGTTTAATTCGATGCAACGCGAAGAACCTTACCTACTCTTGACATCCACGGAATTCGGCAGAGATGCCTTAGTGCCTTCGGGAACCGTGAGACAGGTGCTGCATGGCTGTCGTCAGCTCGTGTTGT
+
CCCCCGGGGGDEGGGGGGGGGGGGFGFGGGGGGGGGGGGGGGGGGGGGGGGGGFFGGGGGGGFFGGGGGGGGGGGGGGGGGGGGGGGGGGGGEECGGGGGFGEGGGGGGGGGGGGGGGGGGGGGGGGG9FFGGGFGGGGGGGGGFGFGGGCEGGGGGGGGGGGGB=<FGG,=CFGCC=FGGFGGFGGF9FGGC7CCEEGGFGFGGFFGGGG?@FG?CCCC?FGGGGGGGF98CEEEFFGFGG+<C@7CCFCGGF*8*/:CG8EGF5+<8;*<8CGCCEFCCFFEGDFC2*;C76:?C=6>:
@M01751:259:000000000-C669V:1:1102:4196:20076 1:N:0:AGAGTC
GTCAAACGTCATCCCCACCTTCCTCCGGTTTATCACCGGCAGTCTCCTTTGAGTTCCCGACCGAATCGCTGGCAACAAAGGATAAGGGTTGCGCTCGTTGCGGGACTTAACCCAACATTTCACAACACGAGCTGACGACAGCCATGCAGCACCTGTCTCACGGTTCCCGAAGGCACTAAGGCATCTCTGCCGAATTCCGTGGATGTCAAGAGTAGGTAAGGTTCTTCGCGTTGCATCGAATTAAACCACATGCTCCACCGCTTGTGCGGGCCCCCGTCAATTCCTTTGAGTTTTCACCTTT
+
CCCCCGGGDGEGFGGGGGGGGGCFFGGCEGGGADFFFGGGGGGGFGGGGGGGGEEFGGFGEFE@868,CF:>FFGFFGGGGFGGGGGGGFGGEEFGGGFGGGGGGGGGFGGGGGGDGGGEGGGCFGGGGDGG7C,DFCCFGGFCC<,@,:<FGDAC,3EFGFGGD@FGEEE7FCEGGGGGFFCE@BGCFGGGF7<*?C<FD@EC,<,?AGGGFG9FFFC9<FGG@CC*/8:C5>+33;CFGGFFGGGGGGGCF9<+8*2:CEE@F8CGC8EGE>E*1:8C7A9+:CCF+;<@FC+3<C??+
@M01751:259:000000000-C669V:1:1102:10250:20082 1:N:0:AGAGTC
GTCAAACGTCATCCCCACCTTCCTCCGGTTTATCACCGGCAGTCTCCTTTGAGTTCCCGACCGAATCGCTGGCAACAAAGGATAAGGGTTGCGCTCGTTGCGGGACTTAACCCAACATTTCACAACACGAGCTGACGACAGCCATGCAGCACCTGTCTCAGAGTTCCCGAAGGCACCAAAGCATCTCTGCTAAGTTCTCTGGATGTCAAGAGTAGGTAAGGTTCTTCGCGTTGCATCGAATTAAACCACATGCTCCACCGCTTGTGCGGGCCCCCGTCAATTCATTTGAGTTTTAACCTTG
+
CCCCCGGGGGGGFGGGGGGGGGGGGGGGGGGGGGGGGGGGGGGGGGGGGGGGGGGGGGGGGGG@88BEGGGGGGGGGGGGGGGGGFGGGGGGGGGGGGGGGGGGGGGGFGGGGGGDGGGGGGGGGGGGGGGGGGGGGGGGGGGGGGGGGGGGGGGGGGGGGGGCGGGGGDGDEGGGGCFGGGGGGEGGGGGFGGGGGFFF9:CGGGGGGGGGGGFGGGGGGGGGGGGGGGGG>EGGGEGGFGGGGGGGGGGGGGGGGGGGGCEFGDGGGGECEGGG>EEEGCFFFFFFFGGGFFCFFCFF+
@M01751:259:000000000-C669V:1:1102:15522:20126 1:N:0:AGAGTC
ACCGTAACAGGATTAGATACCCTGGTAGTCCACGCCGTAAACGATGAATGCTAGGTGTTAGGGGTTTCGATACCCTTGGTGCCGAAGTTAACACATTAAGCATTCCGCCTGGGGAGTACGGTCGCAAGACTGAAACTCAAAGGAATTGACGGGGACCCGCACAAGCAGTGGAGTATGTGGTTTAATTCGAAGCAACGCGAAGAACCTTACCAAGTCTTGACATCCCTTTGACCGGTGTAGAGATATGCCTTTCCTTCGGGACAAAGGAGACAGGTGGTGCATGGTTGTCGTCAGCTCGTGT
+
CCCCCGGGGGGFGGGGGGGGGGGGGGGGGGGGGGGCGGGGGGGGGGGGGGGGGGGGGGGGGGGGGGGGGGGGGGGGGGGGGDGGGGGGGGGGGGGGGGGGGGGGGGGGGGGGGGDGGGGGGGGGGGGGGGGGGGGGGFGGGGGGGGGGGGGGGGGGGGGEGGGGGGGGGGGGFFGGGGCGGCFGFFGGGGGGGGGGGGDGGGGGGGFFGGGGDF@FGFFGGGFEFGGGGFGGGGGGGGGGF?+<FGGGGGFGFGGGGGGGGGGFGCC8;CFFG598*:@CFCGFFGGGEEGF=EGFFCCF5
@M01751:259:000000000-C669V:1:1102:17220:20185 1:N:0:AGAGTC
ACCGTAACAGGATTAGATACCCTGGTAGTCCACGCCGTAAACGATGTCGACTTGGAGGTTGTTCCCTTGAGGAGTGGCTTCCGGAGCTAACGCGTTAAGTCGACCGCCTGGGGAGTACGGCCGCAAGGTTAAAACTCAAATGAATTGACGGGGGCCCGCACAAGCGGTGGAGCATGTGGTTTAATTCGAAGCAACGCGCAGAACCTTACCATCCCTTGACATGGCATGTTACCTCGAGAGATCGGGGATCCTCTTCGGAGGCGTGCACACAGGTGCTGCATGGCTGTCGTCAGCTCGTGTC
+
CCCCCGGGGGGGGGGGGGGGGGGGGGGGGGGGGGGGGGGGGGGGGGGGGGGGGGGGGGGGGGGGCFFGGGGGGGGGGGGGGGGGGGGGGFGGGGGGGGGGGGDGGGEGGGGGEGGGGGGGGGGGGGGGGGGGGGGGGGGGGGGGGGGGGGGGGGGGGGGGGGGGGEGEGGGDGGFFGGGGGGGGGGGGGGGGGGFGGGGGGGGGGGGGFGGGGGGGGGGGFGGGGCGGGGGGGGGGGGGGGGGGGGGGEGGFFGFGGGDGDEGGGGGGCGGG5CEFFGGGGGGGGGGGFCF5CF:A5*1:6
@M01751:259:000000000-C669V:1:1102:18893:20257 1:N:0:AGAGTC
GTCAAACGTCATCCCCACCTTCCTCCGGTTTATCACCGGCAGTCTCCTTTGAGTTCCCGACCGAATCGCTGGCAACAAAGGATAAGGGTTGCGCTCGTTGCGGGACTTAACCCAACATTTCACAACACGAGCTGACGACAGCCATGCAGCACCTGTCTCACGGTTCCCGAAGGCACTAAGGCATCTCTGCCGAATTCCGTGGATGTCAAGAGTAGGTAAGGTTCTTCGCGTTGCATCGAATTAAACCACATGCTCCACCGCTTGTGCGGGCCCCCGTCAATTCATTTGAGTTTTAGCCTTT
+
CCCCCGGGGGGGGGGGGGGGGGGGGGGGGGGGGGGGGGGGGGGGGGGGGGGGGGGGGGGGGGGC@BFFGEGEGGGGGGGGGGGGGGGGGGGGGGGGGGGGGGGEEGGGGGGGGGGGGGGGGGGGGGGGGGGGGGGGEGGGGGDGGGGGGGGGGGGFCFGGGGGGGGGGGGGFDCFGCGGGFGGGGGGGGGGGCEGGGGGGFGGGGDGGGGGGGGGGGGGGFEFFGGGGDGEGDGGGCEFFGGFFGGFGGGGGGGGGGGGGGGEGG6<8?CE>EGEGEEGGEGGGGGG?28CFGG7CFFEG+
@M01751:259:000000000-C669V:1:1102:27251:20294 1:N:0:AGAGTC
ACCGTAACAGGATTAGATACCCTGGTAGTCCACGCCGTAAACGATGTCGACTTGGAGGTTGTTCCCTTGAGGTGTGGCTTCCGGAGCTAACGCGTTAAGTCGACCGCCTGGGGAGTACGGTCGCAAGGTTAAAACTCAAATGAATTGACGGGGGCCCGCACACGCGGTGGAGCATGTGGTTTAATTCGATGCAAAGCGAAGAACCTTACCTATTCTTGATTTCCTGAGAATTTAGCAGAGATGCTTTAATGCCTTCGGGAACTCTGAACAAGGTGATGACTGGCTGTCGTACGCTCGTGTT
+
C96CCGG@FG8,C,6,-CFEEFFGF<F9FGCEF7B<FGGDFFGGF@FG?,+8,;C,@FGGFFC,9ECFG@F,9:C@@FGGFCC@FGG@FGGDD>F+,CFF9FGBF7>:@EFF7=C+B,?B,BF+@FC7CDECF,=FDFGC9<F9D<FF,+::B7**FF7FFE,**4:4:7**8CCC<::FGCC<:92*<92C<C,?+<*:>EGECD7@C6CF++0<7:C9++:++3C6<++<C9F+AF6*;C9@:@++++2<++3+/;*18;@3+09++<0*:@6++0+2++8=***2;:***:82:/52*
@M01751:259:000000000-C669V:1:1102:16193:20319 1:N:0:AGAGTC
ACCGTAACAGGATTAGATACCCTGGTAGTCCACGCCGTAAACGATGTCGACTTGGAGGTTGTTCCCTTGAGGAGTGGCTTCCGGAGCTAACGCGTTAAGTCGACCGCCTGGGGAGTACGGCCGCAAGGTTAAAACTCAAATGAATTGACGGGGGCCCGCACAAGCGGTGGAGCATGTGGTTTAATTCGATGCAACGCGAAGAACCTTACCTACTCTTGACATCCAGCGAACTTAGCAGAGATGCTTTGGTGCCTTCGGGAACTCTGAGACAGGTGCTGCATGGCTGTCGTCAGCTCGTGTT
+
CCCCCGGGGGFFGGGGGGGGGGGGGGGGGGCFGGGGGGGGGGGGGGGGGGGGGGGGGGGGGGGGGGGGGGGGGGGGGGGGGGGGGGGGGGGGGGGGGGGGGGGGGGGGGFGGGGGGGGGGGGGGGGGGGGGGGGGGGGGGGGGGGGGGGGGGEGGGGGGGGGGGGGGGGGGGGGGGGGGFFGGGGGGGGGGGGGGGGGGGGGGGGGGGGGGGGGGGGEGGFG?GDGGGGGGGGGGGGGFECGGGFDGCFG>FGGGGGGGGGGGGGGGGGGGGGGGGCEG8FGGGG>ECGG8CCC?FEEFGF
@M01751:259:000000000-C669V:1:1102:12416:20339 1:N:0:AGAGTC
ACCGTAACAGGATTAGATACCCTGGTAGTCCACGCCGTAAACGATGTCGACTTGGAGGTTGTTCCCTTGAGGAGTGGCTTCCGGAGCTAACGCGTTAAGTCGACCGCCTGGGGAGTACGGCCGCAAGGTTAAAACTCAAATGAATTGACGGGGGCCCGCACAAGCGGTGGAGCATGTGGTTTAATTCGATGCAACGCGAAGAACCTTACCTACTCTTGACATCCACGGAATTCGGCAGAGATGCCTTAGTGCCTTCGGGAACCGTGAGACAGGTGCTGCATGGCTGTCGTCAGCTCGTGTT
+
CCCCCGGGGGGGGGGGGGGGGGGGGGGGGGGGGGGGGGGGGGGGGGGGGGGGGGGGGGGGGGGGGGGGGFGGGGGGGGGGGGGGGGGGGFGGGGGGGGGGGGGGGGGGGGGGGGGGGGGGGGGGGGGGFGGGGGGGGGGGGGGGGGGGGGGGGGGGGGGGGGGGGGGFGDGGGGGGFGGGFFGGGGGGGGGGGFGGGEGGGGCCFFGGGGGGGGGGGGGGGGGGFCDEEGGGGGGGGGFFFGG7@EGGGGGGGGGGGGGGGGGGGFGGGGFGG9CFFGGGGGGGGDGGGFGGGGGGE5FCC
@M01751:259:000000000-C669V:1:1102:25801:20418 1:N:0:AGAGTC
GTCAAACGTCATCCCCACCTTCCTCCGGTTTATCACCGGCAGTCTCCCTAGAGTGCCCAACTGAATGATGGCAACTAAGAACGTGGGTTGCGCTCGTTGCGGGACTTAACCCAACATTTCACAACACGAGCTGACGACAGCCATGCAGCACCTGTCTCACGGTTCCCGAAGGCACTAAGGCATCTCTGCCGAATTCCGTGGATGTCAAGAGTAGGTAAGGTTCTTCGCGTTGCATCGAATTAAACCACATGCTCCACCGCTTGTGCGGGCCCCCGTCAATTCATTTGAGTTTTAACCTTGT
+
C@CCCGGGGGGGGGGGGGGGCFGGGGGGGGGGGDFCGGGGEGGFFGGGGGGEGGGCFGGGGGCGEFGEEGGF@EGGFGGGGGG@EEGGG:CEGCFGGGGGGGGGGGGCFGGFGGGGGGGGGCGFGCEGGGGCG?FFGGGGFGGGG?@D8F>FFG,DCFFGFFGGD:EGGGGGGG7,?EE8CF:>FFGFFF:FCF@AFFFGFG@CFGCF,,<FF<9CFGGGFGGGGFFDEE7FEFFCEGGGGGGGGFFFCF?E0:<CGGEC8?@FFGGDGGCGC5:CCEA9<EGFFF?C>FGFFCFGGGFF+
@M01751:259:000000000-C669V:1:1102:23040:20528 1:N:0:AGAGTC
ACCGTAACAGGATTAGATACCCTGGTAGTCCACGCCGTAAACGATGTCAACTAGCCGTTGGAATCCTTGAGATTTTAGTGGCGCAGCTAACGCATTAAGTTGACCGCCTGGGGAGTACGGCCGCAAGGTTAAAACTCAAATGAATTGACGGGGGCCCGCACAAGCGGTGGAGCATGTGGTTTAATTCGAAGCAACGCGAAGAACCTTACCAGGCCTTGACATGCAGAGAACTTTCCAGAGATGGATTGGTGCCTTCGGGAACTCTGACACAGGTGCTGCATGGCTGTCGTCAGCCCGTTTC
+
<BCCCFGGG9ECFFGFEFGD9@EEG<EGFF@<ECCFCFBCCGCFFCFACEEFGGGGCEGGFFF9FG<CCFFFFAFGG<C<FGCEGDGFFCEFG>FC<6EE9<CCC+F4B=D@FEF?EGGGG7C:+@FGG9FGGFF8B?DFF9B?9<B,BCGGCC:>>BFEGGC:FCC*=<*=CFCFCG9@*C@CCE<B<<<FFG<*<F<FEEGGFEAE8AFFG5;C?C9CCF++03+AEG6@FFF++:95@ED6C9@G8C;CEFC:EEGCCDF9C7C<CGGGCFF?+0AF?A8C6*:CFFGC:F*8C:*++
@M01751:259:000000000-C669V:1:1102:24828:20576 1:N:0:AGAGTC
ACCGTAACCGGATTAGATACCCTGGTAGTCCACGCCGTAAACGATGTCAACTAGCCGTTGGAATCCTTGAGATTTTAGTGGCGCAGCTAACGCATTAAGTTGACCGCCTGGGGAGTACGGCCGCAAGGTTAAAACTCAAATGAATTGACGGGGGCCCGCACAAGCGGTGGAGGATGTGGTTTAATTCGAAGCAACGCGAAGAACCTTACCAGGCCTTGACATGCAGAGAACTTTCCAGAGATGGATTGGTGCCTTCGGGAACTCTGACACAGGGGCTGCATGGCTGTCGTCAGCTCGTGTC
+
@CCBCGGGG>FFEFGG<EFEFGFG8E6,C@@EFFFGCF@;CF@FGGGCFEEFGGGGGCEEFFF9FEFGDGGCFGG9FFA<FCECGGGGGGGGG>CFGCDFEAEFEGGC7<FFGEG?FFGGGEGGCGGD,EFGGCFCFFF9B,CFGGDFG+=C@F@C@EC:FEGGGGGEGGGG**<<F@FFG>7,,?F:EGEGGGFGGE*1:>CGDFGG6<++;@E6C8:CFF:CFF2/CC6CCFGFGFGG8ECEA@?689CFFFGGGGG*:@6@F?9EFFFG5**:EECFEFFFGGGG>C28EF?8C=5=*
@M01751:259:000000000-C669V:1:1102:18306:20586 1:N:0:AGAGTC
ACCGTAACAGGATTAGATACCCTGGTAGTCCACGCCGTAAACGATGTCGACTTGGAGGTTGTTCCCTTGAGGAGTGGCTTCCGGAGCTAACGCGTTAAGTCGACCGCCTGGGGAGTACGGCCGCAAGGTTAAAACTCAAATGAATTGACGGGGGCCCGCACAAGCGGTGGAGCATGTGGTTTAATTCGATGCAACGCGAAGAACCTTACCTACTCTTGACATCCACGGAATTCGGCAGAGATGCCTTAGTGCCTTCGGGAACCGTGAGACAGGTGCTGCATGGCTGTCGTCAGCTCGTGTT
+
CCCCCGGGGFGGGGGGGGGGGGGGGGGGGFAFGGGGGGGGGGGGGGFGGGGGGGGGGGGGGGGGGGGGGGGGGDGGGGGGGGFGGGGGGGGGGGGGGGGGGGGGGGGGGGGGDEFGGGGGGGCDCGGGGGGGGGGGGGGGGGGGGGGGGGGGGGGGGGGGGGGGGGDFFEGFGGDGGGGGGGCFGGGGGGGGGGGGGGGGGGGGGGGGGFGGGFGGGGGGGGGGGGGGGGGGGGDGGGGGFFGFGGFFGGFGGGF9CEDDGGCEE>CGGGGGGFGGGGGGGFFFFECFCGFGDCCGD*75C
@M01751:259:000000000-C669V:1:1102:22021:20639 1:N:0:AGAGTC
GTCAAACGTCATCCCCACCTTCCTCCGGCTTATCACCGGCGGTTCCTTTAGAGTACCCAACTAAATGATGGTAACTAAAGGCGAGGGTTGCGCTCGTTGCGGGACTTAACCCAACATCTCACGACACGAGCTGACGACAGCCATGCAGCACCTGTGTTCCAGTCCCCGAAGGGAAGAAATCGATCTCTCGAAGTCGTCCGGACATGTCAAACGCTGGTAAGGTTCTGCGCGTTGCTTCGAATTAAACCACATGCTCCACCGCTTGTGCAGGCCCCCGTCAATTCCTTTGAGTTTTAATCTT
+
CCCCCGGGGGGGGGGGGGGGGGGGGGGGGGGGGGGGGGGGG>FEGGGGGGGFGGGGGGGGGGGGGGGGGFGG,9EGGGGGGCGGGGGGGGFGGEGGGGGCFGGGGGGCGGGGGGGGFGDFGGGGGGGGGGGGGGGGGGGGGGGGGGGGGFFGGGGGGGGGGGGGGGGGGGGGGGCCGG:CFGGGGFGGGGGGGEFGFGGGGEFCGGGGGGGGGGGGCGGGFGCCGGGGDD5EEGGGGGGGGGGGGGGC*;FFFGCGGFGF5?C8;F?CGE*:CGEEDEG58CFFGGFGFFC+AFFFCCFGG
@M01751:259:000000000-C669V:1:1102:19520:20716 1:N:0:AGAGTC
GTCAAACGTCATCCCCACCTTCCTCCGGTTTATCACCGGCAGTCTCCTTTGAGTTCCCGACCGAATCGCTGGCAACAAAGGATAAGGGTTGCGCTCGTTGCGGGACTTAACCCAACATTTCACAACACGAGCTGACGACAGCCATGCAGCACCTGTCTCAGAGTTCCCGAAGGCACCAAAGCATCTCTGCTAAGTTCTCTGGATGTCAAGAGTAGGTAAGGTTCTTCGCGTTGCATCGAATTAAACCACATGCTCCACCGCTTGTGCGGGCCCCCGTCAATTCATTTGAGTTTTAACCTTT
+
CCCCCGFGGGGGGGGGGGGGGGGGGGGGGGDGGGGGGGDGGGGGFGGGGGFFCGEGGGGGGGG@8BBEFGGCCFGGGFGGGGGGFCFGGGGGEGCGGGGGGGGCC@FGGGFFGGGGGGDGDGGGGGFGGGGGGFGGGGGGCFGGFGGGGDGGGGGFGGGGGGGDFGGGGEGGCGGGGGGGGGGGG,=CFGGGFGGFGFGGGGGGGGGGGGGGFGGGGFGGDEECFGGGGGGGGGG?EECGFFFFGF68ACCFGFFGF8ECGEEEG+<EDGEGECE=EGG?F??9FGGGF>CE9CFEGGGC2
@M01751:259:000000000-C669V:1:1102:8409:20734 1:N:0:AGAGTC
GTCAAACGTCATCCCCACCTTCCTCCGGTTTATCACCGGCAGTCTCCTTTGAGTTCCCGACCGAATCGCTGGCAACAAAGGATAAGGGTTGCGCTCGTTGCGGGACTTAACCCAACATTTCACAACACGAGCTGACGACAGCCATGCAGCACCTGTCTCACGGTTCCCGAAGGCACTAAGGCATCTCTGCCGAATTCCGTGGATGTCAAGAGTAGGTAAGGTTCTTCGCGTTGCATCGAATTAAACCACATGCTCCACCGCTTGTGCGGGCCCCCGTCAATTCATTTGAGTTTTAACCTTG
+
CCCCCGGGGGGGGGGGGGGGGGGGGGGGGGGGGGGGGGGGGGGGCGGGGGGFGGGGGGGGGGG@88BEFGGGG8FEFGGGGGCFGFGFGGCGGGGGGGGGGGGGGGGGGGGGGGGGDFGGDGAEFEGGGGFGGGGGGGGGEGGGCFGFFGGGGGGGGGGFGGGFGGGGGGG7>FGGGGFGDFFGGGGGGGFEGGGFFGGGC@FFGGGGGGGGGFFGFGGGGGGGGGGGEEGGGGGGF>F6FGGGGGGGGGGGG9@EGGGGDC8@FGGGGDGEEGG?/:EEGFGFFFG7EGGGGGC<9CFC+
@M01751:259:000000000-C669V:1:1102:17727:20807 1:N:0:AGAGTC
GTCAAACGTCATCCCCACCTTCCTCCGGCTTATCACCGGCGGTTCCTTTAGAGTACCCAACTAAATGATGGTAACTAAAGGCGAGGGTTGCGCTCGTTGCGGGACTTAACCCAACATCTCACGACACGAGCTGACGACAGCCATGCAGCACCTGTGTTCCAGTCCCCGAAGGGAAGAGATCCATCTCTGGAAATCGTCCGGACATGTCAAACGCTGGTAAGGTTCTGCGCGTTGCTTCGAATTAAACCACATGCTCCACCGCTTGTGCAGGCCCCCGTCAATTCCTTTGAGTTTTAACCTT
+
CCCCCGGGGGGGGGGGGGGGGGGGGGGGGGGGGGGGGGGGGGGGGGGGGGGGGGGGGGGGGGGGGGGGGGGGGGGGGGGGGGGGGGGGGDGGGGGGGGGGDGGGGGGGGGGGGGGGGGFGGGGGGGGGGGGGGGGGGGGGGGGGGGGGGDFGGGGGFFGGGGGGGGGGGGGGGFGGGGGCGGGGGGGGGGGGGGGGGGGGGGGDGGGGGGGGGGGG>@FGGGGGGCGGGGGGGGGGGFCGGGGGGGGGGGGGFGGCF6FFGGGG*AFDFCFDGGEEEEG8EGGGFGGGF?CGFGGCGGGCC
@M01751:259:000000000-C669V:1:1102:24564:20819 1:N:0:AGAGTC
GTCAAACGTCATCCCCACCTTCCTCCGAGTTGACCCCGGCAGTCTCCTATGAGTCCCCGCCATAACGCGCTGGCAACATAGAACGAGGGTTGCGCTCGTTGCGGGACTTAACCCAACATCTCACGACACGAGCGGACGACAACTATGCACCACCTGTACACCGACCACAAGGGGGCGACCATCTCTGGCCGTTTCCGGTGTATGTCACGCCTTGGGAAGGTTCTTCGCGTTGCACCGAATTAAACCGCATGCTCCGCCGCTTGTGCGGGCCCCCTCCAATTCCTTTGGGTTTTAGCCTTGC
+
CCCCCGGGFGCGGGGCEFGGGGFFFC@FGGGGGFGDFGCG+:CC,CCC<@9@,<C,EF:CC7F,C<,+@+6@+,CFCFFFFGGGGGGGDG<+B:F7+4@4BFFFE@CFGA,EFFCDFFGG,5ADC7F+6++8++@7:*<:C*>,?DDF9,>FC*:FC,@9F:F@B1C*=CFFF@**//?:C?FF??F6@:?E>+<0CEECEGF9<CF7:C*08@?*8<>8@C9<3+*;8C>:*<+0*:*C*+++0*/:CE5++<8C?;EEG**2A9;CGCE885**/2+0:C9C@@9+*;88*30<2:+++
@M01751:259:000000000-C669V:1:1102:12524:20870 1:N:0:AGAGTC
GTCAAACGTCATCCCCACCTTCCTCGCGGCTTATCACCGGCAGTCTCCCTAGAGTGCCCAACTGAATGATGGCAACTAAGGACGTGGGTTGCGCTCGTTGCGGGACTTAACCCAACATCTCACGACACGAGCTGACGACAGCCATGCAGCACCTGTGTGCACGCCTCCGAAGAGGATCCCCGATCTCTCGAGGTAACATGCCATGTCAAGGGATGGTAAGGTTCTGCGCGTTGCTTCGAATTAAACCACATGCTCCACCGCTTGTGCGGGCCCCCGTCAATTCCTTTGAGTTTTAATCTTG
+
CCCCCGGGGGGGGGGGGGGGGGGGGGGGGGGGGGGGGGGGGGGGGGGGGGFGGGGGGGGGGGGGGGGGGGGGGFFGGGGGFGGGGGGGGGGGGGGGGGGGGGGGGGGGGDGGGGGGGGGFGFFGGGGGGC@FGGGGGGGGGFEGGFGGGGGGGGGGGGCCGGGGGGGGGGGGGGGGFFGGGGGEGGGFGGGDEEGGGGGFGFFG7BFGGGGGGGGGGGGGGFGGGGGGGDGGGGGGCEGGGGGGGGGGGGCFGCGGGGGGGGGGGGGEG5EGGGGECEGGGGGGGGGGGGGGGGFDCCEF:
@M01751:259:000000000-C669V:1:1102:26558:20901 1:N:0:AGAGTC
ACCGTAACCGGATTAGATACCCTGGTAGTCCACGCCGTAAACGATGTCGACTTGGAGGTTGTTCCCTTGAGGTGTGGCTTCCGGAGCTAACGCGTTAAGTCGACCGCCTGGGGAGTACGGCCGCAAGGTTAAAACTCAAATGAATTTACGGGGGCCCGCACAAGCGGTGGAGCATGTGGTTTAATTCGATGCAACGCGAAGAACCTTACCTACTCTTGACATCCACGGAATCTGGCAGAGATGCCTAAGTGCCTTCGGGAACCGTGTGACAGGTGCTGCATGGCTGTCGTCCGCTCGGGTT
+
C<CCCGF;A@E7@,CEFFFGFGGGGEGGCGFFFGGCCFCEGGDGF<FCC8@,@<<FDFGGDGFGFGFFFGFC,9E@6FCC<FF+68CFG9CCFGFG@FGGG7BFGDGEFEF+:8@FBFCCG+=++6@>>9B9FDBFFAF9F<=B,,,3@+@7*1<BEEFC:<F:FGGFECCGC*C@CFFGG+5,BFBCFCE:F:7**2:8:8:CAFGFG6<C+2<@+9C++<ACFCECG>F?C0@ECC8**9@FFF++3C+:+<CFCDCEGG5:1:*8+<?9FF+29<CFGGG*:C8+:/:**:/:?55/2
@M01751:259:000000000-C669V:1:1102:12334:20923 1:N:0:AGAGTC
GTCAAACGTCATCCCCACCTTCCTCCGGTTTATCACCGGCAGTCTCCTTTGAGTTCCCGACCAAATCGCTGGCAACAAAGGATAAGGGTTGCGCTCGTTGCGGGACTTAACCCAACATTTCACAACACGAGCTGACGACAGCCATGCAGCACCTGTCTCACGGTTCCCGAAGGCACTAAGGCATCTCTGCCGAATTCCGTGGATGTCAAGAGTAGGTAAGGTTCTTCGCGTTGCATCGAATTAAACCACATGCTCCACCGCTTGTGCGGGCCCCCGTCAATTCATTTGAGTTTTAACCTTT
+
CCCCCFEGGGGGGGGGGDGGGC8CDFEG+@@E9ECFCFGGE7FGCFGC9EFFFEEEGFGDEF8EC:CFGFGGGEEFFEF<<EFFGCFGFGGFEGGEGCGG>CFEGEFAABF<8FGGD8<D9EE,CFEGDGGG7DA@CFGEEGGGGGFG9CF@FFGGGAFCGFFEGGFGGGD@<DDEGFFD8>B,C9FFGG9FGEGGFG7<CGGGGFG:F<F:<<FGFCE:FAC:<FFEGCEEG>EFCGFFGGCGFDGFGGGGGGGF6CFG55;>CEGGG5*?ECEG:55?77<EFG@CE5<CCGGGG9C?+
@M01751:259:000000000-C669V:1:1102:13789:20983 1:N:0:AGAGTC
ACCGTAACAGGATTAGATACCCTGGTAGTCCACGCCGTAAACGATGTCGACTTGGAGGTTGTTCCCTTGAGGAGTGGCTTCCGGAGCTAACGCGTTAAGTCGACCGCCTGGGGAGTACGGCCGCAAGGTTAAAACTCAAATGAATTGACGGGGGCCCGCACAAGCGGTGGAGCATGTGGTTTAATTCGATGCAACGCGAAGAACCTTACCTACTCTTGACATCCACGGAATTCGGCAGAGATGCCTTAGTGCCTTCGGGAACCGTGAGACAGGTGCTGCATGGCTGTCGTCAGCTCGTGTC
+
CCCCCGGGGGGFGGFGGGGGGGGGGGGGGGGGGGGGGGGGGGGEGGGGGGGGGGGGGGGGGGGGGGGGGGGGGGGGGGGGGGGGGGGGGGGGGGGDGGGGGGGGGGGGGGGGGGGGGGGGGGGGGGGGGGGGGGFGGGGGGGGGGGGGGGGGGGEFGGGGGGFFGGGGGGGGGGGGGGGF>CFFGFGGGGGGGGGGGG>EGGGGGFGGGGGGGGGGGFGGGGGGGGGGGGFEGGGGGGGGGGGGGGFGGFGGGGGGGEGCEGGGGFC5<9*;EF6EGDECF?FGGGGF88EGGG+<CCGG*
@M01751:259:000000000-C669V:1:1102:19506:20988 1:N:0:AGAGTC
GTCAAACGTCATCCCCACCTTCCTCTCGGCTTATCACCGGCAGTCCCCCTAGAGTGCCCAACTGAATGCTGGCAACTAAGGGCGAGGGTTGCGCTCGTTGCGGGACTTAACCCAACATCTCACGACACGAGCTGACGACAGCCATGCAGCACCTGTGCACCTGTCCCGAAGGAAAAGCTCCATCTCTGGAGCCGTCAGGGCATGTCAAGGGCTGGTAAGGTTCTGCGCGTTGCTTCGAATTAAACCACATGCTCCACCGCTTGTGCGGGCCCCCGTCAATTCCTTTGAGTTTTAATCTTGC
+
CCCCCGGGGGGGGFGGFGGGGGGGEGGDFGGGGGGGGGGGGGGFGGGGGDGFFGGGGGGGGGFFGGEEEFFFGGGGGGGGGCEGGEEEFGGFEEEGGGFFGGGGGGGGCGGGCGCEGGGAFDFFGGGGGGGGGGFEF>G@BEFECFFGGGGGFGGGGGGGGGFBFGGGFFEEGGEGAEBEGGGG@CFGFGGGGDGEEEFGCFGGGGGGGGGGGGGEGGGG<FGGGGGGGGGGGGGGDFGGGCFFFECFCGGG9F8:CGGGGGGGGGGDCEG8CE=?EGGEEGGGF:?7;C?CGC6@FGFG+
@M01751:259:000000000-C669V:1:1102:24264:20991 1:N:0:AGAGTC
ACCGTAACAGGATTAGATACCCTGGTAGTCCACGCCGTAAACGATGTCGACTTGGAGGTTGTTCCCTTGAGGAGTGGCTTCCGGAGCTAACGCGTTAAGTCGACCGCCTGGGGAGTACGGCCGCAAGGTTAAAACTCAAATGAATTGACGGGGGCCCGCACAAGCGGTGGAGCATGTGGTTTAATTCGATGCAACGCGAAGAACCTTACCTACTCTTGACATCCAGCGAACTTAGCAGAGATGCTTTGGTGCCTTCGGGAACGCTGAGACAGGTGCTGCATGGCTGTCGTCAGCTCGTGTT
+
CCCCCGGGGCFFFFGGGGGGGGGGCEGGGGFGFDGFGGGGGGGGGGGGGGGGGGC@FDGFGGGGGGGDDFGDCFFGGGGGGGGGGGGGG9FEGGGFGGGFFEGGDGGGGGGCGCEGGGEGDGGGGE@F,,>FDGGGGGGGGGFFFCFCFFGGGGDECFGGGGGGGGGGGGGG8CGGGCGGFFGGGGGGFFDFGGGGGDC:EEGGGFGGGGGGGF@EFEFGEGGFC96EGGGGGGGGGF?C>CFFGGGGGDC@GGC+:ECEGG>EEGEFFC*;8C6CFE6@FC658EC68*:*8CGG575*0
@M01751:259:000000000-C669V:1:1102:10352:20997 1:N:0:AGAGTC
ACCGTAACCGGATTAGATACCCTGGTAGTCCACGCCGTAAACGATGTCGACTTGGAGGTTGTTCCCTTGAGGAGTGGCTTCCGGAGCTAACGCGTTAAGTCGACCGCCTGGGGAGTACGGCCGCAAGGTTAAAACTCAAATGAATTGACGGGGGCCCGCACAAGCGGTGGAGCATGTGGTTTAATTCGATGCAACGCGAAGAACCTTACCTACTCTTGACATCCACGGAATTCGGCAGAGATGCCTTAGTGCCTTCGGGAACCGTGAGACAGGTGCTGCATGGCTGTCGTCAGCTCGTGTT
+
CCCCCGGGGCFEGGFGGGGGGGGGGGGGGGGGGGGCCGGGGGGGFFGEG@FGDGGFGGGGGGGGGGGGEGGGFDGGG:CGGGGD77=EGGGGGGFEGFGGGGGGGDGGDGFGEGGGGGG7CFGGGGGGGGGFGGGGGGGGGFFBFAEGFGGGGGGFGEEGGGGF>FGGGGGG:FGGGGCFEDC?FGGFFGGDFGGGGGEEGGGGGGGDGGGCFF@CEGFGGFGGEGEEGGFGGEGGGGGC>CFGGGGGGG7<FG?@8CE*:@FEEFGE@<EE>E8<:7CFECEGC5FFFCC8CFCFEG577
@M01751:259:000000000-C669V:1:1102:9474:21005 1:N:0:AGAGTC
GTCAAACGTCATCCCCACCTTCCTCCGGTTTGTCACCGGCAGTCTCCTTAGAGTGCCCACCATAACGTGCTGGTAACTAAGGACAAGGGTTGCGCTCGTTACGGGACTTAACCCAACATCTCACGACACGAGCTGACGACAGCCATGCAGCACCTGTGTCAGAGTTCCCGAAGGCACCAATCCATCTCTGGAAAGTTCTCTGCATGTCAAGGCCTGGTAAGGTTCTTCGCGTTGCTTCGAATTAAACCACATGCTCCACCGCTTGTTCGGGCCCCCGTCAATTCATTTGAGTTTTAACCTT
+
CCCCCGGGGGGGGGGGGGGGGGGGGGGGGGGGGGGGGGGGGGGGGGGGGGGGGGFGGGGGGGGGGGGGGGGGGGGGGGGGGGGGGGGGDFGGGGGGGGGGGGGGGGGGFFGGGGGGGGGGDGGGGGGGGGGGGGGGGGGGGFGGGGGGGFGFFGGGGGGGGGGGGGGGGGGGEEGGGGGGGGFGGGCGGGGGGGGGGGGGGFFGGGGGGGFFGGGGGFGFGGGGGGGGGGGGGDGFGGGGGGGFGGGGGGFGFGDGGGGGCEGGGG99/88EGEGGCCGCGGF?CGGGC78:FGGGGGFFG
@M01751:259:000000000-C669V:1:1102:25209:21092 1:N:0:AGAGTC
GTCAAACGTCATCCCCACCTTCCTCCGGTTTGTCACCGGCAGTCTCCTTAGAGTGCCCACCATAACGTGCTGGTAACTAAGGACAAGGGTTGCGCTCGTTGCGGGACTTAACCCAACATCTCACGACACGAGCTGACGACAGCCATGCAGCACCTGTGTCAGAGTTCCCGAAGGCACCAATCCATCTCTGGAAAGTTCTCTGCATGTCAAGGCCTGGTAAGGTTCTTCGCGTTGCTTCGAATTAAACCACATGCTCCACCGCTTGTGCGGGCCCCCGTCAATTCATTTGAGTTTTAACCTT
+
CCCCCGGGGGDDGGGGGGGGGGFCFGGGGGGGGGGGGGGGGGGGGGGGGGGGGGGGGGGGGGGGGGGFGGGGGGGGGGGGGGGGGGGGGGGGGGGGGDFFFGEGGFGGGGGGGGGFDGFGEFGG<7FGGGGGGGGFF@EGGGGGGGFGGGGGGGGGFGGGGGGGGGDGGEGGGGGFFGCGFFGFGGGGGGG?GFFFA3<CFCGGGGGFEFCFGGGFFGGFFG,?9FGFCCEFGEEGGDCCCGGGGGGGGGGGGGDF6CC;CEEGGGGGGGCGGGD8E588;@0CCGFG?+AACEG7CFFCG
@M01751:259:000000000-C669V:1:1102:8469:21108 1:N:0:AGAGTC
ACCGTAACAGGATTAGATACCCTGGTAGTCCACGCCGTAAACGATGATAACTAGCTGTCCGGGAACTTGGTTCTTGGGTGGCGCAGCTAACGCATTAAGTTATCCGCCTGGGGAGTACGGCCGCAAGGTTAAAACTCAAAGGAATTGACGGGGGCCTACACAAGCGGTGGAGCATGTGGTTTAATTCGAAGCAACGCGCAGAACCTTACCAGCGTTTGACATGTCCGGACGATTTCCAGAGATGGATCTCTTCCCTTCGGGGACTGGAACACAGGTGCTGCATGGCTGTCGTCAGCTCGTG
+
CCCCCGGGGGGGGGGGGGGGEGGGGGGGGGGGGGGGGGGGGGGGGGGGGGGGGGGGGGGGGGGGGGGGGGFGGGGGGGGGGGGGGGGGG9FFGGGGGGGGGGFGFGGGDGFCGGGGGGGGGCGGGGGGGCDGAFGGGGGGGGGGFGGFGGGGGGGGGGGGGGGF>FGFFGGGGGCFGGGGGGGFGGGGGGGGGGGGCFGGGGGGGGGGGGGGGGGGGGGGGGFGGGGGGGGGGGGGGGGGGGGGGG+<CFGGGGEC?FF>CEGGGGGGGGGGGCFGFGDEFGGEFC6*2:CGF8=F7<E=5
@M01751:259:000000000-C669V:1:1102:22712:21218 1:N:0:AGAGTC
GTCAAACGTCATCCCCACCTTCCTCCGGTTTATCACCGGCAGTCTCCTTTGAGTTCCCGACCAAATCGCTGGCAACATAGAACGAGGGTTGCGCTCGTTGCGGGACTTAACCCAACATCTCACGACACGAGCTGACGACAACCATGCACCACCTGTTTACGAGTGTCCAAAGAGTTGACCATTTCTGGCCCGTTCTCGTATATGTCAAGCCTTGGTAAGGTTCTTCGCGTTGCATCGAATTAATCCGCATGCTCCGCCGCTTGTGCGGGCCCCCGTCAATTCCTTTGCGTTTTAGCATTGC
+
CA@CCGFEGGDG9FGD<F7FFFGGFGGCCCEGFFEFFEGGDEFFGGFFEDFGGEDGFGGEEGGFFFGEFGGGG<FCEGGGG9FECEEEGGGGGDGEGGGECC7+6FFGGGGFFFFFF8EE,BFECFEGDCGGG8F<EGC+<<C@EGGGFFGGCCGGGFFG7<<C>FCFFGF:FC@,?;C3CF?BF;,CFFCC<<+*?B:<7,CFFFF<<ABAFCCF<FG7,?9FGG@EGEC8CFF<8;CFGGGGGCCF>8/AFC2AEGGGGD5F8:CC=EGDC8EG8=CCFGG?CFF+:?CE8+22++<++
@M01751:259:000000000-C669V:1:1102:10487:21253 1:N:0:AGAGTC
GTCAAACGTCATCCCCACCTTCCTCCGGTTTGTCACCGGCAGTCTCCTTAGAGTGCCCACCATAACGTGCTGGTAACTAAGGACAAGGGTTGCGCTCGTTACGGGACTTAACCCAACATCTCACGACACGAGCTGACGACAGCCATGCAGCACCTGTGTCTGAGTTCCCGAAGGCACCAATCCATCTCTGGAAAGTTCTCAGCATGTCAAGGCCAGGTAAGGTTCTTCGCGTTGCTTCGAATTAAACCACATGCTCCACCGCTTGTGCGGGCCCCCGTCAATTCATTTGAGTTTTAACCTT
+
CCCCCGGGGGGGGGGGGGGGGGGGGGGGGGGGGGGGGGGGGGGGGGGGGGGGGGGGGGGGGGGGGGGGGGGGGGGGGGGGGGGGGGGGGGGGGGGGGGGGGGGGGGGGGFGGGGGGGGGGDGGGGGGGGGGGGGGGGGGGGGGGGGGGGGGGGGGGGGGGGGGGGGGGGGGGGGGGGGGGGGGGGGGGGGGGGGGGGGGGGFGGGGGGGGGFGFGGDGDGGGGGGGGGGGGGGGGGGG@GGGGGGGGGGGGGGGGGGGGGGGGGGGGGGGGGGGEGGGG=EGFGGGGGGGGGGGGGGGFGG
@M01751:259:000000000-C669V:1:1102:10451:21275 1:N:0:AGAGTC
GTCAAACGTCATCCCCACCTTCCTCCGGTTTATCACCGGCAGTCTCCTTTGAGTTCCCGACCGAATCGCTGGCAACAAAGGATAAGGGTTGCGCTCGTTGCGGGACTTAACCCAACATTTCACAACACGAGCTGACGACAGCCATGCAGCACCTGTCTCACGGTTCCCGAAGGCACTAAGGCATCTCTGCCGAATTCCGTGGATGTCAAGAGTAGGTAAGGTTCTTCGCGTTGCATCGAATTAAACCACATGCTCCACCGCTTGTGCGGGCCCCCGTCAATTCATTTGAGTTTTAACCTTG
+
CCCCCGGGGGGGGGGGGGGGGGGGGGGGGGGGGGGGGEFGGGGGCEFEFGGGGGGGGGGGGGG@88BCFGGGGGGGGGFGGGGGGGGGGGGGGGGGGGGGGGGGGGGGFFGGGGGGGGGGGGGGGGGGGGGGGGGGGGGGGGGGFGGGEGGGGGGGGGGGGGGGGGGGGGGGGGGGGGFGGGGGGGG9FDFGGGGGGGGGGGGGD,,<FFCFFCFGGGGGGGGGGGGFGGGGGGGFGGGFGGGGGG6CGGGGGFEGGGGGGEEFGEFCCEGGGGGGEG8?9<FGGGGFFFA9C<+CFFGG+
@M01751:259:000000000-C669V:1:1102:22578:21279 1:N:0:AGAGTC
GTCAAACGTCATCCCCACTTTCCTCCGGTTTATCACCGGCAGTCTCCTTTGAGTTCCCGACCGAATCGCTGGCAACAAAGGATAAGGGTTGCGCTCGTTGCGGGACTTAACCCAACATTTCACAACACGAGCTGACGACAGCCATGCAGCACCTGTCTCACGGTTCCCGAAGGCACTAAGGCATCTCTGCCGAATTCCGTGGATGTCAAGAGTAGGTAAGGTTCTTCGCGTTGCATCGAATTAAACCACATGCTCCACCGCTTGTGCGGGCCCCCGTCAATTCATTTGAGTTTTAACCTTG
+
CCCCCGGGGGGGGGGGGGGGGGGGGGGGGGGGGGGGGGGGGGGGGGGGGGGGGGGGGGGGGGG@8,BCCGGGGGGGGGGGGGGGGGGGGGGGGGGGGGGGGGGGGGGGGGGGGGGGGGGGGGGGG@FGEGGGGGGGGGGGGGGGGGGGFGGFGGGGGFGGGFDGGFGGGGG7FGGGGGGGGGGGGGGGGGGGGGGGGGGF<FGGGGGGGGGGFCEGGDGGGFGGGG?FE8*/8CGGGGGGGGGFFGFGGGGGGGGGGGGEGGG>CFGEGGGDGG8=AC5EFGGGGGCE?GGDGCFFG?FFC
@M01751:259:000000000-C669V:1:1102:25492:21304 1:N:0:AGAGTC
GTCAAACGTCATCCCCACCTTCCTCCGGTTTATCACCGGCAGTCTCCTTTGAGTTCCCGACCGAATCGCTGGCAACAAAGGATAAGGGTTGCGCTCGTTGCGGGACTTAACCCAACATTTCACAACACGAGCTGACGACAGCCATGCAGCACCTGTCTCACGGTTCCAGAAGGCACTAAGGCATCTCTGCCAAATTCCGTGGATGTCAAGAGTAGGTAAGGTTCTTCGCGTTGCATCGAATTAAACCACATGCTCCACCGCTTGTGCGGTCCCCCGTCAATTCATTTGAGTTTTAACCTTT
+
CCCCCGGEGGGGGAFC9FEDGGGGGGDGGGGGGGGGGECFGGGGGGGGGGFGGFFGGGGGGGG@8,B@FE@EGG9DFGGGC8FFF<EFFGDGGDGGGGGFGGCD7FFEEFF9EEG@DGGGGC<FDEGGDG:@FEGGGEGGE<DFG<FF9FCGGFFDC,FFGG*@>FDCG98<DFGGGG?8<7CFG9FG99F7FAFCF;FG@7BFC:FFFFFGCCGDGFGFF:,?FF,*<:CEEE9CA>8CFFFGCE**;8A<EFGGGG>*?CE>*+A>:*1CFEE5*:8:@CFDGFC:C8<<<?9EE+<F+
@M01751:259:000000000-C669V:1:1102:26120:21314 1:N:0:AGAGTC
GTCAAACGTCATCCCCACCTTCCTCCGGTTTATCACCGGCAGTCTCCTTTGAGTTCCCGACCGAATCGCTGGCAACAAAGGATAAGGGTTGCGCTCGTTGCGGGACTTAACCCAACATTTCACAACACGAGCTGACGACAGCCATGCAGCACCTGTCCCACGGTTCCCGAAGGCACTAAGGCCTCTCTGCCGAATTCCGTGGATGTCAAGAGTAGGTAAGGTTCTTCGCGTTGCATCGAATTAAACCACATGCTCCACCGCTTGTGCGGGCCCCCGTCACTCCATTTGCGTTTTAACATTG
+
CCCCCGGGGFCGGGF@AEFGFCE<FGGGGGGFGGGGGDFGGEGFFDGGGGGGCEFGGG:F@FG@FFG@FCE@FF9CEF8F,CFFC9,4,E@FGGGGDG+B?FGGDEFC9EDFGGGEFGGFGGCGCCFFEDGEGGGGEDFC7@FFCFGCFC<FEGGGC,8@F7BF:@FF<BC7<FBCF:F8:C:FB:FF?CFCFFG@FFG77**?CCCA,<:+<CGGGGGGGGFF<9EEE8?G*;C@E88;CCG?9F;*8*+2AEF68FGEDE>EG+7****:EE/*2:C*0+*<<CCC75*;**23<0<:+
@M01751:259:000000000-C669V:1:1102:6047:21317 1:N:0:AGAGTC
GTCAAACGTCATCCCCACCTTCCTCCGGTTTGTCACCGGCAGTCTCATTAGAGTGCTCAACTAAATGTAGCAACTAATGACAAGGGGTGCGCTCGTTGCGGGACTTAACCCAACATCTCACGACACGAGCTGACGACAGCCATGCAGCACCTGTGTTACGGCTCTCTTTCGAGCACAACCAAATCTCTTCGGTCTTCCGTACATGTCAAGGGTAGGTAAGGTTTTTGCCGTTGCGTCGAATTAATCCACATCATCCACCGCTTGTCTGGGCCCCCGTCAATTCATTTGAGTTTTAACCTTG
+
CC@9CA<BCFEE9C6@-6BFCFGGG8F:F7FFECEDDEGGG7@FFCEF<@CCDEDFGGFAFDEC<A<6<<FEEFFFFF<,CE@E,@+8=BC:=CCF,=B7CE=C<=<,,CFF7+?EFC,B,9=>F7==6:BFEC:@F7@@GFDEFFAF<BF,>,,@<CFE@+@*@C,3,@:B,@>D8,1>F>FCFGFGC9FE4*<FF9:CCFF@@F,BCFF*C,CCFF?AF,<CCF*+,41CCE*:EC/*<*+<<F9C@8+<9C:++<C5C88CG+++22;CE88C8*;*0+9+<+3A78<CCG:?9EGG<
@M01751:259:000000000-C669V:1:1102:25620:21322 1:N:0:AGAGTC
GTCAAACGTCATCCCCACCTTCCTCCGGTTTATCACCGGCAGTCTCCTTTGAGTTCCCGACCGAATCGCTGGCAACAAAGGATAAGGGTTGCGCTCGTTGCGGGACTTAACCCAACATTTCACAACACGAGCTGACGACAGCCATGCAGCACCTGTCTCACGGTTCCCGAAGGCACTAAGGCATCTCTGCCGAATTCCGTGGATGTCAAGAGTAGGTAAGGTTCTTCGCGTTGCTTCGAATTAAACCACATGCTCCACCGCTTGTGCGGGTCCCCGTCAATTCATTTGAGTTTTAACCTTT
+
CCCCCGGGGGGGGGGGGGGGGGGGGGGGGGGGGAFFGGGD++E@@FFFFGGG8@@FGFDEGGG@@6BCFGGCE8FFGFFGGGGGG<E?FG>8F7=?FEFACFEGC+EF,EFGFGGGGCFFGGGFF+<+B=@CFFFC:FG7F7@A@FFFBFFGFC8FFECEFFED*CFFE7<>EGCF<,CF,<FFGF@FF9<F:<FFB:,7<:BACF9CG?9EFCFFBEGGF<<FGGG558EGGCFCGGGFDFF?CF*88CF9@9ECG>F*88E*0+<8?5/:/8CGCE=C@9F7C9:<+;<?<F9+<?FF+
@M01751:259:000000000-C669V:1:1102:19105:21343 1:N:0:AGAGTC
GTCAAACGTCATCCCCACCTTCCTCCGGTTTGTCACCGGCAGTCTCCTTAGAGTGCCCACCATAACGTGCTGGTAACTAAGGACAAGGGTTGCGCTCGTTACGGGACTTAACCCAACATCTCACGACACGAGCTGACGACAGCCATGCAGCACCTGTGTCAGAGTTCCCGAAGGCACCAATCCATCTCTGGAAAGTTCTCTGCATGTCAAGGCCTGGTAAGGTTCTTCGCGTTGCTTCGAATTAAACCACATGCTCCACCGCTTGTGCGGGCCCCCGTCAATTCATTTGAGTTTTAACCTT
+
CCCCCGGGGGGGGGGGGGGGGGGGGGGGGGGEGGGGGGGGGGGGGGGGGGGGGGGGGGGGGGGGGGGGGGGGGGGGGGGGFGGGGGFGGGGGGGGGDGGGGGEG>GGGGGGGGGGGGGGGGGGGGGGGGGGGGGGGGGGGGGGGGGGGGGGGGGGGGGGGGGGGGFGGGGGGGGGGFGGCCFFGGGFGGGGGGGGGGGGGGFGFGGGGGGGGGGGFGGGGG,>FFGGGFGGGGGGGGGCGGGGGGGGGGGGGCFFGGFGGGGGGGF:FGGGGDEGGEGGGEGGGDCA<<+;CFG?FGGGGG
@M01751:259:000000000-C669V:1:1102:25241:21346 1:N:0:AGAGTC
[truncated: 15,656,505 more chars]
