# Supplementary material for: Effects of salt stress levels on nutritional quality and microorganisms of alfalfa-influenced soil
Source: PeerJ. 2021 Jul 14;9:e11729. doi: 10.7717/peerj.11729 (PMC8286062; doi:10.7717/peerj.11729)
Supplement: Supplemental Information 3 [file peerj-09-11729-s003.zip › Daw data for microbes/raw.split.Severe_1.fq]

@M01751:259:000000000-C669V:1:1102:15664:1042 1:N:0:AGAGTC
TGGCTAAACCGGATTAGATACCCTGGTAGTCCACGCCGTAAACGATGGAAGCTNGNCGTTGGGGGATTTATCTCTCGGTGGCGNNGTTAACGCATTAAGCTTCCCGCCTGNGNNGTACGGTCGCNAGANTAAAACTCAAAGGAATTNACNGGGGCCCGCACAAGCGGTGGAGCATGNGGTTNAANTCGAAGCNACGCGCAGAACCTNACCANCCNTTGANATNCCCTGACGGCTTNANAGATNAAGTNATTCCTTCGNGACAGGNGCACAGGTGCTGCATGGCTGNCNTCAGGTCGTGCTG
+
CCCCCGGGGGGGGGGGGGGGGGGGGGGGFGGGGGGGGGGGGGGGGFGGGGGGG#:#:CFFGGGGGGGGGGGGFGCGGGGGGGG##:CFGGGGGGGGGGGGGGGGGGGGGG#:##4:BFGGGGGG#:BF#:AFGGGGGGG9FGGGGG#:B#:>BFG:FGG@FGGGGGG<:BDC8FGF#8@BF#66#68CFGCG#4=FEFGGGGGGGF#14CC#2;#/;@C#*2#2;CFDFG5>E*1#2#/28*#128;#12ACFGGGC#2*;CCC#21CF>8CC?ACDFFCCCF:8#*#**/;/3<8:**/3
@M01751:259:000000000-C669V:1:1102:16539:1135 1:N:0:AGAGTC
TGGCTAAACAGGATTAGATACCCTGGTAGTCCACGCCGTAAACGATGTCGACTTGGAGGCTGTTCCCCTGAGGAGTGGCTTCCGGAGCTAACGCGTTAAGTCGACCGCCTGGGGAGTACGGCCGCAAGGTTAAAACTCAAATGAATTGACGGGGGCCCGCACAAGCGGTGGAGCATGTGGTTTAATTCGATGCAACGCGAAGAACCTTACCTGGCCTTGACATCCAGAGAACTTAGCAGAGATGCTTCGGTGCCTTCGGGAACTCTGAGCCAGGTGCTGCATGGCTGTCGTCAGCTCGTGT
+
CCCCCGGGGGGGGGGGGGGGGGGGGGGGGGGGGGGGGGGGGGGGGGGGGGGGGGGGCFGGGGGGGFGGGGGGGGEGGGGGGGGGGFFGGGGGGGGGGGGGGGGGGGGGGGGGGGGGGGGGGGGGGGEEGFFGGFGGGGGGGGGGCGGFGGGGGGGGGGGGGGDGGGGGGGGGGGFGGGGGGGGGGGGFGGGGGGGGGGEE>E:AFECFFGGGC>CGFGGGCFGEF+@FGGGGFG7CCE7EC>GFC@@CG5>>:;7CGGDEEEF60:<EF8EFG8C6+0A+8CF6F6*0<>8C*A670C=**
@M01751:259:000000000-C669V:1:1102:15390:1250 1:N:0:AGAGTC
CCAGCTACGTCATCCCCACCTTCCTCCGGTTTGTCACCGGCAGTCTCCTTAGAGTGCCCACCATAACGTGCTGGTAACTAAGGACAAGGGTTGCGCTCGTTACGGGACTTAACCCAACATCTCACGACACGAGCTGACGACAGCCATGCAGCACCTGTGTCAGAGTTCCCGAAGGCACCGATCCATCTCTGGAAAGTTCTCTGCATGTCCACGCCTGGTAAGGTTCTTCGCGTTGCTTCGAATTAAACCCCATGCTCCACCCCTTGTGCGGGCCCCCGTCCATTCATTTGAGTTTTAACCT
+
CCCCCGGGGGGGGGGGGGGGGGGGGGGGGGGGGGGGGGGGGGGGGFFGGGGGGGGGGGGGGGGGGGGGGFGGGGGGGGGGFGFFFGGGDEGGGGGGGGGGGGGGGGGGGGGGGGGGGGFFGGGGGGGGGGGGGGGFGGFGG7FGGGGGGCFGGDGDFGGGGGG<BBDFGGCE:3>F,FGC*>FGCGG,D@>,7<9F<BFCFF<F@;;?F3F,<<FCFCFC9:FEGG,421:CCF@CFCGC>*01<FCF;**;C:E+08+2C*28*000</*?ECEGG5*;**:<<+3<@++20<C@70<E+
@M01751:259:000000000-C669V:1:1102:12593:1289 1:N:0:AGAGTC
CCAGCTACGTCATCCCCACCTTCCTCCGGTTTATCACCGGCAGTCTCCTTTGAGTTCCCGACCGAATCGCTGGCAACAAAGGATAAGGGTTTCGCTCGTTGCGGGACTTAACCCAACATTTCACAACACGAGCTGACGACAGCCATGCAGCACCTGTCTCACGGTTCCCGAAGGCACTAAGGCATCTCTGCCGAATTCCGTGGATGTCAAGAGTAGGTAAGGTTCTTCGCGTTGCATCGAATTAAACCACCTGCTCCACCGCTTCTGCGGCCCCACGTCACTTCCTTTGAGGTTTAACCTT
+
CCCCCDF<;CF@FG9,FF@FEEFF,EF@FGGGGGAFCFCEGGGEC96FEGGGGGFGFG9CGEGGF@BF<FFF:@,==EFEDEGGGGGGF<F,C=7:FCF+=:BFGGGGDFFGC@F<FF8EE<F<FG7<FGGGE7DFDGGDE7FFGCGGF9CFCDGFGEFGA>7C:>FFFC@@<CFFDEGGFDFC7<3?@<CEG7FE7C@<?7@<,?<,<CF@E<,:CGGGCGCGFACCC:EG58>@CCCGCFCF99+2;**;<E89FF8;8****+3+1***//*2*2AE*<7<++<@+2**30++22:++
@M01751:259:000000000-C669V:1:1102:16011:1630 1:N:0:AGAGTC
TGGCTAAACAGGATTAGATACCCTGGTAGTCCACGCCGTAAACGATGTCAACTAGCCGTTGGAATCCTTGAGATTTTAGTGGCGCAGCTAACGCATTAAGTTGACCGCCTGGGGAGTACGGCCGCAAGGTTAAAACTCAAATGAATTGACGGGGGCCCGCACAAGCGGTGGAGCATGTGGTTTAATTCGAAGCAACGCGAAGAACCTTACCAGGCCTTGACATGCAGAGAACTTTCCAGAGATGGATCGGTGCCTTCGGGAACTCTGACACAGGTGCTGCATGTCTGTCGTCAGCTCGTGT
+
CCCCCGGGGGGGGGGGGGGGGGGGGGGGGGGGGGGGGGGGGGGGGGGGFGGGGGGGGGGGGGGGGGGGGGGG8FGGGGGFGGGGGGGGGGGGGGGGGGGGGGGGGGGGGCGFGGDGGGGGGEFGGGGGGEFGGGGGGGGEG9FACFGGGGGCEGGGGGGGDGGGFGGGFGCFGGFFGGGGFEFGGGGFGGGGGGGGGGGGDCDGFCGGGGGFGEGGGCEGGGGFCCEG>CFGGGGGGGG7*CCCGE7C5E>EEGGGFGGGEEDFGGFFFFGGE>@CCFGGGGG+<?9ECFEEFGFF8*//*
@M01751:259:000000000-C669V:1:1102:10080:1658 1:N:0:AGAGTC
CCAGCTACGTCATCCCCACCTTCCTCCGGTTTGTCACCGGCAGTCTCCTTAGAGTGCCCACCATAACGTGCTGGTTACTAAGGACAAGGGTTGCGCTCGTTACGGGACTTAACCCAACATCTCACGACACGAGCTGACGACAGCCATGCAGCACCTGTGTCTGAGTTCCCGAAGGCACCAATCCATCTCTGGAAAGTTCTCAGCATGTGAAGGCCAGGTAAGGTTCTTCGCGTTGCTTCGAATTAAACCACATGCTCCACCGCTTGTTCGGGCCCCCGTCAATTCATTTAAGTTTTAGCCT
+
CCCC<FGFCGGGGFCEFFCFDGDGGGGG@FFG7FFGGGECFGG8EEEAFGGF<FGGGC<FGEFGGGGGF@CF<FF,CFGFGGCACGFC8?FGCFGG:?FEGGCFC7B:FD9B,CEFFCFDFEFAC84F::C7+66,CF=7::FFF?C,B<><F8DEEGGGGG9><F9DFFGEGG7FGC@::7>>:<D@AG9:>C3>;CF;;CEC;<BF,,@<,<FF<FG?FB<FF9<9F@:*=CGGG9,**C:CEC<<88*;F6FE9AF*::*:CGF99C>EC*/*:5CC=8<9C+<@7+<++0@FCFCC<
@M01751:259:000000000-C669V:1:1102:9665:1721 1:N:0:AGAGTC
CCAGCTACGTCATCCCCACCTTCCTCCGAGTTGACCCCGGCAGTCTCCTATGAGTTCCCACCATAACGTGCTGGCAACATAGAACGAGGGTTGCGCTCGTTGCGGGACTTAACCCAACATCTCACGACACGAGCTGACGACAACCATGCACCACCTGTATACCGACCTTGCGGGGCGACCATCTCTGGACGTTTCCGGTATATGTCAAGCCTTGGTAAGGTTCTTCGCGTTGCATCGAATTAATCCGCATGCTCCGCCGCTTGTGCGGGCCCCCGTCAATTCCTTTGAGTTTTAGCCTTGC
+
CCCCCGGGGGGGGGGGGGGGGGGGGGGGGGGGGGGGGGGGGGGGGFGGGGGGGGGGGGGGGGGGGGGGGGGGGFGGGEGGGGGGGGEGGGGGGGGGEGGGGGEGEE>FGGCFGGGGGGGFGCFGGGGGGGGECFCFFGGGGGGGGGFGGGFGFGGGGGGGGGGCGGGGGCFGG*<FEGGGDGGAGGGDFGGGGGGGGGG5CFFFCCFGEGFGCDFFGGG8<EGGG9*;5?ECC6E78*;CF7EF::EFGCEC?<CEGGEE>E**+<88*:8:CEEEG5EC9E9EG7++*ACFCC*<<<C6+
@M01751:259:000000000-C669V:1:1102:23512:1775 1:N:0:AGAGTC
TGGCTAAACAGGATTAGATACCCTGGTAGTCCACGCCGTAAACGATGAATGCCAGCCGTTGGTCTGCTTGCAGGTCAGTGGCGCCGCTAACGCATTAAGTTATCCGCCTGGGGAGTACGGCCGCAAGGTTAAAACTCAAAGGAATTGACGGGGGCCTGCACAAGCGGTGGAGCATGTGGTTTAATTCGAAGCAACGCGCAGAACCTTACCAGCGTTTGACATTTCCGGACGATTCCCAGCGATGGGTCTCTTCCCTTCGGGGACTGGAACACAGGTGCTGCATGGCTTTCTCCAGCCCGTG
+
C@CCCGGGGGCDGGGGGGGGFGGGGGGGCFGFGG@@FFGGGGGDGCDG9EFDG@FFFCCE@FFFG?EFGFFFGCFGGFFF8@+BEGEGEGGGG7CCEDACFCFGF@FGGGGDCC+BE,+>FC:EGGGFFGGFGGGFGFG9AD8=FGFEF>>ECF7FB7CCG9<>F@C>FCE<FEFC<,,<FGFFFFG79CFFF,2<FCE*=*CFFG?CFCE6A**2:*3<CG+2:@*8C?**1;+<3<?*1C/**/<CC+0<+CF<:8***:CCC*2;?F*;5*/<+A70<C++;:2*+0+++2+381:C*
@M01751:259:000000000-C669V:1:1102:10381:1807 1:N:0:AGAGTC
TGGCTAAACAGGATTAGATACCCTGGTAGTCCACGCCGTAAACGATGTCGACTTGGAGGTTGTTCCCTTGAGGAGTGGCTTCCGGAGCTAACGCGTTAAGTCGACCGCCTGGGGAGTACGGCCGCAAGGTTAAAACTCAAATGAATTGACGGGGGCCCGCACAAGCGGTGGAGCATGTGGTTTAATTCGATGCAACGCGAAGAACCTTACCTACTCTTGACATCCACGGAATTCGGCAGAGATGCCTTAGTGCCTTCGGGAACCGTGAGACAGGTGCTGCATGGCTGTCGTCAGCTCGTGT
+
CCCCCGGFGGGGGGFGGGGGGFGFGGGGGGGGGFGGGGGGGGGGGGGGGGGGDDGGGGGGGGGGGGGGGGGGGGGGGGGGGGGCEEGGGGGGGGGGGGGGGGGGGGGEGDGGGDFGGGGGGGCCFECGGFFGFDGGGGG8FAD9FGGGGGECGGDGGGEFFEGGECFEGGE<FFGBFGGG@:F7F9FFGG9BFGGGGGGGGGDFFFGGFGGGGGDGGFGCFGGGGGGEDE8;C9FGGGGCE>+9<FCEGGGFG<FFG>EGGGGGGE8*;<@8F5@FFCFGC++:FFGCE5*;*;FCEC>F5
@M01751:259:000000000-C669V:1:1102:9698:1855 1:N:0:AGAGTC
CCAGCTACGTCATCCCCACCTTCCTCCGGTTTGTCACCGGCAGTCTCCTTAGAGTGCCCACCATAACGTGCTGGTAACTAAGGACAAGGGTTGCGCTCGTTACGGGACTTAACCCAACATCTCACGACACGAGCTGACGACAGCCATGCAGCACCTGTGTCTGAGTTCCCGAAGGCACCAATCCATCTCTGGAAAGTTCTCAGCATGTCAAGGCCAGGTAAGGTTCTTCGCGTTGCTTCGAATTAAACCACATGCTCCACCGCTTGTTCGGGCCCCCGTCAATTCATTTGAGTTTTAACCT
+
CCCCCGGGGGGGGGGFGGGGGGGGGGGGGEGGGGGGGGGGGGGFGFGGGGGFGGGGGGGGGGGGFGGGGCGGGGGGGGGGGGFGGGGGGCGGCFGGGDGEGGGGGGGGGGFGGFFGGGGGGCGGGFGEGGGGGGGGGGGGGGGGGGFCGGGGGGGGFGGFGGGGFGGGGGGGGGGGGFGGGGGGGGGCCFFGGFFGCF,DFGGGGG<FDFGGFFGGCFFGGGFGFGGFG7FGGGGGEFGGGGFF@FFFGFGGG6CC:CFGGGDD**A++/CEGGG*::;C:EFGG7+<@<9*2CC?+<CE9
@M01751:259:000000000-C669V:1:1102:20987:1896 1:N:0:AGAGTC
CCAGCTACGTCATCCCCACCTTCCTCCGGTTTATCACCGGCAGTCTCCTTTGAGTTCCCGACCGAATCGCTGGCAACTAACAACAGGGGTTGCGCTCGTTGCGGGACTTAACCCAACATTTCACAACACGAGCTGACGACAGCCATGCAGCACCTGTCTCACGGTTCCCGAAGGCACTAAGGCATCTCTGCCGAATTCCGTGGATGTCAAGAGTAGGTAAGGTTCTTCGCGTTGCATCCAATTAAACCACATGCTCCACCGCTTGTGCGGGCCCCCGTCAATTCATTTGAGTTTTAACCTT
+
CCCCCGGGGGGFFFGGGGGGGGGGGGGGGGGGGGGGGGGGGGGGFEFGGGGGGGGGGGGGGGGGGGGGFFG>FGG=FFGGGGGGGCFEGGDGGEGFGGGG8FFDGEFGGGGGGGGGGGGGGGGGGGGGGGEBEGCGGGEGGCFEGGGGG,,>FE::@FFGFF@FCCEFGCGG*=CCFGCF@,<FFGCGGCGGGEGEFGGCG7F*,,??CCC@+2?><BF,?C<A9FEGGC5?C*;E9:+2+<@7CFCGGC>?CGG?FE:E*?8CCF+<**/:C>E:C/:8EG++0<9E?@*+AEGF6?EFG
@M01751:259:000000000-C669V:1:1102:15616:2037 1:N:0:AGAGTC
TGGCTAAACCGGATTAGATACCCTGGTAGTCCACGCCGTAAACGATGTCAACTAGCCGTTGGAATCCTTGAGATTTTAGTGGCGCAGCTAACGCATTAAGTTGACCGCCTGGGGAGTACGGCCGCAAGGTTAAAACTCAAATGAATTGACGGGGGCCCGCACAAGCGGTGGAGCATGTGGTTTAATTCGAAGCAACGCGAAGAACCTTACCTGGCCTTGACATGCTGAGAGCTTTCCAGAGATGGATTGGTGCCTTCGGGCACTCAGACACAGGTGCTGCATGGCTGTCGTCAGCTCGTGT
+
CCCCCGGGGGGGGGGEFGFFGGGGGGGGGGGGGGGGGGGGGGGGGGGGGGGGGGGGGGE@FGGGGGGGGGGGGGGGGGGGGGGDGGGGGGGGGGGGGGGGGGFFGGGGEEGGGGGGGGGGGGGEGGGGGFEFGGGG8DFGGFGGGGGGGGEGGGDEGGGEFGGFGGGGGGGGGGGFGEGG<FFGEEFFGGCGGGGGEGDGGGGFCGGGGGGGGFFC:@EFDFGGGFFCCFCFGGGGE+AF88CFGCCECGF5CCFGFFGG*:C*3;EC8*:EFDC6?7@@FFFGFGGGG5*//:8CFE**2
@M01751:259:000000000-C669V:1:1102:9285:2065 1:N:0:AGAGTC
CCAGCTACGTCATCCCCACCTTCCTCCGGTTTATCACCGGCAGTCTCCTTTGAGTTCCCGACCGAATCGCTGGCAACAAAGGATAAGGGTTGCGCTCGTTGCGGGACTTAACCCAACATTTCACAACACGAGCTGACGACAGCCATGCAGCACCTGTCTCAGCGTTCCCGAAGGCACCAATCCATCTCTGGAAAGTTCGCTGGATGTCAAGAGTAGGTAAGGTTCTTCGCGTTGCATCGAATTAAACCACATGCTCCACCGCTTGTGCGGGCCCCCGTCAATTCATTTGAGTTTTAACCTT
+
CCCCCGGGGGGGGGGGGGGGGGGGGGGGGGGGGGGGGGGGGGGGGCFGGGGGGGGGGGGGGGGGGGGGGGGGGGDGGGGGGGGGGGGGGGGEGGGGGGGGGGGGGGGGFCFGGFEGGGGGGGGGGGGGGEGGGGGGGDGGGGGGGGGGGFGGGGGGGGGGGGGGGGGGGGGGFGGGGGGGGGGGGG?FGGGGGGGCGGGGGGCGGGGGG:<FFGGGGGGGGGGFGGGCFGGGGEEFFGGG6@CCFGGGGGGGGGGGGFGFEECA5E6CEGGGEGGGGEE58@FGGGGE??EGFGFG6+<FG
@M01751:259:000000000-C669V:1:1102:15614:2191 1:N:0:AGAGTC
TGGCTAAACAGGATTAGATACCCTGGTAGTCCACGCCCTAAACGATGCGAACTGGATGTTGGGTGCACTTTGGCACGCAGTATCGAAGCTAACGCGTTAAGTTCGCCGCCTGGGGAGTACGGTCGCAAGACTGAAACTCAAAGGAATTGACGGGGGCCCGCACAAGCGGTGGAGTATGTGGTTTAATTCGATGCAACGCGAAGAACCTTACCTGGCCTTGACATGTCGAGAACTTTCCAGAGATGGATTGGTGCCTTCGGGAACTCGAACACAGGTGCTGCATGGCTGTCGTCAGCTTGTG
+
CCCCCGGGGGGGGGGGGGGGGGGGGGGGGGGGGGGGGGGGGGGGDGGGGGGGGGGEGGGGGGGGGGGGGGGGGGGGGGGGGGGGEGGGGGGGGGGGGGEDFGGGGGGG7EGGGGGGGGGGGDGGGGGGGGGGGGGGGGGGGGGGFGFGGFGGGGGGGGGGGGGDGFGGG*FFFFAFFFGGGGGGGGGGGGGGFGCC:FGGGGGGGGGGGGGFGCEFCFDFFGGGGGGGGGEGGGGGGG7C@ACF@C;FC*:<@CCFGFECCCEFCGGGGFGG5CCCG++<C@FCFGGGFE5:85*<++2*0
@M01751:259:000000000-C669V:1:1102:7132:2202 1:N:0:AGAGTC
TGGCTAAACAGGATTAGATACCCTGGTAGTCCACGCCGTAAACGATGTCGACTTGGAGGTTGTTCCCTTGAGGAGTGGCTTCCGGAGCTAACGCGTTAAGTCGACCGCCTGGGGAGTACGGCCGCAAGGTTAAAACTCAAATGAATTGACGGGGGCCCGCACAAGCGGTGGAGCATGTGGTTTAATTCGATGCAACGCGAAGAACCTTACCTGGCCTTGACATCCAGAGAACTTAGCAGAGATGCTTTGGTGACTTCGGGAACTCTGAGACAGGTGCTGCATGGCCGTCGTCAGCTCGTGT
+
CCCCCGGGGGGGGGGGGGGGGGGGGFGGGGFFGGGGGGGGGGGGGGGGGGGGGGGGGGGGGGGGGGGGDFGEFFCFDGGGGGGGGGGGGFGGGGGGGGGGGGGGGGGGGGGGGGGGGGGGGGGDCGEGGGGGGGGGGGGGGGCFGGGGGGEGGGGGGEGGGDGGFGGGGD*<7FFGG@GGFEGGGGG?CAGGEGCG7FECGG;C6;CGGGGFGGGGGFDCGGFA@8@FCEGFGFGCFGG*@>:F7+A9+<C5+<CF9CEGCCCFCCCFF7C;C523C:@F+<EF>+:?CC:*CE?:CEEC7
@M01751:259:000000000-C669V:1:1102:23253:2267 1:N:0:AGAGTC
TGGCTAAACAGGATTAGATACCCTGGTAGTCCACGCCGTAAACGATGTCGACTTGGAGGCTGTTCCCCTGAGGAGTGGCTTCCGGAGCTAACGCGTTAAGTCGACCGCCTGGGGAGTACGGCCGCAAGGTTAAAACTCAAATGAATTGACGGGGGCCCGCACAAGCGGTGGAGCATGTGGTTTAATTCGCTGCAACGCGAAGAACCTTACCTGGCCTTGACATCCAGAGAACTTAGCAGAGATGCTTCGGTGCCTTCGGGAACTCTGAGACAGGTGCTGCATGGCTGTCGTCAGCTCGTGT
+
CCCCCGGGGGGGGGGFGGGGGGGGGGGGGGGGFGGGGGGEGGGGGGGGGGGGGGFGGGEGGGGGGGGGGGGGGGGGGGGGGGGGCGEGGGGGGGGGGGGGGGEDGGGGGGGGGGGCFGGGGGG@FEGDGCDGGGGGGGDDFGGGGGGGGFGGGGGGGGFGEGGCBFEDCEGDGGFGFAFF,*=F:C@BF7FFGGCGFE8858*AFG>FCGGGGGGG9+8+<<<@F+<E>C8EFGGCG7:88*+3C:?FD:*;E8<CGFCE?*C8<++<CEF**/<0AA@EFGFGF8*0:C8C;CEGGD**/
@M01751:259:000000000-C669V:1:1102:17726:2291 1:N:0:AGAGTC
CCAGCTACGTCATCCCCACCTTCCTCCGGTTTGTCACCGGCAGTCTCCTTAGAGTGCCCACCATAACGTGCTGGTAACTAAGGACAAGGGTTGCGCTCGTTGCGGGACTTAACCCAACATTTCACAACACGAGCTGACGACAGCCATGCAGCACCTGTCTCACGGTTCCCGAAGGCACCAATCCATCTCTGGAAAGTTCTCTGCATGTCAAGGCCTGGTAAGGTTCTTCGCGTTGCTTCGAATTAAACCACATGCTCCACCGCTTGTGCGGGCCCCCGTCAATTCATTTGAGTTTTAACCT
+
CCCCCGGGGGGGGGGGGGGGGGGGGGGGGGGGGGGGGGEGGGGGGDGGGGGGGGGGGGGGGGGGGGGGGGGGGGGGGGGGGGGGFGGGGGGGGGGGGGGGGGGGDEGGGGGGGGGGGGGGGGGGFFGGGGGGGGGGGGGGGGCFGGGFGGGGGGGGFGGGGGG7FBFEGGGGGGGG8CGGGFFGGCG9DFCGCFGGGFC;FF=FGGGGGGG,7FFGGFEAFGGGGGGGGF7FC@*4?FD:FGFCE?F7CCFCG9EEGG+;F5>CE>*3CEG*:?CGECCC**0A+02AA:9*++320?<C?
@M01751:259:000000000-C669V:1:1102:22919:2309 1:N:0:AGAGTC
TGGCTAAACCGGATTAGATACCCTGGTAGTCCACGCCGTAAACGGTGGGCGCTAGATGTGGGGACCATTCCACGGTTTCCGTGTCGCAGCTAACGCATTAAGCGCCCCGCCTGGGGAGTACGGCCGCAAGGCTAAAACTCAAAGGAATTGACGGGGGCCCGCACAAGCGGCGGAGCATGCGGATTAATTCGATGCAAAGCGAAGAACCTTACCAAGGCTTGACATACACGAGAACGGGCCAGAAATGGTCCACTCTTTGGACACTCGTGAACAGGTGGTGCATGGTTGTAGTAAGCTCGGG
+
CCCCCGGGGGGGGGGGGGGGGGGGGGGGGGFGGGGGGGGGGGGGDGGGGGGGGGGFGGGDFGGGEEGGGCGGGEGGGGGGGECGGGGD4:=FFGDEGDGFC9FGGBFGGGGCGGFEGEGGFGGGGEGGGGEF8<FGGGF,:FCCFFGC:DGGF@CECGGDGG7FCFCGCCDCEG58;FG65?CCCF,:CFFCCFGG+++0?*:8*<CF8EGGGG?5**3;CCCCEC<9+8*?EE<5CE>8?F*;A++9C++<@0;F?CCFCFGCFFG*/<FGG?5:6=EFF@?78CFC*+<<+2+<76***
@M01751:259:000000000-C669V:1:1102:8160:2322 1:N:0:AGAGTC
CCAGCTACGTCATCCCCACCTTCCTCCGGTTTGTCACCGGCAGTCTCCTTAGAGTGCCCACCATAACGTGCTGGTAACTAAGGACAAGGGTTGCGCTCGTTACGGGACTTAACCCAACATCTCACGACACGAGCTGACGACAGCCATGCAGCACCTGTGTCAGAGTTCCCGAAGGCACCAATCCATCTCTGGAAAGTTCTCTGCATGTTAAGGCCTGGTAAGGTTCTTCGCGTTGCTTCGAATTAAACCACATGCTCCACCGCCTGTGCGGGCCCCCGTCCACTCATTTGAGTTTTAACCT
+
CCCCCGGGGGGGGGGGGGGGEGGGFGGGGGGGGGGGFGGGGGCFGFFGGGGGGGECFGGGGGGGGGFGEEFGGGGGFFGGGGGGGDFCFEEEFGC7+F>F7FGGGDDFFGGGGGGGGGGD8,EFGGGGGGGGGGGGGGDGGGDFGFGCCFEGCABFGGFEFGFCG,@>FFE7CFCFGGGGCCAFFDFGGGFGFGGG@FFCCCGEFFFG,FFFFF7FCCFE9C:C9CFC<*<=<F<BFGG:FB84;B?@FFFGG6E7C6+*2***28<A9CC8CCEEE7;5**+22@7CFC+;<?EC++<33
@M01751:259:000000000-C669V:1:1102:15338:2469 1:N:0:AGAGTC
TGGCTAAACCGGATTAGATACCCTGGTAGTCCACGCCGTAAACGATGTCAACTAGCCGTTGGAATCCTTGAGATTTTAGTGGCGCAGCTAACGCATTAAGTTGACCGCCTGGGGAGTACGGCCGCAAGGTTAAAACTCAAATGAATTGACGGGGGCCCGCACAAGCGGTGGAGCATGTGGTTTAATTCGAAGCAACGCGAAGAACCTTACCAGGCCTTGACATGCAGAGAACTTTCCAGAGATGGATTGGTGCCTTAGGGAACGCTGACACAGGTGCTGCATGGCTGTCGTCCGCTCGGGT
+
CCCCCGGGGGGGGGGGGGGGGGGGGGGGGGGGGGGGGGGGGGGGGGGGGGGGGGGGGGGGGGCFGFGGGGGG8EAFFFFEFFGGGGGGGGGGGGGGGGGGGGGGGGGGGGGDGGGGGGGGGGGGGGGGGGGGG9FFGGGFFGGGCFFEGGGGDGGGDFEFDEGGGGGGFGCFGGFGGGGGFGFGGFGGFCFGGGGFFDG>EEGGGGGGGGFGGEGGGGGG6EGGCFFC*:<6CGGGCFFDCC?CEFFF6CCCCC?9++9E;CF**;8?C9C6*;<FC7+<EFCF;;*C6@CC:C*2:5***
@M01751:259:000000000-C669V:1:1102:17454:2597 1:N:0:AGAGTC
TGGCTAAACCGGATTAGATACCCTGGTAGTCCACGCCGTAAACGATGTCGACTTGGAGGTTGTTCCCTTGAGGAGTGGCTTCCGGAGCTAACGCGTTAAGTCGACCGCCTGGGGAGTACGGCCGCAAGGTTAAAACTCAAATGAATTGACGGGGGCCCGCACAAGCGGTGGAGCATGTGGTTTAATTCGATGCAACGCGAAGAACCTTACCTACTCTTGACATCCACGGAATTCGGCAGAGATGCCTTAGTGCCTTCGGGAACCGTGAGACAGGTGCTGCATGGCTTTCGTTAGCTCGTGT
+
CCCCCGGGGGGGGGGGGGGGGGGGGGGGGGGGGGGGGGGGGGGGGGGGGGGGGGGGGGGGGGGGGGGGGGGGFGGGGGGGGGGGGGGGGGGGGGGGGGGGGGGGGGGGGGGGGGGGGGGGGGGDGGGGGGGGGGGGGGGCFGGGGGGGGGGGGGGGGGGGGGCFCG<FGCGGGGGGGGDGFGGGGGGGGFFFGFFCEGEGGDGGFGGGGGGGGGGGGGGG6EFGGGGGGGCCFFFGGGGFGF??EEFE9CFCFFGFF8>>8EG5*/*;CCGGGFEFFGGC+<?*8**0+**0/;::+/*2*
@M01751:259:000000000-C669V:1:1102:21379:2625 1:N:0:AGAGTC
TGGCTAAACAGGATTAGATACCCTGGTAGTCCACGCCGTAAACGATGTCAACTAGCCGTTGGAATCCTTGAGATTTTAGTGGCGCAGCTAACGCATTAAGTTGACCGCCTGGGGAGTACGGCCGCAAGGTTAAAACTCAAATGAATTGACGGGGGCCCGCACAAGCGGTGGAGCATGTGGTTTAATTCGAAGCAACGCGAAGAACCTTACCAGGCCTTGACATGCAGAGAACTTTCCAGAGATGGATTGGTGCCTTCGGGAACTCTGACACAGGTGCTGCATGGCTGTCGTCAGCTCGTGT
+
CCCCCGGGGGGGGGGGGGGGFGGGGGGGGGGFFGGGGGGGGGGGGGGFGGGGGGGFGGFGDGGGGGGGGFFDFFFFFGGGGGGGGGGGGGGGGGGGEFGGGGGGEGFGDGFGGGGGGGGGGGGGGGGGGGGGGGGGGFGGAFGGGGFFGGGGGGGGGCFGCCEGGGGGGDGFGGGFFGGGGGDFGGGFGGGGGGFGCEGEFGGFE*AEC+AEGGD*<CF+:CCFGF@FCFDGGGGC?EG?C*+A@8<<FDC8+8A7<@C5ECFF+:<+CCGGFFGFCFFGFGGGGGC*+/;;FGDG?C7E*
@M01751:259:000000000-C669V:1:1102:24848:2723 1:N:0:AGAGTC
TGGCTAAACAGGATTAGATACCCTGGTAGTCCACGCCGTAAACGATGATAACTAGCTGTCCGGGGACTTGGTCTTTGGGAGGCGCAGCTAACGCATTAAGTTATCCGCCTGGGGAGTACGGTCGCAAGATTAAAACTCAAAGGCATTGACGGGGGCCTGCACAAGCGGTGGAGCATGTGGTTTAATTCGAAGCAACGCGCAGAACCTTACCAGCGTTTGACATGTCCGGACGACTTCGAGAGATCGATTTCTTCCCTTCGGGGACTGGAACACAGGTGCTGCATGGCTGTCGTCAGCTCGT
+
CCCCCGGGGG?AFGGFFFFFGFGCF@FFFEGFGGGGGGGGGGG>FGFCFFGGGGCGFGGGGDCEECGGC<AEF<ECCGEFGGGDGGGGGEFGGGGGG9FFGGFGFFCFEGF?<FG7FGG7FFFFCFGF><?DEAFEFGFC9F<,,==FAFGEEEDFGEGG,@B<,3>7<:FFGGG9FBFFCCF,@EFF7FC<1<CFGGGGGGD@CFGD?:<<<CC88EDF:@C@CFGED5C8>CC8A5;CFEGGGGDFFGGGG+AFG??5C*:/CEG5:C6*A**/:+<72<CE7*;:CCG@*2*/80A7>
@M01751:259:000000000-C669V:1:1102:12222:2808 1:N:0:AGAGTC
CCAGCTACGTCATCCCCACCTTCCTCCGGTTTATCACCGGCAGTCTCCTTTGAGTTCCCGACCGAATCGCTGGCAACAAAGGATAAGGGTTGCGCTCGTTGCGGGACTTAACCCAACATTTCACAACACGAGCTGACGACAGCCATGCAGCACCTGTCTCACGGTTCCCGAAGGCACTAAGGCATCTCTGCCAAATTCCGTGGATGTCAAGAGTAGGTAAGGTTCTTCGCGTTGCATCGAATTAAACCACATGCTCCACCGCTTGTGCGGGCCCCCGTCAATTCATTTGAGTTTTAACCTT
+
CCCCCGGGGGGGGGGGGGGGGGGGGGGGGEGGGGGGGGDEGEGFGFFEFGGGGGGGFGGGGGGGF@CFFGGGGGGGGGGGGGGFGGGCGGGGGGGGGGGGGGGGGGGGGGGGGGEGGGGGGGGGGGGFGEGGGGGGGGGGGGGGGGGGGGGGGGEGFFGGGGGDCGGFGGGC*FFGGGGGEFGGGBFFGFEEGF@,<?FFGGGGGGGFCGFFCGCFGGGCGEFGG@FGGCEGGGCGGGEE??ECCF+AFG>FDFGGG6CFGGGEC@+AA:EE5CCCC:5:5CFCEFCFG?C@::F+8CFEC
@M01751:259:000000000-C669V:1:1102:6543:2846 1:N:0:AGAGTC
CCAGCTACGTCATCCCCACCTTCCTCCGAGTTGACCCCGGCAGTCTCCTATGAGTCCCCACCATCACGTGCTGGCAACATAGGACGAGGGTTGCGCTCGTTGCGGGACTTAACCCAACATCTCACGACACGATCTGACGACAACCATGCACCACCTGTTCACCAGTGTCCAAAGAGTCCCGTATTTCTACGGTGTTCTGGTGTATGTCAAGCCTTGGTAAGGTTCTTCGCGTTGCTTCGAATTAATCCGCATGCTCCGCCGCTTGTGCGGGTCCCCGTCAATTCCTTTGAGTTTTAGCCTT
+
CCCCCGGGGGGGGGGGGFGGFGGGCGGGGGFGGGGG<FFDCBCFGFGEFFFGGF9EEFDGGGGGGFG7ECFGGFG?FGGGF9FEEFDFCCE87,+@+CFFG,+>CE7>EGGGFFGGGGFGC,?FGFG=CFGD+BFACCECGGE>EEF9<C9AFGGFEFFFCFCCDFGFCFF9FFFGFFAFGGBCFDF;FFG<,<*<;C;EG76<CFCC<:FEC,,C:B,?:B<,7<EF*<*F::?+<+:CGGFGGGDCCFC**39:+**/*:EEGCFDGDDEEGGGG*;82<:7CC::9+;EC@:C*339?
@M01751:259:000000000-C669V:1:1102:18106:2886 1:N:0:AGAGTC
CCAGCTACGTCATCCCCACCTTCCTCCGGTTTATCACCGGCAGTCTCCTTTGAGTTCCCGACCGAATCGCTGGCAACAAAGGATAAGGGTTGCGCTCGTTGCGGGACTTAACCCAACATTTCACAACACGAGCTGACGACAGCCATGCAGCACCTGTCTCACGGTTCCCGAAGGCACTAAGGCATCTCTGCCGAATTCCGTGGATGTCAAGAGTAGGTAAGGTTCTTCGCGTTTCATCGAATTAAACCACATGCTCCACCGCTTGTGCGGGCCCCCGTCAATTCATTTGAGTTTTAACCTT
+
CCCCCGGGGGGGGGGGFGGGGGGGGGGGGGGGGGGGGGDGGGGGGAFGGGGGGGFFGGGGGGGGGGGGGGGGGGDFGGGGGGGGGGGFGGGEGGGGGGGGFG>GEGGGGA<<FGGFGGG9?FGGGGGGGGGGGGDGGCEGG:CF<CEGGGGGGEGGGGGGGGGGG>FGGG@GGDFGGGGGG7FCGGGGGGGCFG*FEGGGGGGGGGGGGGGGGGGGGGGCFGGGGGCC5>EEE*CEGG??8FEGFCFGGFFFFG9988FGEGCECC8C58>*::EEDGD*8:+<CC+A7C5<97C<89?EG
@M01751:259:000000000-C669V:1:1102:11232:3009 1:N:0:AGAGTC
CCAGCTACGTCATCCCCACCTTCCTCCGGTTTATCACCGGCAGTCTCCTTTGAGTTCCCGACCGAATCGCTGGCAACAAAGGATAAGGGTTGCGCTCGTTGCGGGACTTAACCCAACATTTCACAACACGAGCTGACGACAGCCATGCAGCACCTGTCTCACGGTTCCCGAAGGCACTAAGGCATCTCTGCCGAATTCCGTGGATGTCAAGAGTAGGTAAGGTTCTTCGCGTTGCATCGAATTAAACCACATGCTCCACCGCTTGTTCGGGCCCCCGTCAATTCATTTGAGTTTTAACCTT
+
CCCCCGGGGGGGGGFGGGGGGGGGGGGGGGGGGGGGGGGGGGGFGEGGGGGGGGGGGGGGGGGGF@FGGGGGGGFGGGGGGGFGGGCEGGGGGGGGGGGGGGGGGGGGFGGGFGGGGGGGGGGGFF@FGD+=FGGGGDGGGFCGGGGGGEGCFGGGGGGGGGGDGDG@FFGGGGGGGGGFCEGGGGF@FGGFDGG7BEFFGGG7CFGFGGGGCFGCFGGGGGGGGGFFDEEGGGGFFG>CEFGF7CF?EG5ECCFFGGGGGGEE*2+<AEEGCEC:?EGCEGCF9<CGF7CCGGGG6?CCF
@M01751:259:000000000-C669V:1:1102:12729:3127 1:N:0:AGAGTC
CCAGCTACGTCATCCCCACCTTCCTCCGGTTTATCACCGGCAGTCTCCTTTGAGTTCCCGACCGAATCGCTGGCAACAAAGGATAAGGGTTGCGCTCGTTACGGGACTTAACCCAACATCTCACGACACGAGCTGACGACAGCCATGCAGCACCTGTGTCAGAGTTCCCGAAGGCACCAATCCATCTCTGGAAAGTTCTCTGCATGTCAAGGCCTGGTAAGGTTCTTCGCGTTGCTTCGAATTAAACCACATGCTCCACCGCTTGTGCGGGCCCCCGGCAATTCATTTGAGTTTTAATCTT
+
CCCCCGGGGGGGGGGGGGGGGGGGGGGGGGGGGGGGGGGGGGGGGCGGGGGGGGGGGGGGGGGGGGGGGGGGGGGGGGGGGGGGGGGGGGGGGGGGGGGGGGGGGDGGGGGGGGGGGGGGFGGGGGGGGGGGGGGGGGGGGGGGGFGGGGGGGGGGGGGGGGGGGGGGGGGGGGGGGGGGFGGGGGFGGFGFFCAFFGFGGGGGGGGG9FFGGGGGGGGGGGGGGGGF7F@GGGDGGGD@CCFGDGGGGG5E@FCEG+;FEGGGGG+<E>EEEE8C5***:A+9+9AG?2;CFGGGGE9CF
@M01751:259:000000000-C669V:1:1102:17132:3206 1:N:0:AGAGTC
TGGCTAAACAGGATTAGATACCCTGGTAGTCCACGCCGTAAACGATGTCAACTAGCCGTTGGAATCCTTGAGATTTTAGTGGCGCAGCTAACGCATTAAGTTGACCGCCTGGGGAGTACGGCCGCAAGGTTAAAACTCAAATGAATTGACGGGGGCCCGCACAAGCGGTGGAGCATGTGGTTTAATTCGAAGCAACGCGAAGAACCTTACCAGGCCTTGACATGCAGAGAACTTTCCAGAGATGGATCGGTGCCTTCGGGAACTCTGAGACAGGTGCTGCATGGCTGTCGTCAGCTCGTGT
+
CCCCCGGGGGGGGGGGGGGGGGGGGGGGGGGGGGGGGGGGGGGGGGGGGGGGGGGGGGGGGGGGGGGGGGGGGGGGGGGGGGGGGGGGGGGGGGGGGGGGGGGGGGGGGGGGGGGGGGGGGGGGGCGGGGGGGGGGGGGFGGGGGDGFGGGGGGGGGGGGGGGGDFGD:FGGDGGGGGGGGGGGGGGGGGGGGGGGGGGGGGGGDFGGGGGGGGGGGGGGGGG6?C0CFGGGGGGGCFGCEGGGGGGGGGGGGGGGGFGGEEGGGGGG7CFGGGGGGGGG6CFGGGGGDGGEFGECGG57*
@M01751:259:000000000-C669V:1:1102:10663:3254 1:N:0:AGAGTC
TGGCTAAACAGGATTAGATACCCTGGTAGTCCACGCCGTAAACGATGTCGACTTGGAGGTTGTTCCCTTGAGGAGTGGCTTCCGGAGCTAACGCGTTAAGTCGACCGCCTGGGGAGTACGGCCGCAAGGTTAAAACTCAAATGAATTGACGGGGGCCCGCACAAGCGGTGGAGCATGTGGTTTAATTCGATGCAACGCGCAGAACCTTACCTACTCTTGACATCCAGCGAAATTTCCAGAGATGGGTTGGTGCCTTCGGGAACGCTGAGCCAGGTGGTGCATGGGTGTCGTCCGCTCGTGT
+
CC9CCGGGGFGF?E,CFEFGDFG@EFFGGGGFCFCFFEGDF@F7@FDFEGGGGEF<,FCFFFFGGFFGG8FGG8@C8FF@FFDC+87BFF9CFEGGGCCCFFEG7C@E7=DGG7+8:EAEGD:FDGDFGCFDFAFGFFGFGGGGGDG,@F@FCGE7:*>@*FF,,<FE7F@:CC*<:C>C2=7CEGGGG?CG7AF,<<5*5:CF68*<+033<FC8CF9+<@FC8<FGCEE*1:A79?9C5@92<*</CCCC72<7CEEG*:/*2AECC6*2*2<C*2*9+0+2*2;*8*;****/:7/*1
@M01751:259:000000000-C669V:1:1102:18966:3285 1:N:0:AGAGTC
TGGCTAAACCGGATTAGATACCCTGGTAGTCCACGCCGTAAACGATGTCAACTAGCCGTTGGAATCCTTGAGATTTTAGTGGCGCAGCTAACGCATTAAGTTGACCGCCTGGGGAGTACGGCCGCAAGGTTAAAACTCAAATGAATTGACGGGGGCCCGCACAAGCGGTGGAGCATGTGGTTTAATTCGAAGCAACGCGAAGAACCTTACCAGGCCTTGACATGCAGAGAACTTTCCAGAGATGGATCGGTGCCTTCGGGAACTCTGACACAGGTGCTGCATGGCTGTCGTCAGCTCGTGT
+
CCCCCGGGGGGGDGGGGGGGGGGGGGGGGGGGGGCCCFGGGGGEGGGGGGGGGFGGGGGGGGGGGGGGGGGGGEGGGGGGGGGGGGGGGGGGGDGDGFFFGGGGGGG@FGGGGGGGGGGGDGGGGG7FFDFGGGAFGGG<FGFFGGGGGGGGGGDG@FEG7FGGGGGGEGGGG:FGGGGGEDFGGGGGGFGEEGGGGDGGGGGGGGGCFCCFGGGGDFGFGGGGGGGGGFGGFDGGGGGG>6<EFG7EEE;C>CGG9EEGCE*<:CFG9F6*8EGCGGGGGGGG>8E8EGFGGDCC@CE=5
@M01751:259:000000000-C669V:1:1102:10188:3361 1:N:0:AGAGTC
CCAGCTACGTCATCCCCACCTTCCTCCGGTTTGTCACCGGCAGTCTCCTTAGAGTGCCCACCATAACGTGCTGGTAACTAAGGACAAGGGTTGCGCTCGTTACGGGACTTAACCCAACATCTCACGACACGAGCTGACGACAGCCATGCAGCACCTGTGTCAGAGTTCCCGAAGGCACCAATCCATCTCTGGAAAGTCCTCTGCATGTCAAGGCCTGGTAAGGTTCTTCGCGTTGCTTCGAATTAAACCACATGCTCCACCGCTTGTGCGGGCCCCCGTCCATTCATTTGAGTTTTAACCT
+
CBCCCFFFEGCFGGDADFC@EF8EFGGGDGGGGFECGGGGGGGGGGGGGG9ECCF@FEFGGGDFGGGG@CFFGFGCFFGGGGGGGGC=<=FEFGGCEFFGGG@FEFCCFCFCEFFGGDF8F,?<FF++@FEED:FF9BBCC+=DF=>DFGFFFG83F38@FFAFEE<FAFCECF7DCGGFGFGGG@FCFC@CFF9,7FGF@F7:;E@FFFGFGGGGFFCEFFC<CACFCGGEFEFGCFD7FFCEC9@EEGFGF<@7<@FGGGC*;8*0+*:*:88E/7AC*;+<9<:A00+/<C@FFE009
@M01751:259:000000000-C669V:1:1102:20393:3395 1:N:0:AGAGTC
CCAGCTACGTCATCCCCACCTTCCTCCGGTTTATCACCGGCAGTCTCCTTTGAGTTCCCGGCATCACCCGCTGGCAACAAAGGATAAGGGTTGCGCTCGTTGCGGGACTTAACCCAACATTTCACAACATGAGCTGACGACAGCCATGCAGCACCTGTCTCAGAGTTCCCGAAGGCACCGAAGCATCTCTGCTAAGTTCTCTGGATGTCAAGGCCAGGTAAGGTTCTTCGCGTTGCATCGAATTAAACCACATGCTCCACCGCTTGTGCGGGCCCCCGTCAATTCATTTGAGTTTTAACCT
+
CCCCCGGGGGGEGGDFGFGD<FFGAGGGGEG;FGFEFFD>FDGGGCCDCEFGGDGCGGGGGG@EGGDCEE::+6@EEDGCC88CCFDACFGGGGGGGGGGGFGCCF7C@F9AE,BFFGGGDGEDFGGG<,BDFGGF9FCEGGGG7BFG8<FGC<FGGGGFFFCC9FG,@:*<BCECDC>FEC:F:FF93@FFFCFC;FGGGFGGGFG,FAE,,=FF@:F<C@,><::EA*<CFE5CCF9E6CCG@7CCCFGG6A:+<EFCGGEGGGF?@EG>E8*?552/**3<7C9CFC+:@CGG9++++
@M01751:259:000000000-C669V:1:1102:14038:3408 1:N:0:AGAGTC
TGGCTAAACAGGATTAGATACCCTGGTAGTCCACGCCGTAAACGATGTCGACTTGGAGGTTGTTCCCTTGAGGAGTGGCTTCCGGAGCTAACGCGTTAAGTCGACCGCCTGGGGAGTACGGCCGCAAGGTTAAAACTCAAATGAATTGACGGGGGCCCGCACAAGCGGTGGAGCATGTGGTTTAATTCGATGCAACGCGAAGAACCTTACCTACTCTTGACATCCACGGAATTCGGCAGAGATGCCTTAGTGCCTTCGGGAACCGTGAGACAGGTGCTGCATGGCTGTCGTCAGCTCGTGT
+
CCCCCGGGGGGGGGGGGGGGGGGGGGGGGGGGGGGGGGGGGGGGGGGGGGGGGGGGGGGGGGGGGGGGGGGGGFGGGGGGGGGGGGGGGGGGGGGGGGGGGGGGGGGGGGGGGGG>FGGGGGGGGGGGGFFGGGGEGGCGGGGGGGGGGGGGGGGGGGGGCFFFFGGGGGGGGGGGGGGG:CFGGGGGGGGGGGGGDGGGCECGGGGGGGGFGGGGGGFGGGGGEGGGGGGGGGGGGD>CEGGGFFFGGGGGFGGGGGD5:CFGGC8CGF@CE8@E?FGGGECFGGDG6EGCCG67C5>F7
@M01751:259:000000000-C669V:1:1102:11716:3470 1:N:0:AGAGTC
TGGCTAAACAGGATTAGATACCCTGGTAGTCCACGCCGTAAACGATGTCGACTTGGAGGCTGTTTCCTTGAGAAGTGGCTTCCGGAGCTAACGCGTTAAGTCGACCGCCTGGGGAGTACGGCCGCAAGGTTAAAACTCAAATGAATTGACGGGGGCCCGCACAAGCGGTGGAGCATGTGGTTTAATTCGATGCAACGCGAAGAACCTTACCTGGCCTTGACATCCAGAGAACTTAGCAGAGATGCTTTGGTGCCTTCGGGAACTCTGAGACAGGTGCTGCATGGCTGTCGTCAGCCCGTGT
+
CCCCCGGGGGGGGGGGGGGGGGGGGGGGGGGGFGGGGGGGGGGGGGGGGFGGGGGGFGGGGGGGGGGGGGGGGGGGGGGGGGGGGGGGGGGGGGGGGGGGGGGGGGGEEGGGGGGGGGGGGGGEDFGGGCFGGGGGGGGGGGGGGFGGGGGGGGGFGGGGGGGGFGGDEGGGFFFGGGGFFGGFGGGGGFGGGGGGGGGGGGGGGGGGGGGGDFGGGGGGFGGGGGGGFECFFGGGGGGGFGFFGGGGFGGCFGFG6;ACCECEGGEGGDFF?@CEDGGGGGGGGGDECFGGGEF*;7=C7
@M01751:259:000000000-C669V:1:1102:19678:3541 1:N:0:AGAGTC
CCAGCTACGTCATCCCCACCTTCCTCCGGCTTATCACCGGCGGTTCCTTTAGAGTACCCAACTAAATGATGGTAACTAAAGGCGAGGGTTGCGCTCGTTGCGGAACTTAACCCAACATCTCACGACACGAGCTGACGACAGCCATGCAGCACCTGTGTTCCAGTCCCCGCAGGGAAGAGATCCACCTCTGGAAATCGTCCGGACATGTCAAACGCTGGTAAGGGTCTGCGCGTTGCTTCGAATTAAACCACAGGCTCCACCGCTTGTGCAGGCCCCCGTCAATTCCTTTGAGTTTAATCCT
+
CCCCCGGGGGGGFEFGGGGGFCGGAFGGEDCFFGGEGGCGG7FEE@EEEEGGGGEFGFGGFGFGCC,E,CFEF<<CFFFGD9EEGCGGFGG<44>CFGGFDGD+6@BEGD<?B?FEFD<A5??DEE=7FCCF:FF<F:FC7FF7C@A9FFFGEF88DCFD?F9F@CF@B1<CF7B<7,<:?<<:,+8FAG8?<:9<CBFB**4<?+CFGC+AEED58**3<9E*;0;*<8CEECG5FGG5@8CGGGF9?C8**/1;C5+0;*:>58C679<CEC=C85/2/*+3C++00++2@9C+++3+0
@M01751:259:000000000-C669V:1:1102:19381:3554 1:N:0:AGAGTC
CCAGCTACGTCATCCCCACCTTCCTCCAGTTTATCACTGGCAGTCTCCCTAGAGTGCCCAACTCAATGCTGGCAACTAAGGATAGGGGTTGCGCTCGTTGCGGGACTTAACCCAACATCTCACGACACGAGCTGACGACAACCATGCACCACCTGTCACCATTGTCCCCGAAGGGAAAACTTGATCTCTCAAGCGGTCAATGGGATGTCAAGAGTTGGTAAGGTTCTTCGCGTTGCTTCGAATTAAACCACATGCTCCACCGCTTGTGCGGGTCCCCGTCAATTCCTTTGAGTTTCAGCCT
+
CCCCCGGGGGGGGGGGGGGGGGGGGGGGGGGGGGGGGGGGGGGGGEGGGGGGGGGGGGGGGGGGGGGGGGGGGGGGGGGGGGGGGGGGGGGGGGGGGFFGGGGGGGGGGGGGGGGGGGGGGGGGGGGGGGGGGGGGGGGGGGGGGGGGGGGGGGGGGGGGGGGGGGGGGGGGGGGGGGGFGGCGGGGGDFGGGGGGGGGGGGGGGDGDGCGGGGGGGGGGGGGGFGGGFGGGGEECGGGEGGGGGGGGGGGGGGGEFG6FGGGGGGGGGEDGGDGGGGEGGGGGGGGGGF?FGGGEFG7CC
@M01751:259:000000000-C669V:1:1102:23244:3639 1:N:0:AGAGTC
TGGCTAAACAGGATTAGATACCCTGGTAGTCCACGCCGTAAACGATGTCAACTAGCCGTTGGAATCCTTGAGATTTTAGTGGCGCAGCTAACGCATTAAGTTGACCGCCTGGGGAGTACGGCCGCAAGGTTAAAACTCAAATGAATTGACGGGGGCCCGCACAAGCGGTGGAGCATGTGGTTTAATTCGAAGCAACGCGAAGAACCTTACCAGGCCTTGACATGCAGAGAACTTTCCAGAGATGGATGGGTGCCTTCGGGAACTCTGACACAGGTGCTGCATGGCTGTCGTCAGCTCGTGT
+
CCCCCGGGGGADGGGGGGGGGGGGGGGGGGGGGGGGGDGGDGGDGGGFGGGGGGGGGGGGDGGGGGGGGGGGGGGGGGGGGGGGGGGGGGGGGGGGGGGGGGFGGGGGGGGGGGGGGGGGGGGGGGGGG@E<<FGGGGADFCAFFGGGGGGD777FFCEC*>FGGGGG7<FFFFGF?GGGCBFGGGGGFGGGGGGGGGGGGDGCCFGFGGGGEGFGGGGGGGGDGGGGGFCCCFGGGGG9CECEF8CCFGG5;CFGCFGCE58CFGDFGGGD>CGD87<FFC+:CF5CC@FGGECCFE*5:
@M01751:259:000000000-C669V:1:1102:18257:3791 1:N:0:AGAGTC
CCAGCTACGTCATCCCCACCTTCCTCCGGTTTGTCACCGGCAGTCTCCTTAGAGTGCCCACCATAACGTGCTGGTAACTAAGGACAAGGGTTGCGCTCGTTACGGGACTTAACCCAACATCTCACGACACGAGCTGACGACAGCCATGCAGCACCTGTGTCAGAGTTCCCGAAGGCACCAATCCATCTCTGGAAAGTTCTCTGCATGTCAAGGCCTGGTAAGGTTCTTCGCGTTGCTTCGAATTAAACCACATGCTCCACCGCTTGTGCGGGCCCCCGTCCATTCATTTGAGTTTTAACCT
+
CCCCCGGGGGGGG,CCFGGGGGGGFFGGGGGGGGGGGGDEGGGGGDGGGGGGGGF@FG@EGEGGGGGGFCFF9EGFGGGGGGGGGGGGFGGG:FGGGGGGGGGGGGDGGEA9EFGGGGGGC9BF,EFFEGGGDGGGGFBCFGGDFGGFGGGFFGGFGG3FGGGGGGGCFCGEFGGGFGGGCEGF?FFBFFGFGGGCFGGGGG@CCF9FFEC,<CGGGGGGGGG:<FFFCDCGGGE:CFGFGFGGGF9CGF>8FCFCCFCFGGGEG5CCFGGGGGGGGGGE*;EF?FEG?7+;<@EFF7+<?
@M01751:259:000000000-C669V:1:1102:24215:3859 1:N:0:AGAGTC
CCAGCTACGTCATCCCCACCTTCCTCCGGTTTATCACCGGCAGTCTCCTTTGAGTTCCCGACCGAATCGCTGGCAACAAAGGATAAGGGTTGCGCTCGTTGCGGGACTTAACCCAACATTTCACAACACGAGCTGACGACAGCCATGCAGCACCTGTCTCCCGGTTCCCGAAGGCACTAAGGCATCTCTGCCGAATTCCGTGGATGTCAAGAGTAGGTAAGGTTCTTCGCGTTGCATCGCATTAAACCACATGCTCCACCGCTTGTGCGGGCCCCCGTCAATTCATTTGAGTTTTAACCTT
+
CCCCCGGGDFGGGGGGGGGGGGGGGGGGGGGGDFGGGGGGGGGGGEGFGGGGG<EFGGGDCGGGFE@FFGGGGGGGGGGGGFGGGGGCFGGDGDGGGEGGEGEGGFGGGGGGGGGGGGGDGGGGGGGGGGGGGGGGGGGGGGGGGGFGGFGFGGGGGFGG,FECFGGGGGGGEGGGGGGG?GGFGF;FFFGGGGGGGGFFFFEGGGGGGGGF>FGFFGGGGGFCCFGGDGGGGGGGGF5/8CEGGGG*;FFE@CCFG6FGEGEGFG6CE5EGG>EGEEEGDFGGGGGD7<8CCEFFGC+CG
@M01751:259:000000000-C669V:1:1102:10448:3926 1:N:0:AGAGTC
TGGCTAAACAGGATTAGATACCCTGGTAGTCCACGCCGTAAACGATGTCAACTAGCCGTTGGAATCCTTGAGATTTTAGTGGCGCAGCTAACGCATTAAGTTGACCGCCTGGGGAGTACGGCCGCAAGGTTAAAACTCAAATGAATTGACGGGGGCCCGCACAAGCGGTGGAGCATGTGGTTTAATTCGAAGCAACGCGAAGAACCTTACCTGGCCTTGACATGCTGAGAACTTTCCAGAGATGGATTGGTGCCTTCGGGAACTCAGACACAGGTGCTGCATGGCTGTCGTCAGCTCGTGT
+
CCCCCGGGGGGGGGGGGGGGGGGGGGGGGGGGGGGGGGGGGGGGGGGGGGGGGGGGGGGGGGGGGGGGGGGGFGGGGGGFGGGGGGGGGGGGGGEGGGGGGGGGGGGGGGGGGGGGGGGGGGGGGGGGGCGGGGGGGGGGGGFGGGGGGGGGGGGGGGGGGGGGGGGGGGGGFGFGGGGGF@FCGGGGGGGGGGGGGGGGGGEGFGGGGGGGGCFGGGGF8FG?FFGFG9EGFGGFFFFEG@FGGGGGCFGGGF7EGGDGCEFGGGFFGGF8@CFGDFGGGGGGGGGGGGFFFG?A<CEF=
@M01751:259:000000000-C669V:1:1102:10103:3943 1:N:0:AGAGTC
TGGCTAAACAGGATTAGATACCCTGGTAGTCCACGCCGTAAACGATGATAACTAGCTGTCCGGGGACATGGTCTTTGGGTGGCGCAGCTAACGCATTAAGTTGACCGCCTGGGGAGTACGGCCGCAAGGTTAAAACTCAAATGAATTGACGGGGGCCCGCACAAGCGGTGGAGCATGTGGTTTAATTCGAAGCAACGCGAAGAACCTTACCAGGCCTTGACATGCAGAGAACTTTCCAGAGATGGATGGGTGCCTTCGGGAACTCTGACACAGGTGCTGCATGGCTGTCGTCAGCTCGTGT
+
CCCCCGGGGGGGGGGGGGGGGGGGGGGGGGGGGGGGGGGGGGGGGGGGGGGGGGGGGGGGGGGGGGGGGGGGGGGGGGGGGGGGGGGGGGGGGGGGGGGFGGGGGGGGGGGGGGGGGGGGGGGGGGGGGGGGGGGGGGGGGGGGGGGGGGGGGGGGEFGGGGGGGGGGDGGGGGGGGGGGGGGFGGGGGGGGGGGGGGGGGGCFGGGGGGGGGGGGGGGGGGGGGGGGGGGGGGGGGGGGGGGFFGGGGGGGGGGGGGGG5>CC7EGC?FGFGGGGFFGG?FGGGGDFGG=88A0:@CGG5
@M01751:259:000000000-C669V:1:1102:16298:4121 1:N:0:AGAGTC
CCAGCTACGTCATCCCCACCTTCCTCCGGTTTGTCACCGGCAGTCTCCTTAGAGTGCCCACCATAACGTGCTGGTAACTAAGGACAAGGGTTGCGCTCGTTACGGGACTTAACCCAACATCTCACGACACGAGCTGACGACAGCCATGCAGCACCTGTGTCAGAGTTCCCGAAGGCACCAATCCATCTCTGGAAAGTTCTCTGCATGTCAAGGCCTGGTAAGGTTCTTCGCGTTGCTTCGAATTAAACCACATGCTCCACCGCTTGTGCGGGCCCCCGTCAATTCATTTGAGTTTTAACCT
+
CCCCCGGGGGGGGGGGGGGGGGGGGGGGGGGGGGGGGGGGGGGGGFGGGGGGFGGGGGGGGGGGGGGGGGGGGGGGGGFGGGGGGGGGGDGGGGGGGGEGGGGGGGCGGGGFGGGGGGGGGGGGGGGGCGGGGGGGGGGGGGGGGDGGGGFGGGGGGGGGGGGF9FGGGGGGGGGGGGGGFGFGGEGCFGGGGGGGGGGGGGGFFGDGGGDFGGCGGGG;FGFFB:FGGGGGEGFFGGGGFGGGFGCF6FGGGGGFGC+;C>EGGGGGGGGGECGGG5;EE8FGGCFFGG<EGGGG?6<??
@M01751:259:000000000-C669V:1:1102:19398:4163 1:N:0:AGAGTC
TGGCTAAACAGGATTAGATACCCTGGTAGTCCACGCCGTAAACGATGTCAACTAGCCGTTGGAATCCTTGAGACTTTAGTGGCGCAGCTAACGCATTAAGTTGACCGCCTGGGGAGTACGGCCGCAAGGTTAAAACTCAAATGAATTGACGGGGGCCCGCACAAGCGGTGGAGCATGTGGTTTAATTCGAAGCAACGCGAAGAACCTTACCAGGCCTTGACATGCAGAGAACTTTCCAGAGATGGATCGGTGCCTTCGGGCACTCTGACACAGGTGCTGCATGGCTGTCGTCAGCTCGTGT
+
CCCCCGGGGGGGGGGGGGGGGGGGGGGGGGFFGGGGGGGGGGGGGGGGGGGGGGGGGGGGGFFGGGGGGGGGGGGGGGGGGGGGGGGGGGGGGGGGGGGGGGFGGGFEGCGGGGGGGGGGGGGGGDGGGGGGGGGGGGGFGGGGGGGFFGGEGGGGGGDGGGGGGGGGEGGGGGGGGGGGFFCGGGCFGGFGGGGGCGEGGEDGFFGG9<FGGGFGGGGGGGGFGGGGGGGGGGFG:CGGGGGGGF7CECEGGGGDGFGC*:EGGGFGGFGGGGC?6CGGDGCFEFEGDFGGGGFCF*/:/
@M01751:259:000000000-C669V:1:1102:24835:4396 1:N:0:AGAGTC
CCAGCTACGTCATCCCCACCTTCCTCCGGTTTGTCACCGGCAGTCTCCTTAGAGTGCCCACCATAACGTGCTGGTAACTAAGGACAAGGGTTGCGCTCGTTACGGGCCTTAACCCAACATCCCACGACACGAGCTGACGACCGCCATGCAGCACCTGTGTCAGAGTTCCCGAAGGCACCAATCCATCTCTGGAAAGTCCTCTGCATGTCAAGCCCTGGTAAGGTTCTTCGCGTTGCTTCGAATTAAACCACATGCTCCACCGATTGTGCGGGCCCCCGTCAATTCATTTGCGTTTTAACCT
+
CCCCCFFCEF<;C<F8CFGDGGGFFF8:CCGGCDFEC<66CCC@CECFF,CEFCE9FGFGG7CFCE@@,CCCC<EGGFGC<FD6CEGFGGFF+,=:FE+@<FEGCG+4BFGFFF8F<:BGF,BFGCC7FF:=:F7F?F7+@+8C<+8>CE<,3DEFGGFGGFD:9>FCCE77*:F,,,>>FGGG9CG?F;;7F<:F9,<;,,::CGCGGCA9,=F7<CF,2<FF,2<B?****2*;C9E8:C:82<@EE8CF8?+++<68***/1*3++*:5C:8:EG:CE8:+00@:AC7EECECF?FE+
@M01751:259:000000000-C669V:1:1102:21703:4568 1:N:0:AGAGTC
TGGCTAAACAGGATTAGATACCCTGGTAGTCCACGCCGTAAACGTTGGGCGCTAGATGTAGGGACCTTTCCACGGTTTCTGTGTCGTAGCTAACGCATTAAGCGCCCCGCCTGGGGAGTACGGCCGCAAGGCTAAAACTCAAAGGAATTGACGGGGGCCCGCACAAGCGGCGGAGCATGCGGATTAATTCGATGCAACGCGAAGAACCTTACCAAGGCTTGACATACACCGGAAACGGCCAGAGATGGTCGCCCCCTTGTGGTCGGTGTACAGGTGGTGCATGGTTGTCGTCAGCTCGTGT
+
CCCCCGGGGGGG@FEFGGGGGGGCCFGFCGGGGGGGGGGGGGGGFGGGD8FGCFDGFGGGGDFGGEGGGGGGFFGGGGGGGEGGGGFGGGGEFFFGCFEFGFGGCGGGG@FCFGGGGGGEGGEEFEGGGEGGGGCGGGGGGGGGCC<FGFFF7FEEGGGGGG:@FGCF>CEGGCFGGGGGGGD*;<,CFGGGGCECECEGEEGEGEECGGGFEGGFEFGGCFC@FG++<01:CEG?F5>CEFF;E?GGFFEEGE8?:C8EFGFG85:E?FG?+*<C>=GGGDGGFF5?CCC**;C9<CGF:
@M01751:259:000000000-C669V:1:1102:10230:4604 1:N:0:AGAGTC
TGGCTAAACAGGATTAGATACCCTGGTAGTCCACGCCGTAAACGATGTCAACTAGCCGTTGGAATCCTTGAGATTTTAGTGGCGCAGCTAACGCATTAAGTTGACCGCCTGGGGAGTACGGCCGCAAGGTTAAAACTCAAATGAATTGACGGGGGCCCGCACAAGCGGTGGAGCATGTGGTTTAATTCGAAGCAACGCGAAGAACCTTACCAGGCCTTGACATGCAGAGAACTTTCCAGAGATGGATTGGTGCCTTCGGGAACTCTGACACAGGTGCTGCCTGGCTGTCGTCAGCTCGTGT
+
CCCCCGGGFGFFGGGGGGGDGGGGGGGGFGEGGGGDFGGGGGGGGGGGGGGGFFCFFFGGDFFDFGGGFGGGGGGGGGGGGGEGGGGGGGGGGGEGCFCFGGGGFFFGGGGGGDCGGFGEGGGGG>F:FEFGGAFGFGGGGGGGGGGGGGGD7CFGGEGGGECFGGGGF@CCGGFGFFGGCFGFDFGGGGGGGGGGGGGFGGGG6ECCGGDFGEGGFFGFCGF?CFFFGFFCFGGDGGGGF6<CG8+<8FGF7FGGGG5CCCFFDGE+0<FG5FFGFGGG*AFCEGG><8*8*;89+:::/
@M01751:259:000000000-C669V:1:1102:23548:4610 1:N:0:AGAGTC
TGGCTAAACAGGATTAGATACCCTGGTAGTCCACGCCGTAAACGATGTCAACTAGCCGTTGGAATCCTTGAGATTTTAGTGGCGCAGCTAACGCATTAAGTTGACCGCCTGGGGAGTACGGACGCAAGGTTAAAACTCAAATGAATTGACGGGGGCCCGCACAAGCGGTGGAGCATGTGGTTTAATTCGAAGCAACGCGAAGAACCTTACCAGGCCTTGACATGCAGAGAACTTTCCAGAGATGGATCGGTGCCTTCGGGAACTCTGACACAGGTGCTGCATGGCTGTCGTCAGCTCGTGT
+
CCCCCGGGGGGG,CEFGGDGGGGGGGGGGGFGGGGGGGGGGGGDGGGGGGGGGGGGDGGCGCEGGGGGGGGGGGGGGGGGGGGGGGGGGGGFFEEEEGFGGGGGGGGG7CGGGGGEGFGGG+@FEGGDGGGGGFFC8BDDFGGGGGGGGGGGCE@F7CEGGGGFGGGG@FE7FG*@:CCGCGGFCFGEGG@FEFC<F7F@C:FGGGG@F:CCGEFE+<CG?FFGC9CGCGC@FF99@EGDGFFGDFFGEDCEEFFCCE5***AF9@7+:9C8CEC?CCC+0CD68ECC+;CEC?F<8=E5*
@M01751:259:000000000-C669V:1:1102:11749:4654 1:N:0:AGAGTC
CCAGCTACGTCATCCCCACCTTCCTCCGGTTTATCACCGGCAGTCTCCTTTGAGTTCCCGACCGAATCGCTGGCAACAAAGGATAAGGGTTGCGCTCGTTGCGGGACTTAACCCAACATTTCACAACACGAGCTGACGACAGCCATGCAGCACCTGTCTCACGGTTCCCGAAGGCACTAAGGCATCTCTGCCGAATTCCGTGGATGTCAAGAGTAGGTAAGGTTCTTCGCGTTGCATCGAATTAAACCACATGCTCCACCGCTTGTGCGGGCCCCCGTCAATTCATTTGAGTTTTAACCTT
+
CCCCCGGGGGGEGGGCFGGGGGGGGGGEGGGGGGGGGGEGGGGGGFGFGGGGFGGGGGGEEGGGGGGGGGGGGGGGGGGFGGGGGGGGGGG7<CFGGGGGGGGG>GGGGGFGGGGGGGGGGGGGGGGGGG@FFGGDFGFGGGGGGGGGGGGFGGGGGGGGGGGGGDGGGGDEGEGGGGGGGFDBFG<FFFFGEGEGGGGGGGGCFFGGGGGFGGGGGFG@EFGGGFFCCEGEEGGGFGGGGDGFFGGGGGFGEFGFFGGCGGGGGE6<C8?CGGGGGEGEEFCG@FFFFCEECFGGGGGGG
@M01751:259:000000000-C669V:1:1102:10053:4751 1:N:0:AGAGTC
CCAGCTACGTCATCCCCACCTTCCTCCGGTTTATCACCGGCAGTCTCCTTTGAGTTCCCGACCGAATCGCTGGCAACAAAGGATAAGGGTTGCGCTCGTTGCGGGACTAAACCCAACATTTCACAACACGAGCTGACGACAGCCATGCAGCACCTGTCTCACGGTTCCCGAAGGCACTAAGGCATCTCTGCCGAATTCCGTGGATGTCAAGAGTAGGTAAGGTTCTTCGCGTTGCATCGAATTAAACCACATGCTCCACCGCTTGTGCGGGCCCCCGTCAATTCATTTGAGTTTTAACCTT
+
C@CCCFGGGGGGGFE<FGGEGE<FFGGGGGGGGG9FGGGGGGGFFEFFGGGGFEGGGGDGEGGE@7B:@CEFGDFFCF,FGFFDFGGFGGGGGGGGGGEF@FGDCGCGEEEE=FFFGGGGGEF<FFGGFFGGGG,=FEGGGDC@FF@<,>FFEGBFGGFGCFGCFGGGFEEE7FGFGGGGFGGFE7<,@FFGE@EGGGGCFGGDFGFEGGGGCGFGGFGF9FFFBCFCC8CGEEE9FGGFGG5<?FFGCEFF+<ECF?CGGGG?CFGCGG8CCCC58C*:=CGE0AFG?FDCEGFGFGGGG
@M01751:259:000000000-C669V:1:1102:12966:4855 1:N:0:AGAGTC
TGGCTAAACAGGATTAGATACCCTGGTAGTCCACGCCGTAAACGATGATAACTAGCTGTCCGGGGACATGGTCTTTGGGTGGCGCAGCTAACGCATTAAGTTATCCGCCTGGGGAGTACGGTCGCAAGATTAAAACTCAAAGGAATTGACGGGGGCCTGCACAAGCGGTGGAGCATGTGGTTTAATTCGAAGCAACGCGCAGAACCTTACCAGCGTTTGACATCCAATGAACTTTCCAGAGATGGATTGGTGCCTTCGGGAGCATTGAGACAGGTGCTGCATGGCTGTCGTCAGCTCGTGT
+
CCCCCGGGGGGGGGGGGGGGGGGGGGGGGGGGGGGGGGGGGGGGGGGGGGGGGGGGGGGGGGGGGGGGGGGGGGGGGGGGGGGGGGGGGGGGGGGGGGGGGGGGGGGGGGGGGGGGGGGGGGGGGGGGGGGGGGGGGGGGDGGGGGGGGGGGGGGGGGGGGGGGGGGGCGGGGGGGGGGGFGGGGGGGGGGGGGGGGGGGGDGGGGGGGG8@EGGGGGGGGGGFGGGGFCGGGGGGGGGGGGGGGGFFFGGGGGGGGGGGGGGGFGGGGGGGGGGGGGGFGGGGGGGGGGGGFGGGGGGGC
@M01751:259:000000000-C669V:1:1102:11289:4874 1:N:0:AGAGTC
TGGCTAAACAGGATTAGATACCCTGGTAGTCCACGCCGTAAACGATGTCGACTTGGAGGTTGTTCCCTTGAGGAGTGGCTTCCGGAGCTAACGCGTTAAGTCGACCGCCTGGGGAGTACGGCCGCAAGGTTAAAACTCAAATGAATTGACGGGGGCCCGCACAAGCGGTGGAGCATGTGGTTTAATTCGATGCAACGCGAAGAACCTTACCTACTCTTGACATCCACGGAATTCGGCAGAGATGCCTTAGTGCCTTCGGGAACCGTGAGACAGGTGCTGCATGGCTGTCGTCAGCTCGTGT
+
CCCCCGGGGGGGGGGGGGGGGGGGGGGGGGGGGGGGGGGGGGGGGGGGGGGGGGGFGGGGGGGGGGGGGGGGGFFGGGGGGGGGGGGGGGGGGGGGGGGGGGGGGGGGGGGGGGGGGGGGGGGGGGGGGGGGGGGGGGFGGGGGGGGGFFGGGGGGGGGGGGGGDGGGGGGGGGGGGFGGGGGGGFGGGGGGGGGGGDGGGGGFFGGGGFCGGGFGGCCFGGGGGGGGGGGFFFGGGEGGFCFCFFGGGDGGDGGGGGGG>EGGGGGGGFGG6>FCFGGGGGGGF?>EFGGFGGFCE=5=>
@M01751:259:000000000-C669V:1:1102:13388:4907 1:N:0:AGAGTC
TGGCTAAACAGGATTAGATACCCTGGTAGTCCACGCCGTAAACGATGTCAACTAGCCGTTGGAATCCTTGAGATTTTAGTGGCGCAGCTAACGCATTAAGTTGACCGCCTGGGGAGTACGGCCGCAAGGTTAAAACTCAAATGAATTGACGGGGGCCCGCACAAGCGGTGGAGCATGTGGTTTAATTCGAAGCAACGCGAAGAACCTTACCAGGCCTTGACATGCAGAGAACTTTCCAGAGATGGATCGGTGCCTTCGGGAACTCTGACACAGGTGCTGCATGGCTGTCGTCAGCTCGTGT
+
CCCCCGGGGGGGGGGGGGGGGGGGGGGGGGGGGGGGGGGGGGGGGGGGGGGGGGGGGGGGGGGGGGGGGGGGGGGGGGGGGGGGGGGGGGFGGGGGGGGGGGGFGFGEGGEGGGGGGGGGGGGGGGGGGGGGFGGGGGGGGGGGGGGGGGGGGEGGGGGGGGGGGGGGGGGFGGGGGGGGGGGGGGGGGGGGGGGFGGGGGGGGGFGGGGGGGGEEGGGGGGGGGGGGGGGGGGGGGFFGFGGGGGGGGGEGGGGGGGGGGGGGGFGFDFGDF>FGGGGGCFGGGGGGGGGGGGGGFEEF5
@M01751:259:000000000-C669V:1:1102:18593:4947 1:N:0:AGAGTC
CCAGCTACGTCATCCCCACCTTCCTCCGGTTTATCACCGGCAGTCTCCTTTGAGTTCCCGGCACGACCCGCTGGCAACAAAGGATAAGGGTTGCGCTCGTTGCGGGACTTAACCCAACATTTCACAACACGAGCTGACGACAGCCATGCAGCACCTGTCTCAGAGTTCCCGAAGGCACCGAAGCATCTCTGCTAAGTTCTCTGGATGTCAAGGCCAGGTAAGGTTCTTCGCGTTGCATCGAATTAAACCACATGCTCCACCGCTTGTGCGGGCCCCCGTCAATTCATTTGAGTTTTAACCT
+
CCCCCGGGGGGGGGGFGGEGDGFGGGGGGGGGGDGGFG@EEGCFF9FGDG@F<FEGGGFGCEEG@FGGGEGDGGGGGGGGGGFGGGGGGEF4+C=BCFEFBEEGDDEFCFAFCGGEGGF8?DFGC<FEGGEGE+@D=>=BCCCFDEFGFG9><,D<CFF9@FFA:DCFFG:C@C@CFGGC7<<F<FFCFFGG@FCGGGGCCC:FFEGGGFGBF<F:F@FGFGCFFGGGCCC5EEGGCGC?CFFG?F7+;;FFF?F+<<C@6:C>G5;8CDCCE58CCE8E*;+<E9E9<?FGC0<F9+0?:
@M01751:259:000000000-C669V:1:1102:17564:4956 1:N:0:AGAGTC
CCAGCTACGTCATCCCCACCTTCCTCCGGTTTATCACCGGCAGTCTCCTTTGAGTTCCCGACCGAATCGCTGGCAACAAAGGATAAGGGTTGCGCTCGTTGCGGGACTTAACCCAACATTTCACAACACGAGCTGACGACAGCCATGCAGCACCTGTCTCACGGTTCCCGAAGGCACCAATCCATCTCTGGAAAGTTCTCTGGATGTCAAGAGTAGGTAAGGTTCTTCGCGTTGCATCGAATTAAACCACATGCTCCACCGCTTGTGCGGGCCCCCGTCAATTCATTTGAGTTTTAACCTT
+
CCCCCGGGGGGGGGGGGGGGDGGGGGGGGGGGGGGGGGGGGGGGGGGGGGGGGFGGGGGGGGGGGGGGGGGGGGGG@FGFGGGGGGGGGGGEGGGCFGGGGGGGGGGGGFGGGGGGGGGGGGGGGGGGGGGGGGGGGCGGEGGGGGGGGCFGGGFFGGGGGGFDFFGGGGGGEGGGGGGGGGGGGGGGGGGGGGGGFFFGGGCFFGGGGGGGGEGFEGG9FDCGGGGGDGGGGGGGG:EGGFFGGGGGGGGGGFDGGGFFEGEGGGGFEEGG*CEGGEGGDFCFGDFC9+AGGGFGGGGGG
@M01751:259:000000000-C669V:1:1102:11262:5136 1:N:0:AGAGTC
TGGCTAAACAGGATTAGATACCCTGGTAGTCCACGCCGTAAACGATGTCAACTAGCCGTTGGAATCCTTGAGATTTTAGTGGCGCAGCTAACGCATTAAGTTGACCGCCTGGGGAGTACGGCCGCAAGGTTAAAACTCAAATGAATTGACGGGGGCCCGCACAAGCGGTGGAGCATGTGGTTTAATTCGAAGCAACGCGAAGAACCTTACCAGGCCTTGACATGCAGAGAACTTTCCAGAGATGGATTGGTGCCTTCGGGAACTCTGACACAGGTGCTGCATGGCTGTCGTCAGCTCGTGT
+
CCCCCGGGGGGGGGGGGGGGGGGGGGGGGGGGGGGGGGGGGGGGGGGGGGGGGGGGGGGGGGGGGGGGGGGGGGGGGGGGGGGGGGGGGGGGGGGGGGGGGGGGGGGGGGGGGGGGGGGGEGGGGGGGGGGGGGGGGGGGGGGGGGGGGGGGGGGGGGGGGGGGGGGGGGGGGGGGGGGGGGGGGGGGGGGGGGFGGGGDGGGGGGGFGGGGGGGGGGGGGGGGGGGGGGGGGGGGDFEGF>FGGGCFGGGGGGGGCCEEGGGEGGFFGGGGGF?CFGGDC@FC5@ECFGGGFDGGFGGG:
@M01751:259:000000000-C669V:1:1102:23441:5138 1:N:0:AGAGTC
TGGCTAAACCGGATTAGATACCCTGGTAGTCCACGCCGTAAACGATGTCAACTAGCCGTTGGAATCCTTGAGATTTTAGTGGCGCAGCTAACGCATTAAGTTGACCGCCTGGGGAGTACGGCCGCAAGGTTAAAACTCAAATGAATTGACGGGGGCCCGCCCAAGCGGTGGAGCATGTGGTTTAATTCGAAGCAACGCGAAGAACCTTACCAGGCCTTGACATGCAGCGAACTTTCCAGAGATGGATTGGTGCCTTCGGGAACTCTGACACAGGTGCTGCATGGCTGTCGTCAGCCCGTGT
+
CCCCCGGGFFGCCFFFFGGGEGGGGGGGGGAAFGGDEFGEEG9@FF@FFGGGGGGGGGGEGFFAEFF9E@EGCCFGGGGAEFGCFGEGGCGGGGFGGGFFGGEFFG7:FGGGGGDGEGFGGGGG>FGGGFGGGGGCGGGGGGGG,FFFFECF7FEGEGDE*CFFCFGGCGDGGGGD<<F:FGGGGFD:CF:FEG@:@FEECGG?*CGF+3@FFECGGFFG6+<+<<C+:EECGGFF+<CFFECCE8CG6CGFGGFC@FGGCEGGG@FGCFFGGFGD?F9FC:F6C8C@CFF>=;6**2:=*
@M01751:259:000000000-C669V:1:1102:6807:5219 1:N:0:AGAGTC
CCAGCTACGTCATCCCCACCTTCCTCCGAGTTGACCCCGGCAGTCTCCCATGAGTTCCCACCATTACGTGCTGGCAACATAGGACGAGGGTTGCGCTCGTTGCGGGACTTAACCCAACATCTCACGACACGAGCTGACGACAACCATGCACCACCTGTGTCAGAGTTCCCGAAGGCACCAATCCATCTCTGGAAAGTTCTCTGCATGTCAAGGCCTGGTAAGGTTCTTCGCGTTGCTTCGAATTAAACCACATGCTCCACCGCTTGTGCGGGCCCCCGTCAATTCATTTGAGTTTTAACCT
+
CCCCCGGGGGGGGGGGGGGGGGGGGGGGGGGGGGGGGGGGGGGGGFGGGGGGGGGGGGGGGGGGGGGGGGGGGGGGGGGGGGGGGGGGGGGGGGGGGGGGGGGGGGGGGGGGGGGGGGGGGGGGGGGGGGGGGGGGGGGGGGGGGGGGGGGGGGGGGGFGFFGGCFGGGGGGGGGFFGGFFFGGGGGFFGF@FDFGGGGGGGGFAC,FFGGCFFGGGGGGGGGGGFCCB7:C8CCEGGGGFEEG7CGGGGGFGGGF?FGGFEGECFG6CC8EDEGGC5;EEGGGF+AFGFGGFCCGGCGCE
@M01751:259:000000000-C669V:1:1102:23239:5246 1:N:0:AGAGTC
TGGCTAAACCGGATTAGATACCCTGGTAGTCCACGCCGTAAACGATGTCGACTTGGAGGTTGTTCCCTTGAGGAGTGGCTTCCGGAGCTAACGCGTTAAGTCGACCGCCTGGGGAGTACGGCCGCAAGGTTAAAACACAAATGAATTGACGGGGGCCCGCACAAGCGGTGGAGCATGTGGTTTAATTCGATGCAACGCGAAGAACCTTACCTACTCTTGACATCCACGGAATTCGGCAGAGATGCCTTAGTGCCTTCGGGAACCGTGAGACAGGTGCTGCATGGCTGTCGTCAGCTCGTGT
+
CCCCCGGGGGGEGGGGGGGGGDGCGFGGGGGGGGGGGGFGGGGGGGFFGFFGGGFGDGGGGFEGGGGCAGFFGGGGGGGFDGGGEGGGGGGGCCFGCFGAFFGFFGGDCEFGFDGCEGGGGGGCGGEGGGGFFBGGGF8FC<CFGGFF9>FFDGGGGEEFCF7FC7CFG>GGFFGFCFC:=*:<FDG<CCFF*<FFEDEGGE8CGGGGDG69C8FCCCGGG?FGGGGGGGDCFCCCCGC;>CFG?FGFGCGC97+<ECEEGGGGDEFFGCFCE><CDC96C<7CFFGFFG=*/*2++:*A/
@M01751:259:000000000-C669V:1:1102:10962:5388 1:N:0:AGAGTC
CCAGCTACGTCATCCCCACCTTCCTCCGGTTTGTCACCGGCAGTCTCCTTAGAGTGCCCACCATAACGTGCTGGTAACTAAGGACAAGGGTTGCGCTCGTTACGGGACTTAACCCAACATCTCACGACACGAGCTGACGACAGCCATGCAGCACCTGTGTCAGAGTTCCCGAAGGCACCAATCCATCTCTGGAAAGTTCTCTGCATGTCAAGGCCTGGTAAGGTTCTTCGCGTTGCTTCGAATTAAACCACATGCTCCACCGCTTGTGCGGGCCCCCGTCAATTCATTTGAGTTTTAACCT
+
CCCCCGGGGGGCFFGGGGGGGGGGGGGGGGGGDGGGGGGGGGGGCCGGGGGGGGGGGDGGEGGGGEGGGGGG<EGGGGGGGGGGGGGGGDGF@CFCCGGGGGGGGDCFGGGGGGFGGGGGFEFGGGGGGEGGGGGGFGGGCGGGGGGGGGGGGGGGGGGGGGG9FFGGGGGGGDEGGGGGCFCFGGGFGFCFFFGGEFFGFGGGGGCC9FGCGG7FF>F9FGGGG,FF<FFGGGGGFEFCG:EGG9@GF8;CF+<FFFGFCGDEG8C+CEDEDCEEGGEEC?CFGFCC9<98:@CCCEEGG
@M01751:259:000000000-C669V:1:1102:15282:5452 1:N:0:AGAGTC
CCAGCTACGTCATCCCCACCTTCCTCCGGTTTATCACCGGCAGTCTCCTTTGAGTTCCCGACCGAATCGCTGGCAACAAAGGATAAGGGTTGCGCTCGTTGCGGGACTTAACCCAACATTTCACAACACGAGCTGACGACAGCCATGCAGCACCTGTCTCACGGTTCCCGAAGGCACTAAGGCATCTCTGCTAAGTTCTCTGGATGTCAAGGCCAGGTAAGGTTCTTCGCGTTGCATCGAATTAAACCACATGCTCCACCGCTTGTGCGGGCCCCCGTCAATTCATTTGAGTTTTAACCTT
+
CCCCCGGGGGGGGGGGGGGGGGGGGGGGGGGGGGGGGGGGGGGGGGGGGGGFGGGGGGGGGGGG@@FFFGGGGGGGGGGGGGGGGGGGGGGGGGGGGGGG?CGGGGGGGGGFGGGGGGGGGGGGGGGGGGGGGGGGGGGGGGGGGGFGGFFGGGGGGGGGGGGGGGGGGGGGGGGGGGGGGGGGGGGGGGGGGGGGGGGGGCGGGGGGGGGGGGGGFFGGGGFF>FGGGGDEEEGGGGGGGGGFGGGF5EFGGGFGFGGGDEEEGGGGGGGGG8CEGGGEGFCFGGGFC+8EEFFCG79C<
@M01751:259:000000000-C669V:1:1102:5741:5455 1:N:0:AGAGTC
CCAGCTACGTCATCCCCACCTTCCTCCGGCTTATCACCGGCAGTCCCCCTAGAGTGCCCAACCAAATGCTGGTAACTAAGGACAAGGGTTGCGCTCGTTACGGGACTTAACCCAACATCTCACGACACGGGCTGACGACAGCCATGCAGCACCTGTGTCAGAGTTCCCGAAGGCACCCATCCATCTCTGGAAAGTTCTCTGCATGTCAAGGCCTGGTAAGGTTCTTCGCGTTGCTTCGAATTAAACCACATGCTCCACCGCTTGTGCGGGCCCCCGTCAATTCATTTGAGTTTTAACCTTT
+
CCCCCGGGGGGGGGFGGGGGGFFFGGGGG7FFGGGGGGGDGGGGGF@EFGF<FGGGGGGGGGGDGGGGGGGGGGGGGGGGGGGGGGGDGGGGGGGGGGGGGGGGEGGFGEEGGGGGGG<BFFCFGGGGGGGGGGC=>FCFGGGGGG8FGFGGG8FGFDEFGGGGGG,DFGGFEGFFGGGFGGG9FE;<>EFFGGFGFEEGEGGFGGCFGFCFA:F@FG9CGGGGGFFFGGGG*<FGG7;;EGGGGG6CCFFDFGGFF>*:EGE@FCC?C**/:C:EEG=:FC<FGGGG9CFC<EFCFCFG+
@M01751:259:000000000-C669V:1:1102:6861:5522 1:N:0:AGAGTC
CCAGCTACGTCATCCCCACCTTCCTCCGGTTTGTCACCGGCAGTCTCCTTAGAGTGCCCACCATAACGTGCTGGTAACTAAGGACAAGGGTTGCGCTCGTTACGGGACTTAACCCAACATCTCACGACACGAGCTGACGACAGCCATGCAGCACCTGTGTCAGAGTTCCCGAAGGCACCGATCCATCTCTGGAAAGTTCTCTGCATGTCAAGGCCTGGTAAGGTTCTTCGCGTTGCTTCGAATTAAACCACATGCTCCACCGCTTGTGCGGGCCCCCGTCAATTCATTTGAGTTTTAACCT
+
CCCCCGFGGGGEGFGGGGGCFGGGGGFGEFGEGGGGGGDGGG7EFGFGGGCAFFGFGFGGGGFGGGGDGCGGFGGGGFGFFF8FFFGFGGFGGGGGGGGGFEGGGCDGGGGGGGFGGGFAFEAFFGGG+FFGGGGGGGEEGGGGDGGCFFGEEGCFFGFGGGGGGGGDFFGCF>@F@FCFGDGGFG?3D;CFF<FGGGGGGGGGGGFFCEFFCGGGG7?FCFFAFGDGFG7*=FFFGGGGG68E7CEFFGGGGGFGFGFGFGGGGFG<CG5*8/?8EEEGE5?FGGGGGE+;A:FFF6E:9
@M01751:259:000000000-C669V:1:1102:5124:5546 1:N:0:AGAGTC
CCAGCTACGTCATCCCCACCTTCCTCCGGTTTGTCACCGGCAGTCACCTTAGAGTGCCCAACTAAAGGCTGGCAACTAAGGATAAGGGTTGCGCTCGTTGCGGGACTTAACCCAACATTTCACAACACGAGCTGACGACAGCCATGCAGCACCTGTCTCAGAGTTCCCGAAGGCACCAAAGCATCTCTGCTAAGTTCTCTGGATGTCAAGAGTAGGTAAGGTTCTTCGCGTTGCATCGAATTAAACCACATGCTCTACCGCTTGTGCGGGCCCCCGTCAATTCATTTGAGTTTTAACCTTG
+
CCCCCGGGGGFGEFFGGGDEGFFGGGGGGGGGGGGGGGGGGGGFFGFGGGGGGGFGGFFFGGGFGGGGGGFGGFGFFGGGGGGFCCFFFEFFGFGGGGGDCFGDEGG?EGD?FGGDFGGGGGGGGGGGGGGGGGFFE7FDGGGGGGGGGGFGGGGFFGGGFGFGGGGGGGE@CFGGFFCAFGFGGGGGGGGCFGG@F@FGGGGGDGGGGFGEGFGGGGGGC;BFCFFGGEGGGEFCGE?CGGGGGGFGGGG@FFGGGGGGGDGGG?CEGGGGGEGG8*A5CFGGD9AFFGG+AFG6<FCF+
@M01751:259:000000000-C669V:1:1102:18461:5634 1:N:0:AGAGTC
CCAGCTACGTCATCCCCACCTTCCTCCGGTTTGTCACCGGCAGTCTCCCTAGAGTGCCCAACTCAATGCTGGCAACTAAGGATAGGGGTTGCGCTCGTTGCGGGACTTAACCCAACATCTCACGACACGAGCTGACGACAACCATGCACCACCTGTCACCATTGTCCCCGAAGGGAAAACTTGATCTCTCAAGCGGTCAATGGGATGTCAAGAGTTGGTAAGGTTCTTCGCGTTGCTTCGAATTAAACCACATGCTCCACCGCTTGTGCGGGTCCCCGTCAATTCCTTTGAGTTTCAGCCT
+
CCCCCGGGGGGGGGGGGGGGGGGGGGGGGGGGGGGGGGGGGGGGGFGGGGGGGGGGGGGGGGGGGGGGGGGGGGGGGGGGGGGGGGGGGGGGGGGGGGGGGGGGGGGGGFGGGGGGGGGGGGGGGGGGGGGGGGGGGGGGGGGGGGGGGGGGGGGGGFGGGGGGGGGGGGGGGGGGFGGFGGGGFGGGFGGGGGGGGGGCGGFGBFEECFGGGGGGGGGGGGGGGGGGGGGGGGGGGGGEGGGGGFGGGGFGGGGFFFGFFGG>EGGCGGDGEEGGGCG=EGGGGGGGGFGGGGGGGF7CC
@M01751:259:000000000-C669V:1:1102:18927:5639 1:N:0:AGAGTC
TGGCTAAACAGGATTAGATACCCTGGTAGTCCACGCCGTAAACGATGTCAACTAGCCGTTGGAATCCTTGAGATTTTAGTGGCGCAGCTAACGCATTAAGTTGACCGCCTGGGGAGTACGGCCGCAAGGTTAAAACTCAAATGAATTGACGGGGGCCCGCACAAGCGGTGGAGCATGTGGTTTAATTCGAAGCAACGCGAAGAACCTTACCAGGCCTTGACATGCAGAGAACTTTCCAGAGATGGATTGGTGCCTTCGGGAACTCTGACACAGGTGCTGCATGGCTGTCGTCAGCTCGTGT
+
CCCCCGGGGGGGGGGGGGGGGGGGGGGGGGGGGGGGGGGGGGGEGGGGGGGGGGGGGGGGGGGGGGGGGGGGGGGGGGGFGGGGGGDGGGGGGGGGGGGGGGCGGGGGGGGGGGGGGGGGGGGGGGGGGGGGGGGGFGGGGGGGGGGGFGGGGGGGGGGGGGGGGFGGEGGGGGGGGFGGFFGGGGGGGGGGGGGGGGGGGGGGGGGGGGGFFEGGGGGGGGGGGGGGGGGGFGGGGFGGGG?EGFFFGGGFGGGGGGGGCEGGGGGGFGGFGFGGGCGF6CGGGGGCGGGFFE?7C=EC:
@M01751:259:000000000-C669V:1:1102:20674:5651 1:N:0:AGAGTC
CCAGCTACGTCATCCCCACCTTCCTCCGGTTTGTCACCGGCAGTCTCCTTAGAGTGCCCACCATAACGTGCTGGTAACTAAGGACAAGGGTTGCGCTCGTTACGGGACTTAACCCAACATCTCACGACACGAGCTGACGACAGCCATGCAGCACCTGTGTCAGAGTTCCCGAAGGCACCAATCCATCTCTGGAAAGTTCTCTGCATGTCAAGGCCTGGTAAGGTTCTTCGCGTTGCTTCGAATTAAACCACATGCTCCACCGCTTGTGCGGGCCCCCGTCAATTCATTTGAGTTTTAACCT
+
CCCCCGGGGGGGGGGGGGGGGGGGGGGGGGGGGGGGGGGGGGGGGGGGGGGGGGGGGGGGGGGGGGGGGGGGGGGGGGGGGGGGGGGGGGGGGGGGGGGGGGGGGGGGGGGGGGGGGGGGGFGGGGGGGGGGEGGGGGGGGGGGGGGGGGGGGGGGCGFGGGGGGGGGGGGGGGGGGGGGGGGGGGGFGGGGCGGGFFFGFGGGGGGGGGGFGGGGGGGGGGGGGGGGGGGGGGGGEFGGGFGGGGGGFFGGG@C<9C6>F5?CEGG6FDCGEEGGGGEGE8:+:EFGG+<EEGFGFG9<C
@M01751:259:000000000-C669V:1:1102:14698:5674 1:N:0:AGAGTC
TGGCTAAACCGGATTAGATACCCTGGTAGTCCACGCCGTAAACGATGTCGACTTGGAGGTTGTTCCCTTGAGGAGTGGCTTCCGGAGCTAACGCGTTAAGTCGACCGCCTGGGGAGTACGGCCGCAAGGTTAAAACTCAAATGAATTGACGGGGGCCCGCACAAGCGGTGGAGCATGTGGTTTAATTCGATGCAACGCGAAGAACCTTACCTACTCTTGACATTCAGAGAACTTAGCAGAGATGCTTTGGTGCCTTCGGGAACTCTGAGACAGGTGCTGCATGGCTGTCGTCCGCTCGTGT
+
CCCCCGGGGGGGGGGGGGGGGGGGGGGGGGGGGGGGGGGGGGGGGGGGGGGGGGGGGGGGGGGGGGGGGGGGG8FGGGGGGGGGGGGGGGGGGGGGGGGGGGGGGGGGGGGGGGDGGGGGGGGGGGGGGGFGGGGGGGGGGGFFGGGGGFGGGGGGGGGGEGGGGGGGEGGFGGGGGGGG@FFGGGGCECFGGGGGGGGGGD>FGGGGGGGGGGFGFG7CFCFF9FDGGFGCGGGGFGGGFGC7@FGGGFFC<CFG+;CGEGGGGGGFGGGG8EG68C7FFECECC::@ECG**:C*CEF:
@M01751:259:000000000-C669V:1:1102:18188:6116 1:N:0:AGAGTC
TGGCTAAACCGGATTTGATACCCTGGTAGTCCACGCCGTAAACGATGTCAACTAGCCGTTGGAATCCTTGAGATTTTAGTGGCGCAGCTAACGCATTAAGTTGACCGCCTGGGGAGTACGGCCGCAAGGTTAAAACTCAAATGAATTGACGGGGGCCCGCACAAGCGGTGGAGCATGTGGTTTAATTCGAAGCAACGCGAAGAACCTTACCAGGCCTTGACATGCAGAGAACTTTCCAGAGATGGATTGGTGCCTTCGGGAACTCTGACACAGGTGCTGCATGGCTGTCGTCAGCTCGTGT
+
CCCCCGGGGGECCEGGGGGGGGGGGGGGGGGGGGGGGGGGGGGGGGGGGGGGGGGGGGGGGGGGGGGGGGGGGGGFFGGGGGGGGGGGGGGGGGGGGGGGGGGGGGGGGGGGGGGGGGGGGGGGGGGGGGGGGGGGGGGGGGGGGGGGGGEGGGGGGGGGGGGGFGGGECGGGGGGFCFGGGGGGGFGGFFGGGGGGGGGGGGGGGGFGGGGGGGGGGGGGGGGGFGGGGGGGGGGFCFGGGGGGGGGGGGGFFGGGF>EGEGGDFGGGGGGGGGCFGGGGFC65EEGGGG>5C<7@CEGC
@M01751:259:000000000-C669V:1:1102:16523:6137 1:N:0:AGAGTC
CCAGCTACGTCATCCCCACCTTCCTCCGGTTTATCACCGGCAGTCTCCTTTGAGTTCCCGGCATCACCCGCTGGCAACAAAGGTTAAGGGTTGCGCTCGTTGCGGGACTTAACCCAACATTTCACAACACGAGCTGACGACAGCCATGCAGCACCTGTCTCAGAGTTCCCGAAGGCACCGAAGCATCTCTGCTAAGTTCTCTGGATGTCAAGGCCAGGTAAGGTTCTTCGCGTTGCTTCGAATTAAACCACATGCTCCACCGCTTGTGCGGGCCCCCGTCAATTCATTTGAGTTTTAACCT
+
CCCCCGGGGGGGGGGGGGGGGGGGGGGGGGGGGGGGGGGGGGGGGGGGGGGGGGGGGGGGGGGGGGGGGGGGGGGGGGGGGGGGGGGGGGGGGGGGGGGGGGGGGGGGGGGGGGGEGGGGGGGGGGGGFGGGGGGGGGGGGGGGGGGGGGGGGGGGGGGGGGGGGGGGGGGGGGCFGGGGGGGGGGGGGGGGGGGGGGGGGGGFCGGGGGGGGGGGGGGGGGGCFFGFGDGEGGGGGGFGF8@GGGGGGGGGGGGGGFGGGDEEEGGFGGGGG5CGGGEGDEC?CCGGGGGGFGGGG7<FF
@M01751:259:000000000-C669V:1:1102:16215:6236 1:N:0:AGAGTC
TGGCTAAACCGGATTAGATACCCTGGTAGTCCACGCCGTAAACGATGAATGCCAGCCGTTGGTCTGCTTGCAGGTCAGTGGCGCCGCTAACGCATTAAGCATTCCGCCTGGGGAGTACGGTCGCAAGATTAAAACTCAAAGGAATTGACGGGGGCCCGCACAAGCGGTGGAGCATGTGGTTTAATTCGAAGCAACGCGCAGAACCTTACCATCCCTTGACATGGCATGTTACCTCGAGAGATCGGGGATCCTCTTCGGAGGCGTGCACACAGGTGCTGCATGGCTGTCGTCAGCTCGTGTC
+
CCCCCGGGGGCF@CGGGGGGGGGGGGGGG@FFGGGGGGGGGGGGGGGGGGGGGGGGGGGGGGGGGGGGGGGGGGGGGGGGGGGGGGGGGGGGGGGGFFEFGGGGGGGGGGGGGGGGGGGGGGGGGGGGGGGGGGGGGGFGGGGGGGGGGGGGGGGGGGGGGGGGGGDFGGFGGGGGGCGGGGGGGGGGGGGGGGGGGGGGGGGGGGGGGGGGGGGGGGGGCFFGGCGGGGGGG9C8EEGGGGGG>EGGC>F@FFCEFEEGGGGED8*@E>>FGGDFGG6CFGGGGGFGGCFCC?9CECG5*
@M01751:259:000000000-C669V:1:1102:13414:6314 1:N:0:AGAGTC
CCAGCTACTCATCCCCACCTTCCTCCGGTTTGTCACCGGCAGTCTCCTTAGAGTGCCCACCATAACGTGCTGGTAACTAAGGACAAGGGTTGCGCTCGTTACGGGACTTAACCCAACATCTCACGACACGAGCTGACGACAGCCATGCAGCACCTGTGTCAGAGTTCCCGAAGGCACCAATCCATCTCTGGAAAGTTCTCTGCATGTCAAGGCCTGGTAAGGTTCTTCGCGTTGCTTCGAATTAAACCACATGCTCCACCGCTTGTTCGGGCCCCCGTCAATTCATTTGAGTTTTAACCTT
+
CCCCCGGGGFGFGFGGGDGGGGFGFGCGEFFEEFFFFEGGGEGGFGGFGFGFGFCFGGGGGGGGFGGFFGFAFGDCFGGFCFGGGGGGGGG@GGG>FGGGGGGEDGGGD<FGGGGGGGGGFFGFGGGGGGGFGGGGGGGGGEGGGGGGG<DEGGGGGGGGGGGGGGGGGGGG@FGCFGG>FGGGCECGFFGG,<FFFCGFGFCFGGGCF@F7CFGFGGGGFGFFFFFEEGGGD71CCF@CFF7CCG@EGGGGGGGF:::8?CEGF87@EGGGGCEEEEE5CFEC??FCE7CCFGGGCFCGG
@M01751:259:000000000-C669V:1:1102:14882:6341 1:N:0:AGAGTC
TGGCTAAACAGGATTAGATACCCTGGTAGTCCACGCCGTAAACGATGTCGACTTGGAGGTTGTTCCCTTGAGGAGTGGCTTCCGGAGCTAACGCGTTAAGTCGACCGCCTGGGGAGTACGGCCGCAAGGTTAAAACTCAAATGAATTGACGGGGGCCCGCACAAGCGGTGGAGCATGTGGTTTAATTCGATGCAACGCGAAGAACCTTACCTACTCTTGACATCCACGGAATTCGGCAGAGATGCCTTAGTGCCTTCGGGAACCGTGAGACAGGTGCTGCATGGCTGTCGTCAGCTCGTGT
+
CCCCCGGGGGEE<FGGGGGGGGGGGGGGGGGGGGGGGGGGGGGGGGGGGGGGGGGGGGGGGGGGGGGGGGGGGGGGGGGGGGGGGGGGGGGGGGGGGGGGGGEGGGGGGDGGGGGGGGGGGGGGGDGGGGGGGGGGGGGG,FFDGGGGGGGGGGGGGGGGGGGGGGGGGGGGGGGFGGGGGGGGGGGGGGGGGGFGGGGGGGGGGFGGGGGGFGGGGGGGGGGGF:<>ECGGGGGGGGGGGGGGGFGGGGGGGGGGGFCEGGGGGEFGEFGFGGGGFFCGDDFFGFGFGGGGG5CGGGGC7
@M01751:259:000000000-C669V:1:1102:11869:6362 1:N:0:AGAGTC
TGGCTAAACAGGATTAGATACCCTGGTAGTCCACGCCGTAAACGATGTCGACTTGGAGGTTGTTCCCTTGAGGAGTGGCTTCCGGAGCTAACGCGTTAAGTCGACCGCCTGGGGAGTACGGCCGCAAGGTTAAAACTCAAATGAATTGACGGGGGCCCGCACAAGCGGTGGAGCATGTGGTTTAATTCGATGCAACGCGAAGAACCTTACCTACTCTTGACATCCACGGAATTCGGCAGAGATGCCTTAGTGCCTTCGGGAACCGTGAGACAGGTGCTGCATGGCTGTCGTCAGCTCGTGT
+
CCCCCGGGGGGGGGGGGGGGGGGGGGGGGGGGGGGGGGGGGGGGGGGGGGGGGGGGF8FGGGGGGGGGGGGGG8BFGGGGGGGGGGGGGFGGGGGGGGGGGGGGGGGGGGGGGGGGGGGGGGGGGGGGGFGGGGGGGGGGGGGGGGGGGGGGGGGEEGGGGGGGGGGGGGGFGGGGFFFGGGGFGGGGGGGGGGGGGGGGGGGGGGGGGGGGGGGGGGCGGGFEFGGGGEGFGFGGGGGGGGGGGGGGFFGFCEGFGGGGEGGGEGGGEG6**AFFEF9E8?+CFGCCCFC@*CCCEEGG5
@M01751:259:000000000-C669V:1:1102:14138:6385 1:N:0:AGAGTC
CCAGCTACGTCATCCCCACCTTCCTCCGGTTTATCACCGGCAGTCTCCTTAGAGTGCCCACCATAACGTGCTGGTAACTAAGGACAAGGGTTGCGCTCGTTACGGGACTTAACCCAACATCTCACGACACGAGCTGACGACAGCCATGCAGCACCTGTGTCAGAGTTCCCGAAGGCACCAATCCATCTCTGGAAAGTTCTCTGCATGTCAAGGCCTGGTAAGGTTCTTCGCGTTGCTTCGAATTAAACCACATGCTCCACCGCTTGTGCGGGCCCCCGTCAATTCATTTGAGTTTTAACCT
+
CCCCCGGGGGGGGGGGGGGGGGGGGGGGGGGGGGGGGGGGGGGGGFGGGGGGGGGGGGGGGGGGGGGGGGGGGGGGGGGGGGGGGGGGGGGGGGGGGGGGGGGGGGGGGGGGGGGGGDGGGGGGGGGGGGGGGGGFFGCCGGGDGFGGGGGGFGGGGGGGGGDGGGGGGFGGGGGGFGGGGGEGGGGAFGGGGGGGGGGGGGGGGGGGGFGFGGGGG7FGGGGGGGGGFFGGGGFGGGFEFGGGGGGGGGGGGGGGGFCFF>EGGGGFGGGGGGGEECEEDEGDC9FFG?@8CFGGGFG7<
@M01751:259:000000000-C669V:1:1102:25416:6458 1:N:0:AGAGTC
TGGCTAAACAGGATTAGATACCCTGGTAGTCCACGCCGTAAACGATGAATGTTAGCCGTCGGGCAGTTGACTGTTCGGTGGAGCAGCTAACGCATTAAACATTCCGCCTGGGGAGTACGGTCGCAAGATTAAAACTCAAAGGAATTGACGGGGGCCCGCACAAGCGGTGGAGCATGTGGTTTAATTCGAAGCAACGCGCAGAACCTTACCAGCTCTTGACATTCGTGGTATGGGCAGTGGAGACATTGTCCTTCAGTTACGCTGGCCCCATAACAGGTGCTGCATGGCTGTCGTAAGCTCG
+
CCCCCCFGGCEF,FFAFGGGGCGGGFEEDGGGFFGGGGGGGGGGGGGG<FGFFFFGGGGG7CEFGGEG9EG,EE@<CEGDG<FCFEF?FCE7CFGGGDF5CFGGGFGEGDCFEEGGCFGC4+@>::FGFCCFGGGCFAFFA,,BD8=FE+@C:@C3@<@FE:B,F<F1*<CCFC,FFGC::FFGFECGG8<CFDFGG@FC**585@FC?F9@F6@CC?C@EGFGG+C5;?FGFG5*1CFGGFGFEC?EGG7CF7CC9C@+//*2*;*2CC*0+3<E598C9+20<F85AEFGG58;*<0<C
@M01751:259:000000000-C669V:1:1102:16924:6466 1:N:0:AGAGTC
TGGCTAAACCGGATTAGATACCTTGGTAGTCCACGCCGTAAACGATGTCAACTAGCCGTTGGAATCCTTGAGATTTTAGTGGCGCAGCTAACGCATTAAGTTGACCGCCTGGGGAGTACGGCCGCAAGGTTAAAACTCAAATGAATTGACGGGGGCCCGCACAAGCGGTGGAGCATGTGGTTTAATTCGAAGCAACGCGAAGAACCTTACCAGGCCTTGACATGCAGAGAACTTTCCAGAGATGGATTGGTGCCTTCGGGAACTCTGACACAGGTGCTGCATGGCTGTCGTCAGCTCGTGT
+
CCCCCGGGGGGFFGGGGGGGGGGGGGGGGGGGGGGGGGGGGGGGGGGGGGGGGGGGGGGGGGGGGGGGGGGGGGGGGGGGGGGGGGGGGGGGGGGGGGGGGGGGGGGGGGGGGGGGGGGGGGGGGGGGGGGGGGGGGGGGGGGGGGGGGGGGGGGGGGGGDGGGGGGGEGGGGGGGGGGGFGGGGGGGGGGGGGGGGGGGGGGGGGGGGGGGGGGGGGGGGGGGGGGGGGGGGGGGGGGGGGGGGGGGGGGGGGGGGGGGGGGGGGGGCGGGGGGGGGGGFGGGGGGGGGGGCEFFGGGGC
@M01751:259:000000000-C669V:1:1102:15890:6563 1:N:0:AGAGTC
TGGCTAAACAGGATTAGATACCCTGGTAGTCCACGCCGTAAACGATGTCGACTTGGAGGCTGTTCCCCTGAGGAGTGGCTTCCGGAGCTAACGCGTTAAGTCGACCGCCTGGGGAGTACGGCCGCAAGGTTAAAACTCAAATGAATTGACGGGGGCCCGCACAAGCGGTGGAGCATGTGGTTTAATTCGATGCAACGCGAAGAACCTTACCTGGCCTTGACATCCAGAGAACTTAGCAGAGATGCTTTGGTGCCTTCGGGAACTCTGAGACAGGTGCTGCATGGCTGTCGTCCGCTCGTGT
+
CCCCCGGGGGFEFFGGGGGGGEFFGGGGGGGGGGGGGGGGGGGGGGGGAFGGGGGGGGGGGGGGGDGDGGGGGFGGGGGGGGGGGGGGGGGGDGGEG@DFFGGGGGGGEGGGGGGGGGGGGGGGEEFGFGGGCGGGGGGGGGFFGGGGFFGGGGGG:CFEEGFGFGGGGDEGGFFDGGGGGFGGGGGGGGGGGGGGGGGEGGGGC@6EFCFGGGCFGDECFGGFGGGGGGGGGFGGFGCFCGGG9ECG7+;FDF7CGG5CEGGGG7+<FG?C@59++<<A6:EFG68C<FE@*:5/*2/**
@M01751:259:000000000-C669V:1:1102:4927:6676 1:N:0:AGAGTC
CCAGCTACGTCATCCCCACCTTCCTCCGGTTTATCACCGGCAGTCTCCTTTGAGTTCCCGACCGAATCGCTGGCAACAAAGGATAAGGGTTGCGCTCGTTGCGGGACTTAACCCAACATTTCACAACACGAGCTGACGACAGCCATGCAGCACCTGTCTCACGGTTCCCGAAGGCACTAAGGCATCTCTACCAAATTCCGTGGATGTCAAGAGTAGGTAAGGTTCTTCGCGTTGCATCGAATTAAACCACATGCTCCACCGCTTGTGCGGGCCCCCGTCAATTCATTTGAGTTTTAACCTT
+
CCCCCGGGGGGGGGGGGGGFFGGGGGGGGGGGGGGGGGGGGGGGGGGGGGGGFGGGGGGGEEGEF@BFGGFGGGCEFGFGGGGGGGFGGFGGGGGGGGGGGGGGGGGGGGGGGGGGGGGGGGGGGDF<@F7CGGGGGGGGGGGGGGGGGGGGGGGGGGCFGGGGGEGGGGGCECFGGG8FGGGGGEEGGGGGGGCBEGGGGGGG9CCEFGGGGGCGGGGGGGGGCFGFGGGGGGGGGGGFFFGGGECFD8CD?FGFGC@>CGEEFGCFEDEGGGGEEE8**<CFGGF?9:@EFGGGGGGGG
@M01751:259:000000000-C669V:1:1102:17210:6707 1:N:0:AGAGTC
TGGCTAAACAGGATTAGATACCCTGGTAGTCCACGCCGTAAACGATGTCGACTTGGAGGCTGTTCCCCTGAGGAGTGGCTTCCGGAGCTAACGCGTTAAGTCGACCGCCTGGGGAGTACGGCCGCAAGGTTAAAACTCAAATGAATTGACGGGGGCCCGCACAAGCGGTGGAGCATGTGGTTTAATTCGATGCAACGCGAAGAACCTTACCTGGCCTTGACATCCAGAGAACTTAGCAGAGATGCTTTGGTGCCTTCGGGAACTCTGAGACAGGTGCTGCATGGCTGTCGTCAGCTCGTGT
+
CCCCCCFDGGGF8EGGGGGGGFGGFCGGDGGGGGGGGGGD7FFFGGGFGGFGCGGGGGGDGGGGGGGGGGGGGFBFGFGGGGGGGGGGG9FFGGGGGFGGGGGGGGGGGGGDFGGGGGGGGDGEGGCECGG9DFGGGGGGFGGG<FGGGGGGDG<CG@FFGGGGGGDGFEEFGGGGGGFF@FGGFGGGGGEGGG9FGGGGGGGFGGGF7FFFFGGCGGC7ECEGGGGGGFF@FGGF7CCGGG99FGG@EGFFGDCGFFGG5*1@FG??EEFGGCGGGGGG6EG6>6CGGGEEGEGC6AEG=
@M01751:259:000000000-C669V:1:1102:28111:6719 1:N:0:AGAGTC
CCAGCTACGTCATCCCCACCTTCCTCCGGTTTGTCACCGGCAGTCTCCTTAGAGTGCCCACCATAACGTGCTGGTAACTAAGGACAAGGGTTGCGCTCGTTACGGGACTTAACCCAACATCTCACGACACGAGCTGACGACAGCCATGCAGCACCTGTGTTCCAGTCCCCGAAGGGAAGAGATCCATCTCTGGAAATCGTCCGGACATGTCAAACGCTGGTAAGGTTCTGCGTGTTGCTTCGAATTAAACCACATGCTCCCCTGCTCGTGCAGCCCGCCGTCAATTCCTTTGAGTTTCAGT
+
CCCCCGGGGGGD@@FGGGGGDFGFDFFGCFGGGGGGGGGGGGGGF-@DCDFFFGC@<CCA:@EFFFG>FD7FGCFGFFFGFD@A8FGG8FC@FE=7+BCFFGGDGDGDGEGGEDEFG=+,<9E,,444@:4=:FGD,,B+@>CAF<F8<<FF<FFFCF<FC<@DAFGGGGGGCECCGFE:CFEFFCGG;<@FGGGCGGGCF*<*<*<,,2,?FCA<<*<*+,2?><>CGF,<*=EG*+:<<88C+;F:EF;>**<987AC8;F5FG+;?@**<+2:*/1:812:C9+0CC++38EC9A99<
@M01751:259:000000000-C669V:1:1102:9850:6797 1:N:0:AGAGTC
CCAGCTACGTCATCCCCACCTTCCTCCGGTTTATCACCGGCAGTCTCCTTTGAGTTCCCGACCGAATCGCTGGCAACAAAGGATAAGGGTTGCGCTCGTTGCGGGACTTAACCCAACATTTCACAACACGAGCTGACGACAGCCATGCAGCACCTGTCTCACGGTTCCCGAAGGCACTAAGGCATCTCTGCCGAATTCCGTGGATGTCAAGAGTAGGTAAGGTTCTTCGCGTTGCATCGAATTAAACCACATGCTCCACCGCTTGTGCGGGCCCCCGTCAATTCATTTGAGTTTTAACCTT
+
CCCCCGGGGGGGGGGGGGGGGGGGGGGGGGGGGGGGGGGGGGGFGGGGGGGGGGGGGGGGGGGGGGEGGGGGGGFGGGGGGGGGGGGGGGGGGGGGGGGDFEGGGGGGGGGGGGGGGGGGGGGGGGGGGDGGGGGFFGEGGGGGGGGGGFGFFGGGFGFGFGGGGGGGGEEGEDGFFGGGGCFFGGGGGGGGGCCC*<CAFFCGFGGGGGGGGGDGCGGFGGGGGG?FGEGGEECGGGGGFGGGGGFFFGDGEGFFGGGGEEGGGG6E5EGCEGGGGC=*;C@E9FGGF?5AFDFC?FGGG
@M01751:259:000000000-C669V:1:1102:10476:6841 1:N:0:AGAGTC
CCAGCTACGTCATCCCCACCTTCCTCCGGTTTATCACCGGCAGTCTCCTTAGAGTGCCCACCATAACGTGCTGGTAACTAAGGACAAGGGTTGCGCTCGTTACGGGACTTAACCCAACATCTCACGACACGAGCTGACGACAGCCATGCAGCACCTGTGTCAGAGTTCCCGAAGGCACCGATCCATCTCTGGAAAGTTCTCTGCATGTCAAGGCCTGGTAAGGTTCTTCGCGTTGCTTCGAATTAAACCACATGCTCCACCGCTTGTGCGGGCCCCCGTCAATTCATTTGAGTTTTAACCT
+
CCCCCGGGGGGGGGGGGGGGGGGGGGGGGGGGGGGGGGGGGGGGGGGGGGGGGGGGGGGGGGGGGGGGGGGGGGGGGGGGGGGGGGGGGGGGGGGGGGGGGGGGGGGGGGGGGGGGGGGGGGGGGGGGGGGGGGGGGGGGGGGGGGGGGGGGGGGGGGGGGGGGGGGGGGGGGGGGGGGGGGGGGGGEGGGGGGGGGGGGGGGGGGGGGGGGGGGGGGGGCGGGGGGGGGGGGGGGGGGGGGGGGGDFGGGGGGGGGGGGGGGGGGGFFGGGGGGGGCEE=EFFDCGGGG:CGGGGGGGGG
@M01751:259:000000000-C669V:1:1102:22708:6916 1:N:0:AGAGTC
CCAGCTACGTCATCCCCACCTTCCTCCGGTTTGTCACCGGCAGTCTCCTTAGAGTGCCCACCATAACGTGCTGGTAACTAAGGACAAGGGTTGCGCTCGTTACGGGACTTAACCCAACATCTCACGACACGAGCTGACGACAGCCATGCAGCACCTGTCTCAATGTTCCCGAAGGCACCAATCCATCTCTGGAAAGTTCATTGGATGTCAAGGCCTGGTAAGGTTCTTCGCGTTGCTTCGAATTAAACCACATGCTCCACCGCTTGTTCGGGCCCCCGTCAATTCCTTTGAGTTTTAACCT
+
CCCCCGGGGGGGGGGGFGG@FGGGGGGGEGGGGGGGGGGGDGGGGFGGGGGGGGGGGGGGGGGGFDFEGGGGGGGGGGGGGGGFFGGGGDGGEGGGGCGGGGGGGDEGGG<FFFEGG>DFFCEGGGGGGGG7FGGGGGGGFGEFGGGGGGGGGFGFFGGC=FFGGGGGFGEEGGFFFGGGF:DFGGGCCFGGGCFCDFGGGGG7C9,?FCFF<CFF@CFGGGGGGDCGGGEGGD@FGGF7CFGFGGFGCFG5@6CGGGGG6?D8CFG7EEG:C>?EE5*;=8?EF+<CECC>FF:@3<CGF
@M01751:259:000000000-C669V:1:1102:19006:6947 1:N:0:AGAGTC
CCAGCTACGTCATCCCCACCTTCCTCCGGTTTGTCACCGGCAGTCTCATTAGAGTGCCCTTTCGTAGCAACTAATGACAAGGGTTGCGCTCGTTGCGGGACTTAACCCAACATCTCACGACACGAGCTGACGACAGCCATGCCGCACCTGTGTTCCGGTTCTCTTGCGAGCACTCCTCGATCTCTCGTGGATTCCAGACATGTCAAGGGAAGGTAAGGTTTTTCGCGTTGCATCGAATTAATCCACATCATCCACCGCTTGTCCGGGTCCCCGTCAATTCCTTTGCGTTTTCATTTTGCTA
+
CCCCCGGGCG8@FFGFFF:;F@EF<CE@7CFEGFFGGEE+:FCFG-CEFFGEE<E9EFFGFC@:EFGGCFEEEFECFCAF,EFAFGF:==FCFGFGGEGE:,EFG,FGD<?DFA,?CFFGC7=FF+>>F,,>FBFCD+<DD=,+3=F<<>CCDFFG7C:FE9;FGF9@7>**@8F:,@>*,=F<;F<<FEE::CA,?,1<C97C,<C7F***14?ACCFGGGFFE:>EE*AEF?E@@?FGGFGDF:E8002:<+A8*:*;5;+3A>>>CF@>EGDE>FC9:<9EF+*28:C+0<33<C6++
@M01751:259:000000000-C669V:1:1102:18473:6971 1:N:0:AGAGTC
CCAGCTACGTCATCCCCACCTTCCTCCGGTTTATCACCGGCAGTCTCCTTTGAGTTCCCGACCGAATCGCTGGCAACAAAGGATAAGGGTTGCGCTCGTTGCGGGACTTAACCCAACATTTCACAACACGAGCTGACGACAGCCATGCAGCACCTGTCTCACGGTTCCCGAAGGCACTAAGGCATCTCTGCCGAATTCCGTGGATGTCAAGGCCAGGTAAGGTTCTTCGCGTTGCATCGAATTAAACCACATGCTCCACCGCTTGTGCGGGCCCCCGTCAATTCATTTGAGTTTTAACCTT
+
CCCCCGGGGGGGGGGGGGGGGGGGGGGGGGGGGGGGGGGDGEGGGGGGGGGGGGGGGGGGGGGGGGGGGGGGGGGGGGGGGGGGGGGGG@FGGGGGGGGGGGGGGEGGGFFGGGGGGGGGGGGGGGGGGGGGGGGGGGGGDEGGGGGGGGGGGGG?FGBC=FGGGGGGGGFGGGGGGGCGFFF,<FBFGFGGGGGGGGG?FFGGG??:<2:FGFGGGECGFGGGGGF9CCCCEEGGGFCGGGGFGGFG>CFD6F7EG8@FDGGGGG+<EE>EEGGGGCC85<CG7EFD@78AFFG:CFFGG
@M01751:259:000000000-C669V:1:1102:9522:6980 1:N:0:AGAGTC
TGGCTAAACCGGATTAGATACCCTGGTAGTCCACGCCGTAAACGATGTCGACTTGGAGGCTGTGAGCATGACTCGTGGCTTCCGGAGCTAACGCGTTAAGTCGACCGCCTGGGGAGTACGGCCGCAAGGTTAAAACTCAAATGAATTGACGGGGGCCCGCACAAGCGGTGGAGCATGTGGTTTAATTCGATGCAACGCGAAGAACCTTACCTGCTCTTGACATCCACGGAATTTGGCAGAGATGCCTTAGTGCCTTCGGGAACCGTGAGACAGGTGCTGCATGGCTGTCGTCAGCTCGTGT
+
CCCCCGGGGGFFGGGGGGGGGGGGGGGGFGGGGGGGGEGGGGGGGGGGGGGGGGGGGGDGGGGGGGGGGGGGFGGGGGGGGGGGGGGGGGGGGGGGGGGFFGGGGGGGGGGGGGGGGGGGGGDFGGGGGGGGGGGGGGGCGGGGGFDFGGGEGGGGEGFGDGGGGGGGGGGGFFGFGGFGGGGGGGFGGGGCFGFGGGGGGGGGFGCFGGFGEFGGGGGGGGGGG?CCEEGGGGGGGGGGGGFGGFGFDGFCFG?AC>?CEECFEEFGDFGCEFG66CEGFGGGGF88A:EFFGGGGGG5:
@M01751:259:000000000-C669V:1:1102:4235:7000 1:N:0:AGAGTC
CCAGCTACGTCATCCCCACCTTCCTCCGGCTTATCACCGGCGGTTCCTTTAGAGTCCCCAACTGAATGATGGTAACTAAAGGCGAGGGTTGCGCTCGTTGCGGGACTTAACCCAACATCTCACGACACGAGCTGACGACAGCCATGCAGCACCTGTGTGCAGGTCCCCGAAGGGAAGAAATCCATCTCTGGAAGTCGTCCTGCCATGTCAAACGCTGGTAAGGTTCTGCGCGTTGCTTCGAATTAAACCACATTCTCCACCGCTTGTGCAGGCCCCCGTCAATTCATTTGAGTTTTACCCT
+
CCCCCGGGGGGGGGGGGGGGGGGGGGGGDGGGGGGGGGGGDGGGGGGGGGGGGGGGGGGGGG8CCGGCFAFGG9EEFGGGGDFEGGEEGGGFFGCGGGGGGGGGGGGFAFGG<CCFGFGBFFGGFGGGEGGGGGGGGGG7CFFFGGDFFGGBGGGCCFGGGGGGGFFGGDGDGGGGDGDFCFGC:BFGGGGGFCC:*CFECFGFCF7FFA9FGGGGGGGG7CC+<@FFF5?>EG>EFGF5C8CFCFE78/*:<0CEF77E>CC>CFGGG+A6EG=:?**1;*<CFFGGFGD539EGG+<A9
@M01751:259:000000000-C669V:1:1102:19581:7003 1:N:0:AGAGTC
TGGCTAAACAGGATTAGATACCCTGGTAGTCCACGCCGTAAACGATGTCGACTTGGAGGCTGTTCCCCTGAGGAGTGGCTTCCGGAGCTAACGCGTTAAGTCGACCGCCTGGGGAGTACGGCCGCAAGGTTAAAACTCAAATGAATTGACGGGGGCCCGCACAAGCGGTGGAGCATGTGGTTTAATTCGATGCAACGCGAAGAACCTTACCTGGCCTTGACATCCAGAGAACTTAGCAGAGATGCTTCGGTGCCTTCGGGAACTCTGAGACAGGTGCTGCATGGCTGTCGTCAGCTCGTGT
+
CCCCCGGGGGGGGGGGGGGGGGGGGGGGGGGGGGGGGGGGGGGGGGGGGGGGGGGGGGGGGGGGGGGGGGGGGGGGGGGFGGGGGGGGGFGGGGGGGGGGGGGGGGGGGGGGGGGGGFGGGGGGEGGGGFGGGGGGGGGGGGFFGGGGGGGGGGGGGDEGGGGGGGGGGGGGGGGFGGGGFGGGGGGGGGGGFGGGGGGDGGGGGGGGGGGGFGFFGG6CCFGGGGGGGFFGGGGGGGGCGFGGGGGGGGGCCFGGGGGDEGGGGFFGFGGGFGGCFGGGFFFECFGGFCFG8;EGFGEG*
@M01751:259:000000000-C669V:1:1102:16747:7022 1:N:0:AGAGTC
TGGCTAAACAGGATTAGATACCCTGGTAGTCCACGCCGTAAACGATGCTAACTCGTTTTTGGGGCCTTGCGCTTCAGAGACTAAGCGAAAGTGATAAGTTAGCCACCTGGGGAGTACGTTCGCAAGAATGAAACTCAAAGGAATTGACGGGGGCCCGCACAAGCGGTGGAGCATGTGGTTTAATTCGATGATACGCGAGGAACCTTACCAAGACTTGACATATAGAGGAAACGGCTGGAAACAGTCGCCCCGCAAGGTCTCTATACAGGTGGTGCATGGTTGTCGTCAGCTCGTGTCGTGG
+
CCCCCGGGGGFFGGGGGGGGGGGGGGGGGGGGGGGGGGGGGGGGGGGGGGGGGGGGGGGGGGGGGGGGGGGGGGGGGGGGGGGGGGGGGGGGGFGGFGGGGGGGGGGGGGGGGGGGGGGGGGGGGGGGGGGGGGGGGGGGGGGGGGFGGGGGGGGGGGDGGGEGGGGGGFGGGGGGGGGGGGGGGGGGGGGGGGGGGGGDGGGGGGGGGFGGGGGG?FGGGGFGFCGFGFGGGGGGGGGGGGGGGGGGGGGGGGGGGGGEFFGG?CEGGGCFCF9+<?EGGGGGGGG>GF:EGEGCCCC=/
@M01751:259:000000000-C669V:1:1102:24456:7047 1:N:0:AGAGTC
CCAGCTACGTCATCCCCACCTTCCTCCGGTTTGTCACCGGCAGTCTCCTTAGAGTGCCCACCATAACGTGCTGGTAACTAAGGACAAGGGTTGCGCTCGTTGCGGGACTTAACCCAACATTTCACAACACGAGCTGACGACAGCCCTGCAGCACCTGTCTCAGCGTTCCCGAAGGCACCAACGCATCTCTGCTAAGTTCGCTGGATGTCAAGAGTAGGTAAGGTTCTTCGCGTTGCATCGAATTAAACCACATGCTCCACCGCTTGTGCGGGCCCCCGTCAATTACTTTGAGTTTTAACCT
+
-8--AEGGGEGEGGFCFE@@@@FFFAFGGCFFGGGGCGDGFE+;C<C,@FGF9EE9EF,<F:C,CFGDE,D,CF<E<,CFEA,CC<FFF,:6CC:>+B:@F8CF@C7>EF9E9,B7=FCF9A,5FDFF,CF+FGEGGFGGGC@F7+:BFFFG8<FF8D>BF=987+8FFF7*5@FACEFCC*:FE7F9<,,<@;37@CA<FECD:::>FGCFCFCCFGF9BEF:C:FG::F<FEC8<<<5*;CCFCFFG@CC6CFGF:6C6***;:*3<E8?EGEEC5*;*/0+++32+<+*39C9+?C+0
@M01751:259:000000000-C669V:1:1102:22785:7073 1:N:0:AGAGTC
CCAGCTACGTCATCCCCACCTTCCTCCGGTTTGTCACCGGCAGTCTCCTTAGAGTGCCCACCATAACGTGCTGGTAACTAAGGACAAGGGTTGCGCTCGTTACGGGACTTAACCCAACATCTCACGACACGAGCTGACGACAGCCATGCAGCACCTGTGTCAGAGTTCCCGAAGGCACCAATCCATCTCTGGAAAGTTCTCTGCATGTCAAGGCCTGGTAAGGTTCTTCGCGTTGCTTCGAATTAAACCACATGCTCCACCGCTTGTGCGGGCCCCCGCCACTTCATTTGAGTTTTAACCT
+
CCCCCGGGGGGGGGGFGGGCFGGGCFFEEFGGGGGGGGGDGGGCGA9FFFFCGGGGGGGFGGGGGGFCEFEGFGGGGGGGFGF?FFGGEF=EFGGG7FGGGGGGGGGGCGGGGGGGFGGFG,A?EFG7=:=F@EEGGD+>CFFGCFFDFC9=FGGDEF?<@BFCC=FGFFDGC:*8@DFG,3FF>,8,@EFCFFDFF@FEEGFA;<F;,@F,CC@3<<?FAF7?@F9FCEEEEEFF9CCF*C:8C9@@C8CFF+0+AFFC**:8;;@FFGC*:CECE**/:8<EEFGGF7A8<@9CGC9<9
@M01751:259:000000000-C669V:1:1102:18117:7206 1:N:0:AGAGTC
CCAGCTACGTCATCCCCACCTTCCTCCGGTTTGTCACCGGCAGTCTCCTTAGAGTGCCCACCATAACGTGCTGGTAACTAAGGACAAGGGTTGCGCTCGTTACGGGACTTAACCCAACATCTCACGACACGAGCTGACGACAGCCATGCAGCACCTGTGTCAGAGTTCCCGAAGGCACCAATCCATCTCTGGAAAGTTCTCTGCATGTCAAGGCCTGGTAAGGTTCTTCGCGTTGCTTCGAATTAAACCACATGCTCCACCGCTTGTGCGGGCCCCCGTCAATTCATTTGAGTTTTAACCT
+
CCCCCGGGGGGGGGGGGGGGGGGGGGGGGGGGGGGGGGGGGGGGGGGGGGGGGGGGGGGGGGGGGGGGGGGGGGGGGGGGGGGGGGGGGGGGGGGGGGGGGGGGGGGGGGGGGGGGGGGGGFGGGGGGGGGGGGGGGGGGGDEGGGGGGFFGGGGGGGGGGGGGGGGGGGGGGGGGGGGG>FGGGGGCGGGGGG@FGGGGGGGGFGGGGGGFFGGGGGGGGGGGGGGGFFGGGGGGGFFEFGGGGFGGGGGGGGGFGGGFEEGECCGCG5EEGGGGGGGG88FFC+<FCECFGGGGFGFFE
@M01751:259:000000000-C669V:1:1102:8152:7267 1:N:0:AGAGTC
TGGCTAAACAGGATTAGATACCCTGGTAGTCCACGCCGTAAACGATGAGTGCTAGGTGTTCGGGGTTTCGATACCCTGGGTGCCGAAGTTCACGCATTAAGCACTCCGCCTGGGGAGTACGGTCGCAAGACTGAAACTCAAATGAATTGACGGGGGCCCGCACAAGCGGTGGAGCATGTGGTTTAATTCGATGCAACGCGAAGAACCTTACCTACTCTTGACATCCACGGAATTCGGCAGAGATGCCTTAGTGCCTTCGGGAACCGTGAGACAGGTGCTGCATGGCTGTCGTCAGCTCGTG
+
CCCCCGGGGGGGGGGGGGGGGGGGGGGGGGGFGGGGGGGGGGGGGGGGGGGGGGGGGGGGGGGGGGGGGGGGFGGGGGGGGGGGGGGGGGGGGGGGGGGGGGGGGGGGGGGGGGGGGGGGGGGGGGGGGGGGGGGGGGGGGGGGGGGGGGGGGGGGGGGGGCGGGGGGGGGGGGGGGGGGGFFCGFGGGGFFGGGGGGDGFGGGGGGGGGGGGGGGGGGGGGGGGGGGGGGGGGGGGGGGGGGGGGGGGGGGFGGGGGGGGEGGFGDFGG7EFGGGGGFGGEEFGGFGGGGFGGEGGGGGG
@M01751:259:000000000-C669V:1:1102:13373:7383 1:N:0:AGAGTC
CCAGCTACGTCATCCCCACCTTCCTCTCCGTTTGCACGGGCAGTCTGTTTAGAGTCCCCATCATTACATGCTGGCAACTAAACATAGGGGTTGCGCTCGTTGCGGGACTTAACCCAACACCTCACGGCACGAGCTGACGACAGCCATGCAGCACCTAGTTTCCTGTCCCGAAGGACTGATCTATCTCTAGATCATTCAGTAACTTTCAAGCCCGGGTAAGGTTCCTCGCGTATCATCGAATTAAACCACATGCTCCTCCGCTTGTGCGGGCCCCCGTCAATTCCTTTGAGTTTCACCCTTT
+
CCCCCGGGGGGGGGGGGGGGGGGGGGGGGGGGGGGGGGGGGGGGGGGGGGGGGGGGGGGGGGGGGGGGGFGGGGGGGGGGGGGGGGGGGGGGGGGGGGGGGGGGGGGGGGGGGGGGGGGGG@GGGGGGGGGEGGGGGGGGGGGGGGGGGGGGGFGGGFGGGGGGGGGGGGGGGGFGCGGGGGGGG@FGGG9CCFGGGGGGGGGGGGGFGGGGGGGGFFGGGGGCGGGEGGGGCG9CFFFDGGFGGEGGGGG6ECFFDGGCGEGGG??E=CGGGGGCEGGDFGGGGGGFCEGGGDCFFGGF+
@M01751:259:000000000-C669V:1:1102:19652:7407 1:N:0:AGAGTC
TGGCTAAACAGGATTAGATACCCTGGTAGTCCACGCCGTAAACGATGTCGACTTGGAGGTTGTTCCCTTGAGGAGTGGCTTCCGGAGCTAACGCGTTAAGTCGACCGCCTGGGGAGTACGGCCGCAAGGTTAAAACTCAAATGAATTGACGGGGGCCCGCACAAGCGGTGGAGCATGTGGTTTAATTCGATGCAACGCGAAGAACCTTACCTACTCTTGACATCCACGGAATTCGGCAGAGATGCCTTAGTGCCTTCGGGAACCGTGAGACAGGTGCTGCATGGCTGTCGTCAGCTCGTGT
+
CCCCCGGGGGGGCGGFGGGGGGGGGGGGGGGGGGGGGGGGGGGGGGGGGGGGGGGGGGGGGGGGGGGGGGGGGGGGGGGGGGFGGGGGGFGGGGGGGGGGCFGGGGGGDGGGGGGGGGGGGGGGGGGEGGGFGDGGGGGGGGGGGFCEFGGGGGGGGGGGCGFGGGGGGDGGGGGGFAEGGGGGGGGGGFCGGGGGGGGGGGGGGGGGG?FFGGGGGGGGGGGFGGGGGGGGGGFGGGGEC6<CC+AFFGGFGGDFGFCE**;@8>EGG99CFGF+@FGGDFGGGCC>EGGGGGG03:5=*
@M01751:259:000000000-C669V:1:1102:21443:7431 1:N:0:AGAGTC
TGGCTAAACCGGATTAGATACCCTGGTAGTCCACGCCGTAAACGATGTCGACTTGGAGGTTGTTCCCTTGAGGAGTGGCTTCCGGAGCTAACGCGTTAAGTCGACCGCCTGGGGAGTACGGCCGCAAGGTTAAAACTCAAATGAATTGACGGGGGCCCGCACAAGCGGTGGAGCATGTGGTTTAATTCGATGCAACGCGAAGAACCTTACCTGGCCTTGACATCCAGAGAACTTAGCAGAGATGCTTTGGTGCCTTCGGGAACTCTGACACAGGTGCTGCATGGCTGTCGTCAGCTCGTGT
+
CCCCCGGGGGCFFGGGGGGGG<FFGGGGGGGGGGGGGGGGGGGGGGGGGGGGGDFGAEGGGGGGGGGGGGGGGGGGGGGGGGGGCCFGGCFGGGGGGGGGGGEG7FGGGGGGGGGGGGGGGGGGGGGGGCF,CFFGGGGGGGGGGGGGGGGGGGEGF77FGGGGGGGEEGGGFGGDGDFFGGGGGDEFFGGGGGGGGGGGGGEF;FGGFG6FDG5FGGGC8CGG66FC@8EGGGCF?EGGGGFCCGFGFGGGGDEFDF*:>EEFFGCFFEFCCFGFC?0<CFGCFGGGG5@FGCD9EC>5>
@M01751:259:000000000-C669V:1:1102:10573:7445 1:N:0:AGAGTC
CCAGCTACGTCATCCCCACCTTCCTCTCGGCTTATCACCGGCAGTCCCCTTAGAGTGCCCAACTAAATGCTGGCAACTAAGGGCGAGGGTTGCGCTCGTTACGGGACTTAACCCAACATCTCACGACACGAGCTGACGACAGCCATGCAGCACCTGTGTCTGAGTTCCCGAAGGCACCAATCCATCTCTGGAAAGTTCTCAGCATGTCAAGGCCAGGTAAGGTTCTTCGCGTTGCTTCGAATTAAACCACATGCTCCACCGCTTGTGCGGGCCCCCGTCAATTCATTTGAGTTTTAACCTT
+
CCCCCGGGGGGGGGGGGGGGGGGGGGGGGGGGGGGGGGGGGGGGGGGGGGGGGGGGGGGGGGGGGGGGGGGGGGCFGGGGGGGGGGDGGGGGGGGGGGGGGGGGGGGGGGFFGGGGGGGG?FGGGCFFDGGGGGGGGDGGGGGGGGGGGGGGGGGFFCGGGGGFCFGGGGGGGGGFFGGGGGGGGGCFCFG9FFGGGGCFGGGGGBFGGGFEGGGFGGCGGGFGCGGGGGDGE:EFGGEFEEEFEGGGFFFFCC9CFGGGCGGE5FFGGGDECGGGGGGEGG9?7<FF?9CFGGGGCGGGG
@M01751:259:000000000-C669V:1:1102:15162:7450 1:N:0:AGAGTC
CCAGCTACGTCATCCCCACCTTCCTCCGGCTTATCACCGGCGGTTCCTTTAGAGTACCCAACTAAATGATGGTAACTAAAGGCGAGGGTTGCGCTCGTTGCGGGACTTAACCCAACATCTCACGACACGAGCTGACGACAGCCATGCAGCACCTGTGTTCCAGTCCCCGAAGGGAAGAAATCTGTCTCCAGAAGTCGTCCGGACATGTCAAACGCTGGTAAGGTTCTGCGCGTTGCTTCGAATTAAACCACATGCTCCACCGCTTGTGTAGGCCCCCGTCAATTCCTTTGAGTTTTAATCT
+
CCCCCGGGGGGGGGGGGGGGGGGGGGGGGGGGGGGGGGGGGGGGGGGGGGGGGGGGGGGGGGGGGGGGGGGGGGGGGGGGGGGGGGGGGGGGGGGDEGGFGDGGDEFGGFFGGGGGGGGGGGGG:C@GCGCGGGGGGGGGGGGGGGGGGGGGGG?FFGFGGGGGFGGGGEGGGEGGGGGGGFGGGGG?EFGGGGGGCFGGGGCGGGGGGGCCGGGGGDFFGGGFFG9CFEEGEGGGGGGGCFGGGGGGFDFGGGCCGFFCFEEEGGGGGC7CGGGGED?EDEGGFGGGGFCFGFGF@6<+<
@M01751:259:000000000-C669V:1:1102:24140:7512 1:N:0:AGAGTC
CCAGCTACGTCATCCCCACCTTCCTCCGGTTTGTCACCGGCAGTCTCCTTAGAGTGCCCACCATAACGTGCTGGTAACTAAGGACAAGGGTTGCGCTCGTTACGGGACTTAACCCAACATCTCACGACACGAGCTGACGACAGCCATGCAGCACCTGTGTCAGAGTTCCCGAAGGCACCAATCCATCTCTGGAAAGTTCTCTGCATGTCAAGGCCTGGTAAGGTTCTTCGCGTTGCTTCGAATTAAACCACATGCTCCACCGCTTGTGCGGGCCCCCGTCAATTCATTTGAGTTTTAACCT
+
CCCCCGGGGGGGGGGGGGGGGGGGGGGGGGGGGGGGGGGGGGGGGFGGGGGGGGGGGGGGGGGGGGGDGGGGGFGGGGGGGGGGGGGGGGGGDGGGCFGEGGGGGGGGGGGGGGGGGGGGGCGGGFGGGGGDGFGGGGGGGGGGFFGFGGFGEGGGGGGCECGGGFGEGGGGGGGGEGGGGGGGGFGGGGFF@FF>FGGGGGGGGGGGGGGECFGFGGGFCFGFFGEGF7F7FGFGGGF7FFGGGFGGCCGGGGFGGGFFGEC>EFGCF8CDC:CEEC=C5/CFG?FGG9?FEFGFGGF+0
@M01751:259:000000000-C669V:1:1102:13344:7670 1:N:0:AGAGTC
CCAGCTACGTCATCCCCACCTTCCTCCGGTTTGTCACCGGCAGTCTCCTTAGAGTGCCCACCATAACGTGCTGGTAACTAAGGACAAGGGTTGCGCTCGTTACGGGACTTAACCCAACATCTCACGACACGAGCTGACGACAGCCATGCAGCACCTGTGTCAGAGTTCCCGAAGGCACCAATCCATCTCTGGAAAGTTCTCTGCATGTCAAGGCCTGGTAAGGTTCTTCGCGTTGCTTCGAATTAAACCACATGCTCCACCGCTTGTGCGGGCCCCCGTCAATTCATTTGAGTTTTAACCT
+
CCCCCGGGGGGGGGGGGGGGGGGGFGGGGGGGGGGGGGGGGGGGGGGGGGGGGGGGGGGGGGGGGGGGGCGGGGGGGGGGGGGGGGGGGGGFEGGGEGGGG?FE:=CGGGGGGGGGGEFGFAFFGGGGDGGGGGGGGGGGDCGGGGGGGGGGGGGGGGGGGGGGGFGGGGCFFFGGGGGGGCFGGGGFGG@FFFGGGGGDFGFGGGGGGGE:FGGFGGFGFGGEFFGGCFGGFGDEC@CGGGGGGG9AFGGGGGGFGCEG>CCCEGFC?>C5EEE*:>EED*<EFEFFGGFGGGCFGFGFF
@M01751:259:000000000-C669V:1:1102:23922:7761 1:N:0:AGAGTC
TGGCTAAACCGGATTAGATACCCTGGTAGTCCACGCCGTAAACGATGTCAACTAGCCGTTGGAATCCTTGAGATTTTAGTGGCGCAGCTAACGCATTAAGTTGACCGCCTGGGGAGTACGGCCGCAAGGTTAAAACTCAAATGAATTGACGGGGGCCCGCACAAGCGGTGGAGCATGTGGTTTAATTCGAAGCAACGCGAAGAACCTTACCAGGCCTTGACATGCAGAGAACTTTCCAGAGATGGATGGGTGCCTTCGGGAACTCTGACACAGGTGCTGCATGGCTGTCGTCAGCTCGTGT
+
CCCCCGGGCGGGGGGGGGGGGGGGGFGGGGGFGCGCGGGGGGGGGFGGGGGGGGGGGGEGGC@EFFGGGFFGEGCCEGGGGGGGGGGGGGGGGGGGGGGGGGGGGGGCFFFDGGGGEGGGCGGGGGGGG<FGCFFFGFGGFGG9FGFFDGGGGGGGCGGG@GGGFGDGFECCFFGFGGFFCGGFGGGGGFFGGGGGGGGG>EGGDGGGGGG+AECCFCF7CFGFFCCFF>FFFCE7<FF?FF?CGFFCGFGGECFGGCED*:8CGGCFGGFGCF<8CGFGGFGFGGG89>FGFC?+31*/2
@M01751:259:000000000-C669V:1:1102:5807:7816 1:N:0:AGAGTC
TGGCTAAACAGGATTAGATACCCTGGTAGTCCACCCCGTAAACGTTGGGAACTAGTTGTGGGGTCCATTCCACGGATTCCGTGACGCAGCTAACGCATTAAGTTCCCCGCCTGGGGAGTACGGCCGCAAGGCTAAAACTCAAAGGAATTGACGGGGACCCGCACAAGCGGCGGAGCATGCGGATTAATTCGATGCAACGCGAAGAACCTTACCAAGGCTTGACATATACGAGAACGGGCCAGAAATGGTCAACTCTTTGGACACTCGTAAACAGGTGGTGCATGGTTGTCGTCAGCTCGTG
+
CCCCCGGGGGGGGGGGGGGGGGGGGGGGGGGGGGGGGGGGGGGGGGGGGGGGGGGGGGGGGGGGGGGGGGGGGGGGGGGGGGGGGGGGGGGG,CFGEGGGGGGGGGGGGGGGGGGDEGGGGGGGGFGGGGGGDGGGGGGGGGGGGGGGGGGGGGGGGGGGGGGGGGGGGGGGGGGGGGFDGGDGGGGGGGGGGGGGGGGGGGGGDFEGGGGGFGGGGGGGD@FGGGGGGGF*C5@ECGEGGGGGGGGGGGGGGGFGGGGFFDFGFGFGGGG?FGGFGGGGGGGGFCGCGGGGGGGG7EEG:
@M01751:259:000000000-C669V:1:1102:7430:7956 1:N:0:AGAGTC
TGGCTAAACAGGATTAGATACCCTGGTAGTCCACGCCGTAAACGATGAGTGCTAGGTGTTCGGGGTTTCGATACCCTGGGTGCCGAAGTTCACGCATTAAGCACTCCGCCTGGGGAGTACGGTCGCAAGACTGAAACTCAAAGGAATTGACGGGGACCCGCACAAGCAGTGGAGTATGTGGTTTAATTCGAAGCAACGCGAAGAACCTTACCAAGTCTTGACATCCTTCTGACCGGACTAGAGATAGTCTTTCCCTTCGGGGCAGAAGTGACAGGTGGTGCATGGTTGTCGTCAGCTCGTG
+
CCCCCGGGGGGGGFGGGGGGGGGGGGGGGGGGGGGGGGGGGGGDGGGGGGGGGGGGFGGGGGGGGGGGGGGG?FGGGGGGGGGGGGGGGGGGGGGGGGGGGGGGGGGGGGGGGGGGGGGGGGGGGGGGGGGGGGAFGGGGGDFGGGGGGGGGGGGDGGGGGGGGGGGGGFGGGGEFGGGGGGGGFFFGGGGGGGGEFGGGEGGGGGGGGGGGGGGGGGGGGGFFFFFGGGGGDGGGGGGF@CG?77CFGGGGGGGGGGGEGGGEGEGGGGGGGGFGGGGC?CFGGGGGGGEGGGDGFGGGC
@M01751:259:000000000-C669V:1:1102:27164:7961 1:N:0:AGAGTC
TGGCTAAACAGGATTAGATACCCTGGTAGTCCACGCCGTAAACGATGTCGACTTGGAGGCTGTTTCCTTGAGAAGTGGCTTCCGGAGCTAACGCGTTAAGTCGACCGCCTGGGGAGTACGGCCGCAAGGTTAAAACTCAAATGACTTGACGGGGGCCCGCACAAGCGGTGGAGCATGTGGTTTAATTCGATGCAACGCGAAGAACCTTACCTGGCCTTGACATCCAGAGAACTTAGCAGAGATGCTTTGGTGCCTTAGGGAACTCTGAGACAGGTGCTGCATGGCTGTCTTAAGCTCGTGT
+
CCCCCGGGCGFFGEFGGGG<ECFCEFFFEGDFFGGG8C@FCFEC7CD8FD,CCFF8EFGGGGGCGGDGA,:CFCCEF97@AC,BFG7FEEFFGC:+4FFEFD7CCCGG>7?7@4+@FFE@:FB=7+@FGFFFFFG<<,3B,CBB,BFDA<FDGCC*>FFGDGDE<3CFC*=:*<188>:FGC:CGFGE*::,*<BFGEGEE/8+*;FGGCFFC*C*AE?FGGF9CGGGCFFFGECEFG7C50+<@FC?9<EE+0<@+<<FFFF+<0+:?CFGGCFFG7<<+0+***/2<00++399E:=F5
@M01751:259:000000000-C669V:1:1102:17990:8027 1:N:0:AGAGTC
TGGCTAAACCGGATTAGATACCCTGGTAGTCCACGCCGTAAACGATGAATGTTAGCCGTCGGGCAGTTTACTGTTCGGTGGCGCAGCTAACGCATTAAACATTCCGCCTGGGGAGTACGGTCGCAAGATTAAAACTCAAATGAATTGACGGGGGCCCGCACAAGCGGTGGAGCATGTGGTTTAATTCGATGCAACGCGAAGAACCTTACCTACTCTTGACATCCACGGAATTTGGCAGAGATGCCTTAGTGCCTTCGGGAACCGTGAGACAGGTGCTGCATGGCTGTCGTCAGCTCGTGTT
+
CCCCCGGGGGGGGGGGGGGGGGGGGGGGGGGGGGGGGGGGGGGGGGGGGGGGGGGGGGGGGGGGGDEGGGGGGGGGGGGGEFGGGGGGGGGGGGGGGGGGGGGGGGGDGGGGGGGGGGGGGGGGGGGGGGGGGGGGGGGGGGGGGGGGGGGGGGGGGGGGGGGGGGGGGGGGGGGGGGGGGGGGGGEFGGGGGGGGGGGGGCGFGGGGGGGGGGGGGGGGGG6EFFGGGDGFGFGGFGGGFGGGGGGGCCFGFGGGGGGGEGGG8CEGGGGGGGGGGGGCEGGGGGGF>CFGGG7CEEFFG
@M01751:259:000000000-C669V:1:1102:9360:8037 1:N:0:AGAGTC
TGGCTAAACAGGATTAGATACCCTGGTAGTCCACGCCGTAAACGATGATAACTAGCTGTCCGGGCACTTGGTGCTTGGGTGGCGCAGCTAACGCATTAAGTTATCCGCCTGGGGAGTACGGCCGCAAGGTTAAAACTCAAAGGAATTGACGGGGGCCTGCACAAGCGGTGGAGCATGTGGTTTAATTCGAAGCAACGCGCAGAACCTTACCAGCGTTTGACATGTCCGGACGACTGGCAGAGATGCCTTTCTTCCCTTCGGGGACTGGAACACAGGTGCTGCATGGCTGTCGTCAGCTCGT
+
CCCCCGGGGGF@FGGGGGGGGGGGGGGGGGGGGGGGGGGGGGGGGGGGGGGGGGGGGGGGGGGGGGGGGGGGGGGGGGGGGGGGGGGGGEGGGGGGGGGGGGGGGGGGGGGGGGGGGGGGGGGGGGGGGGFGGGG9AFGGGGFCGGGGGGGGGGGGGGGGGGGGGGGGGGGGGGFCGGGGGGGGGGGGGCFGGGEGGGGGGGGGGGGGGGECEGGGGGCFDGGGGFGGGGGGGGGGG5FEFFFFGGGGGFGFGGG6<CCFGGGGGGGGGG?CFGGGGGGGGG8CGGGGGGFGFGC?EG6**
@M01751:259:000000000-C669V:1:1102:26410:8084 1:N:0:AGAGTC
TGGCTAAACCGGATTAGATACCCTGGTAGTCCACGCCGTAAACGATGAATGCCAGCCGTTGGCCTGCTTGCAGGTCAGTGGCGCCGCTAACGCATTAAGCATTCCGCCTGGGGAGTACGGTCGCAAGATTAAAACTCAAAGGAATTGACGGGGGCCCGCACAAGCGGTGGAGCATGTGGTTTAATTCGAAGCAACGCGAAGAACCTTACCTGGCCTTGACATGCTGAGAACTTTCCAGAGATGGATTGGTGCCTTCGGGAACTCAGACACAGGTGCTGCATGGCTGTCGTCAGCTCGTGTC
+
CCCCCGGGGGGGGEEGGGGGGFGGDFGG9FEEGFCGGGGGGGGGGGGGAFCDFCEGGGGGEDFFGGCEGFGGGAEDGGGG?FEEE7FFGEGGGGGGGGGGGG,FFA7=+BD7E:FEGFGEGGC:F:CG@?DGGGGGGGF?AC,B8DDGFFEGGDG7>CEFGGGC@EGGGGG>F@CEGGFF@FGCG:<:FCFE:FFCE*=>EEGF86C9<FFG>8FGGEGFG?FD779C+AEG:FC7+AF5*<C@F?FCCC*9CFDGFC8C85AEDC7FC8FE8CCCFF?@E7=FCEGFG8;8/800;:AG7
@M01751:259:000000000-C669V:1:1102:14526:8140 1:N:0:AGAGTC
CCAGCTACGTCATCCCCACCTTCCTCCGGCTTAACACCGGCAGTCTCCTTAGAGTGCCCAACTAAATGATGGCAACTAAGAACGAGGGTTGCGCTCGTTGCGGGACTTAACCCAACATCTCACGACACGAGCTGACGACAGCCATGCAGCACCTGTGTGCAGGTCCCCGAAGGGAAGAAATCTGTCTCCAGAAGTCGTCCTGCCATGTCAAGGGCTGGTAAGGTTCTTCGCGTTGCTTCGAATTAAACCACATGCTCCACCGCTTGTGCGGGCCCCCGTCAATTCCTTTGAGTTTTAATCT
+
CCCCCGGGGGGDFFGGGGGGGGGGGGGGGGGGG,FFGGGGGGGGGGGGGGGGGGGGGGGGGGGGGGGGGGGGGGGGGGGGGGGGGGGGGGGGGGEGGGG@FGGCGGGGGACGGGGGGGGGGGGGGGGGGGGGGFGGG7FGGGGGGGGGGGGGGGGGGGGGCEGGGGGGGGGGGGGGGDFGGGFFGGGGGCGGGFGGGGGGGGGGGGGGGCFFGGGGGGGFG9FGGGFGC<FEGGDEFGF>EGGCEGGFFFFGGCGEF6CGF5C858FFCEEGG5=EEEGG=?FGGG:@EC9>@FGGGGGGG
@M01751:259:000000000-C669V:1:1102:6977:8161 1:N:0:AGAGTC
CCAGCTACGTCATCCCCACCTTCCTCCGGTTTGTCACCGGCAGTCTCCTTAGAGTGCCCACCATAACGTGCTGGTAACTAAGGACAAGGGTTGCGCTCGTTACGGGACTTAACCCAACATCTCACGACACGAGCTGACGACAGCCATGCAGCACCTGTGTCAGAGTTCCCGAAGGCACCGATCCATCTCTGGAAAGTTCTCTGCATGTCAAGGCCTGGTAAGGTTCTTCGCGTTGCTTCGAATTAAACCACATGCTCCACCGCTTGTGCGGGCCCCCGTCAATTCATTTGAGTTTTAACCT
+
CCCCCGGGGGGGGGGGGGGGGGGGGGGGGGGGGGGGGGGGGGGGGEGGGGGGGGGGGGGGGGGGGGGGGGGGGGGCFGGGGGGGDGGGGGGGG8FFGGGGGGG>FGFFGGGGGGGGGGGGGGGGGGGGGGGGEGDGGGGGGGGGGGGGGGGGCGGGGGG@FFGFFGFGGGGGGGGGGGGGGGGGGGGCFFFGGGFFGFGGFGGGGG?FGGGGFDFGFCF:FEGGGGGGDCFEGGFGGGGGGGGGGGGGGGC;F<F?9CCGFGEG5;FCEGGC*:81CCCE5;EGGGGGGGGF?F?F+0AFG
@M01751:259:000000000-C669V:1:1102:28504:8226 1:N:0:AGAGTC
TGGCTAAACAGGATTAGATACCCTGGTAGTCCACGCCCTAAACGATGATAACTCGATGTTAGCGATATACAGTTAGCGTCTTAGCGAAAGCGTTAAGTTATCCACCTGGGGAGTACGCCCGCAAGGGTGAAACTCAAAGGAATTGACGGGGGCCCGCACAAGCGGAGGAGCATGTGGTTAAATTCGATGATACGCGAGGAACCTTACCCGGGCTTGAAAGTTACTGAATGATCTAGAGATAGATCAGTCCTTCGGGACAGGAAACTAGGTGCTGCATGGCTGTCGTCAGCTCGTGCCGTGA
+
CCCCCGGGGFEA8EC9FFFGGGGGGFGGGGGFFEE+@BCCGGFGGGGGGGADFFEGGGFGCEFEGFGGFEGGEFFFGE@CGCEFGFFGEFGGG7B<FGGG9,CEFGGGCEDF@BEFEEFGGG7FGF+:+FF<FFGCDFGGGFG<FGGE:BFEGGCEG><:@B7CEDGGCCGFCFF<:CCFGGGFCC,@9CF<,@EG**4:=FFGCFFF<CCGC88EFGC9<<7<EGGGGGGGFGGGGGFFFFC@+<@@<:EGFGC8:?:;>*8EFGF+<CC89E+<:C08*8@E>CFG>+<E*2:ECEEG*
@M01751:259:000000000-C669V:1:1102:13935:8238 1:N:0:AGAGTC
CCAGCTACGTCATCCCCACCTTCCTCCGGTTTGTCACCGGCAGTCTCCTTAGAGTGCCCACCATAACGTGCTGGTAACTAAGGACAAGGGTTGCGCTCGTTACGGGACTTAACCCAACATCTCACGACACGAGCTGACGACAGCCATGCAGCACCTGTGTCAGAGTTCCCGAAGGCACCAATCCATCTCTGGAAAGTTCTCTGCATGTCAAGGCCTGGTAAGGTTCTTCGCGTTGCTTCGAATTAAACCACATGCTCCACCGCTTGTGCGGGCCCCCGTCAATTCATTTGAGTTTTAACCT
+
CCCCCGGGGGGGGGGGGGGGGGGGGGGGGGGGGGGGGGGGGGGFGGGGGGGGGGGGGGGGGGGGGGGGGGGGGGGGGGGGGGGGGGGGGGGGGGGGGGGGGGGGGGGGGGGGGGGGGGGGGGGGGGGGGGGGGGGGGGGGGDEFGGGGGGGGGGGGGGFGGGGGGGGGGGGGGGGGGGGCGFGFGGGFGGGGFCFGGGGGEFGGFGGGGGGGGGGGGGGGFGGGGGGGFGGGGGGGGGGC7FGGGGGGGGGGGFG?AFGGFEC8EFC?CEEGG:EGGGGGG5CEFFGGGGDGCFGGG?C:F
@M01751:259:000000000-C669V:1:1102:18682:8256 1:N:0:AGAGTC
CCAGCTACGTCATCCCCACCTTCCTCCGGTTTGTCACCGGCAGTCACCTTAGAGTGCCCAACTGAATGCTGGCAACTAAGATCAAGGGTTGCGCTCGTTGCGGGACTTAACCCAACATCTCACGACACGAGCTGACGACAACCATGCACCACCTGTCACCGCTGTCCCCGAAGGGAAAGCCTAGTCTCCTAGGCGGTCAGCGGGATGTCAAGACCTGGTAAGGTTCTTCGCGTTGCTTCGAATTAAACCACATGCTCCACCGCTTGTGCGGGCCCCCGTCAATTCCTTTGAGTTTCAGCCT
+
CCCCCGGGGGGGGGGGGGGGGGGGGGGGGGGGGGGGGGGGGGGGGGGGGGGGGGGGGGGGGGGGGGGGGGGGGDGGGGGGGGGGGGGGGGGGGGGGGGGFGGDCGGGGGDGGGGGGGGGFGGGGGGGGGGGGGGGGGGGEGGEGGGGGGCGGGGGGGGGGGGGGFFGGGGGGGGGGGGGGGGGDFGFGGGGGFGGGGGGGGGGG7@FGG:FGGGGGGGGGGGGGGGGGGGGGGGGGGGFGGG?CFFGC?8EFGGGFGGGGGEGGGGGFFGGDGGGCEGGDCCFCFGGGG+<*<FGF79<C7
@M01751:259:000000000-C669V:1:1102:8918:8400 1:N:0:AGAGTC
CCAGCTACGTCATCCCCACCTTCCTCCGGTTTGTCACCGGCAGTCTCCTTAGAGTGCCCACCATAACGTGCTGGTAACTAAGGACAAGGGTTGTGCTCGTTACGGGACTTAACCCAACATCTCACGACACGAGCTGACGACAGCCATGCAGCACCTGTGTCAGAGTTCCCGAAGGCACCAATCCATCTCTGGAAAGTTCTCTGCATGTCAAGGCCTGGTAAGGTTCTTCGCGTTGCTTCGAATTAAACCACATGCTCCACCGCTTGTGCGGGCCCCCGTCAATTCATTTGAGTTTTAACCT
+
CCCCCGGGGGGGGGGGGGGGGGGGGGGGGGGGGGGGGGGGGGGGGGGGGGGGGGGGGGGGGGGGGGGGGGGGGGGGGGGGGGGGGGGGGGGGGGGGFGGGGGGGEGGGGGGGGGGGGGGGGCFGGGGGGGGGGGGGGGCGGDGGGGGGGGGGGGGGGGGGGGGGGGGGGGGGGGGGGGGGGGGGGFGGGGGGGGGFGGCFFGGFGGGGGGGCCEFFGGGGGGGGGGGFFFGGGGEFGFGGGCFG9F9FGGGGGCDEGFFGFCGEGFG+AEG5EEGGGEEGC?FCG9EGGFFEGGGGFFGFG
@M01751:259:000000000-C669V:1:1102:11454:8480 1:N:0:AGAGTC
TGGCTAAACAGGATTAGATACCCTGGTAGTCCACGCCGTAAACGATGTCGACTTGGAGGCTGTGAGCATGACTCGTGGCTTCCGGAGCTAACGCGTTAAGTCGACCGCCTGGGGAGTACGGCCGCAAGGTTAAAACTCAAATGAATTGACGGGGGCCCGCACAAGCGGTGGAGCATGTGGTTTAATTCGATGCAACGCGAAGAACCTTACCTACTCTTGACATCCACGGAATTCGGCAGAGATGCCTTAGTGCCTTCGGGAACCGTGAGACAGGTGCTGCATGGCTGTCGTCAGCTCGTGT
+
CCCCCGGGGGGGGGGGGGGGGGGGGGGGGGGGGGGGGGGGGGGGGGGGGGGGCFGGGGGGGGGGGGGGGGGGGGGGGGGGGGGGGGGGGGGGGGGGEEFGGF>EGGCFGGGGGGGGGGGGGGGGGGGGGGGEGGGFGFGGGGGGGGGFGFEGGGGGGGGGGGGGGGGGGGGGGGGGFF:EGGGGGGGGGFG9CGGGGGD5?EEFGGGGGGFGGGECCGGGGCFCGFGC5*AC<@F6>*?FFGGGGGGGGGGGGGGGGGGGGGFGGGFGGGGGFF<++AFG<:<FF8>G?5CFFCG7EGGGF
@M01751:259:000000000-C669V:1:1102:20335:8565 1:N:0:AGAGTC
CCAGCTACGTCATCCCCACCTTCCTCCGGCTTATCACCGGCAGTCTCCCTAGAGTGCCCAACTAAATGATGGCAACTAGGAACGAGGGTTGCGCTCGTTGCGGGACTTAACCCAACATCTCACGACACGAGCTGACGACAGCCATGCAGCACCTGTGTCCAAGTCCCCGAAGGGAAGAAATCCATCTCTGGAAGTCGTCTTGGCATGTCAAGGGCTGGTAAGGTTCTTCGCGTTGCTTCGAATTAAACCACATGCTCCACCGCTTGTGCGGGCCCCCGTCAATTCCTTTGAGTTTTAATCT
+
CCCCCGGGGGGGGGGGGGGGGGGGGGGGGGGGGGGGGGGGGGGGGGGGGGGGGGGGGGGGGGGGGGGGGGGGGGGGGGGGGGGCGGGGGGGGGGGGGGGGGGGGGGGGGGGGGGGGGGG9EFGGGGGGGGGGGGGGGGGGGGGGGGGGGGGGGGGGGGGGGGGGGGGGGGGGGGGGGGGGGGGGGGGGGGGFGGGGGGGGGGGGFGGGGCGGGGGGGGGGGGGGGGGGGGGGCE8CFGGEGGGGGFCFGGGGGDGCGG6CFEGGDFGFFEDCGGGGGGGGEEGGGGGGG:+;FGFGDEFEC
@M01751:259:000000000-C669V:1:1102:25399:8594 1:N:0:AGAGTC
CCAGCTACGTCATCCCCACCTTCCTCTCGGCTTATCACCGGCAGTCCCCTTAGAGTGCCCAACTAAATGCTGGCAACTAAGGGCGAGGGTTGCGCTCGTTACGGGACTTAACCCAACATCTCACGACACGAGCTGACGACAGCCATGCAGCACCTGTGTCAGAGTTCCCGAAGGCACCAATCCATCTCTGGAAAGTTCTCTGGATGTCAAGAGTAGGTAAGGTTCTTCGCGTTGCATCGAATTAAACCACATGCTCCACCGCTTGTGCGGGCCCCCGTCAATTCATTTGAGTTTTAACCTT
+
CCCCCGGGGGGGGGGGGGGGGGGGFGDFEFEFEGGFGGGGGGEFGGGGGDGGGGGGGGGGGFGGGGGGGFFFC@FFGGGGGG8EFGDGGGGDGGGGGGGGGGGGGGGGGGGGGGGGGGGGFGDGGGGGGGGGGGGGGGDE@GGGFFGGGFG<EFGGGGGGGGGGGGFGGGGGGGG,DFGGGGCFGG?@CFGGG97CFGGGGGGGGGGFFGGGGFGC,FEGGGGFGGF9FGDFGGGGGGGGGFFGGGGFCFFGGGFFFGGGGGGGGFFFCECECEEGDGGG=FFFFGFF::8<0AFE?C<CG
@M01751:259:000000000-C669V:1:1102:4361:8612 1:N:0:AGAGTC
TGGCTAAACAGGATTAGATACCCTGGTAGTCCACGCCGTAAACGATGTCGACTTGGAGGTTGTTCCCTTGAGGAGTGGCTTCCGGAGCTAACGCGTTAAGTCGACCGCCTGGGGAGTACGGCCGCAAGGTTAAAACTCAAATGAATTGACGGGGGCCCGCACAAGCGGTGGAGCATGTGGTTTAATTCGATGCAACGCGAAGAACCTTACCTACTCTTGACATCCAGAGAACTTTCCAGAGATGGATTGGTGCCTTCGGGAACTCTGAGACAGGTTCTGCATGGCTGTCGTCAGCTCGTGT
+
CCCCCGGGGGGGGGGGGGGGGGGGGGGGGGGGGGGGGGGGGGGGGGGGGGGGGGGGGGGGGGGGGGGGGGGGGFFGGGGGGGGGGGGGGGGGGGGGGGGGGGGGGGGGGDGGGGGGGGGGGGGGGGGGFFGGGGGGGGGGGGGGGGGGGGGGGGGGGGGGGFGGGGGGGDGGGGGGGFFGCFGGGGGGGGGGGGGGGGGGGGGGGGGGGG6FGGGGGGFFG7CGGGFGCGGGGGGGGGGDGFGGGFGGGGG5FGFCFFGEGGGGGGGGGGGGD5++3:9CCC+:>FGGGFF88:EC8E571
@M01751:259:000000000-C669V:1:1102:9307:8620 1:N:0:AGAGTC
TGGCTAAACCGGATTAGATACCCTGGTAGTCCACGCCGTAAACGATGTCGACTTGGAGGTTGTTCCCTTGAGGCGTGGCTTCCGGAGCTAACGCGTTAAGTCGACCGCCTGGGGAGTACGGCCGCAAGGTTAAAACTCAAATGAATTGACGGGGGCCCGCACAAGCGGTGGAGCATGTGGTTTAATTCGATGCAACGCGAAGAACCTTACCTACTCTTGACATCCAGAGAACTTAGCAGAGATGCTTTGGTGCCTTCGGGAGCTCTGAGACAGGTGCTGCATGGCTGTCGTCAGCTCGTGT
+
CCCCCEGGDD@@+@CEEFGGFGGCFCFFFGGGGCGGGGGGEGG7CCGFEGDE7FFAFGEGGGGDGGEFE,6CF7BFG7:C<F,CCEGFG9FC7:FFFEGDFFGGEGE@FGGDGG+FCFFCCEBGEGGGGFGFGGGGGGGGGF9BCFGGGGGGGGGGGDGGGGGGGGDFGGD7<FD:F:BFGG7,<BFFG9?FGG+3/88CCCGF>CFF+<<9@8FEFGCFCEGCFF6+;FFDFG?FCG78CCCFFGGGFC@87;FFCGCGC*:8FGG+++:@ECEC87<F+++*2;E8+;@**;8++A=F:
@M01751:259:000000000-C669V:1:1102:5679:8665 1:N:0:AGAGTC
CCAGCTACGTCATCCCCACCTTCCTCCGGTTTATCACCGGCAGTCTCCTTTGAGTTCCCGGCATTACCCGCTGGCAACAAAGGATAAGGGTTGCGCTCGTTGCGGGACTTAACCCAACATTTCACAACACGAGCTGACGACAGCCATGCAGCACCTGTCTCAGAGTTCCCGAAGGCACCAAAGCATCTCTGCTAAGTTCTCTGGATGTCAAGGCCAGGTAAGGTTCTTCGCGTTGCATCGAATTAAACCACATGCTCCACCGCTTGTGCGGGCCCCCGTCAATTCATTTGAGTTTTAACCT
+
CCCCCGGGGGGGGGGGGGGGGGGGGFGGEGGGGGFGGFGGDGGGGGGGFGGGGGGGDFGGGGGDGGGGGGGGGGGDFCFFGGGGGGGGFGGFDCCGGGDGGDGGGGGGGGGGGFGGGGGGGGGGGGGEGGGGGGEDFFEGGGGGGFFGGGGGGGGGGAFGGGGFGGDGGGGFEE>C:DDG:FC,?FFBFGGGGGGGG9FGFFGD:F7:CECFGGGF7CFFFDCGGGGGGF<:CFCEGGGGGGGGGGFGFGCCFGGGFCFGCGGGGCF+9ECGG5CEGEGDGC+<EGFEFEFFGFGFC69CC
@M01751:259:000000000-C669V:1:1102:10764:8815 1:N:0:AGAGTC
CCAGCTACGTCATCCCCACCTTCCTCCGGTTTATCACCGGCAGTCTCCTTTGAGTTCCCGACCGAATCGCTGGCAACAAAGGATAAGGGTTGCGCTCGTTGCGGGACTTAACCCAACATTTCACAACACGAGCTGACGACAGCCATGCAGCACCTGTCTCACGGTTCCCGAAGGCACTAAGGCATCTCTGCCGAATTCCGTGGATGTCAAGAGTAGGTAAGGTTCTTCGCGTTGCATCGAATTAAACCACATGCTCCACCGCTTGTGCGGGCCCCCGTCCATTCATTTGAGTTTTAACCTT
+
CCCCCGGGGGGGGGGGGGGGGGGGGGGGGGGGGFFGGGGGGGGGGFGGGGGGGGGGGGGGGGGGGGGGGGGGGGGGDGG8FGGGGFGGGGGEGGGGGGGGGGGGGCGGGGGGGGGGGGGGGGGGGGGGGGGGGGGGGGGGGGGGGGGGGFGGGGGGGGGGGGGGGGGGGGGGDEGGGGGGGGGGGFFGGCGGGGDGGGGGFCFGGGDFGFF9FGGGGGGGGDCFGGGGGGGGGDGFGGEGGFCGGDGGG>FGGGFGFFGGEGCCFEFGGGGGGGGDEEE*;<CFEGCFCEE?FGGGFGGGF
@M01751:259:000000000-C669V:1:1102:4529:8840 1:N:0:AGAGTC
CCAGCTACGTCATCCCCACCTTCCTCCGGTTTATCACCGGCAGTCTCCTTTGAGTTCCCGACCGAATCGCTGGCAACAAAGGATAAGGGTTGCGCTCGTTGCGGGACTTAACCCAACATTTCACAACACGAGCTGACGACAGCCATGCAGCACCTGTCTCACGGTTCCCGAAGGCACTGAGGCATCTCTGCCAGATTCCGTGGATGTCAAGAGTAGGTAAGGTTCTTCGCGTTGCATCGAATTAAACCACATGCTCCACCGCTTGTGCGGGCCCCCGTCAATTCATTTGAGTTTTAACCTT
+
CCCCCGGGGGGGGGGGGGGGGGGFGGGGGGGGGGGGGGGGGGGGGFGGGGGGGGGGGGGGGGGGFFCFGGGGGGGGGGGGGGGGGGGGGGGGGGGGGGGGGGGGGGGGGGGGGGGGGGGGGGGGGGGGGGGGGGGGGGGGGGGGGGGGGGGGGGGGGGGGGGGGGGGGGGGGGGGGGGGGCFGGGGGGGGGGGGGGGGGGGGGD?FGGGGGGGGGGGGGGGGGGGGGGGGGGGGGGFGGFGGGGGGGGGGGFAGG?FGGGGGGGGGCFGEEGGGGGGGGGGGGGGGGGGGGF@FGGDGGFF
@M01751:259:000000000-C669V:1:1102:16821:8922 1:N:0:AGAGTC
TGGCTAAACAGGATTAGATACCCTGGTAGTCCACGCCGTAAACGATGATAACTAGCTGTCCGGGCACTTGGTGCTTGGGTGGCGCAGCTAACGCATTAAGTTATCCGCCTGGGGAGTACGGCCGCAAGGTTAAAACTCAAAGGAATTGACGGGGGCCTGCACAAGCGGTGGAGCATGTGGTTTAATTCGAAGCAACGCGCAGAACCTTACCAGCGTTTGACATGTCCGGACGACTGGCAGAGATGCCTTTCTTCCCTTCGGGGACTGGAACACAGGTGCTGCATGGCTGTCGTCAGCTCGT
+
CCCCCGGGGGFFFFGGGGGGGGGGGGGGGGGGGGGGGGGGGGGDGGGGGGGGGGGGGGGGGGGGGGGGGGGGGGGGGGGG>FGGGGGGGGGGGGGGGGGGGGGGGGGGGGGGGGGGGGGGGGGGGGGGGGGGGGGGGGGGGDFGGGGGGGGGGGGGGGGGGGGFDGGGGGGDCGGGFGFGGGGGGGGGGGGGGGGGGGGGGGGGGGGGGGGGGGEGGGECFGGGGFGGGGGGGGGGGGGGGGG9CFFCFGGGFGGGGGFCCEGEEGGGGGGGGGGGGEGGGGGGGGGGDFGFCFFGGCFG*
@M01751:259:000000000-C669V:1:1102:17487:9043 1:N:0:AGAGTC
CCAGCTACGTCATCCCCACCTTCCTCCGGTTTATCACCGGCAGTCTCCTTTGAGTTCCCGACCGAATCGCTGGCAACAAAGGATAAGGGTTGCGCTCGTTGCGGGACTTAACCCAACATTTCACAACACGAGCTGACGACAGCCATGCAGCACCTGTCTCACGGTTCCCGAAGGCACTGAGGCATCTCTGCCGAATTCCGTGGATGTCAAGAGTAGGTAAGGTTCTTCGCGTTGCATCGAATTAAACCACATGCTCCACCGCTTGTGCGGGCCCCCGTCAATTCATTTGAGTTTTAACCTT
+
CCCCCGGGGGGGGGGGGGGGGGGGGGGGGGGGGGGGGGGGGGGGGFDGGGGGGGGGGGGGGGGGGFGGGGGGGGGGGGGGGGGGGGGGGGGGGGGDGGGGGGGGGGGGGGGGGGGCGGGGGGGGGGGGGGGGGGGGGGGGGGGGGGGGGGGGGGGGGGFGGGGGGGGGGGGGGGGGGGGGGGGGGGGGGGGGGGGGGGGGGCGGGGGGG:@FGGFGGGGGGGGGGFGGGGGGGEECGGGGGFFDGGGGGGGGFG7CC+;A>EGG5F+@=8EGGGGGGGG5*<EGGGGG92;FGGGGGGFGF
@M01751:259:000000000-C669V:1:1102:16456:9073 1:N:0:AGAGTC
CCAGCTACGTCATCCCCACCTTCCTCCGGTTTGTCACCGGCAGTCTCCTTAGAGTGCCCACCATAACGTGCTGGTAACTAAGGACAAGGGTTGCGCTCGTTACGGGACTTAACCCAACATCTCACGACACGAGCTGACGACAGCCATGCAGCACCTGTGTCAGAGTTCCCGAAGGCACCGATCCATCTCTGGAAAGTTCTCTGCATGTCAAGGCCTGGTAAGGTTCTTCGCGTTGCTTCGAATTAAACCACATGCTCCACCGCTTGTGCGGGCCCCCGTCCATTCATTTGAGTTTTAACCT
+
CCCCCGGGGGGGGGGGGGGGGGGGFGGGGGGGGGGGGGGGGGGGGGGGGGGGGGGGGGGGGGGGGGGGGGGGGGGGGGGGGGGGGGGCFGGGGGGGGGGGGGGGGGGGGGGGGGGDGGGGGDGGGGGGGGGGGGGGGGGGGGEFGCGGGGGGGGGGGGGGGGGGGFGGFGGGGGGGGGGGGGGGGGGGGGGGCCCGGGGGGGGGGGGGGGGCFGGGGFFGGGGGGFGGFGGGGGGGGGGGGGGGGGGGGGGGGFFFGGGGGGGGGFGGGGGGGGGGGGGG5CEGGFGGGG:CACFG7?FFC
@M01751:259:000000000-C669V:1:1102:14174:9094 1:N:0:AGAGTC
CCAGCTACGTCATCCCCACCTTCCTCCGGTTTATCACCGGCAGTCTCCTTAGAGTGCCCACCATAACGTGCTGGTAACTAAGGACAAGGGTTGCGCTCGTTACGGGACTTAACCCAACATCTCACGACACGAGCTGACGACAGCCATGCAGCACCTGTGTCAGAGTTCCCGAAGGCACCAATCCATCTCTGGAAAGTTCTCTGCATGTCAAGGCCTGGTAAGGTTCTTCGCGTTGCTTCGAATTAAACCACATGCTCCACCGCTTGTGCGGGCCCCCGTCAATTCCTTTGAGTTTCAGTCT
+
CCCCCGGGGGGDGGGGGGGGGGGGGGGGGGGGGGGGGGGGGGGGGGGGGGGGGGGGGGGGGGGGGGGGGGGGGGGGGGGGGGGGGGGGGGGGGGGGGGGGGFGGGGGGGGGGGGGGGGGGGFGGGGGGEGGEGGGGGGGGGGGGGGGGGGFGGGGGGGGGGGGGGGGGGGGDGFGGGGGGCFGGFFGEGGGGGGGGGGGGGGFGGGGGGGGFGGGGGGGGGGGGGFGGFGGGGGGGGGGGGGGGGGGGGGG5C+@9@C<EGCGCEFG6C5E5*?8EGGGGCEGEFFCFG?:CCCFFCFGFG
@M01751:259:000000000-C669V:1:1102:18819:9124 1:N:0:AGAGTC
CCAGCTACGTCATCCCCACCTTCCTCCGGTTTATCACCGGCAGTCTCCTTTGAGTTCCCGGCATCACCCGCTGGCAACAAAGGATAAGGGTTGCGCTCGTTGCGGGACTTAACCCAACATTTCACAACACGAGCTGACGACAGCCATGCAGCACCTGTCTCAGAGTTCCCGAAGGCACCAAAGCATCTCTGCTAAGTTCTCTGGATGTCAAGGCCAGGTAAGGTTCTTCGCGTTGCATCGAATTAAACCACATGCTCCACCGCTTGTGCGGGCCCCCGTCAATTCATTTGAGTTTTAACCT
+
CCCCCGGGGGGGGGGGGGGGGGGGGGGGGGGGGGGGGGGGGGGGGCGGGGGGGGGGGGGGGFGGGGGGGGGGGGGGGGGGCGGGGGGGGGGGGGGGCGGGGGGGGGGGGGGGGGGGGGGGFGDFGDGGGGGGGGGGGGGGGGGGGGGGGGGGFGGGGGGGGGGGGGFGGGGGGGGGGGGGGGGGGGGGGFFG9F@FFGGGGGGGGF@FDCFG@GGEFGGGGCFFGGGGGFGGGGCCEEFGGGGGGGG?EFGGG+:+<F<EF>E8C8E8CEGGDC=CGGGGCEFCFCG@EECECFCGGGGF?
@M01751:259:000000000-C669V:1:1102:24967:9146 1:N:0:AGAGTC
TGGCTAAACAGGATTAGATACCCTGGTAGTCCACGCCGTAAACGATGTCAACTAGCCGTTGGAATCCTTGAGATTTTAGTGGCGCAGCTAACGCATTAAGTTGACCGCCTGGGGAGTACGGCCGCAAGGTTAAAACTCAAATGAATTGACGGGGGCCCGCACAAGCGGTGGAGCATGTGGTTTAATTCGAAGCAACGCGAAGAACCTTACCAGGCCTTGACATGCAGAGAACTTTCCAGAGATGGATTGGTGCCTTCGGGAACCGTGAGACAGGTGCTGCATGGCTGTCGTCAGCTAGTGT
+
CCCCCGGGGGGGGGGGGGFGGGGGGGGGGGGGGGGGGGGGGGGGGGGGGGGGGGGFGDGDGGGGGGGGGGGGGGGEFGGGGGGGGGGGGGGGGGGGGGGGFGGGGGGGGGGGGGGGGGGGGGGGGGGGGGGGFGFFFGGGGGGGGCCFGGGGGCFDEFGDGCFFGGGGCFGCEGGFFFFF<FGGCGGGGGA:B,FFCCFGGGDG6CGFFGFFFCF?EGGGGGGFDCEGGGGGGGGGGGCEFFGGG?CFC>FGGCF?CGGCEGGCE;5CEFCFGGG6CGGG87<=FE8;<CF88EGF+<<:3
@M01751:259:000000000-C669V:1:1102:15493:9264 1:N:0:AGAGTC
TGGCTAAACAGGATTAGATACCCTGGTAGTCCACGCCGTAAACGATGTCGACTTGGAGGCTGTTCCCTTGAGGAGTGGCTTCCGGAGCTAACGCGTTAAGTCGACCGCCTGGGGAGTACGGCCGCAAGGTTAAAACTCAAATGAATTGACGGGGGCCCGCACAAGCGGTGGAGCATGTGGTTTAATTCGATGCAACGCGAAGAACCTTACCTACTCTTGACATCCACGGAATTCGGCAGAGATGCCTTAGTGCCTTCGGGAACCGTGAGACAGGTGCTGCATGGCTGTCGTCAGCTCGTGT
+
CCCCCGGGGGFEFGGGGGGGGGGGGGGGGGGGGGGGGGGGGGGGGGGGGGGGGGGGGGGGGGGGGGGGGGGGGGGGGGGGGGGGGGGGGGGGGGGCGGGGGGGGGGGCGEGGGGGGGFGEGGCGGGCFGGGGGGGGGGGGGFGGGGGGGGF7FEGGCGGGGGGGGGGGEGGFGGGGGG?CCDCFGGGGGG@FGGGGDGGGGEEGGGGGGG8CFGGGGGGGGGGGGGGGGEGGGGGGGGGGGGGGFGGFGGGFGFGGGGDGGGGGC;EGG?CFG5<8FGGGGGGC**;CFGGGC>F7<C757
@M01751:259:000000000-C669V:1:1102:26689:9267 1:N:0:AGAGTC
TGGCTAAACAGGATTAGATACCCTGGTAGTCCACGCCGTAAACTATGAGAGCTAGCCGTTGGCAGGTTTACCTGTCGGTGGCGCAGCTAACGCATTAAGCTCTCCGCCTGGGGAGTACGGTCGCAAGATTAAAACTCAAAGGAATTGACGGGGGCCCGCACAAGCGGTGGAGCATGTGGTTTAATTCGAAGCAACGCGCAGAACCTTACCAGCCCTTGACATGCCACGACGTCCTCAGAGATGGGGTCATTCCTTCGGGACGTGGACACAGGTGCTGCATGGCTGTCGTCAGCTCGTGTTG
+
CCCC@FGGGGGGGGFG<FCFFGGGGGGGGGGAAFEGGCFGG@,EFEDGFGFGDGFGGGGGG8E9CFFFGGGGF9FCEGGDE6@CFCCEFFGGGEGFGFFFCEA9FGGGGGGGGG>FFFGGGGGEFEEFEFFFFCFGGGGGD?FGGCFFGEEGGDGGDCECFGB:FGGGGEGGGGDGCFG,:BFEGFGGGGGGGFDDFGGGGGGCE>@GG@@F8FEGGC?<:<6C8+@EECEEGGGG?CFC8CEG5:::8@CFGGCGGEE82CC>C>?FGFF>F?FFFFC+@0**;*0*2/**3<EE?/:*:
@M01751:259:000000000-C669V:1:1102:22979:9322 1:N:0:AGAGTC
TGGCTAAACAGGATTAGATACCCTGGTAGTCCACGCCCTAAACGATGATAACTCGATGTTAGCGATATACAGTTAGCGTCTTAGCGAAAGCGTTAAGTTATCCACCTGGGGAGTACGCCCGCAAGGGTGAAACTCAAAGGAATTGACGGGGGCCCGCACAAGCGGAGGAGCATGTGGTTTAATTCGATGATACGCGAGGAACCTTACCCGGGCTTGAAAGTTACTGAATGATCTAGAGATAGATCAGTCCTTCGGGACAGGAAACTAGGTGCTGCATGGCTGTCGTCAGCTCGTGCCGTGA
+
CCCCCDFGGGFCFGCEFGGGGGGFCGGGGGGGFEGGGGGG?FGGGGGGGGGGDGGGGGGGCFGGGGGG9FFGFGGGGGGDEFGFGECFFCAFCEE@AFGGGGCFGGGFFDGGGEDC:F:>FG:4CFFGGFFGGAFGGFGGGGGGFGGGGC>C>EGC@FGGCDDFCEEE>FGGDEFGFCGGGFCC@FCGFFFFGGDEFCFFGGGGGGGCCEGGGGGGGGG7+<AF?FGFFGGGDF92<@EFGF?9CDFEFGGGFFGE*2;FFFCFGGFGDC96CGGCGGGFGCFGGEC5CGEFG?CE8*1>*
@M01751:259:000000000-C669V:1:1102:17122:9360 1:N:0:AGAGTC
CCAGCTACGTCATCCCCACCTTCCTCTCCGTTTGCACGGGCAGTCTGTTTAGAGTCCCCATCATTACATGCTGGCAACTAAACATAGGGGTTGCGCTCGTTGCGGGACTTAACCCAACACCTCACGGCACGAGCTGACGACAGCCATGCAGCACCTAGTTTCCTGTCCCGAAGGACTGATCTATCTCTAGATCATTCAGTAACTTTCAAGCCCGGGTAAGGTTCCTCGCGTATCATCGAATTAAACCACATACTCCACTGCTTGTGCGGGTCCCCGTCAATTCCTTTGAGTTTCAGTCTTT
+
CCCCCGGGGGGGGGGGGGGGGGGGGGGGGGGGGGGGGGGGGGGGGGGGGGGFGGGGGGGGGGGGGGGGGGGGGGGGGGGGGGGGGGGGGGGGGGGGGGGGGGGGGGGGGGGGGGGGGGGGG<FFGGGGGGGGGGGGGGEGGGGGGGGGGGGGGGGGGGGGGGGGGGGGGGGGGGGGGGGGDGGGGGGGGGGGGGGGGGGGGGGGGG@AFFGFGGGGGGGFFGGGGGGGGDFGGGGGGGFCGGGGFGGGGGGGGGFGGGGGGGGGGGGGC*?CGGGGGCCGGFFGGGGGD>CGGGGGGCFG7
@M01751:259:000000000-C669V:1:1102:3963:9428 1:N:0:AGAGTC
TGGCTAAACCGGATTAGATACCCTGGTAGTCCACGCCGTAAACGATGTCAACTAGCCGTTGGAATCCTTGAGATTTTAGTGGCGCAGCTAACGCATTAAGTTGACCGCCTGGGGAGTACGGCCGCAAGGTTAAAACTCAAATGAATTGACGGGGGCCCGCACAAGCGGTGGAGCATGTGGTTTAATTCGAAGCAACGCGAAGAACCTTACCAGGCCTTGACATGCAGAGAACTTTCCAGAGATGGATCGGTGCCTTCGGGAACTCTGACACAGGTGCTGCATGGCTGTCGTCAGCTCGTGT
+
CCCCCGGGGGGGGGGGGFGGGGGGGGGGGGGFGGGGGGGGGGGGGGGGGGGGGGFGGGGGGGGGGGGGGGGGGCGGGFGFGGGGGGGGGGGGGGGGGGGFGGFGGGGGGGGGGGGGGGGGGGDGGGGGGGGGGGGGGGGGGGGGGGGGGGGGGGGGGGGGGGGGGGGGGGGGGGGGGGGGGGGGGGGGGGGGGGGGGGGGGGGGGGGGGGFFFDGGGGGGGGGGGGGGGFGGGGGGGGGFGFGGFFGGGGGDGGGGGGGCCGGGGGGFEGGGGGGFFFGGCFGGFFEGGGGGGGGEGGEC5
@M01751:259:000000000-C669V:1:1102:24055:9501 1:N:0:AGAGTC
CCAGCTACGTCATCCCCACCTTCCTCCGAGTTGACCCCGGCAGTATCCCATGAGTTCCCACCATTACGTGCTGGCAACATAGAACGAGGGTTGCGCTCGTTACGGGACTTAACCCAACATCTCACGACACGAGCTGACGACAGCCATGCAGCACCTGTGTCAGAGTTCCCGAAGGCACCAATCCATCTCTGGAAAGTTCTCTGCATGTCAAGGCCTGGTAAGGTTCTTCGCGTTGCTTCGAATTAAACCACATGCTCCACCGCTTGTGCGGGCCCCCGTCAATTCATTTGAGTTTTAACCT
+
CCCCCCFFGGGGGGGCFGGEGEGGGGGGGGGGAFDFDEFGGGEED9CEFGG<FFFEACGGGGGGFFGGGGGGGGGGGEGGGGGGFGGDEEGGGC@:+BFE<FFFGDC@FEFGGAEEGEGGFCFFFGGCG7FFGGGGFF=FGGGG+DFGFFEDGCCFDGCG,<FF<FC,@CGDGGGGGGBF@7FFGGG,><FFGFCG@FGGGFFFG9;=CCBACFGFGEFFGGGGA:FFFGGGGGGG:EGGFGDCFFGGCFGGGGGGGGGGGG5CCC@?7>E5E:**2:AEC;CDGFFFGG78+<<CGGGGF
@M01751:259:000000000-C669V:1:1102:27389:9509 1:N:0:AGAGTC
CCAGCTACGTCATCCCCACCTTCCTCCGGTTTGTCACCGGCAGTCTCCTTAGCGTGCCCACCATAACGTGCTGGTAACTAAGGACAAGGGTTGCGCTCGTTACGGGACTTAACCCAACATCTCACGACACGAGCTGACGACAGCCATGCAGCACCTGTGACAGAGTTCCCGAAGGCAACCATCCATCTCTGGAAAGTTCTCTGCATGTCAAGGCCTGGTAAGGTTCTTCGAGTTGCTTCGAATTAAACCACATGCTCCACCGCTTTTGCGGGCCCCCGTCAATCCCTTTGAGTTTCAGCCT
+
CCCCCGFFCEFDGFGGGGEFCGGDFAFFCCCECGGGFGGCGGEGGGDGGGGG,@FGGGGGGCD9CEF:E7FFGFEEGGGFGC?EGGEFGGGGCG=FECCFGCEGGGGECFDEF<FCFGGGCAF<<,CFFEGGGCF=FA+B@F=B=DF8<B9@>CGG?F,,@CGGGGGGGGG@ECCF>,>,>>F7FGGGGGGG,3CCFD@CGGGFG9<<FGGFFEC@:<:FCB:FFCFFCC7<FC<<<:,4<CFFFGEFB:8;?@F?<?C>88E5**3<E55>::8?E5;G5*<+2+3CF:78<++3239:*
@M01751:259:000000000-C669V:1:1102:15852:9561 1:N:0:AGAGTC
CCAGCTACGTCATCCCCACCTTCCTCCGGTTTGTCACCGGCAGTCTCCTTAGAGTGCCCACCATAACGTGCTGGTAACTAAGGACAAGGGTTGCGCTCGTTACGGGACTTAACCCAACATCTCACGACACGAGCTGACGACAGCCATGCAGCACCTGTGTCAGAGTTCCCGAAGGCACCCATCCATCTCTGGAAAGTTCTCTGCATGTCAAGGCCTGGTAAGGTTCTTCGCGTTGCTTCGAATTAAACCACATGCTCCACCGCTTGTGCGGGCCCCCGTCAATTCCTTTGCGTTTTAATCT
+
CCCCCGGGGGGGGGGGGGGGGGGGGGGGGGGGGGGGGGGGGGGGFFGGGGGGGGGGGGGGGGGGGGGGGGGGGGGGGGGGGGGGGGGGGGGGGGGGGGGGGGGGGGDGGGGGGGGGGGGGGCGGGGGGGGGGGGGGGGGGGGGGGGGGGGGGGGGGGGGGGGGGGGFFGGGGGGGGGGGGGGGGGGGCGGGGGGGGGGGGGGGGGGFCGGGGGGGGGGGGGGGGGGFGFFGGGGGCGGGDGDFGDGGGGFGGG?C99EGGGGG>ECF8C5EEDCCEGCEG=EGC@@EGF7+*:;EE?<C+<
@M01751:259:000000000-C669V:1:1102:28806:9626 1:N:0:AGAGTC
TGGCTAAACAGGATTAGATACCCTGGTAGTCCACGCCCTAAACGATGTCTACTAGTTGTCGGGTTTTAATTAGCTTGGTAACGCAGCTAACGCGTGAAGTAGACCGCCTGGGGAGTACGGTCGCAAGATTAAAACTCAAAGGAATTGACGGGGACCCGCACAAGCGGTGGATGATGTGGATTAATTCGATGCAACGCGCAAAACCTTACCTACCCTTGACATGTACGGAAGACCGAGGAGATTTGGTTGTGCTCGAAAGAGAACAGTAACACACGTGCTGCATGGCTGTCGTCCGCTCGTG
+
C<CC9EFFG<CF8FDFGGFDGG,@C<FGFD9E@FEDGGGGFFFE7FC,<CFGGFGGGGFGGG7@,@CECF<F,CFEEEGGFFEFCEE@FFGECCE@,CFFGF,CF7+>?FFGGCCFFFGGGEGGDDFEC,C<E9?BBED<9,,,B=DF9CC>EE>:CCGE75D,8F:*@B@C8F9,8F@FE9,7DAFFCCC*CFG7*:*CBFCFCC<9F<F:,24>7?FG?,,7<<7*:;/;8**::C**28+AGFG*/*2<CFEC8;:C8*<C2CGFG9+<@*8;**;CCFFF6*A*;+/;8*28*/>75
@M01751:259:000000000-C669V:1:1102:5703:9804 1:N:0:AGAGTC
CCAGCTACGTCATCCCCACCTTCCTCCGTGTTGACCACGGCAGTATCCCATGAGTTCCCACCATTACGTGCTGGCAACATAGGACGAGGGTTGCGCTCGTTGCCGGACTTAACCGAACATCTCACGACACGAGCTGACGACAACCATGCACCACCTGTATAGAAGTGTCCAAAGAGTGAATCATTTCTGACCCGTTCTTCCATATGTCAAGCCTTGGTAAGGTTCTTCGCGTTGCATCGAATTAATCCGCATGCTCCGCCGCTTGTGCGGGCCCCCGTCAATTCCTTTGAGTTTTAGCCTT
+
CCCCCGGGGGGGGGGGGGGGGGGGGGGGGGGGFGGFGGGGGGGGGGGGGGGGGGGGGGGGGGGGGGGGGFGGGGGGGGGGGGFGGGGGGGGGDFGGEGGFGGGGGGGGGGGGGGGGGGGGGCDFGGGGFGGGGGGGGGGGGGGGGGGGGGGGGGGGGGGGGFGCCFFDFGGGGGFGGFCFFFCGGGGGGGGGGGCFGGGGGGGGGGGFGGGGFGGGGGGDGFGFFFGCCFEFFFGGGG@FFFGGCCEGGFCEEGGGGDGGGGGGGGCFEE*CGGGGGECGEFFGFGCF@@*<<FGG;<<FG
@M01751:259:000000000-C669V:1:1102:18346:9810 1:N:0:AGAGTC
TGGCTAAACAGGATTAGATACCCTGGTAGTCCACGCCGTAAACGATGTCGACTTGGAGGTTGTTCCCTTGAGGAGTGGCTTCCGGAGCTAACGCGTTAAGTCGACCGCCTGGGGAGTACGGCCGCAAGGTTAAAACTCAAATGAATTGACGGGGGCCCGCACAAGCGGTGGAGCATGTGGTTTAATTCGATGCAACGCGAAGAACCTTACCAAGGCTTGACATGCAGGGAAATCCACCAGAGATGGTGGGTCCGCAAGGGTCCTGCGCAGGTGGTGCATGGTTGTCGTCAGCTCGTGTCGT
+
CCCCCGGG9FFEEFCFDDGGGGGGGGGGGFEFGFFCGGGGDGD@E@@E<FFEEGFFD<BFGDFFGGGEECAFD,BEFGG@EFDFEGG@8EECCF7>C:<F?,8CCGGGCGG7=F=:8AAFE>::+>C@D::C=@FFGGCFF@DFGGGEGFEECFFGDFCFECC,,3C<1C<FFGG9F,:<FCC,9:CB7A:FCF,CEGEEEGEFC@F:@8+9ACFG60?FF+<C+A:F>5AF99<0C8;@A*CFF:<?*:EGEGGGC?:C8?FG9:/?EGG86E/*9?F?=??CCGE***8C7@8?*A0:*
@M01751:259:000000000-C669V:1:1102:4441:9849 1:N:0:AGAGTC
CCAGCTACGTCATCCCCACCTTCCTCCGGTTTGTCACCGGCAGTCTCCTTAGAGTGCCCACCATAACGTGCTGGTAACTAAGGACAAGGGTTGCGCTCGTTACGGGACTTAACCCAACATCTCACGACACGAGCTGACGACAGCCATGCAGCACCTGTGTCAGAGTTCCCGAAGGCACCGATCCATCTCTGGAAAGTTCTCTGCATGTCAAGGCCTGGTAAGGTTCTTCGCGTTGCTTCGAATTAAACCACATGCTCCACCGCTTGTGCGGGCCCCCGTCAATTCATTTGAGTTTTAACCT
+
CCCCCGGGGGGGGGGGGGGGGGGGGGGGGGGGGGGGGGGGGGGGGFGGGGGGGGGGGGGGGGGGGGGGGCFGGGGGGGGGGGGGGGGGGGGGFGDGEGGEGGGGCGGGGGGGGGGGGGGGGAFGGGE7FFDGDFGFFGEEGGGGGGGGGFGGGGGGGGGGGGGGGGGGGG7CFGGGGGGGCGFGGGGGGFGGGGFG;<FFGFCFGG?FGGGCFGGFGGGGFGGFFFGG:FDFFGGGGGGGGDGGGGGGCFGGGFFEFGGGGGGGGGGCFEGDCCC=CG=:CE7CFGFFGFF>@CCGCFFFC
@M01751:259:000000000-C669V:1:1102:9699:9849 1:N:0:AGAGTC
CCAGCTACGTCATCCCCACCTTCCTCCGGTTTGTCACCGGCAGTCTCCTTAGAGTGCCCACCATAACGTGCTGGTAACTAAGGACAAGGGTTGCGCTCGTTACGGGACTTAACCCAACATCTCACGACACGAGCTGACGACAGCCATGCAGCACCTGTGTCAGAGTTCCCGAAGGCACCAATCCATCTCTGGAAAGTTCTCTGCATGTCAAGGCCTGGTAAGGTTCTTCGCGTTGCTTCGAATTAAACCACATGCTCCACCGCTTGTGCGGGCCCCCGTCAATTCATTTGAGTTTTAACCT
+
CCCCCGGGGGGGGFFGFGGGFGGGGGGGDGDFGGGG9EDGGEGGGEFGEFFGGGEFGGGGGGGGGGGGFFGFGFGGFGGDFEFG8FFG8@FGGGGGGGCBFGGGD7BFGG9AFGGGGGDGGFFGGGGG7@4@@@@,,BCGD+@DFGGGGGAFFDFDCFGGGGGGCFGFCGGEFCGGGGFGE7FEFGG>DCF7,?,>FGFFFCEG9;F;,@FCFDCEFDF@F@FCCFFFCC7<FG@*<<74<<F7@EGGGGGGGGGGGGFFG?EGECG+ACCC?5CGC75A;5<F:+0<E7?5<@:@FGCC9
@M01751:259:000000000-C669V:1:1102:15645:9879 1:N:0:AGAGTC
TGGCTAAACAGGATTAGATACCCTGGTAGTCCACGCCGTAAACGATGTCAACTAGCCGTTGGAATCCTTGAGATTTTAGTGGCGCAGCTAACGCATTAAGTTGACCGCCTGGGGAGTACGGCCGCAAGGTTAAAACTCAAATGAATTGACGGGGGCCCGCACAAGCGGTGGAGCATGTGGTTTAATTCGAAGCAACGCGAAGAACCTTACCAGGCCTTGACATGCAGAGAACTTTCCAGAGATGGATCGGTGCCTTCGGGAACTCTGACACAGGTGCTGCATGGCTGTCGTCAGCTCGTGT
+
CCCCCGGGGGFECGGGGGGGGGGGGGGGGGGGGGGGGGGGGGGGGGGGGGGGGGGGGGGGGGGGGGGGGGGGGGGGGGGGGGGGGGGGGGGGGGGGGGGGGGGGGGGGGGGGGGGGGGGGCGGGGGGGGGGGGGGGGGGDGGGGGGGGGGGGGGGGGGGGGGGGGGGGGGGFFGFDEFFGGGGGGGGGGGGEGGGGGGGGGGGGGFGGGGGGGGGGGGGGGGGGGGGGGGGGGGG9FGGGFDCCGD@CEGGGGGGGGGGGGGGGGGGGGFGG5CGGGGGGGGGGFGGEGGGGDGGGGGGG5
@M01751:259:000000000-C669V:1:1102:6778:9987 1:N:0:AGAGTC
CCAGCTACGTCATCCCCACCTTCCTCCGGTTTGTCACCGGCAGTCTCCTTAGAGTGCCCACCATAACGTGCTGGTAACTAAGGACAAGGGTTGCGCTCGTTACGGGACTTAACCCAACATCTCACGACACGAGCTGACGACAGCCATGCAGCACCTGTGTCAGAGTTCCCGAAGGCACCGATCCATCTCTGGAAAGTTCTCTGCATGTCAAGGCCTGGTAAGGTTCTTCGCGTTGCTTCGAATTAATCCACATCATCCACCGCTTGTGCGGGTCCCCGTCAATTCCTTTGAGTTTTAATCT
+
CCCCCGGGGGGGGGGGGGGGGGGGFGGGGGGGGGGGGGGGGGGGGGGGGGGGGGGGGGGGGGGGDGGGGGGGGGGGGGGGGGGGGGGFGGGGGGGGDGGGGGGGGGGGGGGGGGGGGCFFG?FGGGGGGGGGGCDFFGGGGGGGGGGFGGGGGGFCFGCFGFFGGGGGGGGCGGGGGGGGCEGGGGG9?CCCFGGGGGGGGFFGGGGGC@FCFGGDGGGGGGGCGCFGGFGGGGGFFGGGGFGFCFFGCEGGGGGGDFGGGGGGG5C6<ECGCGGGGDEE8CFGGGFGG+@>FGGGGFC?F
@M01751:259:000000000-C669V:1:1102:2947:10011 1:N:0:AGAGTC
TGGCTAAACAGGATTAGATACCCTGGTAGTCCACGCCGTAAACGATGATAACTAGCTGTCCGGGCACTTGGTGCTTGGGTGGCGCAGCTAACGCATTAAGTTATCCGCCTGGGGAGTACGGCCGCAAGGTTAAAACTCAAATGAATTGACGGGGGCCTGCACAAGCGGTGGAGCATGTGGTTTAATTCGAAGCAACGCGCAGAACCTTACCAGCGTTTGACATGGCAGGACGACTTCCAGAGATGGATTTCTTCCCTTCGGGGACCTGCACACAGGTGCTGCATGGCTGTCGTCAGCTCGT
+
CCCCCGGGGGGFGGGGGGGGGGGGGGGGGGGGGGGGGGGGGGFGGGGGGGGDGGGGGGGGGGGGGGGGGGFGGGGGGGGGFGFGGGGGGGGGGGGGCGGGFGGGGFGGGGGGGGGGGGGGGGGGGGGGGDFGFGGGGGGGGGGGGGGGGGGGGGGGGGGGGGGG7F7FEEGGGCGFGGFFFGGGGGCGGGGGGGGGGGGGGGGGGGGGGGGGGFGGGGGFFGCCFFGECCGGGGGGGF?9CCGCFGCFDGG7CEFGGGGGE5CEGGGGF68CFCCCF+<FGGGGGGGGGGDEGGGEFEDE:
@M01751:259:000000000-C669V:1:1102:9768:10057 1:N:0:AGAGTC
CCAGCTACGTCATCCCCACCTTCCTCCGGTTTATCACCGGCAGTCTCCTTTGAGTTCCCGACCGAATCGCTGGCAACAAAGGATAAGGGTTGCGCTCGTTGCGGGACTTAACCCAACATTTCACAACACGAGCTGACGACAGCCATGCAGCACCTGTCTCACGGTTCCCGAAGGCACTAAGGCATCTCTGCCAAATTCCGTGGATGTCAAGAGTAGGTAAGGTTCTTCGCGTTGCATCGAATTAAACCACATGCTCCACCGCTTGTGCGGGCCCCCGTCAATTCATTTGAGTTTTAACCTT
+
CCCCCGGGGGGGGGGGGGGGGGGGGGGGGGGGGGGGGGGGGGGGGFGGGGGGGGGGGGGGGGGGGGGGGGGGGGGGGGGGGGGGGGGGGGGGGGGGGGGGGGGGGGGGGFFGGGGGGGGGGFGGGGGGGGGGGGGDFGGGEGGGGGGGGGGGFGGGGGGGGGGGGGGGGGGEGGGGGGGGEEGGGGGGGGGGGGFFGGGGGGGGGGCFGGGGGGGGGGGGGGGGGGG?FEGGGGGGGDEFGGGGGGGGGGDFFGGGGGGF>EEGGGGG*:EGEECEGEEEEEFGDGGGFC5EFGC7CFFGG
@M01751:259:000000000-C669V:1:1102:14877:10163 1:N:0:AGAGTC
CCAGCTACGTCATCCCCACCTTCCTCCGGTTTGTCACCGGCAGTCTCCTTAGAGTGCCCACCATAACGTGCTGGTAACTAAGGACAAGGGTTGCGCTCGTTGCGGGACTTAACCCAACATTTCACAACACGAGCTGACGACAGCCATGCAGCACCTGTCTCACGGTTCCCGAAGGCACTAAGGCATCTCTGCCAAATTCCGTGGATGTCAAGGCCAGGTAAGGTTCTTCGCGTTGCATCGAATTAAACCACATGCTCCACCGCTTGTGCGGGCCCCCGTCAATTCCTTTGAGTTTTAATCT
+
CCCCCGGGGGGGGGGGGGGGGGGGGGGGGGGGGGGGGGGGGGGGGGGGGGGGGGGGGGGGGGGGGGGGGGGGGGGGGGGGGGGGGGGGGGGGGGGGGGGGGGGGGGGGGGGGGGGGGGGGGGGGGGGGGGGGGGGGGGGGGGGGGGGGGGGGFFGGGGGGGGGGGGGGGGGGGGGGGGGGGGGGGGG;FGGGGGGGGGGGGGFGGGGGGGGGGGGGGGGGGGGGGGGGGFGGFGGGGGGGGGGGFGGGGGGGGGGGGFFGGEGGGGFCFEEGEGCEGGGGDGFGGGCFGGGGGGGGGGGGG
@M01751:259:000000000-C669V:1:1102:28773:10227 1:N:0:AGAGTC
CCAGCTACGTCATCCCCACCTTCCTCCGGTTTGTCACCGGCAGTCTCCTTAGAGTGCCCACCATAACGTGCTGGTAACTAAGGACAAGGGTTGCGCGCGTTACGGGACTTAACCCAACATCTCACGACACGAGCTGACGACAGCCATGAAGCACATGTGTCTGAGTCCCCGAAGGCACCAATCCATCTCTGGAAAGTTCTCAGCATGTCAAGGCCAGGTAAGGTTCTTCGCGTTGCTTCGATTTAAACCACATGCTCCACCGCTTGTGCGGGCCCCCGCCAATTCATTTGTGTTTTAACCT
+
-6CC<@E@FFGGGGGC<FC@E@CEFGFC7CFGG@FGFGC7FEFFDD<,EDF96CEF9FFGEGGDCFE:C,F,C@EFCFCCEFFG8FFFGGF@CA7@+8@FCC:CEDCFCFC<FEEGGEGG,55CFFCFGGGGGCCFD,3BFGG,>FEF,<,3<F,@F=F3<=98;3,,,85CCF::,DFFGF7D:@F<C,?<F7<@C;F@;9,:;<3,7@,,C7*<CF,?9?FFCFF9F:C@F><8+3<>@+<CGG7@F>CFF?FE?+8@0/****2@?C8/*:CCE5*1/*+<A++++30*2;8*+2<90
@M01751:259:000000000-C669V:1:1102:6291:10285 1:N:0:AGAGTC
TGGCTAAACAGGATTAGATACCCTGGTAGTCCACGCCGTAAACGATGTCAACTAGCCGTTGGAATCCTTGAGATTTTAGTGGCGCAGCTAACGCATTAAGTTGACCGCCTGGGGAGTACGGCCGCAAGGTTAAAACTCAAATGAATTGACGGGGGCCCGCACAAGCGGTGGAGCATGTGGTTTAATTCGAAGCAACGCGAAGAACCTTACCAGGCCTTGACATGCAGAGAACTTTCCAGAGATGGATTGGTGCCTTCGGGAACTCTGACACAGGTGCTGCATGGCTGTCGTCAGCTCGTGT
+
CCCCCGGGGGD<EGGGGGGGGCGFFFGFGGFGGGGGGGGGGGGGGGGGGGGGGGGGGGFGGGGGCGGGGGGGFGGAFGGGGFGGGGGGGGFGGGGGGGGGGGGGGGGGGGGGGGGGGGGGGGDFGGGGGEFGGGGGGFGGGGGGGFGGGGGGGGGGGGGGGGGGGGGGGGGGGGGFGGGGGGGGGGGGGGGGGGGGGGGEGEEC8FGGGGGGFGGGFFCGECF?<CGGGFGGFEGGGGGEGGCE68CCCGFFCGFGGGGGGGGGGGGFFFGFEGG6@E7<+<+6CFC2<AF>8CC+A5:*/
@M01751:259:000000000-C669V:1:1102:6498:10332 1:N:0:AGAGTC
CCAGCTACGTCATCCCCACCTTCCTCCGGTTTATCACCGGCAGTCTCCTTTGAGTTCCCGACCGAATCGCTGGCAACAAAGGATAAGGGTTGCGCTCGTTGCGGGACTTAACCCAACATTTCACAACACGAGCTGACGACAGCCATGCAGCACCTGTCTCAGCGTTCCCGAAGGCACCAAAGCATCTCTGCTAAGTTCGCTGGATGTCAAGAGTAGGTAAGGTTCTTCGCGTTGCATCGAATTAAACCACATGCTCCACCGCTTGTGCGGGCCCCCGTCAATTCATTTGAGTTTTAACCTT
+
CCCCCGGGGGGGGGGGGGGGGGGGGGGGDGGGGGGGGGGGGGGGGGGGGGGGGGGGGGGGGGGGFCCGFGFFEGGGGGGGGGGGGGCFGGFGGGGCGGGGGGGGGGGGGGGGGGGGGGGGGGGGGGGGGGGGGGFGGGGGGGGGGGGGGGGEGGGGGGGGGFGCFEGGFGGBFEGGGGGGGGGGGGDFG9CFGGGGG?FGFEFCFFGFDGGGGCFDGGGGCCFGGGGCEG5EGCE+<C8FGFGG7EFG888C6ECFC+CC?5CGCGCFGE*:EEGG8EC*/<<?C?FG?7FFFGGGC?FCG
@M01751:259:000000000-C669V:1:1102:25313:10360 1:N:0:AGAGTC
TGGCTAAACAGGATTAGATACCCTGGTAGTCCACGCCGTAAACGATGTCGACTTGGAGGTTGTTCCCTTGAGGAGTGGCTTCCGGAGCTAACGCGTTAAGTCGACCGCCTGGGGAGTACGGCCGCATGGTTAAAACTCAAATGAATTGACGGGGGCCCGCACAAGCGGTGGAGCATGTGGTTTAATTCGATGCAACGCGAAGAACCTTACCTACTCTTGACATCCACGGAATCTGGCAGAGATGCCTCAGTGCCTTCGGGAACCGTGAGACAGGTGCTGCATGGCTGTCGTCAGCTCGTGT
+
CCCCCGGGGGGGGGGGGGGGGGGGGGGGGGGGGGGGGGGGGGGGGGGGGGGGGGGGGGGGGGGGGGGGGGGGGFCGGGDFFGGGEDGGGGGGGGGGGGGFGGGG7FFDGEGGGG=CEGGGGGGGGGGGGGGGGGGGGGGCFGGCFGGGFFGGGGGGGGGGGCFGGGGGGGGGGGGGGGGGFGGGGGGGGGGGGGGGDEG>EGGGGGGGGGGGGGGGGG?GGGGGGGGGGGGG?FGGGGGGGGFGGGGGGGGGGGGGFGGGGDGGGGGGGGFFFGGGGGFGFGGGCEGCE5C>EEFG@ECG:
@M01751:259:000000000-C669V:1:1102:20036:10408 1:N:0:AGAGTC
TGGCTAAACAGGATTAGATACCCTGGTAGTCCACGCCGTAAACGATGTCGACTTGGAGGTTGTTCCCTTGAGGAGTGGCTTCCGGAGCTAACGCGTTAAGTCGACCGCCTGGGGAGTACGGCCGCAAGGCTAAAACTCAAAGGAATTGACGGGGACCCGCACAAGCGGCGGAGCATGCGGATTAATTCGATGCAACGCGAAGAACCTTACCAAGGCTTGACATATACGAGAACGGGCCAGAAATGGTCAACTCTTTGGACACTCGTAAACAGGTGGTGCATGGTTGTCGTCAGCTCGTGTT
+
CCCCCGGGGGFFGGGGGGGGGGGGGGGGGGGGGGG>FFFGGGGGGGGGGGGGGGGCFGGFGGGGGGGGDGGGGGGGCFGGGGGGGGGGGGGGGGGGGGGGFGGGGDFGGGEFGGGGGFGGGGEGGGGGGFGG,CFCFFGGFGFGGGGGGFGGGGGGFEGGGGGGFGGGGGGCGGGFGGGGCFGFGCFDEFFFGGGGGGGGGGGGGGGGGGECCFGGGGGGFGGFGCFGGGGGGGDGGGECFF+CCG?FECDCCE9FEGGGGGGGGECFFFGGG?<@E=78CFGGGGGGGGGGGGCEEGGF*
@M01751:259:000000000-C669V:1:1102:10364:10424 1:N:0:AGAGTC
TGGCTAAACAGGATTAGATACCCTGGTAGTCCACGCCGTAAACGATGTCGACTTGGAGGTTGTTCCCTTGAGGAGTGGCTTCCGGAGCTAACGCGTTAAGTCGACCGCCTGGGGAGTACGGCCGCAAGGTTAAAACTCAAATGAATTGACGGGGGCCCGCACAAGCGGTGGAGCATGTGGTTTAATTCGATGCAACGCGAAGAACCTTACCTACTCTTGACATCCACGGAATCTGGCAGAGATGCCTCAGTGCCTTCGGGAACCGTGAGACAGGTGCTGCATGGCTGTCGTCAGCTCGTGT
+
CCCCCGGGGGGGGGGGGGGGGGGFGGGGGGGGGGGGGGGGGGGGGGGGFGGGGGGGGGGGGGGGGGGGGGGGGGGGGGGGGGGGGGGGGGFGGGGGGGGCGGGGGGGGGGGGGGGDFGGEGGGGGGGGGGGFGDFGGGGGGGGGFEFGGGGGGGGDGGGGDEGGGGGGGGGGGGGGGGGGFGFFFFGGGGGGG9BGGGDECCGGFGGGGGGGD6CEGG7FGGG?;F<CEGGGGGGFFGGGGGGGGGGFGGGGGGGGGF5EGGGGD8858<FGFFGCCCEFC<?FGGDFC5@F5C?:6:CGF
@M01751:259:000000000-C669V:1:1102:5159:10447 1:N:0:AGAGTC
CCAGCTACGTCATCCCCACCTTCCTCCGGCTTATCACCGGCGGTTCCTTTAGAGTACCCAACTAAATGATGGTAACTAAAGGCGAGGGTTGCGCTCGTTGCGGGACTTAACCCAACATCTCACGACACGAGCTGACGACAGCCATGCAGCACCTGTGTTCCAGTCCCCGAAGGGAAGAAATCTGTCTCCAGAAGTCGTCCGGACATGTCAAACGCTGGTAAGGTTCTGCGCGTTGCTTCGAATTAAACCACATGCTCCACCGCTTGTGCAGGCCCCCGTCAATTCCTTTGAGTTTTAATCT
+
CCCCCGGGGGGGGGGGGGGGGGGGGGGGGGGGGGGGGGGGGGGGGGGGGGGGGGGGGGGGGGGGGGGGGGGFGFGGGGGGGGGGGGGDEGGGGGEGGGGGGGGGDGGGGGGGGGGGGGG<FGGGGGGGGGGGGGGGGGDGEGGGGGGGGDFGGFGGGGGGGGGGFGGGGGGGGGFGGGGGGGGGFGGGC9FGCCGFGGGG7:FGGGGGF?F7CCEGDEGFGGGFGGGGGGCEEGGGGCFGGGGGGGGGGGGFFFGGGGGDGEGEGDCCCCCCEGGG5*2:C*CECCCGFECEFFGGF???F
@M01751:259:000000000-C669V:1:1102:21089:10527 1:N:0:AGAGTC
TGGCTAAACCGGATTAGATACCCTGGTAGTCCACGCCGTAAACGATGTCGACTTGGAGGTTGTTCCCTTGAGGAGTGGCTTCCGGAGCTAACGCGTTAAGTCGACCGCCTGGGGAGTACGGCCGCAAGGTTAAAACTCAAATGAATTGACGGGGGCCCGCACAAGCGGTGGAGCATGTGGTTTAATTCGATGCAACGCGAAGAACCTTACCTACTCTTGACATCCACGGAATTCGGCAGAGATGCCTTAGTGCCTTCGGGAACCGTGAGACAGGTGCTGCATGGCTGTCGTCAGCTCGTGG
+
CCCCCGGGGGGGGGGGGGGGGFFGFGGFGGGDFGGGGGCFGGGGGGGGGGFGGGGGGGGGGGGGGGGGGCFGGFGFFDGGDGGGDEGGGAEGGGGGGGGC?F>EEEGGGGGGGGGGGGGGGGD=CGCCGFGGFGFFFGFGGGGGGGGGFBFGGGGGGGEDFFGGFGEG@:FGGFGGGGGG8CFGGGGGGGGGEFGGGGGGGEGGGGGGGGGGGGGGGGGGGGGGGGGGECGGGGGGGGGFGFCGGGGGFCGGFF7+38CECGGGGGG5CGGCCFGC:EGF6CFDGGEC?5CF8EGF@57**
@M01751:259:000000000-C669V:1:1102:24294:10567 1:N:0:AGAGTC
CCAGCTACGTCATCCCCACCTTCCTCCGGTTTGTCACCGGCAGTCTCCTTAGAGTGCCCACCATAACGTGCTGGTAACTAAGGACAAGGGTTGCGCTCGTTACGGGACTTAACCCAACATCTCACGACACGAGCTGACGACAGCCATGCAGCACCTGTGTCAGAGTTCCCGAAGGCACCAATCCATCTCTGGAAAGTTCTCTGCATGTCAAGGCCTGGTAAGGTTCTTCGCGTTGCTTCGAATTAAACCACATGCTCCACCGCTTGTGCGGGCCCCCGTCAATTCATTTGAGTTTTAACCT
+
CCCCCGGGGGGGGGGGGGGGGGGGGGGGGGGGGGGGGGGGGGGGGFGGGGGGGGGGGGGGGGGGGGGGGGGGGGGGGGGGGGGGFGGFFGGGGGGGGGGGGGGGGGGGGGGGGGGGFEGGG<FFGEFGGEGGGGGGGGGGGGGGGGGGGFGGFGGGGGCFGGFGGGGCGGGGGDGGGGGGGGGGGGG@D;FFGGFGGGGGGGGGGCCFCEFEFGGG7<FGDGFFGGDECEGGGGEFEFEGGCCFGGGGFGG>FCF0AFGGGEG8CCGCC>8EGEEGGGGGECFGGGGFGG7;@EGGCFGF9
@M01751:259:000000000-C669V:1:1102:24714:10629 1:N:0:AGAGTC
TGGCTAAACCGGATTAGATACCCTGGTAGTCCACGCCGTAAACGATGTCGACTTGGAGGCTGTTTCCTTGAGAAGTGGCTTCCGGAGCTAACGCGTTAAGTCGACCGCCTGGGGAGTACGGCCGCAAGGTTAAAACTCAAATGAATTGACGGGGGCCCGCACAAGCGGTGGAGCATGTGGTTTAATTCGATGCAACGCGAAGAACCTTACCTGGCCTTGACATCCAGAGAACTTAGCAGAGATGCTTTGGTGCCTTCGGGAACTCTGAGACAGGTGCTGCATGGCTGTCGTCAGCTCGTGT
+
CCCCCGGGGFGGGGGGFGGGGGGGGGGGCGGGGGFGCGGGGGGGG<8FFGGGGGGFGGGGG<FFFGGGG9FGFGAFEFGFGGGGGGGGFEGGGGGGGGGF<F?CBFCGGGGGGGCFGGGGDDF:F7CF<BFGFGAFFGDFGFFG9FDGGGCC:FGGCCGGGGG@:FGGFCCCCGFGGGDFC@::?FAAF:2<FFFGGGCCCC88AF>+CFECFGGFFFFGFFFFF+<@5>FFGG+<C<@*;ACCFGGC9EGGG?FFGFCEE>C:+CCF7F?8:CCE+CEGFFGFGDEGG>;*;8C78>:51
@M01751:259:000000000-C669V:1:1102:11397:10703 1:N:0:AGAGTC
CCAGCTACGTCATCCCCACCTTCCTCCGGTTTGTCACCGGCAGTCTCCTTAGAGTGCCCACCATAACGTGCTGGTAACTAAGGACAAGGGTTGCGCTCGTTACGGGACTTAACCCAACATCTCACGACACGAGCTGACGACAGCCATGCAGCACCTGTGTCTGAGTTCCCGAAGGCACCAATCCATCTCTGGAAAGTTCTCAGCATGTCAAGGCCAGGTAAGGTTCTTCGCGTTGCTTCGAATTAAACCACATGCTCCACCGCTTGTGCGGGCCCCCGTCAATTCATTTGAGTTTTAACCT
+
CCCCCGGGGGGGGGGGGGGGGGGGGGGGGGGGGGGGGGGGGGGGGGGGGGGGGGGGGGGGGGGGGGGGGGGGGGGGGGGGGGGGGGGGGGGGGGGGGGGGGGGGGGGGGGGGGGGGGGGGGFGGGGGGGGGGGGGGGGGGGGGGGGGGGGGGGGGGGGGGGGGGGGGGGGGGGGGGGGGGGGGGGGGGGGGGGGGGGGGGGGGGGGFGGGG@FFFGGFGGFFGGGGGGGGGDFGGF<FCFCFGGGGGFGGGGG:FFGC+;FEDGGGFGFGGCEGGGGGEGDCFCC+<EFGCFFGFFGGFCF
@M01751:259:000000000-C669V:1:1102:10925:10708 1:N:0:AGAGTC
TGGCTAAACAGGATTAGATACCCTGGTAGTCCACGCCGTAAACGATGAATGCCAGACGTCGGCAAGCATGCTTGTCGGTGTCACACCTAACGGATTAAGCATTCCGCCTGGGGAGTACGGTCGCAAGATTAAAACTCAAAGGAATTGACGGGGGCCCGCACAAGCGGTGGAGCATGTGGTTTAATTCGAAGCAACGCGCAGAACCTTACCAACCCTTGACATGGCAGGACCGCTGGAGAGATTCAGCTTTCTCGTAAGAGACCTGCACACAGGTGCTGCATGGCTGTCGTCAGCTCGTGTC
+
CCCCCGGGGGGGGGGGGGGGGGGGGGGGGGGGGGGGGGGGGGGGGGGGGGGGGGGGGGGGGGGGGGGGGGGGGGGGGGGGGGGGGGGGGGGGGGGGGGGGGGGGGGGGGGGGGGGGGGDCFGGGGGGGGGGGGGGGGGGGGGGGFGGGGGGGGGGGGGGGGGGGGGGEGGGGGCFGGGFFGGGGGGGGGGGGGGGGGGGEGGGGGGGGGFGGGEGGGGFGGGGGGGGGGFGGGGGGFEGEGGGGGGFGGGGGGGGGDG?FGGFGFGGGGFDGFGGGGCGGGGCFGGGGGGCFEFGGGEGE*
@M01751:259:000000000-C669V:1:1102:7040:10721 1:N:0:AGAGTC
TGGCTAAACCGGATTAGATACCCTGGTAGTCCACGCCGTAAACGATGATAACTAGCTGTCCGGGGACTTGGTCTTTGGGTGGCGCAGCTAACGCATTAAGTTATCCGCCTGGGGAGTACGGTCGCAAGATTAAAACTCAAAGGAATTGACGGGGGCCCGCACAAGCGGTGGAGCATGTGGTTTAATTCGAAGCAACGCGCAGAACCTTACCAGCCCTTGACATGTCCGGCTCACCACAGAGATGTGGTTTTCCCTTCGGGGACCGGAGCACAGGTGCTGCATGGCTGTCGTCAGCTCGTGT
+
CCCCCGGGGGGGGGGGGGGGGGGGGGGGGGGGGGGGGGGGGGGGGGGGGGGGGGGGGGGGGGGGGGGGGGGGGGGGGGGGGGGGGGGGGGGGGGGGGGGGGGGGGGGGGGGGGGGGGGGGGGGGGGGGGGGGGGFGGGGGGGGGGFGGGGGGGGGGGGGGGGGGGGGGGGGGGGGGGGGGGGGGGGGGGGGGGG@GGGGGGGGGGGGGGGGGGGGGGGGGGGGGGGGGGGGGGGGGGGGCFGGGGGGGGGGGGGGGGGGDGGGGGDGEGEGGGGGGGGGGGGGGGFGGGGGGGGGGGGGG=
@M01751:259:000000000-C669V:1:1102:24581:10765 1:N:0:AGAGTC
TGGCTAAACAGGATTAGATACCCTGGTAGTCCACGCCGTAAACGATGTCGACTTGGAGGCTGTGAGCATGACTCGTGGCTTCCGGAGCTAACGCGTTAAGTCGACCGCCTGGGGAGTACGGCCGCAAGGTTAAAACTCAAAGGAATTGACGGGGGCCCGCACAAGCGGTGGAGCATGTGGTTTAATTCGATGCAACGCGAAGAACCTTACCTACTCTTGACATCCACGGAATTCGGCAGAGATGCCTTAGTGCCTTCGGGAACCGTGAGACAGGTGCTGCATGGCTGTCGTCAGCTCGTGT
+
CCCCCGGGGGGGCGGGGGGGGGGGGGGGGGGGGGGGFGGGGGGGGGGGFGGGGGGGCGGGGGGGGGGGGGGGGGGGGGGFC<FGGGGGGGGGGGGGGGGGGGGGGGGGGGGGGGGGGGGGGGGGGFGGGGGGGEGGGGGACGGDDFFCFGDGF>:CFGGGGGG8:FGGGGGGGGGGGGGGGFFGFFGGGGGGGGGGGG>CE>8F>FGGGGGGFGGGGGG:@CFFGGGGCECFFEGGEGGGGGG+AF?C+CFDFFFGCFGCEGFGEGGGGGGECF9+32<??FGEGFGFDFG5@EFC8CCF5
@M01751:259:000000000-C669V:1:1102:8511:10898 1:N:0:AGAGTC
CCAGCTACGTCATCCCCACCTTCCTCCGGTTTATCACCGGCAGTCTCCTTTGAGTTCCCGACCGAATCGCTGGCAACAAAGGATAAGGGTTGCGCTCGTTGCGGGACTTAACCCAACATTTCACAACACGAGCTGACGACAGCCATGCAGCACCTGTCTCACGGTTCCCGAAGGCACTAAGGCATCTCTGCCGAATTCCGTGGATGTCAAGAGTAGGTAAGGTTCTTCGCGTTGCATCGAATTAAACCACATGCTCCACCGCTTGTGCGGGCCCCCGTCAATTCATTTGAGTTTTAACCTT
+
CCCCCGGGGGGGGGGGGGGGGGGGGGGGGGGGGGGGGGGGGGGGGFGGGGGGGGGGGGGGGGGGGGGGGGGGGGGGGGFGGGGGGGGGGGGGGGGGGGGGGGGGGGGGGCGGGGGGGGGGGGGGGGGGGGGGGGGGGGGGGGGGGGGGGGGGGGGGGGGGGFGGGGGGGGGEGGGGGGGGGGGGGGGGGGGGGGGGGGGGGGGGGGGGGGGGGGGGGGGGGGGGGGG?FGGGGGGGGEEFGGGGGGG8EGGGGGGGGGGGDGGGGGFGGGGGGGGGGGGGGGGGGGGGF:@FFFGCEFFGG
@M01751:259:000000000-C669V:1:1102:22218:10903 1:N:0:AGAGTC
TGGCTAAACAGGATTAGATACCCTGGTAGTCCACGCCGTAAACGATGTCAACTAGCCGTTGGAATCCTTGAGATTTTAGTGGCGCAGCTAACGCATTAAGTTGACCGCCTGGGGAGTACGGCCGCAAGGTTAAAACTCAAATGAATTGACGGGGGCCCGCACAAGCGGTGGAGCATGTGGTTTAATTCGAAGCAACGCGAAGAACCTTACCAGGCCTTGACATGCAGAGAACTTTCCAGAGATGGATGGGTGCCTTCGGGAACTCTGACACAGGTGCTGCATGGCTGTCGTCAGCTCGTGT
+
CCCCCGGGGGGGGGGGGGGGGGGGGGGGGGGGGGGGGGGGGGGGGGCGGGGGGGGFGGGGGGGGG?FGGGGGFFAECEFGFGGGGGGGGFGGGGGGGCGGGGGGGFFGGGGGGGGGGGGGGGGCGGGGGDFFGGGGGGGFGGGGGFAFGGGGGGGGGGGGGGGGGGGGGGGGGGG9F;FFEGGG?GGGGGGGGGGGFGGGGEEGEFEGFFGGGGGECCGGGGGGGGGGGGGGGGGGGGGGCGGG6?CFGFGDGGGGGGCEECEGGGGGG6FFCCFFFF7CCF7FGGD:E*CF*;E7@=555
@M01751:259:000000000-C669V:1:1102:13191:10942 1:N:0:AGAGTC
TGGCTAAACCGGATTAGATACCCTTGTAGTCCATGCCGTAAACGTTGGGCGCTAGATGTAGGGACCTTTCCACGGTTTCTGTGTCGTAGCTAACGCATTAAGCGCCCCGCCTGGGGAGTACGGCCGCAAGGCTAAAACTCAAAGGAATTGACGGGGGCCCGCACAAGCGGCGGAGCATGCGGATTAATTCGATGCAACGCGAAGAACCTTACCAAGGCTTGACATACACCGGAAACGGCCAGAGATAGTCGCCCCCTTGTGGTCGGTGTACAGGTGGTGCATGGTTGTCGTCAGCTCGTGT
+
CCCCCGGGGAFCGGDGGGGGGGGGFGGGGGGGGGGGGGGGGGGGGGGDGGGGGGDGGGGGGFGFGGGGGGGFFGGGGGGGGGGGGGGGGGGGGGGGGGGGGEFGGGGGGGGGGGGEGGGGGGGGGEGGGGGGGGGGGGGGGC<FCDGGF<>FGGGGDGGGGGGGGGGGGGGEGDGGGGGGEGG>EGGGGGFGGGGGGGGEGGGGGGGGGGGGGFGGGGGGGGGGGGFFGGEGGGDGGGEGDDGGGGGDFFEGGGGGGGCFGGGGDGEGEDC+ACCFGGGGDCFF:F8CCAFGGGG+CG:E7
@M01751:259:000000000-C669V:1:1102:24133:10993 1:N:0:AGAGTC
TGGCTAAACAGGATTAGATACCCTGGTAGTCCACGCCGTAAACGATGAGTGCTAGGTGTTGGGGGGTTTCCGCCCCTCAGTGCTGAAGCTAACGCATTAAGCACTCCGCCTGGGGAGTACGGCCGCAAGGCTGAAACTCAAAGGAATTGACGGGGGCCTGCACAAGCGGTGGAGCATGTGGTTTAATTCGAAGCAACGCGCAGAACCTTACCAGCGTTTGACATGTCCGGACGATTCCCAGAGATGGGTCTCTTCCCTTCGGGGACTGGAACACAGGTGCTGCATGGCTGTCGTCAGCTCG
+
CCCCCGGGGGGGGGGGGGGGGGGGGGGGGGGGGGGGGGGGGGGGGGGGGGGGGGGGGGGGGGGGGGGGGGGGGGGGGGGFGGGGGGGGGGGGGGDGGGGGGGGGGGGGGGGGGGGCCFCGGGGGGGGGGGGGGGGGGCGG8FFGCGGGGGGGDGDGGGGGGCCGGGGGGEGGGGG59FGGGGGGGGGGGGGGGGGGGGGGGGGGGGGGGGGGGGGGGGGGCFGGGGGGGGDGGGGGGGGC68:CFCF5<;AFGGGGGGF;CGG*?5*8@?CCFFFG5C+<@+@CGC8CF**0;@F*;F:<*
@M01751:259:000000000-C669V:1:1102:21550:11010 1:N:0:AGAGTC
TGGCTAAACAGGATTAGATACCCTGGTAGTCCACGCCCTAAACGATGATAACTCGATGTTAGCGATATACAGTTAGCGTCTTAGCGAAAGCGTTAAGTTATCCACCTGGGGAGTACGCCCGCAAGGGTGAAACTCAAAGGAATTGACGGGGGCCCGCACAAGCGGAGGAGCATGTGGTTTAATTCGATGATACGCGAGGAACCTTACCCGGGCTTGAAAGTTACTGAATGATCTAGAGATAGATCAGTCCTTCGGGACAGGAAACTAGGTGCTGCATGGCTGTCGTCAGCTCGTGCCGTGG
+
CCCCCGGGGGGGGGGGGGGGGGGGGGGGGGGGGGGGGGGGGGGGGGGGGGGGGGGGGGGGGGGGGGGGGGGGGGGGGGGGGGGGGGGGGGGGGGGGGGGGGGGGGGGGGGGGGGGGGGGGGGGEGGGGGGGGGGGGGGGGGGGGGGGGGGGGGGGGGGGGGGGGGGGGGGGGGGGGGFGGGGGGGGGGGGGGGGGGGGGGGGGGGGGGGGGGGGGGGGGGGGGGGGGGGGGGGGGGGGGGGGGGGGGGGGGCFGGDCEFGCFGGGGGGGGGGGGGGGGGGGGGGGGGCEGGGGGFGFECE/
@M01751:259:000000000-C669V:1:1102:13033:11014 1:N:0:AGAGTC
TGGCTAAACAGGATTAGATACCCTGGTAGTCCACGCCGTAAACGATGTCGACTTGGAGGTTGTTCCCTTGAGGAGTGGCTTCCGGAGCTAACGCGTTAAGTCGACCGCCTGGGGAGTACGGCCGCAAGGTTAAAACTCAAATGAATTGACGGGGGCCTGCACAAGCGGTGGAGCATGTGGTTTAATTCGATGCAACGCGAAGAACCTTACCTACTCTTGACATCCAGCGAACTTAGCAGAGATGCTTTGGTGCCTTCGGGAACGCTGAGACAGGTGCTGCATGGCTGTCGTCAGCTCGTGT
+
CCCCCGGGGGGGGGGGGGGGGGGGGGGGGGGFFGGGGGGGGGGGCFGGGGGGGGCGGDGGGGGGGGGGGGGGGFGFFGGFGGGGDEGGGGGGGGGGEGGGGGCDFGGGGGGGGGGGGGGGGGGDGGGGGFFGGGGGGGGGGGFFGFGGGGGGDGGGGDGGGGGCGGGGCEGGGGGGFGGCFCGGGCFCFG9AFDFGGGDDGGGGGGGGGGFEGGGGGGCFF?GCGFG?88EEFFFCFFGGFGGGG7C@9CF8EGGFGGGE>C*8CEDGGC?68FFGG?7CFGCEGCEGGFEC=*<CEECFC
@M01751:259:000000000-C669V:1:1102:8219:11020 1:N:0:AGAGTC
TGGCTAAACAGGATTAGATACCCTGGTAGTCCACGCCGTAAACGATGTCGACTTGGAGGTTGTTCCCTTGAGGAGTGGCTTCCGGAGCTAACGCGTTAAGTCGACCGCCTGGGGAGTACGGCCGCAAGGTTAAAACTCAAATGAATTGACGGGGGCCCGCACAAGCGGTGGAGCATGTGGTTTAATTCGATGCAACGCGAAGAACCTTACCTACTCTTGACATCCACGGAATTCGGCAGAGATGCCTTAGTGCCTTCGGGAACCGTGAGACAGGTGCTGCATGGCTGTCGTCAGCTCGTGT
+
CCCCCGGGGGFFGGGGGGGGG<FGGGGFGGGCFFGGGGGGGGGGGGGGGGGGGGGGGGGGGGGGGGGGGGFGGGGGGGGGGGGGGGGGGGGGGGGGGGGCGGGGGGGGGGFFDGGGGGFGGGGGGGGGGGFDDCFGGGGGGGGGGGGFGGGGGGGGGGGGGGGGGGGEGDGFGGGGGCGGGFGFFGGGGGFGGGGGGGDCCGGGGGGGGG?FGGGGGFFFFCGGGGGGCG*;CEFCCGGGFGGGG?@EGGGGGGFC+/;EGGGFGGGGGGGFGFGGCFCDFGGGGFGGFG5FCEG+2*251
@M01751:259:000000000-C669V:1:1102:17688:11037 1:N:0:AGAGTC
CCAGCTACGTCATCCCCACCTTCCTCCGGTTTATCACCGGCAGTCTCCTTTGAGTTCCCGACCGAATCGCTGGCAACAAAGGATAAGGGTTGCGCTCGTTGCGGGACTTAACCCAACATTTCACAACACGAGCTGACGACAGCCATGCAGCACCTGTCTCACGGTTCCCGAAGGCACTGAGGCATCTCTGCCAGATTCCGTGGATGTCAAGAGTAGGTAAGGTTCTTCGCGTTGCATCGAATTAAACCACATGCTCCACCGCTTGTGCGGGCCCCCGTCAATTCATTTGAGTTTTAACCTT
+
CCCCCGGGGGGGGGGGGGGGFGGGGGGGGGGEFGGGGGGGGGGGGGGGGFFGGGGGGGGGGGGG@@BCFGGGDGCGGGGGGGGFGGGGGFFDGGGGGGGGGFFGEGGGGGGGGGGGGGGGFGGGGGGGGGGGGEEEGGDGF>DGGGGGGGGGGGGGFCAE9FGGGGGGGCCGGGGGGGGFGGGGGGGGFGDGGGFGFFFGGGGGGGG:<FCFCFGGGGGGGD,?FFFFGDGEGGGGDCGDFGGGGGG@FGGGGGFFFGGGGGGC>C+9A8:EEEE=E>=CEGGGCCCF?<8CCFG7EGCFG
@M01751:259:000000000-C669V:1:1102:23172:11112 1:N:0:AGAGTC
CCAGCTACGTCATCCCCACCTTCCTCCGGTTTGTCACCGGCAGTCTCCTTAGAGTGCCCACCATAACGTGCTGGTAACTAAGGACAAGGGTTGCGCTCGTTACGGGACTTAACCCAACATCTCACGACACGAGCTGACGACAGCCATGCAGCACCTGTGTCTGAGTTCCCGAAGGCACCAATCCATCTCTGGAAAGTTCTCTGCATGTCAAGGCCTGGTAAGGTTCTTCGCGTTGCTTCGAATTAAACCACATGCTCCACCGCTTGTGCGGGTCCCTGTCAATTCCTTTGAGTTTTAATCT
+
C@<BCFF9;F8FFG,C-;:-FED@AFEF+@@CGCF<FFCGGD6CFGDCFGACDFE9@FFGGGGFCGGDE,CFFGGEFFFFCFFGFCFFGEGGGCGGE:FFGF@77:F>FGF95BFFGGG,E,A5B,BF::?F7+6A<F@CCCC,+FD<8,,:,,,>>><8,@>>=8CF3833@:*@FFG:<,?,:<;,DD;7FB:FCFCE;BCGDFAFCFGAFC,71*<;F,,,?CCCFFC@FEGEFFFEFGG8BCF7C*;F+0<9<+8CGGEEGG8+3;5**2*;+<C897CEC:+<+++2<<@C+C99?
@M01751:259:000000000-C669V:1:1102:5184:11134 1:N:0:AGAGTC
TGGCTAAACAGGATTAGATACCCTGGTAGTCCACGCCGTAAACGATGTCAACTAGCCGTTGGAATCCTTGAGATTTTAGTGGCGCAGCTAACGCATTAAGTTGACCGCCTGGGGAGTACGGCCGCAAGGTTAAAACTCAAATGAATTGACGGGGGCCCGCACAAGCGGTGGAGCATGTGGTTTAATTCGAAGCAACGCGAAGAACCTTACCAGGCCTTGACATGCAGAGAACTTTCCAGAGATGGATTGGTGCCTTCGGGAACTCTGACACCGGTGCTGCATGGCTGTCGTCAGCTCGTGT
+
CCCCCGGGGGGGFFGGGGGEF@FF<FGDGFECFFGCFGGGGGGGGGFGFFGGGGGGGGGGGGGG9E8EFFDGCFFCE<8EFFDFGGGGGGGGCFEE=<<FGAFGGFGE=7+B7:BFGGF>FGGGGGGGG9FG9FDDEGGFGGDFGD9<BFGGEGGEG7FG>FC8<F7<*>E:,,8?BFFGFFGD;FBF><FEGGGFGGDEGGGG68CCFFG@CC>EGFC+<?F6EGG+12CEFGF:@99CFFGGF*<<0;FFFFCE@CGECCCFGGGFGFG*/*:EE9GGGGFFGC50<:EF5EF+<C7F7
@M01751:259:000000000-C669V:1:1102:2273:11197 1:N:0:AGAGTC
TGGCTAAACCGGATTAGATACCCTGGTAGTCCACGCCCTAAACGATGATAACTCGATGTTAGCGATATACAGTTAGCGTCTTAGCGAAAGCGTTAAGTTATCCACCTGGGGAGTACGCTCGCAAGAGTGAAACTCAAAGGAATTGACGGGGGCCCGCACAAGCGGAGGAGCATGTGGTTTAATTCGATGATACGCGAGGAACCTTACCCGGGCTTGAAAGTTACTGAATGATCTAGAGATAGATCAGTCATTCGGGACAGGAAACTAGGTGCTGCATGGCTGTCGTCAGCTCGTGCCGTGG
+
CCCCCGGGFGFFDEGGGGGGEDFGFFGGGGG-EAFGGGGGGGGEGGGGGGFC@FC<EFFFGGFFEGGGGFFGEFGEFCB:FCFFCFFGCGDGFEGGGGAEF,FFCFGGGGGGGGGFG7++88>@FEFFFAEGGGGGGGGGGGGFFGGGGGGGGFFGGGGGGGCFCCGEF:CCCCBFGC@FGG9FFCF@@FGG?CCECFCCF<FCGGFEFEDGC5CEFGGGGGGEGCEFFGGFEFGFGFCCCGG+3<@7<+2<+<@>EGGGGGFGCGCEGGFFCFCFGGGGCCC+AA*/;8+<C88C1:7C5
@M01751:259:000000000-C669V:1:1102:28019:11231 1:N:0:AGAGTC
CCAGCTACGTCATCCCCACCTTCCTCCGGTTTGTCACCGGCAGTCTCCTTAGAGTGCCCACCATAACGTGCTGGTAACTAAGGACAAGGGTTGCGCTCGTTACGGGACTTAACCCAACATCTCACGACACGAGCTGACGACAACCATGCAGCACCTGTGTCAGAGTTCCCGAAGGCACCAATCCATCTCTGGAAAGTTCTCTGCATGTCAAGGCCTGGTAAGGTTCTTCGCGTTGCTTCGAATTAAACCACATGCTCCACCGCTTGTGCGGGCCCCCGTCAATTCATTTGAGTTTTAACCT
+
CCCCCGGGGGFGGGGGGGGGFGGGGGGGGGGGGGGGGGGGGGGGGGGGGGGGGFEGGGGGGGGGGGGGGGGGGGGGGGGGGGGGFFFGGGFGGGGGE@GGGFGGGGGGGGGGGGGGGGGGGGFEFGGGGGGG7@CEFGECCCFGGCC<FGDFDGGGGGGFGGGGGFGGGGCGGGCGGGGGGGGGGFF,FGGGGGGGGGGCFGFFGCEGGGGCFGGGGGGFGC7FFGFGGGG@C:@FGGF>FGGGGGGGGEGFCEFFF:0AECEEEG8<CEGGGGGEEDCGEEFC?7CGG7<E<EGGFFG<?
@M01751:259:000000000-C669V:1:1102:4201:11285 1:N:0:AGAGTC
CCAGCTACGTCATCCCCACCTTCCTCTCCGATTGCACGGGCAGTCTGTTTAGAGTCCCCATCATTACATGCTGGCAACTAAACATAGGGGTTGCGCTCGTTGCGGGACTTAACCCAACACCTCACGGCACGAGCTGACGACAGCCCTGCAGCACCTAGTTTCCTGTCCCGAAGGACTGATCTATCTCTAGATCATTCAGTAACTTTCAAGCCCGGGTAAGGTTCCTCGCGTATCATCGAATTAAACCACATGCTCCTCCGCTTGTGCGGGCCCCCGTCAATTCCTTTGAGTTTCACCCTTT
+
CCCCCGGGGGGGGGGGGGGGGGFGGGGGGGGGGGFGGGGGGEEGEFGGGGGGGGGGGGGGDFGG9FGGGGGGGCFGGGGGDGGGGGCFGEGGEGGGGGGGGGGDFDE:<EFG9FFGGDGGGGGGGGGGGGD7>EGGGGGGGGGFG+BDGGG8CGGGGCGGGGGGCFAFCFGDFGFGGGGGGGGFGFGFFGFGGGGGGGGFFGGGGGGG,@CFDEGDGFGECFFFCFE*<:1CCC7FFFCFCCGGF9FGG>8+:@7C6@@?EECFFEF5ECGECEEG8EEGGGGGGGGCGGGGFFECC=FG+
@M01751:259:000000000-C669V:1:1102:29347:11326 1:N:0:AGAGTC
TGGCTAAACAGGATTAGATACCCTGGTAGTCCACGCCGTAAACGATGTCAACTAGCCGTTGGAATCCTTGAGCTTTTAGTGGCGCAGCTAACGCATTAAGTTGACCGCCTGGGGAGTACGGCCGCAAGGTTAAAACTCAAATGAATTGACGGGGGCCCGCACAAGCGGTGGAGCATGTGGTTTAATTCGAAGCAACGCGAAGAACCTTACCAGGCCTTGACAGGCAGCGAACTTTCCAGAGATGGATCGGTGCCTTCGGGAACTCTGACACAGGTGCTGACTGGCTGTCGTCAGCTCGTGT
+
CCCCCGGGGGGGGGGGGGDCECFGGGEG9FCGGGEGF@@FGC6CFEEGEGGAFDGFFF@CFGFGFDEFFGGG,EFGGG8CAG7CDFEGFGFGGFGGDFE9CEFDGFFCFFD@@BFEFCFGGGGGG:CGF<FF9ECF<@FBFGGFGAAFFEEEGCF7FFGGE:FFCEFG@FG1<CGGGCFGFCC:,C;C<F8<FGFFFF:C@CGFGFGG?FGCEDFEG6C<@G+*;8>**88EGG+3:FCCEFE?E8AFEG>*:@?@EGEC*:CG++<CG9+01;FFGF:96CCGD*:86*1*1;@E+****
@M01751:259:000000000-C669V:1:1102:3973:11333 1:N:0:AGAGTC
CCAGCTACGTCATCCCCACCTTCCTCCGGTTTATCACCGGCAGTCTCCTTTGAGTTCCCGACCGAATCGCTGGCAACAAAGGATAAGGGTTGCGCTCGTTGCGGGACTTAACCCAACATTTCACAACACGAGCTGACGACAGCCATGCAGCACCTGTCTCACGGTTCCCGAAGGCACTAAGGCATCTCTGCCGAATTCCGTGGATGTCAAGAGTAGGTAAGGTTCTTCGCGTTGCATCGAATTAAACCACATGCTCCACCGCTTGTGCGGGCCCCCGTCAATTCATTTGAGTTTTAACCTT
+
CCCCCGGGGGGGGGGGGGGGGGGGGGGGGGGGGGGGGFGGGGGGGFGGGGGGGGGGGGGGGGGGF@BCFGGGGGGGGGFGGFGGGGGGGFGDGEDEGGGGGGGDGGGGGGGGGGGGGGGGGGGGGGGGGGGEGGGGGGC>FGGGGGFGGCFGGGGGGG9FEGFDFGGGFEGG@@,>FFFGGFGGGGCGG,CCCFEGFGF7<F7CFFGAFF@FFG9ACFFFGCFFGGGDFGDGDCEEGF5:EFDGGFGCFGGGEGGGGFFCEGGG58+:CC*8EGD8?EEC:<EFC7CFGG*AFGFGC<CCF
@M01751:259:000000000-C669V:1:1102:7215:11439 1:N:0:AGAGTC
TGGCTAAACAGGATTAGATACCCTGGTAGTCCACGCCGTAAACGATGTCAACTAGCCGTTGGAATCCTTGAGATTTTAGTGGCGCAGCTAACGCATTAAGTTGACCGCCTGGGGAGTACGGCCGCAAGGTTAAAACTCAAATGAATTGACGGGGGCCTGCACAAGCGGTGGAGCATGTGGTTTAATTCGAAGCAACGCGAAGAACCTTACCAGGTCTTGACATCCTTTGACCACTCTGGAGACAGAGCTTCCCCTTCGGGGGCAAAGTGACAGGTGGTGCATGGTTGTCGTCAGCTCGTGT
+
CCCCCGGGGGFGCGGGGGGGGGGGGGGGGGGGGGGGGGGGGGGGGGGGGGGGGGGGGGGGGGGGGGGGGGGGGGGGGGGGGGGGGGGGGGGGGGGGGGGGGGGGGCGGGGGGFGEGGGGGEGGGGGGGGGGGFGGDFGGGGGFGGGGGDDGGGEGDGGGGGGGGGGGG7:FGGGGGCE9FBFGGF@EFFFGGFGGGGGGGGGGGG@FGGGC:CGFGGG?FFGGGGGGGGGFE+CFGEGGGGGGG608;FGGG:EGGGCEEEEGGGCF@FGGGFC9CFGFGGGGGGGGGGD8@C8<9CC7F=
@M01751:259:000000000-C669V:1:1102:13430:11509 1:N:0:AGAGTC
TGGCTAAACAGGATTAGATACCCTGGTAGTCCACGCCGTAAACGATGTCAACTAGCCGTTGGGAGTCTTGAACTCTTAGTGGCGCAGCTAACGCATTAAGTTGACCGCCTGGGGAGTACGGCCGCAAGGTTAAAACTCAAATGAATTGACGGGGGCCCGCACAAGCGGTGGAGCATGTGGTTTAATTCGAAGCAACGCGAAGAACCTTACCAGGCCTTGACATCCAATGAACTTTCCAGAGATGGATTGGTGCCTTCGGGAACATTGAGACAGGTGCTGCATGGCTGTCGTCAGCTCGTGT
+
CCCCCGGGGGGFFGGGGGGGGGGGGGGGGGFGGGGGGGGGGGGGGGGGGGGGGGGGGGGGGGGFFFFFGGGGGGGGGGGGGGEGGGGGGGGGGDGGGGFGGGGGGGGGGGGGGGGGGGGGDFGGGCGGGGGGGGGGGGGGGGGGGGGGFGGGGGDEDGGGGGGGGGGGEGCCFFGGFGGGFGGGGGGGGGGGGGGGGGGGGGGDGGGGGGGGFDGGGGGGGGGGCFCGGGFGGGGGCFGGGGGGGGGGGGCCFCFEGFDGEGGGGGGD?GFGGGGFGFGGGG7CGGDGCG*1*:8+37C5*
@M01751:259:000000000-C669V:1:1102:9671:11554 1:N:0:AGAGTC
TGGCTAAACCGGATTAGATACCCTGGTAGTCCACGCCGTAAACGATGTCGACTTGGAGGCTGTTCCCCTGAGGAGTGGCTTCCGGAGCTAACGCGTTAAGTCGACCGCCTGGGGAGTACGGCCGCAAGGTTAAAACTCAAATGAATTGACGGGGGCCCGCACAAGCGGTGGAGCATGTGGTTTAATTCGATGCAACGCGAAGAACCTTACCTGGCCTTGACATCCCGAGAACTTAGCAGAGATGCTTTGGTGCCTTCGGGAACTCTGAGACAGGTGCTGCATGGCTGTCGTCAGCTCGTGG
+
CCCCCGDEE8BF7;@FGGGGGFCDE8FFFGEFGF7F@C:CGGFGFC<E<FFG7FDFGCGGCFFGGD<EDGGGCFGGF<FCEFGGEGGGGGGGDGGGGGGFEEFG7FF:F=FGGGGGGGFGGGG:FGEEF<DGFGCCFGG8FCFFGGFCECGDGG>EGEB:@:F,<FGGCCECFF<F<BFGFFCBBCCFGFD9CCCF?EDC8C?FFFFCGGFGG5;CFCC++3AFC*1:EEE+2:9<CCFGGG79A@+A<@@EEGGGGGD5?C5:::CFFGGFGGF6FFCGFGF6;6*:@8CC*:CEF*1/*
@M01751:259:000000000-C669V:1:1102:12362:11597 1:N:0:AGAGTC
CCAGCTACGTCATCCCCACCTTCCTCTCCGTTTGCACGGGCAGTCTGTTTAGAGTCCCCATCATTACATGCTGGCAACTAAACATAGGGGTTGCGCTCGTTGCGGGACTTAACCCAACATCTCACGACACGAGCTGACGACAGCCATGCAGCACCTGTGTCAGAGTTCCCGAAGGCACCAATCCATCTCTGGAAAGTTCTCTGCATGTCAAGGCCTGGTAAGGTTCTTCGCGTTGCTTCGAATTAAACCACATGCTCCACCGCTTGTGCGGGCCCCCGTCAATTCATTTGAGTTTCACCCT
+
CCCCCGGGGGGGGGGGGGGGGGGGGGGGGGGGGGGGGGGGGGGGGGGGGGGGGGGGGGGGGGFGGCGGGGGGGGGGGGGGGGGGGGGGGGGGGGGGGGGGGGGGGGGGGGFGGGGGGGGGGAEGGG@FGGGGGGFGGGGGGGGGGGGGGGGFGFGGGGGGGGGGFGGGGGGGGGGGGGGGGFGF9FGFGGGGGGGGGGGGGGGGFB9FGGGA:FFGGGGFGGGGGGGGCFEGGD:FGGFEGGGGGGGG6CFGGCGFGGGGGGGGCEFFGGGEC>ECGG5ACGFFGGGGFC?EGGGGGGGF=
@M01751:259:000000000-C669V:1:1102:16340:11648 1:N:0:AGAGTC
CCAGCTACGTCATCCCCACCTTCCTCCGGTTTGTCACCGGCAGTCTCCTTAGAGTGCCCACCATAACGTGCTGGTAACTAAGGACACGGGTTGCGCTCGTTACGGGACTTAACCCAACATCTCACGACACGAGCTGACGACAGCCATGCAGCACCTGTGTCAGAGTTCCCGAAGGCACCAATCCATCTCTGGAAAGTTCTCTGCATGTCAAAGCCTGGTAAGGTTCTTCGCGTTGCTTCGAATTAAACCACATGCTCCACCGCTTGTGCGGGCCCCCGTCAATTCATTTGAGTTTTAACCT
+
<C@CCGGGD@FGGGGGGGGEGGGGGGGGEGGGGEFGFFFGGGGGGF@FEE9FGGFGEFCFGEEGGGGGFFGFGGGEGGFGGFGGGG,BCEGEGGDEFCGGGGD?=CCFGGGGGGGGF@F8FFFGD<E@+CECFGG<,F7B33C8BDFC,3CBDCF,@FF@C3D=AFFGGGCCB*>F:F@FF:FFFCFCCGGFFC9<;@ACGGGGGGGG@BF,?FGGG@FCFFEFF@FFGGGCGGGGFEGCF::FC9CG?>8F?CGGFFCFGGGE88F6+8>>82/:?C8AECGCE:CFGF?*3<FG760AF
@M01751:259:000000000-C669V:1:1102:9103:11726 1:N:0:AGAGTC
TGGCTAAACAGGATTAGATACCCTGGTAGTCCACGCCGTAAACGATGTCGACTTGGAGGTTGTTCCCTTGAGGAGTGGCTTCCGGAGCTAACGCGTTAAGTCGACCGCCTGGGGAGTACGGCCGCAAGGTTAAAACTCAAATGAATTGACGGGGGCCCGCACAAGCGGTGGAGCATGTGGTTTAATTCGATGCAACGCGAAGAACCTTACCTACTCTTGACATCCACGGAATTCGGCAGAGATGCCTTAGTGCCTTCGGGAACCGTGAGACAGGTGCTGCATGGCTGTCGTCAGCTCGTGT
+
CCCCCGGGFGGGFGGGGGGGGGGGGGGGGGGGGFGGGGGEGGGGGGGGGGGGGGGFFFGGGGGGGGGGGGGGGGGGGGFFGFGGDGCEGGGGGGGGGGGGGFGGGGGGGGGGGGGEGG9?F7FEGGGGGFGDCGGGGEGGGGGFGGGGGGGGGGDFG@BE7CGGG7FCGGEGGFCFCFFGFG:AFGGFFF9FGGGGGGGGGGEGFGGGGFGCGGGGGGGGFFGGCFFCC5CFF?FF5EDFGFGFGGGGFGGGCEDFGGDG8E*AEGFFGCGC6@C+3CCGEECFC6>FCCFGCEGGGD55/
@M01751:259:000000000-C669V:1:1102:7520:12022 1:N:0:AGAGTC
CCAGCTACGTCATCCCCACCTTCCTCCGGTTTATCACCGGCAGTCTCCTTTGAGTTCCCGACCGAATCGCTGGCAACAAAGGATAAGGGTTGCGCTCGTTGCGGGACTTAACCCAACATCTCACGACACGAGCTGACGACAGCCATGCAGCACCTGTGTCAGAGTTCCCGAAGGCACCGATCCATCTCTGGAAAGTTCTCTGCATGTCAAGGCCTGGTAAGGTTCTTCGCGTTGCTTCGAATTAAACCACATGCTCCACCGCTTGTGCGGGCCCCCGTCAATTCATTTGAGTTTTAACCTT
+
CCCCCGGGGGGGGGGGGGGGGGGGGGGGGGGGGGGGGGGGGGGGGGGGGGGGGGGGGGGGGGGGGGGGGDFGGGGGGGGGGGGGGGGGGGGGGGGGGGGGGGGGGGGGGGGGGGGGGGFGDFGGGGGGGGGGGGGGGGGGGGGGGGGGGGGGGGGGGGGGGGGGGFFGGGGGDGGGGGGGGGGGGGBFGGGGGGGGGGGGGGFGGCFGGGFFCFCGGGGGGFGGFEGFGGGGE5CGGGGGGGGGGGGGCFGGGGCGCF>F?EDCFC@FEGGCEGEGGGG5EGGGGGCFF?FGGGGGFFCGG
@M01751:259:000000000-C669V:1:1102:16001:12042 1:N:0:AGAGTC
CCAGCTACGTCATCCCCACCTTCCTCTCCGTTTGCACGGGCAGTCTGTTTAGAGTCCCCATCATTACATGCTGGCAACTAAACATAGGGGTTGCGCTCGTTGCGGGACTTAACCCAACACCTCACGGCACGAGCTGACGACAGCCATGCAGCACCTAGTTTCCTGTCCCGAAGGACTGATCTATCTCTAGCTCATTCAGTAACTTTCAAGCCCGGGTAAGGTTCCTCGCGTATCATCGAATTAAACCACATGCTCCTCCGCTTGTGCGGGCCCCCGTCAATTCCTTTGAGTTTCCCTCTTT
+
CCCCCGGGGGGGGGGGGGGGGGGGGGGGGGGGGGGGGGGGGGGGGGGGGGGGGGGGGGGGGGGGGGGGGGGGGGGGGGGGGGGGGGGGGGGGGGGGEGGGGFGGGGGGGGGGGGGGGGGGG@FGGGGGGGGGGGGGGFGDGGGGGGGGGGGGGGGGGGGGGGGGGGGGGGDEGGGGGGGAFGEGGFG9FE,3FFGFGGGFFGGGFGGGGGGGGGGGGGGGGGFFCCFGGGGGGGGFGFFCFGGGGDFF5CE@GFCFDGGGGEEDC8<CEGGGGGGECGEEFGGGGGGF<89CGD9A76AC+
@M01751:259:000000000-C669V:1:1102:24916:12050 1:N:0:AGAGTC
CCAGCTACGTCATCCCCACCTTCCTCCGGTTTATCACCGGCAGTCTCCTTTGAGTTCCCGGCACGACCCGCTGGCAACAAAGGATAAGGGTTGCGCTCGTTGCGGGACTTAACCCAACATTTCACAACACGAGCTGACGACAGCCATGCAGCACCTGTCTCACGGTTCCCGAAGGCACTAAGGCATCTCTGCCGAATTCCGTGGATGTCAAGAGTAGGTAAGGTTCTTCGCGTTGCATCGAATTAAACCACATGCTCCACCGCTTGTCCGGGCCCCCGTCAATTCATTTGAGTTTTAACCT
+
CCCCCGGGGGGGGGGGGGGGGGGGGGGGGGGGGGGGGGGGGGGGGGGGGGGGGGGGGGGGGGGGGGGGGGGGGGGGGGGGGGGGGGGGGGGGGGGGGGGGGGGGGGGGGGGGGGGGGGGGGGGGGGGGGGGGGGGGGGGGGGGGGGGGGGGG8FCFFFGFGGGGGGGGGGGGGGGF:FGGGGDDGGG;<,?FFEG7CGGGGGGGGGGGGFGFC@FFGFGF?EC9EGGGGGGEGGGGGCC*C8F5CE+<EE8CFEG?FF6FGDGGGCF+28C*:CGGGGECC5C:CECGC7ACGGGGGGG9?
@M01751:259:000000000-C669V:1:1102:16342:12083 1:N:0:AGAGTC
CCAGCTACGTCATCCCCACCTTCCTCCGGTTTGTCACCGGCAGTCTCCCTAGAGTGCCCAACTAAATGCTGGCAACTAAGGATAGGGGTTGCGCTCGTTGCGGGACTTAACCCAACATCTCACGACACGAGCTGACGACAACCATGCACCACCTGTCACCATTGTCCCCGAAGGGAAAACTTGATCTCTCAAGCGGTCAATGGGATGTCAAGAGTTGGTAAGGTTCTTCGCGTTGCTTCGAATTAAACCACATGCTCCACCGCTTGTGCGGGTCCCCGTCAATTCCTTTGAGTTTCAGCCT
+
CCCCCGGGGGGGGGGGGGGGGGGGGGGGGGGGGGGGGGGGGGGGGGGGGGGGGGGGGGGGGGGGGGGGGGGGGGGGGGGGGGGGGGGGGGGGGGGGGGGGGGGGGGGGGFFFGGGGGGGGGGGGGGGGGGGGGGGGGGGGGGEGGGGGGGGFGGGGGGGGGGGGGGGGFGGGGGGGGGGFGGFGGGGGFGGGGGGGGGGGGFGGGGGGGGGGGGGGGGEGGGGGGGGF:FGGGGGGGGGEGGGGGGGGFFGFGGGGGF6CFCCEGGGDFGGGGGFFGGCGG>FGGGGGGEF>FCFGGEF66
@M01751:259:000000000-C669V:1:1102:20854:12128 1:N:0:AGAGTC
TGGCTAAACAGGATTAGATACCCTGGTAGTCCACGCCGTAAACGATGTCAACTAGCCGTTGGAATCCTTGAGATTTTAGTGGCGCAGCTAACGCATTAAGTTGACCGCCTGGGGAGTACGGCCGCAAGGTTAAAACTCAAATGAATTGACGGGGGCCGGCACAAGCGGTGGAGCATGTGGTTTAATTGGAAGAAACGCGAAGAACCTTACCAGGCCTTGAAATGCAGAGAACTTTCCAGAGATGGATTGGTGCCTTCGGGAACTCTGACACAGGTGCTGCATGGCTGTCGTCAGCTCGTGT
+
CCCCCGGGGGGGGGGGGGGGGGGGGGGGGGGGGGGGGGGGGGGGGGGC9CECFGGGGGFFGGFGCFGAFGFFCFGGG9<CFGEGEDFD@FG8=C=FFAFF6C5CF,>BFCFFGGCGEG<F7C+8CFCBFGGGGGGGGGGG99FF9FDDFD7CFGGFD*:7<::BACF71:<::,13>?FGEC7CF@,,8>BC+?FA:CFG:<FCCFGGGG++<ACEG+A@+<+9+<<0**C<CGC97+2+1*0<+*<CGC:;ECC:+;>8?**32+<@CCGC8*<88++0<+00**1*+*2/*2+<+:***
@M01751:259:000000000-C669V:1:1102:15076:12132 1:N:0:AGAGTC
CCAGCTACGTCATCCCCACCTTCCTCTCCGTTTGCACGGGCAGTCTGTTTAGAGTCCCCACCTTAACGTGCTGGCAACTAAACATAGGGGTTGCGCTCGTTGCGGGACTTAACCCAACACCTCACGGCACGAGCTGACGACAGCCATGCAGCACCTAGTTTCCTGTCCCGAAGGACTGATCTATCTCTAGATCATTCAGTAACTTTCAAGCCCGGGTAAGGTTCCTCGCGTATCATCGAATTAAACCACATGCTCCTCCGCTTGTGCGGGCCCCCGTCAATTCCTTTGAGTTTCACCCTTT
+
CCCCCGGGGGGGGGGGGGGGGGGGGGGGGGGGGGGGGGGGGGGGGGGGGGGGGGGGGGGGGGGGGGGGGGGGGGGGGGGGGGGGGGGGGGGGGGGGEGGGGGGGGGGGGGGGGGGGGGGGGFFGGGGGDGGGGGGGGGGGGGGGGGGGGGGGGGGGGGGGGGGGGFFFGGGGGGGGGGGGGGFGGFGCFGFGGGGGGGGGG?FGGGGGGGGGGGGDEGGGGGGGGFGGGGDGGGGGGGGGGGGGGGF5CGGGG:@FFFGGGCECF<FGE>ECCGGGEGGGGGFEFFG9:FEGGFFCGDCF+
@M01751:259:000000000-C669V:1:1102:12511:12157 1:N:0:AGAGTC
TGGCTAAACAGGATTAGATACCCTGGTAGTCCACGCCGTAAACGATGTCGACTTGGAGGTTGTTCCCTTGAGGAGTGGCTTCCGGAGCTAACGCGTTAAGTCGACCGCCTGGGGAGTACGGCCGCAAGGTTAAAACTCAAATGAATTGACGGGGGCCCGCACAAGCGGTGGAGCATGTGGTTTAATTCGATGCAACGCGAAGAACCTTACCTGGCCTTGACATCCAGAGAACTTAGCAGAGATGCTTCGGTGCCTTCGGGAACTCTGAGACAGGTGCTGCATGGCTGTCGTCAGCTCGTGT
+
CCCCCGGGGGGGCFGGGGGGGGF<FGGGGGGCFFFGGGGGGGGGGGGGGGGGEGGGGGGGGGGGGGGGGGGGG<FGGGDFGCFFFGGGGGGFGGGGGGGGGFEGG:FGGEFGGGGGEGGGGG=FEGGGGGGGGGGGGGG8=CAFGGGGGGGEEGGGGG<CECEGFGGGGGGFGGGDFGGFGGGGFFGGFG9<CFBGGGGGEEGGGGGFGFGGFDGCGFGFGFG?FGG?>FFGGGFG?FFGGGGF?ECFDCG>EFGGFGGGD5CCCFGGCCGFGDFCCFCFG9CFFFGFFGGCG5EECGGF5
@M01751:259:000000000-C669V:1:1102:15704:12226 1:N:0:AGAGTC
TGGCTAAACCGGATTAGATACCCTGGTAGTCCACGCCGTAAACGATGTCGACTTGGAGGTTGTTCCCTTGAGGAGTGGCTTCCGGAGCTAACGCGTTAAGTCGACCGCCTGGGGAGTACGGCCGCAAGGTTAAAACTCAAATGAATTGACGGGGGCCCGCACAAGCGGTGGAGCATGTGGTTTAATTCGATGCAACGCGAAGAACCTTACCTACTCTTGACATCCACGGAATTCGGCAGAGATGCCTTAGTGCCTTCGGGAACCGTGAGACAGGTGCTGCATGGCTGTCGTCAGCTCGTGT
+
CCCCCGGGGGEEGGGGGGGGGGGGGGGGGGGGGGGGGGGGGGGGGGGGGGGGGGGGGGGGGGGGGGGGGGGGGGGGGGGGGGGGGGGGGGGGGGGGGGGGGGGGGGGGGGGGGGGGGGGGGGGGGGGGGGGGGGGGGGGGGGGGGGGGGGEFGGGGFGGGGGGGGGGGGGGFGGGGGGGGGGGGGGGGGGGGGGGGGGGGGGGGGGGGGGGFGGGGGGCGFFGCGFF5>EEGGGGGGGGGGGGGG@CFGGGGGGGGGGGGCEGFGGGGGFGGGDGGGGGGGFGGGGDGGGGGGEG?FGC5:
@M01751:259:000000000-C669V:1:1102:15962:12282 1:N:0:AGAGTC
CCAGCTACGTCATCCCCACCTTCCTCCAGTTTATCACTGGCAGTCTCCTTTGAGTTCCCGGCCGGACCGCTGGCAACAAAGGATAAGGGTTGCGCTCGTTGCGGGACTTAACCCAACATTTCACAACACGAGCTGACGACAGCCATGCAGCACCTGTCTCAGAGTTCCCGAAGGCACCAAAGCATCTCTGCTAAGTTCTCTGGATGTCAAGAGTAGGTAAGGTTCTTCGCGTTGCATCGAATTAAACCACATGCTCCACCGCTTGTGCGGGCCCCCGTCAATTGATTTGAGTTTTAACCTT
+
CCCCCGGGGGGGGGGGGGGGGGGGGGGGGGGGGGGGGGGGGGGGGFGGGGGGGGGGGGGGGGGGGGGGGGGGGGGGGGGGGGGGGGFFGGGGGGGGGGGGCGGGGGGGGGGGGGGCGGGGGGGGGGGGGGGEG>DGGGGGGGGGGGGGGGGGGGGGGGGGGGGFFGGGGGGEEGGGGGGGGCGGGGFFGFGFFGFGGGGGGFGGFGGGGGGGGGGGGGGGGGGGGGGGGGDGGEGGGGGGDGGGGGGGGGGG6F9EGGGGGGGGDG6@CCEDGCCEDGGGGGG67CFF++;CFGGGGGGGG
@M01751:259:000000000-C669V:1:1102:4154:12285 1:N:0:AGAGTC
TGGCTAAACAGGATTAGATACCCTGGTAGTCCACGCCGTAAACGATGTCGACTTGGAGGCTGTTTCCTTGAGAAGTGGCTTCCGGAGCTAACGCGTTAAGTCGACCGCCTGGGGAGTACGGCCGCAAGGTTAAAACTCAAATGAATTGACGGGGGCCCGCACAAGCGGTGGAGCATGTGGTTTAATTCGATGCAACGCGAAGAACCTTACCTGGCCTTGACATCCAGAGAACTTAGCAGAGATGCTTCGGTGCCTTCGGGAACTCTGAGACAGGTGCTGCATGGCTGTCGTCAGCTCGTGT
+
CCCCCGGGGGGGGGGGGGGGGGGGGGGGGGGGGGGGGGGGGGGGGGGGGGGGGGGGGGGGGGGGGGGGGGGGGGGGGGGGGGFGDGGGGGGGDFGGGGGGFGEGGGGGGGGGGGGGGGGGGGGF>FEGGGGGGG9FFFAFGGGGGGGGGGGGGGGGGGGGCGGGGGGGGGGGDGGGGGFGFGGGGGGGGCGGGFGGCGGCGGDEGGGGFGGF?@FGCGGGGFGGGG?FFFFGGFGGFE?8;EGC:CCGGGEGEGGGGGGG5CFEGGGGFCGGGGCFCFFGG?+7;EEGGGGGCEF<@EGC>
@M01751:259:000000000-C669V:1:1102:3465:12287 1:N:0:AGAGTC
CCAGCTACGTCATCCCCACCTTCCTCTCCGTTTGCACGGGCAGTCTGTTTAGAGTCCCCATCATTACATGCTGGCAACTAAACATAGGGGTTGCGCTCGTTGCGGGACTTAACCCAACACCTCACGGCACGAGCTGACGACAGCCATGCAGCACCTAGTTTCCTGTCCCGAAGGACTGATCTATCTCTAGATCATTCAGTAACTTTCAAGCCCGGGTAAGGTTCCTCGCGTATCATCGAATTAAACCACATGCTCCTCCGCTTGTGCGGGACCCCGTCAATTCCTTTGAGTTTCACTCTTT
+
CCCCCGGGGGGGGGGGGGGGGGGGGGGGGDGGFFGFGGDCCG@GGGGFGGGGGGGGFGFGGGGGFGGGGGGGGGGGGFGGGGGGGGFEFGGGDG::=FCGGCFCFCCFGGGFFFGDGGDFGCGDGBGGFGCGEDE<9F:FEGGF@FF?FG<DFGGGGGGGFGGF,>F?FCEECEGGGGCFFGCEGGGF;FGFGFEFCFCGGGGGGGGGGGGGFE7:FEC<FCFFG@,4F@:*4<,<CFGFGGCEG9FGGGG+A@F6+*;:>C;CE+0*:**:CEC*2/8*<CGGGFF+0*+3CFGG+<:?+
@M01751:259:000000000-C669V:1:1102:18523:12486 1:N:0:AGAGTC
CCAGCTACGTCATCCCCACCTTCCTCCGAGTTGACCCCGGCAGTCTCCTATGAGTCCCCGCCATAACGCGCTGGCAACATAGAACGAGGGTTGCGCTCGTTGCGGGACTTAACCCAACATCTCACGACACGAGCTGACGACAACCATGCACCACCTGTACACCGACCACAAGGGGGCGACCATCTCTGGCCGTTTCCGGTGTATGTCAAGCCTTGGTAAGGTTCTTCGCGTTGCATCGAATTAATCCGCATGCTCCGCCGCTTGTGCGGGCCCCCGTCAATTCATTTGAGTTTTAACCTTT
+
CCCCCGGGEGFGGFEGFGG7FGGGGGGGGEGGGGFAGGGGGGGGGGFFCGGGGCGGGGG7FFDGGFFGGGGGGCFGGGDGFDFGGGGGGDGGGGGGGGGGGF@FEFGGGGGC9DFFDCFFF,,BFF7EGEGGGGGGFGFEFGGGEGGGGG9FFFEFFGCFGGG>GGEGGGGGGDCEGEDGGGGG9C?FGGGCEE?6CGGCEG<FGGGGCFGCFFFCGGGG8<ECGF<CE51?E>FGFE88CGGGFGG5@EGGGGGFEGG>EGGFGGGGGGGGEGEGCEG:C?C9C<FGGGGFE7<CFGFF+
@M01751:259:000000000-C669V:1:1102:20237:12493 1:N:0:AGAGTC
CCAGCTACGTCATCCCCACCTTCCTCCGGTTTGTCACCGGCAGTCTCCTTAGAGTGCCCACCATAACGTGCTGGTAACTAAGGACAAGGGTTGCGCTCGTTACGGGACTTAACCCAACATCTCACGACACGAGCTGACGACAGCCATGCAGCACCTGTGTCAGAGTTCCCGAAGGCACCAATCCATCTCTGGAAAGTTCTCTGCATGTCAAGGCCTGGTAAGGTTCTTCGCGTTGCTTCGAATTAAACCACATGCTCCACCGCTTGTGCGGGCCCCCGTCAATTCATTTGAGTTTTAACCT
+
CCCCCGGGGGGGGGGGGGGFFGGGGGGGGGGGGGGGGGGGGGGAFFGGGGGFGGGFGGFGGGGGGGFGGGGGGGGFGGGGGGGGGGCFGEGFGFGGGGGGGGGGGGGEGGGGCG@EGGGGGFEGFFGGGGDGEEFFFFGGGGGGG@FGGGGFBFGFFFFCCCFGGGGGGGGGGEEGGGGGFGGGGFGEFGGGGGG777<<FDGFGGEGG;FFFFGGGGGCGGGGGGGGFFGGEGGGGFGGGGFGCBFG:ECCGGGGGGGFGC5:EDGFGGEGGGDEGGGGGEG9<@CFGGGGG7:CCEGG?
@M01751:259:000000000-C669V:1:1102:14425:12496 1:N:0:AGAGTC
CCAGCTACGTCATCCCCACCTTCCTCCGAGTTGACCCCGGCAGTCTCCTATGAGTTCCCACCATAACGTGCTGGCAACATAGAACGAGGGTTGCGCTCGTTACGGGACTTAACCCAACATCTCACGACACGAGCTGACGACAGCCATGCAGCACCTGTGTCAGAGTTCCCGAAGGCACCAATCCATCTCTGGAAAGTTCTCTGCATGTCAAGGCCTGGTAAGGTTCTTCGCGTTGCTTCGAATTAAACCACATGCTCCACCGCTTGTGCGGGCCCCCGTCAATTCATTTGAGTTTTAACCT
+
CCCCCGGGGGGGGGGGGGGGGGGGGGGGGGGGFGGGGGGGGGGGGFGGGGGGGGGGGGGGGGCFGGGGGGGGGFGGGGGGGGGGGGGGGGGGGGGGGGGGGGGGGGDGGGGGGGGGGGGGGACFGFGGGGGGGGGGGGGGGGGGGGGFGGCFFGGGGGFCFGGGGGGGGGGGGGGGGGGGGGGGGGGGGGGGGCFFGGGGGGGGFGDGGGCFCEGFGGGGGGGGGEFGFGGGFGGGGGGGGGGGGGGFCFGGGCGGFGGGG>EEE5:@EDGGGGGGEGGG5EC<?CEGG?9CFGGFG6:?:
@M01751:259:000000000-C669V:1:1102:22728:12611 1:N:0:AGAGTC
CCAGCTACGTCATCCCCACCTTCCTCCGGCTTATCACCGGCAGTCTCCTTAGAGTGCCCAACTAAATGATGGCAACTAAGGACGAGGGTTGCGCTCGTTGCGGGACTTAACCCAACATCTCACGACACGAGCTGACGACAGCCATGCAGCACCTGTCTCGGCGTCCCCGAAGGGAACCACAAATCTCTCTGTGTAGCACCGGATGTCAAGAGCTGGTAAGGTTCTGCGCGTTGCTTCGAATTAAACCACATGCTCCACCGCTTGTGCGGGCCCCCGTCAATTCCTTTGAGTTTTAATCTTG
+
CCCCCGGGGGGGGGGGGGGGGGGGGGGGGGGGGGGGGGGGGGGGGCGEGGGGGGGGGGGGGGGGGGGGFGGGGGGGGGGGGGGGGGGCGFGGGGGGGGGGGGDEGGGGE?FFFGGGGGG<EFFGFGGGGGGGGGGGGDEGGGGGGF@FGGFFGGGGG9CFCGEFGGGGEFGG@E@FGGGGGCFF@FGEFCFGFFEGGGGGDGGGGG@FFGGGFGGGGGGGGGGGGGF8**1*:CF?CEF>FGGGGGC8EGGFGCCFCGGEEE5E@<@CEGE>:EGGGGGG?CFGGG::CGFFGG7<FCEC+
@M01751:259:000000000-C669V:1:1102:2825:12648 1:N:0:AGAGTC
CCAGCTACGTCATCCCCACCTTCCTCCGGTTTGTCACCGGCAGTCTCCTTAGAGTGCCCACCATAATGTGCTGGTAACTAAGGACAAGGGTTGCGCTCGTTACGGGACTTAACCCAACATATCACGACACGAGCTGACGACAGCCATGCAGCACCTGTGTCTGAGTTCCCGAAGGCACCAATCCATCTCTGGAAAGTTCTCAGCATGTCAAGGCCAGGTAAGGTTCTTCGCGTTGCTTCGAATTAAACCACATGCTCCACCGCTTGTGCGGGCCCCCGTCAATTCATTTGAGTTTTAACCT
+
CCCCCGGGGFFGGACFGGGFGGGGGGGGGGGGGFGGFGGGGGGGFEFGFGGGGGGGGGGGGFFGGGGFGGGGGGGGFEDFGGGGFFFGFGGFFGGGDGGGGGGGGDEGGGFGFGGGGGGF,B,CFEGGGF@FFFCFGGGGCGDDFF9FFFGGGGGGFGGGGGGFCFFGFFF@:CEC@F7DCCC@FGGGGGG?FGGFGGGCEGFFCCGGGFFF,<CFG><9CFGGGGG9,<:*=F*:FF@:CC@8+?E?FF5;EGDC<@FFF>EGGFF6C8CEGEC=>C8?CCE<<CFFGGCFGG??9A<C<
@M01751:259:000000000-C669V:1:1102:9312:12730 1:N:0:AGAGTC
CCAGCTACGTCATCCCCACCTTCCTCTCCGTTTGCACGGGCAGTCTGTTTAGAGTCCCCATCATTACATGCTGGCAACTAAACATAGGGGTTGCGCTCGTTGCGGGACTTAACCCAACACCTCACGGCACGAGCTGACGACAGCCATGCAGCACCTAGTTTCCTGTCCCGAAGGACTGATCTATCTCTAGATCATTCAGTAACTTTCAAGCCCGGGTAAGGTTCCTCGCGTATCATCGAATTAAACCACATGCTCCTCCGCTTGTGCGGGCCCCCGTCAATTCCTTTGAGTTTCACCCTTT
+
CCCCCGGGGGGGGGGGGGGGGGGGGGGGGGGGGGGGGGGGGGGGGGGGGGGGGGGGGGGGGGGGGGGGGGGGGGGGGGGGGGFGGGGGGGGGGGGGGGGGGGGGGGDGGGGGGGGGGGGGGFGGGGGGGGGGGGGGGGGGGGGGGGGGGGGGGGFFGGGGGGGGGGGGGGGGGGGGGGFGGGGGGGFCEGGGGGGGGGGGGGGGGGGGGGGGGGGGGGGGGGGGCFFEGGEGGGGGGGGGGGGGCFGGGGGGGGGGFFGGEGGCFCFGGGGDGGGEGGGGGE:CFGG+:FCGGC9EC5CF+
@M01751:259:000000000-C669V:1:1102:7984:12809 1:N:0:AGAGTC
TGGCTAAACAGGATTAGATACCCTGGTAGTCCACGCCGTAAACGATGTCAACTAGCCGTTGGAATCCTTGAGATTTTAGTGGCGCAGCTAACGCATTAAGTTGACCGCCTGGGGAGTACGGCCGCAAGGTTAAAACTCAAATGAATTGACGGGGGCCCGCACAAGCGGTGGAGCATGTGGTTTAATTCGATGCAACGCGAAGAACCTTACCTACTCTTGACATCCAGAGAACTTAGCAGAGATGCTTTGGTGCCTTCGGGAACTCTGAGACAGGTGCTGCATGGCTGTCGTCAGCTCGTGT
+
CCCCCGGGGGGFFGGGGGGGGGGGGGGGGGGGGGGGGGGGGGGGGGGGGGGGGGGGGGGGGGGGGGGGGGGGGGGGGGGFGGGGGGGGGGGGGGGGGGGGFGFFFGGGGGGGGGGGGGGGGGGGGGGGGGGGGGGGGGGGFGGGGGGGGGGGGGGGGGGGGGGGGGGDGGGGGGGGGGGGFFGGGGGGGGGGGFGGGGGGGGGGGGGGGGGGGGGGGGGGGGGGGGGFFGGGGGGGCFGGGGGGGGGGGGGGCFGGGGGGGG>CFGCGGGGFFGGDGGGGGGCFGFCFFGGGGGFFGCGGC
@M01751:259:000000000-C669V:1:1102:4881:12837 1:N:0:AGAGTC
CCAGCTACGTCATCCCCACCTTCCTCCGGTTTGTCACCGGCAGTCTCCTTAGAGTGCCCACCATAACGTGCTGGTAACTAAGGACAAGGGTTGCGCTCGTTACGGGACTTAACCCAACATCTCACGACACGAGCTGACGACAGCCATGCAGCACCTGTGTCAGAGTTCCCGAAGGCACCCATCCATCTCTGGAAAGTTCTCTGCATGTCAAGGCCTGGTAAGGTTCTTCGCGTTGCTTCGAATTAAACCACATGCTCCACCGCTTGGGCGGGCCCCCGTCAATTCATTTGCGTTTTAGCCT
+
AC<ACFFGGGGGGGG<FF7BFGGGGFGE7BC-BFEFGGGGGF6CCFFDFF9FGGGCFGFFEGGGEEGCDEFFEFGFF<EDGFGG8CFF8=FGGEGGGGCFD<=FGGGGGFEF??=F?EDF,,EFFFEEFGGDCCFFDCCFGG@FFFCG,<>F8D=FF<FFFF><<@=FD,>CCCFGFGG@FFFFGFBCCCGFCF@:3@9FCFGECAEC@FGFFF:FC:?F9AFCF,??,=C:FG7C<:FCBFGF99F+;CFCE+@@C6CFC>*:E8**1*::EE8C8*;=E*233ACFFF+*?EGECAC++
@M01751:259:000000000-C669V:1:1102:18005:12838 1:N:0:AGAGTC
CCAGCTACGTCATCCCCACCTTCCTCCGGTTTATCACCGGCAGTCTCCTTTGAGTTCCCGACCGAATCGCTGGCAACAAAGGATAAGGGTTGCGCTCGTTGCGGGACTTAACCCAACATTTCACAACACGAGCTGACGACAGCCATGCAGCACCTGTCTCACGGTTCCCGAAGGCACTAAGGCATCTCTGCCAAATTCCGTGGATGTCAAGAGTAGGTAAGGTTCTTCGCGTTGCATCGAATTAAACCACATGCTCCACCGCTTGTGTGGGCCCCCGTCAATTCATTTGAGTTTTAACCTT
+
CCCCCGGGGGGGGGGGGGGGGGGGGGGGGGGGGGGGGGGGGGGGGGGGGGGGGGGGGGGGGGGG@8BBFGGGGGGGGGGGGGGGGGGGGGGGGGGGGGGGGGGGFGGGGDFGGGGGGGGGGGGGGGGGGGGGGGGGGGGGEGGGGGGGGGGGGGGGGGGGGGGGGGGGGGGEGGGGGGGGGGGGGGGGGGGGGGGGGGGGGGGGGGGFGGGGGGGGGGGGGGGGGGGGGGGGGGGGGGGFGFG?GGGGGGGGFG<FGGGGDGGGGGDFFGGGGEGGEGGGGGGGGGGGGGGGGGGGGGGGG
@M01751:259:000000000-C669V:1:1102:7508:12889 1:N:0:AGAGTC
CCAGCTACGTCATCCCCACCTTCCTCGCGGCTTATCACCGGCAGTCTCCCTAGAGTGCCCAACTAAATGATGGCAACTAAGGACGTGGGTTGCGCTCGTTGCGGGACTTAACCCAACATCTCACGACACGAGCTGACGACAGCCATGCAGCACCTGTGCATCACGTCCCTTGCGGGAAAAGTTCATCTCTGAACCGGTCGTGACCATGTCAAGGGCTGGTAAGGTTCTGCGCGTTGCTTCGAATTAAACCACATGCTCCACCGCTTGTGCAGGCCCCCGTCAATTCCTTTGAGTTTTAACC
+
CCCCCGGGGGGGGGGGGGGGGGGGGGCEGGGGGGGGGGGGGGGGDGCGGGGGGGGGGGGGGGGGGGGGGGGGGGGGGGGGGGGGGGGGGGGGGGGGGGGGGGGGGGGGGFGGGGGGGGGGCFFGGGGGGGGGGGGGGGG>FGGGGGGGGFGGGGFDFGFGGGCGGGFDEGGGGGGGGGFGCFGGGGGGGGDFFGGDEGGGGGGFGGGGGGGFGFGG@>ECGFGGEFGGFGDGGGGC>FC9*:*28CF7<8EG5FCFC:CFCEEGDCFC?C9<;CECECG=*;8CCC:FFGC28CFGCEC0<
@M01751:259:000000000-C669V:1:1102:7587:12949 1:N:0:AGAGTC
CCAGCTACGTCATCCCCACCTTCCTCCGGCTTATCACCGGCGGTTCCTTTAGAGTACCCAACTAAATGATGGTAACTAAAGGCGAGGGTTGCGCTCGTTGCGGGACTTAACCCAACATCTCACGACACGAGCTGACGACAGCCATGCAGCACCTGTGTTCCAGTCCCCGAAGGGAAGAAATCCATCTCTGGAAATCGTCCGGACATGTCAAACGCTGGTAAGGTTCTGCGCGTTGCTTCGAATTAAACCACATGCTCCACCGCTTGTGCAGGCCCCCGTCAATTCCTTTGAGTTTTAACCT
+
CCCCCGGGGGGGGGGGGGGGGGGGGGGGGGGGGGGGGGGGGGGGGGGGGGGGGGGGGGGGGGGGGGGGGGGGGGGGGGGGGGGGGGGGGGGGGGGGGGGGGCFGGGGGGGGGGGGGGG?FGGGGGD@FGCGGGGGGEGGGGGGGGGGGGGGGFGGGGGGGGGGGCFGGGCEGGGGGGGGFGGGGGGGGGGGGGGGGGGGGG7FGCGGE7EGGGGGGGGEFFGGGGGGGGGGG>CCEGDF8EFGGGGGGGGGGGGGGGGGDF8:CEGGGGGFGGGGGGGGGGGGGGGEGFGCEFFEGGFGF?
@M01751:259:000000000-C669V:1:1102:10597:13000 1:N:0:AGAGTC
CCAGCTACGTCATCCCCACCTTCCTCCGGTTTATCACCGGCAGTCTCCTTTGAGTTCCCGACCGAATCGCTGGCAACAAAGGATAAGGGTTGCGCTCGTTGCGGGACTTAACCCAACATTTCACAACACGAGCTGACGACAGCCATGCAGCACCTGTCTCACGGTTCCCGAAGGCACTAAGGCATCTCTGCCGAATTCCGTGGATGTCAAGAGTAGGTAAGGTTCTTCGCGTTGCATCGAATTAAACCACATGCTCCACCGCTTGTGCGGGCCCCCGTCAATTCATTTGAGTTTTAACCTT
+
CCCCCGGGGGGGGGGFGGGCFGGGGGGGGGGGGGGGGGGGGGGGGGGGGGGGGGGGGGGGGGGGGGGGGGGGGGG9FGGGGGGGGGFFGGGEGGGGGGGGFEGGFGGGGGGGGGGGGGGGGGGGGGGGGGGGGGGGGGGGGGGGGGGGGGGGCFGGGGCCCFGGGGGGGGGGGGG>FGGFEGGGGGGGGGGGGGGGGGGGG:EGGFGGGGGGGGGGGGGGGGGGGFGGGGGGEE8FCEEGGDGFGGFGFC>?CFEFGGGGGGDEGGGGGCGD>E=8/2;=GFGCCFGDFAFGGGCFC72<C
@M01751:259:000000000-C669V:1:1102:18226:13101 1:N:0:AGAGTC
TGGCTAAACAGGATTAGATACCCTGGTAGTCCACGCCGTAAACGATGTCGACTTGGAGGTTGTTCCCTTGAGGAGTGGCTTCCGGAGCTAACGCGTTAAGTCGACCGCCTGGGGAGTACGGCCGCAAGGTTAAAACTCAAATGAATTGACGGGGGCCCGCACAAGCGGTGGAGCATGTGGTTTAATTCGATGCAACGCGAAGAACCTTACCTACTCTTGACATCCACGGAATTCGGCAGAGATGCCTTAGTGCCTTCGGGAACCGTGAGACAGGTGCTGCATGGCTGTCGTCAGCTCGTGT
+
CCCCCGGGGGGGGGGGGGGGGGGGGGGGGGCFFFGGGGGGGGGGGGGDGGGGGGGGGFGGGGGGGGGGGGGFGFGGGGGGGGGGGGGGGGGGGGGGGGGGGGGGGGGGGGGGGGGGEGGGDGGGGGGGGFFGG9FFGGGGGGGGGGGGFGGGGGGGGGFGGGGGGGGGGGGGGGGGGFFGFGGGGGGGGGFGGGGGGGDCEGGG6FGGGGGGGGGFGGFGGGGG?EDEEGGGGGGGGGGCGFGGGGGEFEFGGGGGGGGG?EGGG>8EE7:;CFG?8?F@8++:FGC8<888CEGC8=5C:
@M01751:259:000000000-C669V:1:1102:9562:13114 1:N:0:AGAGTC
TGGCTAAACCGGATTAGATACCCTGGTAGTCCACACCGTAAACGTTGGGCGCTAGGTGTGGGACTCATTCCACGAGTTCCGTGCCGCAGCTAACGCATTAAGCGCCCCGCCTGGGGAGTACGGCCGCAAGGCTAAAACTCAAAGGAATTGACGGGGGCCCGCACAAGCGGCGGAGCATGCGGATTAATTCGATGCAACGCGAAGAACCTTACCAGGCCTTGACATGCAGAGAACTTTCCAGAGATGGATTGGTGCCTTCGGGAACTCTGACACAGGTGCTGCATGGCTGTCGTCAGCTCGT
+
CCCCCGGGGGGGGGGGGGGGGGGGGGGGGGGGGGGGGGGGGGGGGGGGGGGGGGGGGGGGGGGGGGGGGGGGGGGGGGGGGGGGGGGGGGG9FGGGGGGGGGGEGGGGGGGGGGGGGGGGGGGGGGGGGGGGGCGDGGFGGGCEGFGGGGGGGGGGGGGGGGGGGGGGGGGGGGGGGGGGGGGGGGGGGGGGGGGGGGGGDGGGGGGGGGGGGGGGGGGGGGGGGGGGGGGFGGGGGGGGGGGGGGGGGGGGGGGGGGGGGGC8FGGGGGFGGGFGC+AGGGGGGG>FGGGGGGGGGGGDC
@M01751:259:000000000-C669V:1:1102:10145:13193 1:N:0:AGAGTC
CCAGCTACGTCATCCCCACCTTCCTCCGGCTTATCACCGGCGGTTCCTTTAGAGTACCCAACTAAATGATGGTAACTAAACATAGGGGTTGCGCTCGTTGCGGGACTTAACCCAACACCTCACGGCACGAGCTGACGACAGCCATGCAGCACCTAGTTTCCTGTCCCGCAGGACGCATCCGTCTCTGGATGCTTCAGTAACTTTCAAGCCCGGGTAAGGTTCCTCGCGTATCATCGAATTAAACCACATGCTCCTCCGCTTGTGCGGGCCCCCGTCAATTCCTTTGAGTTTTAACCTTGCG
+
CCCCCGGGGGGGGGGGGGGGGGGGGFFGGGGGGGGGGGGGGGGGGGGFFGGGGGGGGGGGGGGGGGGGGGGGGDDFGGGGGGGGGGGGGGDGGGGGGGGGGGCG@FFGGGGGGGGGGCEBFGGGGGGGGGGGGFGGGGGGGDGGGG:FFGFGGFGFGGGGGGGGGGGG7FGGGGGGGGGGGGGGGGGGGGFGFGGGGGGGGGGGGGGFFGGEGGGGGGGGGGFGGGGGGGGGGGGFGGGFGGGF6EFFGC6CFGGGG5AECFCDGDCCEGCEGGGGGEGFGGGGGG?CGFGEGGGGFEFFC
@M01751:259:000000000-C669V:1:1102:29631:13384 1:N:0:AGAGTC
CCAGCTACGTCATCCCCACCTTCCTCCGGTTTGTCACCGGCAGTCTCCTTAGAGTGCCCACCATAATGTGCTGGTAACAAAGGACAAGGCTTGCGCTCGTTCCGGGACTTAACCCAACATCTCACGACACGAGCTGACGACAGCCATGCAGCCCCTGTCTCTGAGTTCCCGAAGGCACCAATCCATCTCTGGAACATTCTCAGCATGTCAAGTCCAGGTAAGGTTCTTCGCGTTGCTTCGAATTAAACCACATGCTCCACCGCTTTTTCGGCCCCCCGCAAATTCCTTTGCGTTTTAACCT
+
CCCCCGGGGGGGGGGCGFGGGGGFFC<F7@C@;C@FFD;7C@+CC<FCFC9,CCEFFFFCF7FCF9,,<,<,<<CFDF,CD<C8<@@<F,CF>FEDGG7C@=F7C+CFGF9EAAFCF+B8F<F9?<FCCF+>8:+BFFCCEGEDFG<>EF=,,3CDCA,33@3E,EF<F9:CC:*@FB7FGDCEFFGFF;CG?C,,,@D@,@CFGG?CFE;777<;:F7<F<,<79FCC@FFFCCEC:F4<++:EB9FFF5*<++CC8EC*58*C*+++*:/;*:C:***2*++<+202++*1/:C<FG9+
@M01751:259:000000000-C669V:1:1102:3774:13397 1:N:0:AGAGTC
TGGCTAAACAGGATTAGATACCCTGGTAGTCCACGCCGTAAACGATGTCGACTTGGAGGTTGTTCCCTTGAGGAGTGGCTTCCGGAGCTAACGCGTTAAGTCGACCGCCTGGGGAGTACGGCCGCAAGGTTAAAACTCAAATGAATTGACGGGGGCCCGCACAAGCGGTGGAGCATGTGGTTTAATTCGATGCAACGCGAAGAACCTTACCTACTCTTGACATCCACGGAATTCGGCAGAGATGCCTTAGTGCCTTCGGGAACCGTGAGACAGGTGCTGCATGGCTGTCGTCAGCTCGTGT
+
CCCCCGGGGGGGGGGGGGGGGGGGGGGGGGGGGFGGGGGGGGGGGGGGGGGCGGGGDGGGGGGGGGFGGGGGGGGGGGGGGGGGGGGGGGGGDGGGGGGGGGGGGGFGGEGGCEGGEGGGGGGGGGGGGGGGGGGGGGGGGGGGGGGGGGGGGGGGGGGGGGGGCGEGGGGFGGGFGGGGFGGGGGGFG?EFGGGFGGEDGGGGGG>EFFGFGFEGGFFFGGGGGGGGDGGGGCGFDGGGGGCFGGGGGCCCGCFGFC88EGGGGG>FGGGGGGGGGFF?89CFFGGG@CF588@CEEGDA
@M01751:259:000000000-C669V:1:1102:10611:13412 1:N:0:AGAGTC
CCAGCTACGTCATCCCCACCTTCCTCCGGTTTATCACCGGCAGTCTCCTTAGAGTGCCCACCATAACGTGCTGGTAACTAAGGACAAGGGTTGCGCTCGTTACGGGACTTAACCCAACATCTCACGACACGAGCTGACGACAGCCATGCAGCACCTGTGTCAGAGTTCCCGAAGGCACCAATCCATCTCTGGAAAGTTCTCTGCATGTCAAGGCCTGGTAAGGTTCTTCGCGTTGCTTCGAATTAAACCACATGCTCCACCGCTTGTGCGGGCCCCCGTCAATTCATTTGAGTTTTAACCT
+
CCCCCGGGGGGGGGGGGGGGGGGGGGGGGGGGGGGGGGGGGGGGGGGGGGGGGGGGGGGGGGGGGGGGGGGGGGGGGGGGGGGGGGGGGGGGGGGGGGGGGGGGGGGGGGGGGGGGGGGGGCFGGGGGGGGGGGGGGGGFGGGGGGGGGGGGGGGGGGGGGGGGGGGGGGGGDFGGFGGGGGGGGFGGGGGGFFF7FGGGGGFGGG9>FFCCFFGGGGGGFGFGFFGGG@CCC=FFGFC@FFFGFGGGGGGGG9+<EFFGGEEGGGGD9:EGGGGGGGGGDGGGGFGCGF+;9CFGGGGC?
@M01751:259:000000000-C669V:1:1102:21528:13460 1:N:0:AGAGTC
CCAGCTACGTCATCCCCACCTTCCTCTCCGTTTGCACGGGCAGTCTGTTTAGAGTCCCCATCATTACATGCTGGCAACTAAACATAGGGGTTGCGCTCGTTGCGGGACTTAACCCAACACCTCACGGCACGAGCTGACGACAGCCATGCAGCACCTAGTTTCCTGTCCCGAAGGACTGATCTATCTCTAGATCATTCAGTAACTTTCAAGCCCGGGTAAGGTTCCTCGCGTATCATCGAATTAAACCACATGCTCCTCCGCTTGTGCGGGCCCCCGTCAATTCCTTTGAGTTTCACCCTTG
+
CCCCCGGGGGGGFGGGGGGEFGGGGGGGGGGGGGGGGGGGGGGGGGGGGGGGGGGGFGFGGGGGGGGGGGGGGGGGGGGGGGGGGGGGGGGGGGGGGGGGGGGGGGGGGGGGGGGGGGGGGGGFFGGGGGGGGGGGGGGGGGG8FFGGGGGGGGGGGGGGGGGGGGGFGGGGGGGGGGGFGCGGFGGGGGGGGGGGGGGGGGGGGGGGGGGEGGGGGGGGGGGGFCCEGGGGG@FG:<FGFFGGGC8FGGGCFEFF:CFGGGGGGF7EGGGGGGGGGDGGGG@EFFGFFGCEGGGCFFGF*
@M01751:259:000000000-C669V:1:1102:26256:13491 1:N:0:AGAGTC
TGGCTAAACAGGATTAGATACCCTGGTAGTCCACGCCGTAAACGATGTCGACTTGGAGGCTGTTTCCTTGAGAAGTGGCTTCCGGAGCTAACGCGTTAAGTCGACCGCCTGGGGAGTACGGCCGCCAGGTTAAAACTCACATGAATTGACGGGGGCCCGCCCAAGCGGTGGAGCATGTGGTTTAATTCGATGCAACGCGAAGAACCTTACCTGGCCTTGACATCTAGAGAACTTAGCAGAGATGCTTCGGTGCCTTCGGGAAATCTGAGACAGGTCATGCATGGCTGTGGTCCGCTCGTGT
+
BCC9-;EFDFF8E@FFFGFFGFGGGGGFEFFEGAFGGGFE7FFFGGFGDG8:CFGFCGGE@EGFCGFGGC<,C6,CFCCC@DEE+6@FE<FF,>F@C:<EC<?FCEGGGFGC@BC44,<FGG+=7+>:DBFA9<,BB,C,BB,,E,BB<EFEGGGDGDGG*1CGFGG<8<:C<8<,>8<CB77C9<:CC9:F:CGFGG8CCE>C8;E:EFGFC5@FCC6<FF99++3@CGGCFF++<<@CGFG@++2+:8E58;<+<C88>58C<+<C+9+*A*0+++0++3+*/2**+*26+:CE**/::
@M01751:259:000000000-C669V:1:1102:24423:13560 1:N:0:AGAGTC
TGGCTAAACAGGATTAGATACCCTGGTAGTCCACGCCGTAAACGATGTCGACTTGGAGGTTGTTCCCTTGAGGAGTGGCTTCCGGAGCTAACGCGTTAAGTCGACCGCCTGGGGAGTACGGCCGCAAGGTTAAAACTCAAATGAATTGACGGGGGCCCGCACAAGCGGTGGAGCATGTGGTTTAATTCGATGCAACGCGAAGAACCTTACCTACTCTTGACATCCAGAGAACTTAGCAGAGATGCTTCGGTGCCTTCGGGAACTCTGAGACAGGTGCTGCATGGCTGTCGTCAGCTCGTGT
+
CCCCCGFFF<ECEFGGGGDFGEFFGGGDFGFCECCFFGFGGFGGGGGFFGGEGDFF8FGEGGGFFG9FDE<@F,BFGG7<FFDFDGGGGG9FGGGDGDGG9C?CGGEEGEGGGDFCGGCEECCCEC7@FFFGCFFFGFDGDFGF9DDFFCFGGGGGDGGG7<F:ACCCF7CFGFFFFF9F<FGGGGG97B9BCGGGGGGGE>EF8@EGE6CGGGGGFFCCF?FFFEFC8CCCF:@?F?E0CCFE?CFGG5CEGGGGGFGC>E>FGFGGGFG@;;CFGGGGGGGG5EEFGGGFGD8CFECC7
@M01751:259:000000000-C669V:1:1102:9571:13648 1:N:0:AGAGTC
TGGCTAAACAGGATTAGATACCCTGGTAGTCCACGCCCTAAACGATGTCTACTAGTTGTCGGGTCTTAATTGACTTGGTAACGCAGCTAACGCGTGAAGTAGACCGCCTGGGGAGTACGGTCGCAAGATTAAAACTCAAAGGAATTGACGGGGACCCGCACAAGCGGTGGATGATGTGGATTAATTCGATGCAACGCGAAAAACCTTACCTACTCTTGACATCCACGGAATCTGGCAGAGATGCCTTAGTGCCTTCGGGAACCGTGAGACAGGTGCTGCATGGCTGTCGTCAGCTCGTGTT
+
CCCCCGGGGGGGGGGGGGGGGGGGGGGGGGGGGFGGGGGGGGGGGGGGGGGGGGGGGGGGGGGGGGGGGGGGGGGGGGGGGGGDGGGGFEGGGGGGGGGGGGGGGGGGGGGGGGGGGGGGGGGGGGGGGGGGGGGGGGGGGGGFGGGGGGGGGGGGGGGGGGGGGGGGGGGGGGGGGGGGGGGGGGGGGGGGGGGGGGGGGFGGFGGFFGGGGGGGGGGGGGGGGGGGGGGFGGGGGGCGGGGGGGGGGGGGGGGGGGGGGGGDCCGGGGFGGGGGGGGGFGGGFGGFGFGGGGGGGGGGF
@M01751:259:000000000-C669V:1:1102:7601:13744 1:N:0:AGAGTC
TGGCTAAACAGGATTAGATACCCTGGTAGTCCACACCGTAAACGTTGGGCGCTAGGTGTGGGACTCATTCCACGAGTTCCGTGCCGCAGCTAACGCATTAAGCGCCCCGCCTGGGGAGTACGGCCGCAAGGCTAAAACTCAAAGGAATTGACGGGGGCCCGCACAAGCGGCGGAGCATGCGGATTAATTCGATGCAACGCGAAGAACCTTACCTAGGTTTGACATACGCCAGAAGCCTCTGGAGACAGAGGTCTCTTTGGACACTGGTGTACAGGTGGTGCATGGCTGTCGTCAGCTCGTG
+
CCCCCGGGGGDGGGGGGGGGGGGGGGGGGGGGGGGGGGGGGGGGGGGGGGGGGGGGGGGGGGGGGGGGGGGGGGGGGGGGGGGGGGGGGGGGGGGGGGGGGGGGGGGGGGGGGGGGGGGGGGGGGGGGGGGGGGGGGGGGGEFFGGGGFGGGGGGGGGGGDEEFGGGGGGGGGGGGGGGGGGGGGGGGGGGGGGGGGGGGGGGGGGGGGGGGGGFGGGGGGGGGGGGGGGGGGFGGGFGGGGGEGGGGGGGGFGGGGFG6@GGGGGGGGGGGGGGGGGGGGFGEFFGGGGGGGGDGCFDG=
@M01751:259:000000000-C669V:1:1102:22513:13858 1:N:0:AGAGTC
CCAGCTACGTCATCCCCACCTTCCTCCGGTTTGTCACCGGCAGTCTCCTTAGAGTGCCCACCATAACGTGCTGGTAACTAAGGACAAGGGTTGCGCTCGTTACGGGACTTAACCCAACATCTCACGACACGAGCTGACGACAGCCATGCAGCACCTGTGTCTGAGTTCCCGAAGGCACCAATCCATCTCTGGAAAGTTCTCAGCATGTCAAGGCCAGGTAAGGTTCTTCGCGTTGCTTCGAATTAAACCACATGCTCCACCGCTTGTGCGGGCCCCCGTCAATTCATTTGAGTTTTAACCT
+
CCCCCGGGGGGGGGGGGGGGGGGGGGGGGGGGGGGGGGGGGGGGGCGGGGGGGGGGGGGGGGFFGFGGGGGGGGGGGGGGGGGGGGGGGGGGGGGGGGGGGFGGGGGGGGGGGGGGGGGGGGGGGGGGGGEEEGGGGGGEECFGGGGGGGGGGGGGGFGGGGGGGGGGGGGGGGGGGGFGGGGGGGGFGGFGGGGGGGGGGGGGGGFFGGGGDFGGGGGGGGGGFFGGCFGGGGGGGGGGGEC@FGFFGGGGGGGCGGCGGEGEECG?EGGEC:?EGGEEC5<CC@CEGGD5AFFFCCF?E
@M01751:259:000000000-C669V:1:1102:27232:13904 1:N:0:AGAGTC
TGGCTAAACAGGATTAGATACCCTGGTAGTCCACCCCGTAAACGTTGGGAACTAGTTGTGGGGTCCATTCCACGGATTCCGTGACGCAGCTAACGCATTAAGTTCCCCGCCTGGGGAGTACGGCCGCAAGGCTAAAACTCAAAGGAATTGACGGGGACCCGCACAAGCGGCGGAGCATGCGGATTAATTCGATGCAACGCGAAGAACCTTACCAAGGCTTGACATATAGAGGAAACGGCTGGAAACAGTCGCCCCGCAAGGTCTCTATACAGGTGGTGCATGGTTGTCGTCAGTCCGTGTC
+
CCCCCGGGGGGGGGGGGGGGGCGGGGGGFFGGGGG7FFEGGGCGFEFGGGGGGGGGGGFGGGGGGGGGGEFGGGDGGGGFGFGGGGGGGGFGGGGGGGGGGGGGGGGGGGGGGGGGECGGD7FFGGGGEEGDDFFFGGGGG=DA8DFC,=FGGGGEGGGDFGG*@FCDFGGGGGGEGDFEGGGG@EFGG,<FCG:>FA?58EGGGGGGGGFGFGCGGGGDEFCFGFF0+<CFGGGFGCE8CCGFG?FGGG>8CEGGGCCEG<0030AF<+:CFGFC8EFFF9C:7:;C>A5;8++2/**0*
@M01751:259:000000000-C669V:1:1102:5082:13931 1:N:0:AGAGTC
TGGCTAAACAGGATTAGATACCCTGGTAGTCCACGCCGTAAACGATGTCGACTTGGAGGTTGTTCCCTTGAGGAGTGGCTTCCGGAGCTAACGCGTTAAGTCGACCGCCTGGGGAGTACGGCCGCAAGGTTAAAACTCAAATGAATTGACGGGGGCCCGCACAAGCGGTGGAGCATGTGGTTTAATTCGATGCAACGCGAAGAACCTTACCTACTCTTGACATCCACGGAATTCGGCAGAGATGCCTTAGTGCCTTCGGGAACCGTGAGACAGGTGCTGCATGGCTGTCGTCAGCTCGTGT
+
CCCCCGGGGGGGGGGGGGGGGGGGGGGGGGGGGGGGGGGGGGGGGGGGGGGGDFGFFFGGGGGGGGGGGGGGGGGGGGGGGGGGGGGGGCFFGDGFGGGDGGGGGGGGGGGGGEE>FFGGGGGGGGGGGGGGGGGGCGGFGGGAFFGGGAEFGGGGGD@EEGGGGGGGGGGGGGGGGGGGCDGGGGGFGGGGGGGGGGGGGGGGGGGGGGEGGGGGGGGGGGGGGGGGGGGGGGGCDGGGGGGGG6CGGGGGGGGF6;CCEDFFD858?EGG?CCFGC?FCGGGGGGGGGGFEEF9CEEFF
@M01751:259:000000000-C669V:1:1102:14434:13948 1:N:0:AGAGTC
CCAGCTACGTCATCCCCACCTTCCTCCGGTTTATCACCGGCAGTCTCCTTTGAGTTCCCGACCGAATCGCTGGCAACAAAGGATAAGGGTTGCGCTCGTTGCGGGACTTAACCCAACATTTCACAACACGAGCTGACGACAGCCATGCAGCACCTGTCTCACGGTTCCCGAAGGCACTAAGGCATCTCTGCCGAATTCCGTGGATGTCAAGAGTAGGTAAGGTTCTTCGCGTTGCATCGAATTAAACCACATGCTCCACCGCTTGTGCGGGCCCCCGTCAATTCATTTGAGTTTTAACCTT
+
CCCCCGGGGGGGGGGGGGGGGGGGGGGGGGGGGGGGGGGGGGGGGFGGGGGGGGGGGGGGGGGGGGFGGGGGGGGGGGGGGGGGGGGGGGGGGGGGGGGGGDGGGGGGGGFGFGGGGGGGGGGGGGGGDEEEGCFGGGGGGGGGGGGGGGGGGGGGGGGGGGGGGGGEGGGGGGGGGGGGGGGGGGGGGGGGGGGGGGGGGGGGGGGGGGGECGGGGGGGGGFGGGGGGGGGGEGGGGGGFDFFGGGCFGGFCE?:FGGGGGGCFGGGDGGGEEGGGEECG7FGGGFGC?FFGGGFGGGGF
@M01751:259:000000000-C669V:1:1102:17417:13957 1:N:0:AGAGTC
TGGCTAAACAGGATTAGATACCCTGGTAGTCCACGCCGTAAACGATGTCAACTAGCCGTTGGAATCCTTGAGATTTTAGTGGCGCAGCTAACGCATTAAGTTGACCGCCTGGGGAGTACGGCCGCAAGGTTAAAACTCAAATGAATTGACGGGGGCCCGCACAAGCGGTGGAGCATGTGGTTTAATTCGAAGCAACGCGAAGAACCTTACCAGGCCTTGACATGCAGAGAACTTTCCAGAGATGGATCGGTGCCTTCGGGAACTCTGACACAGGTGCTGCATGGCTGTCGTCAGCTCGTGT
+
CCCCCGGGGGGGGGGGGGGGGGGGGGGGGGGGGGGGGGGGGGGGGGGGGGGGGGGGGGGGGGGGGGGGGGGGGGGGGGGGGGGGGGGGGGGGGGGGGGGGGGGGGGGGGGGGGGGGGGGGGGGGGGGGGGGGGGGGGGGGGGGFGGGGGGGGGEGG@FGGGGGGGGGGDGGEGGGGGGGGG>FGGGGGGGGGGGGGGGGGGGGGGGGGGGGGGGGGGGGGGGGGGGGGGGGGGGGGGGGGGFGGFFGGGGGGGGGFCGGGGGGGGGGGGGGGGGGGGGGGGGFFGFGGFGGGGGGFFGEC5
@M01751:259:000000000-C669V:1:1102:27276:13977 1:N:0:AGAGTC
CCAGCTACGTCATCCCCACCTTCCTCCGGTTTATCACCGGCAGTCTCCTTTGAGTTCCCGACCGAATCGCTGGCAACAAAGGATAAGGGTTGCGCTCGTTGCGGGACTTAACCCAACATTTCACAACACGAGCTGACGACAGCCATGCAGCACCTGTCTCAGAGTTCCCGAAGGCACCAAAGCATCTCTGCTAAGTTCTCTGGATGTCAAGGCCAGGTAAGGTTCTTCGCGTTGCATCGAATTAAACCACATGCTCCACCGCTTGTGCGGGCCCCCGTCAATTCATTTGAGTTTTAACCTT
+
CCCCCGGGGGGGGGGGGGGGGGGGGGGGGGGGGGGGGGGGGGGGGGGGGGGGGGGGGGGGGGGGF8FFFGGDGGGGGGGGG8AEGGEFGGGGGGGGGGGGCCEFGGGFGG9?FGGGGGGGGGGGGGGGGGGGGGGGGFGGGGGG7FGDGGGGGGGGGGGGFFG9F;@FFGDGCEGGGCCEGFFGGGCGG9FGGGGGCFFE@@7CF<FGGGGCFE@GFFGC9FCGGGGGFGCEEEG@72*;@CFGGGG*/;EGFGFGGF6F:8CC8@+AECECEGGEEEEE5A:CFGGG+@8CC?FF?FGGG
@M01751:259:000000000-C669V:1:1102:16491:14002 1:N:0:AGAGTC
TGGCTAAACAGGATTAGATACCCTGGTAGTCCACGCCGTAAACGATGTCAACTAGCCGTTGGAATCCTTGAGATTTTAGTGGCGCAGCTAACGCATTAAGTTGACCGCCTGGGGAGTACGGCCGCAAGGTTAAAACTCAAATGAATTGACGGGGGCCCGCACAAGCGGTGGAGCATGTGGTTTAATTCGATGCAACGCGAAGAACCTTACCTGGCCTTGACATCCACGGAATTCGGCAGAGATGCCTTAGTGCCTTCGGGAACCGTGAGACAGGTGCTGCATGGCTGTCGTCAGCTCGTGT
+
CCCCCGGGGGFGGGGGGGGGGGGGGGGGGGGGGGGGGGGGGGGGGGGGGGGGGGGGGGGGGGGGGGGGGGGGGGGGGGGGGGGGGGGGGGGGGGGGGGGGGGGGGGGGGGGGGGGGGGGGGGGGGGGGGGGGGGGGGGGGGGGGGGGGGGGGGGGGGGGGGGGGGGGGGGGGGGGGGGGGGGGGGGGGGGGGGGGGGDGFGGGGGGGGGGGGGGGGGGGGGGGGFGGGGGGGGGGFGGGGGGGGGGGGGGGGGGGGGGGGGGGGGGGGGGGGGGGGGGGGGGGGGGGGGGGGGGGEGGGF5
@M01751:259:000000000-C669V:1:1102:13193:14011 1:N:0:AGAGTC
TGGCTAAACAGGATTAGATACCCTGGTAGTCCACGCCGTAAACGATGTCAACTAGCCGTTGGAATCCTTGAGATTTTAGTGGCGCAGCTAACGCATTAAGTTGACCGCCTGGGGAGTACGGCCGCAAGGTTAAAACTCAAAGGAATTGACGGGGACCCGCACAAGCGGCGGAGCATGCGGATTAATTCGATGCAACGCGAAGAACCTTACCAAGGCTTGACATATACGAGAACGGGCCAGAAATGGTCAACTCTTTGGACACTCGTAAACAGGTGGTGCATGGTTGTCGTCAGCTCGTGTC
+
CCCCCGGGGGGGGGGGGGGGGGGGGGGGGGGGGGGGGGGGGGGGGGGGGGGGGGGGGGGGGGGGGGGGGGGGCGGGGGGGGGGGGGGGGGGGGGGGGGGGGGCGGGGGGGGGGGGGGGGGGGGGGGGGGGGGGGGGGGGGGGFFFCFEFGGGGGGGGGGGGGGGGGGGGGGGGGGGGGGG*1CFFGGGGGGFGGGGGGGGGGGFGGGGGGGGGGGGGGGGGGGGFGGGGGGG6ECEEEGGFGGGGGFGGGGGGGGGGGGGGGGGGGGGGGDGGDGGG5CCFGGGFGGGGGGGGGFGGEF5*
@M01751:259:000000000-C669V:1:1102:13874:14078 1:N:0:AGAGTC
TGGCTAAACCGGATTAGATACCCTGGTAGTCCACGCCGTAAACGATGTCGACTTGGAGGCTGTTTCCTTGAGAAGTGGCTTCCGGAGCTAACGCGTTAAGTCGACCGCCTGGGGAGTACGGCCGCAAGGTTAAAACTCAAATGAATTGACGGGGGCCCGCACAAGCGGTGGAGCATGTGGTTTAATTCGATGCAACGCGAAGAACCTTACCTGGCCTTGACATCCACGGAATTTGGCAGAGATGCCTTAGTGCCTTCGGGAACCGTGAGACAGGTGCTGCATGGCTGTCGTCAGCTCGTGT
+
CCCCCGGGGGC@+8@<<FFGGD@@@8CFDE@DFFG>F@@@EFGE+CFFCGGGD:@@<<:,@EFCC969CC9FCCF<F,@CFF<@FC7F=FF<@EEEFGGFGGGGDGECFEGDGGDGCFFGEDEGEGEEGDEGGGGGE<BFGGGGGGGEF<:EGDDGFGG>FGGGFGEF<@7FGCCFGEFFGGGGGCCC7CFFGGFGGGE*:CECFGGFGGEFFGFGGGCFGFG?EGG8***;CGCC6<C@/;@CFGEC6EGFGGFFGC8>/CGGEG*;?@+*0;++3AFCGGGEG?CC6CC/;:C@GEE=*
@M01751:259:000000000-C669V:1:1102:4608:14158 1:N:0:AGAGTC
CCAGCTACGTCATCCCCACCTTCCTCCGGTTTATCACCGGCGGTTCCTTTAGAGTACCCACCATAACGTGCTGGTAACTAAGGACAAGGGTTGCGCTCGTTACGGGACTTAACCCAACATCTCACGACACGAGCTGACGACAGCCATGCAGCACCTGTGTCAGAGTTCCCGAAGGCACCGATCCATCTCTGGAAAGTTCTCTGCATGTCAAGGCCTGGTAAGGTTCTTCGCGTTGCTTCGAATTAAACCACATGCTCCACCGCTTGTGCGGGCCCCCGTCAATTCATTTGAGTTTTAACCT
+
CCCCCGGGGGGGGGGGGGGGGGGGGGGGGGGGGGGGGGGGGGGGGGGGGGGGGGGGGGGGGGGGGGGGGGGGGGGGGGGGGGGGGGGFFGGGGGGGGGGGGGGGGGGGGGGGGGGGGGGGGCGGGGGGGGGGGGGGGGGGGGGGGGGGGGGGGGGGGGGGGGGGGGGGGGGGGGGGGGGGGGGGGGG@FCAFGGGGGGGGGGGGGGGGGGGFFGGFGGCFGGDBFFGGGGGGGGCEGGGEGGGGGGGGGGGGFFFCFC?FGEGEGGC<ECGEDGGGGGGGGCCGGGGGGGFGGGGGGGGGF
@M01751:259:000000000-C669V:1:1102:4912:14216 1:N:0:AGAGTC
TGGCTAAACAGGATTAGATACCCTGGTAGTCCACGCCGTAAACGATGAATGCCAGCCGTTGGCCTGCTTGCAGGTCAGTGGCGCCGCTAACGCATTAAGCATTCCGCCTGGGGAGTACGGTCGCAAGATTAAAACTCAAAGGAATTGACGGGGGCCCGCACAAGCGGTGGAGCATGTGGTTTAATTCGAAGCAACGCGCAGAACCTTACCATCCCTTGACATGGCATGTTACCTCGAGAGATCGTGGATCCTCTTCGGAGGCGTGCACACAGGTGCTGCATGGCTGTCGTAAGCTCGTGTC
+
CCCCCGGGGGEGFFCCGGGGGCFGGGGGGGGGFGEGGGGEGGGGGGGGGGCEGGGGGGGGGGGGGGGFGGGGGGGGGGGGGGGGGGGGGGGGGGGGGGGGGGFGFFGGGGGGGGGGGGGGGGGGGGGCGGFFGGGGGF?F?EAEFGGGGGGGEGGGGGG>FEGGGGGCFGFGGCFFFGGGGGGGGGGGGGGDGGGGGGGGGGGGGGGGGGGGGGGGGFFGGGGGGGG8CGGGGGFEGEFEGCGG0@;:CFGGGGGGGGGGGGGGGGGGGGGG5:<CFGGGDF8*;803AC/08<EFEGGG6
@M01751:259:000000000-C669V:1:1102:18799:14220 1:N:0:AGAGTC
TGGCTAAACAGGATTAGATACCCTGGTAGTCCACGCCCTAAACGATGATAACTCGATGTTAGCGATATACAGTTAGCGTCTTAGCGAAAGCGTTAAGTTATCCACCTGGGGAGTACGCCCGCAAGGGTGAAACTCAAAGGAATTGACGGGGGCCCGCACAAGCGGAGGAGCATGTGGTTTAATTCGATGATACGCGAGGAACCTTACCCGGGCTTGAAAGTTACTGAATGATCTAGAGATAGATCAGTCCTTCGGGACAGGAAACTAGGTGCTGCATGGCTGTCGTCAGCTCGTGCCGTGG
+
CCCCCGGGGGGGGGGGGGGGGGGGGGGGGGGGGGGGGGGGGGGGGGGGGGGGGGGGGGGGGGGGGGGGGGGGGGGGGGGGGGGGGGGGGGGGGGGGGGGGGGGGGGGGGGGGGGGGGGGGGGGGGGGGGGGGGGGGGGGGGGGGGGGGGGGGGGGGGGGGGGGGGGGGGGGGGGGGGGGGGGGGGGEEGGGGGGGGGGGGGGGGGGGGGGGGGGGGGGGGGGGGGGGGGGGGGGGDGGGFGGGGGGGG?FGGGGDGEEGGFFGGGGGGGGGGFFGFGGGGGGGGGGGGGGGGGEGGGG5=*
@M01751:259:000000000-C669V:1:1102:13371:14251 1:N:0:AGAGTC
TGGCTAAACAGGATTAGATACCCTGGTAGTCCACGCCGTAAACGATGTCGACTTGGAGGTTGTTCCCTTGAGGAGTGGCTTCCGGAGCTAACGCGTTAAGTCGACCGCCTGGGGAGTACGGCCGCAAGGTTAAAACTCAAATGAATTGACGGGGGCCCGCACAAGCGGTGGAGCATGTGGTTTAATTCGATGCAACGCGAAGAACCTTACCTACTCTTGACATCCAGAGAACTTAGCAGAGATGCTTTGGTGCCTTCGGGAACTCTGAGACAGGTGCTGCATGGCTGTCGTCAGCTCGTGT
+
CCCCCGGGGGGGGGGGGGGGGGGGGGGGGGGGGGGGGGGGGGGGGGGGGGGGGGGGGGGGGGGGGGGGGGGGGGGGGGGGGGGGGGGGGGGGGGGGGGGGGGGGGGGGGGGGGGGGGGGGGGGGGGGGGGGGGGGGGGGGGGFGGGGGGGGGGGGGGGGGGGDGGGGGGGGGGGGGGFGGGGGGGGGGGGGGGGGGGGGGGGGGGGGGGGGGGGGGGGFFGGGGGGGGGGGGGGGGFGGCCFCFGGGGGGGGGGGGGGGGGGGGGGGGGGGFDGGGGGGGGGGGGGGGGGGGGGGFFEGG7
@M01751:259:000000000-C669V:1:1102:27557:14274 1:N:0:AGAGTC
CCAGCTACGTCATCCCCACCTTCCTCCGGTTTGTCACCGGCAGTCTCCCTAGAGTGCCCAACTAAATGCTGGCAACTAAGGATAGGGGTTGCGCTCGTTGCGGGACTTAACCCAACATCTCACGACACGAGCTGACGGCAACCATGCACCACCTGTCACCATTGTCCCCGAAGGGAAAACTTGATCTCTCAAGCGGTCAATGGGATGTCTAGAGTTGGTAAGGTTCTTCGCGTTGCTTCGAATTAAACCACATACTCCACTGCTTGTGCGGGTACCCGTCAATTCCTTTGAGTTTCAGTCT
+
CCCCC-CFCEFCDGE8FFG;CFEFDCFGGGGGGC9FAFGGDGE@C@FGFGFFCFDCFDCEF@CFFEFF,CF<F,FDDGGFCE@FFF8CFGGCFGGGGG7FGGGEGGFGGCFF==FFFGF9,8?FECGGGEGGGF,BF+>=+3BFGGG?FFDGG,>FFGGGC9EF@FE:FCG::FCCGGGGG9A:>=ACFGGACCFE@C:,<BCF7<7C,,?<?F:CEC:,>:FCFCFF9:7<EGEC?+38E>C>CFF78CFGC0:FFGFGG89E?9FEFGEC8*<++/AEG*<CEGFCGCC5+<9C7?93A
@M01751:259:000000000-C669V:1:1102:10763:14310 1:N:0:AGAGTC
CCAGCTACGTCATCCCCACCTTCCTCCGGTTTATCACCGGCAGTCTCCTTTGAGTTCCCGACCGAATCGCTGGCAACAAAGGATAAGGGTTGCGCTCGTTGCGGGACTTAACCCAACATTTCACAACACGAGCTGACGACAGCCATGCAACACCTGTCTCACGGTTCCCGAAGGCACTAAGGCATCTCTGCCGAATTCCGTGGATGTCAAGAGTAGGTAAGGTTCTTCGCGTTGCATCGAATTAAACCACATGCTCCACCGCTTGTTCGGGCCCCCGTAAATTCATTTGAGGTTTAACCTT
+
CCCCCGGGGGF;FGGFEFF@E<FCFGFDCFFDGGGGGF@CGGEFGC9FEFFGGGGF@@FGGGD@FG@GFGGGDFFEFFAFF8EDFFF9CCEFGEDECEGG8F7CFGGGGGFFFEEF:=DDAFGGGGDC:=BC7CFG?CC@+@CFCFGGG,@FFE:FFGA;@FC<FGC8FEGGE:FFE<FGG7:ECG,<F@GCCEEECFGCBGGD9,2?AF9BCFFF:FFGGFCEBCE<:8*8?C59@<?CFGGGGGC*CFFFFCFFG+;C5/:/;C+<;CC*?EEE8:***<CFGCFD:C8*3@FCCGGGG
@M01751:259:000000000-C669V:1:1102:6350:14312 1:N:0:AGAGTC
TGGCTAAACCGGATTAGATACCCTGGTAGTCCACGCCGTAAACGATGTCAACTAGCCGTTGGAATCCTTGAGATTTTAGTGGCGCAGCTAACGCATTAAGTTGACCGCCTGGGGAGTACGGCCGCAAGGTTAAAACTCAAATGAATTGACGGGGGCCCGCACAAGCGGTGGAGCATGTGGTTTAATTCGAAGCAACGCGAAGAACCTTACCAGGCCTTGACATGCAGAGAACTTTCCAGAGATGGATCGGTGCCTTCGGGAACTCTGACACAGGTGCTGCATGGCTGTCGTCAGCTCGTGT
+
CCCCCGGGGGGGECGGFGGGGGGGGGGGGGGGGGGGGGGGGGGGGGGGGGGGGGGGGGGGGGGGGGGGFGGGFFGGGGGGGGGGGGGGGGGGGGGGFGGGGGGGGGGGGGGGGGGGGGGGGGGGGGGGGGGGGGGFFGGFGCFFDGGGGGGGGCEGGGGGGGGGG7CFCFEFFGFFF9FFF>7?FGGGGGGGGFG+=FEEGGGGGGGGGGGGGGGGFGGGGGGFDGGGGGGFGGGGGGGGG*9CDFFGGGG55@FFGC8?>E>FGGGGGFGGGGGGGFCFGGCFCFGGCCCFFEECGC=*:
@M01751:259:000000000-C669V:1:1102:27295:14352 1:N:0:AGAGTC
CCAGCTACGTCATCCCCACCTTCCTCCGGTTTATCACCGGCAGTCTCCTTTGAGTTCCCGACCGAATCGCTGGCAACAAAGGATAAGGGTTGCGCTCGTTGCGGGACTTAACCCAACATTTCACAACACGAGCTGACGACAGCCATGCAGCACCTGTCTCACGGTTCCCGAAGGCACTAAGGCATCTCTGCCGAATTCCGTGGATGTCAAGAGTAGGTAAGGTTCTTCGCGTTGCATCGAATTAAAACACATGCTCCACCGCTTGTGCGGGCCCCCGTCAATTCATTTGAGTTTTAACCTT
+
CCCCCGGGGFGGGGFGGGGGGGGGGGG7CGGGGGGGGGGGGGGGGGGGGGGGEGFGGGGGGGGGC@BCFFGEGGAFFFCGFGGGCGGGGGGGGFCCEGGFGGGD@CFFFFGGFGGGGGGGGGF9FFFGGGCGGGGGGGGGEGGCEGAFGFGGGGGGFGGGGGGGCFGGGGGGGGGGGGDGFBCGGGGGGGGFGGDEGGGGGC::FFGFF<FGCFDGGGGGGGGGGGGGF>*:C5CCFGGG6FGDCF+<CGGG+A@FGFFG58>EC;8?EG58EGEGEC=589FG+A7<A9:CF?F7EGCFG
@M01751:259:000000000-C669V:1:1102:22036:14377 1:N:0:AGAGTC
CCAGCTACGTCATCCCCACCTTCCTCCGGTTTGTCACCGGCAGTCTCCTTAGAGTGCCCACCATAATGTGCTGGTAACTAAGGACAAGGGTTGCGCTCGTTACGGGACTTAACCCAACATCTCACGACACGAGCTGACGACAGCCATGCAGCACCTGTGTCTGAGTTCCCGAAGGCACCAATCCATCTCTGGAAAGTTCTCAGCATGTCAAGGCCAGGTAAGGTTCTTCGCGTTGCTTCGAATTAAACCACATGCTCCACCGCTTGTGCGGGCCCCCGTCAATTCATTTGAGTTTTAACCT
+
CCCCCGGGGGGGGGGGGGGGGGGGGGGGGGGGGGGGGGGGGGGEGGGGGGGGGGGGGGGGGGGGGGGGGGGGGGGGGGGGGGGGGGGGGGGGGGGGGGGGGGGGGGGGGGGGGFGGGGGGGGGGGGGGGGGGGGGGGGGDGGGGGGGGGGGGGGGGGFFGGGGGGGGGGGGGGGGGFGGGGGGGGGGGGGFGGGGGGGGGGGGGGGGGFFGFFGGGGGGGGGGGGGGGGGGGGGGGGGG7FCGGGGGGGGGGGFGGGGGGGGGGGGGEGGGDGGGGEEEGG>EGFGGGG7<FGGGCCGGGG
@M01751:259:000000000-C669V:1:1102:4312:14385 1:N:0:AGAGTC
TGGCTAAACAGGATTTGATACCCTGGTAGTCCATGCCGTAAACGTTGGGAACTAGATGTAGGGCCTGTTCCACGGGTTCTATGTCGTAGCTAACGCATTAAGTTCCCCGCCTGGGGAGTACGGCCGCAAGGCTAAAACTCAAAGGAATTGACGGGGGCCCGCACAAGCGGCGGAGCATGCGGATTAATTCGATGCAACGCGAAGAACCTTACCAAGGCTTGACATATGGAAGAACGGGTCAGAAATGATTCACTCTTTGGACACTTCTATACAGGTGGTGCATGGTTGTCGTCAGCGCGTG
+
CCCCCGGGGGGGGG9FGGGGGD<DFCGGGGGGGGGFFFGGGGGGGGGG7;;C8<FEEFAFFFGGGDFF<<EFGCC:FFF<CEGFFGGCE<CEFGDG:CBEG9FFCGCDGDE@FFGGGGFFFBCE7F@CFGCFG<EFDGCGG8FFFFGGGGD98>FF@FCFCF*@FBF,C@FC*=FEFGC@CFF7*CCFCECG7CEGF?E*CGGGDGFCG7C<@G?*;CFAEGGDGGG7<7<@F6CEECE**87<:+09::ECC+:CFFGCCGF*<@FFFGFF+9EFF5*;E+3?FCFGGG5E=8CC**:C*
@M01751:259:000000000-C669V:1:1102:27382:14506 1:N:0:AGAGTC
CCAGCTACGTCATCCCCACCTTCCTCCGGCTTATCACCGGCAGTCTCCCTAGAGTGCCCAACTGAATGATGGCCACTAAGGACGTGGGTTGCGCTCGTTGCGGGACTTCACCCAACATCTCACGACACGAGCTGACGACAGCCATGCAGCACCTGTGTGCAGGTCCCCGAAGGGAAGACCGGATCTCTCCGGCGGTCCTGCCATGTCAAGGGATGGTAAGGTTCTGCGCGTTGCTTCGAATTAAACCACATGCTCCACCGCTTGTGCGGGCCCCCGTCAATTCCTTTGAGTTTTAATCTTT
+
CCCCCCAFGGGGGGFCC97CG8EC<FGEGGGGGFGGGGEGGGGGGGGGGGD@FFGGGGGFGCFGGGG,CFG9E,CFF8EF8CFGFGE:F@FFGGDF7@D<FGDCEFEF,BFFGGFCDE<,,,FFGGGEFC+@FGGGDEGGG8+@C3D@>FFFFCGG?FGGGCC3DFFAC<CECGGFGGGF*1=C:38,CFEDCFCFEEGGF2+2++3<CEF:C6EEGCFF:<EFGEFGGD>EEGC7F55:+;7CC<8FGFGFFDE<CEC>>*;AFFCEE8CEE88CEGE*<FFC?9+++5+<9<98CCGF7
@M01751:259:000000000-C669V:1:1102:13670:14571 1:N:0:AGAGTC
CCAGCTACGTCATCCCCACCTTCCTCCGGTTTATCACCGGCAGTCTCCTTTGAGTTCCCGACCGAATCGCTGGCAACAAAGGATAAGGGTTGCGCTCGTTGCGGGACTTAACCCAACATTTCACAACACGAGCTGACGACAGCCATGCAGCACCTGTCTCACGGTTCCCGAAGGCACTAAGGCATCTCTGCCAAATTCCGTGGATGTCAAGAGTAGGTAAGGTTCTTCGCGTTGCATCGAATTAAACCACATGCTCCACCGCTTGTGCGGGCCCCCGTCAATTCATTTGAGTTTTAACCTT
+
CCCCCGGGGGGGGGGGGGGGGGGGGGGGGGGGGGGGGGGGGGGGGGGGGGGGGGGGGGGGGGGGGGGGGGFGGGGGGGFGGGGGGGGGGGGGFFGGGGGGGGGGGGGFGBAFFFGGGGGGGGGGGGGGGGGGDGGGGGGGGGGGGGFGCGGGGGGGGGGGGGGGFGGGGGGEGEGGGFGG8FCFGGEGGGGGGGGGGFFCFG@ECEAFGGGGGFGGGGGGGGGGGGFFGEGGGGGGF+CFFFCFGGGFGDFGFGFGFFFGGGGGGG@FGCEECE=?E5CEG9@CFGGGGGGGGGGGFGFGG
@M01751:259:000000000-C669V:1:1102:12606:14575 1:N:0:AGAGTC
TGGCTAAACAGGATTAGATACCCTGGTAGTCCACGCCGTAAACGATGTCAACTAGCCGTTGGAATCCTTGAGATTTTAGTGGCGCAGCTAACGCATTAAGTTGACCGCCTGGGGAGTACGGCCGCAAGGTTAAAACTCAAATGAATTGACGGGGGCCCGCACAAGCGGTGGAGCATGTGGTTTAATTCGAAGCAACGCGAAGAACCTTACCTGGCCTTGACATGCTGAGAACTTTCCAGAGATGGATTGGTGCCTTCGGGAACTCTGACACAGGTGCTGCATGGCTGTCGTCAGCTCGTGT
+
CCCCCGGGGGGGGGGGGGGGGGGGGGGGGGGGGGGGGGGGGGGGGGGGGGGGGGGGGGGGGGGGGGGGGGGGGGGGGGGGGGGGGGGGGGGGGGGGGGGGGGGGGGGGGGGGGGGGGGGGGGGGGGGGGGGGGGGGGGGGGGGGGGGGGGGGGGGGGGGGGGGGGGGGGGGGGGGGGGGGGGGGGGGGGGGGGGGGGGGGGGGGGGGGGGGGGGGGGGGGGGGGGGGGGGGGFGGGGGGGGGGGGGGGFGGGGGGGGGGGEGGGGGGGGGGGGGGGGGGGGGGCFGGGGGGGGDGGGGGG7
@M01751:259:000000000-C669V:1:1102:21753:14671 1:N:0:AGAGTC
CCAGCTACGTCATCCCCACCTTCCTCCGGTTTGTCACCGGCAGTCTCCTTAGAGTGCCCACCATAACGTGCTGGTAACTAAGGACAAGGGTTGCGCTCGTTACGGGACTTAACCCAACATCTCACGACACGAGCTGACGACAGCCATGCAGCACCTGTGTCAGAGTTCCCGAAGGCACCAATCCATCTCTGGAAAGTTCTCTGCATGTCAAGGCCTGGTAAGGTTCTTCGCGTTGCTTCGAATTAAACCACATGCTCCACCGCTTGTGCGGGCCCCCGTCAATTCATTTGAGTTTTAACCT
+
CCCCCGGGGGGGGGGGGGGGGGGGGGGGGGGGGGGGGGGGGGGGGGGGGGGGGGGGGGGGGGGGGGGGGGGGGGGGGGGGGGGGGGGGGGGGGGGGDGGGGGGGGGGGGGGGGGGGGGGGG9FGGGGGGGGGGGGGGGGGGGGGGGGGGGGGGGGGGGGGGGGGGGGGGGGGGGGGGGGGGGGGGGGGGGGGGGGGGGGGGGGGGGGGGGGGGGGGGFGFGFGGGGGGGGGGGGGFGGGGGGGGG9FGGGGGGCFFGGGGGGGGEGFFGGGGGGGGGGEGEEFCCFEEFGFCCFECFGGFF
@M01751:259:000000000-C669V:1:1102:8656:14674 1:N:0:AGAGTC
TGGCTAAACAGGATTAGATACCCTGGTAGTCCACGCCGTAAACGATGTCGACTTGGAGGTTGTTCCCTTGAGGAGTGGCTTCCGGAGCTAACGCGTTAAGTCGACCGCCTGGGGAGTACGGCCGCAAGGTTAAAACTCAAATGAATTGACGGGGGCCCGCACAAGCGGTGGAGCATGTGGTTTAATTCGATGCAACGCGAAGAACCTTACCTACTCTTGACATCCACGGAATCTGGCAGAGATGCCTCAGTGCCTTCGGGAACCGTGAGACAGGTGCTGCATGGCTGTCGTCAGCTCGTGT
+
CCCCCGGGGGCFGGGGGGGGGGGFGGGGGGGGGGGGGGGGGGGGGGGGGGGGGGGGGGGGGGGGGGGGGGGGGGGGGGGGGGGGGGGGGGGGGGGGGDGGGGGGGGGGGGGGGGGGGGGGGGGGGGGGGGGGGGGGGGGGGFGGGGGGGGGGGGGGGGGGGGGGGGGGGGGGGGGGGGGGGGGGGGGGGGGGGGGGGGGGGGGGGGGGGGGGGGGGGGGGGGGGGGGGGGGGGGGGGGGGGGGGGGGGGDEGGGGGGGGGGEGGGGGFGGGGGGGGGFGC8ECFGGGGGGFGGGFDGGGG5
@M01751:259:000000000-C669V:1:1102:21080:14749 1:N:0:AGAGTC
CCAGCTACGTCATCCCCACCTTCCTCCGGTTTGTCACTGGCAGTCTCCTTAGAGTGCCCACCATAACGTGCTGGTAACTAAGGACAAGGGTTGCGCTCGTTACGGGACTTAACCCAACATCTCACGACACGAGCTGACGACAGCCATGCAGCACCTGTGTCAGAGTTCCCGAAGGCACCAATCCATCTCTGGAAAGTTCTCTGCATGTCAAGGCCTGGTAAGGTTCTTCGCGTTGCATCGAATTAAACCACATGCTCCACCGCTTGTGCCGGCCCCCGTCCATTCATTTGCGTTTTAACCT
+
CCCCCCFFEGG@FCGCCFE@DC86,CCFF@CCFGCFF,CCC8FFDFFDA@FFE<F<AEGFEGGC<FFB<CFCD<F,CC,CFGGGGGGF8@FCE==:C=@F@FC@F@CCFB?E??F+A++,9,<F,=B::>C:CCF<DEGGGGGCDFA,==C@,33=,C8DAFC,88<FCFE+>>C,@7>AC@,>>=FGC9FEDE9FFGAFFGEEGF,?,3@FF773FFFGFFF<CCCF<C<CCCF7CFD*?FFG9@9CCGGFC96BGFG*2/*181;C<+?5*:2:8:;58899+CF0:<0?8E=E7+<FE
@M01751:259:000000000-C669V:1:1102:11919:14758 1:N:0:AGAGTC
CCAGCTACGTCATCCCCACCTTCCTCCGGTTTATCACCGGCAGTCTCCTTTGAGTTCCCGACCGAATCGCTGGCAACAAAGGATAAGGGTTGCGCTCGTTGCGGGACTTAACCCAACATTTCACAACACGAGCTGACGACAGCCATGCAGCACCTGTCTCAGAGTTCCCGAAGGCACCAATCCATCTCTGGAAAGTTCTCTGGATGTCAAGAGTAGGTAAGGTTCTTCGCGTTGCATCGAATTAAACCACATGCTCCACCGCTTGTGCGGGCCCCCGTCAATTCATTTGAGTTTTAACCTT
+
CCCCCGGGGGGGGGGGGGGGGGGGGGGGGGGGGGGGGGGGGGGGGCFGGGGGGGGGGGGGGGGGCFFGGGGGGGGGFGFGGGGGGGGGGGDCGGGGGGGGGGGGGGGGGBFFGGGGGGGGGGGGGGGGGGGGGGGGGGGGGGGGGGGGGGGGGGGGGGFFGGGGGFFGGGGGGGFGGGG@CGGGGGGGGGGGGGGGGGGGGFGFFGFDGGGGGGGFFGGGCCAFGGGFFCGGGGGGGGGGGGFEGGFGFGGGGEFGGGGGGGCGGG6EE8?EGGGGGGGCEGGCFGGGFC5+<EGGGGGGG
@M01751:259:000000000-C669V:1:1102:2519:14762 1:N:0:AGAGTC
CCAGCTACGTCATCCCCACCTTCCTCCGGCTTATCACCGGCGGTTCCTTTAGAGTACCCAACTCAATGATGGTAACTAAAGGCGAGGGTTGCGCTCGTTGCGGGACTTAACCCAACATCTCACGACACGAGCTGACGACAACCATGCACCACCTGTACACCGACCACAAGGGGGCGACCATCTCTGGCCGTTTCCGGTGTATGTCAAGCCTTGGTAAGGTTCTTCGCGTTGCATCGAATTAATCCGCATGCTCCGCCGCTTGTGCGGGCCCCCGTCAATTCCTTTGAGTTTTAGCCTTGCG
+
CCCCCGGGGCFEGGGCFGGGGFGGGGGGGGGEGGGGGGGEEFGGGGGGGFGGGGGGGGGGFGGGGGGGGGGGFGGGGGGG9CFEGGDGGFG8+@FGGGFFEGGGEC,<FGGG?FCEFGGGGDGGC@FECGEGGGGGCF7FGGGGGGGGG?8FEGGCFGGGGGGGGGFFGGGC7:7FFEEECFCFFGFEFGG8<E7?C85;<@GG9C?CFGGGDGGFGGFGGCFG+/ACEGCCEE9>68<E?CGFCEGGG8CG98CCG*CE>8*+0;C5EGDCC8/*8:?FCFFFGG7@?CFFFFFDFF7CC
@M01751:259:000000000-C669V:1:1102:24335:14787 1:N:0:AGAGTC
TGGCTAAACCGGATTAGATACCCTGGTAGTCCACGCCGTAAACGATGTCGACTTGGAGGTTGTTCCCTTGAGGAGTGGCTTCCGGAGCTAACGCGTTAAGTCGACCGCCTGGGGAGTACGGCCGCAAGGTTAAAACTCAAATGAATTGACGGGGGCCCGCACAAGCGGTGGAGCATGTGGTTTAATTCGAAGCAACGCGAAGAACCTTACCAGGCCTTGACATGCAGAGAACTTTCCAGAGATGGATTGGTGCCTTCGGGAACTCTGACACAGGTGCTGCATGGCCGTCGTCAGCTCGTGT
+
CCCCCGGFFG>F:,,CEAGEFFG98CFCFGCAFAF>@FCFFGGGCFFGEFGG>@FC<F7F8EFGG9E,CA,FC,CFGFC<@8EFCFCF8EEEFCCFEGG9F?EEEDEEGGGFF:+=BF<B+@FGGECCC3<>FAECFFFGDFGGGFC<FGGGDEGEBFFGGEE8FGGGGGEBFG::2FFCFCF:EG9F@F<CED<8CCCEGGDF8F>+<E<<ECEE<CFFFCGF+9+<CGCE@CGG7@E?;*+<FG9FGGG>FF+<6CEG>:F@CGFGGFGGGG9+:CFGGFGC*+*2:CEFFEG+A**7/
@M01751:259:000000000-C669V:1:1102:26085:14881 1:N:0:AGAGTC
TGGCTAAACAGGATTAGATACCCTGGTAGTCCACGCCGTAAACGATGTCAACTAGCCGTTGGAATCCTTGAGATTTTAGTGGCGCAGCTAACGCATTAAGTTGACCGCCTGGGGAGTACGGCCGCAAGGTTAAAACTCAAATGAATTGACGGGGGCCCGCACAAGCGGTGGAGCATGTGGTTTAATTCGAAGCAACGCGAAGAACCTTACCAGGCCTTGACATGCAGAGAACTTTCCAGAGATGGATTGGTGCCTTCGGGAACTCTGACACAGGTGCTGCATGGCTGTCCTCAGCTCGGGT
+
CC9B@EGGGGGDCGFGGGDGGEGFFFFFAFFFEGEGGGFGGGGGDGGGA9FFCEFFFGFCBE<FCGG,CE9EFF9FD,E@FCC@FGCGGC,CFGEFGGDFGGFFGGGGCFC@FGGCCEFEE7=:F:F=FFGGGFGDAA?BEFF<9B<FC9FGGGD@>*5<C:FGGCFEEFE*,,<C<FGGFCFG9FGGGE,CFFF@FCG:FGFGC889CFGFCED>FGGGG?CCCCE9@88?@FC<C9:FG:CF8*09;83:EFCGGGCEGDCF?CCFF:@68;CGFFFEEG@658E:?+2+<<+0<:**1
@M01751:259:000000000-C669V:1:1102:24132:14897 1:N:0:AGAGTC
CCAGCTACGTCATCCCCACCTTCCTCCGGTTTGTCACCGGCAGTCTCCTTAGAGTGCCCACCATAACGTGCTGGTAACTAAGGACAAGGGTTGCGCTCGTTACGGGACTTAACCCAACATCTCACGACACGAGCTGACGACAGCCATGCAGCACCTGTGTCAGAGTTCCCGAAGGCACCAATCCATCTCTGGAAAGTTCTCTGCATGTCAAGGCCTGGTAAGGTTCTTCGCGTTGCTTCGAATTAAACCACATGCTCCACCGCTTGTGCGGGCCCCCGTCAATTCATTTGAGTTTTAACCT
+
CCCCCGGGGGGGGGFGGGGGGGGGGGGGGGGGGGGGGGGGGGGGGGGGGGGGGGGGGGGGGGGGGGGGGGGGGGGGGGGGFFGGGGGGGGGGGG>FGGGGGGGGGGGGGGGGGGGGGGGGG?FGGGGGGGGECGGGGGGGGGGGGGGGGFGGCGGGGG8FFGGFFFGGGGGGGGGGGGGGGGGGGGGGGGGGGGGDGFGFGGGGGGFGGGGG@CFGF7FCGFGGGGGGGGGDGGGGGGGCFGGGGGGGGGGGEEGGGGGGGDEEGGG6FCEEE5CEGDCGE5EGGGGGGGFGGGGGG?C?:
@M01751:259:000000000-C669V:1:1102:17791:14913 1:N:0:AGAGTC
CCAGCTACGTCATCCCCACCTTCCTCTCCGTTTGCACGGGCAGTCTGTTTAGAGTCCCCATCATTACATGCTGGCAACTAAACATAGGGGTTGCGCTCGTTGCGGGACTTAACCCAACACCTCACGGCACGAGCTGACGACAGCCATGCAGCACCTGTGTCAGAGTTCCCGAAGGCACCCATCCATCTATGGAACGTTCTCTGCATGTCAAGGCCTGGTAAGGTTCTTCGCGTTGCTTCGAATTAAACCACATGCTCCACCGCTTGTGCGGGCCCCCGTCAATTCATTTGAGTTTTAACCT
+
CC9CCDGFGFGCFFEFFGGGGFFFFFFCEGGGGG9EFGGGGGCGGGGG,CFE,6CC@EF8D,CC@FEFCGGFG8FGD6CEAF8C<EEFG7BC=C=@+==FFGGC>B+7EECGGGCFF7DCG,FEF<FEF7C:F7FD@F+>CF7,>FG8F?9F8DEE<FB=CAFG9FAEFF@*3@FGFB*>*>,CCGF,,,,,7>,CF7CFBF,9CCFFFFFCFFBFGFF?CC,C:C:9<*1<1F7*<<,*2;F>?C0+;8@FFG?+<C@GGGGEC>A+<E858/88CC*;8*2<93<9?+<1:CFCCC7AG
@M01751:259:000000000-C669V:1:1102:27070:14986 1:N:0:AGAGTC
CCAGCTACGTCATCCCCACCTTCCTCCGAGTTGACCCCGGCAGTCTCCTATGAGTTCCCACCATGACGTGCTGGCAACATAGAACGAGGGTTGCGCTCGTTGCGGGACTTAACCCAACATCTCACGACACGAGCTGACGACAACCATGCACCACCTGTGTACCGACCTTGCGGGGCGCCCATCTCTGGCCGTTTCCGGTACATGTCAAGCCTTGGTAAGGTTCTTCGCGTTGCATCGAATTAATCCGAATGCTCCGCCGCTTGTTCGGGCCCCCGTCAATTCCTTTGAGTTTTACCCTTGC
+
CCCCCCFGGGGGGGGGGFGEFEFGGFGCGGGGGGGGGCG7C7FFCFG9FFGGGGGDCECFGE8EAAFGGCGGDEGGGGGGF,<EFGGFGGGGG=@F+==FGGGGGGGDACGGFGCF<FFGA<CFGFE>+@F+=C@F,:3B@FGGGGG9EFAFGGD8,D:DFGG*FGGGCC,><*<<<*<F:B+,CCCEFEC?8@?FAEE*;:CF:CG?:CFC<<6A9CC+3+9@F7*2*:88CCG98*0:CFFGG+***1+<<F+*2*:EE?C8728?*::8E>=8C5/90+<<C7<+1<C+A@+38+:*+
@M01751:259:000000000-C669V:1:1102:27693:15108 1:N:0:AGAGTC
CCAGCTACGTCATCCCCACCTTCCTCCGGCTTATCACCGGCGGTTCCTTTAGAGTACCCAACTGAATGATGGTAACTAAAGGCGAGGGTTGTGCTCGTTGCGGGACTTAACCCAACATCTCACGACACGAGCTGACGACAGCCATGCAGCACCTGTGTTCCAGTCCCCGAAGGGAAGAGATCCATCTCTGGAAATCGTCCGGACATGTCAAACGCTGGTAAGGTTCTGCGCGTTGCTTCGAATTAAACCACATGCTCCACCGCTTGTGCAGGCCCCCGTCAATTCCTTTGAGTTTTAATCT
+
CCCCCGGGDGFDGFAC<EGGGGGGGFFGDEEGGGGGGFEGGGCFEGDFGECGFFGGDEG9FEGGGGGGGGGGGFFGFGGGFFFGG7C7B=FGDFGGGGGGGGGGGFGG,AFCFGGGGGG,CDB8FFGGCCC++F@CGGGEFFGFGGFGGGEDGGGFGF>D9,>FFFGGEGGGGDGF@FGDF9FF@<F@FGGGGGGGDF>B@DC7BFGCFBFFC*:?EEFF<E?C9?FGGGGGGDDCFCC*CFGCGG?<FEFGGGDC?EFGGD*CDGGCFDGFE5?5C5EEGDCCD<CECC9C@CFGC++<?
@M01751:259:000000000-C669V:1:1102:17122:15135 1:N:0:AGAGTC
TGGCTAAACAGGATTAGATACCCTGGTAGTCCACGCCGTAAACGATGTCGACTTGGAGGTTGTTCCCTTGAGGAGTGGCTTCCGGAGCTAACGCGTTAAGTCGACCGCCTGGGGAGTACGGCCGCAAGGTTAAAACTCAAATGAATTGACGGGGGCCCGCACAAGCGGTGGAGCATGTGGTTTAATTCGATGCAACGCGAAGAACCTTACCTGGCCTTGACATCCAGAGAACTTAGCAGAGATGCTTTGGTGCCTTCGGGAACTCTGAGACAGGTGCTGCATGGCTGTCGTCAGCTCGTGT
+
CCCCCGGGGGGGGGGGGGGGGGGGGGGCGGFGGGGGGGGGGGGGGGGGGGGGGGGGGGGGGGGGGGGGGGGFGGGGGGGGFGGGGGGGGGGGGGGGGGDGGGGGGGGGGGGGGGGGGGGGGGGGGCEGGFFGGGGGGGGGGGGG<FGGGGGGGGGGGGGGGGGGGGGG:EGGGGGGGGGGGGGGGGGGFFGGEC9FGGGGGG>FGGGGGGGGFFFGGGGGGFGGGGGGGGGGG@AEGGGGGDGGC9EGFFGGGGGGGGGGGGG+@FFFC7E6CCFG6CFGGGGGGF>FFGFFGGGGGD:55
@M01751:259:000000000-C669V:1:1102:16965:15147 1:N:0:AGAGTC
TGGCTAAACAGGATTAGATACCCTGGTAGTCCACGCCGTAAACGATGTCGACTTGGAGGTTGTTCCCTTGAGGAGTGGCTTCCGGAGCTAACGCGTTAAGTCGACCGCCTGGGGAGTACGGCCGCAAGGTTAAAACTCAAATGAATTGACGGGGGCCCGCACAAGCGGTGGAGCATGTGGTTTAATTCGAAGCAACGCGAAGAACCTTACCAGGCCTTGACATGCAGAGAACTTTCCAGAGATGGATGGGTGCCTTCGGGAACTCTGACACAGGTGCTGCATGGCTGTCGTCAGCTCGTGT
+
CCCCCGGGGGFGGGGGGGGGGGGGGGGGGGGFGGGGGGGGGFGGGGGGGGGGGGGGGGGGGGGGGGGGFFGGGGGGGGGFGGGGGDGGGGGGGGGGGGGGGGGGGGGGGGGGGGGGGGGGGGGGGGGGGGGGGGGGGGGGGGGGGGGGGGGGGGGGGGGGEEGGGGEGGGGGGGGGGGGGFGGGGGGGGGGGGGGGGGGGGGGGGGGGGGGGGGGGGGGDGGD6CFGG>EGFGGGCE:<CGGGGGGGGGGECGG7F@F>CEGGGGGFGGGGFCGGCCGGGFGGGDFGGC@EFFEGGGGGGF
@M01751:259:000000000-C669V:1:1102:27388:15157 1:N:0:AGAGTC
CCAGCTACGTCATCCCCACCTTCCTCCGGTTTATCACCGGCAGTCTCCTTTGAGTTCCCGACCGAATCGCTGGCAACAAAGGATAAGGGTTGCGCTCGTTGCGGGACTTAACCCAACATTTCACAACACGAGCTGACGACAGCCATGCAGCACATGTCTCACGGTTCCCGAAGGCACTAAGGCATCTCTGCCAAATTCCGTGGATGTCAAGAGTAGGTACGGTTCTTCGCGTTGCATCGAATTAAACCACATGCTCCACCGCTTGTGCGGGCCCCCGTCAATTCATTTGAGTTTTAACCTT
+
CCCCCGGGGGGGGGGGGGGGGFGGGGGGG:7CEDFGGGGDGGDFFGGGGGGGGGGGFFDE,6CFG7CFGGGEGGGGCFDFGGGDFGGFGGGGGGGGFEFGGG:FEGGGGGGGFFFF7<FFGGFGGGGGGGDGCGGDGBFECCDFCCF<FFFEG,3FFFAFFECFGGGGFGGF@FFGGGDG<CGGFE,8@FFFGFC<,>:7CFG::CBFFGGFEF:FGFF:<E+CEFA9F>ECC88FCEC?6EGGG?C***8@:A?7++@885??F*<+1*:CE??CCAEEC7++3CFGG?8ECFFCAF++<
@M01751:259:000000000-C669V:1:1102:4854:15184 1:N:0:AGAGTC
TGGCTAAACCGGATTAGATACCCTGGTAGTCCACGCCGTAAACGATGTCAACTAGCCGTTGGAATCCTTGAGATTTTAGTGGCGCAGCTAACGCATTAAGTTGACCGCCTGGGGAGTACGGCCGCAAGGTTAAAACTCAAATGAATTGACGGGGGCCCGCACAAGCGGTGGAGCATGTGGTTTAATTCGAAGCAACGCGAAGAACCTTACCAGGCCTTGACATGCAGAGAACTTTCCAGAGATGGATTGGTGCCTTCGGGAACTCTGACACAGGTGCTGCATGGATGTCGTCAGCTCGTGT
+
CCCCCGGGGGGGGGGGGGGGGGGGGGGGGFFFGGDGGGGGGGGGGGGGGGGGGGFGGGGGGGGGFGGGGGGGGFCCFFGGGGGGGGGGGGGGDGGGGGGGGGGGGGGGGCF7FGGGGGGGGGFEGGGGGFGGGGGG@FGFGGGFFFFFGGGGEGGGGGGG7FGGFGGGGGGCFCFGFAECFFFFGCFGGGGGGGGGGGGGGGGFGFGGGGGGGGGG6E6CGGGGG6EGGGG?FGFGGGGGD8A9CF:CC6@CCFGGFGGCEGCCFCFGGFGFGG98+<@FF?FG+AC@FDFC8?F78EGG/
@M01751:259:000000000-C669V:1:1102:19929:15208 1:N:0:AGAGTC
CCAGCTACGTCATCCCCACCTTCCTCCGGTTTATCACCGGCAGTCTCCTTTGAGTTCCCGACCGAATCGCTGGCAACAAAGGATAAGGGTTGCGCTCGTTACGGGACTTAACCCAACATCTCACGACACGAGCTGACGACAGCCATGCAGCACCTGTGTCAGAGTTCCCGAAGGCACCAATCCATCTCTGGAAAGTTCTCTGCATGTCAAGGCCTGGTAAGGTTCTTCGCGTTGCTTCGAATTAAACCACATGCTCCACCGCTTGTGCGGGCCCCCGTCAATTCATTTGAGTTTTAACCTT
+
CCCCCGGGGGGGGGGGGGGGGGGGGGGGGGGGGGGGGGGGGGGGGGGGGGGGGGGGGGGGGGGGGGGGGGGGGGGGGGGGGGGGGGGGGGGGGGGGGGGGGGGGGGGGGGGGGGGGGGGGFGGGGGGGGGGGGGGGGDGGGGGGGGFGGGGGGGGGGGGGGGGGGGGGGGGGGGGGGGGGGGGGGGGGGGGGGGGGGGG9FCGFGGGGGGFGGGGGGGFDGGGGGGGGFEGGGEGGFE5E>FGGGGGGFG5E?FFGGGGGEG>EGG+A=EEGGGGGDGGG=C<+<9<FEA5CGGGCFCCFG
@M01751:259:000000000-C669V:1:1102:20820:15227 1:N:0:AGAGTC
TGGCTAAACAGGATTAGATACCCTGGTAGTCCACGCCGTAAACGATGTCAACTAGCCGTTGGAATCCTTGAGATTTTAGTGGCGCAGCTAACGCATTAAGTTGACCGCCTGGGGAGTACGGCCGCAAGGTTAAAACTCAAATGAATTGACGGGGGCCCACACAAGCGGTGGAGCATGTGGTTTAATTCGAAGCAACGCGAAGAACCTTACCAGGCCTTGACATGCAGAGAACTTTCCAGAGATGGATTGTTGCCTTCGGGAACTCAGACACAGGTGCTGCATGGCTGTCGTCAGCGCGTGT
+
CCCCCGGGGGGDEGGGGGGGFGFGGGGGGGGFFD;FGGGGGGGEGEGGGCFGFGFGGGGGGG8E<<FCEFDFEAEEEFDFGGGDCCBEG<FGGGCGGGGGGGCGGGGGDFGGCF+@=BEE@E@BFCFGFFFCFGGGGFCEGGGFE9<FAFGGGDGGCC*@3@:7FFFGCFG*<F@:FGFEG*<FCFFGGGFBFFCGE>FGGGGGFGGGGFCEFGFGGGFG8FGGGCF@*CFCGGGGGGCC5CCFFFFCCGFFGFCEFGEGG>88CECFC8CF8;<@FCFCCFFFG8EGGGGCFC?**::5*
@M01751:259:000000000-C669V:1:1102:24817:15306 1:N:0:AGAGTC
TGGCTAAACAGGATTAGATACCCTGGTAGTCCACGCCGTAAACGATGTCGACTTGGAGGCTGTTCCCCTGAGGCGTGGCTTCCGGAGCTAACGCGTTAAGTCGACCGCCTGGGGAGTACGGCCGCAAGGTTAAAACTCAAATGAATTGACGGGGGCCCGCACAAGCGGTGGAGCATGTGGTTTAATTCGATGCAACGCGAAGAACCTTACCTACTCTTGACATCCAGAGAACTTAGCAGAGATGCTTTGGTGCCTTCGGGAACTCTGAGACAGGTGCTGCATGGCTGTCGTCCGCTCGTGT
+
CCCCCGGGGGGGGGGGFGGGGGGGFGGFGGGGGGGDGGGGGGGGGGGGGGGGDGCGGFGGGGGDFFGFGFGGG7@FCGGGGGGGEEGGGDCCFGGGGGFFGGGGGGGGDDGGGGEEFGGGDFDEGGGGGFCGCG<FGGGGGGE9BFGGFGGDGGGGG7CGC<@<FGGG:*=FFFGGGCFCB:CFFFG@:FFGGFGGDDGEC5CCFFFF?:@97E9<FG:+<FGGC6FFEDG?FFGGGGG6;FFGFFGGGGG>+:EGGC*:*?EGGFFGCECCCDFGGFGGCFGF>CEGGGD**::8:*27:
@M01751:259:000000000-C669V:1:1102:22316:15497 1:N:0:AGAGTC
CCAGCTACGTCATCCCCACCTTCCTCCGGTTTGTCACCGGCAGTCTCCTTAGAGTGCCCACCATAACGTGCTGGTAACTAAGGACAAGGGTTGCGCTCGTTACGGGACTTAACCCAACATCTCACGACACGAGCTGACGACAGCCATGCAGCACCTGTGTCAGAGTTCCCGAAGGCACCGATCCATCTCTGGAAAGTTCTCTGCATGTCAAGGCCTGGTAAGGTTCTTCGCGTTGCTTCGAATTAAACCACATGCTCCACCGCTTGTGCGGGCCCCCGTCAATTCATTTGAGTTTTAACCT
+
CCCCCGGGGGGGGGGGGGGGGGGGGGGGGGGGGGGGGGGGGGGGGGGGGGGGGGGGGGGGGGGGGGGGGGGGGGGGGGGGGGGGGGGGGGGGGGGGGGGGGGGEGGGGGGGGGGGGGGGGGCGGGGGGGGGGGGGGGGGGGFGGGGGGGGGGGGGGGCFGGGGGG=FGGGGGGGGGGGGGD:FFGGGGGGFGGGGGGGGGGGGGGGGGGGGFGGGFGGGGGGGFGGGFGGGDGGFGGGFGGGGGFGGGGGGGGGF9CGGGC:EGGGG?CGGGGDGGGGEE5CEFFGFFGGF5@FGGFCFF<
@M01751:259:000000000-C669V:1:1102:29083:15508 1:N:0:AGAGTC
CCAGCTACGTCATCCCCACCTTCCTCCGGTTTATCACCGGCAGTCTCCTTTAAGTTCCCGACCGAATCGCTGGCAACAAAGGATAAGGGTTGCGCTCGTTGCGGGACTTAACCCAACATTTCACAACACGAGCTGACGACAGCCATGCAGCACCTGTCTCACGGTTCCCGAAGGCACTAAGGCATCTCTGCCAAATTCCGTGGCTGTCAAGAGTAGGTAAGGTTCCTCGCGTTGCATCGAATTAAACCACATGCTCAACCGCTTGTGCGGGCCCCCGTCCATTCATTTGAGTTTTAACCTT
+
<CCCCFGF7<FEEF9@DFGGGGEF9C<FGGCCGGGG9E,BFGDCF9E<E9C,<,CFFFFEEG++@FG7E@E7>CCEEGGGF@F<FFGG8CFEFECBFEFGG>CFCF:BAFGCGABFGDEFGFC?FGDFG>FCCF,FF7+@>@C+,3<<,,:DE,>:@F;@,3DCEGCCGF*F:F7FGGFG,<FD,,,3CE<CCF373FC:<CC*=FG9,?CCC:F:CFF9C77?,,29::*:?8*<E:;*0:CEGG:E5@E896<C+<C8:*:;EE8+28?*1**:*//*;CCC7<E<99*+2+30<0+02
@M01751:259:000000000-C669V:1:1102:26403:15527 1:N:0:AGAGTC
TGGCTAAACAGGCTTAGATACCCTGGTAGTCCACCCCGTAAACGTTGGGAACTAGTTGTGGGGACCATTCCACGGTTTCCGTGACGCAGCTACCGCATTAAGTTCCCCGCTTGGGGAGTACGGCGGCAAGGCTAAAACTCAAAGGAATTGACGGGGACCCGCACAAGCGGCGGAGCATGCGGATTAATTCGATGCAACGCGAAGAACCTTACCAAGGCTTGACATATACGAGAACGGGCCAGAAATGGTCAACTCTTTGGACACTCGTAACCAGGTGGTGCATGGTTGTCGTCCGTTCGTG
+
C9CB<CEGGGGG,EEDFF9EA<FCEFG<EF<;C,,,+6F>;@@;CEFAC;@F,;,;CEE7@BECCFF,@@FEEGGGG7,,BC<7CFE7=@FE,CF@=FE,E,,<E<F<+4+BC+BF++?EFE:>+@::>EE7,B>E<DDGE,,3F8D8@A,D::E>:*>BECF7>FCB<CC*FC@C*,8><@:**+0:9C>E??5@+AEGDEC*/<CGC?CFC7+*8*<;CG69++<@C>EE5?C8>;*:CF6CC7<ACEF6F7CCFGG+<C+8+2*11@87+;5<+*2/00:?*A7E>95:**:/<:E55
@M01751:259:000000000-C669V:1:1102:22122:15587 1:N:0:AGAGTC
CCAGCTACGTCATCCCCACCTTCCTCCGGTTTATCACCGGCAGTCTCCTTTGAGTTCCCGGCATCACCCGCTGGCAACAAAGGATAAGGGTTGCGCTCGTTGCGGGACTTAACCCAACATTTCACAACACGAGCTGACGACAGCCATGCAGCACCTGTCTCAGAGTTCCCGAAGGCACCGAAGCATCTCTGCTAAGTTCTCTGGATGTCAAGGCCAGGTAAGGTTCTTCGCGTTGCATCGAATTAAACCACATGCTCCACCGCTTGTGCGGGCCCCCGTCAATTCATTTGAGTTTTAACCT
+
CCCCCGGGGGGGGGGGGGGGGGGGGGGGGGGGGGGGGGGGGGGGGFGGGGGGGGGGGGGGGGGGGGGGGGGGGGGGGGGGGGGGGGGGGGGGGGGGGGGGGGGGGGGGGGGGGGGGGGGGGGGGGGGGGGGGGGGGGGGGGGGGGGGGGGGGGGGGGGGGGGGGGGGGGGGGGGGGGGGGGGGGGGGGGGGGFGGGGGGGGGFFGGFGGGGFGGGGGGGGGGF<FFGGGCEGGGGGFGG56CFGGEGGFGGFGGGGGGFGGGD>ECF+CEGGEGGGGGEG5CGFGGGGGF<EGCCFGGG?<
@M01751:259:000000000-C669V:1:1102:20029:15624 1:N:0:AGAGTC
TGGCTAAACAGGATTAGATACCCTGGTAGTCCACGCCGTAAACGATGTCAACTAGCCGTTGGAATCCTTGAGATTTTAGTGGCGCAGCTAACGCATTAAGTTGACCGCCTGGGGAGTACGGCCGCAAGGTTAAAACTCAAATGAATTGACGGGGGCCCGCACAAGCGGTGGAGCATGTGGTTTAATTCGAAGCAACGCGAAGAACCTTACCAGGCCTTGACATGCAGAGAACTTTCCAGAGATGGATTGGTGCCTTCGGGAACTCTGACACAGGTGCTGCATGGCTGTCGTCAGCTCGTGT
+
CCCCCGGGGGGGGGGGGGGGGGGGGGGGGGGGGGGGGGGGGGGGGGGGGGGGGGGGGGGGGGGGGGGGGGGGGGGGGGGGGGGGGGGGGGGGGGGGGGGGGGGGGGGGGGGGGGGGGGGGGGGGGGGGGGGGGGGGGGGGGGGGGGGGGGGGGGGGGGGGGGGGGGGGGGGGAFGGGGGGGGGGGGFGGGGGGGGGGGGGGGGGGGGGGGGGGGGGCCGGFGGGCFGG5CGGGGGGGGGGGGFGFFGGGGGGFFGGGGDGGGGGGGFGGFGFGGGGGGGGGGGGGGGGGGFGGGGGGGEG=
@M01751:259:000000000-C669V:1:1102:19542:15731 1:N:0:AGAGTC
TGGCTAAACAGGATTAGATACCCTGGTAGTCCACGCCCTAAACGATGCGAACTGGATGTTGGGTGCAATTTGGCACGCAGTATCGAAGCTAACGCGTTAAGTTCGCCGCCTGGGGAGTACGGTCGCAAGACTGAAACTCAAAGGAATTGACGGGGGCCCGCACAAGCGGTGGAGTATGTGGTTTAATTCGATGCAACGCGAAGAACCTTACCTGGCCTTGACATGTCGAGAACTTTCCAGAGATGGATTGGTGCCTTCGGGAACTCGAACACAGGTGCTGCATGGCTGTCGTCAGCTCGTG
+
CCCCCGGGGGGGGGGGGGGGGGGGGGGGGGGGGGGGGGGGGGGGGGGGGGGGGGGGGGGGGGGGGGGGGGGGGGGGGGGGGGGGGGGGGGGGGGGGGGGGGGGGGGGGGGGGGGGGGGGGGGGGGGGGGGGGGGGGGGGGGGGGGGGGGGGGGGGGGGGGGGGGGGGGGGGGGGFFGGGGGGGGGGFGGGFGGGGGGGGGGGGGGGGGGGGGGGGGGGGFFGFGFGG>EEGEGGGGGGGGGCCGGGGGGGGC>FGDGDCGCEGFFGGGGGECCFFF6CFGGGCGGGGGGGGGGGEGGGGG5
@M01751:259:000000000-C669V:1:1102:11451:15779 1:N:0:AGAGTC
CCAGCTACGTCATCCCCACCTTCCTCCGGTTTATCACCGGCAGTCTCCTTTGAGTTCCCGGCATCACCCGCTGGCAACAAAGGATAAGGGTTGCGCTCGTTGCGGGACTTAACCCAACATTTCACAACACGAGCTGACGACAGCCATGCAGCACCTGTCTCAGAGTTCCCGAAGGCACCGAAGCATCTCTGCTAAGTTCTCTGGATGTCAAGGCCAGGTAAGGTTCTTCGCGTTGCATCGAATTAAACCACATGCTCCACCGCTTGTGCGGGCCCCCGTCAATTCATTTGAGTTTTAACCT
+
CCCCCGGGGGGGGGGGFGGGGGGGGGGGGGGGGGGGGGGGGGGGGFGGGGGGDCFEFGGGGGGGGFGGGGGGCGGFGGGGGGGGGGGGGGFGGGGDCGGGGGGGGDGGGGAEFFGGFEGGGGGGFGGGGGGGGGGGGGGGGGGGGGGGGGGGGDFDEGGGGGGFGFGGGGGGGGGGGGCEDFFGGGG;CFFGFGGFBFGGGGFGGFEFFGC:<FFEGGFGGGGGFFFFGGGGGGEGGFCEFG@FGGGGGGGGG?F9CGGGFGEGC>C6CGCECCEDGGGGGGGGGGGGGGGFCFGGGGGC?
@M01751:259:000000000-C669V:1:1102:8128:15782 1:N:0:AGAGTC
CCAGCTACGTCATCCCCACCTTCCTCCGGTTTGTCACCGGCAGTCTCCTTAGAGTGCCCACCATAACGTGCTGGTAACTAAGGACAAGGGTTGCGCTCGTTACGGGACTTAACCCAACATCTCACGACACGAGCTGACGACAGCCATGCAGCACCTGTGTCAGAGTTCCCGAAGGCACCAATCCATCTCTGGAAAGTTCTCTGCATGTCAAGGCCTGGTAAGGTTCTTCGCGTTGCTTCGAATTAAACCACATGCTCCACCGCTTGTGCAGGCCCCCGTCAATTCATTTGAGTTTTAACCT
+
CCCCCGGGGGGGGGGGGGGGGGGGGGGGGGGGGGGGGGGGGGGGGGGGGGGGGGGGGGGGGGGGGGGGGGGGGGGGGGGGGGGGGGGGGGGGGGGGGGGGGGGGGGGGGGGGGGGGGGGFGFGGGGGGGGGGEGGGGGGGGEGGGGGGGGGGGGGGGGGGGGGGGGGGGGGGGGGGGGGGGGGGGGGCFGGGGGGGGGGGGGGGGGGGGGGGGGGGGGGGGGGGGGGGGGGGGGGGGGGG7CFGGGGGGGGGGGGGGGFGGGGCEGGFGGGFGGGEGGEE5?GGGGGGGGGDFGFG@FGG:
@M01751:259:000000000-C669V:1:1102:25037:15787 1:N:0:AGAGTC
CCAGCTACGTCATCCCCACCTTCCTCCGGTTTGTCACCGGCAGTCTCCTTAGAGTGCCCACCATAACGTGCTGGTAACTAAGGAAAAGGGTTGCGCTCGTTACGGGACTTAACCCAACATCTCACGAAACGAACTGACGACAGCCATCCAGCACCTGTGTGCCCGCCTCCGAAGAGGATCCCCGATCTCTCCAGGTAACATGCCATGTCAAGGGATGGTAAGGTTCTGCGCGTTGCTTCGACTTAAACCACATGCTCCACCGCTTTTGCGGGCCCCCGTCAATTCATTTGAGCTTTAACGT
+
@@CC-EFGGF@CFGGC9-@6@FCE9@<@CFFCGFFF@<@77@@;E@A<,E@<C<C,CFFDCF8C6FA:C<7,C,C,@@<6F,EF,CFEEC6C66+::?@F7CFC7F+79EEDG<4:<8?D@<,CFGF+84BF+@<=,>++6:=,33>,D,8<BBACFG83,@,,+++@@,3>**@,3<,D,:C<<:><,@F,?F:<<FC,,>,<F@,7C;9:FG7FEC,?:<BFAC<+?F@<CCC*0<+?@*/A@F70;8@G69@++<+*2:*:**<+<C*::5=*1**:;EGCE7+<+:+*+28@@+022
@M01751:259:000000000-C669V:1:1102:28605:15824 1:N:0:AGAGTC
TGGCTAAACCGGATTAGATACCCTGGTAGTCCACGCCGTAAACGATGTCAACTAGCCGTTGGAATCCTTGAGCTTATAGTGGCGCAGCTAACGCATTAAGTTATTCGCCTGGGGAGTACGGTCGCAAGCTTAAAACTCAAAGGAATTGACGGGGGCATGCACAAGCGGTGGAGCATGTGGTTTAATTCGAAGCAACGCTCAGAACCTTACCAGCGTTTGACATGTCCGGACGATTCCCAGAGATGGTACTCTTCCCTTCGGGGACTGGAACACAGGTGCTGCATGGCTGTCGTCAGCTCGT
+
CC-@BEFGGE:+:@FCFG9FGCGGGDE<@FCAC,BFFD:EEGG,@CCFEGC9EDCFCF:C@,@,CEFEF9DF@F6,,<F,CFGCED@FFGGGG@7F:E<FFFFG,F4,4:=7=++84=,FCE+>+FE7DA9FFGG@,CFD,D,BA<<<,,B33:+5+>@<,@F,:FC*@>F:,:::FFFF87FFGD<@F9C*<FFC<7*<FFFGCFACFC:CFFGGC7<A,?FCFC:;58EGEGE7C6705CGGGD++3<@79++;CEFF>C55C@C5FFFGGCGFF7<+<+3<<F*;**+;*AC=@C6**
@M01751:259:000000000-C669V:1:1102:19238:15922 1:N:0:AGAGTC
CCAGCTACGTCATCCCCACCTTCCTCCGGTTTGTCACCGGCAGTCTCCTTAGAGTGCCCACCATAATGTGCTGGTAACTAAGGACAAGGGTTGCGCTCGTTACGGGACTTAACCCAACATCTCACGACACGAGCTGACGACAGCCATGCAGCACCTGTGTCTGAGTTCCCGAAGGCACCAATCCATCTCTGGAAAGTTCTCAGCATGTCAAGGCCAGGTAAGGTTCTTCGCGTTGCTTCGAATTAAACCACATGCTCCACCGCTTGTGCGGGCCCCCGTCAATTCATTTGAGTTTTAACCT
+
CCCCCGGGGGGGGGGGGGGGGGGGGGGGGGGGGGGGGGGGGGGGGGGGGGGGGGGGGGGGGGGGGGGGGGGGGGGGGGGGGGGGGGGGGGGGGGGGGGGGGGGGGGGGGGGGGGGGGGGGGFFGGGGGGGGGGGGGGGFGGGGGGGGGFGGGDGGGGGFGGGGGGGGGGGGGGGDGGGGGGGGGGGGGGGGFFGGGFGGGGGGGGGGGGGG@FGFGGGGGGGGGGGGGGGGGGGGGGGGG7FGGGGGGFGGGGFGGGFCGGGGGGGGCFEGDGGGGGGGGG5CGGGGGGG?*<FGGGFGGC
@M01751:259:000000000-C669V:1:1102:25200:16010 1:N:0:AGAGTC
CCAGCTACGTCATCCCCACCTTCCTCCGGTTTGTCACCGGCAGTCTCCTTAGAGTGCCCACCATAACGTGCTGGTAACTAAGGACAAGGGTTGCGCTCGTTACGGGACTTAACCCAACATCTCACGACACGAGCTGACGACAGCCATGCAGCACCTGTGTCTGAGTTCCCGAAGGCACCAATCCATCTCTGGAAAGTTCTCAGCATGTCAAGGCCAGGTAAGGTTCTTCGCGTTGCTTCGAATTAAACCACATGCTCCACCGCTTGTGCGGGCCCCCGTCAATTCATTTGAGTTTTCACCT
+
CCCCCGGGGGGGGGGGGGGGGGGGGGGDEGGGGGGGGGGGGGGGGGGGGGGGGGGGGGGGGGFGGGGGGFGGGGGGGGGGGGGGGFGFGGGGGGGGGGGGGGGGDGDGGGGGGGGGGGGGGGG<CFGGGGGEEGGFGGG=C@@DEDFDFGCFFGGGGG?FGGGGGFGGGGGGG>FGGGGGGGGGGGGFGGGGGGGCGGGFG9FFFGDFCFG@FGGGF7FFCGFFGCEB?FDCFGEGGGD<FC:8C9<F6>C*@CC:CFGG6*?CCC;8CEEGCCGGGE=8*:FG7:FGFCE*+<9C+<FFF
@M01751:259:000000000-C669V:1:1102:24817:16027 1:N:0:AGAGTC
TGGCTAAACAGGATTAGATACCCTGGTAGTCCACGCCGTAAACGATGTCGACTTGGAGGTTGTTCCCTTGAGGAGTGGCTTCCGGAGCTAACGCGTTAAGTCGACCGCCTGGGGAGTACGGCCGCAAGGTTAAAACTCAAATGAATTGACGGGGGCCCGCACAAGCGGTGGAGCATGTGGTTTAATTCGATGCAACGCGAAGAACCTTACCTACTCTTGACATCCACGGAATTCGGCAGAGATGCCTTAGTGCCTTCGGGAACCGTGAGACAGGTGCTGCATGGCTGTCGTCAGCTCGCGT
+
CCCCCGGGGGGGGGGGGGGGGGGGFFGGFGGGGGGGGGGGGGGGGGGGGGGGGGGGGDFGGFGGGGGGGGGGG8@GGGGGGGGGGGGGGGGGGGGGGGGGGGEGGGGGGGGGGGGGGGGGGGGGGCGGGGGGGGG@FGG@FGGGGGGGGGGGGGGGGGGG7FGDGFGFGFEGGFGGGGGGCFGGGGGGGGGGGGGGGGGCGGGGGGGGGGFGGGGGGGGCFGGGGFCEGGEGGGGDGGGGGGGGGGGGGFGGGGGGGFGDCEG*CC5>ECFDGCFGGGDGGGDGEFGGGG=FGDGGG5*1:
@M01751:259:000000000-C669V:1:1102:23598:16097 1:N:0:AGAGTC
TGGCTAAACAGGATTAGATACCCTGGTAGTCCACGCCGTAAACGATGAATGCCAGCCGTTGGCCTGCTTGCAGGTCAGTGGCGCCGCTAACGCATTAAGCATTCCGCCTGGGGAGTACGGTCGCAAGATTAAAACTCAAAGGAATTGACGGGGGCCCGCACAAGCGGTGGAGCATGTGGTTTAATTCGAAGCAACGCGCAGAACCTTACCATCCCTTGACATGGCATGTTACCTCGAGAGATCGGGGATCCTCTTCGGAGGCGTGCACACAGGTGCTGCATGGCTGTCGTCAGCTCGTGTC
+
CCCCCGGGGGCCFGGGGGGGGFGGGGGGGGGGGGGGGGGGGGGGGGGGGGGGGGGGGGGGGGGGGGGGGGGGGGGGGGGGGGDGGGGGGGGGGGGGGGGGGGGGGGGG>DFGGGGGGGGGGGGGGGGGGGGGGGGGGFGGGGGGGGGFGGGDGGGGGGGGGGGGGGGEGGGGGGGGGGF<:FGEFGGGGGGGGGGGGGGGEGGGGGGGGGGGGGGGGGGGGGGFGGGGGGGGGGGGGGGGGFGGDGGGGGGFGGDFG*;C5EGGDGGGGGC>FGGGGGGGGGGGGGCGGGGGGGCGE*:>6
@M01751:259:000000000-C669V:1:1102:17958:16100 1:N:0:AGAGTC
CCAGCTACGTCATCCCCACCTTCCTCTCGGCTTATCACCGGCAGTCCCCTTAGAGTGCCCAACTGAATGCTGGCAACTAAGGGCGAGGGTTGCGCTCGTTGCGGGACTTAACCCAACATCTCACGACACGAGCTGACGACAGCCATGCAGCACCTGTGTCCAAGTTCCCGAAGGCACTAAGGCATCTCTGCCGAATTCCGTGGATGTCAAGAGTAGGTAAGGTTCTTCGCGTTGCATCGAATTAAACCACATGCTCCACCGCTTGTGCGGGCCCCCGTCAATTCATTTGAGTTTTAACCTT
+
CCCCCGGGGGGGGGGGGGGGGGGGGGGGGGGGGGGGGGFGGEGGGGGGGGGGGGGGGGGGGGGGGGGGGGGGGGGGGGGGGGGGGGGGDGGGGGGCFGGGGGGGGGGGG9FFGGGGGGGGGG<EGCFGGGGGGGDFFGGGGGGGGGGGGGGGGGGGGGGGGGGGGGGGGGGGGGGGGGGGFGGGGGGGGGGGGGGGDGGGGGGGGGFFFGGGGGGGGGGGGGGGGGGGGGGGGGGGCFEFGGGGGGGGGGGGCFCG?CFFEECEDGCFGGGGGGGGGGGGGGGEFGGGGCFCFFGGG7:?E
@M01751:259:000000000-C669V:1:1102:15940:16166 1:N:0:AGAGTC
CCAGCTACGTCATCCCCACCTTCCTCCGGTTTATCACCGGCAGTCTCCTTTGAGTTCCCGACCGAATCGCTGGCAACAAAGGATAAGGGTTGCGCTCGTTGCGGGACTTAACCCAACATTTCACAACACGAGCTGACGACAGCCATGCAGCACCTGTCTCACGGTTCCCGAAGGCACTAAGGCATCTCTGCCGAATTCCGTGGATGTCAAGAGTAGGTAAGGTTCTTCGCGTTGCATCGAATTAAACCACATGCTCCACCGCTTGTGCGGGCCCCCGTCAATTCATTTGAGTTTTAACCTT
+
CCCCCGGGGGGGGGGGGGGGGGGGGGGGGGGGGGGGGGGGGGGGGGGGGGGGGGGGGGGGGGGGGGEGGGGGGGGGGGGGGGGGGGGGGGGGGGGGGGGGGGGGGGGGGDFAFGGGGGGGGGGGGGGGGGGGGGGGGGGGGGGGGGFGGAFGGGGGGGGGGGGGGGGGGGDFGGGGGGGGGGG>FGGGGGGGGGGGGGGGGGGGGGGGGGGGGGGGGGGGGGGGGFFGGGGGGGGGGGGGGGGGGGGFCGGE@FGGGGGGGGGGGGFFGGGGGGGGGEGGGFGGGGCFEFDFGGGGGGGGF
@M01751:259:000000000-C669V:1:1102:17614:16249 1:N:0:AGAGTC
TGGCTAAACAGGATTAGATACCCTGGTAGTCCATGCCGTAAACGTTGGGAACTAGATGTGGGGGCCATTCCACGGTCTCCGTGTCGCAGCTAACGCATTAAGTTCCCCGCCTGGGGAGTACGGCCGCAAGGCTAAAACTCAAAGGAATTGACGGGGGCCCGCACAAGCGGCGGAGCATGCGGATTAATTCGAAGCAACGCGAAGAACCTTACCAGGCCTTGACATGCAGAGAACTTTCCAGAGATGGATTGGTGCCTTCGGGAACTCTGACACAGGTGCTGCATGGCTGTCGTCAGCTCGT
+
CCCCCGGGGGGGGGGGGGGGGGGGGGGGGGGGGGGGGGGGGGGGGGGGGGGGGGGGFGGGGGGGGGGGGGGGGGGGGGGGGGGGGGGGGGGGFFGGGGGGGGGGGGGGGGGGGGGGGGGGGGGGGGGGGGGGGGGGGGGGGGGGGGGGGGGGGGGGGGGGGGGGGGGGGGGGGGCFGGGGGGGGGGGGGGGGGGGGGGGGGGGGGGGGGGGGGGGGGGGGGGGGGGGGGGGGGFGGGGGGGGGFGGGGGGGGGGGGGGGGGGGGGGGGGGGGGGFGGDFGGFFGGGGFDGFGGGGGFCFG:
@M01751:259:000000000-C669V:1:1102:15527:16263 1:N:0:AGAGTC
CCAGCTACGTCATCCCCACCTTCCTCCGGTTTATCACCGGCAGTCTCCTTTGAGTTCCCGACCGAATCGCTGGCAACAAAGGATAAGGGTTGCGCTCGTTGCGGGACTTAACCCAACATTTCACAACACGAGCTGACGACAGCCATGCAGCACCTGTCTCACGGTTCCCGAAGGCACTAAGGCATCTCTGCCGAATTCCGTGGATGTCAAGAGTAGGTAAGGTTCTTCGCGTTGCATCGAATTAAACCACATGCTCCACCGCTTGTGCGGGCCCCCGTCAATTCATTTGAGTTTTAACCTT
+
CCCCCGGGGGGGGGGGGGGGGGGGGGGGGGGGGGGGGGGGGGGGGGGGGGGGGGGGGGGGGGGGGFFGGGGGGGGGGGGGGGGGGGGGGGGGGGGDGGGGGGGGGGGGGGGGGGGGGGFDGGGGGGGGGGGGGGGGGGGGFGGGGGGGGGGGGGGGGF9FFGFGGDGGGDGEGCFGGGGGGFGGEGGFGGGGGDG@FGGGG>GGGGGGGGGGGGGGGGGGGGGGGGGGGGDGGGGGGFGGCGGGGGGGGGGGFFFGG?GGEGEGGGGGGG>>EGGGGCC8AC:?C<CGG7FGGFGGFCFGG
@M01751:259:000000000-C669V:1:1102:10520:16350 1:N:0:AGAGTC
CCAGCTACGTCATCCCCACCTTCCTCCGGTTTATCACCGGCAGTCTCCTTTGAGTTCCCGACCGAATCGCTGGCAACAAAGGATAAGGGTTGCGCTCGTTGCGGGACTTAACCCAACATTTCACAACACGAGCTGACGACAGCCATGCAGCACCTGTCTCACGGTTCCCGAAGGCACTAAGGCATCTCTGCCGAATTCCGTGGATGTCAAGAGTAGGTAAGGTTCTTCGCGTTGCATCGAATTAAACCACATGCTCCACCGCTTGTGCGGGCCCCCGTCAATTCATTTGAGTTTTAACCTT
+
CCCCCGGGGGGGGGGGFGGGGCFFDDFEGEEGGGGGGGGEEGGGGFDEE<<FGGFDEFGGGGGGGGGGGGFGGGFGGFGGGGGGGGGGGGGFGGGGGGGGGGGGGGGGGGGFFFGFFFFAFFGGGGGGGDGGGGGGGCCFGFGGGGFGF9AFFGGGCF9FGGGEFEGGGGGGGGFFGGGGGFCFCF;FCFGGGGDGGGGGGGGGGGCCFGG@F,<:BFGGGGGGGF9<CEEEGGGGGGCFG6@FCGGCCCFCGC0@88CGDEGG>*<FEDEEGECC>CCC*<CGCCFFCDGE+<AF?F9C+
@M01751:259:000000000-C669V:1:1102:6125:16361 1:N:0:AGAGTC
CCAGCTACGTCATCCCCACCTTCCTCCGGTTTGTCACCGGCAGTCACTCTAGAGTTCCCACCCGAGGTGCTGGCAACTAAAGTCAAGGGTTGCGCTCGTTGCGGGACTTAACCCAACATCTCACGACACGAGCTGACGACAACCATGCACCACCTGTCACTTCTGCCCCGAAGGGAAAGACTATCTCTAGCCCGGTCAGAAGGATGTCAAGACTTGGTAAGGTTCTTCGCGTTGCTTCGAATTACACCACATACTCCACTGCTTTTGCGGGTCCCCGTCAATTCCTTTGAGTTTCAGTCTT
+
CCCCCFFG@EFFGGGGFGEEC<<FEDFFGGGGCCFGEEFFEC:FE<F<FFEACFGCFFG9FGGFGC7,CCA9FC<FFGGG8FFGGC=6,CFGC@EGE7><4F::+8:FEFFGGGGGC+8E,EFFFGGEEGGCCE?BFFFG@FG@FF<FFFG<FCF@FFGFC,@D<@BFFGEFE7F,>CCGGFFGGFG@,38?FGDE@EG:FF2:C,CFGF:2FFF9CF,2<FGGGGDB*;C:C>>9C<5;CEG?+39@FF5CGGFG++:@+0+<+0+:C**::@;FEGC*CFEF?+<9:+;<E?@9<+2:E
@M01751:259:000000000-C669V:1:1102:6186:16421 1:N:0:AGAGTC
TGGCTAAACAGGATTAGATACCCTGGTAGTCCACGCCGTAAACGATGTCGACTTGGAGGTTGTTCCCTTGCGGAGTGGCTTCCGGAGCTAACGCGTTAAGTCGACCGCCTGGGGAGTACGGCCGCAAGGTTAAAACTCAAATGAATTGACGGGGGCCCGCACAAGCGGTGGAGCATGTGGTTTAATTCGATGCAACGCGAAGAACCTTACCTACTCTTGACATCCACGGAATTCGGCAGAGATGCCTTAGTGCCTTCGGGAACCGTGAGACAGGTGCTGCATGGCTGTCGTCAGCTCGTGT
+
CCCCCGGGGGGGGGGGGGGGGGGGGGGGGGGFFGCFFGGGGGGGGGGGGGCGEEFFFGGGGGGGGGGGGD,@F@7CFGEGGFGGGGGGGGGGGGGCFGGGGFCEEGGGGGGGGGEFGGGGGGGGGGGGGAFGGGDGFGGGGGGGGCGG9FFDGDEGGGEECCFCEEFGGGGFD8CCGGGGGGCFCFGGGCCCGGFFECEGE5*<@FGGC<CF9?EC9A@:FGGGFCFEDGGGC<EFGGGC>F99EGGGGGCFGFFFFC*/8?E*8C*8*<<CFGGGCFFF?CE6CF*;AEF8*:@7CGGF7
@M01751:259:000000000-C669V:1:1102:15442:16533 1:N:0:AGAGTC
TGGCTAAACAGGATTAGATACCCGGGTAGTCCACGCCGTAAACGATGTCGACTTGGAGGTTGTTCCCTTGAGGAGTGGCTTCCGGAGCTAACGCGTTAAGTCTACCGCCTGGGGAGTACGGTCGCAAGGTTAAAACTCAAATGAATTGACGGGGGCCCGCACAAGCGGTGGAGCATGTGGTTTAATTCGATGCAACGCGAAGAACCTTACCTACTCTTGACATCCACGGAATTCGGCAGAGATGCCTTAGTGCCTTCGGGAACCGTGAGACAGGTGCTGCATGGCTGTCGTCAGCTCGTGT
+
CCCCCGGGGGGGGGGGGGGGGGGGGGGGGGGGGGGGGGGGGGGGGGGGGGGGGGGGGGGGGGGGGGGGGGGGGGGGGGGGGGGGGDGGGGGGGGGGGGFGGGGGGGGGGGGGGGGGGGGGGGGGGGGGGGGGGGGGGGGGGGGGGGGGGGGGGGGGGGGGGGGGFGEGGGGGGGFGGGGG<FGGGGGGGGGGGGGGGGGGGGGGGGGGGGGGGGGGGGGGGGGGGGGGGGDGCCFFCDEGGGGGGGGGGGGGGGGGGGGGGGGGDE5;CFGG?FGFGGGGGGGGG68CFGGGGDGGGGGG=
@M01751:259:000000000-C669V:1:1102:16350:16553 1:N:0:AGAGTC
CCAGCTACGTCATCCCCACCTTCCTCCGAGTTGACCCCGGCAGTCTCCTATGAGTCCCCGGCATAACCCGCTGGCAACATAGAACGAGGGTTGCGCTCGTTGCGGGACTTAACCCAACATCTCACGACACGAGCTGACGACAACCATGCAGCACCTGTCTCAGAGTTCCCGAAGGCACCAAAGCATCTCTGCTAAGTTCGCTGGATGTCAAGAGTAGGTAAGGTTCTTCGCGTTGCATCGAATTAAACCACATGCTCCACCGCTTGTGCGGGCCCCCGTCAATTCATTTGAGTTTTAACCT
+
CCCCCGGGGGGGGGGGGGGGGGGGGGGGGGGGGGGGGGGGGGGGGFGGGGGGGGGGGGGGGGGGGGGGGGGGGGGGGGGGGGGGGGGGGGGGGGGGGGGGGGGGGGGGGGGGGGGGGGGGGFGGGGGGGGGGGGGGGGGGGGGGGGGGGGGGGGGGGGGGGGGGGGGGGGGGGDCGGGGGGGGGGGGGGGGGGGGGGGGGGGGGGGGGGGGGGGGGGGGGGGGGGGGGGGGGGGGGGGCECGGGGGGGGGGGGGGCEEGGFGGGGGGCFGGGGGGGGGEGGGGGGGGGGC+ACFGGGFFGF
@M01751:259:000000000-C669V:1:1102:25307:16670 1:N:0:AGAGTC
CCAGCTACGTCATCCCCACCTTCCTCCGGTTTATCACCGGCAGTCTCCTTTGAGTTCCCGACCGAATCGCTGGCAACAAAGGATAAGGGTTGCGCTCGTTGCGGGACTTAACCCAACATTTCACAACACGAGCTGACGACAGCCATGCAGCACCTGTCTCACGGTTCCCGAAGGCACTGAGGCATCTCTGCCAGATTCCGTGGATGTCAAGAGTAGGTAAGGTTCTTCGCGTTGCATCGAATTAAACCACATGCTCCACCGCTTGTGCGGGCCCCCGTCAATTCATTTGAGTTTTAACCTT
+
CCCCCGGGGGGGGGGGGGGGGGGGGGGGGGGGGGGGGGGGGG>FGCFGGGDCFFGGGGGGDGGGFFFGGGGGGGGGDGGCCFGGGG9FFGGECBFEGGGGFGG>FGGFGCGGGGGGDFGGGCFGGGGFCC@CCEGGGDDGECCCFGGGG:<ADFGGFGC;FGFCFGGGGCEEGGGFFFEGFFF:FFF@GGFGDCFBFFFDA*<<:BFGGGG9<<,<EFGGGCGGGGGFEGGGGDGFCCGCFCCEGCEGGDCGGGGGGGGFEEGGGGEFCC5CECEEGGGE5FGGFFGGCF5EC?FCGGFFG
@M01751:259:000000000-C669V:1:1102:28283:16674 1:N:0:AGAGTC
CCAGCTACGTCATCCCCACCTTCCTCCGGTTTATCACCGGCAGTCTCCTTTGAGTTCCCGGCATCACCCGCTGGCAACAAAGGATAAGGGTTGCGCTCGTTGCGGGACTTAACCCAACATTTCACAACACGAGCTGACGACCGCCATGCAGCACCTGTCTCAGAGTTCCCGAAGGCACCGAAGCATCTCTGCTAAGTTCTCTGGATGTCAAGGCCAGGTAAGGTTCTTCGCGTTGCATCGAATTAAACCACATGCTCCACCGCTTGTGCGGGCCCCCGTCAATTCATTTGAGTTTTAACCT
+
CCCCCGGGGGFEGGFDFGGGGFGGGGGGGGGGGCGAFEFGGGGGGFGGFGGGGGGGGGGGGCFGGGGGGGGGGGGGGGGGGEFCEFGGGGC=FC@FGGGGGGGGGGGGFGGGGGGGGGGGGCBFGGGCGCCFCGFFGGGGG+CFEEEGDFGFFD<::FGG;CFC9;B,@FCFEEEGGFFCFCGDAFGECCEFFFCF2CAFFFGG9FBC:<FFFFFC4*7<CEFFGCC?FGEGGGE>FFF5*;CF9FGCFGGGFGGFF+A6CEGE5:C6FEGCC8=?EC*;8CFFEFGC9++;<C9CG+9<+
@M01751:259:000000000-C669V:1:1102:21935:16723 1:N:0:AGAGTC
CCAGCTACGTCATCCCCACCTTCCTCTCCGTTTGCACGGGCAGTCTGTTTAGAGTCCCCACCTTAACGTGCTGGCAACTAAACATAGGGGTTGCGCTCGTTGCGGGACTTAACCCAACACCTCACGGCACGAGCTGACGACAGCCATGCAGCACCTAGTTTCCTGTCCCGAAGGACTGATCTATCTCTAGATCATTCAGTAACTTTCAAGCCCGGGTAAGGTTCCTCGCGTATCATCGAATTAAACCACATGCTCCACCGCTTGTGCGGGCCCCCGTCAATTCATTTGAGTTTTAACCTTG
+
CCCCCGGGGGGGGGGGGGGGGGGGGGGGGGGGGGGGGGGGGGGGGGGGGGGGGGGGGGGGGGGGGGGGGGGGGGGGGGGGGGGGGGGGGGGGGGGGGGGGGGGGGGGGGGGGGGGGGGFGGDFGGGGGGGGGGGGGGGGGGGGGGGGGGGGGGGGGGGGGGGGGGFGGGGGGGGGGGGCFFFGGG?FFGGC@FGGFGGFGGGFGGGGGGFFGGGGGGGGGGGGGGGGDGGGGGGGGGFGGFGGGGGGGF5CGGGGCEFGCGEEDG6CD5CGGGGGGGGGGGEGGGGGG7C+<EGGGGGDG+
@M01751:259:000000000-C669V:1:1102:7165:16735 1:N:0:AGAGTC
CCAGCTACGTCATCCCCACCTTCCTCCGGTTTGTCACCGGCAGTCTCCTTAGAGTGCCCACCATAACGTGCTGGTAACTAAGGACAAGGGTTGCGCTCGTTACGGGACTTAACCCAACATCTCACGACACGAGCTGACGACAGCCATGCAGCACCTGTGTCAGAGTTCCCGAAGGCACCGATCCATCTCTGGAAAGTTCTCTGCATGTCAAGGCCTGGTAAGGTTCTTCGCGTTGCTTCGAATTAAACCACATGCTCCACCGCTTGTGCGGGCCCCCGTCAATTCATTTGAGTTTTAACCT
+
CCCCCGGGGGGGGGGGGGFGFGGGGGGGGGGGDGGGGGGGGGGGGCFGGGGGGFEDGGGGGGGGGGGGGCGGGGGGGGGGGGGGGGGGFGGGGGGGGGGGGGGGGDFGGGGGAFGGGEFGGGGGGGGGGGGGDGGGFGG>FGDEEFGGGGGGGGGGGGGGFGEFFGGGGGGGDEEGGGGGGGGGGFGCEFGGG,?FFGGGGG@FGGFFGFGGFGFGEFGGGGGFF9FGGGGGGG7BFG:CFCCC?EGGGGGGGGGGGGGGCCGGGGFCGGEG5C8:CEEGEEGGCC9FGD+8<@FFC?CG?
@M01751:259:000000000-C669V:1:1102:16532:16754 1:N:0:AGAGTC
CCAGCTACGTCATCCCCACCTTCCTCCGGTTTGTCACCGGCAGTCTCCTTAGAGTGCCCACCATAACGTGCTGGTAACTAAGGACAAGGGTTGCGCTCGTTACGGGACTTAACCCAACATCTCACGACACGAGCTGACGACAGCCATGCAGCACCTGTGTCAGAGTTCCCGAAGGCACCGATCCATCTCTGGAAAGTTCTCTGCATGTCAAGGCCTGGTAAGGTTCTTCGCGTTGCTTCGAATTAAACCACATGCTCCACCGCTTGTGCGGGCCCCCGTCAATTCATTTGAGTTTTAACCT
+
CCCCCGGCFGGDGFEFGEEGG@EDFGGEGGGC@FGFGFFE@FFFGGGGFFGFGGGGGGGGGGGFGGGGGFGGGDGGGGGGGGGGGGGGGGGGGGGGGCFGGGGGG:+>FFGFGGGGFGGG,C?FGGGGGGGGGGGGFG7CEEGGGGGGGCFGFGGGGGGFFFFFGEGGGFGE7CFGGGGGGGGGDGGFFFGD<B:,7FCGGCEGGGGGCGCECG:FFFGGGGCFGGGF9CGDCGEGGGGG58FFCFCF68CCFC8<CFFFF:8CCCFGGG5>ECEEEC;:CE@FCFFC?E08<:CE<6<CF
@M01751:259:000000000-C669V:1:1102:24795:16885 1:N:0:AGAGTC
TGGCTAAACAGGATTAGATACCCTGGTAGTCCACGCCGTAAACGATGTCAACTAGCCGTTGGAATCCTTGAGATTTTAGTGGCGCAGCTAACGCATTAAGTTGACCGCCTGGGGAGTACGGCCGCAAGGTTAAAACTCAAATGAATTGACGGGGGCCCGCACAAGCGGTGGAGCATGTGGTTTAATTCGAAGCAACGCGAAGAACCTTACCAGGCCTTGACATGCAGAGAACTTTCCAGAGATGGATTGGTGCCTTCGGGAACTCTGACACAGGTGCTGCATGGCTGTCGTAAGCTCGTGT
+
CCCCCGGGGGGGGGGGGGGGGGGGGGGGGGGGGGGGGGGGFGGGGGGGGGGGGGGGGGGGGGGGGGGGFGGGFGGGGGGGGGGGGGGGGGGGGGGGGGGGGGGGGGGGGDGGGGGGGFGGDGGGGGGGGGGGGGGFGFG?BFGGGFFGFFFGEGGGGGGGGGGGGGGG@FFFD>CCFFGCFGGGFGGGGGGGGGGGGGGCFDGGGGGGGGGGGGGGCFGGGGGGGGGGGGGGGGGFGGGGG69CFGGGGGGGG6@CGFEGGGGFGGGGGGGGGGG++CFFG?FDGGGG?8**;CGFFGGF*
@M01751:259:000000000-C669V:1:1102:5611:16903 1:N:0:AGAGTC
CCAGCTACGTCATCCCCACCTTCCTCTCGGCTTATCACCGGCAGTCCCCCTAGAGTGCCCAACTGAATGCTGGCAACTAAGGGCGAGGGTTGCGCTCGTTGCGGGACTTAACCCAACATCTCACGACACGAGCTGACGACAGCCATGCAGCACCTGTGTCCACGTCCCGAAGGAATGACCCCATCTCTGAGGACGTCGTGGCATGTCAAGGGCTGGTAAGGTTCCTCGCGTATCATCGAATTAAACCACATGCTCCTCCGCTTGTGCGGGCCCCCGCCAATTCCTTTGAGTTTCCCCCTTT
+
CCCCCGGGGGGGGGGGGGGGGGGGGFGGGGGGGGGGGGGGGGGGGGFGGGGGGGGGGGGGGGGGFGFGGGGGGGGGGGFGGEFGDGEGGGGGGGGGGGGG?CGGGGGGGGFGEGGGGGCFFAFFGGGGDGGGGGGGGEDCFEFFGD<CCFGGGGGGGGGGGGGGGGG<FCFEEEGFFGGGFEGGG,CFG<FGC@FFFGG7FFG9FGGFCECCCFCEEFG?FFFGC:CEGG>EGGFGGCC*AEFGGFFCFFCCG7???8FED8CFG+:58:CCGEDG***:CF7<CFGFFDGGG<++ACCF+
@M01751:259:000000000-C669V:1:1102:16976:16924 1:N:0:AGAGTC
TGGCTAAACCGGATTAGATACCCTGGTAGTCCACGCCGTAAACGATGTCGACTTGGAGGTTGTTCCCTTGAGGAGTGGCTTCCGGAGCTAACGCGTTAAGTCGACCGCCTGGGGAGTACGGCCGCAAGGTTAAAACTCAAATGAATTGACGGGGGCCCACACAAGCGGTGGAGCATGTGGTTTAATTCGATGCAACGCGAAGAACCTTACCTACTCTTGACATCCACGGAATTCGGCAGAGATGCCTTAGTGCCTTCGGGAACCGTGAGACAGGTGCTGCATGGCTGTCGTCAGCTCGTGT
+
CCCCCGGGGGGGGGGGGGGGGGGGGGGGGGGGGGGGGGGGGGGGGGGGGGGGGGGGGGGGGGGGGGGGGGGGGGGGGGGGGGGGGGGGGGGGGGGGGGGGGGGGGGGGGGGGGGGGGGGGGFGGGGGGGFCFCFGGGGGFGGFGGGGGGGEGGGGGGGGGGGGGGGDEFEGGGGFGGCFGGGGGGGGGGGGGDGGG7FEGGGGGGCGGGGGGGGGGGGFFGGGGGGGCGGGGGFGGGG8EFGGGGGGGGGGGGGFFGGDGGGGEGGC5=FGGGGFGGFCFEFGGFEGFFCFFFEG:FEEF5
@M01751:259:000000000-C669V:1:1102:18228:16964 1:N:0:AGAGTC
CCAGCTACGTCATCCCCACCTTCCTCCGGTTTGTCACCGGCAGTCTCCTTAGAGTGCCCACCATAACGTGCTGGTAACTAAGGACAAGGGTTGCGCTCGTTACGGGACTTAACCCAACATCTCACGACACGAGCTGACGACAGCCATGCAGCACCTGTGTCAGAGTTCCCGAAGGCACCAATCCATCTCTGGAAAGTTCTCTGCATGTCAAGGCCTGGTAAGGTTCTTCGCGTTGCTTCGAATTAAACCACATGCTCCACCGCTTGTGCGGGCCCCCGTCAATTCATTTGAGTTTTAACCT
+
CCCCCGGGGFGGGGGGGGGGGFGGGGFGGGGEGGGGGGGGGGGFFGFGGGGGGGGFGGGGGEGDFGGGFGGGGGGGGGGGGGGGGFFC=CFGGGGGGGGGGGGDFECEFGGGGGGDGGGGGCFGDGGEDGEGGGGGGGCBEC@FF?FFGGCFFGDFC<DBFGGGGGFGFGGGGGGCFFGGGFFFGGGFGCCFGFCGGGGGGGGGGGFGFF9CGGGGF>FFF?FFGGGG@*<FCF71F:@*=FFG9EFGFFFFG9CGGG?ECCE5ECEFGDGG558:EE*A=E@EGCFCFC2*0:9CF?AGC
@M01751:259:000000000-C669V:1:1102:16238:16972 1:N:0:AGAGTC
TGGCTAAACAGGATTAGATACCCTGGTAGTCCACGCCGTAAACGATGTCAACTAGCCGTTGGAATCCTTGAGATTTTAGTGGCGCAGCTAACGCATTAAGTTGACCGCCTGGGGAGTACGGCCGCAAGGTTAAAACTCAAATGAATTGACGGGGGCCCGCACAAGCGGTGGAGCATGTGGTTTAATTCGAAGCAACGCGAAGAACCTTACCAGGCCTTGACATGCAGAGAACTTTCCAGAGATGGATTGGTGCCTTCGGGAACTCTGACACAGGTGCTGCATGGCTGTCGTCAGCTCGTGT
+
CBCCCEGGGGGGDFGGGGGGGGGGGGGGGGGDFGGGGGGGGGGGGGGGGGGGGGGGGGFGGGGGAFEEDFGGGGGGGGGGGGGGGGGGGFFGDGGEGFGGGGGGGGGGGGGGGGGGGGGGGGGGGGGGG9FGGGGGGGFGGGGGGGGGGGEGGDGGGGGGGGGCCGGG:FFGGGGFFGGDC@FGGGGGGGGGGFGGGGGGGGGGGGFFFGFGGDFGGGGGGGGGFCCGGGGGGGG:EEFGGGG7EG?FGGGGGGGGGCED5EGGFGGGGGGGGF?+<7<C@FG68AEGGFF8C>C9<55>7
@M01751:259:000000000-C669V:1:1102:5125:16975 1:N:0:AGAGTC
TGGCTAAACAGGATTAGATACCCTGGTAGTCCACGCCGTAAACGATGAATGCCAGACGTCGGCAAGCATGCTTGTCGGTGTCACACCTAACGGATTAAGCATTCCGCCTGGGGAGTACGGTCGCAAGATTAAAACTCAAAGGAATTGACGGGGGCCCGCACAAGCGGTGGAGCATGTGGTTTAATTCGAAGCAACGCGCAGAACCTTACCAACCCTTGACATGGCAGGACCGCTGGAGAGATTCAGCTTTCTCGTAAGAGACCTGCACACAGGTGCTGCATGGCTGTCGTCAGCTCGTGTC
+
CCCCCGGGFGGGCFDFGGDFGGGGGGGGGGGGGFEDFCFGGGFCCGCGGGG@EEEGGGGEFGGGGGGGFGGGGGFGGFGGGGGGGGGGGGGGGGGGGFGGGGGGACFCEGFFD7CEEFCGGGGGDEDGGGGGGGG@AFGGG@F8E<AFEEEGGGG<CFEF3CFCFD7FGDCFGGGFGGGCGCEBFG@F;:*FFGGGGCCEECGGGGGGG6EGEGEGFCGGGG6@FF58CGGGGGGG5FGDGGFCGGGGGGGG?CGGF5CG?CCECEFCCC58*<<8FGFF9:AF?8FCGG=>E?@F=:5**
@M01751:259:000000000-C669V:1:1102:18619:17033 1:N:0:AGAGTC
CCAGCTACGTCATCCCCACCTTCCTCCGGTTTGTCACCGGCGGTCTCCTTAGAGTTCCCACCATTACGTGCTGGCAACTAAGGACAAGGGTTGCGCTCGTTGCGGGACTTAACCCAACATCTCACGACACGAGCTGACGACAGCCATGCAGCACCTGTGTTCGAGTTCCCGAAGGCACCAATCCATCTCTGGAAAGTTCTCGACATGTCAAGGCCAGGTAAGGTTCTTCGCGTTGCATCGAATTAAACCACATACTCCACCGCTTGTGCGGGCCCCCGTCCATTCCTTTGAGTTTCAGTCT
+
CCCCCGGGGGGGGGGFFFGGGGGGGGGGGGGGGFGGGGGGGG7FGGFGGGGGGGGGGFGGGGGGGGGGGGFGGGGGGFGGGGGGGGGGGCFGGFEGGGGEGGCGGGGGGGGGGGGGGGGGGGGGGGGGGDEGGGGGGGDGGGGGGFGGGGGCFGGGGGGGGGGCFGGGGGGGCEGGGGGGGGGGGGGGGFG7FGDCFCFFCCGGCFFGFCFFGGGGGCCFGGGGGCGGCFCEEGGDFGGEGGFCGGFG?>*C?EGFDGGGGCEGC58+<ED8:8ECECGE*;A+C<CCA07@?000<9C<F
@M01751:259:000000000-C669V:1:1102:18346:17174 1:N:0:AGAGTC
TGGCTAAACAGGATTAGATACCCTGGTAGTCCACGCCGTAAACGATGTCGACTTGGAGGCTGTTCCCCTGAGGAGTGGCTTCCGGAGCTAACGCGTTAAGTCGACCGCCTGGGGAGTACGGCCGCAAGGTTAAAACTCAAATGAATTGACGGGGGCCCGCACAAGCGGTGGAGCATGTGGTTTAATTCGATGCAACGCGAAGAACCTTACCTACTCTTGACATCCAGAGAACTTAGCAGAGATGCTTTGGTGCCTTCGGGAACTCTGAGACAGGTGCTGCATGGCTGTCGTCAGCTCGTGT
+
CCCCCGGGGGGGGGGGGGGGGFDGGCGGFGGGGGGGFGGGGGGGGGGGGGGGGGGGGGGGGGGGGGFGGGGGGGGGGGGGGGGGGGGGGGGGGGGCGGGGGGGGGGGDGCFGGGGGGGGGGGGGGGGGGGGGGGGFGGGGGGFGGGGGGGGGGGEFGEGC@FFFFGGG:FCCFFGCFFGG8FFGGFFGGGFGGGFA:<?C?CEGGGG7@6AFC+0CGGGGGGGGCF@FCG:CEFFFGGGGGG7CFGCFGF8>7CFGEF>ECGGCFGCFFFC8FDEFGGFFGFGD8EGFGGGGFGGGGGGG:
@M01751:259:000000000-C669V:1:1102:25312:17197 1:N:0:AGAGTC
CCAGCTACGTCATCCCCACCTTCCTCCGGTTTATCACCGGCAGTCTCCTTTGAGTTCCCGACCGAATCGCTGGCAACAAAGGATAAGGGTTGCGCTCGTTGCGGGACTTAACCCAACATTTCACAACACGAGCTGACGACAGCCATGCAGCACCTGTCTCACGGTTCCCGAAGGCACTGAGGCATCTCTGCCAGATTCCGTGGATGTCAAGAGTAGGTAAGGTTCTTCGCGTTGCATCGAATTAAACCACATGCTCCACCGCTTGTGCGGGCCCCCGTCAATTCATTTGAGTTTTCACCTT
+
CCCCCGGGGGGGGGGGGGGGGGGGGGGGGGGGGGGGGGGGGGDGGGGGGGGGGGGGGGGEEGGGGGEGGGGGGGGGGGGGGGGGGFGGGGGGGGGGGGGGGGGGGGGGGGGGGGGFCGGGGGGGGGGGGGGGGGGGGCFGGGGCFGGGGGGGGGGFGFGGCFGEGGGAGGGGGGGGGAFGGGGGGGFGGGGCGFFGGGFFGGDGCFGFEGGGCFGFGGGGGGFGFGGGFDEGECGGGGGGFGCFGGGGFGGGGEGFC+;C8CEG5F+<*?EGGE*:?=C85@FCC99+++CFGFG+AFGGG
@M01751:259:000000000-C669V:1:1102:4306:17210 1:N:0:AGAGTC
CCAGCTACGTCATCCCCACCTTCCTCCGGTTTATCACCGGCAGTCTCCTTTGAGTTCCCGGCATCACCCGCTGGCAACAAAGGATAAGGGTTGCGCTCGTTGCGGGACTTAACCCAACATTTCACAACACGAGCTGACGACAGCCATGCAGCACCTGTCTCAGAGTTCCCGAAGGCACCAAAGCATCTCTGCTAAGTTCTCTGGATGTCAAGGCCAGGTAAGGTTCTTCGCGTTGCATCGAATTAAACCACATGCTCCACCGCTTGTGCGGGCCCCCGTCAATTCATTTGAGTTTTAACCT
+
CCCCCGGGGGGDFEGGFGGGGGGGGGGGGGGGFGGGGGGGGGGFGGGGGGGGGGGFFEF:FGGEGGFGGGGCCFFFGFGGGGGGGGGG@GFFFGGGDGGGFGGGGGGGGGGGGGGGGGGCFGGFGGGC8EEGGGGGGGEEGGEGFGGDGGCFGFGGGGGGGGGGGGGGGGFFCFFGGFGGGF<FGGGGGGFGGGGFGGGGGGG7CF@CFGG9CF><FFGGGGGFG:FGC1*<FE>5CGG>8:CFGGGGFFGFCF6@FGCCCCGGGGC6F55EEGE8CEGCCCG7:9:+:72C:CFG7<?E9
@M01751:259:000000000-C669V:1:1102:9719:17211 1:N:0:AGAGTC
TGGCTAAACCGGATTAGATACCCTGGTAGTCCACCCCGTAAACGTTGGGAACTAGTTGTGGGGTCCATTCCACGGATTCCGTGACGCAGCTAACGCATTAAGTTCCCCGCCTGGGGAGTACGGCCGCAAGGCTAAAACTCAAAGGAATTGACGGGGACCCGCACAAGCGGCGGAGCATGCGGATTAATTCGATGCAACGCGAAGAACCTTACCAAGGCTTGACATATAGAGGAAACGGCTGGAAACAGTCGCCCCGCAAGGTCTCTATACAGGTGGTGCATGGTTGTCGTCAGCTCGTGTC
+
CCCCCGGGGGGGGGGGGGGGGGGGGGGGGGGGGGGGGGEGGGEFGCGGGGGGGGGGGGGGGGGGGGGGGGGGGGGGGGGGGGGGGGGGGGGGGGGGGGGGGGGGGGGGGGGGGGFGGGGGGGGGGGGGGGFGGGGGGGGGGGGGGGGFGGGGGGGGGGGGGGGGGGGGGGGGGGGGGGFFGGGGGGGGGGGGGGGGGGGGGGDEEGGGGGGGGFGGGGGGGGGGGGGGGGGGGGGGGGGGEEGGGGGGGFGGEEGDGEGGGGGGGGCFGGGGG7+:CFGFGGGGGG8FCEFGGGFGGGFF*
@M01751:259:000000000-C669V:1:1102:18988:17220 1:N:0:AGAGTC
CCAGCTACGTCATCCCCACCTTCCTCTCCGTTTGCACGGGCAGTCTGTTTAGAGTCCCCATCATTACATGCTGGCAACTAAACATAGGGGTTGCGCTCGTTGCGGGACTTAACCCAACACCTCACGGCACGAGCTGACGACAGCCATGCAGCACCTAGTTTCCTGTCCCGAAGGACTGATCTATCTCTAGATCATTCAGTAACTTTCAAGCCCGGGTAAGGTTCCTCGCGTATCATCGAATTAAACCACATGCTCCTCCGCTTGTGCGGGCCCCCGTCAATTCCTTTGAGTTTCACCCTTT
+
CCCCCGGGGGGGGGGGGGGGGGGGGGGGGGGGGGGGGGGGGGGGGGGGGGGGGGGGGGGGGGGGGGGGGGGGGGGGGGGGGGGGGGGGGGGGGGGGGGGGGGGGGGGEGGGGGGGGGGGGEBFGGGGGGGGGGGGGGGGGGDGGGGGGGGGGGGGGGGGGGGGGGGGGGGGGGGGGGGGGGGGGGCGCEFGGGGGGGGGGFGGGGGGGGFGGGGGGGGGGGGGGGGGEDEF@FFGGGGGGGGGGGGGGGGGGGGGGFGGGGGGGFDFGDEGGGGGGCEGGGGFGFGG?EFGGGGDGGGFG+
@M01751:259:000000000-C669V:1:1102:5324:17473 1:N:0:AGAGTC
CCAGCTACGTCATCCCCACCTTCCTCTCCGTTTGCACGGGCAGTCTGTTTAGAGTCCCCATCATTACATGCTGGCAACTAAACATAGGGGTTGCGCTCGTTGCGGGACTTAACCCAACACCTCACGGCACGAGCTGACGACAGCCATGCAGCACCTAGTTTCCTGTCCCGAAGGACTGATCTATCTCTAGATCATTCAGTAACTTTCAAGCCCGGGTAAGGTTCCTCGCGTATCATCGAATTAAACCACATGCTCCTCCGCTTGTGCGGGCCCCCGTCAATTCCTTTGAGTTTCACCCTTT
+
CCCCCGGGGGGGGGGGGGGGGGGGGGGGGGGGGGGGGGGGGGGGGGGGGGDGGGFGGGGGGGCGGGGGGGGGGFGGGGFGGGGGGGFGGGGGGGGGGGGGGGGGGGGGGGGGGGGGGGGGG8<FFGGGGGGGGGFF9FGGEGGGGGFEFCFGGGGGGFGGCFGGEFFGGGGGGGGGGGGGGGGGGGFGFFFGGGGGFGGGGGFFGGGGGGGCGGGDGGFGGGGFGGGGGGGGGFFGGGFGGGGGGCCGGGGEG?CFF>CEEEGG;6CGGDGCGCGDCCEGCFGGFGG9C>FFGG++<CCG6
@M01751:259:000000000-C669V:1:1102:25072:17555 1:N:0:AGAGTC
TGGCTAAACAGGATTAGATACCCTGGTAGTCCACGCCCTAAACGATGCGAACTGGATGTTGGGTTCAACTAGGAACTCAGTATCGAAGCTAACGCGTTAAGTTCGCCGCCTGGGGAGTACGGTCGCAAGACTGAAACTCAAAGGAATTGACGGGGGCCCGCACAAGCGGTGGAGTATGTGGTTTAATTCGATGCAACGCGAAGAACCTTACCTGGCCTTGACATGCACGGAACTTTCCAGAGATGGATTGGTGCCTTCGGGAACCGTGACACAGGTGCTGCATGGCTGTCGTCAGCTCGTG
+
CCCCCGGGGGGGGFGGGGGGGGFGGGGGGGGGGGGGGGGGGGGGGGGGGGGGGGGGGGFCGGGEGGGGGGGGGGGGGGGGGGGGGGGGGGGGGGDGGGGGGGGGGGGGGGGGGGGGGGDGGGGGGGGDGGGGGGGGGGGGGGG8=FFGGGGGGGGGGGGGGGGGGGGGGGGGFFGCGGGGGGGGFGGGGGGGGGGGGGDFGGGGGGGGGGGGGGGGGGGGGFGGGGFFGGGDGGGGDCFGGGGGGGGGFGCGFGGGGGGGDEGGGGGCFFGGGGGGGFGGGGCFGGGGGGGDCCGFEGG5*
@M01751:259:000000000-C669V:1:1102:14738:17624 1:N:0:AGAGTC
TGGCTAAACAGGATTAGATACCCTGGTAGTCCACGCCGTAAACGATGTCAACTAGCCGTTGGAATCCTTGAGATTTTAGTGGCGCAGCTAACGCATTAAGTTGACCGCCTGGGGAGTACGGCCGCAAGGTTAAAACTCAAATGAATTGACGGGGGCCCGCACAAGCGGTGGAGCATGTGGTTTAATTCGATGCAACGCGAAGAACCTTACCTACTCTTGACATCCACGGAATTCGGCAGAGATGCCTTAGTGCCTTCGGGAACCGTGAGACAGGTGCTGCATGGCTGTCGTCAGCTCGTGT
+
CCCCCGGGGGGGGGGGGGGGGGGGGGGGGGGGGGGGGGGGGGGGGGGGGGGGGGGGGGGGGGGGGGGGGGGGGGGGGGGGGGGGGGGGGFGGGGGGGGGGGGGGGGGGGGGGGGGGGGGGGGGGGCGGGGGGGGGGGGGGGGGGGGGGGGGGGGGGGGGGGGGGGGGGGGGGGGGGGGGGGGGGGGGGGGF@FGGGGGGGGGGGGGGFFGGGGGGGGGDFGDGGGGGGGGGGGGGGGGGGGGGGGGGGGCEEGGGFFFEGGGGGGEDGGGGGGGGGGFFGGGGGGGGGGGGGGGG?F5:7:
@M01751:259:000000000-C669V:1:1102:15517:17843 1:N:0:AGAGTC
CCAGCTACGTCATCCCCACCTTCCTCGCGGCTTATCACCGGCAGTCTCCCTAGAGTGCCCAACTAAATGATGGCAACTAAGGACAAGGGTTGCGCTCGTTACGGGACTTAACCCAACATCTCACGACACGAGCTGACGACAGCCATGCAGCACCTGTGTCAGAGTTCCCGAAGGCACCGATCCATCTCTGGAAAGTTCTCTGCATGTCAAGGCCTGGTAAGGTTCTTCGCGTTGCTTCGAATTAAACCACATGCTCCACCGCTTGTGCGGGCCCCCGTCAATTCATTTGAGTTTTAACCTT
+
CCCCCGGGGGGGGGGGGGGGGGGGGGGGGGGGGGGGGGGGGGGGGGFGGGGGGGGGGGGGGGGGGGGGGGGGGGGGGGGGGGGGGGGGGGGGGEGEGGGGGGGGGGGGGGGFGGGGGGGGGGGGGGGGGGGGGGGGGGGGGGGGGGGGGGGGGGGGGGGGGGGGGGGGGGGGDGGGGGGGGGGGGGGGGGGGGGGGGGGGGGGGGFFGGGGGGGGGGFGGGGGGGGGGGGGGGGGGGGGGGGGGGGGGGGGGFFFFF6FGGGGGGGFGGCGGGGGGGGGGDGGFGGGGG:=FFGFGGGGGG
@M01751:259:000000000-C669V:1:1102:22012:17863 1:N:0:AGAGTC
CCAGCTACGTCATCCCCACCTTCCTCCGGTTTATCACCGGCAGTCTCCTTTGAGTTCCCGGCATCACCCGCTGGCAACAAAGGATAAGGGTTGCGCTCGTTGCGGGACTTAACCCAACATTTCACAACACGAGCTGACGACAGCCATGCAGCACCTGTCTCAGAGTTCCCGAAGGCACCAAAGCATCTCTGCTAAGTTCTCTGGATGTCAAGGCCAGGTAAGGTTCTTCGCGTTGCATCGAATTAAACCACATGCTCCACCGCTTGTGCGGGCCCCCGTCAATTCATTTGAGTTTTAACCT
+
CCCCCGGGGGGGGGFFGGGGFFGGGFGGGGGGGGGGGGGGGGGGFFGGGGGGGGGGGGGG@GGGGGG@F7FCGGGGGGGGGG@FCEFFGCGG7FFGGGGGGFGGGDFGGGGGGGGGGGGFGGEFGFFGGGGDGE:FGFGDGGE<FGGGGGGGFGGG?@FGGFGGGGGGGGDGGF7CFGDFGGGGGGG9C@;FCGCGGGGGGGGCGFGGGGGDBFGFGFCCFGGGGGGFGGGEGGEED?C>FDGGGGGEGGGGGFFCGGGGGGGGG5A8CGD*/::EEEGEDEDGGGGF7++;CFGE:CGGF
@M01751:259:000000000-C669V:1:1102:11127:17930 1:N:0:AGAGTC
TGGCTAAACAGGATTAGATACCCTGGTAGTCCACGCCGTAAACGATGTCGACTTGGAGGTTGTTCCCTTGAGGAGTGGCTTCCGGAGCTAACGCGTTAAGTCGACCGCCTGGGGAGTACGGCCGCAAGGTTAAAACTCAAATGAATTGACGGGGGCCCGCACAAGCGGTGGAGCATGTGGTTTAATTCGATGCAACGCGAAGAACCTTACCTGGCCTTGACATCCAGAGAACTTAGCAGAGATGCTTTGGTGCCTTCGGGAACTCTGAGACAGGTGCTGCATGGCTGTCGTCAGCTCGTGT
+
CCCCCGGEEGG?FE@C<<EEFFEFG8FECFFF<EFC8FGEC<EGDGFGFGG@@FCECCGGDFEAFGFGECFGGGGGGGGGGDGGD,>6E<FFGGGGGGGFGDEFDF>@FFF7<EEECE<CFGEGDFGECFFGFFGG@F98><<FFFEEFFC@FECGGGC7BECFGGGB<FCGGGG9FGGGGFGGFGGGGF9CGFCCEFGEDGEGGGFCFCEGFGG>C8?9?FG@8C?FGGG6FGFG7AFGGGGG+@GGGCGGF8@7:C5ECGG++<++<CF8EFEFDGFFFGFFF?EGGFGFFEF+<C5C:
@M01751:259:000000000-C669V:1:1102:13564:17967 1:N:0:AGAGTC
TGGCTAAACAGGATTAGATACCCTGGTAGTCCACGCCGTAAACGATGTCAACTAGCCGTTGGAATCCTTGAGATTTTAGTGGCGCAGCTAACGCATTAAGTTGACCGCCTGGGGAGTACGGCCGCAAGGTTAAAACTCAAATGAATTGACGGGGGCCCGCACAAGCGGTGGAGCATGTGGTTTAATTCGAAGCAACGCGAAGAACCTTACCAGGCCTTGACATGCAGAGAACTTTCCAGAGATGGATTGGTGCCTTCGGGAACTCTGACACAGGTGCTGCATGGCTGTCGTCAGCTCGTGT
+
CCCCCGGGGGDFGGGGGGGGGGGGGGGGGGGGGGGGGGGGGGGGGGGGGGGGGGGGGGGGGGGGGGGGGGFGGGGGGGGGGGGGGGGGGGGGGGGGGGGGGGGGGGGGGGGGGGGGGGGFGGGGGGGGGGFGGGGGGGGGGGGGGGFFGGGGGGGCFEFGEGGGGGGGGGGGGGGGGGGGGGGGGGGGFGGEGGGGGGGGGEFGEGGGGGGGGCEGGFGGFGGG66C?EFGGGGGGGGGGFFFGGGGGGG?FFCGGGGGGGGFC:?7CFFGFGGGGFGEC6:CFEGGGCFGGGGGGFEEFC
@M01751:259:000000000-C669V:1:1102:9810:17990 1:N:0:AGAGTC
CCAGCTACGTCATCCCCACCTTCCTCCGGTTTATCACCGGCAGTCTCCTTTGAGTTCCCGACCGAATCGCTGGCAACAAAGGATAAGGGTTGCGCTCGTTGCGGGACTTAACCCAACATTTCACAACACGAGCTGACGACAGCCATGCAGCACCTGTCTCAGAGTTCCCGAAGGCACCGAAGCATCTCTGCTAAGTTCTCTGGATGTCAAGGCCAGGTAAGGTTCTTCGCGTTGCATCGAATTAAACCACATGCTCCACCGCTTGTGCGGGCCCCCGTCAATTCATTTGAGTTTTAACCTT
+
CCCCCGGGGGGGGGGGGGGGGGGGGGGGGGGGGGGGGGGGGGGGGGGGGGGGCFFGGGGGGGGGGFFGGGGGGGGGGGGGGGGGGGGGGGGGGGGGGGGGGGGGGGGGGGGGGGGGGGGGGDFFGGGGGGGGGGFGGGGGGGGGGGGGGGGGGGGGGGGGGGGGGGGGGGEFGEGGGGGGGGGGGGGGGGGGGGGGFFGGGGGGGGGGGGFFGGGGGGGGGGGGGGGGGDGEGDGGGGGGGGGGGGGGGGGGFGGGF6FFGGGDGGGGGGEG>ECGGGGDCGGGCGGGGGGGGGFGGGGGG
@M01751:259:000000000-C669V:1:1102:15148:17998 1:N:0:AGAGTC
TGGCTAAACAGGATTAGATACCCTGGTAGTCCACGCCGTAAACGATGATAACTAGCTGTCCGGGCACTTGGTGCTTGGGTGGCGCAGCTAACGCATTAAGTTATCCGCCTGGGGAGTACGGCCGCAAGGTTAAAACTCAAATGAATTGACGGGGGCCCGCACAAGCGGTGGAGCATGTGGTTTAATTCGATGCAACGCGAAGAACCTTACCTACTCTTGACATCCACGGAATTCGGCAGAGATGCCTTAGTGCCTTCGGGAACCGTGAGACAGGTGCTGCATGGCTGTCGTCAGCTCGTGT
+
CCCCCGGGGGGGGGGGGGGGGGGGGGGGGGGGGGGGGGGGGGGGGGGGGGGGGGGGGGGGGGGGGGGGGGGGGGGGGGGGGGGGGGGGGGGGGGGGGGGGGGGGGGGGGGGGGGEGGGGGGGGGGGGGGGGGGGGGGGGGGGGGGGGGGGGGGGGGGGGGGGGGGGGGGGGGGGGGGGGG@FFGGGGGFGGGEGGGGGGGGGGGGGGGGGGGGGGGGGGCFGGGGGGGGGGGGCGGGCEGGGGGGGGD6FGGGGGGGGGGGCCFEE5@GGGGGGFFGGGFFFGCFGGGGGF*;CFCFGGF7
@M01751:259:000000000-C669V:1:1102:21215:18036 1:N:0:AGAGTC
TGGCTAAACAGGATTAGATACCCTGGTAGTCCACGCCGTAAACGATGTCAACTAGCCGTTGGAATCCTTGAGATTTTAGTGGCGCAGCTAACGCATTAAGTTGACCGCCTGGGGAGTACGGCCGCAAGGTTAAAACTCAAATGAATTGACGGGGGCCCGCACAAGCGGTGGAGCATGTGGTTTAATTCGAAGCAACGCGAAGAACCTTACCAGGCCTTGACATGCAGAGAACTTTCCAGAGATGGATTGGTGCCTTCGGGAACTCTGACACAGGTGCTGCATGGCTGTCGTCAGCTCGTGT
+
CCCCCGGGGGFGFGGGGGGGGGGGGGGGGGEFFGGGGGGGGGGGGGGGGGGGGGGGGGGGGGGGGGGGGGGGGFGGGGGGGGGGEGGGGGGGGGGGGFGGGGGFGGGGEGGGGGGGGGGGGEGGGGGGGFGGGGGGGGGGGGGGGGGGGGGGFGDGGGGGGGGDGGGGGGGFFGCFGGGGGGGGGGGGGGCGGGGGGGGF7EGGGGGGGGGGGDGGGGGGGGGCFGGGGGGGGGGGGGGGGGGFGGGGGGGGGGGGGGGGGEGGGGGGGGGFGGF6CEGGGG7ECG>FFF*8CEFFGGEGE
@M01751:259:000000000-C669V:1:1102:7386:18203 1:N:0:AGAGTC
TGGCTAAACCGGATTAGATACCCTGGTAGTCCACGCCGTAAACGATGTCAACTAGCCGTTGGAATCCTTGAGATTTTAGTGGCGCAGCTAACGCATTAAGTTGACCGCCTGGGGAGTACGGCCGCAAGGTTAAAACTCAAATGAATTGACGGGGGCCCGCACAAGCGGTGGAGCATGTGGTTTAATTCGAAGCAACGCGAAGAACCTTACCAGGCCTTGACATGCAGAGAACTTTCCAGAGATGGATTGGTGCCTTCGGGAACTCTGACACAGGTGCTGCATGGCTGTCGTCAGCTCGTGT
+
CCCCCGGGGGGGEGGGGGGGGGGGGGGGGGGGGFGGGGGGGGGGGGGGGGGGGGGGGGGGGGGGGGGGGFGGFGFFGGGGGGGGGGGGGGGGGGGGGGEGGGGFFGCFGGGGGGGGGGGGGGGEGFEFGFGGFGGGGGGGGGGGGGGGGGGGGGGEDEGGGGGGGGECGGGFGGGGGFFGEFFGGGGGFGGGGGGGGGGGGEGGGGGGGGGGFE5C?8CFCFGGGGGGFFGGGGG7@CFFGGGGGC9<CGGGGGGGCEEGGDGEGGGGFGFFFGDGGFFFFGGGGG5*CFGGGGFGGECCA
@M01751:259:000000000-C669V:1:1102:9934:18205 1:N:0:AGAGTC
TGGCTAAACAGGATTAGATACCCTGGTAGTCCACGCCGTAAACGATGTCGACTTGGAGGCTGTTCCCCTGAGGAGTGGCTTCCGGAGCTAACGCGTTAAGTCGACCGCCTGGGGAGTACGGCCGCAAGGTTAAAACTCAAATGAATTGACGGGGGCCCGCACAAGCGGTGGAGCATGTGGTTTAATTCGATGCAACGCGAAGAACCTTACCTACTCTTGACATCCAGCGAACTTAGCAGAGATGCTTTGGTGCCTTCGGGAACGCTGAGACAGGTGCTGCATGGCTGTCGTCAGCTCGTGT
+
CCCCCGGGGGGGGGGGGGGGGFGGGGGGGGGGGGGGGGGGGGGGGGGGGGGGGGGGGGGGGGGGGGGGGGGGGGGGGGGGGGGGGGGGGFFGGGGGGGGFGGGGGEGGGGGGGGGGGGGGGGGGGGGGGGFGGGGGGGGGGGGGGGGGGGGGGGGGGGGGGGGGGGGGGGGGGGGGGGGGGGGGGGGGGFGGGGGGGGGGDGEGGGGGGGGGGGGGGGGGGGGGGGGGGDEGGGGFFGGEGGGGGGGGGGGGGGGGGGGGGGGGGGGGGFGFFGGFG?FGGGGGDG>FGGGGFGGC<CGDC
@M01751:259:000000000-C669V:1:1102:10636:18274 1:N:0:AGAGTC
CCAGCTACGTCATCCCCACCTTCCTCGCGGCTTATCACCGGCAGTCTCCCTAGAGTGCCCAACTGAATGATGGCAACTAAGGACGTGGGTTGCGCTCGTTGCGGGACTTAACCCAACATCTCACGACACGAGCTGACGACAGCCATGCAGCACCTGTGTGCACGCCTCCGAAGAGGATCCCCGATCTCTCGAGGTAACATGCCATGTCAAGGGATGGTAAGGTTCTGCGCGTTGCTTCGAATTAAACCACATGCTCCACCGCTTGTGCGGGCCCCCGTCAATTCCTTTGAGTTTTAATCTT
+
CCCCCGGGGGGGGGGGGGGGGGGGGGGGGGGGGGGGGGGGGGGGGGGGGGGGGGGGGGGGGGGGGGGGGGGGGGGGGGGGGGGGGGGGGGGGGGGGGGGFGGGGGGGGGGGGGGGGGGGGGGGGGGGGGGGGGDGGGGGGGGGGGGGGGGGGGGGGGFGGGFGGGGGEGGGGGGGGGGGGGGGGGG@F:EEFEGGGGGGGGGGGGGCGGGGGCFGGGGGGGGGGGGGGCEGGGEGFGGEGGGGGGGGGGGFFCGGGGGGG>C>?CGCFDCEGGGGDC=CECFGGGGGGCFFG7FFFCGGCF
@M01751:259:000000000-C669V:1:1102:26237:18283 1:N:0:AGAGTC
TGGCTAAACAGGATTAGATACCCTGGTAGTCCACGCCGTAAACGATGTCGACTTGGAGGTTGTGCCCTTGAGGCGTGGCTTCCGGAGCTAACGCGTTAAGTCGACCGCCTGGGGAGTACGGCCGCAAGGTTAAAACTCAAATGAATTGACGGGGGCCCGCACAAGCGGTGGAGCATGTGGTTTAATTCGAAGCAACGCGAAGAACCTTAACTGGCCTTGACATGCTGAGAACTTTCCAGAGATGGATTGGTGCCTTCGGGAACTCAGACACAGGTGCAGCCTGGCTGTCGTCCGCTCGTTG
+
CCCCCGGGGGGGGGFGGGGGGGGGGGGGGGGAFFDGFGGGGFGDGGGGGGGGGGGGFD>BAFGGGGGFGGGGFFCFGDEFAFGFE@7FGDFFECC:FE@FG9?@FGGE>:B@FFEGC=DCFGD+@+>@E<<E=DD>D>FFCGGGFFFGA,35CF71*<***=CF**=C<E1<:F:FF?<F,<BFFDD,8><<CCDDE*:8**2CG@>C@+<9@:F8?:C9+<CCFCEFG+A6CCFE++<<*20<CE:FFFC5+2<@C5;*8*2<9++<2A*01@<+@+3<**;C8*AF0/;**28//::**
@M01751:259:000000000-C669V:1:1102:12976:18290 1:N:0:AGAGTC
TGGCTAAACCGGATTAGATACCCTGGTAGTCCACGCCGTAAACGATGTCAACTAGCCGTTGGAATCCTTGAGATTTTAGTGGCGCAGCTAACGCATTAAGTTGACCGCCTGGGGAGTACGGCCGCAAGGTTAAAACTCAAATGAATTGACGGGGGCCCGCACAAGCGGTGGAGCATGTGGTTTAATTCGAAGCAACGCGAAGAACCTTACCAGGCCTTGACATGCAGAGAACTTTCCAGAGATGGATTGGTGCCTTCGGGAACTCTGACACAGGTGCTGCATGGCTGTCGTCAGCTCGTGT
+
CCCCCGGGGG7FGGGGGGGGGGGFGGGGGGGGGGGGGGGGGGGGGGGGGGGGGGGGGGGGGGGGGGGGGGGGGGGGGGGGGGGGGGGGGGGGGGGGGGGFGGFGGGGGGGGGGGGGGGGGGGGGGGGGGGGGGGGGGGGGGGGGGGG?FGGGGGGGGGGGGGGGGGGGGGGFFGGGGGGGGGGGFGGGFGGGGFGGGGDGGGGGGGCFGGGGGGGGG?FGGGG?FG7CFGGGGGGGGGG?C*<FGGGGCFFCFFFFGG>C5CFGGEGFGGGGGGCFFGFGGGGFGGGGGGFDCGGGGGEG=
@M01751:259:000000000-C669V:1:1102:6234:18356 1:N:0:AGAGTC
TGGCTAAACAGGATTAGATACCCTGGTAGTCCACGCCGTAAACGATGTCGACTTGGAGGCTGTTCCCTTGAGGAGTGGCTTCCGGAGCTAACGCGTTAAGTCGACCGCCTGGGGAGTACGGCCGCAAGGTTAAAACTCAAATGAATTGACGGGGGCCCGCACAAGCGGTGGAGCATGTGGTTTAATTCGATGCAACGCGAAGAACCTTACCTACTCTTGACATCCAGAGAATTTAGCAGAGATGCTTTAGTGCCTTCGGGAACTCTGAGACAGGTGCTGCATGGCTGTCGTCAGATCGTGT
+
CCCCCGFGGGGFE<FGGGFGGFFCGFFGGGGGFEGDGGGGGGGEGGGGGGGGGGGGGGFCFGGGGGG9F8FGG,BEGGG8FFFGCBFGGGGCFDG:F@FGG9=EGFGC=FGGGDGGGGGGGGGGE:FGGFAAFGEGGGFGGGGFGC9CFGGDECC:FGGG*=FG7BCDGGGCFGFFGG9EBFFFE?C9CECCFFCFGGGGGGGFGEGFFFGGGGG69CFGGF99E6<@AC6E@FG7+A7CGGGGGC@FGGF7:?CFGGGGEEG6<9?++2<:8;0CFFFD6FGG5@EFCFG5*C+++/255
@M01751:259:000000000-C669V:1:1102:19226:18363 1:N:0:AGAGTC
CCAGCTACGTCATCCCCACCTTCCTCCGGTTTATCACCGGCAGTCTCCTTTGAGTTCCCGACCGAATCGCTGGCAACAAAGGATAAGGGTTGCGCTCGTTGCGGGACTTAACCCAACATTTCACAACACGAGCTGACGACAGCCATGCAGCACCTGTCTCACGGTTCCCGAAGGCACTAAGGCATCTCTGCCAAATTCCGTGGATGTCAAGAGTAGGTAAGGTTCTTCGCGTTGCATCGAATTAAACCACATGCTCCACCGCTTGTGCGGGCCCCCGTCCATTCATTTGAGTTTTAACCTT
+
CCCCCGGFGGGGGGGGGGGGGGGGCFGGGGGGGGGGGGGGGGGFGFGGGGGGGGGGGGGGGGGGGGCEGGGDFGGGGGGGGGGGGFCFGGGGGGGGGGGGGGGGGGGGGGGGFGGGDGGGGGGGGGGGGGGGGEGGGGGGC@FGGG8FFGGGCGFCGGGGGGGGGGGGGGGGGGGGGFGGGGGGEFFGGGGGCGFFFGGGGDGGGFCFFGGGGGGGEGGGGCFF<CDCGGGGGGGGFFGGGGGFGGGGGFGGGGGGGGGGEGEGGF@EEGDEEEGE*A=*;FFGGFCFGFCF9CFFDFGGG
@M01751:259:000000000-C669V:1:1102:10525:18456 1:N:0:AGAGTC
CCAGCTACGTCATCCCCACCTTCCTCCGGTTTGTCACCGGCAGTCTCCTTAGAGTGCCCACCTTAACGTGCTGGTAACTAAGGACAAGGGTTGCGCTCGTTACGGGACTTAACCCAACATCTCACGACACGAGCTGACGACAGCCATGCAGCACCTGTGTCAGAGTTCCCGAAGGCACCCATCCATCTCTGGAAAGTTCTCTGCATGTCAAGGCCTGGTAAGGTTCTTCGCGTTGCTTCGAATTAAACCACATGCTCCACCGCTTGTGCGGGCCCCCGTCAATTCATTTGAGTTTTAACCT
+
CCCCCGGGGGGGGGGGGGGGGGGGGGGGGGGGGGGGGGGGGGGGGGGGGGGGGGGGGGGFGGGGGGGGGGGGGGGGGGGGGGGGGGGCEEGGGGGGGGGGGGGGGGGGGGGGGGGGGGGGGGGGGGGGGGGGGGDEGFGGGGGFGGGGGGGGGGGGGGGGGGGGGGGGGGGGCFGGGGGGGGGGGGGGGGGGGGGGGGGGGGGGGGCGEGGDGGGGGGGGGFGGGGGG9CEGEGGGGGFEFGGGGGGF*;FGGCECFGGGG>EGCGGDGGDEGGGGGGGGD*0<9:EGGG:*2<CFFCCFG
@M01751:259:000000000-C669V:1:1102:13119:18595 1:N:0:AGAGTC
TGGCTAAACAGGATTAGATACCCTGGTAGTCCACGCCGTAAACGATGTCGACTTGGAGGTTGTTCCCTTGAGGAGTGGCTTCCGGAGCTAACGCGTTAAGTCGACCGCCTGGGGAGTACGGCCGCAAGGTTAAAACTCAAATGAATTGACGGGGGCCCGCACAAGCGGTGGAGCATGTGGTTTAATTCGATGCAACGCGAAGAACCTTACCTACTCTTGACATCCACGGAATTTGGCAGAGATGCCTTAGTGCCTTCGGGAACCGTGAGACAGGTGCTGCATGGCTGTCGTCAGCTCGTGT
+
CCCCCGGGGGGGGGGGGGGGGGGGGGGGGGGGGGGEGGGGGGGGGGGGGGGGGGGGGGGGGGGGGGFGGGGGGEGGGGG8CFGGGEGGGGCFGGGGDFEFGAFGGGGGGGGGFEGG@CFEGGDED7FGGCBFGGGG=FGGF<FGGGFFGFFDGEEGGGGGGGGGFFGGFGE7FFFGGGGGG:FFFGGGGCFFGGGGGGGDEGCCGFGDFFFGGFGGGGFG+9CCE?CE5888CG?FGGGGGGGDCGGFEGFF+AFFGGCEGGGGGE5E8EF8CC++39CF+@7CCEGGGDCC=>C:<C=5:
@M01751:259:000000000-C669V:1:1102:8731:18701 1:N:0:AGAGTC
CCAGCTACGTCATCCCCACCTTCCTCCGGTTTATCACCGGCAGTCTCCTTTGAGTTCCCGACCGAATCGCTGGCAACAAAGGATAAGGGTTGCGCTCGTTGCGGGACTTAACCCAACATTTCACAACACGAGCTGACGACAGCCATGCAGCACCTGTCTCACGGTTCCCGAAGGCACTGAGGCATCTCTGCCAGATTCCGTGGATGTCAAGAGTAGGTAAGGTTCTTCGCGTTGCATCGAATTAAACCACATGCTCCACCGCTTGTGCGGGCCCCCGTCAATTCATTTGAGTTTTAACCTT
+
CCCCCGGGGGGGGGGGGGGGGGGGGGGGGGGGGGGGGGGGGDGGGGGGGGGGGGGGGGGGGGGGGGGGGGGGDEGGGCFFCGGGGGGGGGGGGGGEGGGG<FGGGGGGGFGGGGGGGGGGGGGGGGGGGGGGGGDGGEEGGGGGGGGGGGGGGGGGGGGGFGGGGEEGGGG7FFGFGGGFGGGGDFBGGGGGGD7CFFGGGGGGFFGGGGCFGFCCCGGFGGGGGGGGGDECGEGGGGCGGC;FFGGGGGFCFFGF?88E558/*;8EGEGGGGGGGEEGGGGGC9CGC9CFFFCGF:FEF
@M01751:259:000000000-C669V:1:1102:14116:18721 1:N:0:AGAGTC
CCAGCTACGTCATCCCCACCTTCCTCCGGTTTATCACCGGCAGTCTCCTTTGAGTTCCCGACCGAATCGCTGGCAACAAAGGATAAGGGTTGCGCTCGTTGCGGGACTTAACCCAACATTTCACAACACGAGCTGACGACAGCCATGCAGCACCTGTCTCACGGTTCCCGAAGGCACTGAGGCATCTCTGCCAGATTCCGTGGATGTCAAGAGTAGGTAAGGTTCTTCGCGTTGCATCGAATTAAACCACATGCTCCACCGCTTGTGCGGGCCCCCGTCAATTCATTTGAGTTTTAACCTT
+
CCCCCGGGGGGGGGGGGGGGGGGGGGGGGGGGGGGGGGGGGGGGGGGGGGGGGGGGGGGGGGGGC@@FFGGGGGGGGGGGGGGGGGGGGGGGGGGGGGGGGGGGGGGGGGGGGGGGGGGGGGGGGGGGGGGGGGGGGGGGGGGGGGGGGGGGGGGGGGGGGGGGGGGGGGGEEDGGGGGGGGGGGGGGGGGGGGGGGGGGGFGGGDCFGGGGGGGGGGGGGGGGGGGGGGGGGGGGGF/CFGGGGGG:FGCGDGGGGFGGGGGGGGCF8EGGGGGGGGGGGGGGFGGGDCFGFFFGGGGGG
@M01751:259:000000000-C669V:1:1102:26909:18729 1:N:0:AGAGTC
TGGCTAAACAGGATTAGATACCCTGGTAGTCCACGCCGTAAACGATGTCGACTTGGAGGTTGTGCCCTTGAGGCGTGGCTTCCGGAGCTAACGCGTTAAGTCGACCGCCTGGGGAGTACGGCCGCAAGGTTAAAACTCAAATGAATTGACGGGGGCCCGCACAAGCGGTGGAGCATGTGGTTTAATTCGATGCAACGCGAAGAACCTTACCTGGCCTTGACATCCACGGAATTTGGCAGAGATGCCTTAGTGCCTTCGGGAACCGTGAGACAGGTGCTGCATGGCTGTAGTCAGCTCGTGT
+
CCCCCGGGGGGGGGFGGGFFGGGGGGGGFGGGGGGGGGGGGGGGGGGGGGFGCEGGGGGGGGGGGFGFGGGGGGGGGDCFGGGGDGGGGGGGGGGGGGGCFCGGG@FGGGGFGDGGGGGGDGECEGGGGFGG9FEDFFCGFGFFGCGAFFED7FGGGEGE:7CFCFFGE<EFFCFFGCGGGGGGGGG,FF,<CFGGG*8CGGGGG2AGGDGGF5@:FF+<+3CGGGGDGCCGGGGDFFEGCFGGG6CC?7C7CCFGFGDG?:FF*/AFGC9:F8E8FFEF+9CFG?CE3<<:+A8<CE=C*
@M01751:259:000000000-C669V:1:1102:14459:18730 1:N:0:AGAGTC
CCAGCTACGTCATCCCCACCTTCCTCTCCGTTTGCACGGGCAGTCTGTTTAGAGTCCCCATCATTACATGCTGGCAACTAAACATAGGGGTTGCGCTCGTTGCGGGACTTAACCCAACACCTCACGGCACGAGCTGACGACAGCCATGCAGCACCTAGTTTCCTGTCCCGAAGGACTGATCTATCTCTAGATCATTCAGTAACTTTCAAGCCCGGGTAAGGTTCCTCGCGTATCATCGAATTAAACCACATGCTCCTCCGCTTGTGCGGGCCCCCGTCAATTCCTTTGCGTTTCACCCTTG
+
CCCCCGGGGGGGGGGGGGGGGGGGGGGGGGGGGGGGGGGGGGGFGGGGGGGGGGGGGGGGGGGGGGGGGGGGGGGGGGGGGGGGGGGGGDFGFGGGFFGGGGGGGGGGGGGGGGGGGGGGGAGFGGEGGGGGGGGGGGGGGGGGGGGGGGGGGGGGGGFGGGGFFFGFFCFEFEGGGGGFFECEACEFGFG;@DEGGECEEGGGGFGGG9F@FGGGEFCFGCC<FFF*:FFEC=CFGG?FCEFFGGGCFCF?ECGGGGGEG*:A@60?5:8EGGGGEEC:C<E+AFF:+:8A*+02<:EG*
@M01751:259:000000000-C669V:1:1102:19607:18743 1:N:0:AGAGTC
CCAGCTACGTCATCCCCACCTTCCTCCGGTTTGTCACCGGCAGTCTCCTTAGAGTGCCCACCATAACGTGCTGGTAACTAAGGACAAGGGTTGCGCTCGTTACGGGACTTAACCCAACATCTCACGACACGAGCTGACGACAGCCATGCAGCACCTGTGTCAGAGTTCCCGAAGGCACCAATCCATCTCTGGAAAGTTCTCTGCATGTCAAGGCCTGGTAAGGTTCTTCGCGTTGCTTCGAATTAAACCACATGCTCCACCGCTTGTGCGGGCCCCCGTCAATTCATTTGAGTTTTAACCT
+
CCCCCGGGGGGGGGGGGGGGGGGGGGGGGGGGGGGGGGGGGGGGGGGGGGGGGGGGGGGGGGGGGGGGGGGGGGGGGGGGGGFGGGGCGDGGGGGGGGGGGGGGGDFFGGGGGGGGGGGGGGGGGGGGGGGGGGGGGFFGGGGG@FGGGGGGGGGGGCFGGGGFGGFGGGGGGGGGGGGFGGGGGGG@FFFFFFGGGGGGGGGGGGGGGGF<FGFGGGGDFCFFGGFGCFGGGGGEDBFEGGGGGGGGGGCEG6<+3AEDGGGGGGG<CCGCEGGEGGCC5EFGGGCGGE<8CCFGFGFGC
@M01751:259:000000000-C669V:1:1102:14458:18751 1:N:0:AGAGTC
TGGCTAAACAGGATTAGATACCCTGGTAGTCCACGCCGTAAACGATGTCGACTTGGAGGCTGTTCCCCTGAGGAGTAGCTTCCGGAGCTAACGCGTTAAGTCGACCGCCTGGGGAGTACGGCCGCAAGGTTAAAACTCAAATGAATTGACGGGGGCCCGCACAAGCGGTGGAGCATGTGGTTTAATTCGATGCAACGCGAAGAACCTTACCTACTCTTGACATCCACGGAATTCGGCAGAGATGCCTTAGTGCCTTCGGGAACCGTGAGACAGGTGCTGCATGGCTGTAGTCAGCTCGTGT
+
CCCCCGGGGGGGGGGGGGGGGGGFGGGGGGGGGGGGGGGGGGGGGGGGGGGGGGGGGGGGGGGGGGGGGGGGGGGGGGGGGGGGGGGGGGFGGGGGGGGGGGEGGGGGGGGGGGGGGGGGGGGGGGGGGGGGGGGGGGGGGGGGGGGGGGGGGGGGGGGGGGGGGGGDECFGCGGGGGGGGGGGGGGGGGGGGGGGGGGG>5EGGGGGGGGECGGGGGCFGGGGGGF>EEGGGFG>CEEFFFGGGGGGDGGGGGGGGGGDGGGGG>*8;FGEGGFFGFGGGFFFEFG8+3C@+CECGECF:
@M01751:259:000000000-C669V:1:1102:19014:18770 1:N:0:AGAGTC
TGGCTAAACAGGATTAGATACCCTGGTAGTCCACGCCGTAAACGATGTCGACTTGGAGGCTGTTTCCTTGAGAAGTGGCTTCCGGAGCTAACGCGTTAAGTCGACCGCCTGGGGAGTACGGCCGCAAGGTTAAAACTCAAATGAATTGACGGGGGCCCGCACAAGCGGTGGAGCATGTGGTTTAATTCGATGCAACGCGAAGAACCTTACCTGGCCTTGACATCCAGAGAACTTAGCAGAGATGCTTTGGTGCCTTCGGGAACTCTGAGACAGGTGCTGCATGGCTGTCGTCAGCTCGTGT
+
CCCCCGGGGGGGGGGGGGGGGGGGGGGGGGGGGGGGGGGGGGGGGGGGGGGGGGGGGGGGGGGGGGGGGGGGGGGGGGGGGGGGGGGGGGGGGGGGGGGFGGGGGGGGGGGGGGGGGGGGGGGDGGGGGGGGGGGGGGGGGGGGGGGGGGGGGGGGGGGGGGGGGGGGGGGGGGGGGGGGCGGGGGGFGGGGGGGGGGGGGGGGGGGGGGGGGGGGGGGGGGGGGGGGGGGGGGGGGGGGFGGGGFGGGGGGGGGGGGGD:CGGGGGGGFGGGGGGGGFGGGGGGGGGGGGGGEFFFEEG5
@M01751:259:000000000-C669V:1:1102:13455:18834 1:N:0:AGAGTC
TGGCTAAACCGGATTAGATACCCTGGTAGTCCACGCCGTAAACGATGTCAACTAGCCGTTGGAATCCTTGAGATTTTAGTGGCGCAGCTAACGCATTAAGTTGACCGCCTGGGGAGTACGGCCGCAAGGTTAAAACTCAAATGAATTGACGGGGGCCCGCACAAGCGGTGGAGCATGTGGTTTAATTCGAAGCAACGCGAAGAACCTTACCAGGCCTTGACATGCAGAGAACTTTCCAGAGATGGATCGGTGCCTTCGGGAACTCTGACACAGGTGCTGCATGGCTGTCGTCAGCTCGTGT
+
CCCCCGGGGGGGGGGGGGGGGGGGGGGGGGGGGGGGGGGGGGGGGGGGGGGGGGGGGGGGGGGGGGGGGGGGGGGGGGGGGGGGGGGGGGGGGGGGGGGGGGFGGGGGGGGGGGGGGGGGGGGGGGGGGGGGGGGGGGGGGGGGGGGGGGGGGGGGGGGGGGGGGGGGFGDGGGGGGGGGFGGGGGGGGFGGGGGGGGGGGEGGGGGGGGGGGGGGGGGGGGGGGGGGGGGGGGGGFGGGGFFFFGGGGCEGGGGGGGGEGGGGGFGFGGFCGFFCFGGGFGGGFGDFGGDGGCD:EGG=/
@M01751:259:000000000-C669V:1:1102:22495:18884 1:N:0:AGAGTC
TGGCTAAACCGGATTAGATACCCTGGTAGTCCACGCCGTAAACGATGTCGACTTGGAGGCTGTTTCCTTGAGAAGTGGCTTCCGGAGCTAACGCGTTAAGTCGACCGCCTGGGGAGTACGGCCGCAAGGTTAAAACTCAAATGAATTGACGGGGGCCCGCACAAGCGGTGGAGCATGTGGTTTAATTCGAAGCAACGCGAAGAACCTTACCAACTCTTGACATCCCATTGACCGCTTGAGAGATCAAGTTTTCCCTTCGGGGACAATGGTGACAGGTGGTGCATGGTTGTCGTCAGCTCGT
+
CCCCCGGGGGGGGGGGGGGGGGFGGGGGGGFGFGGGGGGGGGGGGGGDGFGDDCFGGGGGGGGGGGGGGFGGGCCFGGGGGGGGGGGGGGGGGGGGEGGGGGGGGDGGGDFEFGGGGGFGGEGGGGDFGFGGGGGGGGGGGGGGGGGGGGGGGGGGGGEC@FEFDGDGFGGGFFFCFFGGGGGF<CFA@CFGGGGGGGGGGGGGGGGGGGFGFGGGC?FFCFCE*;CF9::FGGCEE56<CCECCF6@CFGGCGGGFFGGGEEGFGGFFF79EFFD:EGECFGGG6FC?C7EFF==F73:/
@M01751:259:000000000-C669V:1:1102:26262:19041 1:N:0:AGAGTC
TGGCTAAACAGGATTAGATACCCTGGTAGTCCACGCCGTAAACGATGTCGACTTGGAGGTTGTTCCCTTGAGGAGTGGCTTCCGGAGCTAACGCGTTAAGTCGACCGCCTGGGGAGTACGGCCGCAAGGCTAAAACTCACATGAATTGACGGGGGCCCGCACAAGCGGTGGAGCATGTGGTTTAATTCGATGCAACGAGAAGAACCTTACCTACTCTTGACATCCAGAGAACTTTCCAGAGATGGATTGGTGCCTTCGGGAACTCTGAGACCGGTGTTGCATGCGTGTCGTCAGCTTGGCG
+
CCCCCDGFFC<,6EFEGGGGGFF,@<FFGF-<C,B:6CFFCFFEGFG<CFG7C:FG8C7BC,BCAF9CAAFFG<FEFFCCF,,@BCCE=<<FF:CCGFD,C,8C==B+8?DGGDDG=F,CB:+@++6FF+BB,=D,<FF,>CFFADGGG>FGE@::*>FC@*CFCFCFC<C<*:C9CCF,2=F7<:CFEC9:@FC:C7FCE@6+*;*:<C:F@60<<79CG7CEC8FFGGFGGGGC@FDEF0+<ACDG6C+2<8+20;858C5C+0C<F9</*8CE*:*CF79+*12*2/***2++0:*+*
@M01751:259:000000000-C669V:1:1102:26547:19114 1:N:0:AGAGTC
CCAGCTACGTCATCCCCACCTTCCTCCGGTTTGTCACCGGCAGTCTCCTTAGAGTGCCCACCATAACGTGCTGGTAACTAAGGACAAGGGTTGCGCTCGTTACGGGACTTAACCCAACATCTCACGACACGAGCTGACGACAGCCATGCAGCACCTGTGTCAGAGTTCCCGAAGGCACCAATCCATCTCTGGAAAGTTCTCTGCATGTCAAGGCCTGGTAAGGTTCTTCGCGTTGCTTCGAATTAAACCACATGCTCCACCGCTTGTGCGGGCCCCCGTCAATTCATTTGAGTTTTAACCT
+
CCC9CGGG;FFGGGGGFEGGGGGGGGGGGGDGGGDGGGGGGGGGGGDFGGGDFDGFDGEFDGFGFGGGGGGFGEGGGGGGGGGGGF8EEEFG7EEEEEGGGGGDGGGGGDFGGGACFGC<EDFGGGE@FGGGGGGGGGGGD7FG7,EFGGFG=CFGGGGGGG,@DGGGG?EG77CFGGGGGGGGC@C<,8F,F:,3DF@9FEFFGGFCFBC:F7FFF<FG;FCCFGFFC@CEFGFEGG,CCFGCGF+C;CGCF+<<FFGFFGGG***++28/**1:8C=CEEG72+0@FCGDEFGG?+2:C
@M01751:259:000000000-C669V:1:1102:13599:19243 1:N:0:AGAGTC
TGGCTAAACAGGATTAGATACCCTGGTAGTCCACGCCGTAAACGATGTCAACTAGCCGTTGGAATCCTTGAGATTTTAGTGGCGCAGCTAACGCATTAAGTTGACCGCCTGGGGAGTACGGCCGCAAGGTTAAAACTCAAATGAATTGACGGGGGCCCGCACAAGCGGTGGAGCATGTGGTTTAATTCGAAGCAACGCGAAGAACCTTACCAGGCCTTGACATGCAGAGAACTTTCCAGAGATGGATTGGTGCCTTCGGGAACTCTGACACAGGTGCTGCATGGCTGTCGTCAGCTCGTGT
+
CCCCCGGGG9FFFGGGGGGGGFGGG?EGGGGGGGGGGGGGGGGGGGGGGGGGGGFGGGGGGGGGGGGGGGGGGGGGGGGGGGGGGGGGGGGGGGGGGGGGGGGGGGGDGEGGGGGGGGGGGGGGGGGGG@FGGGGFED9ADGGFAGGFGGGDGGGGGGGGGGGGFGGGFGGFGGGCFFDGFFFGGGGGGGGGGGGGGGCFGGGGGGGGGGGGFGGGGGFGGGFFGGF?FGGGCFG<FFGGGGGGGCEFE:FGGGGFGG>E5CEFFFFGGGG6E538<C:FFGECGGGGGGGEFDF:CEGG5
@M01751:259:000000000-C669V:1:1102:11154:19275 1:N:0:AGAGTC
TGGCTAAACAGGATTAGATACCCTGGTAGTCCACGCCGTAAACGATGAATGTTAGCCGTCGGGCAGTTGACTGTTCGGTGGCGCAGCTAACGCATTAAACATTCCGCCTGGGGAGTACGGTCGCAAGATTAAAACTCAAAGGAATTGACGGGGGCCCGCACAAGCGGTGGAGCATGTGGTTTAATTCGAAGCAACGCGCAGAACCTTACCAGCTCTTGACATTCGGGGTATGGGCAGTGGAGACATTGTCCTTCAGTTAGGCTGGCCCCAGAACAGGTGCTGCATGGCTGTCGTCAGCTCG
+
CCCCCGGGGGGGGGGGGGGGGGGGGGGGGGGDFGGGGGGGGGGGDGGGGFGGGGGGGGGGGGGGGGGGGGGGGGGGGGGGGGFGGGGGGGGGGGDFGGGGGGGFGGGDGGGGGGG:FFEGGGGGGGGGGGGGDGGGGGGGGGGGGGGGGGGGEGGGGGGGGGGFGGGGGGGFGGGGFGGGGGGGGGGGGGGGGGGGGGGGEGGGGGGGGGGFGGGGGGGGGGGGGGGGGGGGGFGGGGGGC>FGGGFGCFGGGGGFCFFGGGGGGGGFGDEGGGGDCFEFGGGGGGGCCCCEFGCGGFCEE
@M01751:259:000000000-C669V:1:1102:22383:19349 1:N:0:AGAGTC
CCAGCTACGTCATCCCCACCTTCCTCCGGTTTATCACCGGCAGTCTCCTTTGAGTTCCCGACCGAATCGCTGGCAACAAAGGATAAGGGTTGCGCTCGTTGCGGGACTTAACCCAACATTTCACAACACGAGCTGACGACAGCCATGCAGCACCTGTCTCAGAGTTCCCGAAGGCACCAAAGCATCTCTGCTAAGTTCTCTGGATGTCAAGAGTAGGTAAGGTTCTTCGCGTTGCATCGAATTAAACCACATGCTCCACCGCTTGTGCGGGCCCCCGTCAATTCATTTGAGTTTTAACCTT
+
CCCCCGGGGGGGGGGGGGGGGGGGGGGGGGGGGGGGGGGGGGGGGCGGGGGGGGGGGGGGGGGG@@BFFGGGGGGFGGGGGGGGGGGGGGGGGFGGGGFGGGGGGGGGGFAFGGGGEGGGGGGGGGGGGGGGGGGGGGGGGCFGGGGGGGGGGGGGGGGGFGGFFCCFFGGGGGGGGGGGGCFGCFGGGFGFGGGGGGGGFFFGGGGGGGGGFGGGGGGGGCFFGGCFGGEGGGGGFFECFFGG7?F8A>FFGGGGGGGGDGEGGGGGGGGGEEGGGGGGGCGGFC@E<95@FGGGFG7CF
@M01751:259:000000000-C669V:1:1102:9558:19351 1:N:0:AGAGTC
TGGCTAAACCGGATTAGATACCCTGGTAGTCCACGCCGTAAACGATGTCGACTTGGAGGTTGTTCCCTTGAGGAGTGGCTTCCGGAGCTAACGCGTTAAGTCGACCGCCTGGGGAGTACGGCCGCAAGGTTAAAACTCAAATGAATTGACGGGGGCCCGCACAAGCGGTGGAGCATGTGGTTTAATTCGAAGCAACGCGAAGAACCTTACCAGGCCTTGACATGCAGAGAACTTTCCAGAGATGGATTGGTGCCTTCGGGAACTCTGACACAGGTGCTGCATGGCTGTCGTCAGCTCGTGT
+
CCCCCGGGGFGC7B;FFGGGGFFGGGGGGGCDFGGGFCFGGGGGGGGGGGGCFGFG8DFGGGGGGGGGGGGGGFCFCGGGGGDEG>FGGFFGGGG:FGGGGGDCCGFEFFFGFGGGEGGEGCCEGDGDGDEGGGGGGGGFGGFGGGGGFFEGGGCC:FEECEGGGCCFFFGCAFBFGFFG:CFFF9FF*?BFGDECEEC8E>CCFFGGFE++<CFGGFGGGFGGGGGGGGGGGGEGEFC@5C+<@8<ECCEGGFFFDFGGGGGC999+<EFCFC@@67@68+0:*88*<@GGF5F9+2:E:
@M01751:259:000000000-C669V:1:1102:12648:19379 1:N:0:AGAGTC
TGGCTAAACCGGATTAGATACCCTGGTAGTCCACGCCGTAAACGATGTCGACTTGGAGGTTGTTCCCTTGAGGAGTGGCTTCCGGAGCTAACGCGTTAAGTCGACCGCCTGGGGAGTACGGCCGCAAGGTTAAAACTCAAATGAATTGACGGGGGCCCGCACAAGCGGTGGAGCATGTGGTTTAATTCGATGCAACGCGAAGAACCTTACCTACTCTTGACATCCAGAGAACTTAGCAGAGATGCTTTGGTGCCTTCGGGAACTCTGAGACAGGTGCTGCATGGCTGTCGTCAGCTCGTGT
+
CCCCCGGGGGGGGGGGGGGGGGGGGGGGGGGGGGGGGGGGGGGGGGGGGGGGGGGGGGGGGGGGGGGGGGGGGCGGG?FGGGGGGGGGGGGGGGGGGGGGGGGGGGGGGGGGGGGGGGGGGGGGGDGGGGGGGGGGGGGGGGGGGGGGGGGGGGGGGGGGGGGGGGGGGGGGGGGGGGGGGGGGGGGGGGGGGGGGDGGGGGGGGGGGGGGGGGGGGGGGGGGGGGGGGGGGGGGGCCGGGGGGGGGFGFGCGFGGGGGGGGGGGGGGFGGGGGGGGGGGGGGGFGGGGGG5CEGGGGEF5
@M01751:259:000000000-C669V:1:1102:16262:19391 1:N:0:AGAGTC
TGGCTAAACCGGATTAGATACCCTGGTAGTCCACGCCGTAAACGATGTCGACTTGGAGGTTGTTCCCTTGAGGAGTGGCTTCCGGAGCTAACGCGTTAAGTCGACCGCCTGGGGAGTACGGCCGCAAGGTTAAAACTCAAATGAATTGACGGGGGCCCGCACAAGCGGTGGAGCATGTGGTTTAATTCGATGCAACGCGAAGAACCTTACCTACTCTTGACATCCACGGAATTCGGCAGAGATGCCTTAGTGCCTTCGGGAACCGTGAGACAGGTGCTGCATGGCTGTCGTCCGCTCGTGT
+
CCCCCGGGGGEGEGGGGGGGGFGGGGGGGGGGGGGGGGGGGGGGGCGGGGGGGGGGGGGGGGGGGGGGGGGGGGGFGGGFGGGGGEGGGGGGGGGGGGGGGGGGGGGGGGGGGGGGGGFGGGGGGGGGGGGGGGGGGGGGGGFFGGFGGGGGGGGGGGGGGGGGFGGGGGGGGGFDCFGGGGGGGGGGGECCFGFCEGGGC>CGG56@FGCGC6FG?FCGGGFGFCE>CEGGG?FGGGGGGGGCG+3<FGGGGGG9<8E5C*;>EGGGE9CFFGGGGGGG?FGGGCEGGFF8*:CGGGGG5
@M01751:259:000000000-C669V:1:1102:11193:19464 1:N:0:AGAGTC
TGGCTAAACAGGATTAGATACCCTGGTAGTCCACGCCGTAAACGATGGAAGCTAGCCGTCGGGGGGTTTACCTTTCGGTGGCGCAGCCAACGCATTAAGCTTCCCGCCTGGGGAGTACGGTCGCAAGATTAAAACTCAAAGGAATTGACGGGGGCCCGCACAAGCGGTGGAGCATGTGGTTTAATTCGAAGCAACGCGCAGAACCTTACCATCCCTTGACATGGCATGTTACCTCGAGAGATCGGGGATCCTCTTCGGAGGCGTGCACACAGGTGCTGCATGGCTGTCGTCAGCTCGTGTC
+
CCCCCFGGGFGFFGGGGGGGGGGGGFGGGGGFGGGGGGGGEGGGGFGEGGGGGGGGGGGFGGGGGGFGEFGGDBFGGFGGGGEGGGGGFFGGGGEGGGGGGGGFFEGGGGGGGGGGFGGGGGGGGGGCFFFGGGGGGGGGGGGGCGGGFEGDGGGG5EGEEGGCFEGGGGGGGGFG7CF,;CFGGGCFFCEGGGGGGGGGGGGFFFCCFF7CCFGGGCGFFCCFCCFEC@FCGG988>8>FF?5CCCEGGC+3C9<:828:EECEGCCCF5CDCCFFFGCFGEGGGGGDGFCCGCFGEF=*
@M01751:259:000000000-C669V:1:1102:18372:19606 1:N:0:AGAGTC
TGGCTAAACCGGATTAGATACCCTGGTAGTCCACGCCGTAAACGATGTCAACTAGCCGTTGGGAGTCTTGAACTCTTAGTGGCGCAGCTAACGCATTAAGTTGACCGCCTGGGGAGTACGGCCGCAAGGTTAAAACTCAAAGGAATTGACGGGGGCCCGCACAAGCGGTGGAGTATGTGGTTTAATTCGATGCAACGCGAAGAACCTTACCTGGCCTTGACATCCAGAGAACTTAGCAGAGATGCTTCGGTGCCTTCGGGAACTCTGAGACAGGTGCTGCATGGCTGTCGTCAGCTCGTGT
+
CCCCCGGGGGGGGGGGGGGGGGGGGGGGGGGGGGGGGGGGGGGGGGGGGGGGGGGGGGGGGGGGGGGGGGGGGGGGGGGGGGDDGGGGGGGGGGGGGGGGGGGGGGGGGGGGGGGGGGGGGGGGGGGGGFGGGGGGGGGGGGGGGGGGGDGGGGGGGGGGEGGGGGGGEGGGGGGGGGGGGGGGGGGFGGFFEGGGGGGGGGGGFGGGGGGGGGGGGGFFGGGGGGGGGGGGGGGCFFGGGGGGGGGGGGGGGGGFGGGGGGGGGGFCFFGGGGGGGGGGGGGGGFEGGGFFGCGFFEGGC
@M01751:259:000000000-C669V:1:1102:15036:19637 1:N:0:AGAGTC
TGGCTAAACCGGATTAGATACCCTGGTAGTCCACGCCGTAAACGATGTCGACTTGGAGGTTGTTCCCTTGAGGAGTGGCTTCCGGAGCTAACGCGTTAAGTCGACCGCCTGGGGAGTACGGCCGCAAGGTTAAAACTCAAATGAATTGACGGGGGCCCGCACAAGCGGTGGAGCATGTGGTTTAATTCGATGCAACGCGAAGAACCTTACCTACTCTTGACATCCACGGAATTCGGCAGAGATGCCTCAGTGCCTTCGGGAACCGTGAGACAGGTGCTGCATGGCTGTCGTCAGCTCGTGT
+
CCCCCGGGGGFCFFGGGGGGGGGFGGFGGGDGGGGGGGGGGGGGGGGGDGDFGGGGGGGGGGGGGGGGGGGGGGDGGFGDFFFGGGGGGGGGGGGGGGGGGGGGGGGGGGGGGGGGGGGGFGGGGGDGGGFGGGGFDGGGGGGGF9CFFGGGGGGGEFDG<FGCFGGGGGGFGGFFGGGGFGGGGFGGGGC9FFFGGGGEGEGFCFGGFGGGFEFGGGFGGDFGCG?E5:8CFGGG5CEGFCCGFGGGGGFGGGGGGF5CGEECCGCFDGGGGGFGGGGG?FF**2?ECGGGGGG9CE7C:
@M01751:259:000000000-C669V:1:1102:22520:19639 1:N:0:AGAGTC
CCAGCTACGTCATCCCCACCTTCCTCCAGTTTATCACTGGCAGTCTCCTTTGAGTTCCCGACCGAATCGCTGGCAACAAAGGATAAGGGTTGCGCTCGTTGCGGGACTTAACCCAACATTTCACAACACGAGCTGACGACAGCCATGCAGCACCTGTCTCAGAGTTCCCGAAGGCACCAAAGCATCTCTGCTAAGTTCTCTGGATGTCAAGAGTAGGTAAGGTTCTTCGCGTTGCATCGAATTAAACCACATGCTCCACCGCTTGTGCGGGCCCCCGTCAATTCCTTTGAGTTTTAGCCTT
+
CCCCCGGGGGGGGGGGGGGGGGGGGGGGGGGGGGGGGGGGGGGGGGGGGGGGGGGGGGGGGGGGCCBFEGGGGGGGGGGGGGGGGGGGGGGGGGGGGGGGGGGGGGGGGGGGGGGGGGGGGGGFGGGGGGGGGGGGGGGGGGGGGGGGGGGGGGGGGGGGGGGGGGGGGGGGGGGGGGFGGGGGGGGGGGGFGGGGGGGGGGGGGGGGGFCFGFGGGGGGGGGGGGGGGGEEGDEGGGGGGGGGGGG;CFGGGGDGGFFF8EGGGGGGDDDGCGGGGGGGGGGGGGGGG78:FGGGFC<?G
@M01751:259:000000000-C669V:1:1102:17106:19793 1:N:0:AGAGTC
CCAGCTACGTCATCCCCACCTTCCTCCGGTTTGTCACCGGCAGTCTCCTTAGAGTGCCCACCATAACGTGCTGGTAACTAAGGACAAGGGTTGCGCTCGTTACGGGACTTAACCCAACATCTCACGACACGAGCTGACGACAGCCATGCAGCACCTGTGTCAGAGTTCCCGAAGGCACCGATCCATCTCTGGAAAGTTCTCTGCATGTCAAGGCCTGGTAAGGTTCTTCGCGTTGCTTCGAATTAAACCACATGCTCCACCGCTTGTGCGGGCCCCCGTCAATTCATTTGAGTTTTAACCT
+
CCCCCGGGGGGGGGGGGGGGGGGGGGGGGGGGGGGGGGGGGGGGGGGGGGGGGGGGGGGGGGGGGGGGGFGGGGGGGFGGGGGGGGGGGGGGGGGGGGGGGGGGGGGGGGGGGGGGGGGGGEFGGGGGGGGGGGGGGGGGGGGGGGGGGGGGGGGGGGGGGGGGGGGGGGGGGGGGGGGGGGGGGGGGGGGGGGGGGGGFGGGGGGGGGGGGGGGGGGGGGGGGGGGGGGGGGGGGGGGGFGGGFFGGGGGGGGGGGGGGGGGCEGGGGGGEGGGGGCCEECFGGGGGGGGGGGGGGFGFC
@M01751:259:000000000-C669V:1:1102:22519:19798 1:N:0:AGAGTC
TGGCTAAACAGGATTAGATACCCTGGTAGTCCACGCCGTAAACGTTGGGCGCTAGATGTAGGGACCTTTCCACGGTTTCTGTGTCGTAGCTAACGCATTAAGCGCCCCGCCTGGGGAGTACGGCCGCAAGGCTAAAACTCAAAGGAATTGACGGGGGCCCGCACAAGCGGCGGAGCATGCGGATTAATTCGATGCAACGCGAAGAACCTTACCAAGGCTTGACATACACCGGAAACGGCCAGAGATGGTCGCCCCCTTGTGGTCGGTGTACAGGTGGTGCATGGTTGTCGTCAGCACGTGT
+
CCCCCGGGGGGGFGGGGGGGGGGGGGGGGGGGGGGGGGGGGGGDFGGGGGGGGGGGGGGGGGGGGGGGGGGGGGGGGGGGGGGGGGGGGGGGGGGGGGGGGGCEGGGGGGGGGGGGGGGGGGEGGGGGCFGGG8FFGGGGGGGGGGGGGGGGGGGG>EGEGGGGGGGGEFDGDGGGGGGGGGGGGDDFDFGGFGGGCGGGEGEEGGFFGGGFFGG5CFGFDGGGGGGFFGGEGGCCFGGGGGGGFFGGGGGGEGGGDGCFGD>CEC?ECFFFGGGFGGGGFGGGGGGGCEFGFEC+*575+
@M01751:259:000000000-C669V:1:1102:26156:19832 1:N:0:AGAGTC
TGGCTAAACAGGATTAGATACCCTGGTAGTCCACGCCGTAAACGATGATAACTAGCTGTCCGGGGACATGGTCTTTGGGTGGCGCAGCTAACGCATTAAGTTATCCGCCTGGGGAGTACGGCCGCAAGGTTAAAACTCAAAGGAATTGACGGGGGCCCGCACAAGCGGTGGAGCATGTGGTTTAATTCGAAGCAACGCGCAGAACCTTACCATCCCTTGACATGGCCTGTTACCTCGAGAGATCGGGGATCCTCTTCGGAGGCGTGCACACAGGTGCTGCATGGCTGTCGTCAGACCGTGT
+
CCCCCGGGGEFGGAAFGGFGGGGGFGGGAFGGF9@FFEFEGGF@C@FGGGGGGGGGGGGGGGGGGFEFEC,:C9FCFGGGGGGEGGGG?FGGFGFGGGFGGFFGFGGFCGGGGGEEEFFGGG:CECFGGBDGFFDFGDCFGGGGGDGCAFF>CFG>7BCFE:F<EGFD@FB@CGD?FFFDFFFFFGGGGGDEEEDGGGGGGDGGCCGGG6FGFGGGFF8CFFFGF5+:@FG7FCF<EGE8EF:EFGDG*2;EFFGGGG5;?8:>8:EGG7>GFGGGG7E6+096A**2</;AE*0+*22=0
@M01751:259:000000000-C669V:1:1102:27786:19867 1:N:0:AGAGTC
CCAGCTACGTCATCCCCACCTTCCTCCGGTTTGTCACCGGCAGTCTCCTTAGAGTGCCCACCATAACGTGCTGGTAACTAAGGACAAGGGTTGCGCTCGTTACGGGACTTAACACAACATCTCACGACACGAGCTGACGACAGCCATGCAGCACCTGTGTCAGAGTTCCCGAAGGCACCAATCCATCTCTGGAAAGTTCTCTGCATGTCAAGGCCTGGTAAGGTTCTTCGCGTATCATCGAATTAACCCACATGCTCCACCGCTTGTGCGGTCCCCCGTCAATTCATTTGACTTTTAACCT
+
CCCC<CFGGCFGFEGGF?CFEEFGF,C+@@F7-,CFCFGDEGFGG<<<C9F@EEF,6CEFGGFDFGC@FGGGAFGCFE9@F@FGDFDFE:E<CG>CFFG:F7:F:F@B:EF9F,BFGCFFAAAAFGGCF:BEGGBDFFGB=+=<=<F8FD9BEGGFF>,@@F=A,E,:FFGF::CCFFCC3,7,@C?,3,8,3,7,?;9@FCCCFGF;CCFGGC7FF727;F,<<:CBCCFGE@@+7<<5C<B@FF+B8>EGC:8+AC6*CEEGG*0+3AC/1:8C*:*///<097<0<<9+3<9C70<C9
@M01751:259:000000000-C669V:1:1102:7507:19979 1:N:0:AGAGTC
TGGCTAAACAGGATTAGATACCCTGGTAGTCCACGCCGTAAACGGTGGGCGCTAGATGTGGGGACCATTCCACGGTTTCCGTGTCGCAGCTAACGCATTAAGCGCCCCGCCTGGGGAGTACGGCCGCAAGGCTAAAACTCAAAGGAATTGACGGGGGCCCGCACAAGCGGCGGAGCATGCGGATTAATTCGATGCAACGCGAAGAACCTTACCAAGGCTTGACATACACGAGAACGGGCCAGAAATGGTCAACTCTTTGGACACTCGTGAACAGGTGGTGCATGGTTGTCGTCAGCTCGTG
+
CCCCCGGGGGGGGGGGGGGGGGGGGGGGGGGGGGGGGGGGGGGGGGGGGGGGGGGGGGGGGGGDGGGGGGGGGGGGGGGGGFGGGGGDGGGGGGGGGGGGGGGGGGGGGGGGGGGGGGGGGGDFGGGGGGGGGGGGGCFGGGGGFCFGGGGGGGGGGGGGGGEGEGGFGGGGGGGGGGGGGGGDGGGGGGGGGGGGGGGGGGGGDGGGFGGDFGGGGGCFGGGGGGGGGGGGGEGEEGDEGGFFFGGGGGGGGGFGDECFGGGGCCFGGGGG9A@CCC8=FGFFGDGGGGGGGGGGC?7:C
@M01751:259:000000000-C669V:1:1102:5396:20046 1:N:0:AGAGTC
TGGCTAAACAGGATTAGATACCCTGGTAGTCCACGCCGTAAACGATGTCAACTAGCCGTTGGAATCCTTGAGATTTTAGTGGCGCAGCTAACGCATTAAGTTGACCGCCTGGGGAGTACGGCCGCAAGGTTAAAACTCAAATGAATTGACGGGGGCCCGCACAAGCGGTGGAGCATGTGGTTTAATTCGAAGCAACGCGAAGAACCTTACCAGGCCTTGACATGCAGAGAACTTTCCAGAGATGGATTGGTGCCTTCGGGAACTCTGACACAGGTGCTGCATGGCTGTCGTCAGCTCGTGT
+
CCCCCGGGGGGCGGGGGGEGGGGGGGGGGGGGGCGGGGGGGGGGGGGGGGGDGGGGGGFGGGGGGGGFGGGG8FGGGGGGGGDGEGGGGDGGGGGGGFGGGGGGGGGDGGGGGGGGGGGGGGGGGGGGFFCFGGGGGGGGFGGFGFGGGGGGGGGGGGEFDEGGFG7>8:@7FGGGGGGFGGFGFG@,:FGGGGFGGGGGGGGGD@FGGGGGGGGGFGGGGG7EE6CFGFFGGGGFC?+A8;EF6CCC*;<*9CEDCEEEGG8<CFGGC?FDFFC68CC?6++:88*;<8EGGECEFDG5/
@M01751:259:000000000-C669V:1:1102:18536:20054 1:N:0:AGAGTC
CCAGCTACGTCATCCCCACCTTCCTCCGAGTTGACCCCGGCAGTCTCCTATGAGTCCCCGGCATAACCCGCTGGCAACATAGAACGAGGGTTGCGCTCGTTGCGGGACTTAACCCAACATCTCACGACACGAGCTGACGACAACCATGCACCACCTGTATACGAGTGTCCAAAGAGTTCGCTGTCTCCAGCGCGTTCTCGTACATGTCAAGCCTTGGTAAGGTTCTTCGCGTTGCATCGAATTAATCCGCATGCTCCGCCGCTTGTGCGGGCCCCCGTCAATTCCTTTGAGTTTTAGCCTT
+
CCCCCGGGGGGGGGGGGGGGGGGGGGGGGGGGGGGGGGGGGGGGGCGGGGGGGGGGGGGGGGGGGGGGGGGGGGGGGGGGGGGGGGGGGGGGGGGGEGGGGGGGGGGGGGGGGGGGGGGGGGGGGGGGGGGGGGGGGGGGGGGGGGGGGGGGGGGGGGGGGGGG7<@FGGGGFGGGGGGGGFGEGGGGGGGGGGGEGGGGGGGGGGGGGFGGGGGGFGGGGGGGGGGGGGGGGGGGFFGGGGGFFGGFGGGGGGGGGGGGGGEGFCEFEEEGGGGGGEGGDGFGGGGFE<C@FGGFEGGGG
@M01751:259:000000000-C669V:1:1102:12684:20129 1:N:0:AGAGTC
TGGCTAAACCGGATTAGATACCCTGGTAGTCCACGCCCTAAACGATGCGAACTGGATGTTGGGTTCAACTAGGAACTCAGTATCGAAGCTAACGCGTTAAGTTCGCCGCCTGGGGAGTACGGTCGCAAGACTGAAACTCAAAGGAATTGACGGGGGCCCGCACAAGCGGTGGAGTATGTGGTTTAATTCGATGCAACGCGAAGAACCTTACCTGGCCTTGACATGCACGGAACTTTCCAGAGATGGATTGGTGCCTTCGGGAACCGTGACACAGGTGCTGCATGGCTGTCGTCAGCTCGTG
+
CCCCCGGGGGGGGGGGGGGGGGGGGGGGGGCFGGGGGGGGGGGGGGGGGGGGGGGGGGGGGGGGGGGGGGGGGAFGGGGGGGGGGGGGGGGGGGGGGGGGGGGGGGGGGGGGGGGGGGGGGGGGGGGGGGGGGGGGGGGGGGGGGGGGGGGGGGGGGGGGGEGGGGGGGFGGGGEGGGGGGCGGGGGGFGGGGGGGGGGGGGGGGGGGGGGGGGGGGGGGGGGGGGFGGGGGGGGGGGGGGGGGGGGGGGGGGGGGGGGGGGGGGGGGGGDFCGGE8ECFGCEFGGGGFGDCFGGG?FGD=
@M01751:259:000000000-C669V:1:1102:8644:20154 1:N:0:AGAGTC
CCAGCTACGTCATCCCCACCTTCCTCCGGTTTGTCACCGGCAGTCTCCTTAGAGTGCCCACCTTAACGTGCTGGTAACTAAGGACAAGGGTTGCGCTCGTTACGGGACTTAACCCAACATCTCACGACACGAGCTGACGACAGCCATGCAGCACCTGTGTCAGAGTTCCCGAAGGCACCCATCCATCTCTGGAAAGTTCTCTGGATGTCAAGAGTAGGTAAGGTTCTTCGCGTTGCATCGAATTAAACCACATGCTCCACCGCTTGTGCGGGCCCCCGTCAATTCATTTGAGTTTTAACCT
+
CCCCCGGGGGGGGGGGGGGGGGGGGGGGGGGGGGGGGGGGGGGGGFGGGGGGGGGGGGGGGGFGGGGGGGGGGGGGGGGGGGGGGGGGGEGGGGGGGGGGGGGGGGGGFGGGGGGGGGGGG9FGGGGGGGGGGGGGGGGGGGGGGGGEGGGGGFGFCGDGDGGGFGGGGGGGGGGCGGGGGGGGGGGCFGGGGGGGGGGGGGGFGFGGGGGFGGGGGGGGGGGCGGGGGGGGGGGG9CFGCFFGGGGGCFFCFFDFGFGGGEEEEGE6AEEEGGEDGGEGCEGFGGGGGGGGGGGGGGGGG
@M01751:259:000000000-C669V:1:1102:17599:20190 1:N:0:AGAGTC
TGGCTAAACCGGATTAGATACCCTGGTAGTCCACGCCGTAAACGATGTCGACTTGGAGGTTGTTCCCTTGAGGAGTGGCTTCCGGAGCTAACGCGTTAAGTCGACCGCCTGGGGAGTACGGCCGCAAGGTTAAAACTCAAATGAATTGACGGGGGCCCGCACAAGCGGTGGAGCATGTGGTTTAATTCGATGCAACGCGAAGAACCTTACCTACTCTTGACATCCAGAGAACTTAGCAGAGATGCTTTGGTGCCTTCGGGAACTCTGAGACAGGTGCTGCATGGCTGTCGTCAGCTCGTGT
+
CCCCCGGGGGGGGGGFGGGGGGGGGGGGGGGGGGGGGGGGGGGGGGGGGGGGGGGGGGGGGGGGGGGGGGGGGGGGGGGGFGGGGGDGGGGGGGGGGGGGGGGGGGGGGFGGGGGGGGGGDGGGGGGGGGGGGGGGGGGGGGGGGGGGGGGGGGGGGGGGDC@FGFDEGGDGGGDFFC9EFGGGGGFEGFF,4<FEEGGGGGCCGFDGFGGGGFGGGGDGGGGFFGC?CEFFFGFFGGGGGGGGG7FGFF8CFGGGGGGGGGGGGGGGGFFGDC7+AFGG?CFGGGGGFCFFF56@<=EFE
@M01751:259:000000000-C669V:1:1102:22479:20225 1:N:0:AGAGTC
CCAGCTACGTCATCCCCACCTTCCTCCGGTTTGTCACCGGCAGTCACTCTAGAGTGCCCATCCGAAATGCTGGCAACTAAAGTCAAGGGTTGCGCTCGTTGCGGGACTTAACCCAACATCTCACGACACGAGCTGACGACAACCATGCACCACCTGTCACTTCTGCCCCGAAGGGAAAGACTATCTCTAGCCCGATCAGAAGGATGTCAAGACTTGGTAAGGTTCTTCGCGTTGCTTCGAATTAAACCACATACTCCACTGCTTGTTCGGGTCCCCGTCAATTCCTTTGAGTTTCAGTCTT
+
CCCCCGGGGGGGGGGGGGGGGGGGGGGGDGGGGGGGGGGDGGGGGGGGGGGGGCFGGGGGFGGGGGGGGGGGGGGFGFFGGGGGGGGGGGGEG@CCGCFFFGGGGGGGGGDFGGEGGGGGFGGGGGEGGCEGGGGGGGGGGGGGGGGGGGGGGGGGGGGGGGGGGGGGGCCCFGDFGGGD@CGCE;CFGFFGFGGDGGGGGEGGFFFFGGGCEFFDBFGCF7<FFGGGGDCGGDEFGGGFFGGGGCFGGGGF7<@FGDGF?GGGFF+A8>CFG>FDDCCEEGGGGGGGC<=CFGGGGGCFF
@M01751:259:000000000-C669V:1:1102:16766:20333 1:N:0:AGAGTC
CCAGCTACGTCATCCCCACCTTCCTCCGGTTTATCACCGGCAGTCTCCTTTGAGTTCCCGACCGAATCGCTGGCAACAAAGGATAAGGGTTGCGCTCGTTGCGGGACTTAACCCAACATTTCACAACACGAGCTGACGACAGCCATGCAGCACCTGTCTCAGCGTTCCCGAAGGCACCAAAGCATCTCTGCTAAGTTCGCTGGATGTCAAGAGTAGGTAAGGTTCTTCGCGTTGCATCGAATTAAACCACATGCTCCACCGCTTGTGCGGGCCCCCGTCAATTCATTTGAGTTTTAACCTT
+
CCCCCGGGGGGGGGGGGGGGGGGGGGGGGGGGGGGGGGGDGGGGGGGGGGGGGGGGGGGGGGGGFCFGGGGGGGGGGGGGGGGGGGGGGGGGGGGFGGGGGGGGGGGGGGGGGGGGGGGGGGGGGGGGGDGEGGGGFFGGGGGGGGGGGGGGGGGGGGGGGCGGGGGGGGGGGGGGGGGGGGGGFC8?FFFFGF7CFGGGGGCE@CBEGGGGCFGGGGGGGGGGGGG+;EEGE>EGCCEGGGGGGGGGGDCFCC99CGGGGGGGGF6C=EEDECEG8*8*;CFF?CGGDAFFFFF9C99EG
@M01751:259:000000000-C669V:1:1102:11673:20344 1:N:0:AGAGTC
TGGCTAAACCGGATTAGATACCCTGGTAGTCCACGCCGTAAACGATGTCGACTTGGAGGTTGTTCCCTTGAGGAGTGGCTTCCGGAGCTAACGCGTTAAGTCGACCGCCTGGGGAGTACGGCCGCAAGGTTAAAACTCAAATGAATTGACGGGGGCCCGCACAAGCGGTGGAGCATGTGGTTTAATTCGATGCAACGCGAAGAACCTTACCTACTCTTGACATCCAGAGAACTTTCCAGAGATGGATTGGTGCCTTCGGGAACTCTGAGAACGGTGCTGCATGGCTGTCGTCAGCTCGTGT
+
CCCCCGGGGGGGGGGGGGGFGGGGGGGGGGGGGGGGGDGGGGGGEGGGFGGGGGGFFGGEEGGGGGGGFFEFF9BFFGGFFCFFEGGGEGGGGGGGGGGGDC+FEG7:F7=EGGGGGGCE@EFGEEG7EFGDGGGGCGGGGGFC<,@DCCGGGGGGGEEC@FGG:ECFCFEF<F@@:<C@F@F:CEGG*CFFEGCGGGGGGGGGCCGGGEGGFGFFGEEF?FFEECCCFFGC?9CFGGGD8@?7@0<CCF9*00++<@8?CE520+2:C7++2A=*C+0<++<EC8EF6:CCC5FF6*/*/
@M01751:259:000000000-C669V:1:1102:16364:20360 1:N:0:AGAGTC
TGGCTAAACAGGATTAGATACCCTGGTAGTCCACGCCGTAAACGATGTCGACTTGGAGGTTGTTCCCTTGAGGAGTGGCTTCCGGAGCTAACGCGTTAAGTCGACCGCCTGGGGAGTACGGCCGCAAGGTTAAAAATCAAATGAATTTACGGGGGCCCGCACAAGCGGTGGAGCATGTGGTTTAATTCGATGCAACGCGAAGAACCTTACCTACTCTTGACATCCACGGAATTCGGCAGAGATGCCTTAGTGCCTTCGGGAACCGTGAGACCGGTGCTGCATGGCTGTCGTCAGCTCGTGT
+
CBC@CDFGGGC,;CE96FCFA<<FC<FGGECFFFE@ECE@;DGE:CDGFGFGD7F?6CCFGFGDFEFCFCFA8CFFGD@,6<6@@,:7=CE<,@==@F7EEG@:C:C=FGGF+@+@FEE:F:=:C7>FC8,><,B<=FEFFGGGGD<,,,8C+@FGE7C*F<*=CFD**=C<C8:9<F<9<FFCF@,,C@9B*<FFGDCEG>><F>C9@F8<C8E6FFCCFFC+;8C585*;+<8*:5CFC>FE7<C9C+3:<ECC+@5>::C8CE>FCFE>>C*:*<9@6<CC*;C>?@1**2<+<:7:2
@M01751:259:000000000-C669V:1:1102:11768:20366 1:N:0:AGAGTC
TGGCTAAACAGGATTAGATACCCTGGTAGTCCACGCCGTAAACGATGTCAACTAGCCGTTGGGATCCTTGAGATCTTAGTGGCGCAGCTAACGCATTAAGTTGACCGCCTGGGGAGTACGGCCGCAAGGTTAAAACTCAAATGAATTGACGGGGGCCCGCACAAGCGGTGGAGCATGTGGTTTAATTCGAAGCAACGCGAAGAACCTTACCTGGCCTTGACATGCTGAGAACTTTCCAGAGATGGATTGGTGCCTTCGGGAACTCAGACACAGGTGCTGCATGGCTGTCGTCAGCTCGTGT
+
CCCCCGGGGGGGGGGGGGGGGGGGGGGGGGGGGGGGGGGGGGGGGGGGGGGGGGGGGGGGGGGGGGGFGGGGGGGGGGGGGGGGGGGGGGGGGGGGGGGGGGGGGGGGGGGGGGGGGGGGGGGGGGGGGGGGGGGGGGGGGGGGGGF@FDGGGGGGGGGGGGGGGGGGGGGGGGGGGGGGGGGGGGGGGGGGGGGGGGGGGGGGGGGGGGGGGGGGGGGGGGGGGGGGGGGGGGGGGGGGGGGGGGGGGGGGGGGGGGDC>EGGGGFGGGGGGGGGGGGGGGGGGGGGGGGGGGGGGCCD>
@M01751:259:000000000-C669V:1:1102:4512:20515 1:N:0:AGAGTC
CCAGCTACGTCATCCCCACCTTCCTCCGGCTTATCACCGGCGGTTCCTTTAGAGTACCCAACTAAATGATGGTAACTAAAGGCGAGGGTTGCGCTCGTTGCGGGACTTAACCCAACATCTCACGACACGAGCTGACGACAGCCATGCAGCACCTGTGTTCCAGTCCCCGAAGGGAAGAGATCCATCTCTGGAAATCGTCCGGACATGTCAAACGCTGGTAAGGTTCTGCGCGTTGCTTCGAATTAAACCACATGCTCCACCGCTTGTGCAGGCCCCCGTCAATTCCTTTGAGTTTTAACCT
+
CCCCCGGGGGGGGGGGGGGGGGGGGGGGGGGGGGGGGGGGGGGGGGGGGGGGGGGGGDEGGGGGGFGGGGGGGGGGGGGGGGGGGEGGGGGGGGEGGGGG7@FGGGGGGGGGFGGGGGCADFGGGGGGG+@FEGG?CFEEFGGGGGGGGGGGG8FGGGGFFCCGGCGGGGGGGGEGCFCEF:FF@F:,2FDCGGDCGGGCCC7FGF?EFFGGGGECEG?CGGG+<EG9<E8ECGECCF+:F08;+9CEEFDFGFGGG6FGGEEGDGG?+0@FG5A58>;8?EFEE<FGGGGFG?F@FGCGF
@M01751:259:000000000-C669V:1:1102:12447:20537 1:N:0:AGAGTC
TGGCTAAACAGGATTAGATACCCTGGTAGTCCACGCCGTAAACGATGTCAACTAGCCGTTGGAATCCTTGAGATTTTAGTGGCGCAGCTAACGCATTAAGTTGACCGCCTGGGGAGTACGGCCGCAAGGTTAAAACTCAAATGAATTGACGGGGGCCCGCACAAGCGGTGGAGCATGTGGTTTAATTCGAAGCAACGCGAAGAACCTTACCAGGCCTTGACATGCAGAGAACTTTCCAGAGATGGATTGGTGCCTTCGGGAACTCTGACACAGGTGCTTCATGGCTGTCGTCAGCTCGTGT
+
CCCCCGGGGGFFGGGGGGGGGGGGGGGGGGGGFGGGGGGGGGGGGGGGGGGGGGGGGGGGGGGGGGGGGGGGGGGGGGGGGGGGGGGGGGGGGGGGGGGGGGGGGGGFEGFGGGGGGGGGGGGGGGGGGGGGGGGCGGGGGGGGGGGGGGGGGGGGGGGGGGGGGGGGGGGFGGGGGFGGBFFGGGGGGGGGGGGGGGGDF<FGGGGGGGGGGDCECGGGGGGGGGGGGFGGGGGGGF:<CFGFGGGG6DGGGGGGGGDGGGGGGG77<CGGGC98CGGGGGGGGGGGGGGGGGGFGGCF5
@M01751:259:000000000-C669V:1:1102:15934:20578 1:N:0:AGAGTC
CCAGCTACGTCATCCCCACCTTCCTCCGGTTTATCACCGGCAGTCTCCTTTGAGTTCCCGACCGAATCGCTGGCAACAAAGGATAAGGGTTGCGCTCGTTGCGGGACTTAACCCAACATTTCACAACACGAGCTGACGACAGCCATGCAGCACCTGTCTCAGAGTTCCCGAAGGCACCAAAGCATCTCTGCTAAGTTCTCTGGATGTCAAGAGTAGGTAAGGTTCTTCGCGTTGCATCGAATTAAACCACATGCTCCACCGCTTGTGCGGGCCCCCGTCAATTCATTTGAGTTTTAACCTT
+
CCCCCGGGGGGGGGGGGGGGGGGGGGGGGGGGGGGGGGGGGGGGGGGGGGGGGGGGGGGGGGGGGFFGGGGGGGGGGGGGGGGGGGGGGGGG8FCEGGGGGGGGGGGGFFFFGGGGGGGGGGGFGGGGGGEGGGGGGDEGDGGGGGGGGGGGGGGGGGGGGGGGGGGGGGCFGGGGGGGFGCAFGGFGGGGCGGGGGCC9FCCFGGGGGFGGGGGGGGGGGGGGGGGGGFDGGGGGGGCGFGGGGGGGGGF@ECC+@FGGCEGGGGEFCECEGGGGGGGGGG9CFGGGDGD+:CGGCFGGG
@M01751:259:000000000-C669V:1:1102:21565:20614 1:N:0:AGAGTC
TGGCTAAACAGGATTAGATACCCTGGTAGTCCACGCCGTAAACGATGAGTGCTAGGTGTTGGGGGGTTTCCGCCCCTCAGTGCTGAAGCTAACGCATTAAGCACTCCGCCTGGGGAGTACGGCCGCAAGGCTGAAACTCAAAGGAATTGACGGGGACCCGCACAAGCGGCGGAGCATGCGGATTAATTCGATGCAACGCGAAGAACCTTACCAAGGCTTGACATACACGAGAACGGGCCAGAAATGGTCAACTCTTTGGACACTCGTGAACAGGTGGTGCATGGTTGTCGTCAGCTCGTGT
+
CCCCCGGGGGG?EGGGGGGGGFFGFFFGGGGFFGGDFFGGGGGGGFEFFCFC,@FC<EFGGGGGCFFFCGFFGEGGGGGGGGGGGGGGGGFGFEGCEGGGGGFCFGGDFCGGGGGDEFFGG>F>FFGEGGGFGFGGFCFGFFGGGGGFFEGGGCGGGGGDGCEGFFGGCEGGGDGGGGGGGGDCFF?9EFD?FGGGFGGGDE88CGFGGGC?C88*AFGCFGGGG6@EEG8>EGGEEE58;08FGFCFCFGGF:CGGGGGFFFCGCF>GG7<CCFGGEGGGGGGGGGGC*;;CCC9FGGG5
@M01751:259:000000000-C669V:1:1102:22072:20699 1:N:0:AGAGTC
CCAGCTACGTCATCCCCACCTTCCTCCGAGTTGACCCCGGCAGTCTCCTATGAGTCCCCACCATCACGTGCTGGCAACATAGAACGAGGGTTGCGCTCGTTGCGGGACTTAACCCAACATCTCACGACACGAGCTGACGACAACCATGCACCACCTGTAAACCGACCGCAAGCGGGGCACCTGTCTCCAGGTATTACCGGTTCATGTCAAGCCTTGGTAAGGTTCTTCGCGTTGCATCGAATTAATCCGCATGCTCCGCCGCTTGTGCGGGCCCCCGTCAATTCCTTTGAGTTTTAGCCTT
+
CCCCCGGGGGGGGGGGGGGGGGGGGGGGGGGGFFFFFGGGGGGGGCEGGGGGGGGGGGGGGGGGGGGGGGFGGFGGGGGGGGGGGGD@FGGGEDEGC@CGGGEGDFGGGGGGGGGGGGGGGAFGGFGGGGGG>CGGGGGEGGGGDEG9EFFFGG*FFGGGDGFEECCFEECEGCGCFCCCFGGGGGFGGFGGEFEFGGGGGGGGGGGGGGGGG8:?F@FGFFGFFGGFEGGGGCGCFC8:EFF?CG?C>CEE>FECG5CEE5EGDG+:CECCEEGGCGGGGFF?<CGC+0*+<CF<FGGGG
@M01751:259:000000000-C669V:1:1102:26989:20765 1:N:0:AGAGTC
TGGCTAAACAGGATTAGATACCCTGGTAGTCCACGCCGTAAACGATGTCGAATTGGAGGTTGTTACCTTGAGGCGTGGCTTCTGGAGCTAACGCGTTAAGTCGACCGCCTGGGGGGTACGGCCGCAAGGTTACAACTCAAATGAATTGACGGGGGCCCGCAAAAGCGGTTGAGCATGTGGTTTAATTCGATGCAACGCGAAGAACCTTACTCACTCTTGACATCAAGAGAACTTTCCAGAGATGGCTTGGTGCTTTCGGGAACTCTGAGCCAGGTGCTGCATGGATGTCGTTAGCTCGTGT
+
CCCCCGG<CCE8F<9EFGFCEG<E@DFGGG9FEC;@FFBF@FE@FDF,<FF@EGGGEE::,CFC,,6CECF8F7+@@7:EF8,C?C,C<6CEFC==:FF<CC:,@>:F=8=FGC+>CC>CFFFGEGGGGGC:,?9,><9FGC:,<FAC9,=<FD5*8::8**:A,8:EG5E?E<9<,<@<2/*03:<?8<,ACF?FG***::CE*220CD++<<@0<9C+:+9C+3++02++3@?E9C+3*;FF@*0*8;E*<++++*2*/*;33<?@++*3;@3069+++02*00+<+/**2*3021*:/
@M01751:259:000000000-C669V:1:1102:15562:21020 1:N:0:AGAGTC
CCAGCTACGTCATCCCCACCTTCCTCCGTGTTGACCACGGCAGTATCCCATGAGTTCCCACCATTACGTGCTGGCAACATAGGACGAGGGTTGCGCTCGTTGCCGGACTTAACCGAACATCTCACGACACGAGCTGACGACAACCATGCACCACCTGTATAGAAGTGTCCAAAGAGTGAATCATTTCTGACCCGTTCTTCTATATGTCAAGCCTTGGTAAGGTTCTTCGCGTTGCATCGAATTAATCCGCATGCTCCGCCGCTTGTGCGGGCCCCCGTCAATTCCTTTGAGTTTTAGCCTT
+
CCCCCGGGGGGGGGGGGGGGGGGGGGGGGGGGGGGGGGGGGGGGGGGGGGGGGGGGGGGDGGGGGGGGGGGGGGGGGGGGGGGGGGGGGGGGGGGGCGGGGGGGGGGGGGGGGGGGGGGGG9FGGGGGGGGGGGGFGGGFGGGGGGGC<FGGGGGGGBFGGGGGGFFCGGGGGGGGGFFGCFGGGGEGF9FGGGGGGGGGGGGFGGGDFFCF@FGGGGGGGGFFFFFC7=CFGGEGGFFGGGFFGGGCCFGGGGFGGGEGG>8CCG6?EEGGGCGGEGGG=CC7<EGGF@8CGGGGFGFGG
@M01751:259:000000000-C669V:1:1102:23377:21039 1:N:0:AGAGTC
CCAGCTACGTCATCCCCACCTTCCTCCGGTTTGTCACCGGCAGTCTCCTTAGAGTGCCCACCCGAGGTGCTGGCAACTAAAGTCAAGGGTTGCGCTCGTTGCGGGACTTAACCCAACATCTCACGACACGAGCTGACGACAACCATGCACCACCTGTCACTTCTGCCCCGAAGGGAAAGACTATCTCTAGCCCGGTCAGAAGGATGTCAAGACTTGGTAAGGTTCTTCGCGTTGCTTCGAATTAAACCACCTACTCCACTGCTTGTGCGGGTCCCCGTCAATTCCTTTGAGTTTCAGTCTT
+
CCCCCGGGGGGGGGGGGGGGFGGGGGGGGGGGEGGGFGGGGDEFFDCFGGGGFGGGFGCF7FGGGGDGCGGGGGGGFGGFGGGGGFGF>=FFGGDGGGFGFGGD7FGFGF?EFGG<CFFG?FEEFGEEGGGDGGGFDDFGECCGGGGFGGGGGGGGGGGGGGGBFCFCC@F@@FGGGGGGGGGFGGGGGCGGGGGEGGF,<:E>CGGGGGGGDGC,<F9,<CFGFFFFFGGGGGGGFGEDC8CFFCCGG8*;EGDE<8CGC@E@CFCCE5EGEF=885AE=FGGCFFC7+2CC7<C9<FFE
@M01751:259:000000000-C669V:1:1102:18505:21071 1:N:0:AGAGTC
CCAGCTACGTCATCCCCACCTTCCTCCGAGTTGACCCCGGCAGTATCCCATGAGTTCCCACCATTACGTGCTGGCAACATAGAACGAGGGTTGCGCTCGTTGCGGGACTTAACCCAACATCTCACGACACGAGCTGACGACAACCATGCACCACCTGTTCACCAGTGTCCAAAGAGTTGACCATTTCTGGCCCGTTCTGGTGTATGTCAAGCCTTGGTAAGGTTCTTCGCGTTGCATCGAATTAATCCGCATGCTCCGCCGCTTGTGCGGGTCCCCGTCCATTCCTTTGAGTTTTAGCCTT
+
9BCC9FFFGCFGDGFFFFCFGGGGGGD@F@FGFEDGGGGGGGGGGFGFGFGGFEGCEEDFGGGGFGGFGGGFGGGGGGGGGGCFGCCGEGGG+<7F74+@D8C:@EGCEFFGGGF=FEEDG,AFGGGGEGEG:FG,>,7CFGEFGDECFG9E8FEFCGCF,FF@BFC,@EGGCG8,@F;@:FFGGGGEFEEB*:=CCFFGG7FF,,?,?C:ECC:F7FC::EGFFB9<BFFFGE5EEFDGCAEG:CEFCF5A2+2<018C***1/*++11?EGGGFE***2<?9EFFFG78C?EFFFFFCF
@M01751:259:000000000-C669V:1:1102:8877:21111 1:N:0:AGAGTC
TGGCTAAACAGGATTAGATACCCTGGTAGTCCACGCCGTAAACGATGTCAACTAGCCGTTGGAATCCTTGAGATTTTAGTGGCGCAGCTAACGCATTAAGTTGACCGCCTGGGGAGTACGGCCGCAAGGTTAAAACTCAAATGAATTGACGGGGGCCCGCACAAGCGGTGGAGCATGTGGTTTAATTCGAAGCAACGCGAAGAACCTTACCTGGCCTTGACATGCTGAGAACTTTCCAGAGATGGATTGGTGCCTTCGGGAACTCAGACACAGGTGCTGCATGGCTGTCGTCAGCTCGTGT
+
CCCCCGGGGGGGGGGGGGGGGGGGGGGGGGGGGGGGGGGGGGGGGGGGGGGGGGGGGGGGGGGGFGGGGGGGGGCFGGGGGGDGGGGGGGGGGGGGGGGGGGGGGGGGGGGGGGGGGGGGGGGGGGGGGFFGGGGGGGGGFFGGGGGGGGGGGDDGGGGG@FGGGGGGBCFGGGGGGGGGGFFGGGFGFGGGGGGGGGGGCCGGGGGGGGGGGGGGGGFGGGGGGCEGGFGGGGGGGGGGGGGGGGGGGCCGFGDGGFGGGGGGGGGFFGGCGGG+<FGGGGG6CC8*A@CFF>CCFGEGE
@M01751:259:000000000-C669V:1:1102:13470:21131 1:N:0:AGAGTC
CCAGCTACGTCATCCCCACCTTCCTCCGGTTTATCACCGGCAGTCTCCTTTGAGTTCCCGACCGAATCGCTGGCAACAAAGGATAAGGGTTGCGCTCGTTGCGGGACTTAACCCAACATTTCACAACACGAGCTGACGACAGCCATGCAGCACCTGTCTCACGGTTCCCGAAGGCACTAAGGCATCTCTGCCAAATTCCGTGGATGTCAAGAGTAGGTAAGGTTCTTCGCGTTGCATCGAATTAAACCACATGCTCCACCGCTTGTGCGGGCCCACGTCAATTCCTTTGAGTTTCAGTCTT
+
CCCCCGGGGGGGGGGGGGGGFGGGFGGGGGGGGGGGFGGEGGGGGFGGGGGGGGGGGGGGGGGGGCEGFGGGGGGGGGGGGGGGGGGGGGGGGGGGGGGGGGGGGGGFGFGGGGGGGGGGGGGFGGGGGGGGGGGGGGGGGGGGFFGGGGFFFGFGGGCFFGGGGGGGGGGDGGGFFGGGGDFGGGGGGGGGGGGGGGGGGGGG?:FGFFGFG:FGFGGGGGFFFGDEFEGGGGGG7EEFFGCFGFGGGEG6CEEGGFFGEGGC@F6F=EEGEG*8C*;;::EGGGGGC?FFG+0:9?CGG
@M01751:259:000000000-C669V:1:1102:15075:21153 1:N:0:AGAGTC
TGGCTAAACAGGATTAGATACCCTGGTAGTCCACCCCGTAAACGTTGGGAACTAGTTGTGGGGTCCATTCCACGGATTCCGTGACGCAGCTAACGCATTAAGTTCCCCGCCTGGGGAGTACGGCCGCAAGGCTAAAACTCAAAGGAATTGACGGGGACCCGCACAAGCGGCGGAGCATGCGGATTAATTCGATGCAACGCGAAGAACCTTACCAAGGCTTGACATACACGAGAACGGGCCAGAAATGGTCAACTCTTTGGACACTCGTGAACAGGTGGTGCATGGTTGTCGTCAGCTCGTG
+
CCCCCGGGGGFF@FGGGGGGGGGGGGGGGGGFGGFEGGGGGGGGGGGGGFGGGGGEGGGGGGGGGGGGGFAFGGGGGGGGGGGGGGGG7FGCFGGEGGGDFGGGGGDFDGGDGGGGGGGGDFGGGDDGECFGGGGGGGFFF<FGGGGFFEGGGGGGGGGG@F*C@EEFGFGGGGGGGFGGGGGGGF9CCFGGEGGGFGDGGG58CGGFGGGGGGGGGGDGGGGFGGGGGGGGGE8CEEG>CCCFF7CCFFFFGCFGEF:FFFG808CCCDCGGC:<?E=8E6<EFGFDEGDGG8?6@FGG5
@M01751:259:000000000-C669V:1:1102:16581:21213 1:N:0:AGAGTC
CCAGCTACGTCATCCCCACCTTCCTCCGGTTTATCACCGGCAGTCTCCTTTGAGTTCCCGGCATCACCCGCTGGCAACAAAGGATAAGGGTTGCGCTCGTTGCGGGACTTAACCCAACATTTCACAACACGAGCTGACGACAGCCATGCAGCACCTGTCTCAGAGTTCCCGAAGGCACCAAAGCATCTCTGCTAAGTTCTCTGGATGTCAAGGCCAGGTAAGGTTCTTCGCGTTGCATCGAATTAAACCACCTGCTCCACCGCTTGTGCGGGCCCCCGTCAATTCATTTGAGTTTTAACCT
+
CCCCCGGGGGGGGGGGGGGGGGGGGGFGGGGGGFGGFGDGGGGGGGGGGGGFGGGGGGGGDGGGGGGGGGGGGGGGGGGGGFGFFGGFGGGGEGGGGGGGGGGFGGGGGGGGGGGGGGGGGF<FFGGGGGGGFDGFGCGDGGGGFFFGCAFFFGGFGGFGGGGGCGGGGFGGG7BFF7FGFDCG@FF9ACCFEGGFGGGA@;B7:;>FFCGFCCFGFFEFGCGGFGGGGGDGGGG*<?F*;CFEGGGGF*/18<C?CFC@@?C8C8CF?EDEEGGGEG=EDGCECGCFG?<C0<<CEGGD?
@M01751:259:000000000-C669V:1:1102:18821:21238 1:N:0:AGAGTC
CCAGCTACGTCATCCCCACCTTCCTCCGTGTTGACCACGGCAGTATCCCATGAGTTCCCACCATTACGTGCTGGCAACATAGGACGAGGGTTGCGCTCGTTGCCGGACTTAACCGAACATCTCACGACACGAGCTGACGACAACCATGCACCACCTGTATAGAAGTGTCCAAAGAGTGAATCATTTCTGACCCGTTCTTCCATATGTCAAGCCTTGGTAAGGTTCTTCGCGTTGCATCGAATTAATCCGCATGCTCCGCCGCTTGTGCGGGCCCCCGTCAATTCATTTGAGTTTTAACCTT
+
CCCCCGFFGGGGGEGGGGGGGFFGF9EFGGGGGGGGGGGGGGEEEFGGGGGGGGFGGGGGGGGGGGGGEFGGFGGGGGGGGGGGGGGGEGGGCGGGCGGGGGGGGGGGGGGGGGGGDGGFGGF9FGEEGGGGGGDFGCCFGGEGFDGFDFG8FFGGDGGGGCFGFFBFGGGG9DGFFFGGG9:FGGGGGGGGGGGGGGGGFGGG99CFGGE,CCF?FGGGF7<C,FFEGGGGGFGFFF<:FFGFCFF?CE5CEFCFGGGGGGGGGF+<CECEDE8CE58*CFG?<FFGGG=FGGGGGGGGG
@M01751:259:000000000-C669V:1:1102:25464:21278 1:N:0:AGAGTC
CCAGCTACGTCATCCCCACCTTCCTCCGGTTTGTCACCGGCAGTCTCCTTTGAGTTCCCGACCGAATCGCTGGCAACAAAGGATAAGGGTTGCGCTCGTTACGGGACTTAACCCAACATCTCACGACACGAGCTGACGACAGCCATGCAGCACCTGTGTCTGAGTTCCCGAAGGCACCAATCCATCTCTGGAAAGTTCTCAGCATGTCAAGGCCAGGTAAGGTTCTTCGCGTTGCTTCGAATTAAACCACATGCTCCACCGCTTGTGCGGGCCCCCGTCAATTCATTTGAGTTTTAACCTT
+
CCCCCGGECGGGGGGGDGGEFGGGGGGEGFGGGGGGGGGGGGGGGEFEFGFGGGGGGGGGGGGGGGGGGGGGGEFGGGGGGGGFEGFGGGGGG7CFC@FGGGGEEDGFGGGGGGGGGF8FCFGGGEGG@EFGDDFGGGCFGGGDFGEFGFGCEC8FECGFDGCFGGFFGGGGGGCEGGGGGGGGGGFGGGGGGGGG?CECCE7FCFFGGGEDGGCGFGFGGFGGGGGGGGDFGC>FGGGGFEEECEFFGFGG?FEEGFGFCE8EFGFGGDGGD5?*8:8ECF@7:FGFG+A?C+<E8CGGF
@M01751:259:000000000-C669V:1:1102:6462:21382 1:N:0:AGAGTC
CCAGCTACGTCATCCCCACCTTCCTCCGGTTTGTCACCGGCAGTCTCCTTAGAGTGCCCACCATAACGTGCTGGTAACTAAGGACAAGGGTTGCGCTCGTTACGGGACTTAACCCAACATCTCACGACACGAGCTGACGACAGCCATGCAGCACCTGTGTCAGAGTTCCCGAAGGCACCAATCCATCTCTGGAAAGTTCTCTGCATGTCAAGGCCTGGTAAGGTTCTTCGCGTTGCTTCGCATTAAACCACATGCTCCACCGCTTGTGTGGGCCCCCGTCAATTCATTTGAGTTTTAACCT
+
CCCCCGGGDFGGCFFEGGGGGGGGFGGGGGGGGGGGGGGGGDGEG<FFGGGDFGGFFFGFGGGGGGGGGFFGGGGGGGGGGGGGGGGFFCGG>FDGDGGFGGGGEDGFGGG9FCFGCFGGG9FDDFGGGGG7FC:FFGCGCC7AFFGGG9<DFDGCAFBFGFFGGGGGGGGGGG@FGGGGGGGGGDGGGGCFFCGEC9FFGGFFGC@FGG9F,=:CG72,@CFCFGGFF7CEFCEEG:C:*4*2+<CFGGGCC68C@FC>C:5*AEF:CFGGFGG5?:AE5/07CFFG70A@F?F7CC+<+
@M01751:259:000000000-C669V:1:1102:21431:21447 1:N:0:AGAGTC
CCAGCTACGTCATCCCCACCTTCCTCCGGTTTATCACCGGCAGTCTCCTTTGAGTTCCCGACCGAATCGCTGGCAACAAAGGATAAGGGTTGCGCTCGTTGCGGGACTTAACCCAACATTTCACAACACGAGCTGACGACAGCCATGCAGCACCTGTCTCAGCGTTCCCGAAGGCACCAAAGCATCTCTGCTAAGTTCGCTGGATGTCAAGAGTAGGTAAGGTTCTTCGCGTTGCATCGAATTAAACCACATGCTCCACCGCTTGTGCGGGCCCCCGTCAATTCATTTGAGTTTTAACCTT
+
CCCCCGGGGGGGGGGGGGGGGGGGGGGGGGGGGGGGGGGGGGGGGDFGGGGGGGGGGFGGGGGGB@BBFGFEGGGGGGGFFGGGGGGGGGGGGGGGGGGGGGGGDGGGGGGGGGGGGFGGGGGGGGGGGGGGGGGGFEGGGGGGGGGGGGGGGGGGGGGGGGFGGEGGGGGGEFGCCCEGGFGGCFAFG;FFGGGFEFECFGGGFGFGGGGGGGGGGCGFFFFDFGGFGGGGGGEFFFG*0CGGFGGCCF5A98:<FFFF>EEGGGGGGDEGG5:8>C8*:9AFFGGGDCCCEGE7EF?CC
@M01751:259:000000000-C669V:1:1102:22204:21573 1:N:0:AGAGTC
TGGCTAAACAGGATTAGATACCCTGGTAGTCCACGCCGTAAACGATGAATGTTAGCCGTCGGGCAGTATACTGTTCGGTGGCGCAGCTAACGCATTAAACATTCCGCCTGGGGAGTACGGTCGCAAGATTAAAACTCAAAGGAATTGACGGGGGCCCGCACAAGCGGTGGAGCATGTGGTTTAATTCGATGCAACGCGAAGAACCTTACCTACTCTTGACATCCACGGAATCTGGCAGAGATGCCTCAGTGCCTTCGGGAACCGTGAGACAGGTGCTGCATGGCTGTCGTCAGCTCGTGTT
+
CCCCCGGGGGGFGGGGGGGGGGGGGGGGFGGGGGGGGGGGGGGGGGGG9FGGGGGGGGGGGGGGGGDFGGGGGGGGGGGGGGGGGGGGGGGEGGGGGFGGGGGGGGGGGGGGGGDFGGGGGGGDFGGGGGGGGGGGGGGGGGGGFGGGGGDFEGGGGGGGGGGGGGGGGGGGGGGGGGGGGGFFGGGGGGGGGGGGGGGGGGGGGGGGGGGGF?GGGGGGGGGGGGGGGEGFGGGGGGFGGGGGGGGGGGCFGGGGGGGGGGGGGFGGGFGGGGGGFGGGGGGD6CGGGGGGGD98CGCFD
@M01751:259:000000000-C669V:1:1102:13034:21607 1:N:0:AGAGTC
TGGCTAAACAGGATTAGATACCCTGGTAGTCCACGCCGTAAACGATGTCAACTAGCCGTTGGAATCCTTGAGATTTTAGTGGCGCAGCTAACGCATTAAGTTGACCGCCTGGGGAGTACGGCCGCAAGGTTAAAACTCAAATGAATTGACGGGGGCCCGCACAAGCGGTGGAGCATGTGGTTTAATTCGAAGCAACGCGAAGAACCTTACCAGGCCTTGACATGCAGAGAACTTTCCAGAGATGGATCGGTGCCTTCGGGAACTCTGACACAGGTGCTGCATGGCTGGCGTCAGCTCGTGT
+
CCCCCGGGGGGGGGGGGGGGGGGGGGGGGGGGGGGGGGGGGGGGGGGGGGGFFGGGGGGGGGGGGGGGGGGGFGGGGGGGGGGGGGGGGGGGGGGGGGGGGGGGGGGGGDGGGGGCEGGGGGGGGGGGGGGGGGGGGGGFGGGCDFGFGGGGGGGGGGGGGFGGGGGGGGECEGGGGGGGGGCEFGGFGGGGGGGGDGGGGGGGGGGGGGGGGGGGCFDGGGFGGGGGGFGGGGGCGGGFGGDFGGFGEEGGGGFFGGGGGGFGGGGGGGCEFFFCFGFGGGGGFGC**2;?8?F9CEEF:
@M01751:259:000000000-C669V:1:1102:5570:21611 1:N:0:AGAGTC
TGGCTAAACAGGATTAGATACCCTGGTAGTCCACGCCGTAAACGATGATAACTAGCTGTCCGGGTACTTGGTGCTTGGGTGGCGCAGCTAACGCATTAAGTTATCCGCCTGGGGAGTACGGCCGCAAGGTTAAAACTCAAAGGAATTGACGGGGGCCTGCACAAGCGGTGGAGCATGTGGTTTAATTCGAAGCAACGCGCAGAACCTTACCAGCGTTTGACATGTCCGGACGACTTCCAGAGATGGATTTCTTCCCTTCGGGGACTGGAACACAGGTGCTGCATGGCTGTCGTCAGCTCGT
+
CCCCCGGFGGGGCFFGGCFGGGGGGGGGGGGGGFGGGGGDGGGGGFGGGGGGGGFFGGGGGGGGGGGGGGGGGGGGGGGGGGGGGGGGGGGGDCEGGFGFGGGGGGGGGEGGDGECGGGGDFGGGGG>GEFG9FGGGGGGGGDFGGGGGGGGDEGGEDCFFGGGGGGGGGGGG:::FC<FCF7FGGGG:F8FCGFFGDGEEG7F<FCGCFGGGGGEGDCFGGGGGGGDEGGGEGGGGGGGGE679CF<FGGFGGGFFGGGEECEGCFCFGG88EGGFCGGGGGGGGGGC8<CFGGGGCCE/
@M01751:259:000000000-C669V:1:1102:11461:21628 1:N:0:AGAGTC
TGGCTAAACAGGATTAGATACCCTGGTAGTCCACGCCGTAAACGATGTCAACTAGCCGTTGGAATCCTTGAGATTTTAGTGGCGCAGCTAACGCATTAAGTTGACCGCCTGGGGAGTACGGCCGCAAGATTAAAACTCAAAGGAATTGACGGGGGCCTGCACAAGCGGTGGAGCATGTGGTTTAATTCGAAGCAACGCGCAGAACCTTACCAGCGTTTGACATGTCCGGACGACTTCGAGAGATCGATTTCTTCCCTTCGGGGACTGGAACACAGGTGCTGCATGGCTGTCGTCAGCTCGT
+
CCCCCGGGGGGGGGGGGGGGGGGGGGGGGGGGGEGGGGGGGGGGGGGGGGGGGGGGGGEGGGGGGGGGGGGGGGGGGGGGGGGGGGGGGGGGGGGGGGGGGGGGGGGGDEGGGGGGGGGGGGGGGGGGGGGGGGGGFGGDFGGFGGGGGGGGGGGGGGGGGGGGGGGGGGGGGGGGGGGGEGFFFGGGGGGGGGGGGGGGGGGGGGGGGGGGGGGGGGGGGGGGGGGGEGGGGGGGGGGGGGGGGGGGGFDGGFGFGGGGGCCDCEFFGF:@8@FCF??CGGGFGGDGGGGFGGGGGC?C*
@M01751:259:000000000-C669V:1:1102:25566:21663 1:N:0:AGAGTC
TGGCTAAACAGGATTAGATACCCTGGTAGTCCACGCAGTAAACGATGTCGACTTGGAGGTTGTTGCCTTGAGGCGTGGCTTCCGGAGCTAACGCGTTAAGTCGACCGCCCGGGGAGTACGGCCGCAAGGGTAAAAATCAAATGAATTGACGGGGGCCCGCACAAGCGGTGGAGCCTGTGGTTTAAGTCGAAGCAACGCGAAGAACCTTACCTGGCCTTGACATGCTGAGAACTTTCCAGAGATGGATTGGTGCCTTCGGGAACTCAGACACAGGTGCTGCATGGCTGTCATCAGCTGGTGG
+
CCC<@EFG@AF8FGGG-FDC<<@,CDFFAEACF,FC+6CE@E;8669;6FDF@@FDFFC:EF:E,CF9E,CEF,@C@CC8CC<FFCF:E<CF==7F7,C,C5?:+F>C++4=:7FC>F,BF:CGD=E:7+@C<@<,:F=,@BFGCF;9BGDFGGGGGGEE7**8**<FFGGGGG*,82C,8=FG@+<,;8*CC8+2?GDGC8;FG*CCE88@7*1;++<30C+++0<<C<<0+<C+<9<+;8:2<*9+;:<CD6+<9**1**/022+3+;CECC<C+9<C?:0*A88*<++++3<++:A**
@M01751:259:000000000-C669V:1:1102:17793:21751 1:N:0:AGAGTC
CCAGCTACGTCATCCCCACCTTCCTCCGGTTTATCACCGGCAGTCTCCTTTGAGTTCCCGACCGAATCGCTGGCAACAAAGGATAAGGGTTGCGCTCGTTGCGGGACTTAACCCAACATTTCACAACACGAGCTGACGACAGCCATGCAGCACCTGTCTCACGGTTCCCGAAGGCACTAAGGCATCTCTGCCGAATTCCGTGGATGTCAAGAGTAGGTAAGGTTCTTCGCGTTGCATCGAATTAAACAACATGCTCCACCGCTTGTGCGGGCCCCCGTCAATTCATTTGAGTTTTAACCTT
+
CCCCCGFGGFGGGFFGGGCGFFGGGGGGGGFFGGAFFE@FFGGGGDGGEFFFFCGG9FF@CFFF@@BFGGFGG,,EFFFGF8DGFGF,CFFCCEGGEC:FFCF7>FGGGFF?FDFF@FGGCFGF?F@BF7@CFCFFGGG++@F7<CC<<,><CFG?;,@D,@D@CF@FGGDB*CFFGDE,3<:CEGGFGFFBFCEG7FGFGGDFFA,<FFGGFG9:9>?BC::<FGG7A>5C5CGF?F5CFGGGGGG+/*2;8CC7EGGD:EGGG>878*8EGC*:*2CCE<+A?FEFGGD<FGGGGGC7<
@M01751:259:000000000-C669V:1:1102:24031:21780 1:N:0:AGAGTC
CCAGCTACGTCATCCCCACCTTCCTCCGGTTTGTCACCGGCAGTCTCCTTAGAGTGCCCACCATAACGTGCTGGTAACTAAGGACAAGGGTTGCGCTCGTTACGGGACTTAACCCAACATCTCACGACACGAGCTGACGACAGCCATGCAGCACCTGTGTCAGAGTTCCCGAAGGCACCCATCCATCTCTGGAAAGTTCTCTGCATGTCAAGGCCTGGTAAGGTTCTTCGCGTTGCTTCGAATTAAACCACATGCTCCACCGCTTGTGCGGGCCCCCGTCAATTCATTTGAGTTTTAACCT
+
CCCCCGGGGGGGGGGGGGGGGGGGGGGGGGGGGGGGGGGGGGGGGGGGGGGGGGGGGGFFEGGGGGGGGGGGGGGGGGGGGGGGGGGGGGGGGGGGGEGGGGGGGGGGGGGGFGFGGGGGFCFGGGGGGGGGGGGGGGCGFGGGGGGGGGGGGGFGGGG<FGFEFGGGGGGGGGGGGGGDGGGGGGGFCGGGGGGG@@FFFGGGGFGGGGGFGGGGFGGFGGGGGGGGGGGGGGGGGGGGFFGGGGGGFGEC8CGGGFGGGGGE>FGGGGGCCCEGGG;EECEFG7FGF7CGGGCFGGGGG
@M01751:259:000000000-C669V:1:1102:19038:21788 1:N:0:AGAGTC
CCAGCTACGTCATCCCCACCTTCCTCCGGTTTATCACCGGCAGTCTCCTTTGAGTTCCCGACCGAATCGCTGGCAACAAAGGATAAGGGTTGCGCTCGTTGCGGGACTTAACCCAACATTTCACAACACGAGCTGACGACAGCCATGCAGCACCTGTCTCACGGTTCCCGAAGGCACTAAGGCATCTCTGCCGAATTCCGTGGATGTCAAGAGTAGGTAAGGTTCTTCGCGTTGCATCGAATTAAACCACATGCTCCACCGCTTGTTCGGGCCCCCGTCAATTCATTTGAGTTTTAACCTT
+
CCC<CFGGEGGGGGGGG@+BEFFF@F@CEFGEGCEF9EFCGGDFGAFD9F9FEDEFGGGEDECFFGEGGGGGGGGGGFDGGGGGGGCFEFGCCCEF7FFF?C++:=FGDEFFCFFFEFGD9FGFFGFFG@CE7FFGG>FECFGDAD<FE,<3>><8@@=FAFGG@FGGGDGF7@FFGEGGC7CFFC<FCFG,1CBFCE<FF*11,<<?CC9<7<BF9,2C<FAFGFGGGDEEC58CCC88FGGGGGGGDCGF+<<CF6EFEDEGGG++*8*:>:EGEC88CCFFFCC9@@CG+ACGGGGGG
@M01751:259:000000000-C669V:1:1102:10656:21827 1:N:0:AGAGTC
TGGCTAAACAGGATTAGATACCCTGGTAGTCCACGCCGTAAACGATGATAACTAGCTGTCCGGGGACATGGTCTTTGGGTGGCGCAGCTAACGCATTAAGTTATCCGCCTGGGGAGTACGGCCGCAAGGTTAAAACTCAAAGGCATTGACGGGGGCCTGCACAAGCGGTGGAGCATGTGGTTTAATTCGAAGCAACGCGCAGAACCTTACCAGCGTTTGACATGTCCGGACGATTCCCAGAGATGGGTCTCTTCCCTTCGGGGACTGGAACACAGGTGCTGCATGGCTGTCGTCAGCTCGT
+
CCCCCAEEGFC8FGGGGGDGGEDGFGGGGGCCFAGGGEGGGGFGGFGF9EEDCFCFFFF@@,C@CGGF,FE6CCEG9FC@FEGGGGEGGGG<FGDD:?FFE?FGGE@FFCF7<:FCGFFGGGEGGDE+BFDFCFFGGGGBDFG,FGDFF<FEFGDEFGF@C:>FGF@F1<<<FGGGGGGGF@FAFG9?:F<1CEFCGEFDB7C8FGGGG8CGFGGEGC8FFFCC99+;>*:8**;CCGGGCC>FDFFFF6+<@<<*<@:C8*?8/;EFD@?FFC8=++22++33<@8@5;AEC>8EEGGG*
@M01751:259:000000000-C669V:1:1102:6371:21852 1:N:0:AGAGTC
TGGCTAAACCGGATTAGATACCCTGGTAGTCCACGCCGTAAACGATGTCAACTAGCCGTTGGGATCCTTGAGATCTTAGTGGCGCAGCTAACGCATTAAGTTGAACGCCTGGGGAGTACGGCCGCAAGGTTAAAACTCAAATGAATTGACGGGGGCCCGCACAAGCGGTGGAGCATGTGGTTTAATTCGAAGCAACGCGCAGAACCTTACCAGCGTTTGACATGGCAGGACGACTTCCAGAGATGGATTGCTTCCCTTCGGGGACCTGCACACAGGTGCTGCATGGCTGGCGTAAGCTCGG
+
CCC9CAFEGGGCCGGFGFFAEF<CEFGGGFGF@AC+CCFGGGGGGGFFDEFG9EGCEEGGG@FGGGFGCEGG@FEG<FGGGGD@E7:FGDFGGGGC?FFGACCF5EAFGGGFFEF=CEFGCF7FC=@FA8CEAFFCEFGGGGGFGGGFFGGGGEGG@<CE7:FFFC7F8F<CFFFEB=FEFFGFEC9<FG,<F@F::CFGGGGG8@FGEE6CF5CE8EGGGGEC65@*:8*1:8ECEFE9+;2A9:*+3*0+<++;C9?>EEE:?8:0080:2*28<<6@FGG7+2;;E**:**;CG+<7*
@M01751:259:000000000-C669V:1:1102:16479:21955 1:N:0:AGAGTC
TGGCTAAACCGGATTAGATACCCTGGTAGTCCACGCCGTAAACGATGATAACTAGCTGTCCGGGGACTTGGTCTTTGGGTGGCGCAGCTAACGCATTAAGTTATCCGCCTGGGGAGTACGGTCGCAAGATTAAAACTCAAAGGAATTGACGGGGGCCTGCACAAGCGGTGGAGCATGTGGTTTAATTCGAAGCAACGCGAAGAACCTTACCAACTCTTGACATCCCATTGACCGCTTGAGAGATCAAGTTTTCCCTTCGGGGACAATGGTGACAGGTGGTGCATGGTTTTCGTCAGCTCGT
+
CCCCCGGGGG++6BFFGGGGGFE@EFFDGGA<EFGGGGEGGCGGCGFFFGGGGGFFGGGGGG+@CFFEGGFCFFFFGG:B?FFCC:@CFFEFGF:FE9?<,CFFFF>@EGGFG@FEGGGGGE=:>CFE8FFF9CFDGGG8=,BFCFG@CGGGG7:FE@EFFFGFFGGGEFEDFFG?E=FF<FF<G9:FF8:FFFGGGFGEC*;EEGD?EGGGFGGGGCCGCCCC8C@FG79?6:CC:CC<E8*+<<EGC+2C9@9CCFF*2:5:CG6++0<0<:@EGF5;*<+0<AF?*;CGCE=8CFEC5
@M01751:259:000000000-C669V:1:1102:10257:22119 1:N:0:AGAGTC
TGGCTAAACAGGATTAGATACCCTGGTAGTCCACGCCGTAAACGATGTCGACTTGGAGGTTGTTCCCTTGAGGCGTGGCTTCCGGAGCTAACGCGTTAAGTCGACCGCCTGGGGAGTACGGCCGCAAGGTTAAAACTCAAATGAATTGACGGGGGCCCGCACAAGCGGTGGAGCATGAGGTTTAATTCGATGCAACGCGAAGAACCTTACCTACTCTTGACATCCACGGAATTTGGCAGAGATGCCTTAGTGCCTTCCGGAAACGTCAGACAGGTGCTGCATGGCTGTCGTCAGCTCGTGT
+
CCCCCGFEFGG8<8FAFGGGGGFGCCEGGGG9CFGGGGCEGGGGGFGGGGGGGGGGFGGGGGD8FFGCEFGGG,+BFDEGGFGGGGDGGGGDGGGGGGGCEGGGGDGCFFGGGEFGGGG+@@G:::FEGGGEGGGGGGGGGGGGGGC@GGG>ECEGG7BFC7<A<FCE<7<<7FGF9,2<2=FFGGGGGCGFC<FGGGEGGG5C6EECFEFF+:<8<C++0@ECFGGCE?58AFF7C6;CEFGFD?CF6FCGGGEGF*;::8*;;8*/:+<;8CFG8+<C6C+0C8*03@CE**3++:2:F
@M01751:259:000000000-C669V:1:1102:6156:22122 1:N:0:AGAGTC
CCAGCTACGTCATCCCCACCTTCCTCCGGTTTATCACCGGCAGTCTCCTTTGAGTTCCCGACCGAATCGCTGGCAACAAAGGATAAGGGTTGCTCTCGTTGCGGGACTTAACCCAACATTTCACAACACGAGCTGACGACAGCCATGCAGCACCTGTCTCAGAGTTCCCGAAGGCACCAAAGCATCTCTGCTACGTTCTCTGGATGTCAAGAGTAGGTAAGGTTCTTCGCGTTGCATCGAATTAAACCACATGCTCCACCGCTTGTTCGGGCCCCCGTCAATTCATTTGCGTTTTAACCTT
+
CCCCCGGGGGG7FGGGGGGGGFGGGGG:@@FGGFGGGGCFGDCFGGGGGGGCEGFGGGGFGGGGFCCGFGGFCFFDFGFFCDGGFGF9AFE7F,CDCEGGCGGG+4FFGFGGGGGGG?FGGGGGGDGGG@F7FFGGGGGGEDFGGGFDG,DCFGG8FB,@@,@,@FGGG7@FFGFGGGGGG7FGGGGGG9FFA,*=FGFFGFF,?,?CD9?FFGG9FGDFEFFF<F<ECF:<FFCE?F8:8EF7FGGG*A*<+AGGGFGGEGGDF:+9***:EGGG?ECCCC+A0<CF++1:ECE70<9<C
@M01751:259:000000000-C669V:1:1102:14494:22135 1:N:0:AGAGTC
CCAGCTACGTCATCCCCACCTTCCTCCGGTTTATCACCGGCAGTCTCCTTTGAGTTCCCGGCATTACCCGCTGGCAACAAAGGATAAGGGTTGCGCTCGTTGCGGGACTTAACCCAACATTTCACAACACGAGCTGACGACAGCCATGCAGCACCTGTCTCAGAGTTCCCGAAGGCACCAAAGCATCTCTGCTAAGTTCTCTGGATGTCAAGGCCAGGTAAGGTTCTTCGCGTTGCATCGAATTAAACCACATGCTCCACCGCTTGTGCGGGCCCCCGTCAATTCATTTGAGTTTTAACCT
+
CCCCCGGGGGGGGGGGGGGGGGGGGGGGGGGGGGGGGGGGGGGGGGGGGGGGGGGGGGGGGGGGGGGGGGGGGGGGGGGGGGGGGGGGGGGGGGGGGGGGCGGGGGGGGGGGGGGGGGGGGGGGGGGGGGGGGGGGGGGGDGGGGGGGGGGGGGGGGGGFGGGGGGGGGGGGGGGGGGGGGGGGGGGGGGGGGGGGGGGGGGGGGGGGGGGFFFGGFDFGGGGGGGGGGGEGGGGGGGD*CFFGGGGGGGGGGGD99CCCC8EGEGGGFEEGGGGGGGEG=?FGGGGGGG?FGGGGGGGFC
@M01751:259:000000000-C669V:1:1102:19288:22281 1:N:0:AGAGTC
CCAGCTACGTCATCCCCACCTTCCTCCGGTTTATCACCGGCAGTCTCCTTTGAGTTCCCGACCGAATCGCTGGCAACAAAGGATAAGGGTTGCGCTCGTTGCGGGACTTAACCCAACATTTCACAACACGAGCTGACGACAGCCATGCAGCACCTGTCTCACGGTTCCCGAAGGCACTAAGGCATCTCTGCCGAATTCCGTGGATGTCAAGAGTAGGTAAGGTTCTTCGCGTTGCATCGAATTAAACCACATGCTCCACCGCTTGTGCGGGCCCCCGTCAATTCATTTGAGTTTTAACCTT
+
CCCCCGGGGGGGGGGGGGGGGGGGGGGGGGGGGGGGGGGGGGGGGGGGGGGFGGGGGGGGGGGGGFFGGGGGGGGGGGGGGGGGGGFFGGGGEGGGGGGGGGGGGGGGGGGGGGGGGGGGGGGGGGGGGGGDGGGGGGGGGGGGGGFGGFGGGGGGGGGGGGGGGGDGGGGGGGGGGFFFGGGGGGGGGGGGGGGGGGGGGCFGFGGGGFDGFGGGGGGGGGFA9FGF>CEGGEGGGGEGFGGGGGFGGGFGGGGGFFGGGGGGGGCFGCEGGGGGGGGEEGGGFFFF7CCCFEG+<<CFG
@M01751:259:000000000-C669V:1:1102:7292:22282 1:N:0:AGAGTC
TGGCTAAACAGGATTAGATACCCTGGTAGTCCACGCCCTAAACGATGATAACTCGATGTTAGCGATATACAGTTAGCGTCTTAGCGAAAGCGTTAAGTTATCCACCTGGGGAGTACGCCCGCAAGGGTGAAACTCAAAGGAATTGACGGGGGCCCGCACAAGCGGAGGAGCATGTGGTTTAATTCGATGATACGCGAGGAACCTTACCCGGGCTTGAAAGTTACTGAATGATCTAGAGATAGATCAGTCCTTCGGGACAGGAAACTAGGTGCTGCATGGCTGTCGTCAGCTCGTGCCGTGG
+
CCCCCGGGGGGGGGGGGGFGGEGGGGGGGGGGGGGGGGCGGGGGGGGGGGGGGGGGGFGGGGGGGGGGGGGGGGGGGGGGGGGGGGGGGGGGGEGGGGGGGGGGGGGGGGGGGGGGGGGGGGGGDGGGGGGGGGGGGGGG8FFDGGGFFGGGDDGGGGGGGCFGGCFF>CGGGEAFFFGGGGGGGGFFFFGFFCFC<FGGGFCGG?FGCGGGGGFGFGFGGGGGGGGGGGGGGGGGGGFFFGCGGGGFCFGFGGG55?@CGGGGGFFF6EFGGGGGGGFCGEGGGGGGEG?<?EGG*C=E5
@M01751:259:000000000-C669V:1:1102:22565:22420 1:N:0:AGAGTC
TGGCTAAACAGGATTAGATACCCTGGTAGTCCACGCCGTAAACGATGAATGTTAGCCGTCGGGCAGTTGACTGTTCGGTGGCGCAGCTAACGCATTAAACATTCCGCCTGGGGAGTACGGTCGCAAGATTAAAACTCAAAGGAATTGACGGGGGCCCGCACAAGCGGTGGAGCATGTGGTTTAATTCGAAGCAACGCGCAGAACCTTACCAGCGTTTGACATCCTCATCGCGATTTCCAGAGATGGATCTCTTCCCTTCGGGGACTGGAACACAGGTGCTGCATGGCTGTCGTCAGCTCGT
+
CCCCCGGGGGGGGGGGGGGGGGGGGGGGGGGGGGGGGGGGGGGGGGGGCGGGGGGGGGGDGGG>FGGGGDFFGGGGGGDEGFEGGGGGGGGGGGGGGGFDFGGGGGGGGGGGGGGGGGDGGGGGGGDGGGGGGGGGDGFFGGCFGGGGGDGDEGECFGGDGGGGGGGCGGGGGF@FGGGGGGGGGGGGGFGGGGGGGGDCE>EFGGGGGGGGGGGGEEEFGGG??F7FGGGGGGGGGGGFGGG<CC*<EFCFGFFFEGGG5*?EGGGGGFGGGFC507FF7<8CF>C?*;C8888CECGE:
@M01751:259:000000000-C669V:1:1102:8195:22490 1:N:0:AGAGTC
CCAGCTACGTCATCCCCACCTTCCTCCGGTTTATCACCGGCAGTCTCCTTTGAGTTCCCGACCGAATCGCTGGCAACAAAGGATAAGGGTTGCGCTCGTTGCGGGACTTAACCCAACATTTCACAACACGAGCTGACGACAGCCATGCAGCACCTGTCTCAGAGTTCCCGAAGGCACCAAAGCATCTCTGCTAAGTTCTCTGGATGTCAAGAGTAGGTAAGGTTCTTCGCGTTGCATCGAATTAAACCACATGCTCCACCGCTTGTGCGGGCCCCCGTCAATTCCTTTGAGTTTTAATCTT
+
CCCCCGGGGGGDGGGGGDEGGGGGGGGGGGGEFGCEGGGGEFGGGGGGGGG9FGGGGGGEGGGGF@BFFGDDGGCFF@FFG?FFGGGFE@FFFGGGGGGGGGGGGGFFGGFGFGGGGFGGGGFGFGGGGGGGEGGGFGGGGGGGGFGGGGGDGGGGGGFGGFFGGGGDFEGG<:CGGCCFFFGGGGC<CGGGGFGGGGCFFFGFFGFGGGFGGGGGD9FFF7>?,<CCF@CFEGGFFFCFGGCFGGG6EG*0<C?F6:CFEEGDCGF7?C>*?*?EG=C*8+ACGFGG7@CGDFCD@EFEF
@M01751:259:000000000-C669V:1:1102:18328:22581 1:N:0:AGAGTC
CCAGCTACGTCATCCCCACCTTCCTCCGGTTTGTCACCGGCAGTCTCCTTAGAGTGCCCACCATAACGTGCTGGTAACTAAGGACAAGGGTTGCGCTCGTTACGGGACTTAACCCAACATCTCACGACACGAGCTGACGACAGCCATGCAGCACCTGTGTCAGAGTTCCCGAAGGCACCAATCCATCTCTGGAAAGTTCTCTGCATGTCAAGGCCTGGTAAGGTTCTTCGCGTTGCTTCGAATTAAACCACATGCTCCACCGCTTGTGCGGGCCCCCGTCAATTCATTTTAGTTTTAACCT
+
CCCCCGGGGGGGGGGGGGGGGGGFGGGGGGGGGGGGGGGGGGGFGGGGGGGFGGGFGFGGGGGGGGGGGGGGGGGGGGGGGF@FGGGGGDCFCFEFFGGGGGGGGGGGGGGGGGGGGGGGGFGFGGGGGGGGGGGF9FEGGGGGGGGGGGGGGGGGG9>FA9=FGGGFFGDCFBCCFGGGGGGGFGGGGGGGGG9C?FFEFGGGGGF9FGGFGGGGGGGGGFGGFCFGDCEDGGGEGGCGGGCGEGGGGEGGGGGGGFC8FECCEGGGCCCECECGGC*;A>FGGD9FC+ACF?FGGFDFF
@M01751:259:000000000-C669V:1:1102:12929:22589 1:N:0:AGAGTC
CCAGCTACGTCATCCCCACCTTCCTCGCGGCTTATCACCGGCAGTCTCCCTAGAGTGCCCAACTGAATGATGGCAACTAAGGACGTGGGTTGCGCTCGTTGCGGGACTTAACCCAACATCTCACGACACGAGCTGACGACAGCCATGCAGCACCTGTGTGCACGCCTCCGAAGAGGATCCCCGATCTCTCGAGGTAACATGCCATGTCAAGGGATGGTAAGGTTCTGCGCGTTGCTTCGAATTAAACCACATGCTCCACCGCTTGTGCGGGCCCCCGTCAATTCCTTTGAGTTTTAATCTT
+
CCCCCGGGGGGGGGGGGGGGGGGGGGGGGEGGGGGGGGGGGGGGGGFGGGGGGGGGGGGGGGGGGGGGGGGFGGGGGGGGGGGGGGGDFGDFGGGGGGGGGGGGGCGGGGGGGGGGGGGGEGCGGDGGGDGGGGFGGGGGGDGGGFGFFGGGGGGGGCFDFGGDGGGGFDGGE:FFG@FGGG7FG@*8:FEFGGGGGGGGEGGGFGGGGGFFGGGGGFGFFGEGGGGG>EEGGGGG?A8@EGFCFGFGGDGG6CDGGGGGCEEE>FFGGD5EGGEEDCC=EGGFGGGGCD=9CFFDFG9FG
@M01751:259:000000000-C669V:1:1102:19777:22659 1:N:0:AGAGTC
TGGCTAAACAGGATTAGATACCCTGGTAGTCCACGCCGTAAACGATGTCGACTTGGAGGTTGTTCCCTTGAGGAGTGGCTTCCGGAGCTAACGCGTTAAGTCGACCGCCTGGGGAGTACGGCCGCAAGGTTAAAACTCAAATGAATTGACGGGGGCCCGCACAAGCGGTGGAGCATGTGGTTTAATTCGATGCAACGCGAAGAACCTTACCTACTCTTGACATCCACGGAATTCGGCAGAGATGCCTTAGTGCCTTCGGGAACCGTGAGACAGGTGCTGCATGGCTGTCGTCAGCTCGTGT
+
CCCCCGGGGGGGGGGGGGGGGGGGGGGGGGGGGGGGGGGGGGGGGGFGGGGGGGGGGGGGGGGGGGGGGGGGGGGGGGGGGFGGGGGGGGGGGGGEGGGGGGGGGGGGGGGGGGEGGGGGGGGGGGGGGFGGGGGG8FGGGGGGGGGGGCFGDDGGGGGGGGGGGGGGGGGF:FCGGCGG:CGFFGGGGF9BEGGGGGGGG*8EGGGGGGGGGGCGGGFGFGGFGGGGD>CFFFGFDGG5EFGGGFFGGGF+:@GGGGGDC>FFGEECEGGGGG@8<C++<EGGGG5:@5*1188<CE5*/
@M01751:259:000000000-C669V:1:1102:16635:22711 1:N:0:AGAGTC
CCAGCTACGTCATCCCCACCTTCCTCCGGTTTATCACCGGCAGTCTCCTTTGAGTTCCCGACCGAATCGCTGGCAACAAAGGATAAGGGTTGCGCTCGTTGCGGGACTTAACCCAACATTTCACAACACGAGCTGACGACAGCCATGCAGCACCTGTCTCAGCGTTCCCGAAGGCACCAATCCATCTCTGGAAAGTTCGCTGGATGTCAAGAGTAGGTAAGGTTCTTCGCGTTGCATCGAATTAAACCACATGCTCCACCGCTTGTGCGGGCCCCCGTCAATTCCTTTGAGTTTCACCCTT
+
CCCCCGGGGGGGGGGGGGGGGGGGGGGGGGGGGGGGGGGGGGGGGEFGGGGGGGGGGGGGGGGGGGGGGGGGGGGGGGGGGGGGGGFCFFGGGGGGGGGGGGGGGGGGGCGGGGGGGGGGGGGGGGGGGGGCFGGGGGGGGGGGGC<FGGGGGGGGGGGGGGGGGGGGGGGGGGGDGGGGGGGGGGFGGGGGGGGGGGGGGGGFGGGGGGDFGGGGGGGGGCFFGFGGGGGGEGGGGGGGGGGGFGGGGFGGFGFGGG6FCEG>CE6CEDGGGGGGC/;ECFEGGGGGFGDCCC++<CGFG
@M01751:259:000000000-C669V:1:1102:9999:22752 1:N:0:AGAGTC
TGGCTAAACAGGATTAGATACCCTGGTAGTCCACGCCGTAAACGATGAATGTTAGCCGTCGGGCAGTTGACTGTTCGGTGGCGCAGCTAACGCATTAAACATTCCGCCTGGGGAGTACGGTCGCAAGATTAAAACTCAAAGGAATTGACGGGGGCCCGCACAAGCGGTGGAGCATGTGGTTTAATTCGAAGCAACGCGCAGAACCTTACCAGCTCTTGACATTCGGGGTATGGGCAGTGGAGACATTGTCCTTCAGTTAGGCTGGCCCCAGAACAGGTGCTGCCTGGCTGTCGTCAGCCCG
+
CCCCCGGGGGGGGCGFGGFGGGGGGGFFFGGFGFEGGGGGGGGGGGGG9FGEFA<FGGGGGGGGGGGGGGGGGGGGDCFFGGGGGGGGGGGGGGGGGCGGGGGFFFEGGGGGDEGGGGGGGGDEGGGGGGGGGGGGGGGFFGGGGGDFGDGGGGGEGDGGGGGGGGGGGGGGGG<E;CCFGGFFFGFGGFFGGGGGFGGDEGGGGGGGGG?CFCGGGFGCFFFGECCEG5CGDG5@EG+8<@CGEFGFGGGDGGF7CF+AF6F>EGGGGC8C?CFF>FGGF79*<EFGGEFGGGGFC<*:C
@M01751:259:000000000-C669V:1:1102:13224:22819 1:N:0:AGAGTC
TGGCTAAACAGGATTAGATACCCTGGTAGTCCACGCCGTAAACGATGTCGACTTGGAGGTTGTTCCCTTGAGGAGTGGCTTCCGGAGCTAACGCGTTAAGTCGACCGCCTGGGGAGTACGGCCGCAAGGTTAAAACTCAAATGAATTGACGGGGGCCCGCACAAGCGGTGGAGCATGTGGTTTAATTCGATGCAACGCGAAGAACCTTACCTACTCTTGACATCCACGGAATTTGGCAGAGATGCCTTAGTGCCTTCGGGAACCGTGAGACAGGTGCTGCATGGCTGCCGTCAGCCCGTGT
+
C<CCCGGGGFDCFDGDGF<FFCFDG?<FGEFFFAFDCD6BFFFGGGGGGGGGGCFGCGG:FEF<FFGGE<FFD8,CEF7E@E@F@:FGF,6CFEGEGCGGCGGGCCFGCCGGFFDC+8CFDFCECEEEG=CDFEF<FGGGDFGADCF9FFCEEGC7CF:<:EECF@<FGGGGGGDGGB:FG7=FG9CCGGGFGGGGGGGEGGDGGF*:AFCFGGGGGG?7CG?F6+08CEDF?+<+8C8*12+<F+<FF7<CFFG7+2**8:*/?1**/+2:@:CE6?FGF+<*/;***2;C=5+*2:212
@M01751:259:000000000-C669V:1:1102:21930:22954 1:N:0:AGAGTC
TGGCTAAACAGGATTAGATACCCTGGTAGTCCACGCCGTAAACGATGTCGACTTGGAGGCTGTTCCCCTGAGGAGTGGCTTCCGGAGCTAACGCGTTAAGTCGACCGCCTGGGGAGTACGGCCGCAAGGTTAAAACTCAAATGAATTGACGGGGGCCCGCACAAGCGGTGGAGCATGTGGTTTAATTCGATGCAACGCGAAGAACCTTACCTGGCCTTGACATCCAGAGAACTTAGCAGAGATGCTTCGGTGCCTTCGGGAACTCTGAGACAGGTGCTGCATGGCTGTCGTCAGCTCGTGT
+
CCCCCGGGGGGGGGGGGGGGGFGGGGGGGGGGGGGGGGFGGGGGGGGFGGGGGCFGGCFEGFGGFGGFGGGGGEGCGGGGGGGGGGGGGFGFE7@FEFFFE?FGGEFDGGGGG7C@FGGGGEFGG>GEGDEFGDFDGFFFGGGGGGA<FCFGGGGFC:CFGGGGDFGGGGGGGGFGGGFFFFGFGEFFGFGG7FGGGGECCEEGCGGGGGGGGF5CCFFEFD?<CEFEFGFGGGG+:EFGCC9:<FFFED?>ECF9+:EC>EFDCGGCFFCC6>CCFGGGG7@FFF889ACC=CC2+2:E*
@M01751:259:000000000-C669V:1:1102:19260:22959 1:N:0:AGAGTC
CCAGCTACGTCATCCCCACCTTCCTCCGGTTTGTCACCGGCAGTCTCCTTAGAGTGCCCACCATAACGTGCTGGTAACTAAGGACAAGGGTTGCGCTCGTTACGGGACTTAACCCAACATCTCACGACACGAGCTGACGACAGCCATGCACCACCTGTGTCAGAGTTCCCGCAGGCACCAATCCATCTCTGGAAAGTTCTCTGCATGTCAAGGCCTGGTAAGGTTCTTCGCGTTGCTTCGAATTAAACCACATGCTCCACCGCTTGTGCGGGCCCCCGTCACTCCATTTGTGTTTTAACCT
+
CCCCCGGGGGGDGGGGGGGGGGGGGGGGGGGGDGGGGGG@FCEFC-EEFGGGGGG9EGGGGGGFGGGDG7FDFGGFFEFGGGGGGGGFFEGGDGGGGGGGEGGGG@EGGFGGEEFFFCFF,,FEGGGGGGGDECC@<FEFEF:@FGFGGC,BBFGF,:8<=FGAFDFGFEG7C::CEGGGFFCGGDF,;@>F@F9FF;C,CFCGEC,?;F,<7<F3<::,?F7CFCBF9**CFGG7EFF*=<CA@CEFFCFG?9E<+<EFEEGG5*2+3?:88888:7ACC*2+*3+C+++2*2CF:6:<:
@M01751:259:000000000-C669V:1:1102:7628:23119 1:N:0:AGAGTC
CCAGCTACGTCATCCCCACCTTCCTCCGGTTTGTCACCGGCAGTCTCCTTAGAGTGCCCACCATAACGTGCTGGTAACTAAGGACAAGGGTTGCGCTCGTTACGGGACTTAACCCAACATCTCACGACACGAGCTGACGACAGCCATGCAGCACCTGTCTCACGGTTCCCGAAGGCACTAAGGCATCTCTGCCGAATTCCGTGGATGTCAAGAGTAGGTAAGGTTCTTCGCGTTGCATCGAATTAAACCACATGCTCCACCGCTTGTGCGGGCCCCCGTCAATTCATTTGAGTTTTAACCT
+
CCCCCGGGGGFGGGGGGGGGGGGGGGGGFGGGGGGGGGGGGGGGDE9EGGFGGGGGFGGGGGGG,FFGGGFEGGGGGGGGC<FFGGECE=EFCFGG7FGGGGGECFFEFGCFFGGGFGC<FADGGEFGDFGGGGGFGF7>FC+FFGG8BFD@FGGGCGFFB<FFCGGGGGGGGGGEFFGGCFFFGGG,;@AFF*=F<7F;@FGGEGFFFFFFGC,?AFGC<,2?CCFCECCFFF<<:FG58FGG@FCCCCFCECGGFG6C6*:CG>FFFGCCED8CE=:CE5C7C?EFE?0;FGFFGGGGF
@M01751:259:000000000-C669V:1:1102:21844:23159 1:N:0:AGAGTC
CCAGCTACGTCATCCCCACCTTCCTCTCGGCTTATCACCGGCAGTCCCCTTAGAGTGCCCAACTGAATGCTGGCAACTAAGGGCGAGGGTTGCGCTCGTTACGGGACTTAACCCAACATCTCACGACACGAGCTGACGACAGCCATGCAGCACCTGTGTCTGAGTTCCCGAAGGCACCAATCCATCTCTGGAAAGTTCTCTGCATGTCAAGGCCTGGTAAGGTTCTTCGCGTTGCTTCGAATTAAACCACATGCTCCACCGCTTGTGCGGGCCCCCGTCAATTCCTTTGAGTTTTAATCTT
+
CCCCCFGGGGGGGGGGGGGFGGGGGFGGGGDCFGGCCGGGGGGEGGGGFFFGFGGFGFGGGGGG?FFGGGGFGGGGGGFF8DFEEGGGGGGGG@F@FDGGGEGDEGF?FCGFGGGGGGGGGGGGGGGGGEGGGGGGGGGEC=FCFGFFGFGGGGGC<ACDFFGGFGGGDGE::CFFGFFGGGFGGGGF9FF9BCC?FEEFGCEEEFB,,?<:CGGGGGGGEDFGGGF@FEGGGCCDCC8:6CGDGGGFGFGGCFC9CFFGGGEG5EFF=>8CGGD=C:EDEFCCFFGGC78CCFGGGGGGG
@M01751:259:000000000-C669V:1:1102:9774:23242 1:N:0:AGAGTC
TGGCTAAACAGGATTAGATACCCTGGTAGTCCACGCCGTAAACGATGTCAACTAGCCGTTGGAATCCTTGAGATTTTAGTGGCGCAGCTAACGCATTAAGTTGACCGCCTGGGGAGTACGGCCGCAAGGTTAAAACTCAAATGAATTGACGGGGGCCCGCACAAGCGGTGGAGCATGTGGTTTAATTCGAAGCAACGCGAAGAACCTTACCAGGCCTTGACATGCAGAGAACTTTCCAGAGATGGATTGGTGCCTTCGGGAACTCTGACACAGGTGCTGCATGGCTGTCGTCAGCTCGTGT
+
CCCCCGGGGGGGGGGGGGGGGGGGGGGGGGFGGGGGGGGGGGGGGGGGGGGGGGGGGGFGGGGGGGGGGGGGGGGGGGGGGGGGGGGGGGGGGGGGGGGGGGGGGGGGGGGGGGGGGGGGGGGGGGGGGFGGGGGDGGGGDGGGGGGGGFGGCCEEBFFDGGGGGGGGFGGGGGGCFGGGCFGGGGGGGGGGGGGGGGGGGGGFFFGGGGGGGGGGGGGGGGGGGGGGGGG6FFF9+<EFFFFGF@FFFGGGGGFGGGGEGCGGFG+<@@FGGFFGGC7EC9EGGFGG68E8EEGCGEE55
@M01751:259:000000000-C669V:1:1102:10158:23313 1:N:0:AGAGTC
CCAGCTACGTCATCCCCACCTTCCTCCGGTTTGTCACCGGCAGTCTCCTTAGAGTGCCCACCATAACGTGCTGGTAACTAAGGACAAGGGTTGCGCTCGTTACGGGACTTAACCCAACATCTCACGACACGAGCTGACGACAGCCATGCAGCACCTGTGTCAGAGTTCCCGAAGGCACCAATCCATCTCTGGAAAGTTCTCTGCATGTCAAGGCCTGGTAAGGTTCTTCGCGTTGCTTCGAATTAAACCACATGCTCCACCGCTTGTGCGGGCCCCCGTCAATTCATTTGAGTTTTAACCT
+
CCCCCGGGGGGGGGGGGGGGGGGGGGGGGGGGGGGGGGGGGGEFGGGGGGGCFGGGGGGGGGGGGGGGGGGGGGFGGGGGGGGGGGGGGGGGGGGCFFEGGGGGGGGGGGGGGGGGGGGGGGGGGGGGGGGEGGECEGEFGGEGGGGGGGGGGGGGGAFGGGGGGGFGGGDGGGGGGGGGFFFFGGGGGFGGGGGGGGGGGGFFFGEFDF@FC@FFGGGGGGG,FGGGCGGGEGFDFGGGFCFGGGGGGECFGFGFEFGGG>EGGFFGG5>CGGGGGGGGGGGG?EFFFGF*<:9CEFFFC
@M01751:259:000000000-C669V:1:1102:16859:23385 1:N:0:AGAGTC
TGGCTAAACAGGATTAGATACCCTGGTAGTCCACGCCGTAAACGATGTCAACTAGCCGTTGGAATCCTTGAGATTTTAGTGGCGCAGCTAACGCATTAAGTTGACCGCCTGGGGAGTACGGCCGCAAGGTTAAAACTCAAATGAATTGACGGGGGCCCGCACAAGCGGTGGAGCATGTGGTTTAATTCGAAGCAACGCGAAGAACCTTACCAGGCCTTGACATGCAGAGAACTTTCCAGAGATGGATTGGTGCCTTCGGGAACTCTGACACAGGTGCTGCATGGCTGTGGTCAGCTCGTGT
+
CCCCCGGGGGCFGGGGGGGGGGGGFGGGGGFAE9CFGGGGGGGGGGGGGGGGGGFGGDGGGGGGGGGGCFFGCFC9CFGFFGGGGGGGGGGGGGGGGGGFCGFFFGGGGCFGGGGGGGGD77FEGGGGG,EFFGGFFFGGGGGGGAFDEFCEGGGGDGGGDGCGFGCGFGGGGFFFG9FFF7FGGGGGFFEB@CFGEGGE<FGG>CFCGGCGEGG*<8CFGGF6FGFEFGGGGGG7C?FCE>FFC6@C:CG5EFFFFGDE58C?F77+:EFGG*<FGGGGG7C=FGGE+:CC7*8+8:C5=
@M01751:259:000000000-C669V:1:1102:20217:23396 1:N:0:AGAGTC
CCAGCTACGTCATCCCCACCTTCCTCCAGTTTATCACTGGCAGTCTCCTTTGAGTTCCCGGCCGGACCGCTGGCAACAAAGGATAAGGGTTGCGCTCGTTGCGGGACTTAACCCAACATTTCACAACACGAGCTGACGACAGCCATGCAGCACCTGTCTCAGAGTTCCCGAAGGCACCAAAGCATCTCTGCTAAGTTCTCTGGATGTCAAGGCCAGGTAAGGTTCTTCGCGTTGCATCGAATTAAACCACATGCTCCACCGCTTGTGCGGGCCCCCGTCAATTCATTTGAGTTTTAACCTT
+
CCCCCGGGGGGDFGFGGGGDFGGGDGGGGGGGGFGGGGGGGGGGGGGGFGGGGGGGGGGDGGGGGGGGGGGGDGGGGGFGGGGGGGGGFGGDGFGGGGGGFG>GGGGGGGGGGGGFGGGGGGFGGEGGGGGG>FEGGDDFGF8FFGFGGFGGGGGGCFFGCGGGGGGGGGEGGGGCFGGGGFF:BFGGGFGGGGGGGGCFFFFC9:FC@FFG7FFGGGGBA7,?CFGCFC7FGGGG@CEGDFFF+ECFCCEC<C7@EFGC8*:?;@+C*:EE8888EEG5=FFGGFGF9CG0<FG<C:FCG
@M01751:259:000000000-C669V:1:1102:12915:23422 1:N:0:AGAGTC
TGGCTAAACAGGATTAGATACCCTGGTAGTCCACGCCGTAAACGATGATAACTAGCTGTCCGGGGACATGGTCTTTGGGTGGCGCAGCTAACGCATTAAGTTATCCGCCTGGGGAGTACGGTCGCAAGATTACAACTCAAAGGAATTGACGGGGGCCCGCACAAGCGGTGGAGCATGTGGTTTAATTCGAAGCAACGCGAAGAACCTTACCAGGCCTTGACATGCAGAGAACTTTCCAGAGATGGATTGGTGCCTTCGGGAACTCTGACACAGGTGCTGCATGGGTGTCGTCAGCTCGTGT
+
CCCCCGGGGGGGCEGGGGGGGGGGGGGGGF9FFGG@EGGGGGGGGFGGGGGGGGGGGGGGGGGGGGGGGGGFGGGGGGGGGGGGGGG:EDFGGGGEEGDEFGGGGGGFGGGGGGGCFGFGEGGGCFGGGGGG,BCFGGGCDFG,>FFGFFGGDGGG:FFGGGGGFGGGGGGFGGGGGGGGFFF7FFFGGGGFGFGDEEDC8EEC6;@FGGGGGEGGGFFEGGGFGGF@8EF?+<E+<7<<8@+:::CFGGG>+;<EGCGGC>FEFGDG7+<CCFF+<?FGGFGG*<;CCCF>FE6<CE=*/
@M01751:259:000000000-C669V:1:1102:9553:23444 1:N:0:AGAGTC
TGGCTAAACAGGATTAGATACCCTGGTAGTCCACGCCGTAAACGATGTCGACTTGGAGGCTGTTCCCCTGAGGAGTGGCTTCCGGAGCTAACGCGTTAAGTCGACCGCCTGGGGAGTACGGCCGCAAGGTTAAAACTCAAATGAATTGACGGGGGCCCGCACAAGCGGTGGAGCATGTGGTTTAATTCGATGCAACGCGAAGAACCTTACCTACTCTTGACATCCAGCGAACTTAGCAGAGATGCTTTGGTGCCTTCGGGAACGCTGAGACAGGTGCTGCATGGCTGTCGTCAGCTCGTGT
+
CCCCCGGGGGGGGGGGGGGGGGGGGGGGGGGGGGGGGGGGGGGGGGGGGFGGGGGGGGGGGGGGEFGGGGGGG8@FGCGFGFGGGGGDFGFGEGGGGGGGGGGGGGGGGGGGGGGGGGGGGGGGGGGEGGGGGGGGGGGGGGGGGGGGGGGGGGGGGGGGGGGGFFGDGDFGGGGDGCGGDGGF9FFGGFGGGGGGEGGGGGGGGGGGGGGGFF@FGGCGFGGGDFF?:ECEGGGF99028C@97:EG7CC87CCCE@E58E5ACGEG*+<E?ECCCGGF+0+:A*AFEC=8*A@9FD5:2
@M01751:259:000000000-C669V:1:1102:17183:23564 1:N:0:AGAGTC
CCAGCTACGTCATCCCCACCTTCCTCCGGTCTATCACCGGCAGTCTCCTTTGAGTTCCCGGCATTACCCGCTGGCAACAAAGGATAAGGGTTGCGCTCGTTGCGGGACTTAACCCAACATTTCACAACACGAGCTGACGACAGCCATGCAGCACCTGTCTCAGAGTTCCCGAAGGCACCAAAGCATCTCTGCTAAGTTCTCTGGATGTCAAGGCCAGGTAAGGTTCTTCGCGTTGCATCGAATTAAACCACATGCTCCACCGCTTGTGCGGGCCCCCGTCAATTCATTTGAGTTTTAACCT
+
CCCCCGGGGGFFFFGGFFGEFEDFDGFGGGGFFFGGGGGGG7FFGFGGGGFGGGGGGGGDGGEGGGFGGDGEGGGGGGGGG8FFCFGCDFFFCE7CCFGEDA=7:CFGGGGFGGFEFFGFGGEEFFGDGB:7CFGGGGDGGGGGF7FCGGGGAGGFCFGCAF=,@FGF;>EEGGEGG@FFFGFFGGG@;FFGFCCCCFC<;9CFGG7FGCGCFFFGGFGGGGF:FCCGGFGCGG7CGFC?EC8CGFGGGGGGGGGGFFCCFGDE>C>+<588CECGE=*;;EGFE7@FCAC5C??79<<<C
@M01751:259:000000000-C669V:1:1102:18185:23585 1:N:0:AGAGTC
TGGCTAAACAGGATTAGATACCCTGGTAGTCCACGCCGTAAACGATGTCAACTAGCCGTTGGAATCCTTGAGATTTTAGTGGCGCAGCTAACGCATTAAGTTGACCGCCTGGGGAGTACGGCCGCAAGGTTAAAACTCAAATGAATTGACGGGGGCCCGCACAAGCGGTGGAGCATGTGGTTTAATTCGAAGCAACGCGAAGAACCTTACCAGGCCTTGACATGCAGAGAACTTTCCCGAGATGGATTGGTGCCTTCGGGAACTCTGACACAGGTGCTGCATGGCTGGCGTCAGCTCGTGT
+
CCCCCGGGGGDFGGGGGGGGGEGCFGGGGGGEFFGGGGGGGGGGGCFGGFGGGGGGGFFGGGGGFGGGCFCGFGFGGGGGFGGG7FGGGGGFFGGGGGFGGGGGFGGG>CFFFEEGCDGGGGGCEFEEG<FGGFGFFGEGC9FGFGFGGFGGGDGF7CFGGGGCGGGGEGGCEFGG9>FGFGGGGGGFFGGCE:<F7FGGGEGF>CFGGEFDGGGEFGGGEFE?FGGCFGC6<FC<:9;*:?@CCCGGFFFF?C7E6:E8*:2<<CF9?EC8>*+0<C79@@:FFDC*2**/2;8<+1/*:
@M01751:259:000000000-C669V:1:1102:19296:23695 1:N:0:AGAGTC
CCAGCTACGTCATCCCCACCTTCCTCCGGTTTATCACCGGCAGTCTCCTTTGAGTTCCCGACCGAATCGCTGGCAACAAAGGATAAGGGTTGCGCTCGTTGCGGGACTTAACCCAACATTTCACAACACGAGCTGACGACAGCCATGCAGCACCTGTCTCACGGTTCCCGAAGGCACTAAGGCATCTCTGCCGAATTCCGTGGATGTCAAGAGTAGGTAAGGTTCTTCGCGTTGCTTCGAATTAAACCACATGCTCCACCCCTTGTGCGGGCCCCCGTCAATTCATTTGAGTTTTAACCTT
+
CCCCCGGGGGGGGGGGGGGGGGGGGGGGGGGGGGGGGFGGGGGFGGGGGGCGGGFGGGFGEGGGEF@FFGGGGGGGGGGGGGGGFGGGGGFEFGGGGGE@FGGCGGGGGGGGFGGGG7FGGGGGGCGGGGGEGGGGGGGGGGCC@F?FGGGGGGFCFGCGGGGD::CFGGGG7FG>,3<FGFFGEG@9FFFGGGGGGGGAC7FEDGGGGEGGGGDFGGCGGGGGGDGEFC5C8CEFFC?5FGF?CGGGGGGGFGGCFFGG*:8@*0+28?EECCGDE=EGCGG0<<CF7@5+<:F9EC3<C
@M01751:259:000000000-C669V:1:1102:8976:23996 1:N:0:AGAGTC
TGGCTAAACAGGATTAGATACCCTGGTAGTCCACGCCGTAAACGATGTCGACTTGGAGGCTGTTTCCTTGAGAAGTGGCTTCCGGAGCTAACGCGTTAAGTCGACCGCCTGGGGAGTACGGCCGCAAGGTTAAAACTCAAATGAATTGACGGGGGCCCGCACAAGCGGTGGAGCATGTGGTTTAATTCGATGCAACGCGAAGAACCTTACCTGGCCTTGACATCCAGAGAACTTAGCAGAGATGCTTTGGTGCCTTCGGGAACTCTGAGACAGGTGCTGCATGGCTTTCGTCAGCTCGTGT
+
CCCCCGGGGGGGGGGGGGGDGGGGGGGGGGGGGGEGGGCFGGGGGGGFGGGGGGGFGDGGGGGGGGGGGFEGGGFGGCFGGGG7FGGGGGGFGGEGGGFGFFGGGFGGGFGGGGGDFGGGGGG7FFGGDFFGFDFGFGGCFGGGGCF@,ECGGGGGGGGGGGGGGGGDFDGGFCFEFCFGGGFCGGGG7CFGGGGGGGGGGGGF@FCF?FDCCGGGGGFGGGGGGFGC5CGGGGG<FEFGGGGCFGFGFCF5<*0<ECEGGGGFFD9?@FGG68<<6CED8:+:C?ECGGC8=EFFFEE51
@M01751:259:000000000-C669V:1:1102:17304:24018 1:N:0:AGAGTC
CCAGCTACGTCATCCCCACCTTCCTCCGGTTTATCACCGGCAGTCTCCTTTGAGTTCCCGACCGAATCGCTGGCAACAAAGGATAAGGGTTGCGCTCGTTGCGGGACTTAACCCAACATTTCACAACACGAGCTGACGACAGCCATGCAGCACCTGTCTCACGGTTCCCGCAGGCACTAAGGCATCTCTGCCGAATTCCGTGGATGTCAAGAGTAGGTAAGGTTCTTCGCGTTGCATCGAATTAAACCACATGCTCCACCGCTTGTGCGGGCCCCCGTCACTTCATTTGAGTTTTAATCTT
+
CCCCCGGGCFGEGGFAFGDEF@EGGDGGGFDGGGGGGFGGGGGFG9GGCGGGFGEGFGGG@FGFFE@FFGFFFGGGEFFFCGG=FEGFCFGGGGGGEFF+BCCGGGGFGFFGAEFG7FFFGFFDFDCDEGG7CC<FFE7FGGG@FC8CE,>FG7C,@<,@;FGGCFDCFG*>:*C3@CA:FCFCGCCC@9FGGGCGCFGGGGD7C7,7F<:<F,CFCF<<FCEGFFF+/;:?CC59+<88;EG?CGCFGG8E?8+<CFG8*:8;C@<CCEE>C8*:?:5E*<AC?FFF?9=@CC?AE+<<E
@M01751:259:000000000-C669V:1:1102:7957:24208 1:N:0:AGAGTC
TGGCTAAACAGGATTAGATACCCTGGTAGTCCACGCCGTAAACGATGAATGCCAGCCGTTGGCCTGCTTGCAGGTCAGTGGCGCCGCTAACGCATTAAGCATTCCGCCTGGGGAGTACGGTCGCAAGATTAAAACTCAAAGGAATTGACGGGGGCCCGCACAAGCGGTGGAGCATGTGGTTTAATTCGAAGCAACGCGCAGAACCTTACCATCCCTTGACCTGGCATGTTACCTCGAGATATCGGGGCTCCTCTTCGGAGGCGTTCACACAGGTGCTGCCTGGCTGTCGTCAGCTCGTGTC
+
CCCCCGFFGFFFGFCFGGGGGGGFF8EFGEFGGGEEGEGEGGGGGGGG<FGGGGGGGGGGFFGGGCFGGGGGG8EC8CFF?F+F7=FFD@FGDGGGGGFGCFGFDFGG7FGGDCE@<FGGCFGGCF:EFFCFGFB<FFGGG?FEGGFGFFG+:+@:B@>*>CC,>F7*4**8C*CF<CFGGFCC@:C*,2*CFG:FGDEECC8*;6<:8@C+2;FCG*AF+<8>C*@@CCFGGE:8C58*<+3***:*:::0CC7<F**/*5***;<FCGECF<8<CA+/99E7;**38;*2;E78:*2**
@M01751:259:000000000-C669V:1:1102:9016:24236 1:N:0:AGAGTC
TGGCTAAACAGGATTAGATACCCTGGTAGTCCACGCCGTAAACGATGTCGACTTGGAGGTTGTTCCCTTGAGGAGTGGCTTCCGGAGCTAACGCGTTAAGTCGACCGCCTGGGGAGTACGGCCGCAAGGTTAAAACTCAAATGAATTGACGGGGGCCCGCACAAGCGGTGGAGCATGTGGTTTAATTCGATGATACGCGAGGAACCTTACCTACTCTTGACATCCACGGAATCTGGCAGAGATGCCCTAGTGCCTTCGGGAACCGTGAGACAGGTGCTGCATGGCTGTCGTCAGCTCGTGT
+
CCCCCGGGGGGFGGGGGGGGGGGGGGGGGGGGGGGGGGGGGGGCGGGGGGGGGGCFFGGGGGGGGGGGGGGGDDDGFGGGCEGGGGGCGFGFGGGGGGG9FEGGGGGGGGGGGGGFFGGGGGCF7FGEFGGGGGGGGFGGGGGGGGGGEFE7>FGDGGGGGGCGCCGGGDGE7,=,<:CFBFFF<CCCFCF9:9<CFFG>EEGGGGGGGGGGF6CGGC?FGFGGGGGGGGGFFFFGFC*CCG92<A*+020<@EG7@:C8?CFG8EFCEGGDFCE+<EGF?E?6EFG*0;/88:C+3***2
@M01751:259:000000000-C669V:1:1102:21907:24246 1:N:0:AGAGTC
TGGCTAAACAGGATTAGATACCCTGGTAGTCCACGCCCTAAACGATGATAACTCGATGTTAGCGATATACAGTTAGCGTCTTAGCGAAAGCGTTAAGTTATCCACCTGGGGAGTACGCCCGCAAGGGTGAAACTCAAAGGAATTGACGGGGGCCCGCACAAGCGGAGGAGCATGTGGTTTAATTCGATGATACGCGAGGAACCTTACCCGGGCTTGAAAGTTACTGAATGATCTAGAGATAGATCAGTCCTTCGGGACAGGAAACTAGGTGCTGCATGGCTGTTGTCAGCTCGTGCCGTGA
+
CCCCCGGGGGGGGDFGGGGGFGGFGGGGGGGFFGDEGGGGGGGGGDFGGGGGCFGF8EFGGGGDFCGGGGGGGGFFFFGGGGGGGGGGGGGGFGEFGGGFGFGGGGGFEFGGGGGFCCFEF>FFGGGFEGGGGGGFGFFGFFFGGGGGEGGGE:<FGGGGGGGCCFGGGGGGFF;,?:<<FGGGGGCF,,3CF7CEDC:FFCF@FFGFFGGGGGCGGFF@CF9CC:ECCFGG@EFCFGCCGDGGGGFFCFGG+;?>?:C>5CEGGGGE8A:CFFC?EGGFC>*+30:@FGD+:*A;*225*
@M01751:259:000000000-C669V:1:1102:14207:24317 1:N:0:AGAGTC
CCAGCTACGTCATCCCCACCTTCCTCCGGTTTGTCACCGGCAGTCTCCTTAGAGTGCCCACCATAACGTGCTGGTAACTAAGGACAAGGGTTGCGCTCGTTACGGGACTTAACCCAACATCTCACGACACGAGCTGACGACAGCCATGCAGCACCTGTGTCAGAGTTCCCGAAGGCACCGATCCATCTCTGGAAAGTTCTCTGCATGTCAAGGCCTGGTAAGGGTCTTCGCGTTGCTTCGAATTAAACCACATGCTCCACCGCTTGTGCGGGCCCCCGTCCATTCATTTGAGTTTTAACCT
+
CCCCCGGGGGGGGDGFGGGDGGFGGGGGGGGGGGGGGFEFGGGGGFGFGGGFGFGGGGGGGGGFGGFFGGFGFFGGGGGGGCDGGFGE=FGGGGGGEGGGGGGGG>FGGGGGGGGGGGGGGFGGGGGGE:=FGE7<FFCEGG=FGGFDFGFCF=FF@G8<D,@B<CFGGGCE<CGGGFFCF@FEGGGFFFGG,C@CFGCGFFGGGC9FCEB9,*CFGGGGGFG+=C:;F@7FCFD@C:CEFGCF?F+9CFF@FC<:78?CF>DGGGFD7?EGDGGGDE8E5C+<9FGCA?7:<CEGE67?A
@M01751:259:000000000-C669V:1:1102:21748:24384 1:N:0:AGAGTC
CCAGCTACGTCATCCCCACCTTCCTCCGAGTTGACCCCGGCAGTCTCCTATGAGTCCCCGGCATAACCCGCTGGCAACATAGAACGAGGGTTGCGCTCGTTGCGGGACTTAACCCAACATCTCACGACACGAGCTGACGACAACCATGCACCACCTGTACACCGACCACAAGGGGGCGACCATCTCTGGCCGTTTCCGGTGTATGTCAAGCCTGGGTAAGGTTCTTCGCGTTCATCGAATTAATCCGCATGCTCCGCCGCTTGTGCGGGCCCCCGTCAATTCCTTTGAGTTTTAGCCTTGC
+
CCCCCGGGGGGGG<FAFGGGGGGGGGGGGGGGFGG9FGGGGFGFF9FGGFFCFFGGGGCFGDFGGGGGGGGGGGGGGGGGGGGGGDFGEGGCEGGGGGEG7FEGGGFGGGGGGEDFF:FGGGGGGGGFG7FEFFCCFGGDCGGGGGGFGGGGGGGGGGGGGGGGGEGGGGGGG7<*CEEEEGC80<<CFF8EG>CGCEEEE59CG?FFG69*<*/@CE+<EFG99<CCCC88*CCC8@EGGGGGGD5CGGGG+++*1185*;>E?75CEEGG8E=*2/;<:+2ACG:9*+<9C?07<+<++
@M01751:259:000000000-C669V:1:1102:19304:24504 1:N:0:AGAGTC
CCAGCTACGTCATCCCCACCTTCCTCCGAGTTGACCCCGGCAGTCTCCTATGAGTCCCCACCATGACGTGCTGGCAACATAGGACGAGGGTTGCGCTCGTTGCGGGACTTAACCCAACATCTCACGACACGAGCTGACGACAACCATGCACCACCTGTACACCAGTCCGAAGACGCGACCATCTCTGGCCGATTCCGGTGTATGTCAAGCCTTGGTAAGGTTCTTCGCGTTGCATCGAATTAATCCGCATGCCCCGCCGCTTTTGCGGGCCCCCGTCAATTCATTTGAGTTTTAACCTTGC
+
CCCCCGGFGGGGFGGGGGGGGGGGGGGEGGGGGGG<FGGGGGGGG9FFGGGGGGGGGGGGGGGGGGGGGGGGGGGGGGGGGGGGGGEGGDFGGGGGGGGGGGGGGGGGGGGGGDCGGGGGGGGGGGGGGGGGGGGGGGGGG@FGGGGGGGGGGGGGGGGGCFGGFGFFGGEFEGDE:FGCGFG:CGG8FG@*=FCGGG:<FFFGGGG?6:CC?FC@GFFC+ACCFEC28CECEFG?EFFDF?CC+<*A?E>:+08*?E*:EE*<++:C5EECE>*;?:5:<EF?FF++;+<C?96<CGF?+
@M01751:259:000000000-C669V:1:1102:22552:24573 1:N:0:AGAGTC
TGGCTAAACCGGATTAGATACCCTGGTAGTCCACGCCGTAAACGATGTCGACTTGGAGGTTGTTCCCTTGAGGAGTGGCTTCAGGAGCTAACGCGTTAAGTCGACCGCCTGGGGAGTACGGCCGCAAGGTTAAAACTCAAATGAATTGAAGGGGGCCCGCACAAGCGGTGGAGCATGTGGTTTAATTCGATGCAACGCGAAGAACCTTACCTACTCTTGACATCCAGAGAACTTAGCCGAGATGCTTTGGTGCCTTCGGGAACTCTGAGACAGGTGCTGCATGGCTGTCGTGAGCTCGTGT
+
CCCCCFGGGGGGE7CCFGDFGGGDFFGGGC-@FCFGEF:FE@CE7FF<@FG7:FFFCF:FFGGGGGGGFFGGGECF@D@E@F,,9,FCFCDGGFFGGDG,C,8?>FGD7FFGGDEG:B,BF++@C+CCG,BFGGG<B=FFEGGGFFGFG,>FEED*@@F:FFGFFCFGBEFGG8FFG9FF::EGCA<,<9:F*<CGGDEGGGGGGGF?F6C:@FG87<E?F9:@EF<08EGGF<7+++:>EGCCFFD7@CGE+;+<:;5:?8CCE9<CFGF6CC:EF+<9<?961;88<//*38CF87***
@M01751:259:000000000-C669V:1:1102:13984:24706 1:N:0:AGAGTC
TGGCTAAACAGGATTAGATACCCTGGTAGTCCACGCCGTAAACGATGTCAACTAGCCGTTGGAATCCTTGAGATTTTAGTGGCGCAGCTAACGCATTAAGTTGACCGCCTGGGGAGTACGGCCGCAAGGTTAAAACTAAAATGAATTGACGGGGGCCCGCACAAGCGGTGGAGCATGTGGTTTAATTCGAAGCAACGCGAAGAACCTTACCAGGGCTTGACATGCAGAGAACTTTCCAGAGATGGATTGGTGGCTTCGGGAACTCTGACACAGGTGCTGCATGGCTGTCGTAAGCTTGTGT
+
<CCCCGGGGGGD8EEFGDFDGGE<FFGGGGAFFGD:<@CFC<<FECFGGFGFEFGGCGCEE@FECGGGCEFG,,C<@FGCA<@BFGGGGGG8FE==F<C9C?F<,=C++B?<+B+FCBC=F:FFDEG=B?FFGDF=F,5A,?,A,<FDA<CE7FGC:CFCFGFGGG7BFCF:,:F,<3CFGE7AF9FFG9FFGC<7***=<<<C8/:EEG6CF8*/A*8CG7C?CCFF8;63:<C+0<<+;;<C00CFGFCF*:E*AG>8C8C??++++2+;*;<<8CGG?<+:C68CGF=*;E9++:C62
@M01751:259:000000000-C669V:1:1102:16421:24797 1:N:0:AGAGTC
TGGCTAAACAGGATTAGATACCCTGGTAGTCCACGCCGTAAACGATGTCGACTTGGAGGTTGTGCCCTTGAGGCGTGGCTTCCGGAGCTAACGCGTTAAGTCGACCGCCTGGGGAGTACGGCCGCAAGGTTAAAACTCAAATGAATTGACGGGGGCCCGCCCAAGCGGTGGAGCATGTGGTTTAATTCGATGCAACGCGAAGAACCTTACCTGGCCTTGACATCCACGGAATTTGGCAGAGATGCCTTAGTGCCTTCGGGAACCGTGAGACAGGTGCTGCATGGCTGTCGTCAGCTCGTGT
+
CCCCCGGGGG<DEEFGGGGGGGFGGGEGFGFCFEFGGGGGGGGGGC@FGGFGGGGGGGGGGGGGDEGEGGGGGFCFGGGGGDCFDEFGGCCFDEGCEGFFGFGGGGGDEGDCCE7CFGGGGGGGDEGDFFDCFGGGGGGGGGGGGGG9@F:C*F<F<FFE*4FFGFFCFCGGGGFF9<<C<@FFFCC>CF9<>ECCG*:E5*;EC*;C?6<EGGGGGGGECE:9CGGCEDEG6FFGFC5@:8+9<C9C<73<C?EGFF8>5C88CE/1;9C6CFC60<99+:9F5;5;9:18C8+9+****
@M01751:259:000000000-C669V:1:1102:8104:24814 1:N:0:AGAGTC
CCAGCTACGTCATCCCCACCTTCCTCTCGGCTTATCACCGGCAGTCCCCTTAGAGTGCCCAACTAAATGCTGGCAACTAAGGGCGAGGGTTGCGCTCGTTGCGGGACTTAACCCAACATCTCACGACACGAGCTGACGACAGCCCTGCAGCACCTGTTCTGGGGCCAGCCTAACTGAAGGACAATGTCTCCACTGCCCATACCCCGAATGTCAAGAGCTGGTAAGGTTCTGCGCGTTGCTTCGAATTACACCACATGCTCCACCTCTTGTGCCGGCCCCCGTCAATTCATTTTACTTTTAA
+
B@C-AFGGGGFGGF9FG@FGGGGEEFDF7<CFEGCFGFG@@CECFGGFEF8FFFCFFGGGGGGGF,EFFEG9FGCFGGGG8<EFEECE+=FCGFFCEGGFGDE>7FCGGGFGFGGGFGFC<EF9AFGGGE7FEGC<F7CGG@CF7,,3>FF@CFGFF=FC;,@FFG:FFFGGCF9DF,,,8,<F9,@@<CFF,77<F7BCAFGF:<1=:CFCFCC9++?4<+?C970+<<9FCGECCG5C+@5AE61<+3<;88@@+<9:CFGG*/<<7@EF+*/*2*:=C***1<CC+9F7+<+3AC9+2
@M01751:259:000000000-C669V:1:1102:14461:24904 1:N:0:AGAGTC
CCAGCTACGTCATCCCCACCTTCCTCCGGTTTATCACCGGCAGTCTCCTTTGAGTTCCCGACCGAATCGCTGGCAACAAAGGATAAGGGTTGCGCTCGTTGCGGGACTTAACCCAACATTTCACAACACGAGCTGACGACAGCCATGCAGCACCTGTCTCACGGTTCCCGAAGGCACTGAGGCATCTCTGCCAGATTCCGTGGATGTCAAGAGTAGGTAAGGTTCTTCGCGTTGCATCGAATTAAACCACATGCTCCACCGCTTGTGCGGGCCCCCGTCAATTCATTTGAGTGTTAACCTT
+
CCCCCGGGGGGGGGGGGGGGFFGGCFCFGEFGGGGGGGGGGGGGGGGGGFGGGGGGGGGGGECGCEEEEGFGGFGGGGGFGGGGGGGFEDGGGGG>FEGGGCGDGGCFGFGGFFGGGGGGGGGGGGFGFFGGEEGGGGGEGGFGGGGGG9FGGGG8F:FGGGCFEGGEFGGGDEFDFF@C@CGCCECFFFF:FEDGGFGCGCEGCBFGFGC<:BFCCGCFGFFCFFGGG7E5EE8:<CECFCFF9C?;C5C:C++<:C*CEDE?G@6<=8CEEEEEDGE5?:7??+AEF95:03<<97<<<
@M01751:259:000000000-C669V:1:1102:19153:24904 1:N:0:AGAGTC
CCAGCTACGTCATCCCCACCTTCCTCCGGTTTATCACCGGCAGTCTCCTTTGAGTTCCCGACCGAATCGCTGGCAACAAAGGATAAGGGTTGCGCTCGTTGCGGGACTTAACCCAACATTTCACAACACGAGCTGACGACAGCCATGCAGCACCTGTCTCAGAGTTCCCGAAGGCACCAAAGCATCTCTGCTAAGTTCTCTGGATGTCAAGAGTAGGTAAGGTTCTTCGCGTTGCATCGAATTAAACCACATGCTCCACCGCTTGTGCGGGCCCCCGTCAATTCATTTGAGTTTTAACCTT
+
CBCCCGGGGGGGGGGGGGGEGDGGFGGGGEFGGGGGGGCGGGGGGFGGGGGDFGG<EGGGCC:CCFCCFCFGEGGGFGGGFFGGGGFFFFFGCCGGECCF,CECEGGG9FFGGGGGGGGGGGGFGGGFGGGECGGG8FGGGDCGG,>FFFFCFGGGFGGGG;FFFFFGGGGGGGGFDGGCEFCFFGFGEFCGCGGGGGGGGGGGGCGGGFGGGGGCC<FFFC:FBCF97FEGGGGCCCC6;<:CFG?FFGGGFGDFF6FGGGGDEFEG8CE5?58=EEGE8FGFC@:CEFC7C<CFCF+<C
@M01751:259:000000000-C669V:1:1102:8593:24976 1:N:0:AGAGTC
CCAGCTACGTCATCCCCACCTTCCTCCGGTTTATCACCGGCAGTCTCCTTTGAGTTCCCGGCATCACCCGCTGGCAACAAAGGATAAGGGTTGCGCTCGTTGCGGGACTTAACCCAACATTTCACAACACGAGCTGACGACAGCCATGCAGCACCTGTCTCAGAGTTCCCGAAGGCACCAAAGCATCTCTGCTAAGTTCTCTGGATGTCAAGGCCAGGTAAGGTTCTTCGCGTTGCATCGAATTAAACCACATGCTCCACCGCTTGTGCGGGCCCCCGTCAATTCATTTGAGTTTTAACCT
+
CCCCCGGGGGFG@FFFFGGGGGGGGGGGDGEFFDGGGGGGGGGGGDGGGGGGGGGGGGGEFGGDGGGFGGGGGGFEGDFFGGGGGFF6CFFGDGGEEGCGGGGDFFEGGFGGFGFGFC7CFEFGFFFGGEFEGGGFGGECGGDGGGG<FFEFGGGGF=CEGGCGDGFCFFDC><CFFGGGGGCFCEFFG;CG3<<FFGFGGG?,?F,2:CF:,=*2=@FGGGFEFF@CA*<1*=*;EGG5F6:A::@?F5@CGF?EGGGFF8EEEFFCC8>881?85:8E5*3CF+<:C<EGCE+<0CCE:
@M01751:259:000000000-C669V:1:1101:13586:1077 1:N:0:AGAGTC
CCAGCTACGTCATCCCCACCTTCCTCCGGTTTGTCACCGGCAGTCTCCTTAGAGTGCCCACCATAACGTGCTGGTAACTAAGGACAAGGGTTGCGCTCGTTACGGGACTTAACCCAACATCTCACGGCACGAGCTGACGACAGCCATGCAGCACCTAGTTTCCTGTCCCGAAGGACTGATCTATCTCTAGATCATTCAGTAACTTTCAAGCCCGGGTAAGGTTCCTCGCGTATCATCGAATTAAACCACATGCTCCACCGCTTGTGCGGGCCCCCGTCAATTCATTTGAGTTTTAACCTTT
+
CCCCCGGGGGGGGGGGGGGGGGGGGGGGGGGGGGGGGGGGGGGGGFGGGGGGGGGGGGGGGGGGGGGGGGGGGGGGGGGGGGGGGGGGGGGGGGGGGGGGGGGGGGGGGGGGGGGGGGGGGEFGGGGGGGGGGGGGGGGGGGGGGGGGGGGGGGGGGGGGGGGGGGGGGGGGGGGGGGGAFGGGGGGGCECFDFCGGGGGGGGGGG9FGGGCFGGGGGGFFGGGF:CEEGGEFGGGGCGGGGGGGGGCGFGGGFGGGGGCE8EFGFGGCEGGGGGGGGEEGGGGGGGGGGGGGGGGGF>F0
@M01751:259:000000000-C669V:1:1101:14389:1187 1:N:0:AGAGTC
CCAGCTACGTCATCCCCACCTTCCTCCGGTTTGTCACCGGCAGTCTCCTTAGAGTGCCCACCATAACGTGCTGGTAACTAAGGACAAGGGTTGCGCTCGTTACGGGACTTAACCCAACATCTCACGACACGAGCTGACGACAGCCATGCAGCACCTGTGTCAGAGTTCCCGAAGGCACCAATCCATCTCTGGAAAGTTCTCTGCATGTCAAGGCCTGGTAAGGTTCTTCGCGTTGCTTCGAATTAAACCACATGCTCCACCGCTTGTGCGGGCCCCCGTCAATTCATTTGAGTTTTAACCT
+
CCCCCGGGGGGGGGGGGGGGGGGGGGGGGGGGGGGGGGGGGGGGGGGGGGGGGGGGGGGGGGGGGGGGGGGGGGGGGGGGGGGGGGGFFGGGCFGGGGGGGGEGGGGGGGGGGGGGGGGGGGGGGGGGGGGGEGGGFGGGGGGGGGGGGGFGFFFC<BCGGFFGGCGGGGD7@FFGGGGGGFGGFGGFGGE@F?EGGGGGFF@FCGFGGG9<FFFFGFGGCGGCFGGFGFEEGGGGFGG7@FFGGGEFGGGC@9EGGGGGCCEGC=6<EGGGGCC7EEEGD=EFGFCGGC+8<CFG??FG7
@M01751:259:000000000-C669V:1:1101:22446:1268 1:N:0:AGAGTC
TGGCTAAACAGGATTAGATACCCTGGTAGTCCACGCCGTAAACGATGTCGACTTGGAGGTTGTTCCCTTGAGGAGTGGCTTCCGGAGCTAACGCGTTAAGTCGACAGCCTGGGGAGTACGGCCGCAAGGTTAAAACTCAAATGAATTGACGGGGGCCCGCACAAGCGGTGGAGCATGTGGTTTAATTCGATGCAACGCGAAGAACCTTACCTACTCTTGACATCCACGGAATTCGGCAGAGATGCCTTAGTGCCTTCGGGAACCGTGAGACAGGTGCTGCATGGCTGTCGTCAGCTCGTGG
+
CCCCCGGGGGGGGGGGGGGGGGGGGGGGFGGCGGDDGGGGEGFCEGGGGGGFGEGGGGGGGFGGGF<DFCEFGGGGGGGFGGGGGGGGGFFFGGC=+CEGFFEGE+@FFCGGG>FFE<,8@CCFFGGGG=DCFGG9DFFBBEDFFFFGGGDGGGGGC@>FCF*<AFGGG7CFGGGDFGGFE7FCCBC,=,,?:CCF74<*?*;88@FGFGC<ECCCFG?F6CFGF?FCEEGG6A88?EGCGGFCC6<799:C+<CGC>8*888A?EC**A?CCCFEFDFF6?9:18A;CC8*:5?76C7**
@M01751:259:000000000-C669V:1:1101:10374:1398 1:N:0:AGAGTC
CCAGCTACGTCATCCCCACCTTCCTCCGGCTTATCACCGGCGGTTCCTTTAGAGTACCCAACCAAATGATGGTAACTAAAGGCGAGGGTTGCGCTCGTTGCGGGACTTAACCCAACATCTCACGACACGAGCTGACGACAGCCATGCAGCACCTGTGTTCCAGTCCCCGAAGGGAAGAGATCCATCTCTGGAAATCGTCCGGACATGTCAAACGCTGGTAAGGTTCTGCGCGTTGCTTCGAATTAAACCACATGCTCCAACGCTTGTGCAGGCCCCCGTCAACTCCTTTGAGTTTTAACCT
+
CCCCCGGGGGGGGGGGGGGG?CGGFGGCFGGGGGGGGGGGGGECGEFGGGGFGGGGFEFGFGGG7FGGGGG9FFGFGGGGFE8CGGEEFGCGGGG7=FD,CFF7CGGEGFEFDGC@FGGAFGGFFGCGFGGDCGFFCFGG:FGDF?CC,@,>C:CF,@>9FECFGC,D<F7*1<CB7,=@9C<CC?E?9<<:FFECGB:@FC7*/++<+ACCECEGGCC++38<C7E+<E8*:E*2@9<?5A:*<CCE6/85++<2<C+++288*/CE?++:8CC58/2;C=+<F8+:<++*<<CC:+20:
@M01751:259:000000000-C669V:1:1101:22762:1519 1:N:0:AGAGTC
CCAGCTACGTCATCCCCACCTTCCTCCGGTTTGTCACCGGCAGTCTCCTTAGAGTGCCCACCATAACGTGCTGGTAACTAAGGACAAGGGTTGCGCTCGTTACGGGACTTAACCCAACATCTCACGACACGAGCTGACGACAGCCATGCAGCACCTGTGTCAGAGTTCCCGAAGGCACCAATCCATCTCTGGAAAGTTCTCTGCATGTCAAGGCCTGGTAAGGTTCTTCGCGTTGCTTCGAATTAAACCACATGCTCCACCGCTTGTGCGGGCCCCAGTCAACTCATTTGGGTTTTAACTT
+
CCCCCGGGGGGGGGEFGGGGGDGFCEFCEFGGCEFFFGGGGGDGGF,EFFFGC@E9EGFGGEFGGGGGFGGGGF8EFFFGFGGG<C8DCEFGGGGGG7=7CFFGGGCFFBFCFGDGGGGFG9FGFGGDEGEFCCEGGCEEEGG8<FAFGCA33><F,3@=@FCF9>FFCF:FGGD7C:BF,@>DFFF,DD@@FC,:,<@FF,7CFEGGFDCGFD@7<FCF@CFGC9??CFB:FC7FF99FGGEGGGCFGF8@C9F?E6+:**2/28;6@:E=8:E=**03AF9AC7C9:++***1/77?*:
@M01751:259:000000000-C669V:1:1101:10633:1607 1:N:0:AGAGTC
CCAGCTACGTCATCCCCACCTTCCTCCGGTTTATCACCGGCAGTCTCCTTTGAGTTCCCGACCGAATCGCTGGCAACAAAGGATAAGGGTTGCGCTCGTTGCGGGACTTAACCCAACATTTCACAACACGAGCTGACGACAGCCATGCAGCACCTGTCTCAGCGTTCCCGAAGGCACCAAAGCATCTCTGCTAAGTTCGCTGGATGTCAAGAGTAGGTAAGGTTCTTCGCGTTGCATCGAATTAAACCACATGCTCCACCGCTTGTGCGGGCCCCCGTCAATTCATTTGAGTTTTAACCTT
+
CCCCCGGGGGGGFFFGGGGEGGGGGGCFCGGGGGGFGFGGGGGGGCEEFFGGAEEGGFGGGDEGGGGFGGGGGGGGGGFGGGCFGGGFGGFEGGGGGGGGDEGECEEGGGGGGFDDGGFDDFGFGGGGE=FGEE@3=8=FFGGC,,@FF<<CFGGGGFAFGGFFFDG@C*>CG7FGGCGCFCFGGF;FCGGCFC7,<<FGDEDGGGA:C@CCEEGGGECGDGFFGGF@F*::C5EC@AEGG?EFGGGA*:@<?C7CG66;88?EFGGFEGD*:CE5*:*2*<?FGGEFCEFGFFFC6+:>D
@M01751:259:000000000-C669V:1:1101:11819:1714 1:N:0:AGAGTC
CCAGCTACGTCATCCCCACCTTCCTCCGGCTTATCACCGGCGGTTCCTTTAGAGTACCCAACTAAATGATGGTAACTAAAGGCGAGGGTTGCGCTCGTTACGGGACTTAACCCAACATCTCACGACACGAGCTGACGACAGCCATGCAGCACCTGTGTCAGAGTTCCCGAAGGCACCAATCCATCTCTGGAAAGTTCTCTGCATGTCAAGGCCTGGTAAGGTTCTTCGCGTTGCTTCGAATTAAACAACATGCTCCACCGCTTGTGCGGGCCCCCGTCAATTCCTTTGAGTTTTAATCTTT
+
CCCCCGGGGGGGGGGGGGGGFFGGGGGGGDGGGGGGGGGGGGGGGGGFGFFFFGGGGGGGGGGGGGGGGGGGGGGGGGGGGDDEGGGGGGEGGGGGGGGGGGGGGGGGGGGGGGFFFGGC<FDFEGEGEGGGGFGGGGGGGGGGGFFGCFGGGFDG>;EFCCEGFGGGGGDGEGGGGGGFCCFFE,,BCC<,>FGGGGGGGGGGFCFGGG7FFGGGGFFG7,?FGGG*CEEE88FCCCCFGC+<<F+/;8C@F?GGFGGEGE?58ACEDCGGGGGD?7*;EFGC<CCC<CFG?FG+ACCD*
@M01751:259:000000000-C669V:1:1101:18602:1810 1:N:0:AGAGTC
CCAGCTACGTCATCCCCACCTTCCTCCGGTTTGTCACCGGCAGTCTCCTTAGAGTGCCCACCATAACGTGCTGGTAACTAAGGACAAGGGTTGCGCTCGTTACGGGACTTAACCCAACATCTCACGACACGAGCTGACGACAGCCATGCAGCACCTGTGTCAGAGTTCCCGAAGGCACCAATCCATCTCTGGAAAGTTCTCTGCATGTCAAGGCCTGGTAAGGTTCTTCGCGTTGCTTCGAATTAAACCACATGCTCCCTCGCTTGTGCGGGCCCCCGTCAATTCATTTGAGTTTTAACCT
+
CCCCCGGGGGGDGGFCGGGGGGGGFGGGGGGDGGGGGGGGGGGGG9EFFGGGGFFDGGF@FG<FFGGGGEE<FGGGGFGFDGEGGFGGGCFGEFGGGGGGGGGGGGGGFFGGGGGGGEGGG9?9FGGGGGGDEG+B9=FEEDC<FFGGGGGGFGCCFCFGFE,=F=FCFGGC*@:BDEGCECFF,,D?F@FG93>FGGGCGGGG9FCCF,C:77FG@CGBCC,?CCFG9BC71F:FFE;*=BB8CE:ECFGECCGFGG**;:EGC8C+<C=CE=8EEG::=5<99FFCEC+CGGGGGFCGF
@M01751:259:000000000-C669V:1:1101:12899:2180 1:N:0:AGAGTC
CCAGCTACGTCATCCCCACCTTCCTCCGGTTTATCACCGGCAGTCTCCTTTGAGTTCCCGACCGAATCGCTGGCAACAAAGGATAAGGGTTGCGCTCGTTGCGGGACTTAACCCAACATTTCACAACACGAGCTGACGACAGCCATGCAGCACCTGTCTCACGGTTCCCGAAGGCACTAAGGCATCTCTGCCGAATTCCGTGGATGTCAAGAGTAGGTAAGGTTCTTCGCGTTGCATCGAATTAAACCACATGCTCCACCGCTTGTGCGGGCCCCCGTCAATTCATTTGAGTTTTAACCTT
+
CCCCCGGGGGGGGGGGGGGGGGGGGGGGEGGGGGGGGGGGGGGGGFGGGGGGGGGGGGGGGGGGGGGGFGGGGGGGGGGGGGGGGGGGGGGGGGGEGGGGGGGGEGGGGGGGGGGGGGGGGGGGGGGGGGGGGGGGGGGGGGGGGGFGGGGGFGFFGGGGDGCGGGGFGG:BFGG:FFFGF7FGGGGGGFFF7FDECGGCFFEEGGGGGGFFGGGC?F:FGFFFGGGG8;>CC>EGG?>@CFFGFFGG***CCG+AFFGGGGGEC80AEGCGGEDECECE=FGGEGGGGGD7AF9CC:>CF
@M01751:259:000000000-C669V:1:1101:15667:2343 1:N:0:AGAGTC
CCAGCTACGTCATCCCCACCTTACTCCGAGTTGACCCCGGCAGTATCCCATGAGTTCCCACCATTACGTGCTGGCAACATAGAACGAGGGTTGCGCTCGTTGCGGGACTTAACCCAACATCTCACGACACGAGCTGACGACAACCATGCACCACCTGTTCACCAGTGTCCAAGAGTTGACCATTTCTGGCCCGTTCTGGTGTATGTCAAGCCTTGGTAAGGTTCTTCGCGTTGCATCGAATTAATCCGCATGCTCCGCCGCTTGTGCGGGTCCCCGTCAATTCCTTTGAGTTTTAGCCTTT
+
CCCCCGGGGGGGGGGGGGGCFG9FGGGGGGGGGGG9EGGGGGGGGGFFGGGGFGGGGGFFGGGGGGGGGGGGGDGFEDGGGAFGAEFGGDCFCFEC7BFGD<FECE:BFE<FCFGGGGGGF,?FGGG>CE7CECEGGG=EGDC<FEGGGGGGGFCFFGGGGGGFEFDGGEDFGCDFC9@CB:@C9,@ACGGGGB7B<9,<,FFCDFGDAFFFGG@,<<ACFGGGGGFGGEGC**0ACE*0+2AC02CGGEG*+0C@EEECECECE+<CGGEGGGGCGGCE?G+<?9C7+/2CCF<*<C::*
@M01751:259:000000000-C669V:1:1101:17725:2433 1:N:0:AGAGTC
CCAGCTACGTCATCCCCACCTTCCTCCGGTTTGTCACCGGCAGTCTCCTTAGAGTGCCCACCATAACGTGCTGGTAACTAAGGACAAGGGTTGCGCTCGTTACGGGACTTAACCCAACATCTCACGACACGAGCTGACGACAGCCATGCAGCACCTGTGTCAGAGTTCCCGAAGGCACCAATCCATCTCTGGAAAGTTCTCTGCATGTCAAGGCCTGGTAAGGTTCTTCGCGTTGCTTCGAATTAAACCACATGCTCCACCGCTTGTGCGGGCCCCCGTCAATTCATTTGAGTTTTAACCT
+
CCCCCGGGGGGGGGGGGGGGGGGGGGGGGGGGGGGGGGGGGGGGGGGGGGGGFGGGGGGGGGGGGGGGGGGGGGGGGGGGGGGGGGGGGGGGEGGGGGGGGGGGGGGGGGGGGGGGGGGGGBFFGGDFGGGGGGGGGGEGGGGGGGGGGGGFGGGGGGFGGGGFFGGFGGGGGGGGFGGGGCFGGGG;FGGGGGGFGGGFCF9FFGFGGGGC@FFGGGGFGFGFCGGGGGGGGGCGGGGEB@CFGGGGGGGEFGFFFGFGFEGEECG67=EDGEGGGG=E*:?FCFGG799C?FGGGGG7:
@M01751:259:000000000-C669V:1:1101:17630:2484 1:N:0:AGAGTC
CCAGCTACGTCATCCCCACCTTCCTCCGAGTTGACCCCGGCAGTATCCCATGAGTTCCCACCATTACGTGCTGGCAACATAGAACGAGGGTTGCGCTCGTTGCGGGACTTAACCCAACATCTCACGACACGAGCTGACGACAACCATGCACCACCTGTTTACGAGTGTCCAAAGAGTTGACCATTTCTGGCCCGTTCTCGTATATGTCAAGCCTTGGTAAGGTTCTTCGCGTTGCATCGAATTAATCCGCATGCTCCGCCGCTTGTGCGGGTCCCCGTCACTTCCTTTGCGTTTTAGCCTT
+
CCC9@FFF;FGGFGGFFGGGGFFGGED:FFGGGCF@CCC7@:FGACE9EDCG9F6CEFGGGCCFFGF<F,C@D@F8FFF?FGDFEFFEEGFC+<@C+B:CEBCCEFGFGGGGFG87BCF<F9FFFGEGGGEF=FFGGFG+C7:>:7<,@FEGG<FFGFBCFG7C:@38@FF,3,3:FGCC@>DFCFCECDGG@C*<CC@C<*?7CF9?,<?FGGGG,FE,<<,?EFG@878EGG539C:C8:C+0<ED*/**132A?8CC:C*;*;CF85***2:E5/:E*2+0<CFG9+?E=EGC*<6:F
@M01751:259:000000000-C669V:1:1101:10034:2489 1:N:0:AGAGTC
TGGCTAAACAGGATTAGATACCCTGGTAGTCCACGCCGTAAACGATGTCGACTTGGAGGCTGTTCCCTTGAGGAGTGGCTTCCGGAGCTAACGCGTTAAGTCGACCGCCTGGGGAGTACGGCCGCAAGGTTAAAACTCAAATGAATTGACGGGGGCCCGCACAAGCGGTGGAGCATGTGGTTTAATTCGATGCAACGCGAAGAACCTTACCTACTCTTGACATCCAGAGAATTTAGCAGAGATGCTTTGGTTCCTTCGGGAACTCTGAGACAGGTGCTGCATGGCTGTCGTCAGCTCGTGT
+
CCCCCGFFGGGF,CFGGGGGGFGAFGCGGGFFGE@BD:FFGGGCGCEFFDGC@FGEF,@FFFCFGFGGGGGFGFGGCGGF8<<FG,@FFGCGCGEGGGG9FC@FEFGGGGGCFGC7FFGGG:FG:=FGGDD93=F<FEGFF9F9DGGFFGGGDECCFCCEEGGGDC:*1<B*<8=,?F@FGGGGFC:F7<:<BF@<<BE8C:EFGECGFGDGGGGGGGGC+AEFGFCGDF8:FGGDFF@CCFEFCFF7CCF*<CCGGGGDE*:@7@GG++<8F*+0++0@CEG68**2<88*:=FGGGGC7
@M01751:259:000000000-C669V:1:1101:11146:2809 1:N:0:AGAGTC
TGGCTAAACAGGATTAGATACCCTGGTAGTCCACGCCGTAAACGATGTCAACTAGCCGTTGGAATCCTTGAGATTTTAGTGGCGCAGCTAACGCATTAAGTTGACCGCCTGGGGAGTACGGCCGCAAGGCTAAAACTCAAAGGAATTGACGGGGGCCCGCACAAGCGGCGGAGCATGCGGATTAATTCGATGCAACGCGAAGAACCTTACCAAGGCTTGACATACACGAGAACGGGCCAGAAATGGTCAACTCTTTGGACACTCGTGAACAGGTGGTGCATGGTTGTCGTCAGCTCGTGTC
+
CCCCCGGFAFEFDGGGGGGGFGGGGGGGGGGGFCFGEGGGGDFEFGGGFCFGGGGGGGGGEGGF9EGGGGGGDFDGGGFGGFGGGCEFGFGGDEGGFGGGGGGGGGGGGGGGGG7FGGGC:FGGGEF:@EG8FGF<FGFFFCFF8BBFFFGGCED7CFEFGGGF7CGGGECCCGGGGG<EGGGF+<9FGGGGGGFFGGE?888C>C>F+C8<FE88C85CFGFCFGGGG>>E?CECEGGC86CFF600:C@9CECDC@6CCFEF5@EEFGG68A67C=CFFFGFGEEF*28@5EF<5EFG4
@M01751:259:000000000-C669V:1:1101:8660:2825 1:N:0:AGAGTC
TGGCTAAACAGGATTAGATACCCTGGTAGTCCACGCCGTAAACGATGTCGACTTGGAGGCTGTTCCCCTGAGGAGTGGCTTCCGGAGCTAACGCGTTAAGTCGACCGCCTGGGGAGTACGGCCGCAAGGTTAAAACTCAAATGAATTGACGGGGGCCCGCACAAGCGGTGGAGCATGTGGTTTAATTCGATGCAACGCGAAGAACCTTACCTGGCCTTGACATCCAGAGAACTTAGCAGAGATGCTTCGGTGCCTTCGGGAACTCTGAGACAGGTGCTGCATGGCTGTCGTCAGCTCGTGT
+
CCCCCGGGGGGFGGGGGGGFGGGGCDGGGGGFFEDFGGGGGGGGGGGGGGGGGGGGGGGGGGGGGGGGGGGGGGGGGGGGGGGGGGGGGGGGGGGGGDGGGEGEGGGGGGGFFGGDGGGGGGFGGGGGGFFFGGGGFGGDGGGFDDGGFGCCFGGGGGGG@F7FFACFBFG<:C7CFFGGGDG@EFGGGFFGGGFGGCE8EGGGCFGGFCGGGGGEFGGEEGGCGGC<:@FF?FGE@7<;AFCGGGGGEGGEGFF?E@GECE=<:9EFGCC;C=FCGFGGCEFEA?GGCFFD=*6+2:CF5
@M01751:259:000000000-C669V:1:1101:10304:2841 1:N:0:AGAGTC
CCAGCTACGTCATCCCCACCTTCCTCCGGTTTGTCACCGGCAGTCTCATTAGAGTGCTCAACTAAATGTAGCAACTAATGACAAGGGTTGCGCTCGTTGCGGGACTTAACCCAACATCTCACGACACGAGCTGACGACAGCCATGCAGCACCTGTGTTACGGTTCTCTTTCGAGCACAACCAAATCTCTTCGGCCTTCCGTACATGTCAAGGGTAGGTAAGGTTTTTCGCGTTGCATCGAATTAATCCACATCATCCACCGCTTGTGCGGGTCCCCGTCAATTCCTTTGAGTTTTAATCTT
+
CCCCCGGGGGGGGGGGGGGGGGGGGGGGGGGGGGFGGGGGGGGGGGGFGGGGGGGGGGGGGGGGGGGGGGGGAFGGGGGGGGGCEGGGGDGGGGGGGGGGGGGEGGCGGGFGGGGCGGDEFGGDFGGDGEEGFGGFEGGGGGGGGGFFDFFGGGGGGGGGEGCFGFGGGGGGGCGDGGGGGGGCCFCDFGGFGGGGGGGGGDEGGGGGDGGGGABCGFFCFFCFGFGGD7EEGDGGGG8?FGG?FG:CGE<@<CGGGCFGGG=C:C?C*:EEGGGGGGGGGGC7<CFG7EFGEGCF?F*?F
@M01751:259:000000000-C669V:1:1101:10679:2901 1:N:0:AGAGTC
TGGCTAAACCGGATTAGATACCCTGGTAGTCCACGCCGTAAACGATGAGTGCTAGGTGTTGGGGGGTTTCCGCCCCTCAGTGCTGAAGCTAACGCATTAAGCACTCCGCCTGGGGAGTACGGCCGCAAGGCTGAAACTCAAAGGAATTGACGGGGACCCGCACAAGCGGTGGAGCATGTGGTTTAATTCGAAGCAACGCGAAGAACCTTACCAACTCTTGACATCCCATTGACCGCTTGAGAGATCAAGTTTTCCCTTCGGGGACAATGGTGACAGGTGGTGCATGGTTGTCGTCAGCTTG
+
CCCCCGGGGGGDFFFGGGGGGGGGGGGGGGGGGGGGGGFGGGGGGGGGGGGGGGGGGGGGGGGGGGGGGGFGGFGGGGGGGGCGGGGGGGGGFGGGGGGGGGGG@CGGDGCDGGGGGGGGEGGGGGGGGGGGGGGGGGGFGGGGGGGGGGGGGGGGGGGGD8CGGGGGD8EECGGGGGGGG>FGGFGGGGGGGGGFGEGGGGEGGGGGGGCGGGGGGGFF9:CC9CGGGGGGGFEECGCGGFF@CFGGGGCFGGGGGCEFG8EEGGGGFECCF6<FGGGGECEGFGFGG>CFCCFF=E**2
@M01751:259:000000000-C669V:1:1101:17173:3141 1:N:0:AGAGTC
TGGCTAAACCGGATTAGATACCCTGGTAGTCCACGCCGTAAACGATGAATGCTAGCTGTTGGGGTGCTTGCACCGCAGTAGCGCAGCTAACGCTTTAAGCATTCCGCCTGGGGAGTACGGTCGCAAGATTAAAACTCAAAGGAATTGACGGGGGCCCGCACAAGCGGTGGAGCATGTGGTTTAATTCGAAGCAACGCGCAGAACCTTACCATCCCTTGACATGTCGTGCCATCCGGAGAGATCCGGGGTTCCCTTCGGGGACGCGAACACAGGTGCTGCATGGCTGTCGTCAGCTCGTGTC
+
CCCCCGGGGGGGGGGGGGGGGGGGGGGGGGGGGGGGGEGGGGGGGGGGGGGGGGGGGGGGGGGGGGGGGGGGGGEGGGFFGGGGGGGGGGGGGGGGGGGGDGGGGGGGDGGGEFGGGGGDGGGGGEEFGGGFGGGGGGGGGGGGGGGGGGGGGDGCCFGDCCDBBEC8<FCFGECGGDFGGGGGGGG@9=FEFGFCFG7EEG6CFEFFG6:9CF>FGGGGGCGGC>F5EFC@EGGCDE8*;CFGG>EGGEGGDGGFGGGGG:8EG=C=/::;5C?6C99FGGGG?8@CFEFGCFFCCEFD4
@M01751:259:000000000-C669V:1:1101:14679:3178 1:N:0:AGAGTC
TGGCTAAACAGGATTAGATACCCTGGTAGTCCACGCCGTAAACGATGTCGACTTGGAGGTTGTTCCCTTGAGGAGTGGCTTCCGGAGCTGACGCGTTAAGTCGACCGCCTGGGGAGTACGGCCGCAAGGTTAAAACTCAAATGAATTGACGGGGGCCCGCACAAGCGGTGGAGCATGTGGTTTAATTCGATGCAACGCGAAGAACCTTACCTACTCTTGACATCCACGGAATTCGGCAGAGATGCCTTAGTGCCTTCGGGAACCGTGAGACAGGTGCTGCATGGCTGTCGTCAGCTCGTGG
+
CCCCCGGGGGGGGGGGGGGGGGGGGGGGDGGGFFGGGGGGGGGGGGGGGGGGGGGGGGGGGGGGGGGGGGGGGGGGGGGDGGGGGGGGG8FFGGGGGGGGGGEFGGGGGDFGGGGGGGGGGGGGGGGGFFFGGGGGFGGFGGGFFFGGGGGGGGGDGGGFFGEFGGGGGCFGGGGGGGGGGGGGGGGCF9FGGGFGGGGGGEG6CFGGGGGGGGGGGGGGGGGGCFFGGCDGGCFGGGGGGGGF??FFFFGGCCGFECEDEGFCCC8EC@F?C*++0<+9<9CC>;8;@8CCECF9?E)9*
@M01751:259:000000000-C669V:1:1101:11059:3191 1:N:0:AGAGTC
TGGCTAAACAGGATTAGATACCCTGGTAGTCCACGCCGTAAACGATGAGTGCTAGGTGTTGGGGGGTTTCCGCCCCTCAGTGCTGAAGCTAACGCATTAAGCACTCCGCCTGGGGAGTACGGCCGCAAGGCTGAAACTCAAAGGAATTGACGGGGACCCGCACAAGCGGTGGAGCATGTGGTTTAATTCGAAGCAACGCGAAGAACCTTACCAGGCCTTGACATGCAGAGAACTTTCCAGAGATGGATTGGTGCCTTCGGGAACTATGACACAGGTGCTGCATGGCTGTCGTCCGCCCGGG
+
CCCCCGGFFGGF8@CFFFFGGGGGGFGGGGFCECGGGFGGGGGGGFGGGGGGGEFGGGFGGG@FEDFEGDFGGEGGGEGFDCDDBDGGGG<AFEG:EGFFGGGGGG<EGGGGGGC:CGGGGGGDEEECGGGGCF@FGG@FF?FF@F,:C<,=F>FFGGEGDCE8>CDGG*?EGFG59CFGGGGGGGGGFCFG>EFGGGDEEGGEF8@FFC0AF@55;AF6FGGGGGDFGGGFFGFGGECACGEFECFF?CCCF?EFFGGEGGGGG+<+@FCE68C9+<?<+ACCGCGEGFGF5*17*:5))
@M01751:259:000000000-C669V:1:1101:11884:3204 1:N:0:AGAGTC
CCAGCTACGTCATCCCCACCTTCCTCCGGTTTATCACCGGCAGTCTCCTTTGAGTTCCCGACCGAATCGCTGGCAACAAAGGATAAGGGTTGCGCTCGTTGCGGGACTTAACCCAACATTTCACAACACGAGCTGACGACAGCCATGCAGCACCTGTCTCACGGTTCCCGAAGGCACTAAGGCCTCTCTGCCGAATTCTGTGGATGTCAAGAGTAGGTAAGGTTCTTCGCGTTGCATCGAATTAAACCACATGCTCCACCGCTTGTGCGGGCCCCCGTCAATTCATTTGAGTTTTAATCTT
+
CCCCCGGGGGGGGGGGGGGFGGGGFGFFGGGGGGFDFDECFGGGFEGFGGGGGGGGGGGGGGG7@@BFFGGGGGGGGGGGGFGGGGGGGGGGFED>FFGGGGGGGDGFFAFGGGGGGGFGGFFFGGGGGGGEGGDFGGGGDDFCFF,DEFFGGGGC;CAFGFFDGGGGGC*C@:>CCFG7<FC,3=FGGFGGCFEEFDGGEGGBGGGFGGG:CGGFGGFGGGGCGGGGCC>GGGGGGGCFFGGFCFFFGGGF6C+<6CFG>CCGG6+<8CEGG587*AE87CFCCG?9CGG<ECFCGGGGG
@M01751:259:000000000-C669V:1:1101:7525:3274 1:N:0:AGAGTC
CCAGCTACGTCATCCCCACCTTCCTCCGGTTTATCACCGGCAGTCTCCTTTGAGTTCCCGGCATCACCCGCTGGCAACAAAGGATAAGGGTTGCGCTCGTTGCGGGACTTAACCCAACATTTCACAACACGAGCTGACGACCGCCATGCAGCACCTGTCTCAGAGTTCCCGAAGGCACCAAAGCATCTCTGCTAAGTTCTCTGGATGTCAAGGCCAGGTAAGGTTCTTCGCGTTGCATCACATTAAACCACATGCTCCACCGCTTGTGCGGGCCTCCGTCAACTCATTTCAGTTTTCACCC
+
CCCCCGGGGDFCFFFGFFGDGFGGGGGDG@EFFF<9CFGGGDCFGGFFGFCEGD,CF@F@CFGEGGGFDEFEFGGGGGGCGGFG9FGEFCEFCFEC:7F+DDEGDDGGFDFFGGGGF7<F?,AA5DDGGD7BCEG=<F:FF+++3@7FCF=8CFCB:BF;@F;38,@FA@F*CC@,,6CFFF:<F3<<;CFF;FFFFG:<?F<BF9CF:F<7?<=*1*?>9?,7?:FFGFD8?CE*<@9+0<?EGFF+0:8CC+32+38CCE=*1*0+3;E*8C/*;:*;**+0+030++++3+<2+0:**
@M01751:259:000000000-C669V:1:1101:8301:3320 1:N:0:AGAGTC
CCAGCTACGTCATCCCCACCTTCCTCCGGTTTATCACCGGCAGTCTCCTTTGAGTTCCCGACCGAATCGCTGGCAACAAAGGATAAGGGTTGCGCTCGTTGCGGGACTTAACCCAACATTTCACAACACGAGCTGACGACAGCCATGCAGCACCTGTCTCAGAGTTCCCGAAGGCACCGAAGCATCTCTGCTAAGTTCTCTGGATGTCAAGGCCAGGTAAGGTTCTTCGCGTTGCTTCGAATTAAACCACATGCTCCACCGCTTGTGCGGGCCCCCGTCAATTCATTTGAGTTTTAACCTT
+
CCCCCGGGGGGGGGFGGGGGGGGGGGGGGGGGGGGGGGGGGGGGGFFGGGGGGGGGGGGGGGGGGGGGGGGGGGGGGGGGGGGGGGGGGGGGGGGGGGGGGGGGGGGGGGGGGGGGGGGGGGGGGGGGGGGGGGGGGGGGGGGGGGGGGFGGFGGGGGGGGGGGFDFGGGGGGGGGGGGGGFCFGG;FFGGGGGGGGGGGGGGCGGFGGGFCFGGGGGGGDACFCFFGGEGGGGGGFG?CECFFGGGGGGGG+CEFF+;>>CCGGG8FCGGG*:EEEGGC=+<C?FGGFFGGGGGC?F>C>
@M01751:259:000000000-C669V:1:1101:19437:3433 1:N:0:AGAGTC
CCAGCTACGTCATCCCCACCTTCCTCCGGTTTATCACCGGCAGTCTCCTTTGAGTTCCCGACCGAATCGCTGGCAACAAAGGATAAGGGTTGCGCTCGTTGCGGGACTTAACCCAACATTTCACAACACGAGCTGACGACAGCCATGCAGCACCTGTCTCAGAGTTCCCGAAGGCACCAAAGCATCTCTGCTAAGTTCTCTGGATGTCAAGAGTAGGTAAGGTTCTTCGCGTTGCATCGAATTAAACCACATGCTCCACCGCTTGTGCGGGCCCCCGTCAATTCATTTGAGTTTTAACCTT
+
CCCCCGGGGGGGGGGGGGGGGGGGGGGEGGGGGGGGGGGGGGGGGGGGGGGGGGGGFGGGGGGGGGGFGGGGGGGGGCFGFGGGGGGGGGGDGGDEGGGGEGCDGGGFFGGGGGGGGGGFGGFGGGGGGGGDFGGGGGCGGGGGFFDGGGGGGGGGGGGGGFAFGGGFGGDGGGGGFFFGGFB@FGGGG?FFGCCFFGGGGGGGCEBF<FFGGGGGGGGGC:FGG@BFG7*BCEGGGCEGDEGGGFF?=CFG?FFGGFFGGGGGGGFGD=ED*8?ECEGE5EEGFGGCCC8:CCEFFGCDG
@M01751:259:000000000-C669V:1:1101:10034:3508 1:N:0:AGAGTC
CCAGCTACGTCATCCCCACCTTCCTCCGGTTTATCACCGGCAGTCTCCTTTGAGTTCCCGACCGAATCGCTGGCAACAAAGGATAAGGGTTCCGCTCGTTGCGGGACTTAACCCAACATTTCACAACACGAGCTGACGAAAGCCATGCACAACCTGTCTCACGGTTCCCGAAGGCACTAAGGCATCTCTCCCGAATTCCGTGGATGTCAAGAGTAGGTAAGTTTCTTCGCGTTGCATCAAATTAAACCACATCCTCCCCCCTTTTTGCGGGCCCCCGCCAATTCATTTGGTTTTTAACCTT
+
CCCCCGGGGGGGGGGGGGGGGGGGGGGGGGGGGGGGGGGGGGGGGFGGGGGGGGGGGGGGGGGGGGGGGGGGGGGGGGGGGGGGGGGGGGG,,,B,=BFC84CB8>CF<FEGG,C+?DEGGC<AFD=,3=>+=C8<B=+3B=F<3<><<,,3@+@8@>8@,,@*F*FGACGD@7<,>5FFG7<F<C;<9,@,*C*<:<:7FE:*,:4CFF@,2?FFCCF,<2<2,<C;;**:C*;+20+<9CCFC+:8/:;@+*+<**;?**;@+3/9EG*:*:==8**11C9++<C+++*2:F5*++2::
@M01751:259:000000000-C669V:1:1101:12164:3601 1:N:0:AGAGTC
TGGCTAAACCGGATTAGATACCCTGGTAGTCCACGCCGTAAACGATGTCGACTTGGAGGTTGTTCCCTTGAGGAGTGGCTTCCGGAGCTAACGCGTTAAGTCGACCGCCTGGGGAGTACGGCCGCAAGGTTAAAACTCAAATGAATTGACGGGGGCCCGCACAAGCGGTGGAGCATGTGGTTTAATTCGATGCAACGCGAAGAACCTTACCTACTCTTGACATCCAGCGAACTTTCCAGAGATGGATTGGTGCCTTCGGGAACGCTGAGCCAGGTGCTGCATGGCTGTCGTCAGCTCGTGT
+
CCCCCGGGGGGGGGGGGGGGGGGGGGGGGGGGGGGGGGGGGGGGGGGGGGGGGGGGGGGGGGGGGGGGGGGGGGGGGGGGGGGGGGGGGGGGGGGGGGGGGGGGGGGGGGGGGGFDFGGGGGGGGGGGFFFGFGCFGGGGGGGGGGGGFFGGGGGGGGGGGCEFGGGGGGGFFGGGGFGGGFFFFGGGFCCGDEGGGGGGGGGGFFGGGGGGGGGGGG?FGGG@FGFGGDECCFGFGFG:8;99C6++8CF=CGGGF@8>ECGGGG8?E+;<EFFFCEFGG+0>>EE60;CGF5??+C<<*
@M01751:259:000000000-C669V:1:1101:6749:3609 1:N:0:AGAGTC
CCAGCTACGTCATCCCCACCTTCCTCCGGTTTGTCACCGGCAGTCTCCTTAGAGTGCCCACCATAACGTGCTGGTAACTAAGGACAAGGGTTGCGCTCGTTACGGGACTTAACCCAACATCTCACGACACGAGCTGACGACAGCCATGCAGCACCTGTGTCAGAGTTCCCGAAGGCACCAATCCATCTCTGGAAAGTTCTCTGCATGTCAAGGCCTGGTAAGGTTCTTCGCGTTGCTTCGAATTAAACCACATGCTCCACCGCTTGTGCGGGCCCCCGTTAATTCATTTGAGTTTTAACCT
+
CCCCCGGGGGGGGGGGGGGGGGGGGGGGGGGGGGGGGGGGGGGGGGGGGGGGGFGGGGGGGGEFGGGGGGGGGGGGFGGGGGGGGGGGGGGGGGGGEGGGGGGGGGGGGGGGGGGEFGFGG9?,FGGGGGGGCGGCFGGGEEGGGGGGGGGGGGGGGG8FCFFFGDFGGG>7FCFGFGGGCGGGGCF9?DFFCGGGGFGGEGCCFFFGGFG:7BCFFEGGGGGGF9CCC;EEFGFGGFGFF7EF9CFGFGGGC9C90++2;8EDG*C8:=E588*2?E:**1:CC7CFGFGGF?<C:CCCD
@M01751:259:000000000-C669V:1:1101:8932:3652 1:N:0:AGAGTC
TGGCTAAACAGGATTAGATACCCTGGTAGTCCACGCCGTAAACGATGATAACTAGCTGTCCGGGGACCTGGTCTTTGGGTGGCGCAGCTAACGCATTAAGTTATCCGCCTGGGGAGTACGGCCGCAAGGTTAAAACTCAAAGGAATTGACGGGGGCCTGCACAAGCGGTGGAGCATGTGGTTTAATTCGAAGCAACGCGCAGAACCTTACCAGCGTTTGACATGTCCGGACGATTTCCAGAGATGGATTTCTTCCCTTCGGGGACTGGAACACAGGTGCTGCATGGCTGTCGTCAGCTCGT
+
CCCCCGGGGGGGGGGGGGGGGG?FGGGGGGGGGGGGGGGGGGGGGFCGGGGFGGGGGGGGGGGGGGGCGGGGGGGGGGGGGDGGGGGGGGGGGGGGGGCFEGGGGGGGGGGGGGGGGGGGGGECGGGGGGGGGGGGFFGGGGGGGGGGGGGGGGGGGGGCFGGGFGGGFFGCCFGGGFGGFGGGGGGGGGGGDGFECGGGGG5<@FGGF?<F?FGGGGGGGGGGG<CEGD5CE>>FFCFFFGCE:C8FGGF7:C7CFGGGGG=EGFGGFFGGGG55F6<7C6FFGGC*;@F5=FFEGGGG)
@M01751:259:000000000-C669V:1:1101:18096:3713 1:N:0:AGAGTC
CCAGCTACGTCATCCCCACCTTCCTCCGGTTTATCACCGGCAGTCTCCTTTGAGTTCCCGACCGAATCGCTGGCAACAAAGGATAAGGGTTGCGCTCGTTGCGGGACTTAACCCAACATTTCACAACACGAGCTGACGACAGCCATGCAGCACCTGTCTCACGGTTCCCGAAGGCACCAAAGCATCTCTGCTAAGTTCTCTGGATGTCAAGGCCAGGTAAGGTTCTTCGCGTTGCATCGAATTAAACCACATGCTCCACCGCTTGTGCGGGCCCCCGTCAATTCATTTGAGTTTTAACCTT
+
CCCCCGGGGGGGGGGGGGGGGGGGGGGGGGGGGGGGGGGGGGGGGCFGGGGGGGGGGGGGGGGGGGGGGGGGGGGGGGGGG?FGGGGFGGFCFFFBFCFGFGGGGGGGGGGGGCGGGGGGGGGGGGGGD7FGGGGFGEGGEGGGGGCFGCFGGGFGGGFF;FGGGGGGGDGGGGGGGGGGGGGGFEFGGFGFFFGFGGGGG@FGGFFG?FG71C<FGGGFCCGGFGFFG7EEEGGGGGCFGGGGGGGCCEFC9@CFGFF6CEGGGF+95CCC:==EGGGECCGGCC+<90:+<<?C6<:FG
@M01751:259:000000000-C669V:1:1101:7788:3716 1:N:0:AGAGTC
CCAGCTACGTCATCCCCACCTTCCTCCGGTTTGTCACCGGCAGTCTCCTTAGAGTGCCCACCATAACGTGCTGGTAACTAAGGACAAGGGTTGCGCTCGTTACGGGACTTAACCCAACATCTCACGACACGAGCTGACGACAGCCATGCAGCACCTGTGTCTGAGTTCCCGAAGGCACCAATCCATCTCTGGAAAGTTCTCAGCATGTCAAGGCCAGGTAAGGTTCTTCCCGTTGCTTCGAATTAAACCACATGCTCCACCGCTTGTGCGGGCCCCCGTCAATTCACTTCAGTTTTAACCT
+
CCCCCGGGGGGGGGGGGGGGGGGDEG@E+CFFEGGGGFEFGGGGGDEECGFGGDGCEFGGEGGGGG8@ECFFGGGEFC9F<FG?ECFGD>6C@AE7:FEB,CF7ECCFFGFCFCECFCFGFAEFEFEG+6B7BE+>=>:B@FCFFFD8D9,<DFFGGF,@=FGF9FGCFCF<F*CBFFCCEF?FFCF9>F@F@,7F>FFFGG?FCC:B9F,73CBE:CFGFF7FGGGGG+28::*1+?9*1++=+3+5**/8A<??F:8CF1:*;*;37*2**/8CCEGG7CF70<+<7++3C?EF9<FF7
@M01751:259:000000000-C669V:1:1101:14230:3734 1:N:0:AGAGTC
CCAGCTACGTCATCCCCACCTTCCTCCGGCTTATCACCGGCGGTTCCTTTAGAGTCCCCAACTGAATGATGGTAACTAAAGGCGAGGGTTGCGCTCGTTGCGGGACTTAACCCAACATCTCACGACACGAGCTGACGACAGCCATGCAGCACCTGTGTGCAGGTCCCCGAAGGGAAGAAATCCATCTCTGGAAGTCGTCCTGCCATGTCAAACGCTGGTAAGGTTCTGCGCGTTGCTTCGAATTAAACCACATGCTCCACCGCTTGTGCAGGCCCCCGTCAATTCATTTGAGTTTTAACCT
+
CCCCCGGGGGGGGGGGGGGGGGGGGGGGGGGGGGGGGGGGGGGGGGGGGGGGGFGGGGGGGGGFGGGGFGGGGDFGGGGGGGGGGGGGGGGGEECFGGGGGGGGGGGGGGFGGGGGGGGFCFFFGGGGGGEEGGGGGGGGEGGGGGGGGGGGGGGGDGFGDFGGGGGFFCGGF>FF@FGGCGCECFAECFGGGGCCGGGGFECFFE@FGGGDFGGGGGGGGFFFFFCFC>*CECEEGGDCEGFGGGGGFGFGG?@?GD6CCEGD*2;8FFFFCCCGDGEE5:9C7<<CGF<A:CF?7+*20
@M01751:259:000000000-C669V:1:1101:22930:3770 1:N:0:AGAGTC
TGGCTAAACAGGATTAGATACCCTGGTAGTCCACGCCGTAAACGATGAATGCCAGCCGTTGGCCTGCTTGCAGGTCAGTGGCGCCGCTAACGCATTAAGCATTCCGCCTGGGGAGTACGGTCGCAAGATTAAAACTCAAAGGAATTGACGGGGGCCCGCACAAGCGGTGGAGCATGTGGTTTAATTCGAAGCAACGCGCAGAACCTTACCATCCCTTGACATGGCATGTTACCTCGAGAGATCGGGGATCCTCTTCTGAGGCGTGCCCACAGATGCTGCATGGCTGTCGTCAGCCCGTTTC
+
CCCCCGGGGGGGFFGFCGGGGGGDGGGGGGGGGGGGGGGGGGGGGCCFEGGGGGGFFGGGGGFGGGGGGGFFGGGGGGGGG>CGEGGGGGGEGGGEGCEFGGGGGGDEEDFGGGGCFGEGGGGGCFGGGGGGGGGGGGGGDGFGGGGGGEGGGDFGEGGGFGFGGGCFGGGGF>F<FGGF7:FFGGGGGCFDGDCGGGGGGGGGDGFGFGGG?EFGGGFFFG9@EFG>FGGGCFGGGGFGGGGGGGGGEG@EGGGG+<@C88:E58*;FGCFG9+A+:CG+:6C***22:58CC**:1**0
@M01751:259:000000000-C669V:1:1101:18469:3969 1:N:0:AGAGTC
TGGCTAAACAGGATTAGATACCCTGGTAGTCCACGCCGTAAACGATGAATGTTAGCCGTCGGGCAGTTTACTGTTCGGTGGCGCAGCTAACGCATTAAACATTCCGCCTGGGGAGTACGGTCGCAAGATTAAAACTCAAAGGAATTGACGGGGGCCCGCACAAGCGGTGGAGCATGTGGTTTAATTCGAAGCAACGCGCAGAACCTTACCATCCCTTGACATGGCATGTTACCTCGAGAGATCGGGGATCCTCTTCGGGGACCTGCACACAGGTGCTGCATGGCTGTCGTCAGCCCGTGTC
+
CCCCCGGGGGFGGGGGGGGGGGGGFGGGGGGGGFGDGFFGGGGGGCFGGGGGGGGGGGFGGGGGFGGGGGGGGGGGGGGFGGGGEGGGGFGGGGEGGGGCFGFFGGGGGGGFEEGGGGGEGGGGGGGGFGGGGGGGGGGGGGGGGGFGGGGGGGGGGGGGGGGGGGGFCGBFFGFFFFGFF+F@FGFGGAGGGGGGGGGGDEGFFFGGGGGGGGFGFCFGGGDGGFGGGGGFGFCEGGGGFCF>CEDC=EGGG+AFCDGGE5;CC688CCC=FGF<<EF<??CFGEA+A@***2**:*7C*
@M01751:259:000000000-C669V:1:1101:17831:4104 1:N:0:AGAGTC
TGGCTAAACAGGATTAGATACCCTGGTAGTCCACGCCGTAAACGATGTCGACTTGGAGGCTGTTCCCCTGAGGAGTGGCTTCCGGAGCTAACGCGTTAAGTCGACCGCCTGGGGAGTACGGCCGCAAGGTTAAAACTCAAATGAATTGACGGGGGCCCGCACAAGCGGTGGAGCATGTGGTTTAATTCGATGCAACGCGAAGAACCTTACCTGGCCTTGACATCCAGAGAACTTAGCAGAGATGCTTTGGTGCCTTCGGGAACTCTGAGACAGGTGCTGCATGGCTGTCGTCAGCTCGTGT
+
CCCCCGGGGGGGGGGGGGGGGGGGGGGGGGGGGGGGGGGGGGGGGGGGGGGGGGGGGGGGGGGGGGGGGGGGGGGGGGGGGGGGGGGGGGGGGGGGGGGGGGGGGGGGGGGGGGGGGGGGGGGGGGGGGGGGGGGGGGGGFGGGGGGGGGGGGGGGGGGGGGGGGGGGGGGGGGGGGGGGFFDGGGGFGGFFGGGGGGGGGDGGGGGGGGGGGGGGGGGGGFGGGFFGGGGGGGGGGGGGGGGGDGGGFGG5<EGFGGGGGGGCFG?DGDFFGGGCGGGGGGGCFGGGCGGGGGGCFGGG7
@M01751:259:000000000-C669V:1:1101:8023:4125 1:N:0:AGAGTC
TGGCTAAACAGGATTAGATACCCTGGTAGTCCACGCCGTAAACGATGAATGTTAGCCGTCGGGCAGTTGACTGTTCGGTGGCGCAGCTAACGCATTAAACATTCCGCCTGGGGAGTACGGTCGCAAGATTAAAACTCAAAGGAATTGACGGGGGCCCGCACAAGCGGTGGAGCATGTGGTTTAATTCGAAGCAATGCGCAGAACCTTACCAGCTCTTGACTTTCGGGGTATGGGCAGTGGAGACATTGTCCTTCAGTTAGGCTGGCCCCAGAACAGGTGATGCATGGCTGTCGTCAGCTCG
+
CCCCCGGGFGFF<FFGGGGGFGGGGGGGFFFFFGDGGGGGDGGGGGG9EFFGGGGGGGGGGGGGGGGGGGGDFGGGGEG7GGGGDDDGGGFDGEFGGGGFFGEABFGGGGGGGGGGFGG@EEFGGDGFGGGGDGGGGGGGGGGGGGGFGGGG=CG*CEGGGGGGGEGFGG7CFEG,,3<FGFG:AF?:FFEEFFFFBE7@FCFGGGGGG678CC6CEFGFCC@:E5EGEEGGC>8888CFC8CF*<<9<9CFFGGGFF7+;FFGGEFE*1;8888*;F++0:99CF>*:5CFCFEFD?*9D
@M01751:259:000000000-C669V:1:1101:21624:4232 1:N:0:AGAGTC
TGGCTAAACAGGATTAGATACCCTGGTAGTCCACGCCGTAAACGATGTCGACTTGGAGGCTGTTCCCCTGAGGAGTGGCTTCCGGAGCTAACGCGTTAAGTCGACCGCCTGGGGAGTACGGCCGCAAGGTTAAAACTCAAATGAATTGACGGGGGCCCGCACAAGCGGTGGAGCATGTGGTTTAATTCGATGCAACGCGAAGAACCTTACCTGGCCTTGACATCCAGAGAACTTAGCAGAGATGCTTTGGTGCCTTCGGGAACTCTGAGACAGGTGCTGCATGGCTGTCGTCAGCTCGTGT
+
CCCCCGGGGGGFGGGGGGGGGGGGGGGGGGGGGGGGGGGGGGGGGGGGGGGGGGGGGGGGGGGGGGGGGGGGGGGGGGGGGGGDGGGGGGGGGGGGGGGGGGGGGGGGGGGGGGGGGGGDEGGGGGGGGGFGGGGGGGGFGGGGGGGGGGGGGGGDFGGGEGGGGGGGEGGGFGGGGGGGGGGGGGGGGGGGGGGGGGGEEGCCCFFGGGGGGGFGGGGGGGGGGGGDCCCGGGFFFGF6CEGGGGGGGGGGDCCG65CGDEFEGC?C7<@8EGGGGGGG?FF6*;EEFFGGGG6??E559
@M01751:259:000000000-C669V:1:1101:12569:4247 1:N:0:AGAGTC
TGGCTAAACAGGATTAGATACCCTGGTAGTCCACGCCGTAAACGATGTCGACTTGGAGGTTGTTCCCTTGAGGAGTGGCTTCCGGAGCTAACGCGTTAAGTCGACCGCCTGGGGAGTACGGCCGCAAGGTTAAAACTCAAATGAATTGACGGGGGCCCGCACAAGCGGTGGAGCATGTGGTTTAATTCGATGCAACGCGAAGAACCTTACCTACTCTTTACATCCACGGAATTCGTCAGAGATGCCTTAGTGCCTTCGGGAAACGTGAGCAAGGTGCTGCTTGGCTGTCGTCAGCTCGCGT
+
CCCCCFC<EGE@F@FFGDFFG8FGC8FFCFCCFFGG8FFC@FGG7F<FGGC:6C<FGGDGGFFDA<F9<A9E,C:FDGF<F<E@7CB@,6FFC:FGG,4<,,,B:F++CE@DEC+64,BCCFG7@+83=BFC9FF9>DC8=DF<,D=,8@:@@CCC@FFE@F7,,<*:CCF:<8*,277C+=+,7:<F<F9,17C<7C/8:8:C;5C:CFDF7+0<:?+A+<+<*+<8:C:8<<*+28*0<CFC9C++<CEF++<9<C*:*:*;*0**2++*0*<++3<?+<+*<C>*+*2*:7+++*))1
@M01751:259:000000000-C669V:1:1101:7893:4274 1:N:0:AGAGTC
CCAGCTACGTCATCCCCACCTTCCTCTCGGCTTATCACCGGCAGTCCCCCTAGAGTGCCCAACTGAATGCTGGCAACTAAGGGCGAGGGTTGCGCTCGTTGCGGGACTTAACCCAACATCCCACGACACGAGCTGACGACAGCCATGCAGCACCTGTGCTCCGGTCCCCGAAGGGAACTCCAAATCTCTCTGGATAGCCGGACATGTCAAGGGCTGGTAAGGTTCTGCGCGTTGCTTCGAATTAAACCACATGCTCCACCGCTTGTTCGGGCCCCCGTCAATTCCTTTGAGTTTACACCTT
+
CCCCCGGGGGGDEGGGGFGGGGGGGGGCFGEGFGGGGGGGGGGGGGGGGGGGGGGGGGCGFCGGFGFGGGGGGG?FFGGGFGGGGDGGDGGGGGGGGGGGGGGGGGEGGGGGGGGGGGEF,BFGCFGFGGGGGD?FG:FFGGGC<FGGGGGGGGGGGFGGGGGGGGGGGDE*1=CC<FCEGGEFFF97,7FGGGGGGGGGGGGECB>CCFGGGGFE8C9:CFFFGFGGGCEC>:5CFFG5C6;9CCCFGGGF+<C:CEGGD>8CFF+<C*:8CC5:::CECC?FFG@F9FFFGF++33>FF
@M01751:259:000000000-C669V:1:1101:12099:4284 1:N:0:AGAGTC
CCAGCTACGTCATCCCCACCTTCCTCCGGTTTATCACCGGCAGTCTCCTTTGAGTTCCCGGCACGACCCGCTGGCAACAAAGGATAAGGGTTGCGCTCGTTGCGGGACTTAACCCAACATTTCACAACACGAGCTGACGACAGCCATGCAGCACCTGTCTCAGAGTTCCCGAAGGCACCGAAGCATCTCTGCTAAGTTCTCTGGATGTCAAGGCCAGGTAAGGTTCTTCGCGTTGCATCGAATTAAACCACATGCTCCACCGCTTGTGCGGGCCCCCGTCAATTCATTTGAGTTTTAACCT
+
CCCCCGGGGGGGGGGGGGGGGGGGGGGGGGGGGGGGGGGGGGGGGGGGGGGGGGGGGGGGGGGGGGGGGGGGG>FGGGGFGGGGGGGGGGGGGGGGGGGGGGGGGGGGGGGGGGGGFGGFGGGGGGGGGGGGGGGGGGGGGGGGGGGGGGGGGGGGGCGGGGGGGGGFGGGGGGGGGGGGGGGGGGGGGGGGGGG?FGGGGGGGFGFGGGGGGGDFCGGGGGFFFGGC<EEGGECCGGGGGGGGGGGGGFGGGGGC7FGGGCEGGGC+AECC=CEGGGGE=EGGGFGGGGDCFCGGGGGGG
@M01751:259:000000000-C669V:1:1101:18956:4288 1:N:0:AGAGTC
TGGCTAAACAGGATTAGATACCCTGGTAGTCCACGCCCTAAACGATGATAACTCGATGTTAGCGATATACAGTTAGCGTCTTAGCGAAAGCGTTAAGTTATCCACCTGGGGAGTACGCCCGCAAGGGTGAAACTCAAAGGAATTGACGGGGGCCCGCACAAGCGGAGGAGCATGTGGTTTAATTCGATGATACGCGAGGAACCTTACCCGGGCTTGAAAGTTACTGAATGATCTAGAGATAGATCAGTCCTTCGGGACAGGAAACTAGGTGCTGCATGGCTGTCGTCAGCTCGTGCCGTGG
+
CCCCCGGGGGGGGGGGGGGGGGGGGGGGGGGGGGGGGGGGGGGGGGGGGGGGGGGGGGGGGGGGGGGGGGGGGGGGGGGGGGGGGGGGEGGGGGGGGGGGGFGGGGGGFGGGGGGGGGGDEGGEGGGGGGGGGFGGGGGFGGGFGGGGDGGGGDEGGGGGGGGGGGDGEGGGGFGGGFGGGGGGGGGEGGFGGGGGGGGDGGCGFFCGGGGGGGGGGGFGGGGFGGGGGFGGG?CGEFE?<@FFGGGGE6EGGGGGGGGGFFGGGGFD8FEDFFFFGGF**:CF>8FCGGGGGGGGFE<D)
@M01751:259:000000000-C669V:1:1101:6403:4330 1:N:0:AGAGTC
TGGCTAAACAGGATTAGATACCCTGGTAGTCCACGCCGTAAACGATGTCAACTAGCCGTTGGAATCCTTGAGATTTTAGTGGCGCAGCTAACGCATTAAGTTGACCGCCTGGGGAGTACGGCCGCAAGGTTAAAACTCAAATGAATTGACGGGGGCCCGCACAAGCGGCGGAGCATGTGGTTTAATTCGAAGCAACGCGAAGAACCTTACCAGGCCTTGACATGCAGAGAACTTTCCAGAGATGGATTGGTGCCTTCGGGAACTCTGACACCGGTGCTGCATGGCTGTCGTCTGCTCGTGT
+
CCCCCGGGGGGGFDFGCFDFGFGGFGGGFFFAFFGGFGGDGCEFGGGGGGGGGDGDEFGGGCGGGGFGGGGGGGGDEGGGEGEGGEDDF?FEFGGGGGGGGFCFGFGGGGGGGGGGGGGGGGGGGGGGGGGGGG<B<FFDGGGGGFGGFGCEGGGDGG@CFGE8CFGG*<EFBFCCF<:F:CGEDGGGGGGGGGGGGGGGCCCGG5FFGGG7FGCGGGGCFGF6<C9CFFDFFGG?FF7CFF?C?FCEGCFGG8:@EEEC8EGGFFFEEGG*8C8*?CGG?9E68E5FCCFG*AFC<*941
@M01751:259:000000000-C669V:1:1101:14787:4387 1:N:0:AGAGTC
CCAGCTACGTCATCCCCACCTTCCTCCGGTTTGTCACCGGCAGTCTCCTTAGAGTGCCCACCATAACGTGCTGGTAACTAAGGACAAGGGTTGCGCTCGTTACGGGACTTAACCCAACATCTCACGACACGAGCTGACGACAGCCATGCAGCACCTGTGTCAGAGTTCCCGAAGGCACCAATCCATCTCTGGAAAGTTCTCTGCATGTCAAGGCCTGGTAAGGTTCTTCGCGTTGCTTCGAATTAAACCACATGCTCCACCGCTTGTGCGGGCCCCCGTCAATTCATTTGAGTTTTAACCT
+
CCCCCGGGGGGGGGGGGGGGGGGGGGGGGGGGGGGGGGGGGGGGGGGGGGGGGGGGGGGGGGGGGGGGGGGGGGGGGGGGGGGGGGGGGGGGGGGGEEGGGGGGGGGGGGGGGGGGGGGGGGGGGGGGGGGGGGGGGGGEGGGGGGGGGGGGGGGGGGGGGGGGGGGGGGGGGGGGGGGGGGGGGFFFGGGGGGGFGGGGGGGGGGFGGFGFCGGFFFGGGGFFFFGFEGGGGGCGFGG7EEFFGGGGFGGCGFG?CFCGGGGEG5AFFCEGDECE8*:E5CGGGGGGGGGFGGGGGG*:2
@M01751:259:000000000-C669V:1:1101:10273:4817 1:N:0:AGAGTC
CCAGCTACGTCATCCCCACCTTCCTCCGGTTTATCACCGGCAGTCTCCTTTGAGTTCCCGGCATCACCCGCTGGCAACAAAGGATAAGGGTTGCGCTCGTTGCGGGACTTAACCCAACATTTCACAACACGAGCTGACGACAGCCATGCAGCACCTGTCTCAGAGTTCCCGAAGGCACCGAAGCATCTCTGCTAAGTTCTCTGGATGTCAAGGCCAGGTAAGGTTCTTCGCGTTGCATCGAATTAAACCACATGCTCCACCGCTTGTGCGGGCCCCCGTCAATTCATTTGAGTTTTAACCT
+
CCCCCGGGGGGGGGGGGGGGGGGGGGGGGGGGGGGGGGGGGGGGGGGGGGGGGGGGGGGGGGGGGGGGGGGGGGGGGGGGGGGGGGGFDGCFGGGGGGEGGGGGGGGGGGGGGGFGGGGGGGGGFGGGFGGGGGGGGGGGGGGGGGGFGGGGGGGGGGGGGGGGGGGGGGGGGGGGGGGGGGGCGFGGGGGGGGGGGGGGGGGGCFFGGGGFGGGCCEGFGFGGGGGGGGGGGG*;CFFEFGFGGGGGFEFCGCGGG?008:=EE5;@FGGGDGG5?ECGG5EGFCGGGFFEEGGGF6:CF
@M01751:259:000000000-C669V:1:1101:12147:4912 1:N:0:AGAGTC
CCAGCTACGTCATCCCCACCTTCCTCCGGTTTGTCACCGGCAGTCTCCTTAGAGTGCCCACCATAACGTGCTGGTAACTAAGGACAAGGGTTGCGCTCGTTACGGGACTTAACCCAACATCTCACGACACGAGCTGACGACAGCCATGCAGCACCTGTGTCAGAGTTCCCGAAGGCACCAATCCATCTCTGGAAAGTTCTCTGCATGTCAAGGCCTGGTAAGGCTCTTCGCGTTGCTTCGAATTAAACCACATGCTCCACCGCTTGTGCGGGCCCCCGTCAATTCATTTGAGTTTTAACCT
+
CCCCCGGGGGGGGFGGGGGGGGGGFGEGGGGGGGGGGGCEGGGGGGGGGGGGGGGGGGGGGGGGGGGGGCCFFGGGGDFFGGGFFGGGGGGGEGEGGGGGGGGGGGFFGGGGGGGGGGGCGGGGGFGGGGGGCEFGGFGGGG7FGGGFGFFDF<F<<FFEGGGGFGGGGGGGGGDGGCFFGFFGGFGFGFGGGGGGGFFFFG9FFGCGGGGFCCEGG>FCGGG+<F8;+;C8FGGGCFFBEGFG;C+<EFC8??CC:<0A;8EGG=8+C58EC8:*:7EE/::FFFGGG7@FFGFGFG>F:
@M01751:259:000000000-C669V:1:1101:10360:4958 1:N:0:AGAGTC
TGGCTAAACAGGATTAGATACCCTGGTAGTCCACGCCGTAAACGATGTCGACTTGGAGGTTGTTCCCTTGAGGAGTGGCTTCCGGAGCTAACGCGTTAAGTCGACCGCCTGGGGAGTACGGCCGCAAGGTTAAAACTCAAATGAATTGACGGGGGCCCGCACAAGCGGTGGAGCATGTGGTTTAATTCGATGCAACGCGAAGAACCTTACCTACTCTTGACATCCACGGAATTCGGCAGAGATGCCTTAGTGCCTTCGGGAACCGTGAGACAGGTGCTGCATGGCTGTCGTCAGCTCGTGT
+
CCCCCGGGGGGGGGGGGGGGGGGGGGGGGGGGGGGGGGGGGGGGGGGGGGGGGGGGGGGGGGGGGGGGGGGGGFFGGFGGGGGGGGGGGGGGGGGGEGDGGGGGGGGGGGGGGGGGGGGGGGGGGGGGGGGGGGGGCFGGGGGGGGGGGGGGGGGGGGGGDGGGGGGGGGGGGGGGCFGGGGGGGFEFGGGGGGGGGGGGGGGGGGGGGGGGGGGGGGGGGGGFFGGGGGGGGGGGG5EFFFFGG?FFGGFEGGGFGGGGDGGGEE55EGGCFGGDGGGGDGGGGGGGFFFCFGFCCCGFC
@M01751:259:000000000-C669V:1:1101:20075:4960 1:N:0:AGAGTC
CCAGCTACGTCATCCCCACCTTCCTCCGGTTTGTCACCGGCAGTCTCCTTAGAGTGCCCACCATAACGTGCTGGTAACTAAGGACAAGGGTTGCGCTCGTTACGGGACTTAACCCAACATCTCACGACACGAGCTGACGACAGCCATGCAGCACCTGTGTCTGAGTTCCCGAAGGCACCAATCCATCTCTGGAAAGTTCTCAGCATGTCAAGGCCAGGTAAGGTTCTTCGCGTTGCTTCGAATTAAACCACATGCTCCACCGCTTGTGCGGGCCCCCGTCAATTCATTTGAGTTTTAACCT
+
CCCCCGGFGGFGGGGGGGFGGGGGGGGGEGGGGGFGGCCDGGDGGFGGGGGGGGGGGGGFGGGGGGGGGCEGGGGGGGGGGGGGGGGGGGGFGGGGGGGGFG7FFGEFGFCGGGGGGCFGC<FGGDGGC@CGFFGGGGGGC+@FGGGGGGGGGFGFGGGGGGB<>FFFGGGGGGGC:F@FFGG>CFG9CFGG9<FE3@DGDEACGG9FFFFAGGFG>FGF;:C?C:CC?@*4=CFECGGDGG?FEGG+;CGFF+87EGFGGECCE=FCC8:=588:8EEG*:?CF9FEE?::?FGG?EFF7
@M01751:259:000000000-C669V:1:1101:12212:4965 1:N:0:AGAGTC
CCAGCTACGTCATCCCCACCTTCCTCCGGTTTATCACCGGCAGTCTCCTTTGGGTTCCCGGCATCACCCGCTGGCAACAAAGGATAAGGGTTGCGCTCGTTGCGGGACTTAACCCAACATTTCACAACACGAGCTGACGACAGCCATGCAGCACCTGTCTCAGAGTTCCCGAAGGCACCGAAGCATCTCTGCTAAGTTCTCTGGATGTCAAGGCCAGGTAAGGTTCTTCGCGTTGCATCGAATTAAACCACATGCTCCACCGCTTGTGCGGTCCCCCGTCAATTCATTTGAGTTTTAACCT
+
CCCCCGGGGGGGGGFGGGG@GGGGGGGGGGGGGGFFFGCCCGGGGGGGGGGGGGGGGGGGGGGGGFGGGGGGGCGGGDGGGGGGFGGF?FFFCFEGCEGGGFEGGGGGGGGGGGGEDGGGGGGGGFGGGCFCEGGGGGG+@CFGCFAACCEGGGGFGGGGGGGGDDFFGGGGGGCCFGFEGDEGGGGACGGGGDG?FFG:,F@EEG,C<:>,<CFGGFFGG9<FFCBCFG7?CD8EGG78C@FFGGG?CEFFG9<++<CFGEGGGCC+0CE/:?5*:CED*7?<+3<FGFG8CFFGCFFF*
@M01751:259:000000000-C669V:1:1101:8265:4970 1:N:0:AGAGTC
CCAGCTACGTCATCCCCACCTTCCTCCGGTTTATCACCGGCAGTCTCCTTTGAGTTCCCGACCGAATCGCTGGCAACAAAGGATAAGGGTTGCGCTCGTTGCGGGACTTAACCCAACATTTCACAACACGAGCTGACGACAGCCATGCAGCACCTGTCTCACGGTTCCCGAAGGCACTAAGGCATCTCTGCCGAATTCCGTGGATGTCAAGAGTAGGTAAGGTTCTTCGCGTTGCATCGAATTAAACCACATGCTCCACCGCTTGTTCGGGCCCCCGTCAATTCATTTGAGTTTTAACCTT
+
CCCCCGGGGGGGGGGGGGGGGGGGGGGGGGGGGGGGGGGGGGGGGGGGGGGGGGGGGGGGGGGG@8@CEGGGGGGGGGGGGGGGGGGGGGGGGGGGGGGF?FGGGGGGFGGGGGGGGGGGGGGGGGGGGGGGGGGGGGGGGDGGGGGGGGFGGGGGGGGGGGGGFGGGGGGGGGGGGGGGGGGGGGGGGGGGDG7CFGGGGGGDFGGGGGGGGGGGGGGGGGGGGFGGGGGGDEGGGGGGGGGGFGGGFC5E6FCGGGGFGDGGGG7+?EGDGEEGGGGGGGGGCFGGFAFGGFFFGGFGG
@M01751:259:000000000-C669V:1:1101:22937:5077 1:N:0:AGAGTC
CCAGCTACGTCATCCCCACCTTCCTCCGGTTTGTCACCGGCAGTCTCCTTAGAGTGCCCACCATAACGTGCTGGTAACTAAGGACAAGGGTTGCGCTCGTTACGGGACTTAACCCAACATCTCACGACACGAGCTGACGACAGCCATGCAGCACCTGTGTCAGAGTTCCCGAAGGCACCGATCCATCTCTGGAAAGTTCTCTGCATTTCAAGGCCTGGTAAGGTTCTTTGCGTTGCTTCGAATTAAACCACATGATCAACCGCTTGTGCGGGCCCCCGTCAATTCATTTGAGTTTTTACTT
+
CCCCCGGGD<FGGGGFFGGGGAFFFG8FDGGGGF,CFCEGGCGGGGGGDFGGGGG<FG8E76CDFGGGF,DFEGGGF@CEFGDFFFGGGEG<7C>C4FGGGGGGGGCCGFFGCFAFGCDF<,BFDFG:FGECFG+B<D3FFF=C+BFCFG<<:B>DCE,:3<<>CF,@FGDG@FGGFF***5>B<F@>FG;>3<?<CFC9,3,<,,,333@3?C<7C7B@ECC,:,+52++4FFF@99>B18+*33<CGG**39+3<++2A:8:;8C6+*8*8*1*8**/2*+3:F9:F+382<?9**:*0
@M01751:259:000000000-C669V:1:1101:15094:5082 1:N:0:AGAGTC
CCAGCTACGTCATCCCCACCTTCCTCCGGTTTATCACCGGCAGTCTCCTTTGAGTTCCCACCATTACGTGCTGGCAACAAAGGATAAGGGTTGCGCTCGTTGCGGGACTTAACCCAACATTTCACAACACGAGCTGACGACAGCCATGCAGCACCTGTCTCACGGTTCCCGAAGGCACTAAGGCATCTCTGCCGAATTCCGTGGAAGTCAAGAGTAGGTAAGGTTCTTCGCGTTGCATCGAATTAAACCACATGCTCCACCGCTTGTGCGGGCCCCCGTCAATTCATTTGAGTTTTAACCT
+
CCCCCGGGGGGGGGGGGGGGGGGGGGGGGGGGGGGGGGGGGGGGGGGGGGGGGGGGGGGGGGGGGGGGGGGGGGGGGGGGGGGGGGGGGGGGGGEGGGGGGGGGGGGGGGGGGGGGGGGGGGGGGGGGGGGGGGGGGGGGGGGGGGGGGGEGGGGGGGGGGGGGGGGGGGGGGDGFGGFGGGGGGGGGFGGGGGDGGGGGGGGGGGFGGGGFFGGGFFGGGGGGGGGGGGCEGGGGGGGDGGGGGGGGGGGGG++0<FFGGCEEGGG6CCEDDGGGGGGG=CEG7+ACGCCFGFGGG6:F7
@M01751:259:000000000-C669V:1:1101:20124:5132 1:N:0:AGAGTC
CCAGCTACGTCATCCCCACCTTCCTCCGGCTTATCACCGGCGGTTCCTTTAGAGTACCCAACCAAATGATGGTAACTAAAGGCGAGGGTTGCGCTCGTTGCGGGACTTAACCCAACATCTCACGACACGAGCTGACGACAGCCATGCAGCACCTGTGTTCCAGTCCCCGAAGGGAAGAAACCCATCTCTGGGAATCGTCCGGACATGTCAAACGCTGGTAAGGTTCTGCGCGTTGCTTCGAATTAAACCACATGCTCCACCGCTTGTGCAGGCTCCCGTCAATTCCTTTGAGTTTTAACCT
+
CC<CCEGGGGGGGGGGFGG@CC@ECDFEGGBE<CFFF,6@:FC@FEDFGGFG,9CEFGGGGGDGGGFFGFG@GCF=ECC9FF@FFCEDFFCG:EC7:FFGCE7FGGE=??FADC<FEFF9D5?BECFECCFGGFAFC<FE*,8,=::F,@,,3,38>,?BCFCEGGF,F1CF<C,,C<,++4<4FGFFFFGC2,2<AFCFC7FEECCE7CE?FG*AE>;99@6:<090:5?ECCE89CFE8CF*2:E:@8CC69+++<8EC5*2*@:+<9+;1**2*2*27:A<9<?93+:*<++<9AC*2
@M01751:259:000000000-C669V:1:1101:21521:5213 1:N:0:AGAGTC
CCAGCTACGTCATCCCCACCTTCCTCCGGCTTATCACCGGCGGTTACCTTAAAGTGCCCAACTAAATGATGGCAACTAAGGTCGAGGGTTGCGCTCGTTGCGGGACTTAACCCAACATCTCACGACACGAGCTGACGACAGCCATGCAGCACCTGTGTGCAGGTCCCCGAAGGGAAGAAATATGTCTCCAGAAGTCGTCCTGCCATGTCAAACGCTGGTAAGGTTCTGCGCGTTGCTTTGAATTAAACCACATGCCCCACCGCTTGTGCAGGCCCCCGTCAATTCATTTGAGTTTTAACCT
+
CCCCCGGGGGGGGGGGGGGGFGGGGGGGGGGGGFCFEGG@FGGGGGGFF9CFGGGGGGGGGGGGGGGGGGGGGGGGGGGGGGGGGGGGGGGGGGGGGGGGGGDGGGGGGDFFAFGGGGGGGGGFGGG:CFGGGGGGDGEEGFGGGGGGFGGGFEDGFFGGGGG<<FGGGGDEGGCC:FFGB,,??CFGGFFGF?CGGGGGGGGGGG7FCFGGGGGGGEGFFFFE@:CEGDCEEGCE7<++2CECGGF+8@8CE<E+*;?>C8EEECF+<A9=EEE=EG5C*CF9+<C<C+<8E?FGGCFG7
@M01751:259:000000000-C669V:1:1101:17651:5262 1:N:0:AGAGTC
TGGCTAAACAGGATTAGATACCCCTGGTAGTCCACGCCGTAAACGATGTCGACTTGGAGGTTGTTCCCTTGAGGAGTGGCTTCCGGAGCTAACGCGTTAAGTCGACCGCCTGGGGAGTACGGCCGCAAGGTTAAAACTCAAATGAATTGACGGGGGCCCGCACAAGCGGTGGAGCATGTGGTTTAATTCGATGCAACGCGAAGAACCTTACCTACTCTTGACATCCACGGAATTCGGCAGAGATGCCTTAGTGCCTTCGGGAACCGTGAGACAGGTGCTGCATGGCTGTCGTCAGCTCGTG
+
CCCCCGGGGGGGGGGGGGGGGGGGGGGGGGGGGGGGGGGGGGGGGGGGGGGGGGGGGGGGGGGGGGFGGGGGGGGGGGGGGGGGGGGGGFGGGGGGGFGGFGGGGGGGGGGGGGGGGGGGGGGGGGGGGGGGGGGGGFGGGGGGGGGGGGGGGGGGGCGGGEC7FGGGGGGGGGGGGGGGGGGGGGFGFGGGGGGFGGGGGGGGGGGGG93CFGGGFGG:CGGGGGGGGGGGFFGFCGGGGDGGGGGGGGGGGGGGGGGGGGGGGGG=5E?FGFGGDFFFFGGCFFG>FGGGGGGGCF<C<
@M01751:259:000000000-C669V:1:1101:18849:5288 1:N:0:AGAGTC
TGGCTAAACAGGATTAGATACCCTGGTAGTCCACGCCCTAAACGATGATAACTCGATGTTAGCGATATACAGTTAGCGTCTTAGCGAAAGCGTTAAGTTATCCACCTGGGGAGTACGCCCGCAAGGGTGAAACTCAAAGGAATTGACGGGGGCCCGCACAAGCGGAGGAGCATGTGGTTTAATTCGATGATACGCGAGGAACCTTACCCGGGCTTGAAAGTTACTGAATGATCTAGAGATAGATCAGTCCTTCGGGACAGGAAACTAGGTGCTGCATGGCTGTCGTCAGCTCGTGCCGTGG
+
CCCCCGGGGGGGGGGGGGGGGGGGGGGGGGGGGGGGGGGGGGGGGGGGGGGGGGGGGGGGGGGG>EEGGGGGGGGGGGGGGGGGGGGGGGGGGGGGGGGGGGGGGGGGGGGGGGGGGGGGGGGGGGGGGGGGGFGGGGFGGGGGGGGGGGGGGGGGGGGGGGGGGGGGGGGGGGGGGFFGGGGGGGGGGGGGFGGDCGGGGGGGGGFGFEEDGGGGGGGGGGGGGGGGGGGGGGGGGGGGGGGCCGGGGFGGGGGGGGGGGGGGGGGG?FFGGGGGGGGGGGGGGGGGCFFFEGGGGGGG)
@M01751:259:000000000-C669V:1:1101:13963:5303 1:N:0:AGAGTC
CCAGCTACGTCATCCCCACCTTCCTCCGGTTTATCACCGGCAGTCTCCTTTGAGTTCCCGACCGAATCGCTGGCAACAAAGGATAAGGGTTGCGCTCGTTGCGGGACTTAACCCAACATTTCACAACACGAGCTGACGACAGCCATGCAGCACCTGTCTCACGGTTCCCGAAGGCACTAAGGCATCTCTGCCGAATTCCGTGGATGTCAAGAGTAGGTAAGGTTCTTCGCGTTGCATCGAATTAAACCACATGCTCAACCGCTTGTGCGGGACCCCGTCAATTCATTTGAGTTTTAACCTT
+
CCCCCGGGGFGGGGDGGFFGGGGGGGGGGGGGGGCGGECFGGGEA<FGFFGFAEFGGGFGGEGGFCB@EGGBFGFGFGGGGGGGGGFGFEF:4@CEGGGF?EE@FCEFFCFGF8CEEGGGGGGGGGGGGGEEGGGFGGGGC:FCFGFFFGGGFFFDGGGGGGGGG*>FGGG7B@@:CFBC7CGFFGCCCCF9FECCCFFGFCEGGGGCFACCFG:FEGFGGGDFF:EC88EGG5A@C@EG@CF?FF+;CFGGG6FE++A;*:CCCFF7C:5*:E=EG5CE*A+0+:CFGC8@FCE9++2?C
@M01751:259:000000000-C669V:1:1101:13181:5312 1:N:0:AGAGTC
TGGCTAAACAGGATTAGATACCCTGGTAGTCCACGCCGTAAACGATGATAACTAGCTGTCCGGGCACTTGGTGCTTGGGTGGCGCAGCTAACGCATTAAGTTATCCGCCTGGGGAGTACGGCCGCAAGGTTAAAACTCAAAGGAATTGACGGGGGCCTGCACAAGCGGTGGAGCATGTGGTTTAATTCGAAGCAACGCGCAGAACCTTACCAGCGTTTGACATGTCCGGACGACTTCCAGAGATGGATTTCTTCCCTTCGGGGACTGGAACACAGGTGCTGCATGGCTGTCGTCAGCTCGT
+
CCCCCGGGGGFGCFGGFGGGGGGGGGGGGGGGGGGDFGGGGGGGGGGGGGGGGGGGGGGGFGGGGGGGGGGGGGGGFCFGCFEEEGCDGGGGGGGGGGGGGGGGGGGGGGGGGGGGGGGGGGGGGGGGGGGFFGGFFGGGGGGGGGGDGEEEGGGGGG7FFFGFG>FGGGGFFFF@FFFFFCFGGCFGGEDGGGGGGGGEGEGFGEGGGG8?8EEE>:>CFGGGG9CGC5EGGGGGFFFF7EGFGFCF?FGFGGGGEG;88CE5:=FGGGC@88CDGG?FFGGGGG8F=FGFFGFEFFCD/
@M01751:259:000000000-C669V:1:1101:18576:5490 1:N:0:AGAGTC
TGGCTAAACAGGATTAGATACCCTGGTAGTCCACGCCCTAAACGATGATAACTCGATGTTAGCGATATACAGTTAGCGTCTTAGCGAAAGCGTTAAGTTATCCACCTGGGGAGTACGCCCGCAAGGGTGAAACTCAAAGGAATTGACGGGGGCCCGCACAAGCGGAGGAGCATGTGGTTTAATTCGATGATACGCGAGGAACCTTACCCGGGCTTGAAAGTTACTGAATGATCTAGAGATAGATCAGTCCTTCGGGACAGGAAACTAGGTGCTGCATGGCCGTCGTCAGATCGTGCCGTGG
+
CCCCCFGGGGCFFFGFFFGFEGGFGGGGGGFDFCC@FEFFFEGEGCFFGGGFCFGCFGGGG9FG@EF@DFGGFDFGDGGFGGGGGGGGGCGGGG:DFGGGGFG9FF<CFCEGGFGFGCG>FE+CGGCGGFGFGGEFEFGFGGGGGGGDGCCC<<BFGGGGGFGEGDEG<*<7:FBFGCEFCCF;;CCCFFDFCCEC:FGFFGFGGDCF,C8EEEF*0AF9<FGFFCFFECE7+++<+2AFEFGGGFDCCGEFCFGG5C**AC8EG9+<+33<C7@CGFF56:E5C?CF52+2:CEE7E7<)
@M01751:259:000000000-C669V:1:1101:17544:5598 1:N:0:AGAGTC
TGGCTAAACCGGATTAGATACCCTGGTAGTCCACGCCGTAAACGATGTCAACTAGCCGTTGGAATCCTTGAGATTTTAGTGGCGAAGCTAACGCATTAAGTTGACCGCCTGGGGAGTACGGCCGCAAGGTTAAAACTCAAATGAATTGACGGGGGCCCGCACAAGCGGTGGAGCATGTGGTTTAATTCGATGCAACGCGAAGAACCTTACATACTCTTGTCATCCAGAGAACTTTCCAGAGATGGATTGGTGCCTTCGGGAACTCTGACATAGGTGCTGCATGGTTGGCGTCAGCTCGTGT
+
@@CCCFEDCFCCEGGGGGGGDF@FGGGG9ECCEGGGFCEGDFGGGGGG@<EC<ECCE:FFGGFGGGGGC@FG8CEEGGG<CF@F+>@@FFCFGEG,,CCFGGCCEGEF7FF+==BCFF?FFCFE:==CGFGFFGEGGFFGD,A><FD9FGDG7F<F**>FCGGCEFG>=FEFFGGGF=F:<FA:FG@B@F9<*<F,1<::/:;C6C:CE++3:+:EDCC+<CC+0<CEFFFGGF++<<EC8A7@?FFFC6C5FE79+;5?C8*+<<0<+++2+8<6<E9++<+:<7**+**:C:6?EECF/
@M01751:259:000000000-C669V:1:1101:3897:5707 1:N:0:AGAGTC
CCAGCTACGTCATCCCCACCTTCCTCCGGTTTGTCACCGGCAGTCTCCTTAGAGTGCCCACCATAACGTGCTGGTAACTAAGGACAAGGGTTGCGCTCGTTACGGGACTTAAACCAACATCCCACGACACGAGCTGACTACAGCCATGCAGCACCTGTGTACGAGTTCCCGAATGCAACAATCCATCTCTGGAAAGTTCTCTTCATATCAACGCCTGGTAAGGTTCTTCGCGTAGCATCAAATTAAACAAAAGTCTCCACCACTTGTGCGGGCCCCCATCAACTCCTTTGAGCTTTACCAT
+
@CC-B<FFEFFFACCEGG7FEEFGF9FG7CFFB<6EFGEFCF7EFGGGGGF9FFGF<CEFDBC<EF8:E7FD<,9CFFCFF,9CFGGFFFG?EFGDB::849??FEEG,?,F,5AF7FG,?,,9B@FGGC:F=C+:=A,CFF=8=<F,8<<FGFGF,B38,3++8@><AE<F**7>D,7CC::FGFF9D<<<,?DFFE;3@F,?B;,,,@;,4*1<**?;BC,<C,+BC7B7F***;?B,?2525+2?5****339:CG>;*/<++++2;**2*/7:**2<+*+++0<+3<*+3++++***
@M01751:259:000000000-C669V:1:1101:17437:5740 1:N:0:AGAGTC
TGGCTAAACCGGATTAGATACCCTGGTAGTCCACGCCGTAAACGATGATAACTAGCTGTCCGGGGACTTGGTCTTTGGGTGGCGCAGCTAACGCATTAAGTTATCCGCCTGGGGAGTACGGTCGCAAGATTAAAACTCAAAGGAATTGACGGGGGCCCGCACAAGCGGCGGAGCATGCGGATTAATTCGATGCAACGCGAAGAACCTTACCAAGGCTTGACATACACCGGAATCGGCCAGAGATGGTCGCGTCTTCGGACTGGTGTACAGGTGGTGCATGGTTGTCGTCAGCTCGTGTCGT
+
CCCCCGGGGGGGGGGGGGGGGGGGGGGGGGGGGFGGGGGGGGGGGGGGGGGGGGGFGGGGGGGGGGGGGGGGGEGGGGGGGGGGGGGGGGGGGGGGGGGGGGGGGGGGGGGGGGGGGGGGGGGGGGGGGGGFFGGGGGGGGGGGGGGGGGGGGGGGGGGGGGGGGGGGGGGGGGGFGGGGGGGGFGGGGGGGGGGFGGGGGGGFFGGGGGGGCFGGFGGGGGGGGGGFGGGGGGGGGGGGFFGCGGGGDGGGGGGGFG5>8@FGFGGGGGGG?EGGGCGGGFGGG<CGD>EF7CEEGGGG5
@M01751:259:000000000-C669V:1:1101:11392:5865 1:N:0:AGAGTC
TGGCTAAACAGGATTAGATACCCTGGTAGTCCACCCCGTAAACGTTGGGAACTAGTTGTGGGGTCCATTCCACGGATTCCGTGACGCAGCTAACGCATTAAGTTCCCCGCCTGGGGAGTACGGCCGCAAGGCTAAAACTCAAAGGAATTGACGGGGACCCCAACAAGCGGCGGAGAATGCGGATTATTTCGATGCAACGCGAAGAACCTTACCAAGGCTTGACATATAGAGGAAACGTCTGGAAAAAGTCGCCCCGCAAGGTCTCTATACAGGTGGTGCATGGTTGTCGTCAGCTAGTGTG
+
CCCCCGGGGGGGGGGGGGGGGGGGGGGGGGGGGGGGGGGGGGGGGGGGGGGGGGGGGGGGGGGGGGGGGGGGGGGGGGGGGGFGGGGGGGGGGFDGGFGGGGGGGGGGGGGGGGGDC+8=,F7F:+@B+@B@,FFG,5,,5F<F?F,B,,B<FGG>7FF7+*38D>,3@>:F****4<,<F<*<<F,?2<+*>21C<C771?**;CG*0038+<8C*2AFEGF9<0<<+0<*;FCC8**2;*<C7*1/<<8EC588:E8C;C799030++3<;+<5:*<60<=CF8;+*;/;5+++0<::*
@M01751:259:000000000-C669V:1:1101:20443:5927 1:N:0:AGAGTC
CCAGCTACGTCATCCCCACCTTCCTCCAGTTTATCACTGGCAGTCTCCTTTGAGTTCCCGGCCTAACCGCTGGCAACAAAGGATAAGGGTTGCGCTCGTTGCGGGACTTAACCCAACATTTCACAACACGAGCTGACGACAGCCATGCAGCACCTGTCTCACAGTTCCCGAAGGCACTAAGGCATCTCTGCCGAATTCCGTGGATGTCAAGGCCAGGTAAGGTTCTTCGCGTTGCATCGAATTAAACCACATGCTCCACCGCTTGTGCGGGCCCCCGTCAATTCATTTGAGTTTTAACCTT
+
CCCCCGGGGGGGGGGGGGGGGGGGGGGGGGGGGGGGGGGGGGGGGGGGGGGGGGGGGGGEGGGGGGGGGGGGGGGFGGGGGGGDGGGFGGGGGGGEGGGGGGGGGGGGGGGGGGGGGGGGGGGCFGGGGGGDGGGGGGDGGGGGGGGGGGGGGGGGGGGGGGGGGGGGGGGGGGGGGGGGGGGGGGFGGGGGGGGGGGGGGGGGGFGGCFGFFC:FFGGGGGFE?CFGGGGGGCFGGFBFFGGGGGGGGGGGFGGGGGGG>EEGGGFGG=EEGGGEGEGGGGFCFGDF?9FFGGGFGGGGG
@M01751:259:000000000-C669V:1:1101:23205:5931 1:N:0:AGAGTC
CCAGCTACGTCATCCCCACCTTCCTCCGGTTTATCACCGGCAGTCTCCTTTGAGTTCCCGACCGAATCGCTGGCAACAAAGGATAAGGGTTGCGCTCGTTGCGGGACTTAACCCAACATTTCACAACACGAGCTGACGACAGCCATGCAGCACCTGTCTCACGGTTCCCGAAGGCACTAAGGCATCTCTGCCGAATTCCGTGGATGTCAAGAGTAGGTAAGGTTCTTCGCGTTGCATCGAATTAAACCACATGCTCCACCGCTTGTGCGGGCCCCCGTCAATTCATTTGAGTTTTAACCTT
+
CCCCCGGGGGGGGGGGGGGGGGGGGGGGGGGGGGGGGGGGGGGGGGGGGGGGGGGGGGGGGGGGGGGGGGGGGGGGGGGGGGGGGGGGGGGGGGGGGGGGGGGGGGGGGGGGGGGGGGGGGGGGGGGGGDGGGGGGGGGGGGGGGGGGGFGGGGGGGGGGGGGGGGGGGGGGCEGGGGGGF:FFGGGGGGDFGGEFGFFFGGDGGGGGGGGGGGGGGGGGGGGGGGGGGGGGG*8C@CEGGGGGGGGFGGGG?FCGGGGGGGGGCG8FGGGGGG:EEEEEGGGGGCFGE<CFFFFF6+:DD
@M01751:259:000000000-C669V:1:1101:11687:6007 1:N:0:AGAGTC
CCAGCTACGTCATCCCCACCTTCCTCCGGTTTGTCACCGGCAGTCTCCTTAGAGTGCCCACCATAACGTGCTGGTAACTAAGGACAAGGGTTGCGCTCGTTACGGGACTTAACCCAACATCTCACGACACGAGCTGACGACAGCCATGCAGCACCTGTGTCTGAGTTCCCGAAGGCACCAATCCATCTCTGGAAAGTTCTCAGCATGTCAAGGCCAGGTAAGGTTCTTCGCGTTGCTTCGAATTAAACCACATGCTCCACCGCTTGTGCGGGCCCCCGTCAATTAATTTGAGTTTTAACCT
+
CCCCCGGGGGGGGGGGGGGGGGGGGGGGGGGGGGGGGGGGGGGGGGGGGGGGGGGGGGGGGGGGGGGGGGGGGGGGGGGGGGGGGGGGGGGGGGGGGGGGGGGGGGGGGGGGGGGGGGGGGEGGGGGGGGGGGGGGGGGGGGGGGGFGGGFGGGGGFFGGGGGGGGGFGGGGGGGG:FGGGGGGGGGEGCE:FGFGGGGGGGGGGFFGGGGGGGGGGFGGGGGGGGGGFFGGGGGGGGG7FCFGFGGGGGGGGFGG?CFGGGG=EFGDGDEGG8CGGGGGEGGC++<CE?C*0<EF7CGC7
@M01751:259:000000000-C669V:1:1101:6556:6100 1:N:0:AGAGTC
CCAGCTACGTCATCCCCACCTTCCTCCGGTTTGTCACCGGCAGTCTCCTTAGAGTGCCCACCATAACGTGCTGGTAACTAAGGACAAGGGTTGCGCTCGTTACGGGACTTAACCCAACATCTCACGACACGAGCTGACGACAGCCATGCAGCACCTGTGTCAGAGTTCCCGAAGGCACCAATCCATCTCTGGAAAGTTCTCTGCATGTCAAGGCCTGGTAAGGTTCTTCGCGTTGCTTCGAATTAAACCACATGCTCCACCGCTTGTGCGGGCCCCCGTCAATTCATTTGAGTTTTAACCT
+
CCCCCGGGGGGGGGGGGGGGGGGGGGGGGGGGGGGFGGGGGGGGGGGGGGGGFGGGGGGGGGGGGGGGGFGGGGGGGGGGGGGGGGGGGGGGGGGGCFGGGFGGGGGGFFFGGGGGGGGGGGGGGGGGGGGGGGGFGGDGGGGGGGFGGGGF8DGGGGGGGGGGGGGGGGGGGGGGGFGG>FCFDGGFGGFG9DFFGF9FFG?BCGGGFCF:FDFFGGGEGGGGGFGB5;CEGE:EGGFFF+BFGGGGGGFGF+<EFG6;FEGGC*;+<CG5CG5EEGGGGDFEFGGGGG95?FEGGDFC7
@M01751:259:000000000-C669V:1:1101:5320:6141 1:N:0:AGAGTC
TGGCTAAACCGGATTAGATACCCTGGTAGTCCACGCCGTAAACGATGTCGACTTGGAGGCTGTTCCCCTGAGGAGTGGCTTCCGGAGCTAACGCGTTAAGTCGACCGCCTGGGGAGTACGGCCGCAAGGTTAAAACTCAAATGAATTGACGGGGGCCCGCACAAGCGGTGGAGCATGTGGTTTAATTCGATGCAACGCGAAGAACCTTACCTGGCCTTGACATCCAGAGAACTTCGCAGAGATGCTTCGGTGCCTTCGGGAACTCTGAGACAGGTGCTGCATGGCTGTCGTCAGCTCGTGT
+
CCCCCGGGGGGGGGGGGGGGGGGGGGGGFGGGGGGGGGEGGGGGGGGGGGGGGGGCGGGGFGGGGGGGGGGGGFGGFGC@GFGGD@7FFFGGGGGGGGGGGF7FFGGGGGGGGGGGGGFEGEGDGGDGGGGFGGFFGGGFGGGGGGGFGGGGEGGGBFGGCFGGGGGGGGGFFGGGGGGGGGGFGGEFGGGGGG?FEEEEC51CFGGCFGGGGGGDFFE9FG++;CFCFFGFGE+;EED8CG7:CF7<E=GC:FFF68C:CEG69<79C?CCFFFGGG7FCG7C5C*298**/:6<C55*/
@M01751:259:000000000-C669V:1:1101:22632:6192 1:N:0:AGAGTC
TGGCTAAACAGGATTAGATACCCTGGTAGTCCACGCCGTAAACGATGATAACTAGCTGTCCGGGGACATGGTCTTTGGGTGGCGCAGCTAACGCATTAAGTTATCCGCCTGGGGAGTACGGCCGCAAGGTTAAAACTCAAAGGAATTGACGGGGGCCTGCACAAGCGGTGGAGCATGTGGTTTAATTCGAAGCAACGCGCAGAACCTTACCAGCGTTTGACATGTCCGGACGATTCCCAGAGATGGGTCTCTTCCCTTCGGGGACTGGAACACAGGTGCTGCATGGTTGTCGTCAGCTCGG
+
CCCCCFGGGGGDFGGGGGGGGGGFEFGDGC<DFEGGDFFGGGGG@<FEGEEGGGGGGGFEFEEECEF7AFCEFDFGGFGGDDECGGGGGGGGGGEGGGCFGGGGGGGGGGFGGGGGGGGGGFFFGGGGGGGGGCGGCGGCDGGFGGFGGGGGGGGGEGFGGGGGFFDG<<FFFDFGFACFFGFG?CCFCFGGGGGFGGGG>:>F@FGGGGGEFGG8EEG<FGGFFFFECEGEECFGGFFGFFE7:AC888C+:<EFFF*:*:8:E=FFGC@FG58/26+2<F3AFG+0:CFE5CCGCC<D)
@M01751:259:000000000-C669V:1:1101:5760:6247 1:N:0:AGAGTC
CCAGCTACGTCATCCCCACCTTCCTCCGGTTTGTCACCGGCAGTCTCCTTAGAGTGCCCACCATAACGTGCTGGTAACTAAGGACAAGGGTTGCGCTCGTTACGGGACTTAACCCAACATCTAACGACACGAGCTGACGACAGCCATGCAGCACCTGTGTCAGAGTTCCCGAAGGCACCAATCCATCCCTGGAAAGTTCTCTGCATGTAAAGGCCTGGTAAGGTTCTTCGCGTTGATTCGAATTAAACCACCTGCTCCACCGCTTGTACGGGCCCCCGACCATTCATTTGAGTTTTAACCT
+
CCC<CAGG7FGCG,FEDFFEFCDEAF<E7BF-@FDEF<BF7+@CEEFECGGGGFGCEGF8BFGFA<D7FFGCEGGDGGGFF8FFCFGFFCFEC=C@=?C+CFCCGEFGGC,?FF?F@FGCG,,9,?C+@F?>4:@DG@7F=BCFFGF<<=D,><=F8FDG9D9>CFAC,>>C73CDFGGF:BFGDFF7F<FFG7,:;@9FF9,<FFCF<;<F?,C7:CC@CFF,<?9@<7***4**2+?E9B@C99AEG8F**<8++<+*2*::*C8<:ECE5??585*8*23<+++00<FG<?A+<<>:C
@M01751:259:000000000-C669V:1:1101:4964:6282 1:N:0:AGAGTC
CCAGCTACGTCATCCCCACCTTCCTCCGGTTTGTCACCGGCAGTCTCCCTAGAGTGCCCAACTGAATGCTGGCAACTAAGGATAGGGGTTGCGCTCGTTGCGGGACTTAACCCAACATCTCACGACACGAGCTGACGACAACCATGCACCACCTGTACACCGACCACAAGGGGGCGACCATCTCTGGCCGTTTCCGGTGTATGTCAAGCCTTGGTAAGGTTCTTCGCGTTGCATCGAATTAATCCGCATGCTCCGCCGCTTGTGCGGGCCCCCGTCAATTCCTTTGAGTTTTAGCCTTGCG
+
CCCCCGGGGGGGGGFGGGGGGGGGGGGGGGGGGGGGGGDFDGGGGGGGGGGFGGGGGGGGGGGGGGGGGGGGGGAFGGGGGGGGGGDGGGGGGGGGGGGGDGD7@FEGGEGFFGGGGGGGGGGGGGGGGGGGGGGGGGGEGGEGGFGGGGGGGGGGGGGGG@FGCGCC7CEGG7@BGFFGFFCGG:FGG7<FGGGEGGGEGGGGGGG?EF?EGCGG?0CEG<FGC;EEGGGGGGE>C8AC79CCGEFGGGG+AFD*;EG5EFGFG=EGGGDGGGGGC5:7:AFFGD+;EEGGGF77CG*><
@M01751:259:000000000-C669V:1:1101:8001:6289 1:N:0:AGAGTC
TGGCTAAACAGGATTAGATACCCTGGTAGTCCACGCCGTAAACGATGTCAACTAGCCGTTGGGATCCTTGAGATCTTAGTGGCGCGGCTAACGCATTAAGTTGACCGCCTGGGGAGTACGGCCGCAAGGTTAAAACTCAAATGAATTGACGGGGGCCCGCACAAGCGGTGGAGCATGTGGTTTAATTCGAAGCAACGCGAAGAACCTTACCTGGCCTTGACATGCTGAGAACTTTCCAGAGATGGATTGGTGCCTTCGGGAACTCAGACACAGGTGCTGCATGGCTGTCGTCAGCTCGTGT
+
CCCCCGGGGGGGGGGGGGGGGGGGGGGGGGGGGGGGGGGGGGGGGGGGGGGGGGGGGGGGGGGGGGGGGGGGGFGGGGGGGGGGG+CFGGGGGGGGGGGGGGGGGGGGGGGGGGGGGGGGGGGGGGGGGGGGGGGGGGGGGGGGGGGGGGGGGGGGGGGGGGGGGGGGGGGGGGGGGGGGGGGGGGGGGGGGGG:FGGGEGGGGGGGGGGGGGGGGGGGGGGGCGGFCF@FGGGGFGGGGGGGGGFGGCGGFFGGGGGGGGEGFEGGGGGFDEFGFFGGFGGGGGFGGGGGGGGFGGGGG7
@M01751:259:000000000-C669V:1:1101:15462:6372 1:N:0:AGAGTC
TGGCTAAACCGGATTAGATACCCTGGTAGTCCACGCCGTAAACGATGTCGACTTGGAGGTTGTTCCCTTGAGGAGTGGCTTCCGGAGCTAACGCGTTAAGTCGACCGCCTGGGGAGTACGGCCGCAAGGTTAAAACTCAAATGAATTGACGGGGGCCCGCACAAGCGGTGGAGCATGTGGTTTAATTCGATGCAACGCGAAGAACCTTACCTACTCTTGACATCCAGAGAACTTTCCAGAGATGGATTGGTGCCTTCGGGAACTCTGAGACAGGTGCTGCATGGCTGTCGTCAGCTCGTGT
+
CCCCCGGGGGGGGGGGGGGGGGGGGGGGGGGGGGGGGGGGGGGGGGGGGGGGGGGGGGGGGGGGGGGGGGFGFGGGGDDGGGGGGGGGGFGGGGGGGGGGGGEDGGCGGGGGGGGGGGGGGGGGGGGGGGGGGGGGGGGGGGGGGGGGGGGEGGGEGFFDCFDGGDG>CGGGGGFFCAFFGGFGGGGGGGGFC<FFGGGGGGGGGGGGGGGGGG+0<EEFGGG?FGFGGGGGGGGFG99<CGEFGCFFFGGGGGGGFGGGCEFGGFFGC@C6@FGCGGGGG?FFFCCCFF8@5=?:?EGD7
@M01751:259:000000000-C669V:1:1101:16369:6375 1:N:0:AGAGTC
CCAGCTACGTCATCCCCACCTTCCTCCGGTTTGTCACCGGCAGTCACTCTAGAGTGCCCACCCGAGGTGCTGGCAACTAAAGTCAAGGGTTGCGCTCGTTGCGGGACTTAACCCAACATCTCACGACACGAGCTGACGACAACCATGCACCACCTGTCACTTCTGCCCCGAAGGGAAAGACTATCTCTAGTCCGGTCAGAAGGATGTCAAGACTTGGTAAGGTTCTTCGCGTTGCTTCGAATTAAACCACATACTCCACTGCTTGTGCGGGTCCCCGTCAATTCCTTTGAGTTTCAGTCTT
+
CCCCCGGGGGGGGGGGGGGGGGGGGGGGGGGGGGGFGGGGGGGGGGGGFFGGGGGGGGGGGGGGGGGGGGGGGGGGGGGGGFFGGGGGGGGGGGGGGGGGGGGGGGGGGGGGGGGGGGGGGGGGGGGGGGGGGGGGGGGGGGGGGGGGGGGGGGGGGGGGGGGGGGGGGG<:FGGEG@FGGGGGG9AFCGFGGGGGGGGFGFGCFGGGGGGGGGGGGGGGGGFGFGGGGEGGGGGGGGGGGGGGGGGG5EGGGDGGGGGGGGGGGG6CCEGGGCGGGGGGG<F?FGGGCFFGGGGEFFCDG
@M01751:259:000000000-C669V:1:1101:5546:6383 1:N:0:AGAGTC
CCAGCTACGTCATCCCCACCTTCCTCCGGTTTATCACCGGCAGTCTCCTTTGAGTTCCCGACCGAATCGCTGGCAACAAAGGATAAGGGTTGCGCTCGTTGCGGGACTTAACCCAACATTTCACAACACGAGCTGACGACAGCCATGCAGCACCTGTCTCACGGTTCCCGAAGGCACTAAGGCATCTCTGCCGAATTCCGTGGATGTCAAGAGTAGGTAAGGTTCTTCGCGTTGCATCGAATTAAACCACATGCTCCACCGCTTGTGCGGGCCCCCGTCAATTCATTTGAGTTTTAACCTT
+
CCCCCGGGGGGGGGGGGGGGGGGGGGGGGGGGGGGGGGGGGGGGGFGGGGGGGGGGGGGGGGGGGGGGGGGGGGGGGGGGGGGGGGGGGGGGGGGGGGGGGGGGGGGGGGGGGGGGGGGGGGGGGGGGGGGGGGGGGGGGGGGGGGGGGFGGGGGGGGEFGGGGFGGGGGGGGGGGGGG7:FGGGF<FGGFGGGGGGGGFGGGGGGGFGGGGGGGFFFFF9FGGGGGFCCEEGEEGGGGGG?CFEGF88FGGC++:A6EGCCCGGGFFEGGDECGEDCE==FGGFFFGG?FEFGGG7CGGD
@M01751:259:000000000-C669V:1:1101:5094:6448 1:N:0:AGAGTC
CCAGCTACGTCATCCCCACCTTCCTCCGGTTTGTCACCGGCAGTCTCCTTAGAGTGCCCACCATAACGTGCTGGTAACTAAGGACAAGGGTTGCGCTCGTTACGGGACTTAACCCAACATCTCACGACACGAGCTGACGACAGCCATGCAGCACCTGTGTCAGAGTTCCCGAAGGCACCAATCCATCTCTGGAAAGTTCTCTGCATGTCAAGGCCTGGTAAGGTTCTTCGCGTTGCTTCGAATTAAACCACATGCTCCACCGCTTGTGCGGGCCCCCGTCAATTCATTTGAGTTTTAACCT
+
CCCCCGGGGGGGGGGGGGGGG<FGFGGGGGGGGGGGGGGGGGGGGGGGGGGGGGGFGGGGGGGGGGGGGGGGGGGGGGGGGGGGGGGGGDGGGGGGGGGGFGGGC@EGFFFECFGGGGGFG,,FFFGGEGECGGGGGGGGGGCGFFGECGGGGDFFGGFGGGGGGGFGGGG@EEGGGGGGGGGFFFGAAAFFGCFFF<FFGFCFGGG@FGGG:<3CFFGGGGGGGFFGGGC@FG<CFGFDFGGGGGGGGC@FFFCFG?EFEGG=8;C?F=E5*::>EGGGG5:0+0<C+3+/3CFFGGGFC
@M01751:259:000000000-C669V:1:1101:18226:6486 1:N:0:AGAGTC
TGGCTAAACAGGATTAGATACCCTGGTAGTCCACCCCGTAAACGTTGGGAACTAGTTGTGGGGTCCATTCCACGGATTCCGTGACGCAGCTACCGCATTAAGTTCCCCGCCTGGGGAGTACGGCCGCAAGGCTAAAACTCAAAGGAATTGACGGGGGCCCGCACAAGCGGCGGAGCATGCGGATTAATTCGATGCAACGCGAAGAACCTTACCTACTCTTGACATCCACGGAATTCGGCAGAGATGCCTTAGTGCCTTCGGGAACCGTGAGATAGGTGCTGCATGGCTGTCGTCAGCTCGT
+
CCCCCGGGGGFGGGGGGGGGGGGGGGGGGGFFGGGGGGGGGGGGGGGGGFGGGGFGG9FFGD7@CFEGGGFFEGGCFG<CFFGGGEGGDGGF,CBCCGGGGGGGGGGGDDFDEFGGGDEFFGGGGGGG>EFGGFBFFGGGFGGCFGFGGGGGGGGGGGGECF>F@EGGGCCFC7FEGF9C@EEGECCEGFGGGGGGGGGDEEE586:@8FGGGGDFF0CFGGFC7<CEEGEDECC<C>*:*AC8FCGGGGGGGFFFG?6/CEG=F5:8@;8++2<6CFGFFF+ACE*08AFCC7*:++*/1
@M01751:259:000000000-C669V:1:1101:7502:6488 1:N:0:AGAGTC
CCAGCTACGTCATCCCCACCTTCCTCCGGTTTGTCACCGGCAGTCTCCTTAGAGTGCCCACCATAACGTGCTGGTAACTAAGGACAAGGGTTGCGCTCGTTACGGGACTTAACCCAACATCTCACGACACGAGCTGACGACAGCCATGCAGCACCTGTGTCAGAGTTCCCGAAGGCACCAATCCATCTCTGGAAAGTTCTCTGCATGTCAAGGCCTGGTAAGGTTCTTCGCGTTGCTTCGAATTAAACCACATGCTCCACCGCTTGTGCGGGCCCCCGTCAATTCATTTGAGTTTTAACCT
+
CCCCCGGGGGGGGGGGGGGGGGGGGGGGGGGGGGGGGGGGGGGGGGGGGGGGGGGGGGGGGGGGGGGGGFGGGGGGGGGGGGGGGGGGGCGGCFGGDGGGGGGGGEGGGGGGGGGGGEGGGGGGGDFGGGGGGGGGGGDGGGDGGGGFFGGGGGGGGGFGGGGGGGGGGGGGGFGGGGGGGGGGGGGGGGGFFGGGGBFGGGGGGGFAC9FFGFF?@FFFCFFCFGFGGGGGGG@CCGGGGFCGGGG?EGGGFFGGGG?FGEGGG=F6AC5CEE=5:>:CEEFGFFCFGGFFGGGGGFGFC
@M01751:259:000000000-C669V:1:1101:5170:6570 1:N:0:AGAGTC
TGGCTAAACAGGATTAGATACCCTGGTAGTCCACGCCGTAAACGATGTCGACTTGGAGGTTGTTCCCTTGAGGAGTGGCTTCCGGAGCTAACGCGTTAAGTCGACCGCCTGGGGAGTACGGCCGCAAGGTTAAAACTCAAATGAATTGACGGGGGCCCGCACAAGCGGCGGAGCATGTGGTTTAATTCGATGCAACGCGAAGAACCTTACCTACTCTTGACATCCACGGAATTCGGCAGAGTTGCCTTAGTGCCTTCGGGAACCGTGAGGCAGGTGCTGCATGGCTGTACTCAGCTCGTGT
+
@<<CCFF<ECF,CEFFECEE9FFEFGEC,6,CFDEGG7FGC8C;@CFFA@8FFCFGFGDFD@FFFF9FFGG8@<CEEF,CFFCFFFGGGFFDEDG7FCC<,C?C=@CF+B+4=B:FCFF7>F7+=:C7F,,,3@9FA,CBEGD=FCG@<FCEF+>7FGG>**1<:CFG*44**2:6@CCF8CCC990<@FCFDFG:EGGDC**0*2CE?8CGCD+3ACCCCF7@*0<>EC>E@9;*:CEFG9@9FCF+0<A9:C9CF*:*2/A*1;;@**;***26<0<CFDGG>8?2+++3++<C+*1C*
@M01751:259:000000000-C669V:1:1101:24879:6689 1:N:0:AGAGTC
CCAGCTACGTCATCCCCACCTTCCTCCGGTTTGTCACCGGCAGTCTCCTTAGAGTGCCCACCATAACGTGCTGGTAACAAGGACAAGGGTTGCGCTCGTTACGGGACTTAACCCAACATCTCACGACACGAGCTGACGACAGCCATGCAGCACCTGTGTCTGAGTTCCCGAAGGCACCAATCCATCTCTGGAAAGTTCTCAGCATGTCAAGGCCAGGTAAGGTTCTTCGCGTTGCTTCGAATTAAACCACATGCTCCACCGCTTGTGCGGGCCCCCGTCACTTCATTTGAGTTTTAACCTT
+
CCCCCGGGGGGGGGGGGGGGGGGGGGGDGEGGFGGGGGGGGGGGGFGGGGGGGGGAFGGGGGGGGGGCGGGGGGGGGGGFGGGGFGGGGGGDGGGGGGGGGGGDGGGGGFFGGGGGG@EGGGGGEFGGGGGGGGGGGEEEGEGGDG@GGGFGGGGGGGGGGG9CFGGGGGGGGGGGGGGGCFEFF99;FF7C:<FFGGGFCFGCGGCFF,?:CGGD7FGCGGCCFGFGCEEG7<CF9;8F:CGF9CC?EGFFFFCFGF6C>EGGGGFG8CEGGDEE:EGGDFGGGGGCF7CGGGGGG9CCF
@M01751:259:000000000-C669V:1:1101:14909:6777 1:N:0:AGAGTC
TGGCTAAACAGGATTAGATACCCTGGTAGTCCACGCCCTAAACGATGATAACTCGATGTTAGCGATATACAGTTAGCGTCTTAGCGAAAGCGTTAAGTTATCCACCTGGGGAGTACGCCCGCAAGGGTGAAACTCAAAGGAATTGACGGGGGCCCGCACAAGCGGAGGAGCATGTGGTTTAATTCGATGATACGCGAGGAACCTTACCCGGGCTTGACATGCAGAGAACTTTCCAGAGATGGATTGGTGCCTTCGGGAACTCTGACACAGGTGCTGCATGGCTGTCGTCAGCTCGTGTCGT
+
CCCCCFGGGGGGGGGGGGGGGFFGGGGGGGGGGGGGGGGGGGGGGGGGGGGGGGGGGGGGGGGGGGGGGGGGGGEGGGGGGGGGGGGG>FGEGGGGFGGGGGGGFGGGGGGGGGGGGGGGGGGGGGGGGGGGGGGGGGGGGFFGGGGGGGGGGGEGC@FGGGGGGCGGGGGGFGGGGGGGGGGGGGFGGFGFGGGGEGGGGGGGGGGFGGDGGGGGG8FGGGGGGFGGGGGGGGGGGG8CFCGGGGGGGGGGGGGGG8EGFFG7?9CCEFGG?FGGGCGFCEA58<FGGG*<EFGGGG4C/
@M01751:259:000000000-C669V:1:1101:9003:6783 1:N:0:AGAGTC
TGGCTAAACAGGATTAGATACCCTGGTAGTCCACGCCGTAAACGATGTCGACTTGGAGGTTGTTCCCTTGAGGAGTGGCTTCCGGAGCTAACGCGTTAAGTCGACCGCCTGGGGAGTACGGCCGCAAGGTTAAAACTCAAATGAATTGACGGGGGCCCGCACAAGCGGTGGAGCATGTGGTTTAATTCGATGCAACGCGAAGAACCTTACCTACTCTTGACATCCACGGAATTTGGCAGAGATGCCTTAGTGCCTTCGGGAACCGTGAGACAGGTGCTGCATGGCTGTCGTCAGCTCGTGT
+
CCCCCGGGGGGGGGFGGGGGGGGGGGGGGGGGGFGDGGGGGGGGGGFGGGGGDGGGGGGGGGGGGGGGGGGGGGGGGGDFFGGDGGGGGEGGGGGGGGGFFFGGGGGGGGGGGGGGGGGGGCFGGGGGGBFFGGGGGGFGGGGGGGGGGGGGGGGGGGGGCFGGGGDGF@FGFG@CGCCGGFFCEGGFGGGGGGFGGGEEECCFGGGGGGGCFGCC?ECGGFGGGGGGG5EGGG9CFGGGGGGGGGGGG7CFCGGGGGGGD8CFGC=8E9E*AGC6@FGGGFGFFG5C?*;EC=7<?5DD7
@M01751:259:000000000-C669V:1:1101:4791:6849 1:N:0:AGAGTC
TGGCTAAACAGGATTAGATACCCTGGTAGTCCACGCCGTAAACGATGTCAACTAGCCGTTGGAATCCTTGAGATTTTAGTGGCGCAGCTAACGCATTAAGTTGACCGCCTGGGGAGTACGGCCGCAAGGTTAAAACTCAAATGAATTGACGGGGGCCCGCACAAGCGGTGGAGCATGTGGTTTAATTCGAAGCAACGCGAAGAACCTTACCAGGCCTTGACATGCAGAGAACTTTCCAGAGATGGATTGGTGCCTTCGGGAACTCTGACACAGGTGCTGCATGGCTGTCGTCAGCTCGTGT
+
CCCCCGGGGGGGGGGGGGGGGGGGGGGGFGGGGGGGGGGGGGGGGGGGGGGGGGGGGGGGGGGGGGGGGGGGGGGGFGGGGGGGGGGGGGGGGGGGGGGGGGGGGGGGGGGGGGGGGFGGGGGGGGGGGFFGGGGGGGGGGGGGGGG9BFEGEG>CGGGGGGGGGGEG:CCFGGGGGFAFFFGGGFGFEGGGGGGGGGGGGGGGGGGGGG?FGEGGGGG7CEFFGGGFF*CCGGGFGGGFFCFGGGGGGDFGGGGGGGGGE>FGDFGGGCC*/8CFDFGGGF7CFCEGFCFFGGGGFEDG5
@M01751:259:000000000-C669V:1:1101:18621:6921 1:N:0:AGAGTC
CCAGCTACGTCATCCCCACCTTCCTCCGGTTTATCACCGGCAGTCTCCTTTGAGTTCCCGACCGAATCGCTGGCAACAAAGGATAAGGGTTGCGCTCGTTGCGGGACTTAACCCAACATTTCACAACACGAGCTGACGACAGCCATGCAGCACCTGTCTCACGGTTCCCGAAGGCACTAAGGCATCTCTGCCGAATTCCGTGGATGTCAAGAGTAGGTAAGGTTCTTCGCGTTGCATCGAATTAAACCACATGCTCCACCGCTTGTGCGGGCCCCCGTCAATTCATTTGAGTTTTAACCTT
+
CCCCCGGGGGGGGGGGGGGGGGGGGGGGGGGGGGGGGGGGGGGGGGGGGGGGGGGGGGGGGGGGGFGGGGGGGGGGGGGGGGGGGGGFGGGGGGGEGGGGGGGGGGGGGGGGGGGGGGGGGGGGGGGGGGGGGGGGFFGGGGGGGGGGGGGGGGEGGGAFFGGGFGDGGGGGGGGGGGGGGGGGGGGFGGGGGGGGGGGGGDGGGGGGGGGGGGGCGGGGGGFG?FFFCGE8C:EGGGGG?CEGGGGCGGGGGF9CGDEGGGGEDF?FGDGGGGGCEEG=EFGGGGGGFFFGGEGGFCCFG
@M01751:259:000000000-C669V:1:1101:8337:6927 1:N:0:AGAGTC
TGGCTAAACAGGATTAGATCCCCTGGTAGTCCACGCCGTAAACGATGTCAACTAGCCGTTGGAATCCTTGAGATTTTAGTGGCGCAGCTAACGCATTAAGTTGACCGCCTGGGGAGTACGGCCGCAAGGTTAAAACTCAAATGAATTGACGGGGGCCCGCACAAGCGGTGGAGCATGTGGTTTAATTCGAAGCAACGCGAAGAACCTTACCAGGCCTTGACATGCAGAGAACTTTCCAGAGATGGATTGGTACCTTCGGGAACTCTGACACAGGTGCTGCATGGCTGTCGTCAGCTCGTGT
+
CCCCCGGGGGGGGGGGGGGGGGGGGGGGGGGFDFGGGGGGGGGGGGGGGGGGGGGGGGGGGGGGGGGGGGGGGGGGGGGGGGGGGGGGGGGGGGGGGGGGGGFGGGGGGGGGGGGGGGGGGGGEGGGGGGGGGGGGGGGGGGGG9FFGGGGGGGGGGGGGDFGGGGGGGGG>FGGCGFGGGFGGGGGGGGGGGCEGGGGGGGGCGGFGGGGGGGGGGDGGGFFGGGGGGFGGGGGGGGFGG>FGGGGGGGGFEFGGGCGGGDGGFGFGEDG8C5E?@CEFFFFEEFEFFGGGCEFCGGC59
@M01751:259:000000000-C669V:1:1101:26074:6930 1:N:0:AGAGTC
CCAGCTACGTCATCCCCACCTTCCTCCGGTTTATCACCGGCAGTCTCCTTTGAGTTCCCGGCATCACCCGCTGGCAACAAAGGATAAGGGTTGCGCTCGTTGCGGGACTTAACCCAACATTTCACAACACGAGCTGACGACAGCCATGCAGCACCTGTCTCACGGTTCCCGAAGGCACTAAGGCATCTCTGCCGAATTCCGTGGATGTCAAGAGTAGGTAAGGTTCTTCGCGTTGCATCGAATTAAACCACATGCTCCACCGCTTGTGCGGGCCCCCGTCAATTCATTTGAGTTTTAACCT
+
CCCCCGGGGGGGGGGGFGGGGGGGGGGGEF@GGGGGFGGGGDDEGECFFGFGGGGGGGGCCFGGGGGC8FFGGGGGGFEGFGFGGFFFEFGGDEFCGGGGGGGGCCGGFDFFGGGGFGGGGGGGGGGGGG>FGGGGGGEGG+CFFFEF8CCFFGGGGFFGGFGGGGGGGGGGGGGGCFGGFCFGFGGCGFGCFEGGDGGGGG7CFFCEF,<,CBFGGGECGGGCCEFC+4BCEGEGG?@*CCFFFGGGFGGGC+<++<8CG5C=EGG?C=ECEGGG*CGG*C9C70@CFC+;CCCCFFGG*
@M01751:259:000000000-C669V:1:1101:8945:6964 1:N:0:AGAGTC
TGGCTAAACCGGATTAGATACCCTGGTAGTCCACGCCGTAAACGATGAATGTTAGCCGTCGGGCAGTTGACTGTTCGGTGGCGCAGCTAACGCATTAAACATTCCGCCTGGGGAGTACGGTCGCAAGATTAAAACTCAAAGGAATTGACGGGGGCCCGCACAAGCGGTGGAGCATGTGGTTTAATTCGAAGCAACGCGCAGAACCTTACCTACTCTTGACATCCACGGAATTCGGCAGAGATGCCTTAGTGCCTTCGGGAACCGTGAGACAGGTGCTGCATGGCTGTCGTCAGCTCGTGTT
+
CCCCCGGGGGGGGGGGGGGGGGGGGGGGGGGGGGGGGGGGGGGGGGGGGGGGGGGGGGGGGGGGGGGGGGGGGGGGGGGGGGGGGGGGGGGGGGGGGGGGGGGGGGGGGGGGGGGGGGGGGGGGGGGGGGGGDGGGGGGGGGG@GGGGGGGGGGGGGGGGGGGGGGGGGGGGGGCFFGFFGGGGGGGGGGDGGGGEGGGGGGGGGGGGGGGGGGGGGGGGGGGGGGGGGGGGFGFGGGGGGGGGGGGCFFDFGGGGGEGGGGGGGGGGFC6CGGCFGGG?FFGGFGGGGGGCGG?CECC75
@M01751:259:000000000-C669V:1:1101:5524:7048 1:N:0:AGAGTC
CCAGCTACGTCATCCCCACCTTCCTCCGGTTTGTCACCGGCAGTCTCCTTAGAGTGCCCACCATAACGTGCTGGTAACTAAGGACGAGGGTTGCGCTCGTTACGGGACTTAACCCAACATCTCACGACACGAGCTGACGACAGCCATGCAGCACCTGTGTCAGAGTTCCCGAAGGCACCCATCCATCTCTGGAAAGTTCTCTGCATGTCAAGGCCTGGTAAGGTTCTTCGCGTTGCTTCGAATTAAACCACATGCTCCACCGCTTGTGCGGGCCCCCGTCAATTCATTTGAGTTTTAACCT
+
CCCCCGGGGGGGGGFGGGGGGGGGGGGGGGGGGGGGGGGGGGGGGGGGGGGGGGGGGGGGGGGGGGGGGGGGGGGGGGGGGGGGG7FEDEFGGGGGGGGGGGGGGGGGGGGGGGGGGGGGGEFDGGGGGGGGDGGGGGGGGEGGGGGEGGFGGGGGGGFGGFGGFGGGGG7FGGGGCFGGFFGGGGGCFGGGGGGGGGGGGGGGGGGGGGGC71FFFGGGGGFFGFGGGGGGGGCGGGGG5CFGGGGFGGFFGFGFCCFGGDE=8FFCFDCCEGGGGG5EDGGGGCGGGGGG99EGFGDG>
@M01751:259:000000000-C669V:1:1101:21335:7084 1:N:0:AGAGTC
TGGCTAAACAGGATTAGATACCCTGGTAGTCCACGCCGTAAACGATGTCGACTTGGAGGTTGTTCCCTTGAGGAGTGGCTTCCGGAGCTAACGCGTTAAGTCGACCGCCTGGGGAGTACGGCCGCAAGGTTAAAACTCAAATGAATTGACGGGGGCCCGCACAAGCGGTGGAGCATGTGGTTTAATTCGATGCAACGCGAAGAACCTTACCTACTCTTGACATCCACGGAATTTGGCAGAGATGCCTTAGTGCCTTCGGGAACCGTGAGACAGGTGCTGCATGGCTGTCGTCAGCTCGTGT
+
CCCCCGGGGGGGGGGGGGGGGFGGGGGGGGGGGGGGGGGGGGGGGGGGGGGGGGFGGGGGGGGGGGGFGGEGGGGGGGGFGGGGGGGGGGGGGGGGGGGGGGDGGGGGGGGGGGDCFGGECGGGGGGGGGDFGGFFGGFGGGFGGGGGGGGGGGGGGGGGDGGGCGGGCEECFG>FCGGGFGGDGGGGGGGGGGFG:EGGGGGGGGGGGFGGGGGGGGGGGGGCFGGEGCGGGGGGFGGF5*+<@FFCE7ECFFGGGGG5EGGFDCGGD9+*;C<CEFF6EFG=CC5EGGGGGCFC+57C7
@M01751:259:000000000-C669V:1:1101:11907:7153 1:N:0:AGAGTC
CCAGCTACGTCATCCCCACCTTCCTCCGACTTATCATCGGCAGTTTCCATAGAGTGCCCAACTGAATGCTGGCAACTAGGGACGTGGGTTGCGCTCGTTGCCGGACTTAACCGAACATCTCACGACACGAGCTGACGACAGCCATGCAGCACCTGTGTGCAGGTCTCTTACGAGAAAGCTGAATCTCTCCAGCGGTCCTGCCATGTCAAGGGTTGGTAAGGTTCTGCGCGTTGCTTCGAATTAAACCACATGCTCCACCGCTTGTTCGGGCCCCCGTCAATTCCTTTGAGTTTTAATCTTT
+
CCCCCGGGGGGGGGGGGGGGGGGGGGGGGGGGFGFGGGFGGGGGGGGFGGFGCGGFGGGGGGGGGGGGGGGGGGGGGFGGFGGGGDEEGGGGGGGGGGGGGGEGGGGGGDGGGGGGGGG<?FGFGG7:FEGGGGGGGGGGGGGGGGGGGGGGGGGGGFCFGGGGF>FDGGGGFGGGGGGGFFEGGCFGGGGGGGGGGGGGGGFGCFGFCCFCFGG:FGGG7CFCF@BEECEGEG@FCCCCFFCCGGGGG8FCCCFGCFGDGGGFG7FG=ECEEGGEGGD*CCEGGGGF0AFCFFF7?CFG7
@M01751:259:000000000-C669V:1:1101:22835:7237 1:N:0:AGAGTC
TGGCTAAACAGGATTAGATACCCTGGTAGTCCACGCCGTAAACGATGTCGACTTGGAGGTTGTTCCCTTGAGGAGTGGCCTCCGGAGCTAACGCGTTAAGTCGACCGCCTGGGGAGTACGGCCGCAAGGTTAAAACTCAAATGAATTGACGGGGGCCCGCACAAGCGGTGGAGCATGTGGATTAATTCGATGCAACGCGAAGAACCTTACCTACTCTTGACATCCACGGAATTCGGCAGAGATGCCTTATTGCCTTCGGGAACCGTGAGACAGGTGCTGCATGGCTGTCGTCAGCTCGTGT
+
CCCCCGGGGCGFF<FGGGGEGGGDGFFAFEFEFF7FFFGGGGGGCGGGGGGFFEFCGFGGGFGFGGE9<<@FG8CFFGG,CEFG7CC=FGEG=@CFGDGGCFFCFGEGGCFGC>FEFAFGG@FGCFEGFGFF9FGGGGGFD9A=DGGG9@C::@7@FFFGG<*CCGECCFC7CGGGGFGC,2,<>F,FCFFFCGCG>78:*:*:88CEF@87@C6@FFFGGGGFFGFEG5EG6+;6CC*/CD7++30<C+29<9C+2:88CEF8CEF8EEGC*C@+09:<+9C=FG*;C582:=6<+7941
@M01751:259:000000000-C669V:1:1101:15421:7286 1:N:0:AGAGTC
TGGCTAAACAGGATTAGATACCCTGGTAGTCCACGCCGTAAACGATGTCAACTAGCCGTTGGAATCCTTGAGATTTTAGTGGCGCAGCTAACGCATTAAGTTGACCGCCTGGGGAGTACGGCCGCAAGGTTAAAACTCAAATGAATTGACGGGGGCCCGCACAAGCGGTGGAGCATGTGGTTTAATTCGAAGCAACGCGAAGAACCTTACCAGGCCTTGACATGCAGAGAACTTTCCAGAGATGGATTGGTGCCTTCGGGAACTCTGACACAGGTGCTGCATGGCTGTCGTCAGCCCGTGT
+
CCCCCGGGGGGGGGGGGGGGGGGGGGGGGGGGGGGGGGGGGGGGGGGGFGGGGGGGGGGGGGGGGGGGGGGGEGGGGGGGGGGGGGGGGGGGGGGGGGGGGGGGGGGGGGGGGGGGGGGGGGGGGGGGGEGFGGGGGGGGGGGGGGGGGGGGGGGGDGGGGGGGGGGGDGGGFGGGGGGGFGGGGGGGGGGGGCFGGGGGGGGGGGFGGGGGGGGGGGFGGCCCCFEFGGGGGGGGFEGFCCGGGFFFDGGGFGGGGGCGCEGGFFCFFFE8CCEFGG7?7?FGGGCE?CC@ECC*:E)>*
@M01751:259:000000000-C669V:1:1101:15878:7293 1:N:0:AGAGTC
TGGCTAAACAGGATTAGATACCCTGGTAGTCCACGCCGTAAACGATGAGTGCTAGGTGTTGGGGGGTTTCCGCCCCTCAGTGCTGAAGCTAACGCATTAAGCACTCCGCCTGGGGAGTACGGCCGCAAGGCTGAAACTCAAAGGAATTGACGGGGACCCGCACAAGCGGTGGAGCATGTGGTTTAATTCGAAGCAACGCGAAGAACCTTACCAACTCTTGACATCCCATTGACCGCTTGAGAGATCAAGTTTTCCCTTCGGGGACAATGGTGACAGGTGGTGCATGGTTGTCGTCAGCTCG
+
CCCCCGGGGGGG?FGGGGGGGGGGGGGGGGGGGGGGGGGGGGGGGGGGGGGGGGGGGGGGGGGGGGGGGGGGGGGGGGGGGGGGGGGGGGGGGGGGGGGGGGGGFFGGGGGGGGGDGGGGGGGGGGDFEGGGGGGGGFGGFG<<CGGDFFGGGGDGGECEGEE>FGGGGDEGGGGGGGGGGGGGGFGFGGGGDCFCGGGGGGGGFCFGGGGGGGGGFGGEGGGGGGGFGGGGGGGGGGGGGGGCFGGCEGGGGGFFGGGGGGEGGGGGCCGGCC76CFGCGGGFGGGGCCG7ACEFEGC65
@M01751:259:000000000-C669V:1:1101:20693:7320 1:N:0:AGAGTC
CCAGCTACGTCATCCCCACCTTCCTCCGAGTTGACCCCGGCAGTATCCCATGAGTTCCCACCATTACGTGCTGGCAACATAGAACGAGGGTTGCGCTCGTTGCGGGACTTAACCCAACATCTCACGACACGAGCTGACGACAACCATGCACCACCTGTATAGAGACCTTGCGGGGCGACTGTTTCCAGACGTTTCCTCTATATGTCAAGCCTTGGTAAGGTTCTTCGCGTTGCATCGAATTAATCCGCATGCTCCGCCGCTTGTGCGGGTCCCCGTCAATTCCTTTGAGTTTTAGCCTTGC
+
CCCCCGGGGGGGGGGGGGGGGGGGGGGGGGGGGGGGGGGGGGGGGGGGGGGGGFEFGFGGGGGGGGGGGGGGGGGGGGGGGGGGGGGGGGGGGGCCCGGGGGGGGGFEGFG9FG@FFGGFDFFGGGGGGGGGDGGC=FDFGGGGGCFGGGFGEGE<FFGGGFGGGGGFGGGGGGDEEFGGGGGGGGGCFGGFF?FFDGGGGGGC:FGGDF*<EEFGFGFGEE7CF:858CEEC?<CC6EGGG?9+38>E88CGFFCGGDG8ACEECED*1:@*/:7;*7+<FCGGG7+*3<EGFF7<+:**
@M01751:259:000000000-C669V:1:1101:13717:7375 1:N:0:AGAGTC
TGGCTAAACAGGATTAGATACCCTGGTAGTCCACGCCGTAAACGATGTCGACTTGGAGGCTGTTTCCTTGAGAAGTGGCTTCCGGAGCTAACGCGTTAAGTCGACCGCCTGGGGAGTACGGCCGCAAGGTTAAAACTCAAATGAATTGACGGGGGCCCGCACAAGCGGTGGAGCATGTGGTTTAATTCGATGCAACGCGAAGAACCTTACCTGGCCTTGACATCCAGAGAACTTAGCAGAGATGCTTTGGTGCCTTCGGGAACTCTGAGACAGGTGCTGCATGGCTGTCGTCAGCTCGTGT
+
CCCCCGGGGGGGGGGGGGGGGGGGGGGGGGFGGGGGGGGGGGGGGGGGGGGGGGGGGGGGGFGGGGGGGGGGGGGGGGGGFGGGGGGGGGGGGGGGGGGGGGDGGGGGGGGGGGGGGGGGGGGGGGGGGGGFGGGGGGGGCGGGGGGGGGGGGGGGGFFEEGGGGGEGFGGGGGGGDFGGGGGGGGGGGGGGGGGGGGGGGCGFFGGGDFFGGGGGGGGGGGGGGFEFGGGGGGGGGFGF5C9CFGGG?GGFFGGGGGGGGGFGGGGGCGGFGFGFGCGFCFGGGGGGFGGGGEG:CEG47
@M01751:259:000000000-C669V:1:1101:24513:7419 1:N:0:AGAGTC
CCAGCTACGTCATCCCCACCTTCCTCCGGTTTATCACCGGCAGTCTCCTTTGGGTTCCCGACCGAATCGCTGGCAACAAAGGATAAGGGTTGCGCTCGTTGCGGGACTTAACCCAACATTTCACAACACGAGCTGACGACAGCCATGCAGCACCTGTCTCACGGTTCCCGCAGGCACTAAGGCATCTCTGCCGAATTCCGTGTATGTCAAGAGTAGGTAAGGTTCTTCGCGTTGCATCGAATTAAACCACATGCTCCACCGCTTGTGCGGGCCCCCGTCAATTCATTTGAGTTTTAACCTT
+
CCCCCGGGGGGGFGGGGGGGGGGEFGGG>FGGGG9FFGEEFGGGGGGGGGGC8:FEGGGCFEFGFFDECFF7+FFDF,F<8=,CEGA9CCFCGDGGDGCF@CC7+@>FG,EEF8:=FFGGGGFECGGGGE:=FGGG88+<<CFFGFFCCFCFFFGGGGGGFFDFFGGGGC*>>CCGFGGCCB@FCGGFGC9F7<CBFGFFGG+CF?FGGGF,FFGFGGGGGDEFFGGGGGEGGGGFGG?@*<CFFFFGGGGG66<:@+AEGG=CF8+<5C:C::?E=:5CEFC7::E?+0*<ECCG?C:CG
@M01751:259:000000000-C669V:1:1101:7773:7522 1:N:0:AGAGTC
TGGCTAAACCGGATTAGATACCCTGGTAGTCCACGCCGTAAACGATGTCAACTAGCCGTTGGAATCCTTGAGATTTTAGTGGCGCAGCTAACGCATTAAGTTGACCGCCTGGGGAGTACGGCCGCAAGGTTAAAACTCAAATGAATTGACGGGGGCCCGCACAAGCGGTGGAGCATGTGGTTTAATTCGAAGCAACGCGAAGAACCTTACCAGCCCTTGACATGCCAAGACGACTTCCAGAGATGGATTGGTGCCTTCGGGAACTCTGACACAGGTGCTGCATGGCTGTCGTCAGCTCGTG
+
CCCCCGGGGGGGGGGGGGGGGGGGGGGGGGGGGGGGGGGGGGGGGGGGGGGGGGGGGGGGGFGGGGGGGGGGGGGGGGGGGGGGGGGGGGGGGGDGGFGGGGGGGGGGGGGGGGGGGGGGGGGGGGGGGGGGGGGGGGGFGGGGGGGGGGGGGGGG@FGGGGGGGGGGGGGGGGGGGGGGGGGGGFCFGGGGGGGGGGGGDGGGGGGGGGGGGFFGGGCGGCGFGGGG>FFEEGGEFGGGGGGGGC6CCGGGECFFFGGGGGGGG7C?FGF8CEDF+7C7<EGFGGGGG?88EGGG+7CC*
@M01751:259:000000000-C669V:1:1101:3136:7556 1:N:0:AGAGTC
TGGCTAAACAGGATTAGATACCCTGGTAGTCCACGCCCTAAACGATGATAACTCGATGTTAGCGATATACAGTTAGCGTCTTAGCGAAAGCGTTAAGTTATCCACCTGGGGAGTACGCCCGCAAGGGTGAAACTCAAAGGAATTGACGGGGGCCCGCACAAGCGGAGGAGCATGTGGTTTAATTCGATGATACGCGAGGAACCTTACCCGGGCTTGAAAGTTACTGAATGATCTAGAGATAGATCAGTCCTTCGGGACAGGAAACTAGGTGCTGCATGGCTGTCGTCAGCTCGTGCCGTGA
+
@CCCCGFGGGGGFGGGGGGGGGGGGGFFGGGGGGGGGGGGFGGGGGGGGGGGGGGFFGGGGGGGGGGCFGFGGGGGGGGEC@CFFGDGGGGGGGCFFFGGFFFGEF8FF7CGEGGGEGEECFECEFDE=@FGGEFGEGGGFGGGGGGGGCFCF+@FGCGGGFGGGCCFDEFCFGFFFFGFC;<FC*@;@FCC9:<B@FFG7+=FCF@C@@E8?E*?6E<+<<FFCGGGCF7CEGC@<CCFEF7<CC?220<CD=EGGC:*2CC??9C98<C0<C92<A6CE=:?*AA*:++<**2CEC*1*
@M01751:259:000000000-C669V:1:1101:8824:7719 1:N:0:AGAGTC
CCAGCTACGTCATCCCCACCTTCCTCCGGTTTGTCACCGGCAGTCTCCCTAGAGTGCCCAACTGAATGCTGGCAACTAAGGATAGGGGTTGCGCTCGTTGCGGGACTTAACCCAACATCTCACGACACGAGCTGACGACAACCATGCACCACCTGTCACCATTGTCCCCGAAGGGAAAACTTGATCTCTCAAGCGGTCAATGGTATGTCAAGAGTTGGTAAGGTTCTTCGCGTTGCTTCGAATTAAACCACATGCTCCACCGCTTGTGCGGGTCCCAGTCAATTCCTTTGAGTTTTAGCCT
+
CCCCCGGGGGGGGGGGGGGGGGGGGGGGGGGGGGGGGGGGGGGGGFGGGGGGGGGGGGGGGGGFGGGGGGGGGGGGGGGGGGGGGGGGGGGGGGGGGGGGGGGGGGGGGGGGGGGGGGGGGGGGGGGGGGGGGGGGGGGGGGGGGGGGGGGGGGGGGGGGGGGGGGGGGGGGGGGGGGGGGGGGGGGGGGGGGGGGGGGGGGGGGGGGGGGGGGGGFGGGGGGGGGGGFFDGGGGGGGGGGGGGGGGGGGGGGCGC?CC6FCE=GFGDGEGGGGFGGGGGGGGGFGGGG7<=FGGGGDCD:
@M01751:259:000000000-C669V:1:1101:10997:7859 1:N:0:AGAGTC
TGGCTAAACAGGATTAGATACCCTGGTAGTCCACGCCGTAAACGATGATAACTAGCTGTCCGGGGACTTGGTCTTTGGGTGGCGCAGCTAACGCATTAAGTTATCCGCCTGGGGAGTACGGTCGCAAGATTAAAACTCAAAGGAATTGACGGGGGCCTGCACAAGCGGTGGAGCATGTGGTTTAATTCGAAGCAACGCGCAGAACCTTACCAACCCTTGACATGGCAGGACCGCTGGAGAGATTCAGCTTTCTCGTAAGAGACCTGCACACAGGTGCTGCATGGCTGTCGTCAGCTCGTGT
+
CCCCCGGGGGGGGGGGGGGGGGGGGGGGGGGGGGGGGGGGGGGGGGGGGGGGGGGGGGGGGGGGGGGGGGGGGGGGGGGGGGGGGGGGGGGGGGGGGGGGGGGGGGGGGGGGGGGGGGGGGGGGGGGGGGGGGGGGGGGGGGGGGGGGGGGGGGGGGGGGGGGGGGGGGGGGGGGGGGCGCFGGGGFGGGFGGGGGGGGGGGGGGGGGGFGGGGGGGGGGGGGFFGGGGGGGEGGGGGGCEFGGGFFGFFGGFCEFD>FF68@FGGGGG?C//;F6EFGGFG7FFGCFFGG8CGG?+:/51
@M01751:259:000000000-C669V:1:1101:3906:7867 1:N:0:AGAGTC
CCAGCTACGTCATCCCCACCTTCCTCCGGTTTATCACCGGCAGTCTCCTTTGAGTTCCCGACCGAATCGCTGGCAACAAAGGATAAGGGTTGCGCTCGTTGCGGGACTTAACCCAACATTTCACAACACGAGCTGACGACAGCCATGCAGCACCTGTCTCAGAGTTCCCGAAGGCACCAATCCATCCCTGGAAAGTTCTCTGGATGTCAAGAGTAGGTAAGGTTCTTCGCGTTGCATCGAATTAAACCACATGCTCCACCGCTTGTGCGGGCCCCCGTCCATTCATTTGAGTTTTAACCTT
+
CCCCCGGGGGGGGGGGGEGGGGGGGGGGGGGGGGGGGGGGGGGGGGGGGGGFGGGGGGGGGGGGF@B@FFGGGGGGGFGGGGGGGGGGGGGGGGGGGGGGGGGGGGGGGGGGGGGGGGGGGGGGGGGGGGGGGGGGGEGGGGGGGGGGGFFFFCCGGGGGGGFGFGGE@FGCCGGGGGGGGGGGGG,3?CFGGGGGFGGCC9CFEFFGGGGGGGGGGGGGGGGGGGGGGGGGG>CF?CDGDGFFFGGFGGGGFFCFGGGGCC5C5@+<88CEGGGEGGD*5+<CEFF70:8FGFGGGFFGG
@M01751:259:000000000-C669V:1:1101:8100:7878 1:N:0:AGAGTC
TGGCTAAACAGGATTAGATACCCTGGTAGTCCACGCCGTAAACGATGTCGACTTGGAGGTTGTTCCCTTGAGGAGTGGCTTCCGGAGCTAACGCGTTAAGTCGACCGCCTGGGGAGTACGGCCGCAAGGTTAAAACTCAAATGAATTGACGGGGGCCCGCACAAGCGGTGGAGCATGTGGTTTAATTCGATGCAACGCGAAGAACCTTACCTACTCTTGACATCCACGGAATCTGGCAGAGATGCCTCAGTGCCTTCGGGAACCGTGAAACAGGTGCTGCATGGCTGTCGTCAGCTCGTGT
+
CCCCCGGGGGGGGGGGGGGGGGGGGGGGGGGGGGGGGGGGGGGGGGGGGGGGGDGGGGGGGGEGGGGGGGGGGGGGGFGCEGGGGGCFDFFGGGGGGGGGGGGGGGGGGFGGGDGGFFDFGGGGGCGFGGFGGGFGCFFGGGGGGGGCFGGGGGGGGGGGGGGGFFFGGGGGGFFGGGGGGGGGF@:FFCFGGGGGGGGCEGGGCGGGGCFGGGD8CGCF69:FFGFGDEEFCFGF:*2*ACFF9CCC8@EC@FFGFGGG>EFE=G5@*0<?FCGGF79+AE975;*;<*;EGG+0<C)5*
@M01751:259:000000000-C669V:1:1101:12361:7920 1:N:0:AGAGTC
CCAGCTACGTCATCCCCACCTTCCTCCGGTTTGTCACCGGCAGTCTCCTTTGAGTTCCCGACCGAATCGCTGGCAACAAAGGATAAGGGTTGCGCTCGTTGCGGGACTTAACCCAACATTTCACAACACGAGCTGACGACAGCCATGCAGCACCTGTCTCAGAGTTCCCGAAGGCACCAAAGCATCTCTGCTAAGTTCTCTGGATGTCAAGAGTAGGTAAGGTTCTTCGCGTTGCATCGAATTAAACCACATTCTCCACCGCTTGTGCGGGCCCCCGTCAATTCATTTGAGTTTTAACCTT
+
CCCCCGGGGGGGGFGGGGGGGGGGGGGGGGGGGGGGGGGGGGGGGEGGGGGGGGGGGEGGGGGGGFGGGGGGGGGGGGGGGGGGGGGGGGGGGEGGGGGGFGDCGGEGGGGGGGGGGGGGGGGGGGGGGEGGGGGGGEGG7FEGFFCFFCCFGGGGGGFFGGGGGGGGGGGGDE@CGGGGGCF,CFEGCFGGFGGGGGGGGGFGGGGFGGGGCGGGGGGGGFB?:FFFGG>EGCECFCCGGGGCGGGFGFFF+9:<99FGDGGGFGFFCCEGGEEGG578EGGG@GGGD78CEGGCFFFGG
@M01751:259:000000000-C669V:1:1101:24938:7939 1:N:0:AGAGTC
TGGCTAAACCGGATTAGATACCCTGGTAGTCCACGCCGTAAACGATGATAACTAGCTGTCCGGGCACTTGGTGCTTGGGTGGCGCAGCTAACGCATTAAGTTATCCGCCTGGGGAGTACGGCCGCAAGGTTAAAACTCAAATGAATTGACGGGGGCCCGCACAAGCGGTGGAGCATGTGGTTTAATTCGAAGCAACGCGAAGAACCTTACCTGGCCTTGACATGCTGAGAACTTTCCAGAGATGGATTGGTGCCTTCGGGAACTCAGACACAGGTGCTGCATGGCTGTCGTCAGCTCGTGT
+
CCCCCGGGGGEGGGGGGGGFGFGGGGGFGGGFGGGGGDGGGGGGGGGGGGGGGGGGGGGFFFFEG7FGGGGG@GGGGGGCFGGGGGGGGGGGEEDEGGGGGGGGGGGGCFFGGGGGGGG>FGGGD@FEGFGGGGAFFGGG<FDFGGG9FGEGGGGGGGGEEGGGGFGDFEGCFFGCGGGG<FFFCFGGGGFGGGGGDGGGGGGC*;FGGG@@C>EGGGGGGGG?FG?+5<FEGGGFC<E0;C79C?FF6CCCFFCFG58*:88FG987CFGGGGG66CCF?EGFF?EC<*8;FEF7+:CF9
@M01751:259:000000000-C669V:1:1101:11181:7947 1:N:0:AGAGTC
TGGCTAAACAGGATTAGATACCCTGGTAGTCCACGCCGTAAACGATGTCGACTTGGAGGTTGTTCCCTTGAGGAGTGGCTTCCGGAGCTAACGCGTTAAGTCGACCGCCTGGGGAGTACGGCCGCAAGGTTAAAACTCAAATGAATTGACGGGGGCCCGCACAAGCGGTGGAGCATGTGGTTTAATTCGATGCAACGCGAAGAACCTTACCTACTCTTGACATCCAGAGAACTTAGCAGAGATGCTTTGGTGCCTTCGGGAACTCTGAGACAGGTGCTGCATGGCTGTCGTCAGCTCGTGT
+
CCCCCGGGGGGGGGGGGGGGGGGGGGGGGGGGGGGGGGGGGGGGGGGGGGGGGGGGFGGGGGGGGGGGGGGGGGGGGGGGGGGGGGGGGGGGGGGGGGGGFGGGGGGGGGGGGGGGGGGGGGGGGGGGGGGGGGGDGGGFFGGGGGGGGGGGGGGGGGGGEGDGGGCGGGGGFGFGFGFGCGGFFGGCGFC9CFGGGGGCGGDGGGGGGFGGGGGGGGGGGGFGGGGGGGGGGGCAFGGFGGGGGGGGGGGFGCFGGFGDGGGGFGGGGGGGGGGFGFG90<FCCECFCFFGGGGGFE<C5
@M01751:259:000000000-C669V:1:1101:27848:7952 1:N:0:AGAGTC
TGGCTAAACAGGATTAGATACCCTGGTAGTCCACGCCGTAAACGATGTCAACTAGCCGTTGGAATCCTTGAGATTTTAGTGGCGCAGCTAACGCATTAAGTTGACCGCCTGGGGAGTACGGCCGCAAGGTTAAAACTCAAATGAATTGACGGGGGCCCGCACAAGCGGTGGAGCATGTGGTTTAATTCGAAGCAACGCGAAGAACCTTACCAGGCCTTGAAATGCAGAGAACTTTCCAGAGATGGATCGGTGCCTTAGGGAACTCTGACACAGGTGATGCATGGCTGTCGTCCGCTCGTGT
+
CCCCCGGGFG,CFDGGGGGGGGGGC@FGFGGFGGGGGGGGGCFEGDDFFGGGGGGGCCFCFFFFCGG9CFFGG9CFFFGGFFCB,@FCFFGGCCGGEF<FGG<FGDGGGGGGCC7CF<FFGGGGGGDGGFGGCBF9<FFGGGGGGDFFGGG:=CCEC7FFCGGCF,8CFEFCCEG@:FGGGGGG,,;CFGEFGGGGGGGGGGGCG>*2<+AFGDGCC8C9@C7AC0@CCGFGGGGGGGGFGCG7C6AF=*2*2A?<+AF>6>F630++A98*;8@C++2<9<CECGDEF5FE*::/257CC
@M01751:259:000000000-C669V:1:1101:10859:8000 1:N:0:AGAGTC
CCAGCTACGTCATCCCCACCTTCCTCCGGTTTGTCACCGGCAGTCTCCTTAGAGTGCCCACCATAACGTGCTGGTAACTAAGGACAAGGGTTGCGCTCGTTACGGGACTTAACCCAACATCTCACGACACGAGCTGACGACAGCCATGCAGCACCTGTGTCAGAGTTCCCGAAGGCACCAATCCATCTCTGGAAAGTTCTCTGCATGTCAAGGCCTGGTAAGGTTCTTCGCGTTGCTTCGAATTAAACCACATGCTCCACCGCTTGTGCGGGCCCCCGTCAATTCATTTGAGTTTTAACCT
+
CCCCCGGGGGGGGGGGDEGGGGGGGGGGGGGEGGGGGGGGGGGGGDGEFGGGGGGGGGGGGGGGGGGGGGGGGGGGG9FFGGFGGGFFEGGGGGGGCGGGGDFFGGGGGFGFGFFGGGGGGFFDFGGGGGGGGGGCFGCFGGGGGGGFGGFFGFFFFGGGGGGGGGFGGGGGGGGGGGGG7<FGGGGCFGFEF,?@BFGGGGGFF9@FFGGFGFFFEFGGGGGGF:BF9*8EGGGDGGGEC7FCCFEFGGGGGFGCFFGGGGGGE=C6AEGGG=8>ED>;CC:9EGGE<7ACFGG?9CGGC
@M01751:259:000000000-C669V:1:1101:2724:8020 1:N:0:AGAGTC
CCAGCTACGTCATCCCCACCTTCCTCCGGTTTGTCACCGGCAGTCTCCTTAGAGTGCCCACCATAACGTGCTGGTAACTAAGGACAAGGGTTGCGCTCGTTACGGGACTTAACCCAACATCTCACGACACGAGCTGACGACAGCCATGCAGCACCTGTGTCAGAGTTCCCGAAGGCACCAATCCATCTCTGGAAAGTTCTCTGCATGTCAAGGCCTGGTAAGGTTCTTCGCGTTGCATCGAATTAAACCACATGCTCCACCGCTTGTGCGGGCCCCCGTCAATTCATTTGAGTTTTAACCT
+
CCCCCGGFCGFGGFGGDFC@@EG<FFGGGCFEGGDFFCEECCCGGFEFG9ECFGGACFFDGEF,CFGFGFG7EFFFG9@@EFGGGFGGGGFGCCFGGDC4CF:BFGGGDFCEE9ECFGGFF,EDFGEEG@7@FGGFGEGCGDGFGGGGGC9<FFGFGGF,<@C9<@,3@F7FFDGGGGFFF@FGCFFFFCFDDACF7DF9DF,7;@;,3CFFFC:BCFFGFFGC9,<?C78CFGECEBFFFGF*?CCGF@CFFG697<8CGGG5ACFFGEE=C=EECC:EG*<+AFCEGGGGC+:?CCGF>
@M01751:259:000000000-C669V:1:1101:5097:8103 1:N:0:AGAGTC
CCAGCTACGTCATCCCCACCTTCCTCCGGTTTGTCACCGGCAGTCTCCTTAGAGTGCCCACCATAACGTGCTGGTAACTAAGGACAAGGGTTGCGCTCGTTACGGGACTTAACCCAACATCTCACGACACGAGCTGACGACAGCCATGCAGCACCTGTGTCAGAGTTCCCGAAGGCACCAATCCATCTCTGGAAAGTTCTCTGCATGTCAAGGCCTGGTAAGGTTCTTCGCGTTGCTTCGAATTAAACCACATGCTCCACCGCTTGTGCGGGCCCCCGTCAATTCATTTGAGTTTTAACCT
+
CCCCCGGGGGGGGGGGGGGGGGGGGGGGGGGGGGGGGGGGGGGGGGGGGGGGGGGGGGGGGGGGGGGGFDGGGGGGGGGGGGGGGGGGGGGGGGDGGGGGGGGGGG7CFEGEFGGGGGGGG9FGGGGGGGGGGGGGGGGGGGGGGFFDGGGGGGGGGGGGGGGGGGGGGGGEGGCFEGGGGGFGGGGFEFGFFGGFGGGGGGDGFGGGGGGDFF7<CEGGGGG?CFGC?8EECFCDCGGEGFFGGGGGFGGGGGFFGGGGGGGGGGG6<?C5C?=CE==EGGEGGGGGGG7CFGGC?FGDC
@M01751:259:000000000-C669V:1:1101:22185:8115 1:N:0:AGAGTC
CCAGCTACGTCATCCCCACCTTCCTCCGAGTTGACCCCGGCAGTATCCCATGAGTTCCCACCATTACGTGCTGGCAACATAGAACGAGGGTTGCGCTCGTTGCGGGACTTAACCCAACATCTCACGACACGAGCTGACGACAACCATGCACCACCTGTTTACGAGTGTCCAAAGAGTTGACCATTTCTGGCCCGTTCTCGTATATGTCAAGCCTTGGTAAGGTTCTTCGCGTTGCATCGAATTAATCCGCATGCTCCGCCGCTTGTGCGGGTCCCCGTCAATTCCTTTGAGTTTTAATCTT
+
CCCCCGGGGGGGGGGGGGGGGGGGGGGGGGGGGGGGGGGGGGGGGGGGGGGGGGGGGGGGGGGGGGGGGGGGGGGGGGGGGGGGGGGGGGGGGGGGGGGGGGGGGGGGGGGGGGGGGGGFGGGGGGGGGGCGEGGGGGGGGGGGEGGGGGGGGGGGGGFGGGGGGGGGGGGGGGGGGGGGGDGGGGGGCFGGGGGGGEGGCFFGGGGGGGGGGGFGGGGGGGGGCFGGGGGGGGEFGGGGGGGGGGG+:CGGGFGGGEEEE58CCGCFCE8EGGGGGGGCGGG?CEGGG7FGGCCCGGGGG
@M01751:259:000000000-C669V:1:1101:8700:8134 1:N:0:AGAGTC
CCAGCTACGTCATCCCCACCTTCCTCTCCGTTTGCACGGGCAGTCTGTTTAGAGTCCCCATCATTACATGCTGGCAACTAAACATAGGGGTTGCGCTCGTTGCGGGACTTAACCCAACACCTCACGGCACGAGCTGACGACAGCCATGCAGCACCTAGTTTCCTGTCCCGAAGGACTAACCTATCTCTAGGTTATTCAGTAACTTTCAAGCCCGGGTAAGGTTCCTCGCGTATCATCGAATTAAACCACATGCTCCTCCGCTTGTGCGGGCCCCCGTCAATTCCTTTGAGTTTCACCCTTT
+
CCCCCGGGGGGGGGGGGGGGGGGGGGGGGGGGGGGGGGGGGGGGGGGGGGGCGGGGGGGGGGGGGGGGGGGGGGGGGGGGGGGGGGFGGGGGGGGGGGGGGGGGGGGGGGGGGGGGGGGGC=FFGGGGCGGGGFGFFGEGGDGGGGGGGGGGGGGGGGGGGFGFEGGGGGGGDGGGFGGGGGFACDFFGGGGGGGGGGGGGGGGGGGFGGFGGGGDGGGDFGFGGGGGEGGEEFGGGDFGGGGGGGGGGGGFCCGGEGGCE8==E?F5=CDGGGGG=CE/<7CFCFC++*<@FF99F=CG*
@M01751:259:000000000-C669V:1:1101:17899:8168 1:N:0:AGAGTC
TGGCTAAACCGGATTAGATACCCTGGTAGTCCACGCCGTAAACGATGAGTGCTAAGTGTTAGGGGGTTTCCGCCCCTTAGTGCTGCAGCTAACGCATTAAGCACTCCGCCTGGGGAGTACGGCCGCAAGGCTGAAACTCAAAGGAATTGACGGGGGCCCGCACAAGCGGTGGAGCATGTGGTTTAATTCGAAGCAACGCGAAGAACCTTACCAGGTCTTGACATCCCGCTGACCGCCTAGGAGACTAGGCTTTCCCTTCGGGGACAGCGGTGACAGGTGGTGCATGGTTGTCGTCAGCTCG
+
CCCCCGGGGGGGGGGGGGGGGGGGGGGGGGGGGGGGGGGGGGGGGGGGFGGGGGGGGGGGGGGGGGGGGGGGGGGGGGGGGGGGGGGGGGGGGGGGGGGGGGGGGGGGGGGGGGGFGGFGGGGGGGGGGGGGGGGGGGGGF<FGGGGGGGGGGGGGGGGGGGGGGGGGGGGGGGFGGGGGGGGG7FGGGGGGGGGGGGGGGGGGGGGGGGGGGGGGGGGGCFFGGGGGGGDEGGGGGECGG?F5CFCCGGGGGGFF9EGGEGGGDEGFEGEGF??FGEGF:F<CEFGGG>EFGFF5ECFG:
@M01751:259:000000000-C669V:1:1101:5001:8204 1:N:0:AGAGTC
CCAGCTACGTCATCCCCACCTTCCTCCGGTTTGTCACCGGCAGTCTCCTTAGAGTGCCCACCATAACGTGCTGGTAACTAAGGACAAGGGTTGCGCTCGTTACGGGACTTAACCCAACATCTCACGACACGAGCTGACGACAGCCATGCAGCACCTGTGTCAGAGTTCCCGAAGGCACCGATCCATCTCTGGAAAGTTCTCTGCATGTCAAGGCCTGGTAAGGTTCTTCGCGTTGCTTCGAATTAAACCACATGCTCCACCGCTTGTGCGGGCCCCCGTCCATTCATTTGAGTTTTAACCT
+
CCCCCGGGGGGGGGGGGGGGGGGGGGGGGGGGGGGGGGGGGEFGGGGGGGGGGGDGGGGGGGGGGGGGGGGGGGGGGGGGGGGGGGGGEEGGDGCGGGGGGGGGGDFEGF<?FG?FFGGGGDFGGGGGEGC7BFGGGGGGGGDGGGGGGG9FEFGGFG8CFC<CFGGFGGGEGGDGFGGDCB@FFGFGGGGFCFGGGGGGGG9FCFDFF<9<EGFAFFG9FFGFGGGF+;C7FF*=;CGEEFGG77<CF*:8C9CC9E?GGGGEGFFCGC**/CEGGGCE5E?C++<2A2A5<?9F:+0>7
@M01751:259:000000000-C669V:1:1101:16281:8204 1:N:0:AGAGTC
CCAGCTACGTCATCCCCACCTTCCTCCGGTTTATCACCGGCAGTCTCCTTTGAGTTCCCACCATTACGTGCTGGCAACAAAGGATAAGGGTTGCGCTCGTTGCGGGACTTAACCCAACATTTCACAACACGAGCTGACGACAGCCATGCAGCACCTGTCTCAGAGTTCCCGAAGGCACTAAAGCATCTCTGCTAAATTCTTTGGATGTCAAGAGTAGGTAAGGTTCTTCGCGTTGCATCGAATTAAACCACATGCTCCACCGCTTGTGCGGGCCCCCGTCAATTCATTTGAGTTTTAACCT
+
CCCCCGGGGGGGGGGGGGGGGGGGGGGGGGGGGGGGGGGGGGGGGEGGGGGGGGGGGGGGGGGGGGGGGGGGGGGGGGGGGGGGGGGGGGGGGGGGGGGGGGGGGGGGGGGGGGGGGGGGGGGGGGGGGGGGGGGGGGGGGGGFDFGGGGGGGGGGGGGGGGGGGGGGGFGEGCCGGGGGGGGGGFGGGGGGGGGGGGGGGGGGGGGGGGGFGGGGGGGGGGCFGGGGGGDEGGGGGFGCGGGGGGGGFGGGGCFFGEFGDGEEGGGGGGDEC8CEGGGCG=03<7FGGGGGGGGGFGGDC
@M01751:259:000000000-C669V:1:1101:23640:8309 1:N:0:AGAGTC
TGGCTAAACAGGATTAGATACCCTGGTAGTCCACGCCGTAAACGATGTCGACTTGGAGGCTGTTTCCTTGAGAAGTGGCTTCCGGAGCTAACGCGTTAAGTCGACCGCCTGGGGAGTACGGCCGCAAGGTTAAAACTCAAATGAATTGACGGGGGCCCGCACAAGCGGTGGAGCATGTGGTTTAATTCGATGCAACGCGAAGAACCTTACCTGGCCTTGACATCCAGAGAACTTAGCAGAGATGCTTTGGTGCCTTCGGGAACTCTGAGACAGGTGCTGCATGGCTGTCGTCAGCTCGTGT
+
CCCCCGGGGGGGGGGGGGGGGGGFFGGGGGGGGGGGGGGGGGGGGGGFGGGGGGGFGGGGGGGGGGGGGFGGGFGGGGGGGCGGGEGGGGGGGGGCGDGGFFEGGEEGGGGGGGGGGGGGGGGGGGDGGGGGGGCDFGGGGFGGGGGGGGGGGDEEGGGGGGGGFFDGGGGDCFGGGGGGFFGGGGGFGGGFEGGGGGGGGD>@FFGGGGGGGGGGGFGGGGGEGGGGGGGGGGGGGGFDFGGGFFGGGGGGGGFF+CGGDEGFGGGGGGFGC@FEFGGGGGFDCGEGGCFG5*<EEGGG<
@M01751:259:000000000-C669V:1:1101:10179:8376 1:N:0:AGAGTC
CCAGCTACGTCATCCCCACCTTCCTCCGGTTTGTCACCGGCAGTCTCCTTAGAGTGCCCACCATAATGTGCTGGTAACTAAGGACAAGGGTTGCGCTCGTTACGGGACTTAACCCAACATCTCACGACACGAGCTGACGACAGCCATGCAGCACCTGTGTCAGAGTTCCCGAAGGCACCAATCCATCTCTGGAAAGTTCTCTGCATGTCAAGGCCTGGTAAGGTTCTTCGCGTTGCTTCGAATTAAACCACATGCTCCACCGCTTGTGCGGGCCCCCGTCAATTCATTTGAGTTTTAACCT
+
CCCCCGGGGGGGGGGGGGGGGGGGGGGGGGGGGGGGGGGGGGGGGGGGGGGGGGGGGGGGGGGGGGGGGGGGGGGGGGGGGGGGGGGGGGGGGGGGGGGGGGGGGGGGGGGGGGGGGGGGGFGGGGGGGGGGGGGGGGDGGGGGGGGGGGGGGGGGGGGGGGGGGGGGGGGGGGGGGGGGGGGGGGGGGGGGGGGGGGGGGGGGGGGGGGGGFGGGGGGGGGGGGGGGGGGGGGGGGGC7CFFGGGDFGGGGGGGCCG6A8CEEEFG6FGGDCEEGG*CGGGGGGDFGF?C5<FGGGGFFC
@M01751:259:000000000-C669V:1:1101:16143:8401 1:N:0:AGAGTC
CCAGCTACGTCATCCCCACCTTCCTCCGGTTTATCACCGGCAGTCTCCTTTGAGTTCCCGGCATCACCCGCTGGCAACAAAGGATAAGGGTTGCGCTCGTTGCGGGACTTAACCCAACATTTCACAACACGAGCTGACGACAGCCATGCAGCACCTGTCTCAGAGTTCCCGAAGGCACCAAAGCATCTCTGCTAAGTTCTCTGGATGTCAAGGCCAGGTAAGGTTCTTCGCGTTGCATCGAATTAAACCACATGCTCCACCGCTTGTGCGGGCCCCCGTCAATTCCTTTGAGTTTTAACCT
+
CCCCCGGGGGGGGGGGGGGGFGGGGGGGGGGGGGGGGGGGGGGGGCFGFGGGGGGGGGGGFGGGGGGGGGGGGGGGGGGGGGGGGGGGGGGGGGGGEGGGFGGCCGGDGGGGFGGGGGGGFGGGGGGGGGEDDEGGGGEDEDGGGGGGGGGGGGGGGGGFGGGGGGGGGGGGGGGGGGGGGGFGGGGCGFGGF<F:F@@<FF@CGGGGGGGFGGEGGFGGGGGFGGGFGGGGGGGDCFF5CFGG7FGGGGFGG?F9FFCFGG=888@+<CEGGGGGG52?GGGFC+<:EF<8<CGGGFGFF
@M01751:259:000000000-C669V:1:1101:27116:8428 1:N:0:AGAGTC
TGGCTAAACAGGATTAGATACCCTGGTAGTCCACGCCGTAAACGATGTCAACTAGCCGTTGGGATCCTTGAGATCTTAGCGGCGCAGCTAACGCATTAAGTTGACCGCCTGGGGAGTACGGCCGCAACGTTAAAACTCAAATGACTTGACGGGGGCCCGCACAAGCGGTGGAGCATGTGGTTTAATTCGAAGCCACGCGACGAACCTTACCAGGCCTTGCCATGCAGAGAACTTTCCATAGATGGATTGGTGTCTTCGGGAACTCTGACACAGGTCCTGCATGGCTGTCTTCAGCTCGTGT
+
BCA<<CACFC<,C8FF9FGGAD,FCCFGAFCFFCCFGG6B7,C;:C<EC9,ECFG?<@B,B,:,C<,,,:FF@EEDAFC,7+C++@FCCCFE?C==?FCBFGAF@,+:C+<C7+++8EFCCGGDGGG+@FFD>=C=33>,><,D<F,,:DEEGCGDGG>:FEFF7F7@E77:BCFGD9,7F*=FC@F<*>2**2<F8E8C*/*2C**<CF@7+8880<8:+3:@CC9+*;<::@:A+2++3+<7+CEFFCG**<<@0**/*1/A39970CC8;*30+3+003:=GC*297+<+++++21*1
@M01751:259:000000000-C669V:1:1101:25867:8454 1:N:0:AGAGTC
TGGCTAAACAGGATTAGATACCCTGGTAGTCCACGCCGTAAACGATGTCAACTAGCCGTTGGAATCCTTGAGATTTTAGTGGCGCAGCTAACGCATTAAGTTGACCGCCTGGGGAGTACGGCCGCAAGGTTAAAACTCAAATGAATTGACGGGGGCCCGCACAAGCGGTGGAGCATGTGGTTTAATTCGAAGCAACGCGAAGAACCTTACCAGGCCTTGACATGCAGAGAACTTTCCAGAGATGGATCGGTGCCTTCGGGAACTCTGACACAGGTGCTGCATGGCTGTCGTCAGCTCGTGG
+
CCCCCGGGGGGGGGGGGEFGGGGGGGGGGGGFFGGGFGGGGGGGGGGGGGGGGGGGGGGGGGFFGGGGGGGGGGFGGGFGGFGEEGGDGGGGGGGGGGGGGGDCGGGGDGGDGGGGGFACGDGGGGGGGGGAFEGGGGGFGGGGGGFGGFGEEEEGEFGGGGGGFGGGGGGGGGGGGGGGGGGF<FFGGGFEGGGGGGFFEG@FGGGGGGF9CEGGCFC+8CGGC9FC>@?FGGE7CCC+@EFFG?CFG52**0<FGC?5?CGFCEGDGGG6@FC?FFFG?CGGG?;;F58**2<A6C<**
@M01751:259:000000000-C669V:1:1101:6286:8522 1:N:0:AGAGTC
CCAGCTACGTCATCCCCACCTTCCTCCGGCTTATCACCGGCGGTTCCTTTAGAGTCCCCAACTGAATGATGGTAACTAAAGGCGAGGGTTGCGCTCGTTGCGGGACTTAACCCAACATCTCACGACACGAGCTGACGACAGCCATGCATCACCTGTGTGCAGGTCCCCGAAGGGAAGAAATCCATCTCTGGAAGTCGTCCTGCCATGTCAAACGCTGGTAAGGTTCTGCGCGTTGCTTCGAATTAAACCACATGCTCCACCGCTTGTGCAGGCCCCCGTCAATTCATTTGAGTTTTAACCT
+
CCCCCGGGGGGGGGGGGGGGGGGGGGFGGGGGGGGGGGGGGGGGGGGGGGGG@FGGGGFGGGG8@AFGGGFCFGGGGGGGFGGGGGGC@FCGGGGG7CFGCCE+@FGGG<?FFGGEGGGFEGGGGG>:FE@EG89F@C:FFGGGGCGG,=FGFGGGGGGGGDCFFGGGCEGGGGGGGGGGGGGGGGGGGCBGCCCFCC@FGAFGGGGG@CFGGDC**:CCFFGGG??FEEGCEECEGGFDFFFFF?A@F=8CF+<CFFCEGEEGGGG6+:+*8CAC?=:*:*0++3CFC<78FGGFGG>FF
@M01751:259:000000000-C669V:1:1101:21481:8540 1:N:0:AGAGTC
CCAGCTACGTCATCCCCACCTTCCTCCGGTTTATCACCGGCAGTCTCCTTTGAGTTCCCGACCGAATCGCTGGCAACAAAGGATAAGGGTTGCGCTCGTTGCGGGACTTAACCCAACATTTCACAACACGAGCTGACGACAGCCATGCAGCACCTGTCTCACGGTTCCCGAAGGCACTAAGGCATCTCTGCCGAATTCCGTGGATGTCAAGAGTAGGTAAGGTTCTTCGCGTTGCATCGAATTAAACCACATGCTCCACCGCTTGTGCGGGCCCCCGTCAATTCATTTGAGTTTTAACATT
+
CCCCCGGGGGGGGGGGGGGGGGGGGGGGGGGGGGGGGGGGGGGGGGGGGGGGGGGGGGGGGGGGFFGGGGGGGGGGGGGGGGGGGGGGGEGGGGGGDFGGGEGGGGGGGGGGGFFGGGGDGGGGGGGGGGGGGGGGGGGGGEGGGFFGGGGGGGGGGGGGGGGGGG@FGDGGC7AAFGGGGGFGFGGGGGGGGGFGGGFGGGGGFFACFCFEGFGGGCFGGGGGGGGGGGGGGGGGFFG??CCGGGGFGGGGGGGGGGGGGGGGGG6C5E5CCCEEG=C=5?FGFFCCCGGCGGGGG7:>C
@M01751:259:000000000-C669V:1:1101:3948:8830 1:N:0:AGAGTC
TGGCTAAACCGGATTAGATACCCTGGTAGTCCACGCCGTAAACGATGATAACTAGCTGTCCGGGCACTTGGTGCTTGGGTGGCGCAGCTAACGCATTAAGTTATCCGCCTGGGGAGTACGGCCGCAAGGTTAAAACTCAAAGGAATTGACGGGGGCCTGCACAAGCGGTGGAGCATGTGGTTTAATTCGAAGCAACGCGCAGAACCTTACCAGCGTTTGACATGTCCGGACGACTTCCAGAGATGGATTTCTTCCCTTCGGGGACTGGAACACAGGTGCTGCATGGCTGTCGTCAGCTCGT
+
CCCCCGGGGGGGGGGGGGGGGGGGGFGGGGGGGGGGGGGGGGGGGGGGGGGGGGGGGGGGGGGGGGGGGGGGGGGGGGGGEGGGGGGGGGGGGGGGGGGGGGGGGGGGGGGGGGGGGGGGGGCGGGGGGFGGGGFGGGGGGGGGGGGGGGGGGGDFFGGGGGGGFGGGGGGGGGGGGGDFGGGGGGGFGGGGGGGGGGG71?EGGGFGGGFFGGGGGGGGGGGGGGGGGGGGGGGGGGGFGGF9CEGFGGGGGGGGGGGF>E5*/A=EGCFCFGFFGDG?<?CCEFGGGDG*CFFG?+7D)
@M01751:259:000000000-C669V:1:1101:12610:8939 1:N:0:AGAGTC
CCAGCTACGTCATCCCCACCTTCCTCCGGTTTATCACCGGCAGTCTCCTTTGAGTTCCCGACCGAATCGCTGGCAACAAAGGATAAGGGTTGCGCTCGTTGCGGGACTTAACCCAACATTTCACAACACGAGCTGACGACAGCCATGCAGCACCTGTCTCACGGTTCCCGAAGGCACTGAGGCATCTCTGCCAGATTCCGTGGATGTCAAGAGTAGGTAAGGTTCTTCGCGTTGCATCGAATTAAACCACATGCTCCACCGCTTGTGCGGGCCCCCGTCAATTCATTTGAGTTTTAACCTT
+
CCCCCGGGGGGGGGGGGGGGGGGGGGGGGGGGGGGGGGGGGGGGGGGGGGGGGGGGGGGGGGGGGGGGGGGGGGGGGGGGGGGGGGGGGGGGGGGGGGGGGGGGGGGGGGGGGGGGGGGGGGGGGGGGGGGGGGGGGGGGGGGGGGGGGGGGGGGGGGFGGGGGGFFGGGGGGGFGGGGGGFGGGGGGGGGGGGGGGGGGGGGBFGGGCCDFGFGGGGGGGGFGEGFCEGGGGEG9FF8FCFGGGGGGGGGGCC09ECEGGGGE8E8E=EGG8CGGGGG=CCGF:ECFFCC<?FGGGFCFG
@M01751:259:000000000-C669V:1:1101:26373:9020 1:N:0:AGAGTC
CCAGCTACGTCATCCCCACCTTCCTCCGGTTTATCACCGGCAGTCTCCTTAGAGTGCCCACCATAACGTGCTGGTAACTAAGGACAAGGGTTGCGCTCGTTGCGGGACTTAACCCAACATCTCACGACACGAGCTGACGACAGCCATGCAGCACCTGTGTTCCAGTCCCCGAAGGGAAGAGAACCATCTCTGGGAATCGTCCGGACATGTCAAACGCTGGTAAGGTTCTGCGCGTTGCTTCGAATTAAACCACATGCTCCACCGCTTGTGCCGGCCCTCGTCAATTCATTTGAGTTTTAAC
+
CCCCCGGFGGGGGGFGGGGGGFGGGFFD>FFFGGGGGGGGG>FGGGGGGGGGGGFE<FFGDEGGGGFGFGGGGGFG9@9FEDGGGGGGGGGGGGDDE@>FGGGGDGDFGGFFFFG@?CFFC<EFCEGG@FCFGGGGGGGGGGG8FFEGFGG8,,@,DF<@<FCAFFGGAFEEC7*1><>BCB,>66DC<,CC,AF7:FC,BF:F<CCGDEF:FCFEGGGDB@EGG9BFGG98*?EEEGFFCE>*AECFFG88FGG68++<:@CCEGDGGGF+8?=CC*1?CE5EC?:+<<7A+2+AFC74*
@M01751:259:000000000-C669V:1:1101:9776:9059 1:N:0:AGAGTC
CCAGCTACGTCATCCCCACCTTCCTCCGGTTTATCACCGGCAGTCTCCTTTGAGTTCCCGACCGAATCGCTGGCAACAAAGGATAAGGGTTGCGCTCGTTGCGGGACTTAACCCAACATTTCACAACACGAGCTGACGACAGCCATGCAGCACCTGTCTCAGAGTTCCCGAAGGCACCAAAGCATCTCTGCTAAGTTCTCTGGATGTCAAGAGTAGGTAAGGTTCTTCGCGTTGCATCGAATTAAACCACATGCTCCACCGCTTGTTCGGGCCCCCGTCAATTCATTTGAGTTTTAACCTT
+
CCCCCGGGGGGGGFGGGGGGGGGGGGGGGGGGGFFGGFGGGGGGGGGGGGGGGGGGGGGGDGGGFCCFGGGGGGGGGGGGGGGGGGGGGGGGGGGGGGGGGGGGDGGGGGGGFGGGGGGGGGGGGGGGGGGGGGGGGEFGGGGGGGGGGFGGFGGGGGCGGGGGGCDFGGGDEGGGGGFFGGGGGGFGGGFFGGGGGGGGGGGGGEFGGGG?FGDCGGGGGGGGGGGGDGGGEC5<CF>FCC8<@F<CFGFGGGCCEFGG5CEG**+2;=EGEGGGGGGCEGGG7CFGC?8@:CFGGGCFG
@M01751:259:000000000-C669V:1:1101:13700:9193 1:N:0:AGAGTC
CCAGCTACGTCATCCCCACCTTCCTCCGGTTTATCACCGGCAGTCTCCTTTGAGTTCCCGACCGAATCGCTGGCAACAAAGGATAAGGGTTGCGCTCGTTGCGGGACTTAACCCAACATTTCACAACACGAGCTGACGACAGCCATGCAGCACCTGTCTCACGGTTCCCGAAGGCACTAAGGCATCTCTGCCGAATTCCGTGGATGTCAAGAGTAGGTAAGGTTCTTCGCGTTGCATCGAATTAAACCACATGCTCCACCGCTTGTGCGGGCCCCCGTCCATTCATTTGAGTTTTAACCTT
+
CCCCCGGGGGGGGGGGGGGGGGGGGGGGGGGGGGGGGGGGDGGGGFGGGGGGGGGGGGGGDGGGGFGGGGGGGGGGGGGGGGGGGGGGGEFEGGGGGGGGGGGGGGGGGGGAFGGGGGGGGGGGGGGGGGGGGGFGGGGGGGGGGGGGGGGGGGGGGGEGGGFGGGGGGGGGGGGGGGGGGEGGGGGGGGGGGGGEGGGGGGEGGGGGGGGGGGGGGEGGGGEGFGFEFGGGGGGGGGGFDGGGGGGGGGGGGGGGGFGGCEECFG6CEEGGGEGGD/**2:AF9FGGGG=FGGGGGGGGG
@M01751:259:000000000-C669V:1:1101:24210:9214 1:N:0:AGAGTC
CCAGCTACGTCATCCCCACCTTCCTCCGGTTTGTCACCGGCAGTCTCCCTAGAGTGCCCAACTGAATGCTGACAACTAAGGATAGGGGTTGCGCTCGTTGCGGGACTTAACCCAACATCTCACGACACGAGCTGACGACAACCATGCACCACCTGTCACCATTGTCCCCGAAGGGAAAACTTGATCTCTCAAGCGGTCAATGGGATGTCAAGAGTTGGTAAGGTTCTTCGCGTTGCTTCGAATTAAACCACATGCTCCACCGCTTGTGCGGGTCCCCGTCAATTCCTTTGAGTTTCAGCCT
+
CCCCCGGGGGFGGGGGGGGGGGGGGGGGDGGGGGGGGGGGGGGGGFFGGGGGFGGGGGEFGGGFGGGFGGG,C,CEFGGGGGGGGGGGGGGGGGGGFGGGGGGGGGGGGFFFGGGGGGGFGGGGGGCGGGGGGGGGGGGGGGGGGGGGGGGGGGFGFCGGGC>FFGGGGGGGGEGGFGGGGGFCFGFF,FFGFFCFGEGGGCCGFGDFGGGFGGGGGC=2?:FGGGGGFGGGGGEGGGGG>FGGFGD7CG5FFGGC+<@6C8ECC5F+<EEGEE8:CC78CGFC?EGGF+:E?FGFFGF79
@M01751:259:000000000-C669V:1:1101:22278:9246 1:N:0:AGAGTC
TGGCTAAACAGGATTAGATACCCTGGTAGTCCACGCCGTAAACGATGTCGACTTGGAGGCTGTTCCCCAGAGGAGTGGCTTCCGGAGCTAACGCGTTAAGTCGACCGCCTGGGGAGTACGGCCGCAAGGTTAAAACTCAAATGAATTGACGGGGGCCCGCACAAGCGGTGGAGCATGTGGTTTAATTCGATGCAACGCGAAGAACCTTACCTGGCCTTGACATCCAGAGAACTTAGCAGAGATGCTTTGGTGCCTTCGGGAACTCTGAGACAGGTGCTGCATGGCTGTCGTCAGCTCGTGT
+
CCCCCGGGGGGGGGGGGGGGGGGGGGGGGGGGGGGGGGGGGGGGGGGGGGGGGGGGGGGGGGGGGGGGGGGGGEEGGGG?FGGGGGGGGGGGGGGGGGGGGGGGGGGDGGGGGGGGGGGGGGGGGGGGGFGGGGGGGGGGGGGGGGGGGGGGGGGGGGGGGGGGGGGGFGGGGGFGGGGGFGGGGGGFGGGGGGGGGGGGGGGGGGGGGGGGFGGGGGGGGGGGGGGGGGGGGFGGCFGFFGGGGGGGGGG5@@FGC;EGGGGGGGGGGGFGGGGC?GGDGGCCGFEFGGGGCGGC0:<C/
@M01751:259:000000000-C669V:1:1101:12772:9305 1:N:0:AGAGTC
TGGCTAAACAGGATTAGATACCCTGGTAGTCCACGCCGTAAACGATGTCAACTAGCCGTTGGAATCCTTGAGATTTTAGTGGCGCAGCTAACGCATTAAGTTGACCGCCTGGGGAGTACGGCCGCAAGGTTAAAACTCAAATGAATTGACGGGGGCCCGCACAAGCGGTGGAGCATGTGGTTTAATTCGAAGCAACGCGAAGAACCTTACCAGGCCTTGACATGCAGAGAACTTTCCAGAGATGGATTGGTGCCTTCGGGAACTCTGACACAGGTGCTGCATGGCTGTCGTCAGCTCGTGT
+
CCCCCGGGGGGGGGGGGGGGGGGGGGGGGGGGGGGGGGGGGGGGGGGGGGGGGGGGGGGGGGGGGGGGGGGGGGGGGGGGGGGGGGGGGGGGGGGGGGGGGGGGGGGGGGGGGGGGGGGGGGGGGEGEGFGFGGGGGGGGGGGGGGGGGGGGGGGGGGGGGGGGGGGGGGGGGGGGGGGGGGGGGGGGGGGGGGGGGGGGGGGGGGGGGGGGFGGGGGGFGGGGGFGGGGGGGFECFGGFGGGCC89CE@FDGGGGGGGDCEGGGGCGGFGFGGGGFGGGDGGFFDEFFGGGFCGDFEGCD
@M01751:259:000000000-C669V:1:1101:8311:9418 1:N:0:AGAGTC
CCAGCTACGTCATCCCCACCTTCCTCTCCGTTTGCACGGGCAGTCTGTTTAGAGTCCCCATCATTACATGCTGGCAACTAAACATAGGGGTTGCGCTCGTTGCGGGACTTAACCCAACACCTCACGGCACGAGCTGACGACAGCCATGCAGCACCTAGTTTCCTGTCCCGAAGGACTGATCTATCTCTAGATCATTCAGTAACTTTCAAGCCCGGGTAAGGTTCCTCGCGTATCATCGAATTAAACCACATGCTCCTCCGCTTGTGCGGGCCCCCGTCAATTCCTTTGAGTTTCACTCTTT
+
CCCCCGGGGGGGGGGGGGGGGGGGGGGGGGGGGGGGGGGGGGGGGGGGGGGGGGGGGGGGGGGGGGGGGGGGGGGGGGGGGGGGGGGGGGGGGGGGGGGGGGGGGGGGGGGGGGGGFGGGGFGGGGGGGGGGGGGGGGGGGGGGGGGFGGGGGGGGGGGGGGGGGGGGG@EFGGGGGGDGGGGGGFGGFCFGGGGGGGGGGGGGGGGGGGGGGGGGGGGGGGGGGGGGGGGGGGGGGGGGGGGGGGGGGGGFG0<CFGFGE8EGG8EEGDG?CGGCE*A=FGFGGGG7C@EGGF7CEFGG*
@M01751:259:000000000-C669V:1:1101:14607:9444 1:N:0:AGAGTC
CCAGCTACGTCATCCCCACCTTCCTCCGGTTTGTCACCGGCAGTCTCCTTAGAGTGCCCACCATAACGTGCTGGTAACTAAGGACAAGGGTTGCGCTCGTTACGGGACTTAACCCAACATCTCACGACACGAGCTGACGACAGCCATGCAGCACCTGTGTCAGAGTTCCCGAAGGCACCGATCCATCTCTGGAAAGTTCTCTGCATGTCAAGGCCTGGTAAGGTTCTTCGCGTTGCTTCGAATTAAACCACATGCTCCACCGCTTGTGCGGGCCCCCGTCAATTCATTTGAGTTTTACCCT
+
CCCCCGGGGGGGGGGGGGGGGGGGGGGGGGGGGGGGGGGCGGGFGAGGGGGGGGFGGGGFGEGGGGFGGGF@FGGGGGGCFGGGGGGEFEGGEGGGGGGGFGGGDDGGGGGFGGGGGEEFG9?FGGGGGGG=CCF?FGCEGDGGG@DFF@FAFGGGGG8FGGDGGGGGGG@EFEGFFFGGDCFGGFG@FFGGGGGGGGGGGGFGGFCGCGFCGGGGGGGGGF:7<BFF?FGEFCCEFCB5@FGGGGGGEFCECFFFFGGFGC88;CFCFEEDGGGGG==8:*3AFFFFCF95CFGC7+299
@M01751:259:000000000-C669V:1:1101:3668:9445 1:N:0:AGAGTC
CCAGCTACGTCATCCCCACCTTCCTCCGGTTTATCACCGGCAGTCTCCTTTGAGTTCCCGACCGAATCGCTGGCAACAAAGGATAAGGGTTGCGCTCGTTGCGGGACTTAACCCAACATTTCACAACACGAGCTGACGACAGCCATGCAGCACCTGTCTCACGGTTCCCGAAGGCACTAAGGCATCTCTGCCGAATTCCGTGGATGTCAAGAGTAGGTAAGGTTCTTCGCGTTGCATCGAATTAAACCACATGCTCCACCGCTTGTGCGGGCCCCCGTCAATTCATTTGAGTTTTAACCTT
+
CCCCCGGGDGGGGFGGGGGGFGFGFGGGGGG@FFGGGGGCFGGGGGGGGGGG9FFGGGGGGGGGGGGGFGGGGGGGGG?FGFFFFF9FC=FFGGEEGDFD,BC7C@FGGGGGGFG7CFEGGGGG,CF@FFEGGGAE=3>@CFAFGGCGGFF<C@F@FFE9;FGEGCF8F7FFD:CFGF7CGGGGGCCCFGGCEGGGGFGG:*B*,7,<:FFG+2F9A,<F<7:CAFF78C>?EEEFFD*;;8:+CFGFGGGGDG7<8<;*:C8C8C+<=8*C=EEC:77*:A<CFGGGGCE99CF:C+2>7
@M01751:259:000000000-C669V:1:1101:10430:9453 1:N:0:AGAGTC
TGGCTAAACAGGATTAGATACCCTGGTAGTCCACGCCGTAAACGATGTCGACTTGGAGGTTGTTCCCTTGAGGAGTGGCTTCCGGAGCTAACGCGTTAAGTCGACCGCCTGGGGAGTACGGCCGCAAGGTTAAAACTCAAATGAATTGACGGGGGCCCGCACAAGCGGTGGAGCATGTGGTTTAATTCGAAGCAACGCGAAGAACCTTACCTGGCCTTGACATGCTGAGAACTTTCCAGAGATGGATTGGTGCCTTCGGGAACTCAGACACAGGTGCTGCATGGCTGTCGTCAGCTCGTGT
+
CCCCCGGGGGGGGGGGGGGGGGGGGGGGGGGGGGGGGGGGGGGGGGGGGGGGGGGGGGGGGGGGGGGGGGGGGGGGGGGGGGGGGGGGGGGGGGGGGGGGGGGGGGGGGGGGGGGGGGGGGGGGGGGGGGGGGGGGGGGGGGGGGGGGGGGGGGGGGGGGGGGGGGGGFCGFGGGCFCCFGGGGGGGGGGGGGGGGGGGGGGGGGFFFGFGGFGGGGGGGGGGGGGGGGDFGGGGGGF9<CEGFGGCCFCEEFGGGGGGGCEG?CFFGGGGGGGGGFGGGGGGE5F5:ACFEFGG9?EGG5
@M01751:259:000000000-C669V:1:1101:13069:9520 1:N:0:AGAGTC
CCAGCTACGTCATCCCCACCTTCCTCCGGTTTGTCACCGGCAGTCACTCTAGAGTGCCCATCCGAAATGCTGGCAACTAAAGTCAAGGGTTGCGCTCGTTGCGGGACTTAACCCAACATCCCACGACACGAGCTGACGACAACCATGCACCACCTGTCACCATTGTCCCCGAAGGGAAAACTTGATCTCCCAAGCGGTCAATGGGATGTCAAGAGTTGGTAAGGTTCTTCGCGTTGCTTCGAATTAAACCACATGCTCCACTGCTTGTCCGGGTCCCCGTCAATTCCTTTGAGTTTTAACC
+
CCCCCGGGGGGGGGEEFFG7ECEGFFGGEGGGGGGGGGEDGGGGGGGFFFFFGF@<AFCFGFGGGGFGEFEFCCFCFGFFDFFGGGG?CFF:<FFDFGEFGGEDGEFGGGGGGCFG7F,?,B5?>=+@:FCFFGGGGEGCCFF:+33>><>>BFCFCC;F@G:FBFFGGGG*C:F@7FGGGGG,?F9,73,F,,C:C*4*2?<CC+<<CFGG9<:?<FGFFFGC:AEFF9*4:??*;CF@*80A@+<9<FCGDC<CF:F6C+02:0+:+<C**1*:A:EECE=FE7<+@FCC5C?CCFFC:
@M01751:259:000000000-C669V:1:1101:4934:9521 1:N:0:AGAGTC
CCAGCTACGTCATCCCCACCTTCCTCCGGTTTGTCACCGGCAGTCTCCTTAGAGTGCCCACCATAACGTGCTGGTAACTAAGGACAAGGGTTGCGCTCGTTACGGGACTTAACCCAACATCTCACGACACGAGCTGACGACAGCCATGCAGCACCTGTGTCAGAGTTCCCGAAGGCACCAATCCATCTCTGGAAAGTTCTCTGCATGTCAAGGCCTGGTAAGGTTCTTCGCGTTGCTTCGAATTAAACCACATGCTCCACCGCTTGTGCGGGCCCCCGTCAATTCATTTGAGTTTTAACCT
+
CCCCCGGGGGGGGGGGGGBFGGGGGGGGGGGGGGGGGGGGGGGGGGGGFGGFGGGGGGGGGGGGGGGGGGGGGGGGGGGGGGGGGGGGGGGGGGGGFGGGGGGGGGGGGFGGGGGGGGGF,,CFGGGGGGGGGGGGGGGGGG7FGGGGGGGGDGGGGGGGGDFGGGGGGGGGGGGGFFGGGFGGFFGE;FGG9F:FGGGGGG@9FGFGGGG>CFGG>BGGGGGGCFFGC8EEGE7FFFGGGGCCCFGGFGGFF@CCGGGGGEGGEFFGCEEEEEGGECEE:C7CFCFGGGGDCGGGCGGC7
@M01751:259:000000000-C669V:1:1101:15479:9669 1:N:0:AGAGTC
TGGCTAAACAGGATTAGATACCCTGGTAGTCCACGCCGTAAACGATGTCAACTAGCCGTTGGAATCCTTGAGCTTTTAGTGGCGCAGCTAACGCATTAAGTTGACCGCCTGGGGAGCACGGCCGCAAGGTTAAAACTCAAATGAATTGACGGGGGCCCGCACAAGCGGTGGAGCATGTGGTTTAATTCGAAGCAACGCGAAGAACCTTACCAGGCCTTGACATGCAGAGAACTTTCCAGAGATGGATGGGTGCCTTCGGGAACTCTGACACAGGTGCTGCATGGCTGTCGTCAGCTCGTGT
+
CBCCACFGFGGGGGGGGGGGGGG@FGGGGGGFFFE@FFEGEGGGGGGGFGG9FGGGGGGGGCDECEGGFFFF,CCFFGGGFGGGGGGGGGGGGFGGGCGFFGGGGGGGGGGGFGGGGGGGGGGGGGGGGGGGGGDFFBFGGGGFFD<,FDFG>EBBFFEGGGGGFGGG<<FGGFCB<F;C<CFFFGAFFGGGGG7FFGG<<EGFEFGFC+AEDGGDEAF?CEGFF?CGFC6?FDGGGCC@FDFGGGGG5CCDD6CFGGEGDGFAFCCFFEEFGGGFGFFGC?FGFCCFEGGFGGGGGGDFC
@M01751:259:000000000-C669V:1:1101:17446:9686 1:N:0:AGAGTC
TGGCTAAACAGGATTAGATACCCTGGTAGTCCACGCCGTAAACTATGAGAGCTAGCCGTTGGGTGGTTTACCACGCAGTGGCGCAGCTAACGCATTAAGCTCTCCGCCTGGGGAGTACGGTCGCAAGATTAAAACTCAAAGGAATTGACGGGGGCCCGCACAAGCGGTGGAGCATGTGGTTTAATTCGAAGCAACGCGAAGAACCTTACCAGCCCTTGACATGGCAGGACGATTTCCAGAGATGGATCTCTTCCCTTCGGGGACCTGCACACAGGTGCTGCATGGCTGTCGTCAGCTCGTG
+
CCCCCGGGGGGGGGGGGGGGGGGGGGGGGGGGGGGGGGGGGGGGGGGGGGGGGGGGGGGGGGGGGGFGGGGG9FFGGGGGGGGGGGGGGGGGGGGGGGGGGGCFFGGGGGGGGGGGGGGGFGGGGCEGGGGGGGDDGGGGGGAFGGGGGGGGGGGCFEGGGGGGGGGGEG7FFFGGFCGF>CGGGGGGGDGGFFGGGGGGGGGGGGGGGGGGGGGGGGGGGGCCFGGGGGGGGGGFF?EFGGFGGG?FGGGGGGGGGGGDGG=EGGFGCGGGDFGGEGF?F?FGGG?C89:CC5/C?EGG4
@M01751:259:000000000-C669V:1:1101:18172:9750 1:N:0:AGAGTC
CCAGCTACGTCATCCCCACCTTCCTCCGGTTTATCACCGGCAGTCTCCTTTGAGTTCCCGACCGAATCGCTGGCAACAAAGGATAAGGGTTGCGCTCGTTGCGGGACTTAACCCAACATTTCACAACACGAGCTGACGACAGCCATGCAGCACCTGTCTCAGAGTTCCCGAAGGCACCAAAGCATCTCTGCTAAGTTCTCTGGATGTCAAGGCCAGGTAAGGTTCTTCGCGTTGCATCGAATTAAACCACATGCTCCACCGCTTGTGCGGGCCCCCGTCAATTCATTTGAGTTTTAACCTT
+
CCCCCGGGGGGGGGGGGGGGGGGGGGGGGGGGGGGGGGGGGGGGGGGGGGGGGGGGGGGGGGGGFF@FGGGGGGGGGGGGGGGGGGGGGGGGGGGGGGGGGGGGGGGGGGGGGGGGGGGGGGGGGGGGGGGGGGGGGDGGEGGGGGGGGGFGGGGGGGGGGFGGGGGGGGEGGGGGGGGGFGGGGGFGFGGGGGGGGGGGGGGGGGGFGGFGGGGGGGGGGGGGFGGFGGGGGGGGGGGCGGGGCFGGGGGGGGGGF6EGGGD=FG+<8CEGGGGGGGD=590A7?CFGCF?FFFCFFFGF
@M01751:259:000000000-C669V:1:1101:17626:9761 1:N:0:AGAGTC
CCAGCTACGTCATCCCCACCTTCCTCCGGTTTATCACCGGCAGTCTCCTTTGAGTTCCCGACCGAATCGCTGGCAACAAAGGATAAGGGTTGCGCTCGTTGCGGGACTTAACCCAACATTTCACAACACGAGCTGACGACAGCCATGCAGCACCTGTCTCACGGTTCCCGAAGGCACTAAGGCATCTCTGCCAAATTCCGTGGATGTCAAGAGTAGGTAAGGTTCTTCGCGTTGCATCGAATTAAACCACATGCTCCACCGCTTGTGCGGGCCCCCGTCAATTCATTTGAGTTTTAACCTT
+
CCCCCGGFGGGEGGGGGGGGFGGGGGGGGGGGGGFFDCFCFEFGGEGGGGGFDGGGGGGDCFDFFFFFFG?GDGFFGGGGGGGGGFFFFGFGGGGCEGGGFEDGD>FGGGGG9FEGFFGGGGEGFGGGGGGGGEGGGGGDEFGCCFGG,:DFCGCCGFGGGGEGEEGGGCCGGGGGGGFCFGG:FFFFGGGGGGGGGFGFFGC*<FFGFFFGGGGGGGGGGGEFFF@BFCCGE*CFD<CFGCEGFGGGCCFFEG7<CGGGGCECE807?CC=?EGGGEE8CFGF7EFF9+;@E7?F67CGG
@M01751:259:000000000-C669V:1:1101:27450:9811 1:N:0:AGAGTC
TGGCTAAACAGGATTAGATACCCTGGTAGTCCACGCCGTAAACGATGTCGACTTGGAGGTTGTTCCCTTGAGGAGTGGCTTCCGGAGCTCACGCGTTAAGTCGACCGCCTGGGGAGTACGGCCGCAAGGTTAAAACTCAAATGAATTGACGGGGGCCCGCACAAGCGGTGGAGCATGTGGTTTAATTCGATGCAACGCGAAGAACCTTACCTACTCTTGACATCCACGGAATTCGGCAGAGATGCCTTAGTGCCTTCGGGAACCGTGAGCCAGGTGCTGCATGGCTGTCGTCAGCTCGTGG
+
CCCCCGFGGGGGCGFGGGGGGFGFFGGGGGGGGGGGGGGGGGGGGGGGGGGGGGFG@CFGGGGGGGG9FFGGGGGGGGGGGCF:@FGGG,FF@@EGGGFGGGGGFFGGGGFFGGFEGGGGEGGEFGFF7DDGGFGGGGGGGGFEFFFGFGDFEGGDGCE7<FG@<CFG7CFF@BCGGCFG:=FGGG,,4?FC@ECCC@EG8EEGGFCFF?6CGCFGDGFC8?F@*+<?GGGGGGGGDGEEGCF9E8CFC@<+3<<<6CGGEGGGGECFE02+8586C?C?FCGGG6C*9/;57/++2*)1*
@M01751:259:000000000-C669V:1:1101:5596:9815 1:N:0:AGAGTC
TGGCTAAACAGGATTAGATACCCTGGTAGTCCACGCCGTAAACGATGAGTGCTAGGTGTTGGGGGGTTTCCGCCCCTCAGTGCTGAAGCTAACGCATTAAGCACTCCGCCTGGGGAGTACGGCCGCAAGGCTGAAACTCAAAGGAATTGACGGGGACCCGCACAAGCGGTGGAGCATGTGGTTTAATTCGAAGCAACGCGAAGAACCTTACCAACTCTTGACATCCCATTGACCGCTTGAGAGATCAAGTTTTCCCTTCGGGGACAATGGTGACAGGTGGTGCATGGTTGTCGTCAGCTCG
+
CCCCCGGGGGGGGGGFGGGGGGGFGGGGFGFFGGDGGGEGGGGGGGGGGGGGGGGGGGGGGGGGGGEDDGGGGFEEFGGGGGGFGGFFFGGFDGGGGGGGGDCGGGCGGGDFFGGGGGDFCFDBFDCFDGGGGFFGGGGGCFGGFFGFGGFBFGGGDEGGGGGGFCFGGEGGFGGD9<@FGGFG:+<99@FGEEGGGGGGDEDG?FGFGGF@?EEGGGGEGGGGC?EEFGGGGGG5EECFF8FFFGGFC<CFFFFF<+0*/?EEEF8C7CFE?C3+;F6*:7FCCFEFFGGGGGGCEC*0/
@M01751:259:000000000-C669V:1:1101:9871:9862 1:N:0:AGAGTC
CCAGCTACGTCATCCCCACCTTCCTCCGGTTTGTCACCGGCAGTCTCCTTAGAGTGCCCACCATAACGTGCTGGTAACTAAGGACAAGGGTTGCGCTCGTTACGGGACTTAACCCAACATCTCACGACACGAGCTGACGACAGCCATGCAGCACCTGTGTCAGAGTTCCCGAAGGCACCAATCCATCTCTGGAAAGTTCTCTGCATGTCAAGGCCTGGTAAGGTTCTTCGCGTTGCTTCGAATTAAACCACATGCTCCACCGCTTGTGCGGGCCCCCGTCAATTCATTTGCGTTTTAACCT
+
CCCCCGGGGGGGGGGGGGGGGGGGGGGGGGGGDGGGGGGGGGGGGGGGGGGGGGGGGGGFGGGGGGGGGGGGGGGGGGGGGGGGGGGGGGGGDGGGCGGGGGGGGGGGGFGGGGGGGGGGGFGGGGGGGGGGGGGGGGCFGGEGGGGGGGGGGGG>FGFGGGGFGGGGDFGGGGGGGGGGGGGGGGGGGGGGGGGGGGFGGGGGGGGGFFGFFFGGGGGGGCFAF:ECCGGGFGGGGGGGEFFFFFFGGGGGGC8+:8@EFCEGGGG6C8E5C8:*2::CE*9CG?<FFE+*:EEGCC>FC
@M01751:259:000000000-C669V:1:1101:21416:9896 1:N:0:AGAGTC
CCAGCTACGTCATCCCCACCTTCCTCCGGTTTGTCACCGGCAGTCTCCTTAGAGTGCCCACCATAACGTGCTGGTAACTAAGGACAAGGGTTGCGCTCGTTACGGGACTTAACCCAACATCTCACGACACGAGCTGACGACAGCCATGCAGCACCTGTGTCTGAGTTCCCGAAGGCACCAATCCATCTCTGGAAAGTTCTCAGCATGTCAAGGCCAGGTAAGGTTCTTCGCGTTGCTTCGAATTAAACCACATGCTCCACCGCTTGTGCGGGCCCCCGTCAATTCATTTGAGTTTTAACCT
+
CCCCCGGGGGGGGGGGGGGGGGGGGGGGGGGGGGGGGGGGGGGGGFGGGGGGGGGGGGGGGGGGGGGGGGGGGGGGGGGGGGGGGGGGGGGGDGGGGGGGGGGGGGGGGGGGGGGGGGGGGFGFGGGCGGGDGGGDFGGFEEGGGGGGGGGF@FGGGGFGGGGGGGGGGGGD:@:FFGGFCFGGGGFGGGG?9AEGGGGGGE9FAFACFCFFCCCCGGGGGGG,?FGGGCECFG7FGGG77BCGCFFGGGGC8<8<C6@FF:CEECC+<EE58=EGCE=GG57<CCCFGGCFFFGGF<C7:
@M01751:259:000000000-C669V:1:1101:12133:9913 1:N:0:AGAGTC
TGGCTAAACCGGATTAGATACCCTGGTAGTCCACGCCGTAAACGATGATAACTAGCTGTCCGGGGACCTGGTCTTTGGGTGGCGCAGCTAACGCATTAAGTTATCCGCCTGGGGAGTACGGCCGCAAGGTTAAAACTCAAAGGAATTGACGGGGGCCTGCACAAGCGGTGGAGCATGTGGTTTAATTCGAAGCAACGCGCAGAACCTTACCAGCGTTTGACATGTCCGGACGATTTCCAGAGATGGATCTCTTCCCTTCGGGGACTGGAACACAGGTGCTGCATGGCTGTCGTCAGCTCGG
+
CCCCCGGGGGGGGGGGGGGGGGGGGGGGGGGGGGGGGGGGGGGGGGGGGGGGGGGGGGGGGGEGGGGGGGGGGGGGGGGGGGGGGGGGGGGGGGGGGGGGGGGGGGGGGGGGGGGGGGGGGGGGGGGGGFFGGGGGGGGGGGGGGGGGGGGGGGGGGGGGGGGGGGGGGGGGGGGFGGGGGGGGGGGGGGGGGGGGGGGGGEGGGGGGGGGGGGGGGGEGGFGGGFGGGGGGGGGGGGGCEG8FGGGGGFFGGGGFCFFGDEE5808EGGD*0/;=FCC7?6+<FGGGCFCFGGGE6:<D3
@M01751:259:000000000-C669V:1:1101:23267:9953 1:N:0:AGAGTC
TGGCTAAACAGGATTAGATACCCTGGTAGTCCACGCCGTAAACGATGATAACTAGCTGTCCGGGGACATGGTCTTTGGGTGGCGCAGCTAACGCATTAAGTTATCCGCCTGGGGAGTACGGCCGCAAGGTTAAAACTCAAAGGAATTGACGGGGGCCTGCACAAGCGGTGGAGCATGTGGTTTAATTCGAAGCAACGCGCAGAACCTTACCAGCGTTTGACATGTCCGGACGATTCCCAGAGATGGGTCTCTTCCCTTCGGGGACTGGAACACAGGTGCTGCATGGCTGTCGTCAGCTCGT
+
CCCCCGGGGGGFGGGGGGGGGGGGGGGGGGGGGGGGGGGGGGGGGGGGGGGGGGGGGGGGGGGGGGGFGGGGGGGGGGGGGGGGGGEGGGEGGGCGGGGGGGGGGGGGGDGGGGGGGGGGGGGGGGGGGGGFFFFGGGGGGGCFGECFGGGGGGGGGGGGGGGGGGGGGGG:FFGGGGGGGGGGGGGGFGGCGGGGGG>@EGGFGGGGFACGGGGGGG8CFFGG?CGGCE>EGGG@FGF+;CEFGFGGF6CFFEFFGG6CC5C==CCE8+AFGCFFGGGDFGFG768FEEG5CFF*?9CD)
@M01751:259:000000000-C669V:1:1101:24423:10045 1:N:0:AGAGTC
CCAGCTACGTCATCCCCACCTTCCTCCGGTTTATCACCGGCAGTCTCCTTTGAGTTCCCGACCGAATCGCTGGCAACAAAGGATAAGGGTTGCGCTCGTTGCGGGACTTAACCCAACATTTCACAACACGAGCTGACGCCAGCCATGCAGCACCTGTCTCACGGTTCCCGAAGGCACTGAGGCATCTCTGCCAGATTCCGTGGATGTCAAGAGTAGGTAAGGTTCTTCGCGTTGCATCGAATTAAACCACATGCTCCACCGCTTGTGCGGGCCCCCGTCAATTCATTTGCGTTTTAACCTT
+
CCCCCGGGGGGGGFF<@F7FD@@FD@FGGFFEFCCFGGGGE+@FFGGGGEFC<FEEGGGGCGE>C@BFFFGGGGGEFGGFG8,EFGGGGGGGGG7CCECEFGEGGGEGGGGGGGGGDGG<AFGGGFECFGG7FCFFE++8>@FFGGFGGFGGGDCF8,@,@F@F:<>FFGCCC:FGC<FC7CF7FGDFFDGFDF>:FG:FGGGGGGECEF99+27:9<F9<A<:FGF9*;8:?5;EFF5FFGCEGF+;*;E<+A7CE8*2:88**;+<8*28C18>CGG55C9CF7C9A7*:CEGCFF**0
@M01751:259:000000000-C669V:1:1101:24218:10127 1:N:0:AGAGTC
TGGCTAAACAGGATTAGATACCCTGGTAGTCCACGCCGTAAACGATGTCGACTTGGAGGTTGTTCCCTTGAGGAGTGGCTTCCGGAGCTAACGCGTTAAGTCGACCGCCTGGGGAGTACGGCCGCAAGGTTAAAACTCAAATGAATTGACGGGGGCCCGCACAAGCGGTGGAGCATGTGGTTTAATTCGATGCAACGCGAAGAACCTTACCTGGCCTTGACATCCAGAGAACTTAGCAGAGATGCTTCGGTGCCTTCGGGAACTCTGAGACAGGTGCTGCATGGCTGTCGTCAGCTCGTGG
+
CCCCCGGGGGGGGGGGGGGGGGGGGGGGGGGFGGGGGGGGFGGGGGGGFGGGDGGGGGGGGFGGGGGGGGGGGGGFFGGGGGGGGGGGGGGGGGGGGGGGGGGDGEGDFGGGGGGGGGGGGGGGGGGGGGGGGGGFFGFFGGGGGACFGGGGGGGGFFGGEGGGGGGDGGGGGGGCFCFGGGCGGGGFGGFFGGGFGGGC8CGGFGGGGGGGGGGGG6?:CGGEFGGGGGGGGGFFGFDFGGGGGGGGDCEE=FFGGFCG>EGF@FCGCFFCGGC6@?EGGGFFF*AFGFFGGGGG6C5C*
@M01751:259:000000000-C669V:1:1101:6519:10164 1:N:0:AGAGTC
TGGCTAAACAGGATTAGATACCCTGGTAGTCCACCCCGTAAACGTTGGGAACTAGTTGTGGGGTCCATTCCACGGATTCCGTGACGCAGCTAACGCATTAAGTTCCCCGCCTGGGGAGTACGGCCGCAAGGCTAAAACTCAAAGGAATTGACGGGGACCCGCACAAGCGGCGGAGCATGCGGATTAATTCGATGCAACGCGAAGAACCTTACCAAGGCTTGACATATAGAGGAAACGGCTGGAAACAGTCGCCCCGCAAGGTCTCTATACAGGTGGTGCATGGTTGTCGTCAGCTCGTGTC
+
CCCCCGGGGGGGGGGGGGGGGGGGFGGGGGGGGGGGGGGGGGGGGGGGGGGGGGGGGGGGGGGGGGGGGGFFGGGGGGGGGGFGGGGGGGGGGGGGGGGGGGGGGGGGGGGGGGGGGGGGGGGGGGGGGGGGGGGGGGGGGGFFGGGGFEGGGGGGGGGGGGCFGGGGGGGEGGGDGGGGGGGGGGGGGGGGGGGGGGGGGGGGGGGGGFCGGGGGGFEGGGGGGFEFCFGGFGDFGGGGGGGGGFC:CFGGGGGGGG5EFC@7CFD797CG698CGGGGFGFFGDECGGC8EG9FEEGG4
@M01751:259:000000000-C669V:1:1101:6034:10180 1:N:0:AGAGTC
CCAGCTACGTCATCCCCACCTTCCTCCGGCTTATCACCGGCGGTTCCTTTAGAGTACCCAACTAAATGATGGTAACTAAAGGCGAGGGTTGCGCTCGTTGCGGGACTTAACCCAACATCTCACGACACGAGCTGACGACAGCCATGCAGCACCTGTGTTCCAGTCCCCGAAGGGAAGAAAGGCATCTCTGCCAGTCGTCCGGACATGTCAAACGCTGGTAAGGTTCTGCGCGTTGCTTCGAATTAAACCACATGCTCCACCGCTTGTGCAGGCCCCCGTCAATTCCTTTGCGTTTTAACCT
+
CCCCCGGGGGGGGGGFGGGGGGGGGGGGGGGGGGGGGGGGGGGGG@FGGGGGGGGGGGGGGDGCGGGGGGGGGFGGGGGGGGGGGGGGGGGGEGGGGGGGGGGGGEFGGGDFDGGGGGGFFGGGGGGGG@FEGGGGG7:FFGGGGGGGGGGGGGGG8FDC9<FGCGGGFEFGGGGFGGGGGGFFCFFGGGGGGGGFEGG@FGCCEE6<CFFFFGGCEGFFGGGGFCEGFEEGGGE8EGGGGCFCCC@GGCFG?<EFGGE:CEEEGFGGGD?CGGE=EGGGGEGGGGGGGG+1*:CE?<C7*
@M01751:259:000000000-C669V:1:1101:3008:10185 1:N:0:AGAGTC
TGGCTAAACAGGATTAGATACCCTGGTAGTCCACGCCGTAAACGGTGGGCGCTAGGTGTGGGTTTCCTTCCACGGGATCCGTGCCGTAGCTAACGCATTAAGCGCCCCGCCTGGGGAGTACGGCCGCAAGGCTAAAACTCAAAGGAATTGACGGGGGCCCGCACAAGCGGCGGAGCATGTGGATTAATTCGAAGCAACGCGAAGAACCTTACCAGGCCTTGACATGCAGAGAACTTTCCAGAGATGGATTGGTGCCTTCGGGACCTCTGACACAGGTGCTGCATGGCTGTCGTCAGCTCGT
+
CCCCCGGGGGGGGGGGGGGGGFF9FFFGGFGGGGGGGGGGGGGGGGGGGGGGGGGGGGGGGGGGGGGGGGGGGGGGDGFGGGG>CFGGGGGGAFCFGGGFEFGGGGGGGGGCGGFDECFGG@GGDGG@CEGGDF?AFGCFGGCFGFGGGGGGG:FGGGCGFFEGGGGGGGE78C5C>AF?FFGGGGGGGGGGGGGGGGGGCE>C>FGCC@CFF7CEFGG?FGGGGGGGGFGGG?FFFCGGGCCDCFGCE7;EG5EDFGGCE58***<CECEG6C8=A+C@EGGF?CFCGGGGGFFCFFGC<
@M01751:259:000000000-C669V:1:1101:21690:10202 1:N:0:AGAGTC
CCAGCTACGTCATCCCCACCTTCCTCCGGTTTGTCACCGGCAGTCTCCTTAGAGTGCCCACCATAACGTGCTGGTAACTAAGGACAAGGGTTGCGCTCGTTACGGGACTTAACCCAACATCTCACGACACGAGCTGACGACAGCCATGCAGCACCTGTGTCAGAGTTCCCGAAGGCACCAATCCATCTCTGGAAAGTTCTCTGCATGTCAAGGCCTGGTAAGGTTCTTCGCGTTGCTTCGAATTAAACCACATGCTCCACCGCTTGTGCGGGCCCCCGTCAATTCATTTGAGTTTTAACCT
+
CCCCCGGGGGGGGGGGGGGGGGGGGGGGGGGGGGGGGGGGGGGGGCFFGGGGGGGGGGGGGGFGGGGGGGGGGGGGGGGGGGGGGGGGFGGGGGGGEGGGGGGGGGGGGGGGGGGGGGGGGFGGGGGGGGGGGGGGGGEGGEGGGGGFGFFGGGGGGGGGGGGGFGEFGGGGGGGGGGGGGGGGGGGGGGGGGGGFFGGGGGCFGGFGGGGFFGGGGGGGGGFGGEFGFGGGGG7FBGGC*BGGGGGGGGGGGDCEGFFGGEGGD=F8F8888EEECEEG5E?FGC@FGCFGFGGG9CF7:
@M01751:259:000000000-C669V:1:1101:24964:10248 1:N:0:AGAGTC
TGGCTAAACAGGATTAGATACCCTGGTAGTCCACGCCGTAAACGATGTCGACTTGGAGGTTGTTCCCTTGAGGAGTGGCTTCCGGAGCTAACGCGTTAAGTCGACCGCCTGGGGAGTACGGCCGCAAGGTTAAAACTCAAATGAATTGACGGGGGCCCGCACAAGCGGTGGAGCATGTGGTTTAATTCGAAGCAACGCGAAGAACCTTACCTACTCTTGACATCCACGGAATTCGGCAGAGATGCCTCAGTGCCTTCGGGAACCGTGAGACAGGTGCTGCATGGCTGTCGTCAGCTCGTGT
+
CCCCCGGGGGGGGGGGGGGGGGGGGGGGGGGGGGGGGGGGGGGGGGGGGGGGGGGGGGGGGGGGGGGGGGGGGEGGGGGGGGGGGGGGGGGGGGGGGGGGGGGGGCGGGEGGGGGGGGGGGGEEGGGGGGGAFGGGGGGGGGGGAFDGGGGGGGEFGGGG>CEGGGDGDGGGGGGGGGGFGGGGAFGGDFCGGGGGGGGGGGGCEFGGGGFGEGGGGGFGGFGGGGGGDGGGGGGGD>EGCG7CEGGGGGGGGGGGFGGGDEGGGGGGE7C?FFE?CF?CCGGGEGC@<>FC*>EEF595*
@M01751:259:000000000-C669V:1:1101:15939:10290 1:N:0:AGAGTC
CCAGCTACGTCATCCCCACCTTCCTCCGGTTTGTCACCGGCAGTCTCATTAGAGTGCTCAACTGAATGTAGCAACTAATGACAAGGGTTGCGCTCGTTGCGGGACTTAACCCAACATCTCACGACACGAGCTGACGACAGCCATGCAGCACCTGTGTTACGGTTCTCTTTCGAGCACAACCAAATCTCTTCGGTCTTCCGTACATGTCAAGGGTAGGTAAGGTTTTTCGCGTTGCACCGAATTAATCCACATCATCCACCGCTTGTTCGGGTCCCCGTCAATTCCTTTGAGTTTTAATCTT
+
CCCCCGGGGGGGGGGGGGGGGGGGGGGGGGGGGGGGGGGGGGGGGGCFGGGGGGGGGGGGGGGGGGGGGGGG9FGGGGGGGGGGGGGGGGGGGGGGGGFGGGGGGGGGGGGGGGGGGGGGGGGGGGGGGGGGGGGGGEGGGGGFFGGGGGGGFGGGCFGGG7FFGFGGGGGGGGGGGGGGGGGF9DFGFGFGGGGGGGGGGGGDGGGGDFGGGG7CFFGGGG:FGGGGGGCEF@F9CGGGGGGGFCFC9CCFGGGGGGGF>EDE8F+<=*::=*CF=E==EGFGFGCG+<8EGGG??CDGG
@M01751:259:000000000-C669V:1:1101:15480:10293 1:N:0:AGAGTC
CCAGCTACGTCATCCCCACCTTCCTCCGGTTTATCACCGGCAGTCTCCTTTGAGTTCCCGACCGAATCGCTGGCAACAAAGGATAAGGGTTGCGCTCGTTGCGGGACTTAACCCAACATTTCACAACACGAGCTGACGACAGCCATGCAGCACCTGTCTCACGGTTCCCGAAGGCACTAAGGCATCTCTGCCAAATTCCGTGGATGTCAAGGCCAGGTAAGGTTCTTCGCGTTGCATCGAATTAAACCACATGCTCCACCGCTTGTGCAGGCCCCCGTCAATTCCTTTGAGTTTTAACCTT
+
CCCCCGGGGGGGGGGGGGGGGGGGGGGGGGGGGGGGGGGGGGGGGGGGGGGGGGGGGGGGGGGGGGGGGGGGGGGGGGGGGGGGGGGGGGGGGGGGGGGGGGGDGGGGGGGGGGGGGGGGGGGGGGGGGGGGGGFGFGGGGEGGGGGGFGGGGGGGGG9@FGGGGGGGGGGGGGGGGGGGGGGGGGGGGGGGGGGGGGGGGGGGGGGGGGGGGGGGGGGGGGGGFGGGGDGEGGGGFGGFGGGGGGGGGGGG6EGGGGGGGGGEGG8FGGGGEECEEGGD5FGGFFFGCFFGGGGFFGGGF
@M01751:259:000000000-C669V:1:1101:5678:10294 1:N:0:AGAGTC
TGGCTAAACAGGATTAGATACCCTGGTAGTCCACGCCGTAAACGATGATAACTAGCTGTCCGGGGACATGGTCTTTGGGTGGCGCAGCTAACGCATTAAGTTATCCGCCTGGGGAGTACGGTCGCAAGATTAAAACTCAAAGGAATTGACGGGGGCCTGCACAAGCGGTGGAGCATGTGGTTTAATTCGAAGCAACGCGCAGAACCTTACCAGCGTTTGACATGTCCGGACGATTTCCAGAGATGGATCTCTTCCCTTCGGGGACTGGCACACAGGTGCTGCATGGCTGTCGTCAGCTCGT
+
CCCCCGGGGGGGGGGGGGGGGGGGGGGGGGGGGGGGGGGGEGGGGGGGGGGGGGGGGGGGGGGGGGGGGGGGGGGGGGGGGDGGGGGGGGGGGGGGGGGGGGGGGGGGGGGGGGGGGCFGGGGGGGGEGGFGGGGGGGGGGFGGGGGGGGDGGGG>GGGGDFGGGGGCCFEFGGGGGGGGBEFGFGGGFFGGGFGDGGGGCCFGGCGGGGGGGGGCEEGFFGGCCC7CE>CC5CCGGGGF7F>FGGF@CCCFGGGG:@**::82C688:@FDFDFCCG?9CFEFFGGCE*CEFCC=E067)
@M01751:259:000000000-C669V:1:1101:7852:10307 1:N:0:AGAGTC
CCAGCTACGTCATCCCCACCTTCCTCCGGTTTGTCACCGGCAGTCTCCTTAGAGTGCCCACCATAACGTGCTGGTAACTAAGGACAAGGGTTGCGCTCGTTACGGGACTTAACCCAACATCTCACGACACGAGCTGACGACAGCCATGCAGCACCTGTGTCAGAGTTCCCGAAGGCACCAATCCATCTCTGGAAAGTTCTCTGCATGTCAAGGCCTGGTAAGGTTCTTAGCGTTGCTTCGAATTAAACCACATGCTCCACCGCTTGTGCGGGCACCCGTCAATTCATTTGAGTTTTAACCT
+
CCCCCGGGGGGGGGGGGGGGGGGGEFGGDGGGGGGGGGGGGEGGGGGGGGGGGGGFGGGGGGGFGDGGGGGGG8F<FFGGGGGGGGGGFEGGGGGGGGGGGGGGGGGGGGGFGGGGGGGGGFGGGGGGGGGGGGGGGGGGD7=FGGFFFGGGGGGGGGFFFGFG9DGFCGDGGGGGGGFGCFGGGGGGFGGGF7FFDFGGCG9CFGGFGGFGCGCC::FGGGGFFFF9+?CGGGDEGGGGFFB><FFFGCFGGGCFFFGGGEDGGGG6CCEGDGG=E5*;:CFGFDGFG7<FGCFFF<CCC
@M01751:259:000000000-C669V:1:1101:24265:10327 1:N:0:AGAGTC
TGGCTAAACAGGATTAGATACCCTGGTAGTCCACGCCGTAAACGATGTCGACTTGGAGGTTGTTCCCTTGAGGAGTGGCTTCCGGAGCTAACGCGTTAAGTCGACCGCCTGGGGAGTACGGCCGCAAGGTTAAAACTCAAATGAATTGACGGGGGCCCGCACAAGCGGTGGAGCATGTGGTTTAATTCGATGCAACGCGAAGAACCTTACCTACTCTTGACATCCACGGAATTCGGCAGAGATGCCTTAGTGCCTTCGGGAACAGTGAGACAGGTGCTGCATGGCTGTCGTCAGCTCGTGT
+
CCCCCGGGFGFGGGGGGGGGGGGGGFGGGGGGGGGGGGGGGGGGGGFGGGGGGGGGGGGGGGEGGGGGGGGGGGGGGGGGGGGGDGGGGFGGGGGGGGFGGGGGGGGGGGGGGGGGGGGGGDGGGGGGG@EFGGCGG@AGGGGCGGGFFGGGGGGGGGGGGCGGCGGGGGGGGG79FFFGGGGGCGGGGFGGGGGFEGGGGGEFGFFCFGGGFGCEFGCGGGGCCFGEDGGGFGGGGGGGGFGDC?EGGFGGGGGGGGGGGDF*0<@?@@FGDGGGGGGGGFGFE6>E9ECFGC6EGD5CC
@M01751:259:000000000-C669V:1:1101:10680:10360 1:N:0:AGAGTC
CCAGCTACGTCATCCCCACCTTCCTCCGGTTTGTCACCGGCAGTCTCCTTAGAGTGCCCACCATAATGTGCTGGTAACTAAGGACAAGGGTTGCGCTCGTTACGGGACTTAACCCAACATCTCACGACACGAGCTGACGACAGCCATGCAGCACCTGTGTCTGAGTTCCCGAAGGCACCAATCCATCTCTGGAAAGTTCTCAGCATGTCAAGGCCAGGTAAGGTTCTTCGCGTTGCTTCGAATTAAACCACATGCTCCACCGCTTGTGCGGGCCCCCGTCAATTCATTTGAGTTTTAACCT
+
CCCCCGGGGGGGGGGGGGGGGGGGGCGGGGGGGGGGGGGGGGGGGDGGGGGGGGGGGGGGGGGGGGGGGGGGGGGGGGGGGGFFGGGGGGGGGGGGGGGGGGGGGGGGGGGGGGGGFFGFF<FGGFGGGGGGGGGGGGGGGGGGGFGGGGGFFGGGGGGGGFGGGGFGGGGG@FGGFGFFFCGGGGGCFGGGGGDFGGGGGGCFCFFGGGFCFFGGGGGGGGGFGGGGGGGGGGGDGGGGGFEGGGGGGGGGGGGFCGGGGCGGGGGFGGDGGGGGGG:CG=ECGGGGGFDF?EG::6D>>
@M01751:259:000000000-C669V:1:1101:4575:10386 1:N:0:AGAGTC
CCAGCTACGTCATCCCCACCTTCCTCCGAGTTGACCCCGGCAGTCTCCTATGAGTCCCCACCATCACGTGCTGGCAACATAGGACGAGGGTTGCGCTCGTTGCGGGACTTAACCCAACATCTCACGACACGAGCTGACGACAACCATGCACCACCTGTGCACCGACCACAAGGGGGCGACCATCTCTGGCCGTTTCCGGTGTATGTCAAGCCTTGGTAAGGTTCTTCGCGTTTCATCGAATTAATCCGCATGCTCCGCCGCTTGTTCGGGCCCCCGTCAATTCTTTTGGGTTTTAGCCTTT
+
CCCCCGGGGGGGGGGGGGGGGGGGGGGGGGGGGGGFGGGGGGGGGCGGGGGGGFGGGGGGGGGGGGGGGCFGGGGGGGGGGGDFGEGGGGGGGGGGGGDCFFGGGGGGGGGGGGGGGGGGGEGGFGGGGGGDDGGGGGGGGEFFGGGCFGGGGGEFFGCGGGGGGGGGGGGGGGGEGGGGGGGG9FGGFDGG?EGFGGEC5CFGGGGGF6C;FFGGGGGGG<C+:F?5:CGG*<C@FFGGGGG7CFF>FECEEGGGCEEEGCEFG+<C5=E5EG8*/=G*CFG7CFG+**2CEFC*C6FG*
@M01751:259:000000000-C669V:1:1101:28527:10415 1:N:0:AGAGTC
TGGCTAAACCGGATTAGATACCCTGGTAGTCCACGCCGTAAACGATGTCGACTTGGAGGCTGTTTCCTTGAGAAGTGGCTTCCGGAGCTAACGCGTTAAGTCGACCGCCTGGGGAGTACGGCCGCAAGGTTAAAACTCAAATGAATTGACGGGGGCCCGCACAAGCGGTGGAGCATGTGGTTTAATCCGATGCAACGCGAAGAACCTTACCTGGCTTTGCCATCCAGAGAACTTAGCAGAGATGCTTTGGTGCCTTCGGGAACTCTGAGTCAGGTGCTGCATGGCTGTCGTCAGCTCGGGG
+
CCCCCFGGG<:68@@EGG-CEGFCFFF<9FAFFCEGFGGDGF,8@FGGGGGBFEGFEG@C@FGAACC@F9EGEE@FGGG?FECC@FGEFGGGGDFGFGC99,?:FECBCFGFGGDG@FFEF7>CEFFCF,CDF<FB8DFGGC=AAFG<CFGGGEGC@FG:FFG8:7BFFDC<:8*,?2::CFCF:F,,=F@FGG,<8*:*:8AC:;8CECGGFFG**+<+03<+;?FFFCFFG++<CC:**03A+0<<E8//<;7+318C5/ACC7:+3++30*3<8E+0<CFGC*;EA@ED=C+2+*)))
@M01751:259:000000000-C669V:1:1101:7449:10520 1:N:0:AGAGTC
TGGCTAAACAGGATTAGATACCCTGGTAGTCCACGCCGTAAACGATGTCGACTTGGAGGTTGTTCCCTTGAGGAGTGGCTTCCGGAGCTAACGCGTTAAGTCGACCGCCTGGGGAGTACGGCCGCAAGGTTAAAACTCAAATGAATTGACGGGGGCCCGCACAAGCGGTGGAGCATGTGGTTTAATTCGATGCAACGCGAAGAACCTTACCTACTCTTGACATCCACGGAATTCGGCAGAGATGCCTTAGTGCCTTCGGGAACCGTGAGACAGGTGCTGCATGGCTGTCGTCAGCTCGTGT
+
CCCCCGGGGGGGGGGGGGGGGGGGGGGGGGGGFGGGGGGGGGGGGGGGGGGGGGGGGGGGGGGGGFGGGGGGGGGGGGGGGFGGGGGGGGGGGGGGGGGGGGGGGGGGGGGGGGGGGGGGGGGGGGGGGGGGGGGGGGGGFG99FFGGDGGGGGGGGGCEFGGGGFCGGGGGGGGGFGGGGGGFCCFGDG?EEGGGGGGGDEGGGFFGGFGGGGGGGGFGGGFG*AFGGGGFFGGGGGGF:FFGG8CFGCGCFGGC<8EG5CGGCE5EEEGEFC76EFGFFGDGFF8CC8FE55?FFE7<*
@M01751:259:000000000-C669V:1:1101:13694:10538 1:N:0:AGAGTC
TGGCTAAACAGGATTAGATACCCTGGTAGTCCACGCCGTAAACGATGTCAACTAGCCGTTGGAATCCTTGAGATTTTAGTGGCGCAGCTAACGCATTAAGTTGACCGCCTGGGGAGTACGGCCGCAAGGTTAAAACTCAAATGAATTGACGGGGGCCCGCACAAGCGGTGGAGCATGTGGTTTAATTCGAAGCAACGCGAAGAACCTTACCAGGCCTTGACATGCAGAGAACTTTCCAGAGATGGATTGGTGCCTTCGGGAACTCTGACACAGGTGCTGCATGGCTGTCGTCAGCTCGTGT
+
CCCCCGGGGGGGGGGGGGGGGGGGGGGGGGGGGGGGGGGGEGGGGGGGGGGGGGGGGGGGGGGGGGGGDGGGGGGGGGGGGGGGGGGGGGGFGGGGGGGFFGGGGGGGGGGFFGGGGGGGGGGGGGGGG<FGGGGGGGGGGGGGGFFGGGGGGGGGGGEGDGGDFFGGEFCGCG7CFFFGF@FGGGGGGGFFGGGGGGGGGCGGGCEFFFFGGGGG?CGGGGDCFCFGGGGDGFGG7CFCFGFFGFFGGGGGGGGGF:EEEGGCGGGGGFGGGGGGGGGGGGFFGFGGGDCFCE6+3:9<*
@M01751:259:000000000-C669V:1:1101:9171:10583 1:N:0:AGAGTC
TGGCTAAACAGGATTAGATACCCTGGTAGTCCACGCCGTAAACGATGTCGACTTGGAGGCTGTTCCCCTGAGGAGTAGCTTCCGGAGCTAACGCGTTAAGTCGACCGCCTGGGGAGTACGGCCGCAAGGTTAAAACTCAAATGAATTGACGGGGGCCCGCACAAGCGGTGGAGCATGTGGTTTAATTCGATGCAACGCGAAGAACCTTACCTGGCCTTGACATCCAGAGAACTTAGCAGAGATGCTTCGGTGCCTTCGGGAACTCTGAGACAGGTGCTGCATGGCTGTCGTCAGCTCGTGT
+
CCCCCGGGGGGGGGGGGGGGGGGGGGGGGGGGGG>CGGDGGGGGGGGGGGGGGGGGGGGGGGGGGGGGGGGGGGGGGGGGGGGGGGGGGGGGGGGGGGGGGGGGGGGGGGGGGGGGGGGGGGGGGGGGGGGGGGGGGGGGGGGGGGGFGGGGGGGGGGGGGGGGGGGGGGGDGGGGGGGGGGGGGGGGGFGGGGGGGGGGGGGGGGGGGGGGGGGGCFGFGGGGGGGGGGGGGGFGGGGGFEFFGGGGGGGGDGGGGGGGGGGGGGGGGGFFFGGGGGGGFCGGGGDGFFGGFGFFGGDF5
@M01751:259:000000000-C669V:1:1101:8956:10610 1:N:0:AGAGTC
CCAGCTACGTCATCCCCACCTTCCTCCGGTTTATCACCGGCAGTCTCCTTTGAGTTCCCGACCGAATCGCTGGCAACAAAGGATAAGGGTTGCGCTCGTTGCGGGACTTAACCCAACATTTCACAACACGAGCTGACGACAGCCATGCAGCACCTGTCTCACGGTTCCCGAAGGCACTAAGGCATCTCTGCCGAATTCCGTGGATGTCAAGAGTAGGTAAGGTTCTTCGCGTTGCATCGAATTAAACCACATGCTCCACCGCTTGTGCGGGCCCCCGTCAATTCATTTGAGTTTTAACCTT
+
CCCCCGGGGGGGGGGGGGGGGGGGGGGGGGGGGGGGGGGGGGGGGGGGGGGFGGGGGGGGGGGGGGGGGGGGGGGGGGGGGGGGGGGGGGGGGGGGGGGGGGGGGGGGGGGGGGGGGGGGGGGGGGGGGGGGGGGGGGGGGGGGGGGGGFGGGGGGGGGGFGGGGGGGGGGGGGGGGGGGGGGGGGGGGFFGGGEGGGGGGDFEGGE<FGGGFGFGGGGGGGGGGGGGFE>EGCEGGGGGGCFFGGG8AFGGGGGGGGGGDGDGGGGG=EGGGGCE8:E5C?FGGGGGFFFGGGGGGFGGG
@M01751:259:000000000-C669V:1:1101:2491:10622 1:N:0:AGAGTC
TGGCTAAACAGGATTAGATACCCTGGTAGTCCACGCCGTAAACGATGTCAACTAGCCGTTGGAATCCTTGAGATTTTAGTGGCGCAGCTAACGCATTAAGTTGACCGCCTGGGGAGTACGGCCGCAAGGTTAAAACTCAAATGAATTGACGGGGGCCCGCACAAGCGGCGGAGCATGCGGATTAATTCGATGCAACGCGAAGAACCTTACCAAGGCTTGACATGTCCGGACGAATGGCAGAGATGCCTTTCTTCCCTTCGGGGACTGGAACACAGGTGCTGCATGGCTGTCGTCAGCTCGG
+
CCCCCGGGGGGGGGFGGGGGFFFGFDFFGFE-CEFEFDGGGG<CGCFFFFGGFFCFFCCCFGGGGGGCFGGGGGACGGGFGGGGGGGGGCDGGGGGGFGGGGAGGGGGCCGGGGGGEGGG7FGGGEGFGFFGAFGGGG<<DFFGGGFGGGGGGG7@C<FDFFECEGGGDGGCFGGGGGDE7BCGGGGGGFFCEGGGGGGGEEGCCFFGGGFFFDGFGGGGGGGGGG+?CGGG/*/<CCFCC@:7?+<@CFG?9E7*03;CE*:*:;CFC@?FGCF5CC?7AGFCFCC28*2;7:FEG76D)
@M01751:259:000000000-C669V:1:1101:9214:10650 1:N:0:AGAGTC
TGGCTAAACCGGATTAGATACCCTGGTAGTCCACGCCGTAAACCATGTCGACTTGGAGGTTGTTCCCTTGAGGAGTGGCTTCCGGAGCTAACGCGTTAAGTCGACCGCCTGGGGAGTACGGCCGCAAGGTTTAAACTCAAATGAATTGACGGGGGCCCGCACAAGCGGTGGAGCATGTGGTTTAATTCGATGCAACGCGAAGAACCTTACCTACTCTTGACATCCACGGAATTTGGCAGAGATGCCTTAGTGCCTTCGGGAACCGAGAGACAGGTGCTGCATGGCTGTCGTCAGCTCGTGT
+
CCCCCCFGGFFGGGCFGGGGGG8FGDGFGGCCEFEGGGG@FFGFGGGGGGGEC@CFFGCGCFFGGGGGGGGGC<CEFGGF<CCFEEFC,?FEGGEGGGGCFC@EFF>F>=FFD@FFGGGGGGG@FCECCCD9=,>EDFGC9@A>FGGGF<@FDGGEGGGGGG<F:FCE<CF*=FFFFC:CFDGFG9CFF,<FGFGGGG>C?88C8FGGF6EFFG6C97+CGGGG6+<CCECFGGCGFGC*AC9C?A7FF7FFFFFDGC>:1/:8***/*12:EDFGGG7A+<E*2@E*9*AFGE?++27>/
@M01751:259:000000000-C669V:1:1101:21897:10736 1:N:0:AGAGTC
TGGCTAAACAGGATTAGATACCCTGGTAGTCCACGCCGTAAACGATGTCAACTAGCCGTTGGAATCCTTGAGATTTTAGTGGCGCAGCTAACGCATTAAGTTGACCGCCTGGGGAGTACGGCCGCAAGGTTAAAACTCAAATGAATTGACGGGGGCCCGCACAAGCGGTGGAGCATGTGGTTTAATTCGAAGCAACGCGAAGAACCTTACCAGGCCTTGACATGCAGAGAACTTTCCAGAGATGGATTGGTGCCTTCGGGAACTCTGACACAGGTGCTGCATGGCTGTCGTCAGCTCGTGT
+
CCCCCGGGGGGGGGGGGGGGGGGGGGGGGGGGGGGGGGGGGGGGGGGGGGGGGGGGGGGGGGGGGGGGGGGGCGGGGGGGGGGGGGDGGGGGGGGGGGGGGGGGGGGGGGGGGGGGGGGGGGGGG@FDFEFGGGGGGGGGGGGGGGGGGGGDGGGGGGGGGGGGGGGGGGGGGGGGGGFGEG>FGGGGGGGGGGGGGGGDGGG?GGGGFGGGGGGGGGFFGGGFGFFGGGGGFGGG??F7CEGGFCFGGGG=GGGGGCG>EEFEEFGGGGGGDGGCGGGGFGGFGG50<CFGFGGFGGGG4
@M01751:259:000000000-C669V:1:1101:16249:10762 1:N:0:AGAGTC
TGGCTAAACAGGATTAGATACCCTGGTAGTCCATGCCGTAAACGTTGGGCACTAGGTGTGGGGTCTGTTTCCACGGATTCCGCGCCGTAGCTAACGCATTAAGCGCCCCGCCTGGGGAGTACGGCCGCAAGGCTAAAACTCAAAGGAATTGACGGGGGCCCGCACAAGCGGCGGAGCATGCGGATTAATTCGATGCAACGCGAAGAACCTTACCAAGGCTTGACATACACCGGAAACGGCCAGAGATGGTCGCCCCCTTGTGGTCGGTGTACAGGTGGTGCATGGTTGTCGTCAGCTCGTG
+
CCCCCGGGGGGGGGGGGGGGGGGGGGGGGGGGGGGGGGGGGGGGGGGGGGGGGGGGGGGGGGGGGGGGGGGGCFGGGGGGGGGGGGGGGGGGGGGGGGGGGGGGGGGGGGGGGGGGGGGGGGGGGGGGGGGGGGGGGGGGGGGGGGGGDGGGGGGGGGGGGGGGGGGGGGGGGGGGGGGGGGGGGGGFFGGGCDFGGGGGGGGGGGGGGGFGGGGGGGGGGGGGGGGGGGGGGGGGGGGGGGGCGGGGFGGDG=GGGGFFFGDCECC85:FE9EGFG5CFGF9FFEFGGGGGGGEF96DC5
@M01751:259:000000000-C669V:1:1101:13451:10811 1:N:0:AGAGTC
CCAGCTACGTCATCCCCACCTTCCTCCGACTTATCATCGGCAGTTTCCATAGAGTGCCCAACTGAATGCTGGCAACTAGGGACGTGGGTTGCGCTCGTTGCCGGACTTAACCGAACATCTCACGACACGAGCTGACGACAGCCATGCAGCACCTGTGTGCAGGTCTCTTACGAGAAAGCTGAATCTCTCCAGCGGTCCTGCCATGTCAAGGGTTGGTAAGGTTCTGCGCGTTGCTTCGAATTAAACCACATGCTCCACCGCTTGTGCGGGCCCCCGTCAATCCCTTTGAGTTTTAATCTTT
+
CCCCCGGG@FAEEGG,CEFDA@FFFC@EGEGDGCFGGGGGGGGFDFFFCCGFF<EAEGGFGGGDFCFADADFGGGGFGGGF6DFGGGGGEDG>C:FGCGGGGG+CFEG9EGGDG>FGEGG,EEGGGGGGGEGE?FGCEGEC=<FD<FFFGCCFC8>FFGGCCCFF9FB9FFGFEGCFGCFF9>FFCGFFGG:F7*=FGGGFCFBAF9,,,<:FGGDGC<2:,,<F:EED*:58EFGG**88EGFGFEGFFGG?7CCFGF8>C**2+:**//?:88=::**<+0<@FFF78+0<9+69?CGF
@M01751:259:000000000-C669V:1:1101:20623:10878 1:N:0:AGAGTC
TGGCTAAACAGGATTAGATACCCTGGTAGTCCACGCCGTAAACGATGTCGACTTGGAGGTTGCTCCCTTGAGGAGTGGCTTCCGGAGCTAACGCGTTAAGTCGACCGCCTGGGGAGTACGGCCGCAAGGTTAAAACTCAAAGGAATTGACGGGGGCCTGCACAAGCGGTGGAGCATGTGGTTTAATTCGAAGCAACGCGCAGAACCTTACCAGCGTTTGACATGTCCGGACGATTTCCAGAGATGGATTGGTGCCTTCGGGAACTCTGACACAGGTGCTGCATGGCTGTCGTCAGCTCGTG
+
CCCCCGGGGGGGGGGGGGGGGGGGGGGGGGGGGGGGGDGGGGGGGFGGGGGGGGGGGGGGGGGFGGGGGGGGGEGGGFGGGGGGGGEGGGGGGGGGGGGGGGGGGGGGGGGGGGGEGGFGGGGGGGGGGGGGGGGGGGGGFGGGCGCGGGGGGGFFGGGGGGGGGGGGGGD@AFBCFGGGGGGGGGGGDGGGGFGEGGGGGGGGGGGGGG8EGGDEEEGFGGGGGGDGGGGGGGGGG@CEGGGGGGGFCFFACC*9CFGC5?EGGFGGC99FGGC:<6EGG?FGGGGEGGGGGDGFDE55*
@M01751:259:000000000-C669V:1:1101:14861:10879 1:N:0:AGAGTC
CCAGCTACGTCATCCCCACCTTCCTCCGGTTTGTCACCGGCAGTCTCCTTAGAGTGCCCACCATAACGTGCTGGTAACTAAGGACAAGGGTTGCGCTCGTTACGGGACTTAACCCAACATCTCACGACACGAGCTGACGACAGCCATGCAGCACCTGTGTCAGAGTTCCCGAAGGCACCAATCCATCTCTGGAAAGTTCTCTGCATGTCAAGGCCTGGTAAGGTTCTTCGCGTTGCTTCGAATTAAACCACATGCTCCACCGCTTGTGCGGGCCCCCGTCAATTCATTTGAGTTTTAACCT
+
CCCCCGGGGGGGGGGGGGGGGGGGGGGGGGGGGGGGGGGGGGGGGGGGGGGGGGGGGGGGGGGGGGGGGGGGGGGGGGGGGGGGGGGGGGGGGGGGGGGGGGGGGGGGGGGGGGGGGGGGGFGGGGGGGGGGGGGGGGGGGGEGGGGGGGGGGGGGGGGGGGGGGGGGGGGGGGGGGGGGGGGGGGGCGGGGGGGGGGGGGGGGGGGGGGGEFGGGGGGGGFGGGGGGGGDDGGCFGGGGFGGGGGGGGGFGGGGFGG6CGCG=GFG+<CE8EGGGEGEGCEGGGDFGGCCCGGGGGGG7:
@M01751:259:000000000-C669V:1:1101:7203:10925 1:N:0:AGAGTC
TGGCTAAACCGGATTAGATACCCTGGTAGTCCACGCCGTAAACGATGTCAACTAGCCGTTGGAATCCTTGAGATTTTAGTGGCGCAGCTAACGCATTAAGTTGACCGCCTGGGGAGTACGGCCGCAAGGTTAAAACTCAAATGAATTGACGGGGGCCCGCACAAGCGGTGGAGCATGTGGTTTAATTCGAAGCAACGCGAAGAACCTTACCAGGCCTTGACATGCAGAGAACTTTCCAGAGATGGATTGGTGCCTTCGGGAACTCTGACACAGGTGCTGCATGGCTGTCGTCAGCTCGTGT
+
CCCCCGGGGGGGGGGGGGGGGCGFFGGGGGGGGGGGGGGGGGGGGGGGFGGGGGGGGGGGGGGGGGFFCFGGGGGGGGGGGGDFGGGGGGGGGGGGGGGGGFFGGGGGGGGGGGEGGGGGGGGGGGGGGGGGGGGGGGGGGGGGGGGGGCGDGGGGCGGDCFCFFGDGEEGGFFFGGGGGGGGGGGFFGGGGGGGGGGFDEEGGGCECF@FFGDGG6FG?6CCFCGGGGGGGGGGFFFG7CEFGGFF?FGGFGCGDF5CGG*:EGGGGGGGGGGGGGGGGGGGFFGGG@8C2AGF?<=311
@M01751:259:000000000-C669V:1:1101:15533:10925 1:N:0:AGAGTC
TGGCTAAACCGGATTAGATACCCTGGTAGTCCACGCCGTAAACGATGTCGACTTGGAGGTTGTTCCCTTGAGGAGTGGCTTCCGGAGCTAACGCGTTAAGTCGACCGCCTGGGGAGTACGGCCGCAAGGTTAAAACTCAAATGAATTGACGGGGGCCCGCACAAGCGGTGGAGCATGTGGTTTAATTCGATGCAACGCGAAGAACCTTACCTACTCTTGACATCCACGGAATTCGGCAGAGATGCCTTAGTGCCTTCGGGAACCGTGAGACAGGTGCTGCATGGCTGTCGTCAGCTCGTGT
+
CCCCCGGGGGGGGGGGGGGGGGGGGGGGGGGFFFGGGGGGGGGGGGGGGGGGGGGGFGGGGGGGGGGGGGGGGGGGGGGGGGGGGGGGGGGGGGGGGGGGGGGGGGGGGGGGGGGGGGGGGGGGGGGGGGGGGGGGGGGGFGGGGDCFGGGGGGG7CFGGGGGGGGGGGGGGGGGGGFGGFFDGGGGGGFCGGGGGGGGCGGGGGFGGGGCDGGEGGGGGGGGGGGGGGGGCC<:EGGGGGFFGGGGGGGEFFGGGGGD5CCFGGGGF=99:EGG6FGFFFEGFCFG>CEGGGGGGGGCG9
@M01751:259:000000000-C669V:1:1101:29314:10934 1:N:0:AGAGTC
TGGCTAAACAGGATTAGATACCCTGGTAGTCCACGCCGTAAACGATGTCGACTTGGAGGTTGTTCCCTTGAGGAGTGGCTTCCGGAGCTAACGCGTTAAGTCGACCGCCTGGGGAGTACGGCCGCAAGGTTAAAAATCAAATGAATTGACGGGGGCCCGCCCAAGCGGTGGAGCATGTGGTTTAATTCGATGCAACGCGAAGAACCTTACATACTCTTGACATCCACGGAATTCGGCAGAGATGCCTTAGTGCCTTCGGGAACCGTGAGACAGGTGCTTCGTGGCGGTCGTCAGCTCGTGT
+
CC?CCGGGGGGG8@FGGDGGGEGGGGGGGGFFF9CEFGGGGGGGGFGGCE,@CGGGGGGGGGGGGD9,CE9D8CCFFFGG88ECEGGGGFGGDDDGD:DCD9,C77CDD+=DCE7@CCFGGGGGDD77<FC=,C<,<<FGAC9AFFCDAFCDDGGD7:FE7:FFC@C@<CGGDGFFGGGFGGGC99CFGGG:7BC7<<?>**;D>F6CFG++<CC67@E?69?CFCGE585EECE*8CGF8;@EG6+++<C9+<?C9FG>888*2*//;CF6*/C++++0*:C=D*8>*8***/0++/7>*
@M01751:259:000000000-C669V:1:1101:3583:11072 1:N:0:AGAGTC
CCAGCTACGTCATCCCCACCTTCCTCCGGTTTGTCACCGGCAGTCTCCTTAGAGTGCCCACCATAACGTGCTGGTAACTAAGGACAAGGGTTGCGCTCGTTACGGGACTTAACCCAACATCTCACGACACGAGCTGACGACAGCCATGCAGCACCTGTGTCAGAGTTCCCGAAGGCACCCATCCATCTCTGGCAAGTTCTCTGCATGTCAAGGCCTGGTAAGGTTCTTCGCGTTGCTTCGAATTAAACCACATGCTCCACCGCTTGTGCGGGCCCCCGTCAATTCATTTGAGTTTTAACCT
+
CCCCCGGGFGGEGGGGGGGGGGGGGGGEEGGGFGGFGGGGGGEFGFGGGGGCEFF@FGGGGGGGFCF:F7FGFCFGGGGFFGFFGGGA8FFGCGGGGG@FGGG@CFGGGGGGGGGGGGGGGFFGGGFGGGFECFFF<F7FGC=FFGG=F<<DCGGGFFEFFF9DFFGFGGGDC*@C:FFGFGGG7FGGGGFF7FG>FGGGGGGGGGGGGG93,@FF<@FFCCCFGGGGG7C7FG7CBFFCC9CF9<CGGGFGG+C@GG8EG*:C?5A+AE*::EEGGCEC5*:C9<CFF9<*<?CGG6CF:
@M01751:259:000000000-C669V:1:1101:24316:11085 1:N:0:AGAGTC
CCAGCTACGTCATCCCCACCTTCCTCCGGTTTATCACCGGCAGTCTCCTTTGAGTTCCCGGCATCACCCGCTGGCAACAAAGGATAAGGGTTGCGCTCGTTGCGGGACTTAACCCAACATTTCACAACACGAGCTGACGACAGCCATGCAGCACCTGTCTCAGAGTTCCCGAAGGCACCGAAGCATCTCTGCTAAGTTCTCTGGATGTCAAGGCCAGGTAAGGTTCTTCGCGTTGCATCGAATTAAACCACATGCCCCACCGCTTGTGCGGGCCCCCGTCAATTCATTTGCGTTTTAACCT
+
CCCCCGGGGGGGGGGGGGGGGGGGGGGGGGGGGGGGGGGGGGGGGFGGGGGGGGGGGGGGGGGGGGGGGGGGGGGGGG@EGGGGGGGGGGGGEFGGGGGGGGGGGGGGGFGFGGGGGGGGGGFGFFGGGDGEEGGGGGGGGDGGGGGGGGGGGFGDCGFFGGGFDGGGGFFECFFGGGGGGGDGGGGCFGFF9>;BFFGGGGFFGGGGGGGBEDGGGGGGGGGCFEFFG7C@>:CCF@C*;FFFDCG7F58C86++0;;C>EEE=50+:8=EGGGGGD=CD5EGGCEFF9+/*:CCEECC*
@M01751:259:000000000-C669V:1:1101:9852:11192 1:N:0:AGAGTC
TGGCTAAACAGGATTAGATACCCTGGTAGTCCACGCCGTAAACGATGTCAACTAGCCGTTGGAATCCTTGAGATTTTAGTGGCGCAGCTAACGCATTAAGTTGACCGCCTGGGGAGTACGGCCGCAAGGTTAAAACTCAAATGAATTGACGGGGGCCCGCACAAGCGGTGGAGCATGTGGTTTAATTCGAAGCAACGCGAAGAACCTTACCAGGCCTTGACATGCAGAGAACTTTCCAGAGATGGATCGGTGCCTTCGGGAACTCTGACACAGGTGCTGCATGGCTGTCGTCAGCTCGTGT
+
CCCCCGGGGGGGGGGGGGGGGGGGGGGGGGFGGGGGGGGGGGGGGGGGGGGGGGGGGGGGGGGGGGGGGGGG,EFGGGGGGGGGGGGGGGGGGGGGGGGGGGGGGGGGGGFGGGGGGGGGGGGGGGGGGFGGGGGGGGGGGGGFGFGGGGDGGCGGGGGDDFEGGGGGFEEGGGGFFFGG7FFFEGGGGGGGGGGGGGGGGGGGEGGFFGGGGEGGGF?FGGGGGGGGFFFGFFGDFGG78E79@@CCEGED=F@FFGGGEGGEFGGEFGGFCGGDDEGC?F+:2@EGGD=F5=F?CGGF*
@M01751:259:000000000-C669V:1:1101:2953:11197 1:N:0:AGAGTC
CCAGCTACGTCATCCCCACCTTCCTCCGGTTTATCACCGGCAGTCTCCTTTGAGTTCCCGACCGAATCGCTGGCAACAAAGGATAAGGGTTGCGCTCGTTGCGGGACTTAACCCAACATTTCACAACACGAGCTGACGACAGCCATGCAGCACCTGTCTCACGGTTCCCGAAGGAACTAAGGCATCTCTGCCGAATTCCGTGGATGTCAAGAGTAGGTAAGGTTCTTCGCGTTGCATCGAATTAAACCACATGCTCCACCGCTTGTGCGGGCCCCCGTCAATTCATTTGAGTTTTAACCTT
+
CCCC<EFFEGGGFGGCFFECFG<FCAEFGEGGGGGGFGCC@@FGFEEFF9@FGGDGFFFGGC6FFG@CEF@FCFGGDFFDEGGGGGE,ECF7C+@+4+@+,=:7+C:FG9FBGFGGGGGFCFDGGFGFE@@BFGCAFGG7>CFG7FFCC<DFFF:,,,=,8>ECF@CGFEG7>C,<>,:?3,6<:F;?;9CFFGGFF<F7FF@CF7,>9AAFF,CFG2<B<FFCFFD7CC::E8ECFGGGGGF7CFGFCE5+<<+<CF6C8CE5@8C98:CE*8::=1:?:FGGC7++00:<FA<9EGCDD
@M01751:259:000000000-C669V:1:1101:10296:11209 1:N:0:AGAGTC
CCAGCTACGTCATCCCCACCTTCCTCCGGCTTATCACCGGCGGTTCCTTTAGAGTACCCAACTAAATGATGGTAACTAAAGGCGAGGGTTGCGCTCGTTGCGGGACTTAACCCAACATCTCACGACACGAGCTGACGACAGCCATGCAGCACCTGTGTTCCAGTCCCCGAAGGGAAGAGATCCATCTCTGGAAGTCGTCCTGCCATGTCAAACGCTGGTAAGGTTCTGCGCGTTGCTTCGAATTAAACCACATGCTCCACCGCTTGTGCAGGCCCCCGTCAATTCATTTGAGTTTTAATCT
+
CCCCCGGGGGGGGGFGGGGGGGGGGGGGGGGGGGGGGGGGGGGGGGGGGGGGGGGGGGFGGGGGGGGGGGGGGGFGGGGGGGGGGGGGGGDGGGGEGGGGGGGGGGGGGEFGFGC@FGGFGG9FGGGGEGGFCG<@FGGGECFGGFGGGGGGGCGGGGGGGGGGGGGGCEGGGDCGGGCF<FGGGGFEFCCGFCGEECGGGGGGGFF<<BFF@CGDDC8C@FGGGGGGGGGDEGEGGGG58:EFCFGGGGGGGCGDGGCAC>EEE;CFF7FE5EG7EGCEE79CE++<<A+@<?FGC6F?C
@M01751:259:000000000-C669V:1:1101:8971:11232 1:N:0:AGAGTC
TGGCTAAACAGGATTAGATACCCTGGTAGTCCATGCCGTAAACGTTGGGCGCTAGGTGTGGGCCGCATTCCACGTGGTCCGTGCCGCAGCTAACGCATTAAGTTATCCGCCTGGGGAGTACGGCCGCAAGGTTAAAACTCAAAGGAATTGACGGGGGCCCGCACAAGCGGTGGAGCATGTGGTTTAATTCGAAGCAACGCGAAGAACCTTACCAGGCCTTGACATGCAGAGAACTTTCCAGAGATGGATTGGTGCCTTCGGGAACTCTGACACAGGTGCTGCATGGCTGTCGTCAGCTCGT
+
CCCCCGGGGGGGGFGGCGGGAFEFFGGGGGCDGFGGGGGGGGGGGGFGGGGGFEGGGGGGGGGGGGGGGGGGGGGGGGGGGFGFDECFCCFGGGGGGEFCFGAFGGFFGGGGGGGGGGGGGGGGDD7FEGE>FGGGGGGGGFGGGGGGGCFGGGGDECFGGGGGGGGAFFFGGEGGEFFFGGEGFGFGG?GECGC7FGGGEEGEEGDFFGGGC7@CFCCFGFGGGGFCCFFGFCFFGFCFFCCFGGGGFGGGGG?CCDFFCEDGGG7A7EFE?C**000:C??CFGGGG>FGGGF=ECC7)
@M01751:259:000000000-C669V:1:1101:17253:11325 1:N:0:AGAGTC
CCAGCTACGTCATCCCCACCTTCCTCCGGTTTGTCACCGGCAGTCTCCTTAGAGTGCCCACCATAACGTGCTGGTAACTAAGGACAAGGGTTGCGCTCGTTACGGGACTTAACCCAACATCTCACGACACGAGCTGACGACAGCCATGCAGCACCTGTCTCAGCGTTCCCGAAGGCACCAAAGCATCTCTGCTAAGTTCGCTGGATGTCAAGAGTAGGTAAGGTTCTTCGCGTTGCATCGAATTAAACCACATGCTCCACCGCTTGTGCGGGCCCCCGTCAATTCATTTGAGTTTTAACCT
+
CCCCCGGGGGGGGGGGGGGGGGGGGGGGGGGGGGGGGGGGGGGGGFGGGGGGGGGGGGGGGGGGGGGGGGGGGGGGGGGGGGGGGGGGGGGGGGGGGGGGGGGGGGGGGGGGGGGGGGGGG?FGGGGGGGFGGGGGGGGDGGGGGGGGGGGGFGGGGGGGGGGGGGGGGGGGGGEGGGGGGGCFFGGCFGGGGGGGGGGGGDFGDG?FGCFFGGGGGGGGGGGGGGGGGGGGGGCFGFFEGGGGGGGGFGGGGFGGGGGGGGGGGGGCGGGGGGGGGGGGGGGGG7CFFCCC?CGFGCGGF
@M01751:259:000000000-C669V:1:1101:26685:11389 1:N:0:AGAGTC
TGGCTAAACAGGATTAGATACCCTGGTAGTCCACGCCGTAAACGATGTCGACTTGGAGGTTGTTCCCTTGAGGAGTGGCTTCCGGAGCTAACGCGTTAAGTCGACCGCCTGGGGAGTACGGCCGCAAGGTTAAAACTCAAATGAATTGACGGGGGCCCGCACAAGCGGTGGAGCATGTGGTTTAATTCGATGCAACGCGAAGAACCTTACCTACTCTTGACATCCAGAGAACTTAGCAGAGATGCTTTGGTGCCTTCGGGAACTCTGAGACAGGTGCTGCATGGCTGTCGTCAGCTCGTTT
+
CCCCCGGGGGGGGGGGGGGGGGGGGGGGGGGGGGGGGGGGGGGGGGGGGGGGGGGGGGGGGGGGGGGGGGGGGGGGGGGGGFDG>FGGGGGGGGGGGGGGGGGGGGGGGGGGGGGGGGGGGGGCGFFCGGGGGGGGGFGGGGGGGGGFGGCGGGGGGGGCC:FAGFGGGGDFGCCEDFGGGGGGCG?<:7CFGGGGGGGGD**A6CGGFGGGGGGGGF?:CEGGGGGGFGGGGFGFEFC8CEFFFGGGCCCCFCFGGGGDGGGGGG9CC+<88CGFDCC?<E?C;FEGDFEGFEEFCE7*1
@M01751:259:000000000-C669V:1:1101:18789:11420 1:N:0:AGAGTC
TGGCTAAACAGGATTAGATACCCTGGTAGTCCACGCCGTAAACGATGTCAACTAGCCGTTGGAATCCTTGAGATTTTAGTGGCGCAGCTAACGCATTAAGTTGACCGCCTGGGGAGTACGGCCGCAAGGTTAAAACTCAAATGAATTGACGGGGGCCCGCACAAGCGGTGGAGCATGTGGTTTAATTCGATGCAACGCGAAGAACCTTACCTACTCTTGACATCCAGCGAACTTAGCAGAGATGCTTTGGTGCCTTCGGGAACGCTGAGACAGGTGCTGCATGGCTGTCGTCAGCTCGTGT
+
CCCCCGGGGGGGAFGGGGFGGGGGGGGGGGGGGGGGGGGGGGGGGGGGGGGGGGGGGGGGGGGGGGGGGGGGGGGGGGGGGGGGGGGGGGGGGGGGGGGGGGGGGGGGGEGGGGGGGGGGGGGGGGGGFGGGGGGGGGGGGGGGGGGGGGGGGGGGGGGGGGGGGGGGGGGGGGGGGGGGGFGGGGGGGGGGGGGGGGGGGGGGGGGGGGGGFFGGGGGGGGGGGGGGGGGGGGGGGGGFFGGGGFFCGGGGGGGGGGDEEGDEEGDEGFGGGGGC?FFGGGG=;CGG<>F5=EGEFGCC7
@M01751:259:000000000-C669V:1:1101:18540:11526 1:N:0:AGAGTC
CCAGCTACGTCATCCCCACCTTCCTCCGGTTTGTCACCGGCAGTCTCCTTAGAGTGCCCACCATAACGTGCTGGTAACTAAGGACAAGGGTTGCGCTCGTTACGGGACTTAACCCAACATCTCACGACACGAGCTGACGACAGCCATGCAGCACCTGTGTCAGAGTTCCCGAAGGCACCAATCCATCTCTGGAAAGTTCTCTGCATGTCAAGGCCTGGTAAGGTTCTTCGCGTTGCTTCGAATTAAACCACATGCTCCACCGCTTGTGCGGGCCCCCGTCAATTCATTTGAGTTTTAACCT
+
CCCCCGGGGGGGGGGGGGGGGGGGGGGGGGGGGGGGGGGGGGGGGFGGGGGGGGGGGGGGGGGGGGGGGGGGGGGGGGGGGGGGGGGGGGGGDGGGGGGGGGGGGGGGGGGGGGGGGGGGGDGGGGGGGGGGDGGGGGGGG@FFFGGGGGGGCFGGGGGGGGGGGGGGGGGGGGGGGGGGGGGGGGGGGGGGGDGGGGGGGGGGGF9FEGGCFCGFGGGGGGGGCGGFCCEGGGGGGGGGGGGGGGFCFGGCFCFGGGGGGGGCEGGFF5EGDE=EEEEE5C7CCC?CE:9C9FFGGGFGC
@M01751:259:000000000-C669V:1:1101:9247:11549 1:N:0:AGAGTC
[truncated: 10,028,178 more chars]
