# Supplementary material for: Effects of salt stress levels on nutritional quality and microorganisms of alfalfa-influenced soil
Source: PeerJ. 2021 Jul 14;9:e11729. doi: 10.7717/peerj.11729 (PMC8286062; doi:10.7717/peerj.11729)
Supplement: Supplemental Information 3 [file peerj-09-11729-s003.zip › Daw data for microbes/raw.split.Severe_2.fq]

@M01751:259:000000000-C669V:1:1102:10366:1651 1:N:0:AGAGTC
CTACGGAAACAGGATTAGATACCCTGGTAGTCCACGCCGTAAACGATGTCGACTTGGAGGTTGTTCCCTTGAGGAGTGGCTTCCGGAGCTAACGCGTTAAGTCGACCGCCTGGGGAGTACGGCCGCAAGGTTAAAACTCAAATGAATTGACGGGGGCCCGCACAAGCGGTGGAGCATGTGGTTTAATTCGATGCAACGCGAAGAACCTTACCTACTCTTGACATCCAGAGAACTTTCCAGAGATGGATTGGTGCCTTCGGGAACTCTGAGACAGGTGCTGCATGGCTGTCGTCAGCTCGTG
+
CCCCCGGGGGGGGGGGGGGGGGGGFGGGGGGGGGGGGGGGGGGGGGGGGGGGGDGGGGGGGGGGGGGGGGGGGGGGGGFG@EGGDGGGGGGGGGGGGGGGGGGGGGGGGGGGGGGGGGGGGGGEGGDGGGFFGGGGGCEGGGGGGGGGGGGGDGGGGGGGGDGDGGGGGGGGGGGGGGG@F@C:EFGGFGGGFGGGGG5EG5?GFFGGFEGGCGG?:FGCCCFGGGC9CFGFGGGGG7<CFEFGGGFFGFGGGCCFGG5EDC5C6CFDC9CFGG50:CFG66<:EC8>FFC*///8+3/2:
@M01751:259:000000000-C669V:1:1102:11094:1763 1:N:0:AGAGTC
TCGAAGAACGTCATCCCCACCTTCCTCCGGTTTATCACCGGCAGTCTCCTTTGAGTTCCCGACCGAATCGCTGGCAACAAAGGATAAGGGTTGCGCTCGTTGCGGGACTTAACCCAACATTTCACAACACGAGCTGACGACAGCCATGCAGCACCTGTCTCAGAGTTCCCGAAGGCACCAAAGCATCTCTGCTAAGTTCTCTGGATGTCAAGAGTAGGTAAGGTTCTTCGCGTTGCATCGAATTAAACCACATGCTCCACCGCTTGTGCGGGCCCCCGTCAATTCATTTGAGTTTTAACCT
+
CCCCCGEFGGGGEG9FFGFGGFAEGDFGG>CGGGGFGGFGGGGGGGCFGFGGFDFFGGGGGGGGC@@BCFGFGGGGGGGGGG8FCFGGFFGGGGGGGGGGGGGGGGGFGGCGGGGGGGGFGE?<FGGEBFGEEGGGFGGGGGGGGFGCFBFGDGGCGGGGFFGGAFGGGGGGGEDGCDGFFCFGGGG9F@FGCEFEGGGGBF:FFC,?:B<9<FEFGG@FGGGGGGDFF:=CCGEGGG7/ACGG?FG7FC@5:ACE+<:CFEC8?>8<EGC?EG5=EC8EG8CFFFECE++;2<EF0<0AE
@M01751:259:000000000-C669V:1:1102:22578:2017 1:N:0:AGAGTC
TCGAAGAACGTCATCCCCACCTTCCTCCGGCTTATCACCGGCGGTTCCTTTAGAGTACCCAACTAAATGATGGTAACTAAAGGCGAGGGTTGCGCTCGTTGCGGGACTTAACCCAACATCTCACGACACGAGCTGACGACAGCCATGCAGCACCTGTGTTCCAGTCCCCGAAGGGAAGAAATCGATCTCTCGAAGTCGTCCGGACATGTCAAACGCTGGTAAGGTTCTGCGCGTTGCGTCGACTTAAACAACATGCTCCACCGCTTGTGCAGGCTCCCGTCAATTCCTTTGAGTTTTAATT
+
CCCCCGGGGGGGGGFFFGGGGDGGGFGCFDGGGGGGEF<FGFGCFFGGG,<FGGGGGGFECFGGGGGGGFFGGGGGGGGEGGFGGGGGGGGFGFEEC@FEF:CED+@<FFGGG8FCFGC@,CFAEGGE=CECFG8FCEGEFGC*@CCGG9FFGCFGGCGGCFFGGGGFGGEEFFC<:FFFGFGC7FGGGCF@<:CFCGFG:C7C8C7+A9:+<CEGE*8*CFGGF+@??C58?>GE**2/8E*;EGCGF+**20:@+0A@GF52*:8C6C+00**22A?85*1<A7<+<<A9*0<C7+<C+
@M01751:259:000000000-C669V:1:1102:14085:2108 1:N:0:AGAGTC
TCGAAGAACGTCATCCCCACCTTCCTCCGGTTTATCACCGGCAGTCTCCTTTGAGTTCCCGACCGAATCGCTGGCAACAAAGGATAAGGGTTGCGCTCGTTGCGGGACTTAACCCAACATTTCACAACACGAGCTGACGACAGCCATGCAGCACCTGTCTCACGGTTCCCGAAGGCACTAAGGCATCTCTGCCGAATTCCGTGGATGTCAAGAGTAGGTAAGGTTCTTCGCGTTGCATCGAATTAAACCACATGCTCCACCGCTTGTGCGGGCCCCCGTCAATTCATTTGAGTTTTAACCT
+
CCCCCGGGGDGGGGGGGGGGGGGGGGGGGGGGGGGGGGGGGGGGGGFGGGGGGGGGGGGGGGGGG@@CFGGGGGGGGGGGGGGGGGGGGGGGGGGGGGGGGGGGGGGGGGGGGGGGGGGGGGGGGGGGGGGG@FGGGGG:FGEFGGGGGGDGGGGGGGGEGGGGGGGGGGGDGGGGFGGGGFFGGGGFGGFGGGGGGGGGGGFGGGGGGGGG9FGGFGFFGGGGGGGF+CEGGGCGGGGGGGGGGGG?FGGGGF?CEGGGFEGGEFG?E>GGGG=CGDCE*CFGF9CCF7<EE:FG+<00+
@M01751:259:000000000-C669V:1:1102:15849:2204 1:N:0:AGAGTC
CTACGGAAACAGGATTAGATACCCTGGTAGTCCACGCCGTAAACGATGTCGACTTGGAGGCTGTTCCCTTGAGGAGTGGCTTCCGGAGCTAACGCGTTAAGTCGACCGCCTGGGGAGTACGGCCGCAAGGTTAAAACTCAAATGAATTGACGGGGGCCCGCACAAGCGGTGGCGCATGTGGTTTAATTCGATGCAACGCGAAGAACCTTACCTACTCTTGACATCCAGAGAATTTAGCAGAGATGCTTTAGTGCCTTCGGGAACCCTGAGCCAGGTGCTGCATGGCTGTCGGTCCCTTGTG
+
CCCCCGGGGGG<FFFGGGGGGGGDFGGGGGGFGGFGEGGEGGFGGFGGGGGGGGGGCFGGGCFGGGGGGFG,CEFGFCFEF@8F@@FFGGG<FEEEGGGGEFG:CGGGGGGGFFG>CFF,FE@:C7:@FGGGGGC<,3>FDCDCB93@FCFFGGGGD@FGDFCC:BCEGGDG,1:=CE,?FE:CCCGGGFG?CFFCCC*:*:CCCFGGGEDGGGF+++0+3<+<<2+@FFGC9CFFCFCCE**2+<FGGD+<<?AEGGFG58***2;>8*02ACFGGGFGG6EF6;CCC+***/**++2++
@M01751:259:000000000-C669V:1:1102:23179:2204 1:N:0:AGAGTC
TCGAAGAACGTCATCCCCACCTTCCTCCGGTTTATCACCGGCAGTCTCCTTTGAGTTCCCGACCGAATCGCTGGCAACAAAGGATAAGGGTTGCGCTCGTTGCGGGACTTAACCCAACATTTCACAACACGAGCTGACGACAGCCATGCAGCACCTGTCTCACGGTTCCCGAAGGCACTAAGGCATCTCTGCCAACTTCCGTGGATGTCAAGAGTAGGTAAGGTTCTTCGCGTTGCATCGAATTAAACCACATGCTCCACCGCTTGTGCGGGCCCCCGTCCATTCATTTTAGTTTTAACCT
+
CCCCCGGGGGGGGGGGGFEGGGGGGGGGGEGGGGGGGGGGGGGGGFFGGGGGGGGGGGEFFCCFE@@BBECFGGGGGGGF?FF<FFGGGGFGCFGGEFEFGFGGGGDGFGGGGGGGFGFGGGGCGGGEFFFEEEGF9FE7E7:CFGGFGDECCC<FFGAFBFGGD*<:FE:*<*BFGDFGGCCFG7,,8;>FGBF*2FGG@G7<7>FCEGGGG:FGGFGGGFGGFGFGG55?EECEGG+*;;<CC9FC68;8CCFFEFGGGGG*;@C8E/:CEGEEGG=5*/<CFCF7<++*33A:9++<C
@M01751:259:000000000-C669V:1:1102:20679:2230 1:N:0:AGAGTC
TCGAAGAACGTCATCCCCACCTTCCTCCGGTTTATCACCGGCAGTCTCCTTTGAGTTCCCGACCGAATCGCTGGCAACAAAGGATAAGGGTTGCGCTCGTTGCGGGACTTAACCCAACATTTCACAACACGAGCTGACGACAGCCATGCAGCACCTGTCTCACGGTTCCCGAAGGCACTAAGGCATCTCTGCCGAATTCCGTGGATGTCAAGAGTAGGTAAGGTTCTTCGCGTTGCATCGAATTAAACCACATGCTCCACCGCTTGTGCTGGCCCCCGTCAATTCATTTTAGTTTTAATCT
+
CCCCCGGGGCFDGGGGGGGGGGGGGGGGDGGGGGGGGGGGGGGGGGGGGGGGGGGGGGGGE>FGGCCCFFGGGGGGGGGGGFCF9FGFDFFGGGGD=FGFG?FGDEEGGGGGGGGDGGGGGGG9FFGG8FCF@FGG<FEEE>EGFFGG,@<@<AFGGGGGGGGGGDGDEGGGCCGGGGGGGAFFGGGFF,;FFG7*=<CC7FGGDGC?FCEGF7F,?<FGGGGGC9CFEGGGCGCCFGFC*AFGGGGG6/2*<C?:@EFGF888AEG8F+<65C8C87*1:*2<C9CG++3:<CCF+++<9
@M01751:259:000000000-C669V:1:1102:10345:2263 1:N:0:AGAGTC
TCGAAGAACGTCATCCCCACCTTCCTCCGGTTTATCACCGGCAATCTCCTTTGAGTTCCCGACCGAATCGCTGGCAACAAAGGATAAGGGTTGCGCTCGTTGCCGGCCTTAACCCAACATTTCACAACACGAGCTGACGACAGCCATGCAGCACCTGTCTCACGGCTCCCGAAGGCACTGAGGCATCCCTGCCAGATACCGTGGATGTCAAGGCCAGGTAAGGTTCTTCGCGTTGCTTCGAATTCACTCACATGCTCCACCGCTTGTGCGGGACCCCTCCAATTCCTTTGAGTATCAGTCT
+
-@CCCDFGGGGGEFGGCFGDCFFFG9<CBC+@6EFFCACF7FC+C@,<EGEAF<FEF9EF7,@8C@@:CEFD77:EF<C<EEFGEFCF<EC=7CCEG+@@<??,+6++B<?ACEFEFGGFGC9D?FFGF7BFCCGC@<:F>C:<<<,,>BA,@FCF,E<;FCGGC*51C>F**1>3>F,?,@C<FC@,,,,6<FF@F,,24<F:C<,2,,>CFG=*1:FG9<F<EECG<85*2:88:9CC;FFC+9++<C<?CFF?G++;****2;E698*/**//;**2*3:<++2:9:+80+<++3+0<
@M01751:259:000000000-C669V:1:1102:12426:2371 1:N:0:AGAGTC
TCGAAGAACGTCATCCCCACCTTCCTCCGGTTTATCACCGGCAGTCTCCTTTGAGTTCCCGACCGAATCGCTGGCAACAAAGGATAAGGGTTGCGCTCGTTGCGGGACTTAACCCAACATTTCACAACACGAGCTGACGACAGCCATGCAGCACCTGTCTCACGGTTCCCGAAGGCACTAAGGCATCTCTGCCGAATTCCGTGGATGTCAAGAGTAGGTAAGGTTCTTCGCGTTGCATCGAATTAAACCACATGCTCCACCGCTTGTTCGGGCCACCGTCAATTCATTTGAGTTTTAACAT
+
CCCCCGGGGGGGGGGGGGGFGGGGGGGGGGGGGGGGGGGGGGGGGGGGGGGGGGGGGGGGGGGGG888BEEDEGGGGGGGGGGGFFGFFGGGGGGGGGGGGFGGGGGGGGGGGGGGGGGGGG?FGGGGGGGGGGGGGGGGECGFGGGGG@DGGGGGGGGCFECCEFGGGGGGGGGGGGGGGGCC@FG@@@99FDFGEGFGGGDDGGGF,FFGFGG@FGGGGGC?FFGGGFGGEGGGGGGEF;?FGFGGGGGGGC++2038@EEGEC;+<1:8EE*;:EFE=ECFGCCFGC7*CCFGCEF+<
@M01751:259:000000000-C669V:1:1102:10248:2385 1:N:0:AGAGTC
CTACGGAAACCGGATTAGATACCCTGGTAGTCCACGCCGTAAACGATGAATGCCAGACGTCGGCAAGCATGCTTGTCGGTGTCACACCTAACGGATTAAGCATTCCGCCTGGGGAGTACGGTCGCAAGATTAAAACTCAAAGGAATTGACGGGGGCCCGCACAAGCGGTGGAGCATGTGGTTTAATTCGAAGCAACGCGCAGAACCTTACCAACCCTTGACATGGCAGGACCGCTGGAGAGATTCAGCTTTCTCGTAAGAGACCTGCACACAGGTGCTGAATGGCTGTCGTCAGCCCGTGT
+
CCCCCGGGGGGGGGGGGFGGGGGGGGGGGGGGGGGGGGGGGGGGGGGGGGGGGGGGGGGGGGGGGGGGGCGGGGGGGGGGGGGGGGGGGFGGGGGGGGGGGGGGGGGGGGGGGGGGGGGCFFGDGGGGGGGGGGGGGGGGGGGGGGGGGGGGGGGGGGGGDFEGEGEG@CGGGGGGGGGGFFGFGGGEFGGGGGGGGGDECEGFGEFGGGGGGDGEGGCFGGDFGGGGGGGGGGGGEF>8EGGGGGGGGGGGF7EFCFFGGFGGGFG*0CGCFFFDCC<++<@6;C5:<*/**83**:5C2
@M01751:259:000000000-C669V:1:1102:11753:2476 1:N:0:AGAGTC
CTACGGAAACAGGATTAGATACCCTGGTAGTCCACGCCGTAAACGATGTCAACTAGCCGTTGGGATCCTTGAGATCTTAGTGGCGCAGCTAACGCATTAAGTTGACCGCCTGGGGAGTACGGCCGCAAGGTTAAAACTCAAATGAATTGACGGGGGCCCGCACAAGCGGTGGAGCATGTGGTTTAATTCGAAGCAACGCGAAGAACCTTACCTGGCCTTGACATGCTGAGAACTTTCCAGAGATGGATTGGTGCCTTCGGGAACTCAGACACAGGTGATTCATGGCTGTCGTCAGATTGTG
+
<CCCCCG@7ECE@FGCFGFAFECFFGDE9-CEFFAC7FEGG7CFFFGGG9EF,,CEGGE::@ECF8FFE<F96<C9EEFEEC,6F:>=:=,6,=7=??E?FF9CFG9+B+C<+9+FCFDB:=+8+@C@GF,,,?F9<,C<,555=FFF<F<B:++*5@**5F>FC<,14<:B*@8CCCF;<2<+,7:<F@844*,,+<C*:C8C:CC*<:8C+0;>:EGD7C+09CC++:+0<90<+3<9@C*+3<0+<*AC8+02AC***/:88CGF7C80;A*2<+0+3++<0/***+*22*/++0<++
@M01751:259:000000000-C669V:1:1102:21864:2727 1:N:0:AGAGTC
TCGAAGAACGTCATCCCCACCTTCCTCCAGTTTATCACTGGCAGTCTCCTTTGAGTTCCCGGCCGAACCGCTGGCAACAAAGGATAAGGGTTGCGCTCGTTGCGGGACTTAACCCAACATTTCACAACACGAGCTGACGACAGCCATGCAGCACCTGTCTCAGAGTTCCCGAAGGCACCAAAGCATCCCTGCTAAGTTCTCTGGATGTCAAGAGTAGGTAAGGTTCTTCGCGTTGCATCGAATTAAACCACCTGCTCCACCGCTTGTGCGGGCCCCCGTCAATTCATTTGAGTTTTAACCT
+
CCCCCGG@FFGGGGGGGGGGGGGFEECFGGGGGFFFFEFGGGFEFGFFGGCEEGGGFGGGGGGGD@CCEGECF>FFGGGFGDGGGFGGGGFF7FEG7FCFG87>CEGGGGGAFFGDDFGFGGFFABGGFCGBFGGCFGGCFGGGGGDCDFGGCCFGFGFGGFCF@AFGGGG7F@*><DFFGF:>FGG8FFFC<F;BBFGGGGFGG@C@CFCCCFGFCAGGFFCGFFGGFF:CFD**CEF5;;E><FF+;EF580;<<@:EEGGCEGC6CC5*/*?E5:EEEE?GGDGG7+0;+03+3++32
@M01751:259:000000000-C669V:1:1102:23204:2983 1:N:0:AGAGTC
TCGAAGAACGTCATCCCCACCTTCCTCCGGTTTGTCACCGGCAGTCTCCTTAGAGTGCCCACCATAACGTGCTGGTAACTAAGGACAAGGGTTGCGCTCGTTACGGGACTTAACCCAACATCTCACGACACGAGCTGACGACAGCCATGCAGCACCTGTGTCAGAGTTCCCGAAGGCACCAATCCATCTCTGGAAAGTTCTCTGCATGTCAAGGCCTGGTAAGGTTCTTCGCGTTGCTTCGAATTAAACCACATGCTCCACCGCTTGTGCGGGCCCCCGTCAATTCATTTGAGTTTTAACC
+
CCCCCGGGGGGGGGGGFGGGGGGGGGGGGDFGGGGGGGGG>EGGGGGGGGGGGGGGFGGGGCFGGGGGGGCGFFFFFGGGGGGGGGGGGGGGG7ECCGCGEGGGGGGGGGGGGGGGGGGGGG,CFFGEGGGCEGGGFGGGFGGGGGGGGGCFGGGGG?GGGGGGGGGGGGGGCFGECGFGGGGG7,@FGGGFFEFF7<CGCFFFFGGDCGGFG?FAC:<>CFAE<9<BFEGGGGGG*?CE7C7CEF7:<CFFCCCGEGGGGFGGECGGG+8?EE=CEGGGDEEEC<<+AGGGG7@:F9?9A
@M01751:259:000000000-C669V:1:1102:7710:3209 1:N:0:AGAGTC
CTACGGAAACAGGATTAGATACCCTGGTAGTCCACGCCGTAAACGATGTCGACTTGGAGGTTGTTCCCTTGAGGAGTGGCTTCCGGAGCTAACGCGTTAAGTCGACCGCCTGGGGAGTACGGCCGCAAGGTTAAAACTCAAATGAATTGACGGGGGCCCGCACAAGCGGTGGAGCATGTGGTTTAATTCGATGCAACGCGAAGAACCTTACCTACTCTTGACATCCACGGAATTCGGCAGAGATGCCTCAGTGCCTTCGGGAACCGTGAGACAGGTGCTGCATGGCTGTCGTCAGCTCGTG
+
CCCCCGGGGGGGGGGGGGGGGGGGFGGGGGGGCFFDGGGGEGGGGGCCFGGGGGGGGGGGGGFGGGGGGGGGGGFFFGGGCEFGGGGCGFGGG,CEBEGGGGG@FGGGGGEGGG@F@FGFEGGGDGGGGGGCGGGGGGGGGGGGFDFGGGF7EGGGGEFE*=FG@FGGGF7FCDCFGC>CFFCECGFGGGF,<FGGGCEEECC8:CGC?F<CFGGGGGGFGFGFGGGGGGGCFGGGGGDGGFGF9FDGGE69C?9CCCF>G>EG;E*2CDGFGCFGC?ECG6EGGFGDGC8EC*:<9<7:5
@M01751:259:000000000-C669V:1:1102:17789:3505 1:N:0:AGAGTC
TCGAAGAACGTCATCCCCACCTTCCTCCGGCTTATCACCGGCGGTTCCTTTAGAGTACCCAACTAAATGATGGTAACTAAAGGCGAGGGTTGCGCTCGTTGCGGGACTTAACCCAACATCTCACGACACGAGCTGACGACAGCCATGCAGCACCTGTGTTCCAGTCCCCGAAGGGAAGAAATCCATCTCTGGAAATCGTCCGGACATGTCAAACGCTGGTAAGGTTCTGCGCGTTGCTTCCAATTAAACCACATGCTCCACCGCTTGTGCAGGCCCCCGCCAATTCCTTTGCGTTTTAACC
+
CCCCCGGGGGGGGGGGGGGEGDFGGAFCFGGGCGGFGGGGDGEECFFGGGGGGGGGGFGGGGGFGGGGACFGGFFGGGGGGGGGGGGC7FFGGGGEED=FFGCFC7FFGGDGCBCDCG8>9<5,8+3CFDGCEEGFGCCEGDG:C9>B<@FEFCCFDFFD;,@?FCFFFG7FEGGGGGGGCF9<<F:CCEFGGGGGFCFFC@CFE5C<@FCCGG8EECGF7<C6<@CFF?EGGCE55E?<+<+C:+:CC@>C8:CFC?C86;5:8*;F6EFGF8?C8EC*:*:CF<9EEFF+::8EE7?<7
@M01751:259:000000000-C669V:1:1102:17412:3509 1:N:0:AGAGTC
TCGAAGAACGTCATCCCCACCTTCCTCCGGTTTATCACCGGCAGTCTCCTTTGAGTTCCCGACCGAATCGCTGGCAACAAAGGATAAGGGTTGCGCTCGTTGCGGGACTTAACCCAACATTTCACAACACGAGCTGACGACAGCCATGCAGCACCTGTCTCACGGTTCCCGAAGGCACTAAGGCATCTCTGCCAAATTCCGTGGATGTCAAGAGTAGGTAAGGTTCTTCGCGTTGCATCGAATTAAACCACATGCTCCACCGCTTGTGCGGGCCCCCGTCAATTCCTTTGAGTTTTAATCT
+
CCCCCGGGGGGGGGGGGGGGGGGGGGGGGGGGGGGGGGGGGGGGGGGGGGGGGGGGGGGGGGGGGF@BFGGGGGGGGGGGGGGGGGGGGGGGGGGGGGGGGGGGGGGGGGFGGGGGGGGGGGGGGGGGGGGGGGGGGGGGGGGGGGGGGGGGGGGGGGGFGAF77FGGGGGGGEGGGGGGGGFGGGG,>@FFGFGGGGGGGGGGGGFGGGGFFGFGGGFGGGGGFGGG9CEGGGEGD?FCCCGGGGGCGGGGGGGF7E@*;CEEGGF+<8EEGEGED5C8EGFFFGGGFC<><FCGFGGGF
@M01751:259:000000000-C669V:1:1102:21559:3614 1:N:0:AGAGTC
CTACGGAAACAGGATTAGATACCCTGGTAGTCCATGCCGTAAACGTTGGGCGCTAGGTGTGGGACTCATTCCACGAGTTCCGTGCCGCAGCTAACGCATTAAGCGCCCCGCCTGGGGAGTACGGCCGCAAGGCTAAAACTCAAAGGAATTGACGGGGGCCCGCACAAGCGGCGGAGCATGCGGATTAATTCGATGCAACGCGAAGAACCTTACCAAGGCTTGACATATACCGGAAACATCCAGAGATGGGTGCCCCTTTTGGTCGGTATACAGGTGGTGCATGGTTGTCGTCAGCTCGTGT
+
CCCCCGGGGGGGGGGGGGGGGGGGFFGGGGGGGGGGGGGGGGGGGGGGGGGGGGGGGGGGGGGGGFGGGGGGGCEFGGGFGGGGG@FEGGGGGGGGGGGGFGGGGGGGGGGGGGDGGGEGGFGGGGGGGGGGG8FGGGGGGGFGGFGGGGGGGGGGGGGGFGGGGGG<CFEGGGGCEC9CGGGGCGGGGGFGFFCD@FCEGCECE5@EDFGGCC9@F>ECF*@GGF9EF?FGGGCC?GGGDFCCFC9AFFFGCFGFEC8C9EF72*:EG?++AFGFG5@FGGGGCC>C7?FGGEFFGEEF*
@M01751:259:000000000-C669V:1:1102:23407:3643 1:N:0:AGAGTC
CTACGGAAACAGGATTAGATACCCTGGTAGTCCACGCCGTAAACGATGTCGACTTGGAGGTTGTTCCCTTGAGGAGTGGCTTCCGGAGCTAATGCGATAAGTCGACCGCCTGGGGAGTACGGCCGCAAGGTTAAAACTCAAATGAATTGACGGGGGCCCGCACAAGCGGTGGAGCATGTGGTTTAATTCGATGCAACGCGAAGAACCTTACCTACTCTTGACATCCACGGAATTCGGCAGAGATGCCTTAGTGCCTTCGGGAACCGTGAGACAGGGTATGCATGGCTGTCGTCCGCTCGCG
+
CCCC<@FGGAF@D<@FFC9<EFFFCFFGGGGGGF@CEFEGCGGF;+C@F,FFGF7F8,,BF<CFDGFECECECAFGGGGCEFFGGG77>A6E,C9F,C=,EFG,CFDGG7FFD<FGGFDA@CF+4++3C<>FA<=DFC,3DDEF<BFG<,,3+3>*F71F7FGEF<FC*8<C<F::<CC,84=F,CC:<7:::@:2<FFGEEGEGG*8<7E@FF8C8EFFGGGG+8C6>58>8@+20*1:/;:++0<:<FCC79<:CCGDE5EE*/**;C+<8FC*2+<8CF+9*2;*2<*/2***2>***
@M01751:259:000000000-C669V:1:1102:5441:3698 1:N:0:AGAGTC
TCGAAGAACGTCATCCCCACCTTCCTCCGGTTTATCACCGGCAGTCTCCTTTGAGTTCCCGACCGAATCGCTGGCAACAAAGGATAAGGGTTGCGCTCGTTGCGGGACTTAACCCAACATTTCACAACACGAACTGACGACAGCCATGCAGCACCTGTCTCACGGTTCCCGAAGGCACTAAGGCATCTCTGCCGAATTCCGTGGATGTCAAGAGTAGGTAAGGTTCTTCGCGTTGCATCGAATTAAACCACATGCTCCACCGCTTGTGCGGGCCCCCGGCAATTCATTTGAGTTTTAACCT
+
CCCCCGGGGGGGGGGGGGGGGGGGGFGGGGGGGGGGGGGGGGGGGGCGGGGCDFGGGGGGEGGG@@@@B@C<F7?8FFFGGFCFFFFF,EFCC8FC+87C+<FFCGG@F@FCFCECGGGGGGGFAFFEGFGG+@>9=F=8CC7FCFGF,,@EBEFDFGFA;ACCCFGGGGCFCEGGGFFFGGGFGGD@<FFFGGGBGGFF7?FGFGGG9<AFFGG99:7?2>FE,+<CFGGDEGDE+++/A@CGGG?+*;5C<+<@CC+;828CE**298C?EE5*2**2?EGF?:CGF7+/AEGGG+00<
@M01751:259:000000000-C669V:1:1102:19160:3800 1:N:0:AGAGTC
CTACGGAAACAGGATTAGATACCCTGGTAGTCCACGCCGTAAACGATGTCGACTTGGAGGTTGTTCCCTTGAGGAGTGGCTTCCGGAGCTAACGCGTTAAGTCGACCGCCTGGGGAGTACGGCCGCAAGGTTAAAACTCAAATGAATTGACGGGGGCCCGCACAAGCGGTGGAGCATGTGGTTTAATTCGATGCAACGCGAAGAACCTTACCTACTCTTGACATCCACGGAATTCGGCAGAGATGCCTTAGTGCCTTCGGGAACCGTGAGACAGGTGCTGCATGGCTGTCGTCAGCTCGTG
+
CCCCCGGGGGGGGGGGGGGGGGGGGGGGGGGGGGGGGGGGGGGGGGGGGGGGGGGGGGGGGGGGGGGGGGEFGGGGGGGGGGGGGGGGGGGGGGGGGGGGFGGGGGGGGGGGGGGGFGGGGEGEGGGGGGDCFEGGGGGGGGGGGAGGGGGDGGGGGCEFGGGCCFGDGGGGGGGGGGGGGGDFFGFFCFGFGGGGGGGGGGGGGGGGGGGGFGGFGGGFGGFFGGGFEGGGGGGGGGGGGGGGGGGGGFGGGGGFFGGGGGGGGGGGGGGF6CFG66EFGGGGGGGGGFF**;C6:<:E5
@M01751:259:000000000-C669V:1:1102:12578:3835 1:N:0:AGAGTC
CTACGGAAACCGGATTAGATACCCTGGTAGTCCACGCCGTAAACGATGTCGACTTGGAGGCTGTTCCCCTGAGGAGTGGCTTCCGGAGCTAACGCGTTAAGTCGACCGCCTGGGGAGTACGGCCGCAAGGTTAAAACTCAAATGAATTGACGGGGGCCCGCACAAGCGGTGGAGCATGTGGTTTAATTCGATGCAACGCGAAGAACCTTACCTGGCCTTGACATCCAGAGAACTTAGCAGAGATGCTTTGGTGCCTTCGGGAACTCTGAGACAGGTGCTGCATGGCTGTCGTCAGCTCGTG
+
CCCCCGGEEGEEGDGGGGFFGFGGFGGGGGGGGGF7CF@FDFGGGGGGGFGGGEGC@EGCCFDFFGGGGGGFFGFEGFGEAC8EEECCGFFFGC7FFFFD?EFCFFGGC@FBFFEGGGGCGD7CE@@7FGGFGCGG?CFCCCE<BFEF,=FDCF7>CEEGDEGGGFCGCEC::*<FFGGGGGGFGGGGC<CF?EGG6CEEGD>EGGGGGGGE+C;C8CFCFF?FCFGF@CF6:@7FGGGFGDCC?EC<CFEC8<8EC@CGGG?CGGGGG7:C88CE8CFCF<<?CGFGGFGEFGGC+3:75
@M01751:259:000000000-C669V:1:1102:25592:3875 1:N:0:AGAGTC
CTACGGAAACAGGATTAGATACCCTGGTAGTCCATGCCGTAAACGTTGGGCACTAGGTGTGGGGCTCATTCCACGAGTTCCGTGCCGCAGCAAACGCATTAAGTGCCCCGCCTGGGGAGTACGGCCGCAAGGCTAAAACTCAAATGAATTGACGGGGGCCCGCACAAGCGGTGGAGCATGTGGTTTAATTCGATGCAACGCGAAGAACCTTACCTACTCTTGACATCCACGGAATTCGGCAGAGATGCCTTAGTGCCTTCGGGAACCGTGAGAAAGGTGCTGCATGGCTGTCGTCAGCTCG
+
CCCCCGGEGGGG?FEFGGGGGGGGGGGGGGGGGGGGGGGEGGGGGGCFGEGFGGGGCFGGGCGGE7FFGGFGGGGGGGGGGGE@FGGGGEGGGGGGGGGGGGGFGGFGGGGGGGGGGGGGGGGGG@FGGCGCGCF@FGGGGFFGGGGGGGGGGGGGGGDEG<B*=C<CFGGDG@FGGGFC?BFCGGGGFFFGGFG7FGGDGGEGGGGGGGGGFGGFGGGFGGGFFGFGFGGGGGGDFGGGGC*;EFFGGG@:<EGGGGGGFE58EGFGGGEEC+<@EG6CCGCGGGGGGG=EFFGGGFCFE
@M01751:259:000000000-C669V:1:1102:8212:3926 1:N:0:AGAGTC
CTACGGAAACCGGATTAGATACCCTGGTAGTCCACGCCGTAAACGATGTCGACTTGGAGGCTGTTCCCCTGAGGAGTGGCTTCCGGAGCTAACGCGTTAAGTCGACCGCCTGGGGAGTACGGCCGCAAGGTTAAAACTCAAATGAATTGACGGGGGCCCGCACAAGCGGTGGAGCATGTGGTTTAATTCGATGCAACGCGAAGAACCTTACCTACTCTTGACATCCACGGAATTCGGCAGAGATGCCTTAGTGCCTTCGGGAACCGTGAGACAGGTGCTGCATGGCTGTCGTCAGCTCGTG
+
CCCCCGGGGGGGGGGGGGGGGFGGGGGGGGGGFGGGGGDGGGGGGGGGGGGGGGGGGGGGGGGGGGGGGGGGGGGGGGGGGGGGGGD>EFGGGGGGGGGGGGGDGGGGGGGGGGGGGGGGGGGGGGGGGGGGGGGGGGGGFGGGGGGGGGGGGGGGGGGGGEGGGGGGGCCEGGGGGGGGGGGFGGGGGFFGGGGGGGEEGGGGGGGGGGGGGGGGGGG7@FGGFGFGGGGGFGGFGGGGGFGGGGGGGGGGGGGGG?5EEEDDFG8CF5CFFGFG6CF?FGGGGGGDGFCCFFG?FCEG5
@M01751:259:000000000-C669V:1:1102:11107:3949 1:N:0:AGAGTC
CTACGGAAACAGGATTAGATACCCTGGTAGTCCACGCCGTAAACGATGTCGACTTGGAGGCTGTTCCCTTGAGGAGTGGCTTCCGGAGCTAACGCGTTAAGTCGACCGCCTGGGGAGTACGGCCGCAAGGTTAAAACTCAAATGAATTGACGGGGGCCCGCACAAGCGGTGGAGCATGTGGTTTAATTCGATGCAACGCGAAGAACCTTACCTACTCTTGACATCCACGGAATTCGGCAGAGATGCCTTAGTGCCTTCGGGAACCGTGAGACAGGTGCTGCATGGCTGTCGTCAGCTCGTG
+
CCCCCGGGGGGGGGGGGGGGGGGGGGGGGGGGGFGGGGGGGGGGGGGGGGGGGGGGGGGGGGGGGGGGGGGGGGGGGGGGGGGGGGCGGGGGGGGGGGGGGGGGGGGGGGGGGGGGGGGGGGGGGGGGGGGGGGGGGGGGGGGGGGGGGGGGGGGGEGGGGGGGGGGGGGGGGGDGGG@FGGGGGGGGGGGGGGGGGGDGGGGGGFGGGGGGGGGGGGGGGGGGFFFGGGGGGGGGGGGD>CFGGGGGGGGGFGGGGGGGGGEFGGGGGG+:@8C?CGFCGGGGGEGGGEGGGFDGCCC=5
@M01751:259:000000000-C669V:1:1102:5656:3987 1:N:0:AGAGTC
TCGAAGAACGTCATCCCCACCTTCCTCCGGCTTATCACCGGCGGTTCCTTTAGAGTACCCAACTAAATGATGGTAACTAAAGGCGAGGGTTGCGCTCGTTGCGGGACTTAACCCAACATCTCACGACACGAGCTGACGACAGCCATGCAGCACCTGTGTTCCAGTCCCCGAAGGGAAGAAATCGATCTCTCGAAGTCGTCCGGACATGTCAAACGCTGGTAAGGTTCTGCGCGTTGCTTCGAATTAAACCACATGCTCCACCGCTTGTGCAGGCCCCCGTCAATTCCTTTGAGTTTTAATC
+
CCCCCDGGFGFGGGGGGGGGG?FGGGFFGEGGGGGGDF@CEGD@FCFCAAFGG8@CAFG@EGCGGGGGGFCG9:CDGEFFG99<FECEGCGFFFEGGC+?EEEEDD@,=FCGGFG@ECGGCGGADEGDECCGGGGG<F:FFGFGCCGGCGFCF7FC;F@,<@<CFG,>C7<7B:E:AECGFF,:CCG<FF@CC<<F@F<*C*CEEDCFGFFGFFG5*/:A?7:@+2<CCFEGCEE?CFEC8FGC>C::FEGGDF@69C?FFFCEGDFGGC:F6:*;55ECEE5CE7@+++0ACFF?9EE?+
@M01751:259:000000000-C669V:1:1102:12435:4006 1:N:0:AGAGTC
TCGAAGAACGTCATCCCCACCTTCCTCCGGTTTATCACCGGCAGTCTCCTTTGAGTTCCCGACCGAATCGCTGGCAACAAAGGATAAGGGTTGCGCTCGTTGCGGGACTTAACCCAACATTTCACAACACGAGCTGACGACAGCCATGCAGCACCTGTCTCACGGTTCCCGAAGGCACTAAGGCATCTCTGCCGAATTCCGTGGATGTCAAGAGTAGGTAAGGTTCTTCGCGTTGCATCGAATTAAACCACATGCTCCACCGCTTGTGCGGGCCCCCGTCAATTCATTTGAGTTTTAACCT
+
CABCCGGFFGGGGGFCFGGEGGGGGGGGGGGGGGGGGAGCEGEEGGGGGGGGFGGGFGGGGGGGGCCFFEFGGGFGGGFFGGGGGFGFFGGGGGGGEGGGGGGGGGGGGGFGGGFGGGGGGGGGGCGGFGDGGGGGGGGGFEGGGFGGGGCGFGGGGFGGGGFCGGGFFGGGGGGGGGCGCGGGGGGGGGGGGGG7CFGGGG7FBGGGGGFDFFGGGGGCGGF:CGGE@5ECGEEEGG9>FFGGGFGGDFGGF+AFFF?F@:C>CFC+<CEEC>EEEC*1*:909+<FGCFFFGGF?FFF:
@M01751:259:000000000-C669V:1:1102:22263:4035 1:N:0:AGAGTC
CTACGGAAACCGGATTAGATACCCTGGTAGTCCACGCCGTAAACTATGAGAGCTAGCCGTTGGGTGGTTTACCACGCAGTGGCGCAGCTAACGCATTAAGCTCTCCGCCTGGGGAGTACGGTCGCAAGATTAAAACTCAAAGGAATTGACGGGGACCCGCACAAGCGGTGGAGCATGTGGTTTAATTCGAAGCAACGCGAAGAACCTTACCAACTCTTGACATCCCATTGACCGCTTGAGAGATCAAGTTTTCCCTTCGGGGACAATGGTGACAGGTGGTGCATGGTTGTCGTCAGCTCGT
+
CCCCCGGGGGGGGGGGGGGGGGGGGGGGGGGGGGGGGGGGGGGGGGGGGCGGGGGGGGGGGGGGDGGGGGGGCFGGGGGEGGGGGGGGGGGGGGGGGGGGGGGGGFGGGGGGGGGDGGGDDGGGGGGGGGGGGGGGGGDGGGGGGGGGGGGGGGGGGGGGGGGGGGGGGGGGGGGGGGGGGGGGGGGGGGGGGGGGGGGGGGGGGGGGGGGGGGGG7E?CFGGGGGGGGGGGGGGEGGGGGGGGGFDC@9EFGG?GGGGGGGGGGEFGGGGGGGGGGGGECCFGCDGGCGFGGFFGG?CE*
@M01751:259:000000000-C669V:1:1102:10240:4068 1:N:0:AGAGTC
CTACGGAAACAGGATTAGATACCCTGGTAGTCCACGCCGTAAACGATGTCGACTTGGAGGTTGTTCCCTTGAGGAGTGGCTTCCGGAGCTAACGCGTTAAGTCGACCGCCTGGGGAGTACGGCCGCAAGGTTAAAACTCAAATGAATTGACGGGGGCCCGCACAAGCGGTGGAGTATGTGGTTTAATTCGATGCAACGCGAAGAACCTTACCTGGCCTTGACATGTCGAGAACTTTCCAGAGATGGATTGGTGCCTTCGGGAACTCGAACACAGGTGCTGCATGGCTGTCGTCAGCTCGTG
+
CCCCCGGGGGGGGGGGGGGGGGGGGGGGGGGGGGGGGGGGGGGGGGGGGGGGGGGGGGGGGGGGGGGGGGGGGGGGGGGGGGGGGGGGGGGGGGGGGGGGGGGGGGGGGGEGGGGGGGGGGGGFGGGGGGGGGGGGGGGGGGGGGGGGGGGDGGGGGGGGGGGGGGGGG@EGGG8CFFGGGEFGGGGGGGGGGGGGGGGGGGGGGGGGFGDGFGGGGGGGGGGGGGGFGGGGEGFGDCFGGGGGGGDGCEGFCEFGGGGGGGGGGGGGFGGGGGGGFGGGGGGGGGGGGFFGGGGGGGGGC
@M01751:259:000000000-C669V:1:1102:12012:4194 1:N:0:AGAGTC
CTACGGAAACAGGATTAGATACCCTGGTAGTCCACGCCGTAAACGATGTCAACTAGCCGTTGGGATCCTTGAGATCTTAGTGGCGCAGCTAACGCATTAAGTTGACCGCCTGGGGAGTACGGCCGCAAGGTTAAAACTCAAATGAATTGACGGGGGCCCGCACAAGCGGTGGAGCATGTGGTTTAATTCGAAGCAACGCGAAGAACCTTACCTGGCCTTGACATGCTGAGAACTTTCCAGAGATGGATTGGTGCCTTCGGGAACTCAGACACAGGTGCTGCATGGCTGTCGTCAGCTCGTG
+
CCCCCGGGGGGFG,CFGGFGFFFGGGGGGFGGGGGGGGGGGGGGGGGGGGGGGGGGGGGGGGGGGGGGGGGGGDGGGGGFDFGGGGGGGGGGGGGGGGGGGGGGEFEGGGGFGGGDDFGGGGGGGEGGGFGGGFFGGGGGGCGGGGGGGGGGGGGGGGGGGDEGFGFGC*<FBFGGGGGGGGGGFGGGG:CBECFFGGGGGGGDFGFFGG6CFDFGGGGFGGGGD6EFEGGGGFFCCFGGGF6ACG6798:CFGGCEGGGGGEFGFGFFFGGGGGGGGGCFGEGFCFG8C5;8@EG7+:C*
@M01751:259:000000000-C669V:1:1102:22044:4203 1:N:0:AGAGTC
CTACGGAAACAGGATTAGATACCCTGGTAGTCCACGCCGTAAACGTTGGGAACTAGTTGTGGGGTCCATTCCACGGATTCCGTGACGCAGCTAACGCATTAAGTTCCCCGCCTGGGGAGTACGGCCGCAAGGCTAAAACTCAAAGGAATTGACGGGGACCCGCACAAGCGGCGGAGCATGCGGATTAATTCGATGCAACGCGAAGAACCTTACCAAGGCTTGACATATACGAGAACGGGCCAGAAATGGTCAACTCTTTGGACACTCGTAAACAGGTGGTGCATGGTTGTCGTCAGCTCGT
+
CCCCCGGGGGGGGGGGGGGGGGGGGGGEFFGGGGG@FGGFGGGGGGG?DCFFFGGGGGGGGEDEFGGGGGGFGGDGGGGFFEGGGFGGGDGFGGGGDGGGGGDGGFGGGDEGGGDFGGCGFGECFGGGGGGG+DFGGGGGGGGGGCGF<FDGGGGGGGGGGEGGD:FGG>FEG:<C@GGGGGGDCFFGG9<CEGFGGGGGCEGGGGGGGGDFFGGG>ED:FEGFGGGGGFCGC:AEEGCEGGGGFCGGGFFGGGGGGGG78ACGG6*88CFGGGCCEF5C=CFFFGGGDEFC**2/@E6::
@M01751:259:000000000-C669V:1:1102:11423:4254 1:N:0:AGAGTC
TCGAAGAACGTCATCCCCACCTTCCTCCGGTTTGTCACCGGCAGTCTCCTTAGAGTGCCCACCATAACGTGCTGGTAACTAAGGACAAGGGTTGCGCTCGTTACGGGACTTAACCCAACATCTCACGACACGAGCTGACGACAACCATGCACCACCTGTACACCGACCACAAGGGGGCGACCATCTCTGGCCGTTTCCGGTGTATGTCAAGCCTTGGTAAGGTTCTTCGCGTTGCATCGAATTAATCCGCATGCTCCGCCGCTTGTGCGGGCCCCCGTCAATTCATTTGAGTTTTAACCTT
+
CCCCCGGGCGGGGGGGGGGGGGGGGFEGEGGGGEGGGGGGGGEFFGGGGGGGGGGGGGGGGGGGGGFGGGFGGGGGGGGFDGGGGGGGGGGGGGGGGGGGGGGGGGGGGGGGGGGGGGGGGGGGGGGGGGGGGGGGGGGGEGGGGGGGGGGGGFGGGGGFGCEGGGGGECCEEBCFGGGEFCEGGEFFGFCFFGGGECDEGDEAECGFCF?FG6FGFGGGGGGGGEC958C:EGDGCFDGGFFGFCCFGDDGGD@C0;ED>ECE*;<7CCCEEGEGEGG*;EFF+3<CC+1AFGGCFCGFC
@M01751:259:000000000-C669V:1:1102:14437:4357 1:N:0:AGAGTC
CTACGGAAACAGGATTAGATACCCTGGTAGTCCACGCCGTAAACGATGTCGACTTGGAGGTTGTTCCCTTGAGGAGTGGCTTCCGGAGCTAACGCGTTAAGTCGACCGCCTGGGGAGTACGGCCGCAAGGTTAAAACTCAAATGAATTGACGGGGGCCCGCACAAGCGGTGGAGCATGTGGTTTAATTCGATGCAACGCGAAGAACCTTACCTACTCTTGACATCCAGCGAACTTAGCAGAGATGCTTTGGTGCCTTCGGGAACGCTGAGACAGGTGCTGCATGGCTGTCGTCAGCTCGTG
+
CCCCCGGGGGGGGGGGGGGGGGGGGGGGGGGGGGGGGGGGGGGGGGGGGGGGGGGGGGGGGGGGGGGGGGGGGGGGGGGDDFGGGGGGGGGGGGGGGGGGGGGGGGEEGGGGGGGGGGGGEGGGGGGGGGEFGGGAFFDGGGGGGGGCCFGGGGGGGGGCGGEEGGGGGFGGCFGG9FFEGFGGGGGGGGGGGGGGFGGGGGGGG6FFGGG?@FGGGGFCGGCFCFDFGGGGGGGFGGGGGDGGGGGGF?FGG?F?F+C?EGGFDE*8CFGGGGGGFGFCG+:7CGGEFCFGE5:EFGGE*
@M01751:259:000000000-C669V:1:1102:24636:4374 1:N:0:AGAGTC
CTACGGAAACAGGATTAGATACCCTGGTAGTCCACGCCGTAAACGATGAATGCCAGCCGTTGGTCTGCTTGCAGGTCAGTGGCGCCGCTAACGCATTAAGCATTCCGCCTGGGGAGTACGGTCGCAAGATTAAAACTCAAAGGAATTGACGGGGGCCCGCACAAGCGGTGGAGCATGTGGTTTAATTCGAAGCAACGCGCAGAACCTTACCATCCCTTGACATGGCATGTTACCTCGAGAGATCGGGGATCCTCTTCGGAGGCGTGCACACAGGTGCTGCATGGCTGTCGTCAGCTCGTGT
+
CCCCCEGGGGGGGCFGGGGGGGGGGGGGGFGGGGGGGGGGGGGGGGGGGGGFGGGGGGGGGGGGGGGGGGGGGGGFGGGGGGGGGGGGGGGGGGGGGGGGGGGGGGFEEGGGGGGGGGGGDFGGGG>GGFFGFGGGGGGFGFFFGGDDGGGGGGGG>CFGDGGGGFGEFCEFGGFGFGDGGBFGGGFGFGGGGGGGGGCEGGGGGGGFCGGFGGGFGGGGGGGGG@?FFGGGG:CGGGDCCC9FGGCGGEFCCGG?:CECE*C>CCEGGGGC8AEFGFGGCDFGGGGGGGG5:CF+CEE5*
@M01751:259:000000000-C669V:1:1102:16894:4411 1:N:0:AGAGTC
TCGAAGAACGTCATCCCCACCTTCCTCCGGTTTATCACCGGCAGTCTCCTTTGAGTTCCCGACCGAATCGCTGGCAACAAAGGATAAGGGTTGCGCTCGTTGCGGGACTTAACCCAACATTTCACAACACGAGCTGACGACAGCCATGCAGCACCTGTCTCACGGTTCCCGAAGGCACTAAGGCATCTCTGCCAAATTCCGTGGATGTCAAGAGTAGGTAAGGTTCTTCGCGTTGCATCGAATTAAACCACATGCTCCACCGCTTGTGCGGGCCCCCGTCAATTCATTTGAGTTTTACCCT
+
CCCCCCGGG+CFGGFGGGGGGGGGGGFGGGGGGGGGGGGGGGGGGGDFGGGGGGGGFFFGGGGGG@@BCFGGGGGGGGGGGGGGGGGFGGGGCFGGDGGGGGGGGGGGGGGGGGGGGGGGGGGGGGGGGGGGGDGGGGGGDGGFCFG?EFAFBFF<FGGGGGGGGGGGFF7CCCFGGGGGGGC7FG<<;F,<FGGGGG9F@FCG:FFF9CC@CFGGDFBCCGGCFGGG9@EGGGCEG9E>FGGCFFGGGD5*<+C:F6<@8?C:?8F6CGGGGGGEGG5CGGG9CFEGE7@8<<ACF+<<C
@M01751:259:000000000-C669V:1:1102:8924:4555 1:N:0:AGAGTC
CTACGGAAACAGGATTAGATACCCTGGTAGTCCACGCCGTAAACGATGTCGACTTGGAGGTTGTTCCCTTGAGGAGTGGCTTCCGGAGCTAACGCGTTAAGTCGACCGCCTGGGGAGTACGGCCGCAAGGTTAAAACTCAAATGAATTGACGGGGGCCCGCACAAGCGGTGGAGCATGTGGTTTAATTCGATGCAACGCGAAGAACCTTACCTACTCTTGACATCCAGAGAACTTAGCAGAGATGCTTTGGTGCCTTCGGGAACTCTGAGACAGGTGCTGCATGGCTGTCGTCAGCTCGTG
+
CCCCCGGGGGGGGGGGGGGGGGGGGGGGGGGGGGGGGGGGGGGGGGGGGGGGGGGGGGGGGGGGGGGGGGGGGGCFGGGGGGGGGGGGGGGGGGGGGGGGGGGGGGGGGDGGGGGGGGGGGGGGGDGGGGGFGGGGGGGGGGGGGGGGGGGGGGGGGGGGEGGGGGFGGGGGGGGGGGGGGGGGGGGGGDGGGGGGGGGGGGGGGFGGGD6CFGGGGGGGGGGGGFGFGGCFGGGGGGGGGGGGGGGGGFFFGFGGGGG5EEGGGCF?:E?CGGGGGGGGGGGGGGGGGGGGGGGGGACGC
@M01751:259:000000000-C669V:1:1102:22277:4603 1:N:0:AGAGTC
TCGAAGAACGTCATCCCCACCTTCCTCCGGCTTATCACCGGCGGTTCCTTTAGAGTACCCAACTAAATGATGGTAACTAAAGGCGAGGGTTGCGCTCGTTGCGGGACTTAACCCAACATCTCACGACACGAGCTGACGACAGCCATGCAGCACCTGTGTTCCAGTCCCCGAAGGGAAGAAATCTGTCTCCAGAAGTCGTCCGGACATGTCAAACGCTGGTAAGGTTCTGCGCGTTGCTTCGAATTAAACCACATGCTCCACCGCTTGTGCAGGCCCCCGTCAATTCCTTTGAGTTTTAATC
+
CCCCCGGGGGGGGGGGGGGFGGGGGFGGGGGGGGGGGGGGGGGGGGGGGGGGGGGGGGGGGGGGGGGGGGGGGGGGGGGGGGGGGGGGGGGGGGGGGGGGGGGGGGGGGGGGGGGGGGGGGDFGGGGGGGGGGGGGGGGGCGGGCGGGGFEDGGGGG8DFGGGGCGGGGGDGGGGGGGGFGGGGGGG:FGGGGGGGGGGGFGGGGGGGGGGGGEGGGGGGGGGGGGGGGGGGGGECEGGGGGGGGGGGGGGGGF6<::C688CEGGGGFFFDE8EEGGDGG5CEFCECFFDCF9FGG7FF+
@M01751:259:000000000-C669V:1:1102:10894:4675 1:N:0:AGAGTC
CTACGGAAACAGGATTAGATACCCTGGTAGTCCACGCCGTAAACGATGTCGACTTGGAGGTTGTTCCCTTGAGGAGTGGCTTCCGGAGCTAACGCGTTAAGTCGACCGCCTGGGGAGTACGGCCGCAAGGTTAAAACTCAAATGAATTGACGGGGGCCCGCCAAAGCGGTGGAGCATGTGGTTTAATTCGATGCAACGCGAAGAACCTTACCTACTCTTGACATCCACGGAATCTGGCAGAGATGCCTTAGTGCCTTCGGGAACCGTGAGAAAGGTGCTGCATGGCTGTCGTCAGCTCGTG
+
CCCCCGGGGGGCEECFF@CEGG8EFGGGGCFGCFFEGGGGGGGGGGGGGGGFGGGGGGFDGGGGGGGGGGGFGGDGGGGDCEFEEGGEEFGFGGDEEEGGFFCFGGGGGGGGGGGGGGGFDECD:+@FEGGGGGGF<3BDGFGDFGGGFCGGGGG7FF:77**=:,<FE<FEEGFGGFECG@FFFCFGF7?ACEFDF:5EG>>ECFFGGCFFFEFCCGFEGDCFF6CFGGGGG6CFGFGE5*8CGFCFFCC79EGGGGGGGCE5@EGGE5:++<5C@6@FG+0<8;25*A8;CGG62+221
@M01751:259:000000000-C669V:1:1102:24133:4992 1:N:0:AGAGTC
CTACGGAAACCGGATTAGATACCCTGGAGTCCACGCCGTAAACGATGTCGACTTGGAGGTTGTTCCCTTGAGGAGTGGCTTCCGGAGCTAACGCGTTAAGTCGACCGCCTGGGGAGTACGGCCGCAAGGTTAAAACTCAAATGAATTGACGGGGGCCCGCACAAGCGGTGGAGCATGTGGTTTAATTCGATGCAACGCGAAGAACCTTACCTACTCTTGACATCCAGCGAACTTAGCAGAGATGCTTTGGTGCCTTCGGGAACGCTGAGACAGGTGCTGCATGGCTGTCGTCAGCTCGTGT
+
CCCCCGGGGGGGGDGGGGGGGGGGGGGGGGGGGFGGGGGGGGGGGG?FEF@FGGAF8FEGGFGGGGFGGGAFGCEFFCEFGGGGGGGGGGGGGGGGGG7?F<::CFGGGGGGGDEFGGGGGGGCF+@CEFEGGGGF@FGGGFFGGGG?FGDGGGBCGGGG*<F8::FGGCF@C,=<FF@FFFCFCFGFGGGGGGGGGGGGGGEGFGFGGGGGFGFGGG7CGFGGG6+:8>E58CCF:<CCFGGFGGG?FGGFGEGFDGG>>EGGDGGGGDG*0:C6CGCFFF7FGGGGFC8***<+CE7E*
@M01751:259:000000000-C669V:1:1102:5517:5009 1:N:0:AGAGTC
TCGAAGAACGTCATCCCCACCTTCCTCTCGGCTTATCACCGGCAGTCCCCTTAGAGTGCCCAACTGAATGCTGGCAACTAAGGGCGAGGGTTGCGCTCGTTGCGGGACTTAACCCAACATCTCACGACACGAGCTGACGACAGCCATGCAGCACCTGTCCAGGATCCAGCCTAACTGAAGGACAATGTCTCCACTGTCCGCGATCCGGATGTCAAGAGCTGGTAAGGTTCTGCGCGTTGCTTCGAATTAAACCACATGCTCCACCGCTTGTGCGGGCCCCCGTCAATTCCTTTGAGTTTTA
+
CCCCCGGGGGGGGGGGGGGGGGFGGEFGGCGGGGGG<FFGGGCFGGGFGGGGGGGGGGGGGGGDGGGGFDGGCFGGGFGFGGGFGGGGGGGGCFEDGDGG7=FFFFCFFGGFGGFEFGFGGAFGGGGGGCFFGGGGGGGGGD@BGG<FGGGG8:FCFCFGFGGGGFGGGGGGGFCGGG9C8FFCGGG@E<FFG@CFGGGG*<FFGGGGGEGFCCBC9<CACEE7CGGFEGGC?EC>EEEECFD>FFGGGGGGFGGGGGG7<C?FF>EEDGC6+*?E:CCGCCGEGGCGCFGGGG?EFCCF+
@M01751:259:000000000-C669V:1:1102:14254:5047 1:N:0:AGAGTC
TCGAAGAACGTCATCCCCACCTTCCTCCGGTTTATCACCGGCAGTCTCCTTTGAGTTCCCGACCGAATCGCTGGCAACAAAGGATAAGGGTTGCGCTCGTTGCGGGACTTAACCCAACATTTCACAACACGAGCTGACGACAGCCATGCAGCACCTGTCTCAGCGTTCCCGAAGGCACCAAAGCATCTCTGCTAAGTTCGCTGGATGTCAAGAGTAGGTAAGGTTCTTCGCGTTGCATCGAATTAAACCACATGCTCCACCGCTTGTGCGGGCCCCCGTCAATTCATTTGAGTTTTAACCT
+
CCCCCGGGGGGGGGGGGGGGGGGGGGGGGGGGGGGGGGGGGGGGGGGGGGGGFGGGGGGGGGGGGC@CFFGGGGGGGGGGGGGGGGGCEGGGGGGGGGGGGGGGGGGGGGGGGGGGGGGGGGGGGGGGGGGEGGGGGGGGGGGGGGGFFGGGGGGGGGGGGGGGGGGGGGGGGGGGGGGGGGGGGGGGGGGGGGGGGGGGGGGGGGGGGGFGGGGGCCFGGGGGGGGGGGGGGGGGGGGGGGFFGGGGGEGGGGGGFGGGFGGGGGGGGGGDGCGGEGGGGEFGGGGGGGFGGGGGCC9EF
@M01751:259:000000000-C669V:1:1102:14176:5111 1:N:0:AGAGTC
TCGAAGAACGTCATCCCCACCTTCCTCCGGTTTGTCACCGGCAGTCTCCTTAGAGTGCCCACCATAACGTGCTGGTAACTAAGGACAAGGGTTGCGCTCGTTACGGGACTTAACCCAACATCTCACGACACGAGCTGACGACAGCCATGCAGCACCTGTGTCTGAGTTCCCGAAGGCACCAATCCATCTCTGGAAAGTTCTCAGCATGTCAAGGCCAGGTAAGGTTCTTCGCGTTGCTTCGAATTAAACCACATGCTCCACCGCTTGTTCGGGCCCCCGTCAATTCATTTGAGTTTTAACC
+
CCCCCGGGGGGGGGFGGGGGGGGGGGGGGGGGGGGGGGGGGGGGGGGGGGGGGGGGGGGGGGGGGGGGGGGGGGGGGGGGGGGGGGGGGGGGGGGGGGGGGGGGGGDGGGGGGGGGGGGGGGCFGGGGEGGGGGGGGGGGGGGGGGGGGGGGGGGGFBFGGGGGGGGGGGGGGGGGGGGGFGGGGFFGGDFFCFGEGGGDFFGGGGGGGGGCFGGCGGFGGGGGGGGGGFFFCFGG7FGGGFFGGFGGGFC>CFC6EGGGFFGDEGG>+<>EEGEGGGGGDEEGFGFGGGGAEGGGGGGGC
@M01751:259:000000000-C669V:1:1102:8523:5138 1:N:0:AGAGTC
CTACGGAAACCGGATTAGATACCCTGGTAGTCCACGCCGTAAACGATGTCAACTAGCCGTTGGAATCCTTGAGATTTTAGTGGCGCAGCTAACGCATTAAGTTGACCGCCTGGGGAGTACGGCCGCAAGGTTAAAACTCAAATGAATTGACGGGGGCCCGCACAAGCGGTGGAGCATGTGGTTTAATTCGAAGCAACGCGAAGAACCTTACCAGGCCTTGACATGCAGAGAACTTTCCAGAGATGGATTGGTGCCTTCGGGAACCCTGACACAGGTGCTGCATGGCTGTCGTCAGCTCGTG
+
CCCCCGGGGGGGGGGGGGGGGGGGGGGGGGGFGGGGGGGGGGGGGGGGGGGGGGGGGGGGGGGGGGGGFGGGGGGGFGGGGGGGGGGGGGGGGGGGGGGGGGGAFGEEGGGDGGGGGGGGGDDCCGEGGGFGGGGGGGGGGEGGGGGGGGGGDEEEEEGGGGGGGGGGGGEGFDFGGGFGGFCEGFGGGGGFGGGGGGGGGGGGGGGGGGGGGGGGGDFFCGGGGGGGGFGFGFGDCGGGG>;CEGC+<CFGGGGDCCEE5CGF*2;FGGGGGFGGGGGGGGGGFCGDFCGFA:CFC?EGE
@M01751:259:000000000-C669V:1:1102:11340:5402 1:N:0:AGAGTC
CTACGGAAACCGGATTAGATACCCTGGTAGTCCACGCCGTAAACGATGTCGACTTGGAGGTTGTTCCCTTGAGGAGTGGCTTCCGGAGCTAACGCGTTAAGTCGACCGCCTGGGGAGTACGGCCGCAAGGTTAAAACTCAAATGAATTGACGGGGGCCCGCACAAGCGGTGGAGCATGTGGTTTAATTCGATGCAACGCGAAGAACCTTACCTACTCTTGACATCCACGGAATTCGGCAGAGATGCCTTAGTGCCTTCGGGAACCGTGAGACAGGTGCTGCATGGCTGTCGTCAGCTCGTG
+
CCCCCGGGGGGGGGGGGGGGGGGGGGGGGGGGGGGGGGGGGGGGGGGGGGGGGGGGGCGGGGGGGFFGGGGGGFFDGGGGGGGGGGGGGGGGGGGGGGGGGGGDEGGGGGGGGGGGGGGGGGDGGG7FGGGGGGGGGGGGGGGGFGGGGGGGGGGGGDGGGGGGGGGGGGGGGGGGFGGGGGGGGGGGGGFGGGGGFGGEGGDGGCGGGFGGGGGGGGGFF6@EF@FCEGGGGGEGGGGGGGGGE9FFGGGGGCFGFEF5EEGGGGCC:>FFCFFGF6CFC6<CFC658@FGD**+<EDCC
@M01751:259:000000000-C669V:1:1102:25900:5483 1:N:0:AGAGTC
TCGAAGAACGTCATCCCCACCTTCCTCCGGTTTATCACCGGCAGTCTCCTTTGAGTTCCCGACCGAATCGCTGGCAACAAAGGATAAGGGTTGCGCTCGTTGCGGGACTTAACCCAACATTTCACAACACGAGCTGACGACAGCCATGCAGCACCTGTCTCACGGTTCCCGAAGGCACTAAGGCATCTCTGCCGAATTCCGTGGATGTCAAGAGTAGGTAAGGTTCTTCGCGTTGCATCGAATTAAACCACATGCTCCACCGCTTGTGCGGGCCCCCGTCAATTCATTTGCGTTTTAACCT
+
CCCCCGG9ECFFGFEAFDGDG,EFFGGGGGCF;EFFEFGGDDGCFFCFFGG,CFGGGFGGGGGGGF@8BCD<FEFGGGGGDDFE=FFGF@FFEFFD7F@=D4FFGGGCFC5AFGFCBEC=FFFGFGDF8FEGGGGF,BCFFGG@C7=CFGFGFCGGFFFFGCEGDGGFFGGCFGGFGGF:<C7,,<BCF@FCFGCC<CFGGGF>@FF<?CGEG:FGFGGGG?F<CC@?CFGCGEGDF+0;:6+;<+3:*;CFF6CC?CFGGGG8>FECG8>5*?EEGGEGC*+<9EGGGG+2C>?5:<<+A
@M01751:259:000000000-C669V:1:1102:16179:5782 1:N:0:AGAGTC
TCGAAGAACGTCATCCCCACCTTCCTCCGGTTTGTCACCGGCAGTCTCCTTAGAGTGCCCACCATAACGTGCTGGTAACTAAGGACAAGGGTTGCGCTCGTTACGGGACTTAACCCAACATCTCACGACACGAGCTGACGACAGCCATGCAGCACCTGTGTCAGAGTTCCCGAAGGCACCAATCCATCTCTGGAAAGTTCTCTGCATGTCAAGGCCTGGTAAGGTTCTTCGCGTTGCTTCGAATTAAACCACATGCTCCACCGCTTGTGCGGGCCCCCGTCAATTCATTTGAGTTTTAACC
+
CCCCCGGGGGGGGGGGGGGGGGGGGGGGGGGGGGGGGGGGGGGGGGDGGGGGGGGGGGGGGGGGGGGGGGGGGGGGGGGGGGGGGGGGGGGGGGGGGGGDGGGGGDGGGGGGGGGGGGGGGGDGGGGGGGGGGGGGGGGGGGGGGGGGGGGGGGGGGGGGGGGGGGGGGGGGGGGGGGGGGGGGGGGGFGGGGGGGGGGGGGGGGGG9FGGGFGGGGGGGGGGGFGGGGGFGDGGGGGGGGGFGGFGGDGGGGGGG9?GGGGGGCGD>8CEGGGGGGGG=5CGGF7FFGG?95A<EGFGGF
@M01751:259:000000000-C669V:1:1102:20332:5791 1:N:0:AGAGTC
CTACGGAAACAGGATTAGATACCCTGGTAGTCCACGCCGTAAACGATGTCGACTTGGAGGTTGTTCCCTTGAGGAGTGGCTTCCGGAGCTAACGCGTTAAGTCGACCGCCTGGGGAGTACGGCCGCAAGGTTAAAACTCAAATGAATTGACGGGGGCCCGCACAAGCGGTGGAGCATGTGGTTTAATTCGATGCAACGCGAAGAACCTTACCTACTCTTGACATCCAGAGAACTTTCCAGAGATGGATTGGTGCCTTCGGGAACTCTGAGACAGGTTCTGCATGGCTGTCGTCAGCTCGTG
+
CCCCCGGGGGGGGGGGGGGGGGGFGGGGGGGGGGGGGGGGGGGGGGGGGGGGGGGGGGGGGGGGGGGGGGFGGGGGGGGGGGGGGGGEGEGGGGGGGGGGGGGDGGGGGGGGGGGGGGGGGGGGGGGGGGEGGGGGGGGGGGGGGGGGGGGGGGGGGGGGGGGGGGGGGGGEGGGGGGGGGFGGGGGGFFGGGGGECGCGGGGGGGGGGGGGGGGGGGGF98EGGFFGGGGGGGGGFFFGGGFECFFFGFFFDGGGGFC8EEEGGGGGGGGGFFGG6CCFGCFFGGGG>9CEFCGGFCGEC
@M01751:259:000000000-C669V:1:1102:22522:5815 1:N:0:AGAGTC
CTACGGAAACAGGATTAGATACCCTGGTAGTCCACGCCGTAAACGATGTCAACTAGCCGTTGGGATCCTTGAGATCTTAGTGGCGCAGCTAACGCATTAAGTTGACCGCCTGGGGAGTACGGCCGCAAGGTTAAAACTCAAATGAATTGACGGGGGCCCGCACAAGCGGTGGAGCATGTGGTTTAATTCGAAGCAACGCGAAGAACCTTACCTGGCCTTGACATGCTGAGAACTTTCCAGAGATGGATTGGTGCCTTCGGGAACTCAGACACAGGTGCTGCATGGCTGTCGTCAGCTCGTG
+
CCCCCGGGGGGDGGGGGGGGFGGGGGGGGGGGGGGGGGGGGGGGGGGGGGGGGGGGGGGGGGGGGFGGGEFDGFGGGFGFGGFGGG7FGGGGGGGGGGGGGGGGGGGGGCCGFGGGGGGG@FGGGGGEGGGGGGGFFGGFGDFGGGGCFFDEFDGEGEFEEGGG8FGGGCDD:<ECCFCFGDFF7AFGGGGFEGGGGGGGGGGGGGG>FFFGFFFGCEGC:@CFGG?C7CCFGGGGGGGGGGFFGGGGCCFGGG;?CFGGGGGGGGGGGFF688*<0+<CGFGGG5@EFCEGFGDG9CEC5
@M01751:259:000000000-C669V:1:1102:23939:5842 1:N:0:AGAGTC
CTACGGAAACAGGATTAGATACCCTGGTAGTCCACGCCGTAAACGATGTCAACTAGCCGTTGGAATCCTTGAGATTTTAGTGGCGCAGCTAACGCATTAAGTTGACCGCCTGGGGAGTACGGCCGCAAGGTTAAAACTCAAATGAATTGACGGGGGCCCGCACAAGCGGTGGAGCATGTGGTTTAATTCGATGCAACGCGAAGAACCTTACCTGGCCTTGACATCCAGAGAACTTAGCAGAGATGCTTCGGTGCCTTCGGGAACTCTGAGACAGGTGCTGCATGGCTGTCGTCAGCTCGTG
+
CCCCCGGGGGGGGGGGGGGGGGGGGGGGGGGGGGGGGGGGGGGGGGGGGCFGGGFGGGDFGGGGGGGGGGGGGGGGGGGGGGGGGGGGGGGGGGGGGGGGFGGGGGGGGGGGGGGFGGFGGGGGGGGGGGGGGGGGGGGGGGGGGGGGGGGG@FEGGGGGGGGGGGGGGEG7FGGGGGGGGGGGGGGGGGGGGGGGCCGGGGGGGGGGGGFFGGGGGGGFGCEGFGGFGGGGGGGGGFGGGGGGGGGGGEGECGFGGGGGGDGGGGGGGGGGGGGGGGGGGGGGGGGGGEGGFFECGGGG5
@M01751:259:000000000-C669V:1:1102:7051:5931 1:N:0:AGAGTC
TCGAAGAACGTCATCCCCACCTTCCTCCGGTTTATCACCGGCAGTCTCCTTTGAGTTCCCGACCGAATCGCTGGCAACAAAGGATAAGGGTTGCGCTCGTTGCGGGACTTAACCCAACATTTCACAACACGAGCTGACGACAGCCATGCAGCACCTGTCTCAGCGTTCCCGAAGGCACCAAAGCATCTCTGCTAAGTTCGCTGGATGTCAAGAGTAGGTAAGGTTCTTCGCGTTGCATCGAATTAAACCACATGCTCCACCGCTTGTGCGGGCCCCCGTCAATTCATTTGAGTTTTAACCT
+
CCCCCGGGGGGGGGGGGGGGGGGGGGGGGGGGGGGGGGGGGGGGGGGGGGGGGGGGGGGGGGGGG@@8FEFGGFEGGGGGGGGGGGGGGGGGGGGGGGGGGGGGGCGGGGGGGGGGGGGGGFGGGGGGFGGGGGGGGGGGGGGGGGG8FGFGGGGGGGGGGFGGGGGGGGGEEFEGGGG@FGGGGGGFGGGGGGGGGGFGGEGD<FGGFGGGGFGGGFFGFGGGGGFGF@EGEGEEGGGGGGFFGFGFGGGGG6FGGGGFGDEEGDF+CEDGGGGGGGEEGEGFGGGGGG78:CFD?F7?<
@M01751:259:000000000-C669V:1:1102:21648:6023 1:N:0:AGAGTC
TCGAAGAACGTCATCCCCACCTTCCTCCGGTTTATCACCGGCAGTCTCCTTTGAGTTCCCGACCGAATCGCTGGCAACAAAGGATAAGGGTTGCGCTCGTTGCGGGACTTAACCCAACATTTCACAACACGAGCTGACGACAGCCATGCAGCACCTGTCTCACGGTTCCCGAAGGCACTAAGGCATCTCTGCCGAATTCCGTGGATGTCAAGAGTAGGTAAGGTTCTTCGCGTTGCATCGAATTAAACCACATGCTCCACCGCTTGTGCGGGCCCCCGTCAATTCATTTGAGTTTTAACCT
+
CCCCCDGGGGGGGGGFFGGGGGGGGGGGGGGGGGGGGGGGGGGGGGGGGGGGGCGGGGGGGGGGGFFBGFGGGGGGGGGGGGGGGGGGCGGG7E=FCFGGGGGGGGGGGGGGGDFFGGGGGGGGGGGGGGGGGGGGGGGGGGGGGGGGGF>FGGGGGGGGGGGGDGGGGGDEGGGGGGGGFGFCFF@CFGGGFGGGGGFGGGCF7FGGGGGGGGGGGC,CC@CFGGGGFGGGGGDDFGGCFCGFGGGFGGGFGGG9+<F6FCGECFG6CEEGGEG=CCGG8CFGGFGGGGGGC7<CEF?GD
@M01751:259:000000000-C669V:1:1102:26824:6094 1:N:0:AGAGTC
TCGAAGAACGTCATCCCCACCTTCCTCCAGTTTATCACTGGCAGTCTCCTTTGAGTTCCCGGCCGAACCGCTGGCAACAAAGGATAAGGGTTGCGCTCGTTGCGGGACTTAACCCAACATTTCACAACACGAGCTGACGACAGCCATGCAGCACCTGTCTCAGAGTTCCCGAAGGCACCAAAGCATCTCTGCTAAATTCTCTGGATGTCAAGAGTAGGTAAGGTTCTTCGCGTTGCATCGAATTAGACCACATGCTCCACCGCTTGTGCGGGCCCCCGTCAATTCATTTGAGTTTTAACCT
+
CCCCCGGGGGGGGGGAFGGGGGGGGGGGGGGGGGGGGGGGGGGGGGGGGGGGGGGGGGGFGGGCGEGGGGGGGGGGCGGGGGGGGGEDFFAEGGGGGDEEFGEFGGGGCC9FEEFGGGGGGGGGGGGFF::FFFGFFGGGGGGFFFGGGGFGGFEFFG<FGGFGGGGFGC7FGGGFFF7<CCFDGGGDFFEF<;FFGCCGGDGGGGFGCBFGAF?BFGGGFEFF?FFGGGDFFGGGF@,;CCGFG?EFFFCC?CF9F8E8C>>8?FGFGGEGGGGGDGCEC8:7@CCFGCFGC9CFFF7+0
@M01751:259:000000000-C669V:1:1102:5324:6131 1:N:0:AGAGTC
CTACGGAAACAGGATTAGATACCCTGGTAGTCCACGCCCTAAACGATGATAACTCGATGTTAGCGACATACAGTTAGCGTCTTAGCGAAAGCGTTAAGTTATCCACCTGGGGAGTACGCTCGCAAGAGTGAAACTCACAGGAATTGACGGGGGCCCGCACAAGCGGAGGAGCATGTGGTTTAATTCGATGATACGCGAGGAACCTTACCCGGGCTTGAAAGTTACTGAATGATCTAGAGATAGATCAGTCCTTCGGGACAGGAAACTAGGTGCTGCATGGCTGTCGTCAGCTCGTGCCGTG
+
BCCCCGGCFGGFD<FFGGGGGFGGEGGGGCFFFFFGDGGFGGGGGGGGFFGFEEEF<EEGFGGGG7+@FAFEFFDFACGFFGGGGGGC+6@F@C:CFGGGGG?FFGFFDFGEGGGGCFG:FCGGEEFGGGF9?FGGC,EF8FFDFGFGGEFEG@7FEGEGCGDGGF:CFGGGG@FEEGCF,FFGFGCGGGGGCFF@FEGGEGGGGGG7CFEEGG58CCCC?:@FGFFFEGGG?<CCFC6CC?FGG?FF9<8AFGG**88EF55CC?<@C6<6<@9+0:EGF?8E@*/*;CFC8E=*;CC**
@M01751:259:000000000-C669V:1:1102:9190:6131 1:N:0:AGAGTC
TCGAAGAACGTCATCCCCACCTTCCTCCGGTTTATCACCGGCAGTCTCCTTTGAGTTCCCGGCATCACCCGCTGGCAACAAAGGATAAGGGTTGCGCTCGTTGCGGGACTTAACCCAACATTTCACAACACGAGCTGACGACAGCCATGCAGCACCTGTCTCAGAGTTCCCGAAGGCACCAAAGCATCTCTGCTAAGTTCTCTGGATGTCAAGGCCAGGTAAGGTTCTTCGCGTTGCATCGAATTAAACCACATGCTCCACCGCTTGTGCGGGCCCCCGTCAATTCATTTGAGTTTTAACC
+
CCCCCGGGGGGGGGGGGGGGGGGGGGGGGGGGGGGGGGGGGGGGGGFGGFGGGGGGGGGGGGGGGGGGGGGGGGGGGGGGGGGGGGGGGGGGGFGGGGGGGGGGGGGDGGGGGGGGGGGGGGGGFGFGGGGGGGGGGGGGGGGGGGGGGGGGGGGGGGGGGGGGGGGGGGGGGGGCFGGGGGGGGGFG@FGFFGGGGGGGCGGGGFFFGFGGF?CC<:FFGGG7FFGGGGGGDGGGGGFGCG@@CFG7CFGGDGFGFGG?FG>CCGGGFGGE>EG=>EGGGDCFFGGFFGC9@CFCGFCF9
@M01751:259:000000000-C669V:1:1102:5778:6190 1:N:0:AGAGTC
TCGAAGAACGTCATCCCCACCTTCCTCCGGTTTGTCACCGGCGGTCTCCTTAGAGTTCCCACCATTACGTGCTGGCAACTAAGGACAAGGGTTGCGCTCGTTGCGGGACTTAACCCAACATCTCACGACACGAGCTGACGACAGCCATGCAGCACCTGTGTCACGGTTCCCGAAGGCACCAATCCATCTCTGGAAAGTTCCGTGCATGTCAAGGCCAGGTAAGGTTCTTCGCGTTGCATCGAATTAAACCACATACTCCACCGCTTGTGCGGGCCCCCGTCAATTCCTTTGAGTTTCACCC
+
CCCCCGGGGGGGGGGGGGGGGGGGGGGGGGGGGGGGGGGGGGGGGGGGGGGGGGGGGGGGGGGGGGGGGGGGGGGGGGGFFGGGGGGGGGGGGEGGDGGGGGGGGGDEGGGGGGGGGGGGGGGGGGGGGEGGGDGG?EGGGGGGGGGGGGGGG@FGGGGCFFDGDGGGEFGGDGGGGGGGGDGGGFFFAFGGGGGGFGGFFGGGGGGGGG@GG7:FFGGFGGFCFGGGGC88>GGCGGGGGGDFGGGGGF8CGFGFFGGGGGGGG5*;<<C5?5?8CG58CCCFFFFCFGG+/CFG99FFF
@M01751:259:000000000-C669V:1:1102:19617:6255 1:N:0:AGAGTC
TCGAAGAACGTCATCCCCACCTTCCTCCGAGTTGACCCCGGCAGTCTCCTATGAGTTCCCACCATGACGTGCTGGCAACATAGAACGAGGGTTGCGCTCGTTGCGGGACTTAACCCAACATCTCACGACACGAGCTGACGACAACCATGCACCACCTGTGTACCGACCTTGCGGGGCGACCATCTCTGGCCGTTTCCGGTACATGTCAAGCCTTGGTAAGGTTCTTCGCGTTGCATCGAATTAATCCGCATGCTCCGCCGCTTGTGCGGGCCCCCGTCAATTCCTTTGAGTTTTAGCCTTT
+
CCCCCGGGGCGGGGGGGGGGGGGGGGGGGGGGGGGGGGGGGGGGGGCGGGGGGGGGGGGGGGGGGGGGGGGGGGFGGGGGGGGGGGEGGGDGGGGGGEGGGGGGGEE:FGGGGGGFFFGFGGCGGGGGGGGGGGGGGGGGGGGGGGGGGGGGGGGGGGG@FFGGGGGGGGGGGGGGGGGGGGGG7CFGCFGGEG8CGGGGGGFGCAC@9CGGGGGGGGFGFFFFGGGGGGGGCGGGGEG6CFCFCCGGGGCG?:<ECGGEGDEFG6FG*:EECCC8;C*;CCFGGGGG7CFFGGG@CGGG7
@M01751:259:000000000-C669V:1:1102:21592:6427 1:N:0:AGAGTC
CTACGGAAACAGGATTAGATACCCTGGTAGTCCACGCCGTAAACGATGTCGACTTGGAGGTTGTTCCCTTGAGGAGTGGCTTCCGGAGCTAACGCGTTAAGTCGACCGCCTGGGGAGTACGGCCGCAAGGTTAAAACTCAAATGAATTGACGGGGGCCCGCACAAGCGGTGGAGCATGTGGTTTAATTCGATGCAACGCGAAGAACCTTACCTACTCTTGACATCCACGGAATTTGGCAGAGATGCCTTAGTGCCTTCGGGAACCGTGAGACAGGTGCTGCATGGCTGTCGTCAGCTCGTG
+
CCCCCGGGGGGGGGGGGGGGGGGGFGGGDDFGGGGGGGGGGGG9CGGG8EGGGGGGGGCFFDGGGGGGGGFCEGGGFGGGGDGGGGGGGGF<CFGGBCCGG<EGGGGEGGGGGGGGGGFGDGEEGGGGGG<FGDGEGFGGGGGGGDGAFGGCDDCCFCFGGEDGCFGGGCEGGGD7<FGFGFCCFGGCEGGGFGGGGEGGEEEGGGGFFFD+AEC9FGG7CGGGGGGGGG5CCCCFGGFG*;FEGGGGFF?EGGCCFFG5?EGGGGGGGG?C*AC?E?ECECFGGGCEGFGGGGGGE<5:F
@M01751:259:000000000-C669V:1:1102:16751:6441 1:N:0:AGAGTC
TCGAAGAACGTCATCCCCACCTTCCTCCGGTTTGTCACCGGCAGTCTCCTTAGAGTGCCCACCATAACGTGCTGGTAACTAAGGACAAGGGTTGCGCTCGTTACGGGACTTAACCCAACATCTCACGACACGAGCTGACGACAGCCATGCAGCACCTGTGTCTGAGTTCCCGAAGGCACCAATCCATCTCTGGAAAGTTCTCAGCATGTCAAGGCCAGGTAAGGTTCTTCGCGTTGCTTCGAATTAAACCACATGCTCCACCGCTTGTGCGGGCCCCCGTCAATTCATTTGAGTTTTAACC
+
CCCCCGDGGGGGGGGGGGGCEGGGGGGGGGGGGGGGGGGGGGGGGGGGGGGGGGGGGGGGGGGGGGGGGGGGGGGGGGGGGGGGGGGGGGGGGGGGGEGGGGGGGGGGGGGGGGGGGGGGGGGGGGGGGGGGGGGGGGFCGGGGGGGGFGGGGGGGGGG?@FGGGGGGGGGGGCGEGFGGGGGGGGGGFGGGGGGGFGGGCFFFGCGGFGGC@FGGGGGGGFGGGFGGFFGGGGGGGGGGGCBFGGGGGGFGGGFGGGGFGGGDCECG8E>EGDGEDGEGGEEGGGFGGGF:@FGGF9?E?
@M01751:259:000000000-C669V:1:1102:14554:6504 1:N:0:AGAGTC
CTACGGAAACAGGATTAGATACCCTGGTAGTCCACGCCGTAAACGATGTCGACTTGGAGGTTGTTCCCTTGAGGAGTGGCTTCCGGAGCTAACGCGTTAAGTCGACCGCCTGGGGAGTACGGCCGCAAGGTTAAAACTCAAATGAATTGACGGGGGCCCGCACAAGCGGTGGAGCATGTGGTTTAATTCGATGCAACGCGAAGAACCTTACCTACTCTTGACATCCACGGAATTCGGCAGAGATGCCTTAGTGCCTTCGGGAACCGTGAGACAGGTGCTGCATGGCTGTCGTCAGCTCGTG
+
CCCCCGGGGGGGGFGGGGGGGGCGGGFFGGGGFGGGGGGGGGGGGGGGGGGGGGGGGGGGGGGGGGFGGGGGGGGDGGGEFGGGGGGGGG<FFFGGGGGFGGGGGGEGGGGGGGGGGGGGGGGGDGGEGGGGGGGFGFGGGGGGGGGGGGGGGGGGGGDDDGGGGGGGGGGGGCFGGGEGGGGGGGGGGG9FGGGFGGGGGGGGGGGGGFDGGGFFGFG@FFEGGGGDE>8AFFCFFGGGFCCF9CFDF6FGFGDFGGGGDGCFFEC8CECGFFGGEFFGG?FGF8FGFGGEF8=EC?EE5
@M01751:259:000000000-C669V:1:1102:3564:6513 1:N:0:AGAGTC
CTACGGAAACAGGATTAGATACCCTGGTAGTCCACGCCGTAAACGATGTCGACTTGGAGGTTGTTCCCTTGAGGAGTGGCTTCCGGAGCTAACGCGTTAAGTCGACCGCCTGGGGAGTACGGCCGCAAGGTTAAAACTCAAATGAATTGACGGGGGCCCGCACAAGCGGTGGAGCATGTGGTTTAATTCGATGCAACGCGAAGAACCTTACCTACTCTTGACATCCAGCGAACTTAGCCGAGATGCTTTGGTGCCTTCGGGAACGCTGATACAGGTGCTGCATGGCTGTCGTCAGCTCGTT
+
CCCCCGGEEGGGGFGG9FFGGGGGGGDFGFGGGGGGGGGG@CGG@FGGGGGGGGGGGGFGGGGGGGFGGGGGGGFGGGGGFFGGGGFGFGGFGGGGGGGGCGGDGGGGGGGGGGGGGFGGGGGGDEDEGGGGF<B<FGGFFCFFEFGGCAFCCFCGGGGEDEFEFGGGGDGGGGF<F9FFGGFGFDGFGF9:BFFFGGG>C*:>EGFGGGGGGGGGGGGF?FGGGGGF68E5EFF?FG+88ECCGGGGCFFGCGC?FG>>8EGF5EGED+3<FEC:8<F<@CE?CGGEGGGGGE*<2+/**
@M01751:259:000000000-C669V:1:1102:23362:6633 1:N:0:AGAGTC
TCGAAGAACGTCATCCCCACCTTCCTCCGGTTTATCACCGGCAGTCTCCTTTGAGTTCCCGACCGAATCGCTGGCAACAAAGGATAAGGGTTGCGCTCGTTGCGGGACTTAACCCAACATTTCACAACACGAGCTGACGACAGCCATGCAGCACCTGTCTCACGGTTCCCGAAGGCACTAAGGCATCTCTGCCGAATTCCGTGGATGTCAAGAGTAGGTAAGGTTCTTCGCGTTGCATCGAATTAAACCACATGCTCCACCGCTTGTGCGGGCCCCCGTCAATTCATTTGAGTTTTAACCT
+
CCCCCGGGGGGGGGGGGGGDGGGGGGGGGGGGGGGGGGGGGGGGGGGGGGGGGGFGGGGGGGGGGF@@CEGGGGGCFFGGGGGGGGGGFGGGDGGGEGGGGGGGGGGGGGGGGGGEGGFGGGGGFGGGGGGGGGGGGGGCGGGGGGGGGGGGGFGGFGG9F=FGGGGGFGEGGFGGGGEGG7CCFGF<FGGGFDGGEGGGGGCEDGCCFFGCFFGGDGGFGCF:<FFGG>>EGGGGGFGGGFGCFGG?FGG5C6<9F?:AEEGGGFGFFED51C:EEGECEG7C?FGGGC?5<9CFG6C?C
@M01751:259:000000000-C669V:1:1102:13132:6696 1:N:0:AGAGTC
TCGAAGAACGTCATCCCCACCTTCCTCCGGTTTATCACCGGCAGTCTCCTTTGAGTTCCCGGCATCACCCGCTGGCAACAAAGGATAAGGGTTGCGCTCGTTGCGGGACTTAACCCAACATTTCACAACACGAGCTGACGACAGCCATGCAGCACCTGTCTCAGAGTTCCCGAAGGCACCAAAGCATCTCTGCTAAGTTCTCTGGATGTCAAGGCCAGGTAAGGTTCATCGCGTTGCATCGAATTAAACCACATGCTCCACCGCTTGTGCGGGCCCCCGTCAATTCATTTGAGTTTTAATC
+
CCCCCGGGGGGGGGGGGGGGGGGGGGGGGGGGGGGFGGGGGGGGGGGGGGGGGGGGGGGGGGGGGGGGGGGGGGGGGGGGGGGGGGGGGGGGGGGGGGGGGGGGGGGCFGGGGGGGGGGGGGGGGGGGGGGGGGDGGGGGEGGEFGGGGGGGGGGGGFGGFGGGGGGGGFGDGEFDGEFGGGGFGG<8?FGGGGGGGGGGGFGFGGGGD9FFFFGGGGFFAFGGGGGGGFB7CFGCEGGGGGGGGGGGGGCGFGFGFEFGGGGGGGFGFGGEGDGGEGGGEC*<EFGGGGF?=FG7CEC9+
@M01751:259:000000000-C669V:1:1102:3719:6814 1:N:0:AGAGTC
TCGAAGAACGTCATCCCCACCTTCCTCCGGTTTATCACCGGCAGTCTCCTTTGAGTTCCCGACCGAATCGCTGGCAACAAAGGATAAGGGTTGCGCTCGTTGCGGGACTTAACCCAACATTTCACAACACGAGCTGACGACAGCCATGCAGCACCTGTCTCACGGTTCCCGAAGGCACTAAGGCATCTCTGCCGAATTCCGTGGATGTCAAGAGTAGGTAAGGTTCTTCGCGTTGCATCGAATTAAACCACATTCTCCACCGCTTGTGCGGGCCCCCGTCAATTCATTTGAGTTTTAACCT
+
CCCCCGGGGGGGGGGGGGGGGGGGGGGGGGGGGGGGGGGGGGGGFFFFGGGG9<FGGGGGGGGGGFFFGGGFGGGGGEFGGGGGGFGGFGCFGGGGDFGGGGDGGGGGGEGGGGGGGCGFFFFGGGGGGGGGGGGGGGGECE>FC@EGGF<FCGGGCCF9@CFGDFEGFFEFDCGFGGGGGGGCFFGGGGGGFGFGGGGGG7FGGFGCCGGFGGGGGGGGGGGGGGGG?@8CEGGCC?FEGGGCCECG?F*8E+:<GGCFGGC8:8:+0;C5*:EE>C=?EGGCG?9C<:78FFFGCFFG9
@M01751:259:000000000-C669V:1:1102:20006:6818 1:N:0:AGAGTC
TCGAAGAACGTCATCCCCACCTTCCTCCGGCTTATCACCGGCGGTTCCTTTAGAGTACCCAACTAAATGATGGTAACTAAAGGCGAGGGTTGCGCTCGTTGCGGGACTTAACCCAACATTTCACAACACGAGCTGACGACAGCCATGCAGCACCTGTCTCAGAGTTCCCGAAGGCACCAATCCATCTCTGGAAAGTTCTCTGGATGTCAAGAGTAGGTAAGGATCTTCGCGTTGCATCGAATTAAACCACATACTCCACCGCTTGTGCGGTCCCACGTCAATTCATTTGAGTTTTAACCTT
+
CC9B<CDFF@CD6EFGGFGGGA<@<<E<@:@F@FF,CEGE7:@@FGC@FGFC<CEFGG9A,CF8@FGFF9,<CCCF9F,,9FF<@B@++4B>F=@+BFGG<+=F7FFGGA<FFGGGGGG@FCFDCFCACBEE>:DGGG@7FF:*8@ACFD?:F@CEEFFFGAFGGG<C<CCE*1<8FECG8FFC;;?,<CAC2<FCGF9?2::<F,?,FF<C@FG@,7<,C@,,,2C+*//?C*8<FCED6+/CF?CEFFD8+3<E66C88*1*2AFEEG*2:E:EE/**8CF+0<FG++*<C9?ECC7C<
@M01751:259:000000000-C669V:1:1102:8820:7032 1:N:0:AGAGTC
CTACGGAAACAGGATTAGATACCCTGGTAGTCCACGCCGTAAACGATGTCGACTTGGAGGTTGTTCCCTTGAGGAGTGGCTTCCGGAGCTAACGCGTTAAGTCGACCGCCTGGGGATTACGGCCGCAAGGTTAAAACTCAAATGAATTGACGGGGGCCCGCACAAGCGGTGGAGCATGTGGTTTAATTCGATGCAACGCGAAGAACCTTACCTACTCTTGACATCCACGGAATTCGGCAGAGATGCCTTAGTGCCTTCGGGAACCGTGAGACAGGTGCTGCATGGCTGTCGTCAGCTCGTG
+
CCCCCGGGGGGGGGGGGGGGGGGGGGGGGGGGGGGGGGGGGGGGFFGGGGGGGGGGGGGGGGGGGGGGGGGGGGGGGGGGGGGGGGGGGGGGGGGGGGGGGGGGGGGGGGGGGGGGGGGGGGGGGGGGEGGGGGGGGGGGGGGGGGGGGGGGGGEGGGGGGGGGGGGGGGGGGGGGGGGGGFFGGGGGGGGGGGGGGGDDEGGGGGGGGGEGGGGDGGGGGGGGGGGGGGDGGGGGGGGGGGGGGGGGG@GGGGGGGGFGGGGGEDGGGDGGGGGGGFGGGFGGGGGGGFGGGGGFFGGGC
@M01751:259:000000000-C669V:1:1102:24237:7063 1:N:0:AGAGTC
CTACGGAAACAGGATTAGATACCCTGGTAGTCCACGCCGTAAACGATGTCGACTTGGAGGTTGTTCCCTTGAGGAGTGGCTTCCGGAGCTAACGCGTTAAGTCGACCGCCTGGGGAGTACGGCCGCAAGGTTAAAACTCAAATGAATTGACGGGGGCCCGCACAAGCGGTGGAGCATGTGGTTTAATTCGATGCAACGCGAAGAACCTTACCTACTCTTGACATCCAGAGAACTTAGCAGAGATGCTTTGGTGCCTTCGGGAACTCGGAGACAGGTGCTGCATGGCTGTCGTCAGCTCGTG
+
CCCCCGGGGGGGGGGGGGGGGGGGGGGGGGGGGGGGGGGGGGGGGGGGGGGGGGGGGGGGGGGGGGGGGGGGGGGGGGGGGGGGGGGGGGGGGGGGGGGGGGGGGGGGGGGGGGGGGGGGGGGFEGGGGGGGGGGGGGGGGGGGGGGGGGFGGGGGGGGGGGGGGGGGGGDGGGGGDGCFGFGGGGGGCFGGGGGGGGGGGGGGGGGGGC@FGGGFGGGFGGFGGGGGGGGGGGGGGGFFFGGGGGFGGF?C*<FGGGGGGEGGGGEC85?FGGFFGFGGGGGGGGGGGGGFF5CCCFCE5
@M01751:259:000000000-C669V:1:1102:9175:7235 1:N:0:AGAGTC
TCGAAGAACGTCATCCCCACCTTCCTCCAGTTTATCACTGGCAGTCTCCTTTGAGTTCCCGGCCGGACCGCTGGCAACAAAGGATAAGGGTTGCGCTCGTTGCGGGACTTAACCCAACATTTCACAACACGAGCTGACGACAGCCATGCAGCACCTGTCTCACAGTTCCCGAAGGCACTGAGGCATCTCTGCCAGATTCCGTGGATGTCAAGAGTAGGTAAGGTTCTTCGCGTTGCATCGAATTAATCCGCATGCTCCGCCGCTTGTGCGGGCCCCCGTCAATTCCTTTGAGTTTTAGCCT
+
CCCCCGGGGGFFGGGFGGGGGGGGGGGGGGGGGGGGGGGGGGGGGGGGGGGGGGGGGGGGGGGGGGGGGGGGGGGGGGGGGGGGGGGGCGGGGGGGGGGGGGGGG>FGGGGGGGGGFF?GFFGGFFFFGGGDGGGGGGDGGGGGGGGGGGGGGGGGGGGFGGGGGGGGGG7FFGGGCCFFGFGGGGGGGCFGGGGGFGFGGGGGCCFFGGC@ABFFGFGCFC@??<F@FFGGGGGGGGGGGGFGG@9CFGFEGEFC?6AEGECGG>F+:C58C:EGDGC;EEEFGGGGG7FGGFGGEFCC9
@M01751:259:000000000-C669V:1:1102:18826:7469 1:N:0:AGAGTC
TCGAAGAACGTCATCCCCACCTTCCTCCGGTTTATCACCGGCAGTCTCCTTTGAGTTCCCGGCATCACCCGCTGGCAACAAAGGATAAGGGTTGCGCTCGTTGCGGGACTTAACCCAACATTTCACAACACGAGCTGACGACAGCCATGCAGCACCTGTCTCAGAGTTCCCGAAGGCACCAAAGCATCTCTGCTAAGTTCTCTGGATGTCAAGGCCAGGTAAGGTTCTTCGCGTTGCATCGAATTAAACCACATGCTCCACCGCTTGTGCGGGCCCCCGTCAATTCATTTGAGTTTTAACC
+
CCCCC7CGGEGGEGGFGGGEGGGGGGFFEGGGGGGGGGDFGGGGFCCE<AEFFGGGGCCCF+FGEGFFFF@FGGGGGGGCEFGGGGGGGGCGGDGGEFG:CCFG7FEDEGGGGGGFGGGGGGGGFGGGCFEDE+=B<@CE7FFECFCFFFGFGCBFCFFCEFGFGEFGFCFGDFEGG,<FFCFFGGGGCGFGGGG9F,@@@CG9F:F7FFFECEGGGGGCFFCFFGDGGG7::=EC59@F*8FFFG+0<FFFCGFCFGGGG>E>:CCG+AEGCEEDGDC88*;0+<<<<0+38<FFGGFGF
@M01751:259:000000000-C669V:1:1102:21095:7509 1:N:0:AGAGTC
TCGAAGAACGTCATCCCCACCTTCCTCCGGTTTGTCACCGGCAGTCTCCTTAGAGTGCCCACCATAATGTGCTGGTAACTAAGGACAAGGGTTGCGCTCGTTACGGGACTTAACCCAACATCTCACGACACGAGCTGACGACAGCCATGCAGCACCTGTGTCTGAGTTCCCGAAGGCACCAATCCATCTCTGGAAAGTTCTCAGCATGTCAAGGCCAGGTAAGGTTCTTCGCGTTGCTTCGAATTAAACCACATGCTCCACCGCTTGTGCGGGCCCCCGTCAATTCATTTGAGTTTTAACC
+
CCCCCGGGGG@DGGGAFGGGGGGGGGGGGGGGGGGGGGGGGGGGGGGGFGGGGGGGGGGGGGGGGGGGGGGGGGGGGGCGGGGGGGGGGFGGGGGGGGGGGGGGGGG:CDFGGFFFEGGGGG<FFGGGGGGGGGGGFGGGGGGGGGGGGGFGGGGGGGG8BDFGGGGGGGGGGGGGGGGGGGGGGGGGCFGGGG?FGGFGGGGGGG:,<FFGGGGGGGGGGCGCGGGGGG>FGGGGGGGGE7FGGGFGGGGGGGFFC?FCEGGGDGGGFFGGGG5C8CCEGDCCFF@FGG7<@GGC?F?E?
@M01751:259:000000000-C669V:1:1102:20299:7585 1:N:0:AGAGTC
CTACGGAAACAGGATTAGATACCCTGGTAGTCCACGCCGTAAACGATGTCGACTTGGAGGTTGTTCCCTTGAGGAGTGGCTTCCGGAGCTAACGCGTTAAGTCGACCGCCTGGGGAGTACGGCCGCAAGGTTAAAACTCAAATGAATTGACGGGGGCCCGCACAAGCGGCGGAGCATGCGGATTAATTCGATGCAACGCGAAGAACCTTACCAAGGCTTGACATACACGAGAACGGGCCAGAAATGGTCAACTCTTTGGACACTCGTGAACAGGTGGTGCATGGTTGTCGTCAGCTCGTGT
+
CCCCCGGGGGGGGGGGGGGGGGGGGGGGGGGGGGGGGGGGGGGGGGGGGGGGGGGGGGGGGGGGGGGGGGGGGGGGGGGGFFGGGGGGGGGGGGGGGGGGGGGGGGGGGGGFGGGGGGGGGGGEGGGGGGGGGGGGGGGGFGGGFGGGGFGGEGGGGGGGGGGGGGGGGGGGGGGGGGGGGGDEGGGGGGGGGGGGGGGGGGGGGGGGGGGGFF5CFGGGGGGGGGGG8EEEC:EGGGGC56@CFDFF77<CCFFGG9FGGFGGGGGGGGGFGF38C=8F?7:FGGGGFGF5CEGGGGGGF
@M01751:259:000000000-C669V:1:1102:6303:7639 1:N:0:AGAGTC
TCGAAGAACGTCATCCCCACCTTCCTCCGGTTTATCACCGGCAGTCTCCTTTGAGTTCCCGACCGAATCGCTGGCAACAAAGGATAAGGGTTGCGCTCGTTGCGGGACTTAACCCAACATTTCACAACACGAGCTGACGACAGCCATGCAGCACCTGTCTCACGGTTCCCGAAGGCACTAAGGCATCTCTGCCGAATTCCGTGGATGTCAAGAGTAGGTAAGGTTCTTCGCGTTGCATCGAATTAAACCACATGCTCCACCGCTTGTGCGGGCCCCCGTCAATTCATTTGAGTTTTAACCT
+
CCCCCGGGGGGGGGGGGGGGGGGGGGGGGGGGGGGGGGGGGGGGGGGGGGGGGGGGGGGGDGEFGFEFGGGGGGGGGGGGGGGGGGFFFGGGGGEGGGGGGEGGGGGGGGGGGGGGGGGGGGCFGGGGFGGGGGGGGG7FGDGGFGGGGGFFFGGGGGFCFFFGFGFGGGGGGGGGGGGCGGCFFGGFGFGGGGG7<CEGGGFED@FGGGGGGGGGGGGGGGGACFGGGGGGGGGGGGGE6CGGFFGFGGGGGGGGGGFFGCGGDGGFFGEEGGGDEEEGGCF?FCFGG?GFC+AEFGGGG
@M01751:259:000000000-C669V:1:1102:12295:7689 1:N:0:AGAGTC
CTACGGAAACAGGATTAGATACCCTGGTAGTCCACGCCGTAAACGATGAATGTTAGCCGTCGGGCAGTTGACTGTTCGGTGGCGCAGCTAACGCATTAAACATTCCGCCTGGGGAGTACGGTCGCAAGATTAAAACTCAAAGGAATTGACGGGGGCCCGCACAAGCGGTGGAGCATGTGGTTTAATTCGAAGCAACGCGCAGAACCTTACCAGCTCTTGACATTCGGGGTATGGGCAGTGGAGACATTGTCCTTCAGTTAGGCTGGCCCCAGAACAGGTGCTGCATGGCTGTCGTCAGCTC
+
CCCCCGGGGGGGGGGGGGGGGGGGGGGGGGGGGGGGGGGGGGGGGGGGFGGGGGGGGGGGGGGGGGGGGAGGGGGGGGGGGGGGGGGGGGGGGGGGGGGGGGGGGFFGGGGGGGGGGGGGGGGGGGGGFGGCCGGGGGGEGGDEGGGGGGGGGGGGGGGGECECDGGEFFF@<FGFGGGCGGFG9FFFGGGGGGDGGCFCEE>FGGGFDFGFGG6<FGGGF:EGGGGGDGGGGGGFECFGF+;<CCGGGGGGGC@FFGG@C;?FGGG>FGEGG?=FGCGFG9FGF7FGCGGC9ECGGEG7+
@M01751:259:000000000-C669V:1:1102:24043:7722 1:N:0:AGAGTC
CTACGGAAACCGGATTAGATACCCTGGTAGTCCATGCCGTAAACGTTGGGAACTAGATGTAGGGCCTGTTCCACGGGTTCTGTGTCGTAGCTAACGCATTAAGTTCCCCGCCTGGGGAGTACGGCCGCAAGGCTAAAACTCAAAGGAATTGACGGGGGCCCGCACAAGCGGCGGAGCATGCGGATTAATTCGATGCAACGCGAAGAACCTTACCAAGGCTTGACATATACGAGAACACTGTAGAGATACAGGACTCTTTGGACACTCGTAAACAGGTGGTGCATGGTTGTCGTCAGCTCGT
+
CCCCCGGGGFGGGGGGFFGGFGGGGGDGGGG9FEFFGGGGGGGGGGGGGGGGGGGAFDGFFGGGGGGGGGFGGGDGGFDGFGGGGFGFGGFGGGGGEGGGGGFGGFGGGGGGGGGGGGGGGFGGDGGGGGGGGCFGGGFGGGGFFGGGGGGGGGCFFGGCFGGEDGGG7<FDEEGGDFFGGGGG>E?CFFGCCFEECCFCEDEGCGGGFGGGG8CCF@F888@FGFF7@FFFEGEFGGF6CF?FG<EFFFC?CE@EFGGFGC+:FFGGGGGG?GGGG6C:CGGGGGG+*2+*1*AC6CC5*
@M01751:259:000000000-C669V:1:1102:7326:7876 1:N:0:AGAGTC
TCGAAGAACGTCATCCCCACCTTCCTCCGGTTTGTCACCGGCAGTCTCCTTAGAGTGCCCACCATAATGTGCTGGTAACTAAGGACAAGGGTTGCGCTCGTTACGGGCCTTAACCCAACATCTCACGACACGAGCTGACGACAGCCATGCAGCACCTGTGTCTGAGTTCCCGAAGGCACCAAAGCATCTCTGCTAAGTTCTCTGGATGTCAAGGCCAGGTAAGGTTCTTCGCGTTGCATCGAATTAAACCACATGCTCCACCGCTTGTGCGGGCCCCCGTCAATTCATTTGAGTTTTAACC
+
CCCCCGGFGEGFGDFFGEG:FEGGGGGFGCC:-FCEFGGGGGGGEEFEFFGGGGGGGGGGFGG8EEFGGGGGGGGGGGCGA@FGDEF@FFDFFGGGEEEDGGGFCCD+8:F9FFGFGGEGGG,BFFFGGCGGCFFGGC=BF7=C8FDDDFFGGGGGGGGCEGGG9<FFGGGGGGGCFGGGGFFGGGGG,?DFFFF;FGGGFG9AEGGGGDFCGGGGGGFGGFGFFGGGFFGGGGEC<CFGDGGGFGGGGG*CFC?FF?CFGGGGGGGC@FGDEDE=*:CCGG5?+<<EFGCC@GFGGF?FC
@M01751:259:000000000-C669V:1:1102:11050:7902 1:N:0:AGAGTC
TCGAAGAACGTCATCCCCACCTTCCTCCGGTTTATCACCGGCAGTCTCCTTTGAGTTCCCGACCGAATCGCTGGCAACAAAGGATAAGGGTTGCGCTCGTTGCGGGACTTAACCCAACATCTCACGACACGAGCTGACGACAGCCATGCAGCACCTGTGTTCCAGTCCCCGAAGGGAAGAAATCGATCTCTCGAAGTCGTCCGGACATGTCAAACGCTGGTAAGGTTCTGCGCGTTGCTTCGAATTAAACCACATGCTCCACCGCTTGTGCAGGCCCCCGTCAATTCCTTTGAGTTTTAAT
+
CCCCC;FFGGGGGGGFGGGEFFGGGGEFFGGGGGGGGGGGGGGGGGGGGGGGGFGFFEFGECGGGGGGECGFGGGFFCGGGGGGGGGFGFFGEGGEFEGGGGGGGGDEGGGGBFFEGEGFGCFG9FEGEFEGGGEGGGGGGBEGGFEGGF9FGGGGGGGFFGGGG9C>FFG<:FFEFCBA<FCFEC<:CC<FEGF>*<FGF*=FG7FGFFFGFFCCGG5?C?CECCFGGGF>C5?EEGGGCEFFCEFGGGGGGGGGGGF?6*0:CEEG=C@F7@*/*28C8:C=CGCFGGGGGGGFFF+<C
@M01751:259:000000000-C669V:1:1102:2705:8090 1:N:0:AGAGTC
CTACGGAAACAGGATTAGATACCCTGGTAGTCCACGCCGTAAACGATGATAACTAGCTGTCCGGGGACATGGTCTTTGGGTGGCGCAGCTAACGCATTAAGTTATCCGCCTGGGGAGTACGGTCGCAAGATTAAAACTCAAAGGAATTGACGGGGGCCTGCACAAGCGGTGGAGCATGTGGTTTAATTCGAAGCAACGCGCAGAACCTTACCATCCCTTGACATGGCATGTTACCTCGAGAGATCGGGGATCCTCTTCGGAGGCGTGCACACAGGTGCTGCATGGCTGTCGTCAGCTCGTG
+
CCCCCGGGGGGGGGFGGGGGGFGGGGGGGGGCFGGGCFGGGGGGGGGGGGGGGGGGGGGG?GGDGGGGGGGFGGGGGGGGGGG@EEGGGGGGGGGGGGFCEFFFECDGG:CEGGGGDFGGGGGGGGGGGGGGGGGFGFGGGGGGGCFFFGGEGGGGEEDFGGGGCCFECCG>CCFGGFEGGFGFGGGGGGGGCFGGFGGGGGGGDGGGGGF+AFF>GFFGGGGF?@FFGGGGGF?EGGDEGGCFGGGGGGGGGGGGGFGGGGGGEGE>FGF*8CFCEGGGEGFFFECGFCC8;>CCFFGEF
@M01751:259:000000000-C669V:1:1102:7133:8358 1:N:0:AGAGTC
CTACGGAAACAGGATTAGATACCCTGGTAGTCCACGCCGTAAACGATGTCGACTTGGAGGTTGTTCCCTTGAGGAGTGGCTTCCGGAGCTAACGCGTTAAGTCGACCGCCTGGGGAGTACGGCCGCAAGGTTAAAACTCAAATGAATTGACGGGGGCCCGCACAAGCGGTGGAGCATGTGGTTTAATTCGATGCAACGCGAAGAACCTTACCTACTCTTGACATCCACGGAATTCGGCAGAGATGCCTTAGTGCCTTCGGGAACCGTGAGACAGGTGCTGCATGGCTGTCGTCAGCTCGTG
+
CCCCCGGGGGGGGGGGGGGGGGGGFGGGGGGGGGGGGGGGGGGGGGGGGGGGGGGGGGGGGGGGFGGGGGGGGGGGGGGGFGGGGGGGGGGGGGGGGGGGGGGGGGGGGGGGGGGGGGGGGGGGGGGGGFGGGGGGGFGGGGGGGGGGGGGGGGGGGGGGGGGGFFGGGGGGGGGGGGGGFCGGGGGGGGGGGGGGGGGGGGGGGGGGGGGGGGGGGGFEGGGGFGGGGDGGGGGGGG>CCCGGGGGGGGFFDECFGG5CEDEGGCGFFEGEGFGGGGGGGFFGGGGC8CFGGGGFCFG5*
@M01751:259:000000000-C669V:1:1102:14946:8558 1:N:0:AGAGTC
TCGAAGAACGTCATCCCCACCTTCCTCCGGTTTATCACCGGCAGTCTCCTTTGAGTTCCCGACCGAATCGCTGGCAACAAAGGATAAGGGTTGCGCTCGTTGCGGGACTTAACCCAACATCTCACGACACGAGCTGACGACAACCATGCACCACCTGTATACCGACCTTGCGGGGCGACCATCTCTGGACGTTTCCGGTATATGTCAAGCCTTGGTAAGGTTCTTCGCGTTGCATCGAATTAATCCGCATGCTCCGCCGCTTGTGCGGGCCCCCGTCAATTCCTTTGAGTTTTAACCTTGC
+
CCCCCGGGGGGFEGGGGGGGGGGGGGGGGGEGGGGGGGGGGGGGFGGGGGGGGGGGGGGGGGGGEE@:EGGGEGGGGGGGGFDGFFGGGGGGDGGGGGGGGGG7=FGFG9FGGGGGGGGGGGGFFGGGGGGGCEEFFGGGGGGGGGGGGGGGGGDGGGG@@FFE<GGGGGFGGGGEGDGGGGG+0AFFEGD*1;EFGCEGGGGGGFGCF?FGGGGGDEGFFFGG<+8??EGEGGGGD*AFCFGEF98FGGGGGGGGGGGEECEF6EGGCCEGEGG8//*2CCGGCF9CFGGGF7FGGFF7+
@M01751:259:000000000-C669V:1:1102:5509:8572 1:N:0:AGAGTC
CTACGGAAACAGGATTAGATACCCTGGTAGTCCACGCCGTAAACGATGAATGTTAGCCGTCGGGCAGTTGACTGTTCGGTGGCGCAGCTAACGCATTAAACATTCCGCCTGGGGAGTACGGTCGCAAGATTAAAACTCAAAGGAATTGACGGGGGCCCGCACAAGCGGTGGAGCATGTGGTTTAATTCGAAGCAACGCGCAGAACCTTACCAGCTCTTGACATTCGGGGTATGGGCAGTGGAGACATTGTCCTTCAGTTAGGCTGGCCCCAGAACAGGTGCTGCATGGCTGTCGTCAGCTC
+
CCCCCGGGGGGGGGGGGGGGGGGGGGGGGGGGGGGGGGGGGGGGGGGGGGGGGGGFGGGGGGGGGGGGGGGGGGDFGGGGGGGGGGGEGFGGGGGGGGGGGGGGGGGGGCFGGGFGGFFGGGGDGGGGGFFFDFGGGGGGGGGGGGGGGGGGDGG7FFGGGGGGGGGGEGEFGGGFGFGGGGGGGGGGGGGGGGGGGGGGGGGGGGGGGGGGGG?FFC?GGGGGGGGGGGGGGGGGGGGGGGFGGGGGGGGGGGGGGGGGGGGGDGGGGGGEFFGGCFGFFGGGGGFGGGGGGGG8=G7:+
@M01751:259:000000000-C669V:1:1102:10311:8715 1:N:0:AGAGTC
TCGAAGAACGTCATCCCCACCTTCCTCCGGCTTATCACCGGCAGTCCCTCTAGAGTGCCCAACTAAATGATGGCAACTAAAGGCGAGGGTTGCGCTCGTTGCGGGACTTAACCCAACATCTCACGACACGAGCTGACGACAGCCATGCAGCACCTGTGTCCAAGTCCCCGAAGGGAAGAAATCCATCTCTGGAAGTCGTCTTGGCATGTCAAGGGCTGGTAAGGTTCTTCGCGTTGCTTCGAATTAAACCACATGCTCCACCGCTTGTGCGTGCCCCCGTCAATTCCTTTGAGTTTTAATT
+
CCCCCGGGGGGGGGGGGGGGGGGGGGGGGGGGGGGGGGGGGGGGGGGGGGGGGGGGGGGGGGGGGGGGGGGGGGGGGGGGGGGFGGGGGGGGGGGGGGGGGGDGGGGGGGGEGGGGGGGGFGGGGGGGGGGGGGGGGGGGEGGGFF@FGGGFCFGGGGGGFDGGFFGGGGG7>>FGGGFFFGGGGGGGCFG@GGFGGCFGGGGFGDGGGFGFGGGGGGGGGFFGFFGGGGGGGGGGGGGGGGFGG:@FGFGG5CFGGFC+8ACEGEGG69;*;8A68E88C8CGFCGGGG++;9CFG7+<+
@M01751:259:000000000-C669V:1:1102:10332:8887 1:N:0:AGAGTC
CTACGGAAACAGGATTAGATACCCTGGTAGTCCACGCCGTAAACGATGTCAACTAGCCGTTGGGATCCTTGAGATCTTAGTGGCGCAGCTAACGCATTAAGTTGACCGCCTGGGGAGTACGGCCGCAAGGTTAAAACTCAAATGAATTGACGGGGGCCCGCACAAGCGGTGGAGCATGTGGTTTAATTCGAAGCAACGCGAAGAACCTTACCAGGCCTTGACATGCAGAGAACTTTCCAGAGATGGATTGGTGCCTTCGGGAACTCAGACACAGGTGCTGCATGGCTGTCGTCAGCTCGTG
+
CCCCCGGGGGGGGGGGGGGGGGGGGGGGGGGGGGGGGGGGGGGGGGGGGGGGGGGGGGGGGGGGGGGGGGGGGCCGGGGGGGGGGGGGGGGFGGGGGGGGGGGGGGGGGGGGGGGGGGGGGGGGGGGGGGGGGGGGGGGGGGGGGGGGGGGGGGGGGGGGGGGGGGGGGCFEGGGGGGGGGGGGGGGGGGGGGGGGGGGGGGGGGGGGGGGGGFGGGGGFGFGGFGGGGGGGGGGGGGGGFGGGGGFGFGGG>FFCGGGGGGGGGGGGFGGGGGGGCGGGGFGGGCGEFFGGGG=EFGGG5
@M01751:259:000000000-C669V:1:1102:23737:8907 1:N:0:AGAGTC
TCGAAGAACGTCATCCCCACCTTCCTCCGGTTTATCACCGGCAGTCTCCTTTGAGTTCCCGGCATCACCCGCTGGCAACAAAGGATAAGGGTTGCGCTCGTTGCGGGACTTAACCCAACATTTCACAACACGAGCTGACGACAGCCATGCAGCACCTGTCTCAGAGTTCCCGAAGGCACCAAAGCATCTCTGCTAAGTTCTCTGGATGTCAAGGCCAGGTAAGGTTCTTCGCGTTGCATCGAATTAAACCACATGCTCCACCGCTTGTGCGGGCCCCCGTCAATTCATTTGAGTTTTAACC
+
CCCCCGGGGGGGGGGGGGGGGGGGGGGGGGGGGGGGGGGGGGGGGGGGGGGGGGGGGGGGGGGGGGGGGGGGGGGGGGGGGGGGGGGGGGGGGGGGGEGEFGGGEG>FGGGGGGGGDGEGGGGFFGGGGFGGGGGCFGGDCFCGGGGGGGGGGGGGGGGGGGF9FFGGGGGGGGGCGGGGGGGAFGGGFFGGFGGGGGFGGFCFFGG7FGGGGGGGGGGCFGGGGGGGGGGGGGGDGFGGGGFGGFGGGGGGGCFF?EF6CFGGEGDFFFGGGGGGGGG=CEGGGGFDF7CE5?CEEE?FC
@M01751:259:000000000-C669V:1:1102:11299:9051 1:N:0:AGAGTC
CTACGGAAACAGGATTAGATACCCTGGTAGTCCACGCCGTAAACGATGAATGTTAGCCGTCGGCAAGTTTACTTGTCGGTGGCGCAGCTAACGCATTAAACATTCCGCCTGGGGAGTACGGTCGCAAGATTAAAACTCAAAGGAATTGACGGGGGCCCGCACAAGCGGTGGAGCATGTGGTTTAATTCGAAGCAACGCGCAGAACCTTACCAGCCCTTGACATGTCCGGCTAACCAGAGAGATCTGGGGTTCCCTTCGGGGACCGGAACACAGGTGCTGCATGGCTGTCGTCAGCTCGTGT
+
CCCCCGGGGGGGGFGGGGGGGGGGGGGGGGGGGGGGGGGGGGGGGGGGGGGGGGGGGGGGGGGGGGGGGGGGFGGGGGGGGGGGGGGGGFGGGGGGGGGGGGGGGGGGGGGGGGCGGGGGGGGGGGGGGGGGGGGGGGGGGGGGGEGGGGDGGGDFEGGGGGGGGGGGGGGGGGGGGGGGGGGGGGGGGFFGDFFGGDGGGDEGFGGGFG6EFGFGGGGGGGGGGGGGGGGGGGFGGGGGGGGGGGGFGGEGGGGGGGEEGGGGGGGGDF68FGGFFGGGGGGGGGGGGG@CFGGGGG57*
@M01751:259:000000000-C669V:1:1102:18805:9072 1:N:0:AGAGTC
CTACGGAAACAGGATTAGATACCCTGGTAGTCCACTCCGTAAACGATGTCAACTAGCCGTTGGGATCCTTGAGATCTTAGTGGCGCAGCTAACGCATTAAGTTGACCTCCTGGGGGGTACGGCCGCAAGGTTAAAACTCAAATGAATTGACGGGGGCCCGCACAAGCGGTGGAGCATGTGGTTTAATTCGAAGCAACGGGAAGAACCTTACCTGGCCTTGACATGCTGAGAACTTTGCAGAGATGGATTGGTGCCTTCGGGAACTCAGACACAGTTTCTGCTTGCCTGTCGTCCGCCCGTG
+
C<<AC-C;@FCFF@<<C-@EC,6CCFF@EFGCFC<,CEGGDEGFGCC@<FFC9C@,CC@BC7E+C,C<F,C,C,CC<<EA6CD:@,@++C,966CCEGGG9CF,?,9,,4C=CFC++>F3:<7*1>1>C:,CA@CCFGCDF,C=A9FEFF;<:<:7:FGGD*::@FFC8**:FG689C<CDGG>+<ACF5:0*/3+***2*:>8CFCG9<F6CF5C>+2A:0@F+<9CFC9C:<FC+<CGGC@FFG*0+*;C8+*++<*/?E*:++++++*2;C2++<9C@++<*+22<</*;888=**2*
@M01751:259:000000000-C669V:1:1102:18894:9098 1:N:0:AGAGTC
CTACGGAAACAGGATTAGATACCCTGGTAGTCCACGCCGTAAACGATGTCGACTTGGAGGTTGTTCCCTTGAGGAGTGGCTTCCGGAGCTAACGCGTTAAGTCGACCGCCTGGGGAGTACGGCCGCAAGGTTAAAACTCAAATGAATTGACGGGGGCCCGCACAAGCGGTGGAGCATGTGGTTTAATTCGATGCAACGCGAAGAACCTTACCTACTCTTGACATCCACGGAATTTGGCAGAGATGCCTTAGTGCCTTCGGGAACCGTGAGACAGGTGCTGCATGGCTGTCGTCAGCTCGTG
+
CCCCCGGGGGGGGGGGGGGGGGGGGGGGGGGGGGGGGGGGGGGGGGGGGGGGGGGGGGGGGGGGGGGGGGGGCFGGGGGGGGGGGGGGGGGGFGGGGGGGFGGGGGGGDFGGGGGEGGGGGGCFGGDEGGGGGGGGGGGGGGGGGGGGGGGGGGGGGGGGGEFGGGGGGFGGGGGCGGGFGGGGGGGGFFGGGGGGGGGDGGGGGGGGGGGGGGGGGGGG?FGFGGGGGGGGGGGGGFGG>FGGGGGGGGGGGGGGGGGGGGD>CGGFGECDCGGFCFGGF6FGGFGGGG=FGGGGGGEG=
@M01751:259:000000000-C669V:1:1102:9523:9102 1:N:0:AGAGTC
TCGAAGAACGTCATCCCCACCTTCCTCCGGTTTATCACCGGCAGTCTCCTTTGAGTTCCCGACCGAATCGCTGGCAACAAAGGATAAGGGTTGCGCTCGTTGCGGGACTTAACCCAACATTTCACAACACGAGCTGACGACAGCCATGCAGCACCTGTCTCACGGTTCCCGAAGGCACTGAGGCATCTCTGCCGAATTCCGTGGATGTCAAGGGATGGTAAGGTTCTGCGCGTTGCTTCGAATTAAACCACATGCTCCACCGCTTGTGCGGGCCCCCGTCAATTCCTTTTAGTTTTAATCT
+
CCCCCGGGGGGGGGGGGGGGGGGGGGGGGGGGGGGGGGGGGGGGGGGGGGGGGGGGGGGGGGGGG@88CFGGGGGGGGGGGGGGGGGGGGGGGGGGGGGGGGGGGGGGGGGGGGGGGGGGGGFGFGGGGGDGGGGGGGGGGDGGGGGGGGGGGGGGGGGGGGGGGGGGGGGGGGGGGGGGGCFGGGGGGGGGGGC7*CGGGGGDFGGGCFFGCEEGGGGGGCDFGGGGGGGGEGG>FFFEGGGGG+AF8FGGGDGGGGFDG8EGGFG6ECEGDEEEGGGGDEGFGFGGG+::EGFGCGGGG
@M01751:259:000000000-C669V:1:1102:9636:9162 1:N:0:AGAGTC
CTACGGAAACAGGATTAGATACCCTGGTAGTCCACGCCGTAAACGATGTCGACTTGGAGGTTGTTCCCTTGAGGAGTGGCTTCCGGAGCTAACGCGTTAAGTCGACCGCCTGGGGAGTACGGCCGCAAGGTTAAAACTCAAATGAATTGACGGGGGCCCGCACAAGCGGTGGAGCATGTGGTTTAATTCGATGCAACGCGAAGAACCTTACCTACTCTTGACATCCACGGAATTCGGCAGAGATGCCTTAGTGCCTTCGGGAACCGTGAGACAGGTGCTGCATGGCTGTCGTCAGCTCGTG
+
CCCCCGGGGGGGGGGGGGGGGGGGGGGGGGGGGGGGGGGGGGGGGGGGGGGGGGGGGGGGGGGGGGGGGGGGGGGGGGGGGGGGGGGGGGGGGGGGGGGGGGGGGGGGGGGGGGGGGGGGGGGGGGGGGGGGGGGGGGGGGGFGGGGGGGGGGGGGGGGGGEGGGGGGGGGGGGGGGGGGGGGGGGGGGGGGGGGGGGGGGGGGGGGGGGGGGGGGFGGGGGGGGGGGGGGGGGGGGGGGGGGGGGGGGGGGGGGGGGGGGGGGGGGGGGFFGGGGFGGGGGGGGGGGGGGGG8EGGGGGC
@M01751:259:000000000-C669V:1:1102:10993:9165 1:N:0:AGAGTC
TCGAAGAACGTCATCCCCACCTTCCTCCGGTTTGTCACCGGCGGTCTCCTTAGAGTTCCCACCATTACGTGCTGGCAACTAAGGACAAGGGTTGCGCTCGTTGCGGGACTTAACCCAACATCTCACGACACGAGCTGACGACAGCCATGCAGCACCTGTGTTCGAGTTCCCGAAGGCACCAATCCATCTCTGGAAAGTTCTCGACATGTCAAGGCCAGGTAAGGTTCTTCGCGTTGCATCGAATTAAACCACATACTCCACCGCTTGTGCGGGCCCCCGTCAATTCCTTTGAGTTTCAGTT
+
CCCCCGGGGGGGGGGGGGGGGGGGGGGGGGGGGGGGGGGGGGGGGGGGGGGGGGGGGGGGGGGGGGGGGGGGGGGGFFFGGGGGGGGGGGGGGGGGGGGGGGGGGGGGGGGGGGGGGGGGGFGFGGGGGGGGGGGGGGGGGGGGGGGGGGGGGGGGGFGGGGGGGGGGGGGGGGGGGGGGGGGGGFFGFGGGGGGGGGGDFGGGGGEFGGGGGFGFGGGGGGGGGGGGGGGGGGGGGFGGGFGGGGGGGGGGGGGGGGGGGGDEGG8FEEEEEE=EGDEGG5CGGGG@FGGFFGGGGG79+
@M01751:259:000000000-C669V:1:1102:24013:9190 1:N:0:AGAGTC
CTACGGAAACAGGATTAGATACCCTGGTAGTCCACGCCGTAAACGATGATAACTAGCTGTCCGGGGACATGGTCCTTGGGTGGCGCAGCTAACGCATTAAGTTATCCGCCTGGGGAGTACGGCCGCAAGGTTAAAACTCAAAGGAATTGACGGGGGCCTGCACAAGCGGTGGAGCATGTGGTTTAATTCGAAGCAACGCGCAGAACCTTACCAGCGTTTGACATGTCCGGACGATTCCCAGAGATGGGTCTCTTTCCTTCGGGGACTGGAACACAGGTGCTGCATGGCTGTCGTCAGCTCG
+
CCCCCEGECFGFFFDGEGGFGGFG9FFGGFGGGGCFDFGGECEEGGGFGGGFGFG98CFGFEGG@C@@DECEFGGGGG8FFCFFCFGGGA<FFGCEGGGCEFEFGEFGFEDGCFGCFEGFEEC7CGF=FFGC,:C<=FCAEGGG@F<>FGGCG7FFGFCF7BFF,>FGGEEG:CFGFGG@:,=FDEGGGGFGGGGGGEDG7?C:CCFEF9EG?<@CGEE8@C7C+<CF>EGGEEGF9CFGFFGGF7@CGGFE?F+<CFGGGGCGEGFG=C8E>6:8EG6CEFDGGFC>?GF:/AF5E6+3:
@M01751:259:000000000-C669V:1:1102:26586:9220 1:N:0:AGAGTC
CTACGGAAACAGGATTAGATACCCTGGTAGTCCACGCCGTAAACGATGTCGACTTGGAGGTTGTTCCCTTGAGGAGTGGCTTCCGGAGCTAACGCGTTAAGTCGACCGCCTGGGGAGTACGGCCGCAAGGTTAAAACTCAAATGAATTGACGGGGGCCCGCACAAGCGGTGGAGCATGTGGTTTAATTCGATGCAACGCGAAGAACCTTACCTACTCTTGACATCCAGAGAACTTTCCAGAGATGGATTGGTGCCTTCGGGAACTCTGAGACAGGTGCTGCATGGCTGTCGTCAGCTCGTG
+
CCCCCGGGGGGGFGGFEGGFGGGGFGGGGGGGGEGGGGGGGGGGGG@D@EFGGGGFGFGGGGGGGGGDGGFCGGGGGGG78FGGGGGDEGGGGGGGGGGFEFGGGGGFGGGFGGGGGGGFEC:FFFCEFFFGGGGGCFFGGGGGFGGCFGFEGEEGGGCFGGGGGG>8F=CEFGFGGFFFG<FCGGGFAFGGGGFGGGGGGCEGGGGFGFFCEGGC6CCC?FDFCF6<FGGGGGGGGGGG7C;CEF;EGCFG5FGGGGGGGCEF6C@FGGFAFGGCFGFGGEFFF50?FFEFFFEGFCCEG
@M01751:259:000000000-C669V:1:1102:27218:9237 1:N:0:AGAGTC
TCGAAGAACGTCATCCCCACCTTCCTCCGGTTTATCACCGGCAGTCTCCTTTGAGTTCCCGGCATCACCCGCTGGCAACAAAGGATAAGGGTTGCGCTCGTTGCGGGACTTAACCCAACATTTCACAACACGAGCTGACGACAGCCATGCAGCACCTGTCTCAGAGTTCCCGAAGGCACCGAAGCATCTCTGCTAAGTTCTCTGGTTGTCAAGGCCAGGTAAGGTTCTTCGCGTTGCATCGAATTAAACCACATGCCCCACCGCTTGTGCGGGCCCCCGTCAATTCATTTGAGTTTTAACC
+
C@CCCEG@@FDDFGFECCCFFEGGGGG@FGGGGGFGGGGDGGGDEC<FFCFFGGGGGC9ECCG::CFCFEFEGGG7E9FFFFGGCFGF,FEFGDFCFGGGFFCGGCG:FEEFGFGCFFGGFGFEFCAF7D=FGFEE8>B@ED7>FFFEF8FAFFGGC:=DFGC;=38BFGF<C1<7F@FFDEDGGCFD,FCCG9,3:C:CFE,:A,?*=F,2?7C@FFG@FGGCCFCGF91**:C55<CFECFGFFE?FC*;>C6C6;:8:CCEGAFF8FE5CE5EEGGCE8*::09A+<<<80CF:?+23
@M01751:259:000000000-C669V:1:1102:17828:9256 1:N:0:AGAGTC
CTACGGAAACAGGATTAGATACCCTGGTAGTCCACGCCGTAAACGATGTCGACTTGGAGGTTGTTCCCTTGAGGAGTGGCTTCCGGAGCTAACGCGTTAAGTCGACCGCCTGGGGAGTACGGCCGCAAGGTTAAAACTCAAATGAATTGACGGGGGCCCGCACAAGCGGTGGAGCATGTGGTTTAATTCGATGCAACGCGAAGAACCTTACCTACTCTTGACATCCACGGAATTCGGCAGAGATGCCTTAGTGCCTTCGGGAACCGTGAGACAGGTGCTGCATGGCTGTCGTCAGCTCGTG
+
CCCCCGGGGGGGGGGGGGGGGFFGFGGGGGGGGGGGGGGGGGGGGDFGGFGFEGGGGFFGGGGGFFFGGGGFFFFEG8EFGGGCEGDEEGGGGGGDGDEGGGGEGGGDGGGGGFGFGFGGGGDCCCGGGG@D<<FG@,FDFFGGGGGGFGGG@EGGG5>FGFGEGGFGGFBFFGGGGGGGGF>FFGFF@FGGDGFFFGGGGCCGGFCCFF+<:CC9<EGFGGFGCGGCCECEE?FFG?E>F>CFFGGGGGFCFFGCFGGGGE5CFGGGCGG6CCFCCCGGG@FGGGGGGGDG=AEDCF=>5
@M01751:259:000000000-C669V:1:1102:11608:9319 1:N:0:AGAGTC
CTACGGAAACAGGATTAGATACCCTGGTAGTCCACGCCGTAAACGATGTCGACTTGGAGGTTGTTCCCTTGAGGAGTGGCTTCCGGAGCTAACGCGTTAAGTCGACCGCCTGGGGAGTACGGCCGCAAGGTTAAAACTCAAATGAATTGACGGGGGCCCGCACAAGCGGTGGAGCATGTGGTTTAATTCGATGCAACGCGAAGAACCTTACCTACTCTTGACATCCAGAGAACTTAGCAGAGATGCTTCGGTGCCTTCGGGAACTCTGAGACAGGTGCTGCATGGCTGTCGTCAGCTCGTG
+
CCCCCGGGGGGGGGGGGGGGGGGGGGGGGGGGGGGGGGGGGGGGGGGGGGGGGGGGGGGGGGGGGGGGGGGEFFEFGGGGGGGGGGGGGGGGGGGGGGGGGGGGGGGGGGGGGGGGGGGGGGGGGGEFGGGGGGGGGGGGGGGGGGGGGGGGGGGGGGGGGGGGGFGGGGGGFFGFGGGGGGGGGGGGGGGGGGGGGGGGGGGEGGGCGGGGFGGGGGGGFGGGFGGGGGGGFFGGGGGGGGGGGGGGGGGGGGGGGGCEG*:CFGGGGGGGFGGGFFFGGEGFGFFGGFGGGGGC06CC/
@M01751:259:000000000-C669V:1:1102:22385:9538 1:N:0:AGAGTC
CTACGGAAACCGGATTAGATACCCTGGTAGTCCACGCCGTAAACGATGTCGACTTGGAGGTTGTTCCCTTGAGGAGTGGCTTCCGGAGCTAACGCGTTAAGTCGACCGCCTGGGGAGTACGGCCGCAAGGTTAAAACTCAAATGAATTGACGGGGGCCCGCACAAGCGGTGGAGCATGTGGTTTAATTCGAAGCAACGCGAAGAACCTTACCAGGCCTTGACATCCAATGAACTTTCCAGAGATGGATTGGTGCCTTCGGGAACATTGAGACAGGTGCTGCATGGCTGTCGTCAGCTCGTG
+
CCCCCGGGGGGGEGGGGGGGGGDGGGGGGGGFGFGGGGGGGGGGGGGGGGGGGGGGGGGGGFFEGGGGGGGGGFGGGGGGGFGGGGGGGGGGGGDGGGGGFGFGGGGGGGGGGGGGGGGGGGGGGDGGGGFFFGGGGF@FFGGCEGGFGGGGGGGGDFGDECGGGEFFC<FEFGGGFCFGGFFFGFGGGGF<EEGGGGGGGGEGGGGGGGGFEGGGGGGFEGGGGGGGGGGGGGGGGGGGF@FCGG8?FGGGFGGDC?FEGGGG69FFFFGFGG*:8?FGDDFFGGCCFGGG;8;C:CEC7
@M01751:259:000000000-C669V:1:1102:25182:9543 1:N:0:AGAGTC
CTACGGAAACCGGATTAGATACCCTGGTAGTCCACGCCGTAAACGATGTCGACTTGGAGGTTGTTCCCTTGAGGAGTGGCTTCCGGAGCTAACGCGTTAAGTCGACCGCCTGGGGAGTACGGCCGCAAGGTTAAAACTCAAATGAATTGACGGGGGCCCGCACAAGCGGTGGAGCATGTGGTTTAATTCGATGCAACGCGAAGAACCTTACCTACTCTTGACATCCACGGAATCTGGCAGAGATGCCTTAGTGCCTTCGGGAACCGTGAGACAGGTGCTGCATGGCTGTCGTCAGCTCGTG
+
CCCCCGGEFFGGGGGGGGGGGGGGGGGGGGGGGGGGGGGGGGGGGGGGGGGFGGGGGGGGGGGGGGGGGGFFFGGDEFFGGGGGGGGGGGGGGDGGGGEGGGG7FGGGGGGGGGGGGGGGGGGEEGGGGGDFGGGGGDF<FGCFBFGGC9BEGFDGG@GGGCEEGGGGGFEGFDFGCF@CFEFGGGGGGGGFGGGFGGGEEGGDGGGGGGG?FDF?6CGGFFGGDFGGGDGEGGF@FGGD8@FGCFGFGGC?9<9<EFGGGG>C:ECGGGGGCCFG8CFF6::CGG?5*<:CC;ED9?=//
@M01751:259:000000000-C669V:1:1102:6358:9664 1:N:0:AGAGTC
TCGAAGAACGTCATCCCCACCTTCCTCCGGTTTATCACCGGCAGTCTCCTTTGAGTTCCCGACCGAATCGCTGGCAACAAAGGATAAGGGTTGCGCTCGTTGCGGGACTTAACCCAACATTTCACAACACGAGCTGACGACAGCCATGCAGCACCTGTCTCACGGTTCCCGAAGGCACTAAGGCATCTCTGCCGAATTCCGTGGATGTCAAGAGTAGGTAAGGTTCTTCGCGTTGCATCGAATTAAACCACATTCTCCACCGCTTGTGCGGGCCCCCGTCAATTCATTTGAGTTTTAACCT
+
CCCCCGGGGGGGGFFGGGGGGGFFGFFFGGEGGGGGGGGGGGDEFGCGGGGGFGGE<FGGGDGGG@68BEFGGGGGGGGFGGGGGGGGGGGGGGGGGGGEFGGGEFGGGGGGF98FGDDFFEGGGGGGGGGGGGGFGGEEGCGGGGFFDFFGGGGG8BFGG;FGGGGGGGGCEGGFBF8CC@,<CCFDGGGGGG>FEFGGGCFGDFGGFFFFGFFGCFFGGGCGG7CGF5CCEG*CGGGGFFG>@?FFF85@?+3<+<CGGCGEEGG+<C5?EEEGC58C5:@?<0@FF:CEGGFEF6CC<
@M01751:259:000000000-C669V:1:1102:15089:9669 1:N:0:AGAGTC
TCGAAGAACGTCATCCCCACCTTCCTCCGGTTTATCACCGGCAGTCTCCTTTGAGTTCCCGACCGAATCGCTGGCAACAAAGGATAAGGGTTGCGCTCGTTGCGGGACTTAACCCAACATTTCACAACACGAGCTGACGACAGCCATGCAGCACCTGTCTCACGGTTCCCGAAGGCACTAAGGCATCTCTGCCGAATTCCGTGGATGTCAAGAGTAGGTAAGGTTCTTCGCGTTGCATCGAATTAAACCACATGCTCCACCGCTTGTGCGGGCCCCCGTCCATTCATTTGAGTTTTAACCT
+
CCCCCGGGGGGGGGGGGGGGGGGGGGGGGGGGGGGGGGGGGGGDEFGGGGGGGGGDGGEGGGGGG@@BCCEFEGFGGGGGGGDGGGGGGFGCDGGECFGGG?FFGGEGGGGGGFGGGGGGGGGGGFGGFGEGEGGFGGGDG7CGFGGFGGFFGGGGGGGBEGGF:FCFFGCF@FEGGGGEGGFFGGGDGGFGFDG7FCFGGG7FFGGF9FGGFFGFFGGGGGAFFFEFFGGGGGDGGG?;*;8@FGGGGGGFGCG?CE@FGGG8AFCEA8*88*:=EE***;+0A9@:FF+8CFGGFF+:<
@M01751:259:000000000-C669V:1:1102:8619:10046 1:N:0:AGAGTC
TCGAAGAACGTCATCCCCACCTTCCTCTCCGTTTGCACGGGCAGTCTGTTTAGAGTCCCCATCATTACATGCTGGCAACTAAACATAGGGGTTGCGCTCGTTGCGGGACTTAACCCAACACCTCACGGCACGAGCTGACGACAGCCATGCAGCACCTAGTTTCCTGTCCCGAAGGACTGATCTATCTCTAAATCATTCAGTAACTTTCAAGCCCGGGTAAGGTTCCTCGCGTATCATCGAATTAAACCACATGCCCCTCCGCTTGTGCGGGCCCCCGTCAATTCCTTTGAGTTTAACCCTT
+
CCCCCCGGGCGGGGGG<CFCEDGGGGGGGGGFFGGFFFGGGGGGGEFFFFCGF86CFFGGDDC9E<FFFFFFDGDGGGGGFGGGGGGG@FDFGGGGGGGGGGCFEEGCCFGGGDGFGGGGGGFGGGFEGGGGGG7>CFGGGGEFGFGGGF<BFFGGGGG<<FGGGGEF<:F<C:CF><BFCGD,@,,@933,<<<FFEFGGGGA@CFFGCFGGGGCEGGGGGGG9FGGGDGGGGFFFGGGF8F9FGG?CCF:+<+*2/:88E>E5@+<C>*8>*:?EGGCGGFCFGGD:<8C9++2<:=FG
@M01751:259:000000000-C669V:1:1102:3721:10124 1:N:0:AGAGTC
TCGAAGAACGTCATCCCCACCTTCCTCCGAGTTGACCCCGGCAGTCTCCTATGAGTCCCCGCCATAACGCGCTGGCAACATAGAACGAGGGTTGCGCTCGTTGCGGGACTTAACCCAACATCTCACGACACGAGCTGACGACAACCATGCACCACCTGTACACCGACCACAAGGGGGCGACCATCTCTGGCCGTTTCCGGTGTATGTCAAGCCTTGGTAAGGTTCTTCGCGTTGCATCGAATTAATCCGCATGCTCCGCCGCTTGTGCGGGCCCCCGTCAATTCCTTTGAGTTTTAGCCTT
+
CCCCCGGGGGGGGGGGGGGGGGGGGGGGGGGGGGGGGGGGGGGGGGGGGGGGGGGGGGGGGGGGGGGGGGGGGGGGGGGGGGGGGGGGGGGGGGGGGGGGGGGGGGGGGGGGGGGGGGGGGGFFGGGGGGGGGFGGGFFEEGGGGGGGGGGGGGGGGFGGGGGG7FGGGGGGGF>CEFEDGGGGGGFGGGGFEEGGGGGGEGGGGGFGCCFGGGGGGGGFGGGFCFGGGGEGGGGGFGGGG6FGGGGGGGCEEGFFGC8ECEEGGGDGGEGEEG=CECEEC?CFGFGGC<FEGGG7FGGGF
@M01751:259:000000000-C669V:1:1102:23647:10127 1:N:0:AGAGTC
CTACGGAAACAGGATTAGATACCCTGGTAGTCCATGCCGTAAACGTTGGGCGCTAGGTGTGGGGTCCATTCCACGGATTCCGTGCCGCAGCTAACGCATTAAGCGCCCCGCCTGGGGAGTACGGCCGCAAGGCTAAAACTCAAAGGAATTGACGGGGGCCCGCACAAGCGGCGGAGCATGCGGATTAATTCGATGCAACGCGAAGAACCTTACCAAGGCTTGACATGCACGAGAAGCCACCAGAGATGGTGGGTCCGCAAGGGTCCTGCGCAGGTGGTGCATGGTTGTCGTCAGCTCGTGT
+
CCCCCGGGGGGGFEFGGFGGGGGGGGGGGGGGGGGGGGGGGGGGGGGGGGGGG>CFGFGGGGGGGGGGGCGGGGGGGEGGGEFGGGGGGEEGGDGGGCGGGGGGCGG7FEGGGGGGGDEGGGGGGEGGGGGGGGGGG<FFGGGFGFFGGGGGCEGEEGGGGGGGGGGGG7CFGGGGDGGGGGGGGGGGGGGGGFGGGGGCGGGGGGGGCFGGGFCFFGGG?CFCFFCGGCCECGGGGGGGGGF8CGGGGGCCGGGGEGC:8@EG*8CFC58?88FFFGGGGFGGG7>EGGFECGG7@EGG=
@M01751:259:000000000-C669V:1:1102:9202:10323 1:N:0:AGAGTC
CTACGGAAACAGGATTAGATACCCTGGTAGTCCACGCCGTAAACGATGTCGACTTGGAGGTTGTTCCCTTGAGGAGTGGCTTCCGGAGCTAACGCGTTAAGTCGACCGCCTGGGGAGTACGGCCGCAAGGTTAAAACTCAAATGAATTGACGGGGGCCCGCACAAGCGGTGGAGCATGTGGTTTAATTCGATGCAACGCGAAGAACCTTACCTACTCTTGACATCCACGGAATTTGGCAGAGATGCCTTAGTGCCTTCGGGAACCGTGAGACAGGTGCTGCATGGCTGTCGTCAGCTCGTG
+
CCCCCGGGGGGGG8EGGGGGGGGGGGGGGGGGGGGGGGGGGGGGGGGGGGGGGGGGGFGGGGGGGGGGGGGGGGCEGGGGGGGGGGGGGGGGGGGGGGGGGGGGGGGGGGGGGGGGGGGGGGGF@CFGGGGGGGGGGGGGGGGGGGGGCFGECGGGGGGGG*F:FGCGGFGGGGGGFCCFFFFGGGGGGG<FFEGGF7EGGGGGGGGGGE6:CC@@?EF?FGFGGGGGGGGGDFGGGGGCFGGGCECFGGCCEGGGGGF5C>EGGGGGGE7@*:E:+<9CF:CGCCC;C+/;CFEFCFC:*
@M01751:259:000000000-C669V:1:1102:13775:10369 1:N:0:AGAGTC
TCGAAGAACGTCATCCCCACCTTCCTCCGGTTTATCACTGGCAGTCTCCTTTGAGTTCCCGGCCGAACCGCTGGCAACAAAGGATAAGGGTTGCGCTCGTTGCGGGACTTAACCCAACATTTCACAACACGAGCTGACGACAGCCATGCAGCACCTGTCTCAGAGTTCCCGAAGGCACCAAAGCATCTCTGCTAAGTTCTCTGGATGTCAAGAGTAGGTAAGGTTCTTCGCGTTGCATCGAATTAAACCACATGCTCCACCGCTTGTGCGGGCCCCCGTCAATTCATTTTAGTTTCACCCT
+
CCCCCGGGGGGGGGGGGGGGGGGGGGGGGGGGGGGGGGGGGGGDGGGGGGGGGGGGGGGGGGGGGGGGGGGGGGGGGGGGGGGGGGGGCF=FFG7FEGGGGGGGGGGGGGGGGGGGGGGGGGGGGFGE@FEGGGGGGGGGEGGGGFGGGFFFGGGGGGGFGGGGGCEFFGGGDEGGCGGGGGFGFGGDGGCGEGGGFGGFFG?@FFGFFFGFGGGGGGGGGGFFGGGGG:FGGGEEGGGEGGGGGFGCGFGGGFGC9C8EGEE8C*;:F8CEE*8?E5AC:8+<C+<EC+<AFFEG7CEF5
@M01751:259:000000000-C669V:1:1102:21771:10399 1:N:0:AGAGTC
CTACGGAAACAGGATTAGATACCCTGGTAGTCCACGCCGTAAACGATGATAACTAGCTGTCCGGGGACTTGGTCTTTGGGTGGCGCAGCTAACGCATTAAGTTATACGCCTGGGGAGTACGGTCGCAAGATTAAAACTCAAAGGAATTGACGGGGGCCTGCACAAGCGGTGGAGCATGTGGTTTAATTCGAAGCAACGCGCAGAACCTTACCAGCGTTTGACATGTCCGGACGACTTCGAGAGATCGATTTCTTCCCTTCGGGGACTGGAACACCGGTGCTGCATGGCTGTCGTCAGCTCG
+
@@CCC;BFGGC<D@8FC@FF<DF@C<<FC9F<FF,B:FEG76CFFFFFC9,EFFGFCGGEAEF7CF@CCE@E6@<FCD<,6,@FBBC4>,,CF4=FCB<FGEEC,,C4CF8F+B>+CC8F:@FGGCEECGGF<C9,A,=CBA<C,,3>9=<=C+>@C*3*<FGCGGGEGG:<<CEFCCF,@FCE@CCF;*,+*1<FA::1C**402CCGCCFG+8*;8:8+320+2<CE**82::EE+*/*228FFFE*<1<<9:CFC?FC>>C8CC8=8:@6:5:*::59CC+<@EGC5@FFC:;*++37
@M01751:259:000000000-C669V:1:1102:7657:10536 1:N:0:AGAGTC
TCGAAGAACGTCATCCCCACCTTCCTCCGGTTTATCACCGGCAGTCTCCTTTGAGTTCCCGGCACTACCCGCTGGCAACAAAGGATAAGGGTTGCGCTCGTTGCGGGACTTAACCCAACATTTCACAACACGAGCTGACGACAGCCATGCAGCACCTGTCTCAGAGTTCCCGAAGGCACCGAAGCATCTCTGCTAAGTTCTCTGGATGTCAAGGCCAGGTAAGGTTCTTCGCGTTGCATCGAATTAAACCACATGCTCCACCGCTTGTGCGGGCCCCCGTCAATTCATTTGAGTTTTAACC
+
CCCCCGGGGGGGGGGGGGGGGGGGGGGGGGGGGGGGGGGGGGGGGGGGGGGGGGGGGGGGGGGGGGGGGGGGGGGGGGGGGGGGGGGGGGGGGGGGGGGGGFGGGGG@FFGGGGGGGGGGGGGGGGGGGGGGGGGGGGGGGGGGGGGFCFFGGGGGGGGGGGGGGCGGGGGGGGGGGGGGGGGGGGGF;FGGGGF9FEFGGFGDGGGGGGGGCCFGGGGGGGGGFGGGGGFEGGGGGFGGCFGGEGGGGGGGGGFG?@C+AFG>:CFFFGD*?EEGGGGGGGEGGG?:CEF?FFEFGGGGC
@M01751:259:000000000-C669V:1:1102:2806:10552 1:N:0:AGAGTC
CTACGGAAACCGGATTAGATACCCTGGTAGTCCACGCCGTAAACGATGTCAACTAGCCGTTGGGATCCTTGAGATCTTAGTGGCGCAGCTAACGCATTAAGTTGACCGCCTGGGGAGTACGGCCGCAAGGTTAAAACTCAAATGAATTGACGGGGGCCCGCACAAGCGGGGGAGCATGTGGTTTAATTCGAAGCAACGCGAAGAACATTACCTGGCCTTGACATGCTGAGAACTTTCCAGAGATGGATTGGTGCCTTCGGGAACTCAGACACAGGTGCTGCATGGCTGTCGTCAGCTCGTG
+
CCCCCDGEDFGGDGEFGCGCFFDEFFG8EEGECFCCGF@FE7CABGDFGFG9EAGF8FEGGGFGGGD@C@ADE8,C,E@E<F@FGDG7+=9CE7+:F,5EFGGGDGFGD7=DCFF@F@FDEGE+@@FC:=8DFGGGGDDDGGGGGG<9FAFCFEGGGEFDC7**,<CE7*<<FC8CCCFFFGCECCE<EFG>*:+ACE58CECEFG*<2++<<E>@8C?F++<CEFC:7CE7@CC?FFGFA5C?FFG+<FGC5+AEFFCC8:C>6C+<C?*88;8<:E999+:?FD688:;FFFE690C**
@M01751:259:000000000-C669V:1:1102:12301:10586 1:N:0:AGAGTC
CTACGGAAACCGGATTAGATACCCTGGTAGTCCACGCCGTAAACGATGATAACTAGCTGTCCGGGGACATGGTCTTTGGGTGGCGCAGCTAACGCATTAAGTTATCCGCCTGGGGAGTACGGTCGCAAGATTAAAACTCAAAGGAATTGACGGGGGCCTGCACAAGCGGTGGAGCATGTGGTTTAATTCGAAGCAACGCGCAGAACCTTACCAGCGTTTGACATGTCCGGACGACTTCTGGAGACAGATTTCTTCCCTTCGGGGACTGGAACACAGGTGCTGCATGGCTGTCGTCAGCTCG
+
CCCCCGGGGGGGGGGGGGGGGGGGGGGGGGGGGGGGGGGGGGGGGGFGGGGGGGGGGGGGGGGGGGGGDGGGFGGGGGGGGGGGGGGGGGGGGGGGGGGGGGGGGGGGGGGGGGGGGGGGGDFGGGGGGGGGGGGGGGGGGGGGGGGGGGGGGGGGGGGGGGGGGGGGGCEGGGGGGGFGGGGGGGGGGGGGGGGGGGGGGGGGGGGGGGGGGGGGGGGGGGGGGGGGGGGGGGGGCFDGGGGGGGGGDGGGGGGGGGGG>EEGGG>GGFFGGF@FCCFFDFGGGGGFGDGGGGGGGG7C*
@M01751:259:000000000-C669V:1:1102:5055:10607 1:N:0:AGAGTC
TCGAAGAACGTCATCCCCACCTTCCTCCGGTTTATCACCGGCAGTCTCCTTTGAGTTCCCGACCGAATCGCTGGCAACAAAGGATAAGGGTTGCGCTCGTTGCGGGACTTAACCCAACATTTCACAACACGAGCTGACGACAGCCATGCAGCACCTGTCTCACGGTTCCCGAAGGCACTAAGGCATCTCTGCCGAATTCCGTGGATGTCAAGAGTAGGTAAGGTTCTTCGCGTTGCATCGAATTAAACCACATGCTCCACCGCTTGTGCGGGCCCCCGTCAATTCATTTGAGTTTTAACCT
+
CCCCCGGGGGGGGGGGGGGGGFFGFGGGGGGGGGGGGGGF@FGDGGGGGGGGGGGGGGGGGGGGGF@FFFGGGGGGGGGGDDGGGGGGGGGGGGGGFGGGGGGGGDGGGGGG9FGGGGGGGGGGGGGGGGGGGGGFGGGEGGGGFFGGGCFCFGGGCFGFFGGGGGGGGGGGGGGGGGGGGCGGGGGGDAGGGGGGGGGGGGGGGGGGGGGGGGGFEGGGGGCGGGCFGGGGGDDGGGGGCFFGGGGGGFFGGGF?FEFGFGGGGCC+<C?EGGCEEGGGG*9?FGDFGEGGFGGGCGG+<
@M01751:259:000000000-C669V:1:1102:3224:10641 1:N:0:AGAGTC
CTACGGAAACAGGATTAGATACCCTGGTAGTCCACGCCGTAAACGATGAATGTTAGCCGTCGGGCAGTATACTGTTCGGTGGCGCAGCTAACGCATTAAACATTCCGCCTGGGGAGTACGGTCGCAAGATTAAAACTCAAAGGAATTGACGGGGGCCCGCACAAGCGGTGGAGCATGTGGTTTAATTCGAAGCAACGCGCAGAACCTTACCAGCTCTTGACATTCGGGGTATGGTCATTGGAGACGATGACCTTCAGTTCGGCTGGCCCTAGAACAGGTGCTGCATGGCTGTCGTCAGCTC
+
CCCCCGGGGGGGGGGGGDGGGAFEGGGGGGGGGGGEGFGGCFDFGGGGGGDG9FEFGGDGGCCCEGGGGGGGGGGGGDGE@FFGFGFGCFFGGGG@:FGGFFGGGFGGGGF@DF7FEGGGGGGGCEEG<FCAFGGFF?GGGGGGFEF<FGDGGG:CGD7:CFGGGFE><FCCFCBBC9FFGGGGGFGGGFFGGFFGDGGGGGGGGGGGGGGC@FFFFGGFGDCCCCCEGE*<CFC:@CF7F+A8C?88@FG6<+<C7FC:C5:;CEGFGGGGE79@FC++8@FD?EDGC@CC6EG8CC?7+
@M01751:259:000000000-C669V:1:1102:10338:10680 1:N:0:AGAGTC
CTACGGAAACCGGATTAGATACCCTGGTAGTCCACGCCGTAAACGATGTCGACTTGGAGGTTGTTCCCTTGAGGAGTGGCTTCCGGAGCTAACGCGTTAAGTCGACCGCCTGGGGAGTACGGCCGCAAGGTTAAAACTCAAATGAATTGACGGGGGCCCGCACAAGCGGTGGAGCATGTGGTTTAATTCGATGCAACGCGAAGAACCTTACCTACTCTTGACATCCACGGAATTCGGCAGAGATGCCTTAGTGCCTTCGGGAACCGTGAGCCAGGTGCTGCATGGCTGTCGTCAGCTCGTG
+
CCCCCGGGGGGGGGGGGGGGGGGGGGGGGGGGGGGGGGGGGGGGEGGGGGGGGGGGGGGGGGGGGGGGGGGGGGFFGGGGGGGGGGGGGGGGGGGGGGGFGGGGFGGGGGGGGGGFGGGGGGGGGGEEGGGFF>FGFGGFGGGGGGGC9DEFGGGGGGGFGGGGGGGGGFEGGGFGFFGGGCFGG@FEDGFFGGGGGGGGGGGGGGGGFFCGGGFGGGG7:FFGGGGGGGGGGGFGGGGGG*;EGGGGGGCFCFGGGGGGCGGGGGG*;C+;C8886?E+<FFGGG?8FGGGF8ECCGDG5
@M01751:259:000000000-C669V:1:1102:17291:10728 1:N:0:AGAGTC
CTACGGAAACAGGATTAGATACCCTGGTAGTCCACGCCGTAAACGATGTCGACTTGGAGGTTGTTCCCTTGAGGAGTGGCTTCCGGAGCTAACGCGTTAAGTCGACCGCCTGGGGAGTACGGCCGCAAGGTTAAAACTCAAATGAATTGACGGGGGCCCGCACAAGCGGTGGAGCATGTGGTTTAATTCGATGCAACGCGAAGAACCTTACCTACTCTTGACATCCAGAGAACTTTCCAGAGATGGATTGGTGCCTTCGGGAACTCTGAGACAGGTGCTGCATGGCTGTCGTCAGCTCGTG
+
CCCCCGGGGGGGGGGGGGGGGG8FCGGGGGGGGGGGGGGGGGGGGGGGGGGGGGGGGGGGGGGGGGGGGGGGGGGGGGGGGGDGGDGGGGGGGGGGGGGGCFGGGGGGGGGGGGGGGGGGGGGFGGGGGGFGGGGGGGGGGGGGGGGGGGGGGGGGGGGGGGGGGGGGGGEGGGGGGGGGGGGGGGGGGGGGFGGCGGGEGDGGGGGGGGFFF76@CFGCFFGGGGGGGGFFGGGGFGGGFF6FFG;CCFGGGFCFGGCDGGGGGGGGGGGGGGGGFGCFGFECCFDEFDGGGGCCDFCE5
@M01751:259:000000000-C669V:1:1102:15339:10795 1:N:0:AGAGTC
TCGAAGAACGTCATCCCCACCTTCCTCCGGTTTATCACCGGCAGTCTCCTTTGAGTTCCCGACCGAATCGCTGGCAACAAAGGATAAGGGTTGCGCTCGTTGCGGGACTTAACCCAACATTTCACAACACGAGCTGACGACAGCCATGCAGCACCTGTCTCACGGTTCCCGAAGGCACTAAGGCATCTCTGCCGAATTCCGTGGATGTCAAGAGTAGGTAAGGTTCTTCGCGTTGCATCGAATTAAACCACATGCTCCCCCGCTTGTGCGGGCCCCCGTCAATTCATTTGAGTTTTAACCT
+
CCCCCGGGGGGGGGGFGGGGGGGGGGFGGDGDEGGGGGGGEGGGGGGGGGGGGGFGGGGGGGGGGF@CFFGGFFGFGGGGGGGGGGAF9FFGDGGGG@FGGGGGGGGGGGGGGGGGGGGGGGGGGGGGGGGGDGGEGGGGGGDGGGGFGG<FFFGGGGGFGFFFGFGGFFCGGGCCAFFFDECCFGGCGGCFGG>FEGGGGCGGEF?FGGGC9FFCFEGGGCFGGFGGGF8>EGEEG?FCEFGFG9C7C>GGGC?++<**2*:>E>C6CEGEE8CEECGG58<<C?FFG?+;9F@@C7+:0
@M01751:259:000000000-C669V:1:1102:14952:10880 1:N:0:AGAGTC
CTACGGAAACAGGATTAGATACCCTGGTAGTCCACGCCCTAAACGATGATAACTCGATGTTAGCGATATACAGTTAGCGTCTTAGCGAAAGCGTTAAGTTATCCACCTGGGGAGTACGCCCGCAAGGGTGAAACTCAAAGGAATTGACGGGGGCCCGCACAAGCGGTGGAGCATGTGGTTTAATTCGAAGCAACGCGCAGAACCTTACCAGCTCTTGACATTCGGGGTATGGTCATTGGAGACGATGACCTTCAGTTCGGCTGGCCCTAGAACAGGTGCTGCATGGCTGTCGTCAGCTCGT
+
CCCCCGGGGGGGGGGGGGGGGGGGGGGGGGGGGGGGGGGGGGGGGGGGGGGGGGGGGGGGGGGGGGGGGGGGGGGGGGGGGGGGGGGGGGGGGGGGDFGGGGGGGGGGGGGGGGGGGGGGGGGGGGGGGGGGGGFGGGGGGGGGGGGGGGGGGGGGGGGGGGGGGGFGGFGGGGGGGGGGGGGGGGGGFGGGGGGGGGGEGGGFGGGGGGGGGGGGGGGGGGGGGGGGGGGGGGGGGGGGGGGEEEGGGFGGGGGGGCEEGGGGEFCDGGGGGGGGGFGCGGGCGFGGGGGEGGGDGGGG:
@M01751:259:000000000-C669V:1:1102:21532:10893 1:N:0:AGAGTC
TCGAAGAACGTCATCCCCACCTTCCTCGCGGCTTATCACCGGCAGTCTTCCTAGAGTGCCCAACTGAATGATGGCAACTAAGGACGTGGGTTGCGCTCGTTGCGGGACTTAACCCAACATCTCACGACACGAGCTGACGACAGCCATGCAGCACCTGTGTGCACGCCTCCGAAGAGGATCCCCGATCTCTCGAGGTAACATGCCATGTCAAGGGATGGTAAGGTTCTGCGCGTTGCTTCGAATTAAACCACATGCTCCACCGCTTGTGCGGGCCCCCGTCAATTCCTTTGAGTTTTAATCT
+
CC@CCGGFGGGGDGD<EEF@7FAEEAF7B@GG7+CEEF9;FGGC@6CC,@F,CCFGE<C<@CFGFFGC9FFFEEGFFGDEFGGGGEFEGGEGEGG7>FFCFGDDE@=:EGGGFGGGG@DBF,CF9>>FGCFEG>+B=CEGGGG?@@FFGFFFGDFDFACE:;CFCF*<1DCECCEFFGFGECFBF:<2?FFEGGGB2<CCCFCCC<BB<CF<<EG88@<CGGG9<EFG?ECE?EG8<C?CFGGGCECGFF>FGCFGC?FF6EC*;;FF:CGGGEGGDG=8C?FF?FC@9F9*020+3AFGG
@M01751:259:000000000-C669V:1:1102:2009:11226 1:N:0:AGAGTC
TCGAAGAACGTCATCCCCACCTTCCTCTCCGTTTGCACGGGCAGTCTGTTTAGAGTCCCCATCATTACATGCTGGCAACTAAACATAGGGGTTGCGCTCGTTGCGGGACTTAACCCAACACCTCACGGCACGAGCTGACGACAGCCATGCAGCACCTAGTTTCCTGTCCCGAAGGACTGATCTATCTCTAGATCATTCAGTAACTTTCAAGCCCGGGTAAGGTTCCTCGCGTATCATCGAATTAAACCACATGATCCTCCGCTTGTGCGGGCCCCCGTCAATTCCTTTGAGTTTCACCATT
+
B-ACCCFGGGFGGGGF@GGCFGCGG9@FECF<<E,CFFGGGDGGGFACEFGFFFGFGCFEEAFGFCEFDFA,,@FG<FDFGGDFGCG<FGGGGGGGG@CGEGGDDEGEGCFGF9<B@FCF7:BFGF<?:CE:FEFGGGGFGGD>=F?DFFFCFFGGFG@,@,@<FFG@@EEC7FEGCG7BFFGF9<,@,<>B9F,;@BAFCC@9FGGGG?F97<FED145<FFEGFGGGGDG7*4<::<CF6EFGG?G>>FA6++2:?CFGEC8**+3**2C*:888:**/20<++@?+9CG?F7CCF+<+
@M01751:259:000000000-C669V:1:1102:9394:11368 1:N:0:AGAGTC
CTACGGAAACAGGATTAGATACCCTGGTAGTCCACGCCGTAAACGATGATAACTAGCTGTCCGGGGACTTGGTCTTTGGGTGGCGCAGCTAACGCATTAAGTTATCCGCCTGGGGAGTACGGCCGCAAGGTTAAAACTCAAATGAATTGACGGGGGCCTGCACAAGCGGTGGAGCATGTGGTTTAATTCGAAGCAACGCGCAGAACCTTACCAGCGTTTGACATGGTAGGACGGCTTCCAGAGATGGATTCCTTCCCTTCGGGGACCTACACACAGGTGCTGCATGGCTGTCGTCAGCTCG
+
CCCCCGGGGGGGFGGGGGGGGGGGGGGGGGGGGGGGGGGGGGGGGGGGGFGGGGGGGGGGGGGGGGEGGGGGGGGGGGGGGGGGDGEDGGGGCFGGGGGGGGGGFFGGGEGGGGGGGGGGGGGGGGGGGGGGGGGGGGGGGFGGGGGGGGGGGGGGGGGGGDFGGGGGGGGG@FGGGG@EFFGGGGGGGGGGGGGGGGGGGGGGGGGGGGGGGGGGGGGGGGGGGGGGGGGGGGGGGGGGGFFFGGGGGGGGGGGGGGGGGGGGGGGGFGGGFGGG5FACGGGGCFGFFGGGFGGGGGFF5
@M01751:259:000000000-C669V:1:1102:9757:11410 1:N:0:AGAGTC
CTACGGAAACAGGATTAGATACCCTGGTAGTCCACGCCGTAAACGATGTCGATTTGGAGGCTGTGTCCTTGAGACGTGGCTTCCGGAGCTAACGAGTTAAATCGACCGCCTGGGGAGTACGTCCGCAAGGTTAAAACTCAAATGAATTGACGGGGGCCCGCACAAGCGGTGGAGCATGTGGTTTAATTCGATGCAACGCGAAGAACATTACCTGGCCTTGACATCCAGAGAACTTAGCAGAGATGCTTTGGTGCCTTCGGGAACTCTGAGACAGGTTCTGCATGGCTGTCGTCAGCTCGTG
+
CCCCC;BFECCC@C@FCFFGGDA,<CFGDAFF<CFCEFE@EGCFGEFGF@EFCFDGG8C7@,9C,<CCEF<,,F@CG@7FGF8DGGGEE,CC<B,8BFCGG9,:CC=@++CFGGGGGGGDE?84@>>>FC5,FBFFFGGGFGGGGF9@DDAFEDFFCFGGFG7FGGGGG<F:FCFFCCFGFCC7CFFGGGGCC::C:CF*<C>EG**3++A+3<;C8CFCG+C@9*0<:*A:<CFC<9CCGFD+3<9<CG6EE9CEF+;>?5E>C<C?CC:CC*;E+0AFF7:CFF6E8FFFFG=+<<C:7
@M01751:259:000000000-C669V:1:1102:17186:11443 1:N:0:AGAGTC
CTACGGAAACCGGATTAGATACCCTGGTAGTCCACGCCGTAAACGATGAATGCCAGACGTCGGCAAGCATGCTTGTCGGTGTCACACCTAACGGATTAAGCATTCCGCCTGGGGAGTACGGTCGCAAGATTAAAACTCAAAGGAATTGACGGGGGCCCGCACAAGCGGTGGAGCATGTGGTTTAATTCGAAGCAACGCGCAGAACCTTACCAACCCTTGACATGGCAGGACCGCTGGAGAGATTCAGCTTTCTCGTAAGAGACCTGCACACAGGTGCTGCATGGCTGTCGTCAGCTCGTGT
+
CCCCCGGGGGGGGGGGGGGGGGGGGGGGGGGFGGGGGGGGGGGGGGGGGGGGGGGGGGGGGGGGGGGGGGGGGGGGGGGGGGGGGGGGGGGGGGGGGGGGGGGGGGGGGGGGGGGGGGGGGGGGGGGGGGGGGGGDFGGGGGGGGGGGGGGGGGGGGGGGDGGFFGGGFGGGGGGGGGGGFGGGGGGGGGGGGGGGGGGGGGGGGGGGGGGGGGGGGGGGGGGGGGGGGGGGGGGGGGDFGG99<EFFFG7CFGG5CGGGGGGGGGGCFGGGGGGGGGGGGGFCGGGCFGGGGGGGGGC5:
@M01751:259:000000000-C669V:1:1102:3445:11464 1:N:0:AGAGTC
TCGAAGAACGTCATCCCCACCTTCCTCCGACTTATCATCGGCAGTTTCCATAGAGTGCCCAACTGAATGCTGGCAACTAGGGACGTGGGTTGCGCTCGTTGCCGGACTTAACCGAACATCTCACGACACGAGCTGACGACAGCCATGCAGCACCTGTGTGCAGGTCTCTTACGAGAAAGCTGAATCTCTCCAGCGGTCCTGCCATGTCAAGGGTTGGTAAGGTTCTGCGCGTTGCTTCGAATTAAACCACATGCTCCACCGCTTGTGCGGGCCCCCGTCAATTCCTTTGAGTTTTAGCCTT
+
CCCCCGGGGGGGGGGGGGGGGGGGGGGGGGGGGGGGGGGGGGGGGGGGGGGGFGGGFGGGGGGG?FGGGGGDEFFGGGGGGGGGGGGGGGGGGGGGGGGGGGGGGGGGGGGGGEGGGGGGCF9FGEGGGDDFECFGFDGGGGGGGGGG@FFDGGEFGFFFGGGFGGGGGGEFGGGGGGGGGGGGFGGGFGGFFFGGGGGGAFGGG@CFCGFGGGGGDGGFGGGFGGGC1<CGG>CGFG>FFGGGGGGGGGGGCEGGGEFGEGCE8ECGGEGEEGGDG5CCE9CG?FC79+*<CCFCF?FGG
@M01751:259:000000000-C669V:1:1102:11050:11590 1:N:0:AGAGTC
TCGAAGAACGTCATCCCCACCTTCCTCCGGTTTGTCACCGGCAGTCTCCTTAGAGTGCCCACCATAACGTGCTGGTAACTAAGGACAAGGGTTGCGCTCGTTACGGGACTTAACCCAACATTTCACAACACGAGCTGACGACAGCCATGCAGCACCTGTCTCACGGTTCCCGAAGGCACTGAGGCATCTCTGCCAGATTCCGTGGATGTCAAGAGTAGGTAAGGTTCTTCGCGTTGCATCGAATTAAACCACATGCTCCACCGCTTGTGCGGGCCCCCGTCAATTCATTTGAGTTTTAACC
+
CCCCCGGGGGGGGGGGGGGGGGGGGGGGGGGGGGGGGGGGGGGGGGGGGGGGGGGGGGGGGGGGGGGGGGGFFGGGGGGGGGGFGGGGGGGGGGGGGCFGGFGGGGGEGGGGGGGGGGGGGFGFGGGFEGGGGEGGFGGFFGGGGGGGGGGGGGGGGGGGGGGGGGGGGGGGGGGDCAFGGGG>@FGG@FF@FFGGCCFGFGGGEGGGGGGG@9:FFGFGGGGGGGGGGGGGGGGGGGGGGGFFFFGG?CCGGGFGGGGGGGGGEGGGFEGGGDDGGGGEEGCFC7FGGFD?FGFGGGFGC
@M01751:259:000000000-C669V:1:1102:17820:11663 1:N:0:AGAGTC
TCGAAGAACGTCATCCCCACCTTCCTCCGGTTTATCACCGGCAGTCTCCTTTGAGTTCCCGACCGAATCGCTGGCAACAAAGGATAAGGGTTGCGCTCGTTGCGGGACTTAACCCAACATTTCACAACACGAGCTGACGACAGCCATGCAGCACCTGTCTCACGGTTCCCGAAGGCACTAAGGCATCTCTGCCGAATTCCGTGGATGTCAAGAGTAGGTAAGGTTCTTCGCGTTGCATCGAATTAAACCACATGCTCCACCGCTTGTGCGGGCCCCCGTCAATTCATTTGAGTTTTAACCT
+
CCCCCGGGGEGGGGGGGGGGGGGGGGGGGGGGGGGGGGGGGGGGGGGGGGGGGGGGGGGGGGGGGC@BFGGGGGGGGGGGGGGGGGGGGGGGGGGGGGGGGGGGGGGGGGGGGGGGGGGGGGFGGGGGGGGGGGGGGGGGGGGGGGGGGGFGGGGGGGGGGFGGGGGGGGGGGGGGGGGGGGFGGGGGGGGGGG>FGGGGGGGGGGGGGGGFGGGGGGGGGGGGGGGGGGGGGGGGGGGGGGGGGGGGGGGGGFGGGGGGGDGGGGGGGEGGGGGEGEGGGGGGGGGGFC+AFGGGGECGF
@M01751:259:000000000-C669V:1:1102:2103:11688 1:N:0:AGAGTC
CTACGGAAACAGGATTAGATACCCTGGTAGTCCACGCCGTAAACGATGTCGACTTGGAGGTTGTTCCCTTGAGGAGTGGCTTCCGGAGCTAACGCGTTAAGTCGACCGCCTGGGGAGTACGGCCGCAAGGTTAAAACTCAAATGAATTGACGGGGGCCCGCACAAGCGGTGGAGCATGTGGTTTAATTCGATGCAACGCGAAGAACCTTACCTACTCTTGACATCCACGGAATCTGGCAGAGATGCCTCAGTGCCTTCGGGAACCGTGAGACAGGTGCTGCATGGCTGTCGTCAGCTCGTG
+
CCCCCGGGGGDCFGGGGGGGGFGGGFFFGGGFGGGGGGGGGGGGGGGGGGGGGGGGGGGGGGGGGGGFFGGGGGGGGGFGFGGGGGGGGFGCFGDGGFDGGGGGGGGGGGGGGGGGGGGGDGGGGFGGEGGGGGGGFEGGGGGGGGGFGGGGGGGGGGGGGGGGGGGGGFFEGGGGGGGGGEFGGGGGGFFFGGGGGGGGGGGGGFCGCFFGGGGGEFGGGGFGGGGGEGEEFGGGGGGGGGGGGGGGGGGGGGGGGFFDGGGGFGECGGGGGGGGGGGGGGGGGGGEGFFFGF5?CFEEE
@M01751:259:000000000-C669V:1:1102:7175:11795 1:N:0:AGAGTC
TCGAAGAACGTCATCCCCACCTTCCTCCGGTTTATCACCGGCAGTCTCCTTTGAGTTCCCGACCGAATCGCTGGCAACAAAGGATAAGGGTTGCGCTCGTTGCGGGACTTAACCCAACATTTCACAACACGAGCTGACGACAGCCATGCAGCACCTGTCTCACGGTTCCCGAAGGCACTAAGGCATCTCTGCCGAATTCCGTGGATGTCAAGAGTAGGTAAGGTTCTTCGCGTTGCATCGAATTAAACCACATGCTCCACCGCTTGTGCGGGCCCCCGTCAATTCATTTGAGTTTTAACCT
+
CCCCCGGGGGGGGGGGGGGGGGGGGGGGGGGGGGGGGGGGGGGGGGGGGGGGGGGGGGGGGGGEGC@FFGGGGGGGGGGGGGGGGGGGGGGGGGGGGGGGGGGGGGGGGGGGGGGGGGGGGGGGGGGEGGGGGGGGGGGGGGGGGGFCGGGGGGGGGGGGGFFGGGG@FFGGGGGGGGFGGFGGGFGACFFFGGGDGGGGGGG7FGGGGGGCGEGGGGGFGFGGGGGGF5CEEEECGF7>FGGGGGFEFGGGGGGCCE+@FEGGGGGFGD*8:8:EGGEGCEFGGFGC?7<@C7AC9?C3<
@M01751:259:000000000-C669V:1:1102:12722:11803 1:N:0:AGAGTC
CTACGGAAACCGGATTAGATACCCTGGTAGTCCACGCCGTAAACGATGAATGCCAGACGTCGGCAAGCATGCTTGTCGGTGTCACACCTAACGGATTAAGCATTCCGCCTGGGGAGTACGGTCGCAAGATTAAAACTCAAAGGAATTGACGGGGGCCTGCACAAGCGGTGGAGCATGTGGTTTAATTCGAAGCAACGCGCAGAACCTTACCAGCGTTTGACATGTCCGGACGATTCCCAGAGATGGGTCTCTTCCCTTCGGGGACTGGAACACAGGTGCTGCATGGCTGTCGTCAGCTCGT
+
CCCCCGGGGGGDGGGGGGGGGGGGGGGGGGGGGGGGGGGGGGGGGGGGGGGGGGGGGGGGGGGGGGGGGGGGGGGGGGGGGGGGGGGGGGGGGGGGGGGGGGGGGGGGGGGGGGGGGGGGGGGGGGGGGGGGGGGGGGFGGGGGGGGGGGGGGGGGGGGGGGGGFGGG:EGFGGGFFFGGFGGGGGGGGGGGGGGGGGGGGGGGGGGGFFGGGGGGGGEGGGGGGFCEGGGGGGGEECGGGGGGGGFGGGGGGGGGGGGGG>E:EFGGGGGGGGGGGFGGGGGFGGGCCGGFGGGEG?FG*
@M01751:259:000000000-C669V:1:1102:3637:11870 1:N:0:AGAGTC
CTACGGAAACAGGATTAGATACCCTGGTAGTCCACGCCGTAAACGATGTCGACTTGGAGGTTGTTCCCTTGAGGAGTGGCTTCCGGAGCTAACGCGTTAAGTCGACCGCCTGGGGAGTACGGCCGCAAGGTTAAAACTCAAATGAATTGACGGGGGCCCGCACAAGCGGTGGAGCATGTGGTTTAATTCGATGCAACGCGAAGAACCTTACCTACTCTTGACATCCAGCGAACTTTCCAGAGATGGATTGGTGCCTTCGGGAACGCTGAGACAGGTGCTGCATGGCTGTCGTCAGCTCGTG
+
CCCCCGGGGGFGGGGGGGGGGGGGCGGGGGGGGGGGGGGGGGGGGGGGGGGGGGEGGGGGGGGFGGGGGFGF@FGGGGGGGCFFD7FGGGFGGGGGGEGGFGGCFFC@FGGGGFGGGGGGGGGFGG7CCGCFGGGGGGGGGEF9BC9FGGGGGGDGDGGFGCFGGGGGDFGGGGCFFCFFC=CFGGGGEFCFFEGFGGGGGGGG+;8EG7<FF?ECEE79CFCFFFF6FGGGGGGG79FGCFGGFCCCGF@FGGGGGGGGEGECEE?*:CFGGGFGCEC?@:ACFGFGFEGGFGDGFC=EC
@M01751:259:000000000-C669V:1:1102:10304:11882 1:N:0:AGAGTC
TCGAAGAACGTCATCCCCACCTTCCTCCGGTTTATCACCGGCAGTCTCCTTTGAGTTCCCGGCATCACCCGCTGGCAACAAAGGATAAGGGTTGCGCTCGTTGCGGGACTTAACCCAACATTTCACAACACGAGCTGACGACAGCCATGCAGCACCTGTCTCAGAGTTCCCGAAGGCACCAAAGCATCTCTGCTAAGTTCTCTGGATGTCAAGGCCAGGTAAGGTTCTTCGCGTTGCATCGAATTAAACCACATGCTCCACCGCTTGTGCGGGCCCCCGTCAATTCATTTGAGTTTTAACC
+
CCCCCGGGGGGGGGGGGGGGGGGGGGGGGGGGGGGGGGGGGGGGGGFGGGGGGGGGGGGGGGGGGGGGGGGGGCFGGGGGGGGGGGGGGGGGGGGGDF>CCFGGEFEGGGGGGGGGGGGGGFFGGGGGGGGGGGGGGGGGGGGGGGCFGFGGGGGGGGGGGGGGGGGDFGGGEGGGGGGGGGGDGGGGGGGGGGGGGGGGGGGF?FGFGGGGGGGGCFGGGGCGFFFGGGGDGGGGGGGGGGFGGGCFGFFFGGDGGDFFGGCEEGFGGGGCEGEEEGGCCG5CCGGGGGGGGGFFGGF?0
@M01751:259:000000000-C669V:1:1102:19758:11894 1:N:0:AGAGTC
TCGAAGAACGTCATCCCCACCTTCCTCCGGTTTATCACCGGCAGTCTCATTAGAGTGCTCAACTGAATGTAGCAACTAATGACAAGGGTTGCGCTCGTTGCGGGACTTAACCCAACATCTCACGACACGAGCTGACGACAGCCATGCAGCACCTGTGTTACGGCTCTCTTTCGAGCACTGCCAAATCTCTTCGGCATTCCGTACATGTCAAGGGTAGGTAAGGTTTTTCGCGTTGCATCGAATTAATCCACATCATCCACCGCTTGTGCGGGTCCCCGTCAATTCCTTTGAGTTTTAGCCT
+
CCCCCGGGGGGGGGGGGGGGGGGGGGGGGGGGGGGGGGGGGGGGGGGGGGGGGGGGGGGGGGGGGGGGGGGGGFGGGGGGGGGGGGGGGGGGGGGGGGGGGGGGGGGGGGGGGGGGGGGGGGGGGGGGGGGGGGGGGGGGGGGGGGGGGGGGGGDFGGGGGGGGCFGGGGGGGGGGGGGGGGGGGGGGGGGGGGGGGFGGGFGGDGFGGGGGGGGGGGGGGGGGGGGGFDEEGGGGGGFEGGGGFGGGGGGGGGGGGGFGGGGGGGGFG8EGGGGGGDCEG8CCCGGGGGFGGFGGGCGGG
@M01751:259:000000000-C669V:1:1102:28428:11901 1:N:0:AGAGTC
CTACGGAAACAGGATTAGATACCCTGGTAGTCCACGCCGTAAACGATGTCGACTTGGAGGCTGTTCCCTTGAGGAGTGGCTTCCGGAGCTAACGCGTTAAGTCGACCTCCTGGGGAGTACGGCCGCCAGGTTAAAACTCAAATGAATTGACGGGGGCCCGAACAAGCGGTGGAGCATGTGGTTTAATTCGATGCAACGCGAAGAACCTTACCTACTCTTGACATCCAGAGAATTTAGAAGAGATGCTTTAGTGCCTTCGGGAACTCTGAGACAGGTGCTGCATGGCTGTCGTCAGCTCGTG
+
CCCCCGGGGGGGGGGDGFEFGGGGFCFFG@FFGGGD@DEGGGGGGGGGCDGGGGGG@ECEFEFFGGEFFGGGGGGGFFFGGGG8FGG7CFFGFG7FGGGG,<E=FCG+5=FFCDF+CFEGECFFCG::FDFFFGFFF<DED<FGCE9DCGDCE7F7F:FG*<>F,<BF7<FDFF,=:<?FDA*CF,B?<CFGGFCFGEG**85?EGGGDCC:AC69+<++3<9@<;F6::;:CCGCFC?+28;EG7+<7+<<CFF?F6/:CEEC8C?+++<+;:*C6<AEC<+08@8EE?G>F5CC++*2*
@M01751:259:000000000-C669V:1:1102:14518:11915 1:N:0:AGAGTC
CTACGGAAACCGGATTAGATACCCTGGTAGTCCACGCCGTAAACGATGTCGACTTGGAGGTTGTTCCCTTGAGGAGTGGCTTCCGGAGCTAACGCGTTAAGTCGACCGCCTGGGGAGTACGGCCGCAAGGTTAAAACTCAAATGAATTGACGGGGGCCCGCACAAGCGGTGGAGCATGTGGTTTAATTCGATGCAACGCGAAGAACCTTACCTACTCTTGACATCCACGGAATTCGGCAGAGATGCCTTAGTGCCTTCGGGAACCGTGAGACAGGTGCTGCATGGCTGTCGTCAGCTCGTG
+
CCCCCEGGGGGGGGGGGGGGFGFFGGGGGGGGGGFFGGGEEGGCGGGGGGGGGGGGGEFGGGGGGGCGFFGDGGGGGGGGFGEFGGGGGGGGFGGGGGGGGGGGGGGGGGGGGGGGGGGGGGGGGGGGGGGGGGGGGGGGGGGGGGCGFGGFGGGGGGGGGGGEGEFGEFGGGFGG9CCGGGCF:FGGF7FFFEGGGGGGEEEGGFGDGGGGGGGGGGGGGGFFFFFFGGGGGGGFGGGGGGGGGGGGGFGGGGGGGGGGGGDFGGGGG5CECFFGGDFGGGGGGGGDGFGG5CGF9<CE*
@M01751:259:000000000-C669V:1:1102:29108:12005 1:N:0:AGAGTC
TCGAAGAACGTCATCCCCACCTTCCTCCAGTTTATCACTGGCAGTCTCCTTTGAGTTCCCGGCCGAACCGCTGGCAACAAAGGATAAGGGTTGCGCTCGTTGCGGGACTTAACCCAACATTTCACAACACGAGCTGACGACAGCCATGCAGCACCTGTGTTACGGTTCTCTTTCGAGCACAACCAAATCTCTTCGGTCTTCCGTACATGTCACGGGGAGGTAAGGTTTTTCGCGTTGCATCGAATTAATCAACATCATCAACCGCTTGTGCGGGTCCCCGTCCATTCCTTTGAGTTTTAAT
+
CCCCCGGGGGGGGGFFFGGGGCFFFEFGGGFGGGGGGGGGGGGGFGF<FGGGGGGGFGGGGGGGGGGGGGEGGGGGGGGGGGGGCEFDCFGGGGGGEFFFCFGEGGGGGFGGGGGC7FFDFGGG9?EDGGGGEGGGFFGDG+C8DFFGFDFGGGF<FFGGGGGDEGGCFFGGGGCFDGFGGGGGFGFGB@;CGFDECCGGCCCF>@1?F<,<2<FG*1*=<FGFCCGGGGCG8*:EGGFFFE*;<8+C9C+<CEE8CCG++0;?CCGGGC@*5CC5@:CEA51C7<A+2CG7:8<:CFFFC
@M01751:259:000000000-C669V:1:1102:6067:12071 1:N:0:AGAGTC
TCGAAGAACGTCATCCCCACCTTCCTCCGGCTTATCACCGGCAGTCCCCCTAGAGTGCCCAACTTAAGGCTGGCAACTAGGGGCGAGGGTTGCGCTCGTTGCGGGACTTAACCCAACATCTCACGACACGAGCTGACGACAGCCATGCAGCACCTGTGTCCACGTCCCGAAGGAATGACCTCATCTCTGAGGACGTCGTGGCATGTCAAGGGCTGGTAAGGTTCTGCGCGTTGCTTCGAATTAAACCACATGCTCCACCGCTTGTGCGGGCCCCCGTCAATTCCTTTGAGTTTTAATCTTG
+
CCCCCGGGGGGGGGGGGGGGGGGG<FFGGGGGGGGGGGGGGGGGGGGGGGGFDFFGGGGGGGGGGGGGCFFGGGGGGGGGGGGG7FDGGGGGGGGGGGGGGGGGGDEGGGGGGGGGGGGGADFGGGGGGGGG>FGGGGGGGEGGGGGG:AFGGGGGGCGGFCFGGGGGCGEGGDFFG9EGFFGGECGGBCGFGGGGGGGGGGGGEG?EGDFGGGEEGGGGGFCFGF9EGGEGGGFGGGG6ACEC9C?FGCGGFGFGG>EGGGCEGGG5E>CG*:EDGE8EFFG+<AE9:@FFEC@CFFG:+
@M01751:259:000000000-C669V:1:1102:11054:12180 1:N:0:AGAGTC
CTACGGAAACAGGATTAGATACCCTGGTAGTCCACGCCGTAAACGATGTCGACTTGGAGGTTGTTCCCTTGAGGAGTGGCTTCCGGAGCTAACGCGTTAAGTCGACCGCCTGGGGAGTACGGTCGCAAGATTAAAACTCAAAGGAATTGACGGGGACCCGCACAAGCGGTGGATGATGTGGATTAATTCGATGCAACGCGAAAAACCTTACCTACCCTTGACATCCACGGAATTCGGCAGAGATGCCTTAGTGCCTTCGGGAACCGTGAGACAGGTGCTGCATGGCTGTCGTCAGCTCGTG
+
CCCCCGGGCGGFDGGGGGGGGGGGFGGGGGGGGGGDGGGGGGGGGGGGGGGGGCGGGGGGGGGGGGGGGGFGGGGGGGGGGGGDGGGGGGGGFGGGGGEGGFGGGGGGGGGGGGGGGGGGGG?=FFGGGFGGGFFGDDGGCFGFGGGGGGGGGGGGGEGEGGGGGGGCF8<FF9FFFGGGGGFFEFFDGDGGGGGGFGGGCFCCGGG6@@FFFFGGGGGGGGGGGFCFGGGGGGFGGGEEGGGGGGGGFGGGC9@FFGGGGGGGFGE5FEGFGE5FCCFGGCFF@CFCGG5CCDEFGGGGC
@M01751:259:000000000-C669V:1:1102:18913:12234 1:N:0:AGAGTC
TCGAAGAACGTCATCCCCACCTTCCTCGCGGCTTATCACCGGCAGTCTCCCTAGAGTGCCCAACTGAATGATGGCAACTAAGGACGTGGGTTGCGCTCGTTGCGGGACTTAACCCAACATTTCACAACACGAGCTGACGACAGCCATGCAGCACCTGTCTCACGGTTCCCGAAGGCACTGAGGCATCTCTGCCAAATTCCGTGGATGTCAAGAGTAGGTAAGGTTCTTCGCGTTGCATCGAATTAAACCACATGCTCCACCGGTTGTGTGGGCCCCCGTTAATTCATTTGAGTTTTAACCT
+
C@CCC>GFGCGGGGFFG<EFGGFG@CFFFGGGCGGGGFCGCEE@FGGA9FGGAFDF@FDFGGGGGFGAFGGFGGGGGFCFDFGFGGGC@+CFFFG>FEGF7BFEGGGGFG<F<FDCFDFFCDEDGGGGGDGDFGD@DGDG7<:FDFCACC,<D8F8>FGFGFFGG@@F<B:CG<<CGGGGGB@*=CFC9;F<CFFG97F<FECE1?A<F9F:CCC::FCFFGCFG?BCAF5CEGC;E99:EFFGC?9<FFCFEFF<+<+;C**::EEG6:5CG58ECEC**8<9+2:<+:9*+3C@9++9A
@M01751:259:000000000-C669V:1:1102:25112:12257 1:N:0:AGAGTC
TCGAAGAACGTCATCCCCACCTTCCTCTCCGTTTGCACGGGCAGTCTGTTTAGAGTCCCCATCATTACATGCTGGCAACTAAACATAGGGGTTGCGCTCGTTGCGGGACTTAACCCAACACCTCACGGCACGAGCTGACGACAGCCATGCAGCACCTAGTTTCCTGTCCCGAAGGACTGATCTATCTCTAGATCATTCAGTAACTTTCAAGCCCGGGTAAGGTTCCTCGCGTATCATCGAATTAAAACACATGCTCCTCCGCTTGTGCGGGCCCCCGTCAATTCCTTTGCGTTTCACTCTT
+
CCCCCGGGGGGGGGGGGGGGGGGGGGGGGGGGGGGGGGGGGGGGGGGGGGGGGGGGGGCGGGGGGGGGGFFGFGGGGGGGGGGGGGGGGGGGGGGGDCGGGGGGGG:FGGGGGGFGGGGGGGEGGFGGGDGGGFGGCCGC@FGGGGGFGGFGGGGGGGGGGGGGGGGGGGGGF@FFGFGGFGGG@;,@FFFF9BFG@GGGGGGGGGGFGGGGGGGGGGGGGGGGGGGGGGGGGGGGGC8ECGGFGG+<EFGGFGFGFGGGCEGGGF6CEEGGGGGEE*5*;C<CFGGGF+*:8?0++3<CF
@M01751:259:000000000-C669V:1:1102:14537:12322 1:N:0:AGAGTC
CTACGGAAACCGGATTAGATACCCTGGTAGTCCACGCCGTAAACGTTGGGCGCTAGATGTAGGGACCTTTCCACGGTTTCTGTGTCGTAGCTAACGCATTAAGCGCCCCGCCTGGGGAGTACGGCCGCAAGGCTAAAACTCAAAGGAATTGACGGGGGCCCGCACAAGCGGCGGAGCATGCGGATTAATTCGATGCAACGCGAAGAACCTTACCTACTCTTGACATCCACGGAATTCGGAAGAGATGCCTTAGTGCCTTCGGGAACTCTGAGACAGGTGCTGCATGGCTGTCGTCAGCTCG
+
CCCCCGDGGGGGDGGGGGGGGG<EFFGFGGGGGGGGGGGGGGGFGGGGGGGGGGGGGGFGGGGGFGCFGGGFGFGGGGGFFFFGGGGGFGGGGFGGGGGGGGGG:7FGGGGGGFGGGGGGGGCGEDGGGGGFFGFFCDGFGF,EFGFGGFFGGED7FGGGCFEGGGGG7BFE@8CGG>FGGGGGCCFGFDFGFCFDECCGDDGGDEFGGGFGGCGGEFFFGGGFFFD;FG5ECEGGGGG*:CACFGGGGCC@EGGGFGFGGGGDEDFFCCFCGGCGGG+@EFGGFFGFFGFGCEC=EGGG5
@M01751:259:000000000-C669V:1:1102:5195:12370 1:N:0:AGAGTC
CTACGGAAACAGGATTAGATACCCTGGTAGTCCACGCCGTAAACGATGTCGACTTGGAGGCTGTTCCCCTGAGGAGTGGCTTCCGGAGCTAACGCGTTAAGTCGACCGCCTGGGGAGTACGGCCGCAAGGTTAAAACTCAAATGAATTGACGGGGGCCCGCACAAGCGGTGGAGCATGTGGTTTAATTCGATGCAACGCGAAGAACCTTACCTGGCCTTGACATCCAGAGAACTTAGCAGAGATGCTTCGGTGCCTTCGGGAACTCTGAGACAGGTGCTGCATGGCTGTCGTCAGCTCGTG
+
CCCCCGGGGGGGGGGGGGGGGGGGGGGGGGGGGGGGGGGGGGGGGGGGGGGGGGGGGGGGGGGGGGGGGCFGCGGGGCFGFGGGGGGGDGGGGGGGGGGGFGGGGGGGGDGGGGDFGGGGGGCGGGGGGGGGGGGGGGGG8FFGGGGGFFGGGGGEGGGGGDGGGEFEGGDDFGGGCCGCFFFGGGGGFCFFGFFCFGGGGGGGGGEFGGGGGGGGGGGGGGGGGG6EC*@F6FGGGGGGGFGGFGGFG5CEGGGGGG>CE5CGFFGFGG79EFFGGGCF?8FGGGGGGGDGG*:ECGDEE
@M01751:259:000000000-C669V:1:1102:22254:12389 1:N:0:AGAGTC
CTACGGAAACAGGATTAGATACCCTGGTAGTCCACGCCCTAAACGATGATAACTCGATGTTAGCGATATACAGTTAGCGTCTTAGCGAAAGCGTTAAGTTATCCACCTGGGGAGTACGCCCGCAAGGGTGAAACTCAAAGGAATTGACGGGGGCCCGCACAAGCGGAGGAGCATGTGGTTTAATTCGATGATACGCGAGGAACCTTACCCGGGCTTGAAAGTTACTGAATGATCTAGAGATAGATCAGTCCTTCGGGACAGGAAACTAGGTGCTGCATGGCTGTCGTCAGCTCGTGCCGTG
+
CCCCCGGGGGGGFFGGGGFGGGGGGGGGGGGGGGGGGDGGGGGGDGGGFFFGGAEFGGGGGGCDFCAEFGGGGGFFGGGGGGGGGGFGECGGGGEE7FFFGGGEFGGGG8FECFGGFGDFGGGGGGGGFGGFFFGGGGGGGF<FGGGGGGGGGGGGGGGGGFDFCF:BFCFG@FGFCG,<CGGGGFGCFGC@GDGGGGGGF@EG@FCFGCEGG8C*CFGGGCCCCFGFGGGGGFGGGGGFFGGGEFFGGC6@CFGGG>E8FFFGGGGGGGGG6+<EFGGGDGGGC:@FF>C?@E5*A75/5
@M01751:259:000000000-C669V:1:1102:9784:12499 1:N:0:AGAGTC
TCGAAGAACGTCATCCCCACCTTCCTCCGGTTTGTCACCGGCAGTCTCCTTAGAGTGCCCACCATAACATGCTGGTAACTAAGGACAAGGGTTGCGCTCGTTACGGGACTTAACCCAACATCTCACGACACGAGCTGACGACAGCCATGCAGCACCTGTGTCAGAGTTCCCGAAGGCACCAATCCATCTCTGGAAAGTTCTCTGCATGTCAAGGCCTGGTAAGGTTCTTCGCGTTGCTTCGAATTAAACCACATGCTCCACCGCTTGTGCGGGCCCCCGTCAATTCATTTGAGTTTTAACC
+
CCCCCGGGGGGGGGGGGGGGGGGGGCGGEGGGGGGGGGDGEEECFFGGGG<FGGGGGGGDFFGGFFCFGGGGGGGGGGGGGGGGGGGGGGGGGGGGGGDDFGGGGGGGGGGGGGGGGGGGGGFGCEEFFGGGGGGGGGGGGGGGGGGGGGGFGGGGGGFFGGF9D<FGFGFEG:C:FGGFGGGFGGGGEFGGGGFG:CFGGGGGGFGGGFGGGFGGGGGGGGGGFGGGCC@F7FEGGGGGG7FGGC9EGF5EGGGGCGG?C*CEGGCC6CEGGD=8:CG8:;8A@FCCEFCCGCFCFFGGF
@M01751:259:000000000-C669V:1:1102:25484:12712 1:N:0:AGAGTC
CTACGGAAACCGGATTAGATACCCTGGTAGTCCACGCCGTAAACGATGTCGACTTGGAGGTTGTTCCCTTGAGGAGTGGCTTCCGGAGCTAACGCGTTAAGTCGACCGCCTGGGGAGTACGGCCGCAAGGTTAAAACTCAAATGAATTGACGGGGGCCCGCACAAGCGGTGGAGCATGTGGTTTAATTCGATGCAACGCGAAGAACCTTACCTACTCTTGACATCCAGCGAACTTTCCAGAGATGGATTGGTGCCTTCGGGAACGCTGAGACAGGTGCTGCATGGCTGTCGTCAGCTCGTG
+
CCCCCGGGGGGGGGGGGGGGGGGGGGGGGGGGGGGGGGGGGGGGGGGGGGGGGGGGGGGGGGGGGGGGGGGGGGCFGGGGGGGGGGGGGGGGGGGGGGGGGGGGGGGGGGGGGGGGGGGGGGGGGGGGGGGGGGGGGGGGGGGGGGGGGF>FGGGGGGGGGDEFCGGGGGDGGDDFCCGGGGGGGFGGGFGGGGGGGGGGGGGGGGGGGGGGGDGGGGGDGGGGGGGGGGGGGGGFFFFFCEFGGG6AFGFFGFCGGGFEG5EGGGD8EGGF@FCCFGGGGGGGGGGGGFCFG>EFCF7=:
@M01751:259:000000000-C669V:1:1102:8510:12765 1:N:0:AGAGTC
TCGAAGAACGTCATCCCCACCTTCCTCCGGTTTATCACCGGCAGTCTCCTTTGAGTTCCCGACCGAATCGCTGGCAACAAAGGATAAGGGTTGCGCTCGTTGCGGGACTTAACCCAACATTTCACAACACGAGCTGACGACAGCCATGCAGCACCTGTCTCACGGTTCCCGAAGGCACTAAGGCATCTCTGCCGAATTCCGTGGATGTCAAGAGTAGGTAAGGTTCTTCGCGTTGCATCGAATTAAACCACATGCTCCACCGCTTGTGCAGGCCCCCGTCAATTCCTTTGAGTTTTAATCT
+
CCCCCGGGGGGGGGGFGDFGGGGGGGGGGGGGGGGGGGGGGGGGGGGGGGFGGGGFGGGGGGGGG@@@FGGGGDGGGGGGGGGGGGGGGGGGDGGGCFGGGGGGGGGGGGFGFGFGGGGGAGGGGGGGGGGGGGGGGGGGGGGFGGGGGGGGFFGGGGGGGGGD7>FDGFGGE7CFGGGGGGFCFGGC;FGGGGGGEFGF?BFGGGGG>:<<A:<CBF<CFGGGGFGGFGGCEGEEGGGEGGCGGF?FFGGGFFGGGGG>FGGGGGGG979;:C=?CECG5CFGFGGGFGDE<?EGGFC9<
@M01751:259:000000000-C669V:1:1102:18506:12824 1:N:0:AGAGTC
TCGAAGAACGTCATCCCCACCTTCCTCCGGTTTATCACCGGCAGTCTCCTTTGAGTTCCCGACCGAATCGCTGGCAACAAAGGATAAGGGTTGTGCTCGTTGCGGGACTTAACCCAACATTTCACAACACGAGCTGACGACAGCCATGCAGCACCTGTCTCACGGTTCCCGAAGGCACTAAGGCATCTCTGCCGAATTCCGTGGATGTCAAGAGTAGGTAAGGTTCTTCGCGTTGCATCGAATTAAACCACATGCTCCACCGCTTGTGCGGGCCCCCGTCAATTCATTTGAGTTTTAACCT
+
CCCCCGGGGGGGGGGGGGGGGGGGGGGGGGGGGGGGGGGGGGGGGGFGGGGGGGGGGGGGGGGGGGGGGGGGGGGGGGGGGGGGGGGGGGGGGGGGGGGGGGGGGGGGGGGGGGGGGGGGGGCFGGGGDGGGEGGGGGGGGGGGGDFGGGGGGGGGGGGGGGGGGGGGGGGGGGGGGGGGGGGGGGGGGGGGGGGGGGGGGGGGGGGGGGGG@CFFGGGGGGGGGGGGGGDEGGDGGGF>FGGGGFGGGGGGGGGGGFFGGGGGGGGGGGGGGGGECGGGGGGGGGGGGGCGGGGGGCFGG
@M01751:259:000000000-C669V:1:1102:7839:12841 1:N:0:AGAGTC
TCGAAGAACGTCATCCCCACCTTCCTCGCGGCTTATCACCGGCAGTCTCCCTAGAGTGCCCAACTGAATGATGGCAACTAAGGACGTGGGTTGCGCTCGTTGCGGGACTTAACCCAACATTTCACAACACGAGCTGACGACAGCCATGCAGCACCTGTCTCAGAGTTCCCGAAGGCACCAAAGCATCTCTGCTAAGTTCTCTGGATGTCAAGAGTAGGTAAGGTTCTTCGCGTTGCATCGAATTAAACCACATGCTCCACCGCTTGTGCGGGCCCCCGTCAATTCATTTGAGTTTTAACCT
+
CCCCCGGGGGGGGGGGGGGGGGGGGGGGGGGGGGGGGGGGGGGGGGGGGGGGGGGGGGGGGGGGGGGGGGGGGGGGGGGGGGGGGGGGGGGGGGGGGGGGGGGGGGEGGGFGGGGGGGGGGGGGGGGGGGGGGGGGGGGGGGGGGGGGGGGGGGGGGGGGGGFGFGGGGGGCFGGGGFGGGFGGGGGGGGGGFGGCGGGFGGGGFGGGGGGDFGGGGDEGGGGGGGGGFDEDGEEC6<CEGGGGGGGGGGCFGGGCFF@FGCGEGGGFDGGDGD=CGD??CEG?FGGGGFCGGFGGGGGFE
@M01751:259:000000000-C669V:1:1102:10238:12843 1:N:0:AGAGTC
TCGAAGAACGTCATCCCCACCTTCCTCCGGCTTATCACCGGCGGTTCCTTTAGAGTACCCAACTAAATGATGGTAACTAAAGGCGAGGGTTGCGCTCGTTGCGGGACTTAACCCAACATTTCACAACACGAGCTGACGACAGCCATGCAGCACCTGTCTCAGAGTTCCCGAAGGCACCAAAGCATCTCTGCTAAGTTCTCTGGATGTCAAGAGTAGGTAAGGTTCTTCGCGTTGCATCGAATTAAACCACATGCTCCCCCGCTTGTGCGGGCCCCCGTCACTTCATTTGAGTTTTAACCTT
+
CCCCCGGGGEGG;FGGGGGDGCGGGFFFGGGGEGGGGGEFG:CCCFEGEFFFGGGF,EEGGGGGGGFFGDFFGGDFFFFFEGDGGGGGGE@+E+@FBEFC,CFGD:FGGGF9FFGGG@DD<FFEGGGGGCEEFEGFGDDEEEEFBFGCGFDFDF8@F:BFDC@:C@DCCFGEE:CA:CFF7FGFCF,2<<FCCGDGFG?FGG?@FGGGGGGDG:FFFGGGGFGFCFGFG>*?EGGGGCCF68>EFGEGGGG69FFE+*2:*C:;F@?:8CEC8CGGGGEE*<@FCF7AE?=CCGG:FC9CF
@M01751:259:000000000-C669V:1:1102:13150:12930 1:N:0:AGAGTC
CTACGGAAACAGGATTAGATACCCTGGTAGTCCACGCCGTAAACGATGTCGACTTGGAGGTTGTTCCCTTGAGGAGTGGCTTCCGGAGCTAACGCGTTAAGTCGACCGCCTGGGGAGTACGGCCGCAAGGTTAAAACTCAAATGAATTGACGGGGGCCCGCACAAGCGGTGGAGCATGTGGTTTAATTCGATGCAACGCGAAGAACCTTACCTACTCTTGACATCCACGGAATTCGGCAGAGATGCCTTAGTGCCTTCGGGAACCGTGAGACAGGTGCTGCATGGCTGTCGTCAGCTCGTG
+
CCCCCGGGGGGGGGGGGGGGGGGGGGGGGGGGGGGGGGGGGGGGGGGGGGGGGGGGGGGGGGGGGGGGGGGGGGGGGGGGGGGGGGGGGGGGGGGGGGGGGGGGGGGGGGGGGGGGGGGGGGGGDGGGGGGGGGGGGGGGGGGGGGGGFGGGGGGGGGGGGGGGGGGGGGGGGFGGGGGGGFFGGGGGGGGGGGGGGGGGGECCCFGGGGGGGGFEGGGCGGGGGGCCEEG8CFFGDEGGGGGGGGGGFFCCEFGGGGFGGDGGGC?E=>@CFFCFGGGGGGCCGGGEGGCE5@GG++:CC
@M01751:259:000000000-C669V:1:1102:16038:12940 1:N:0:AGAGTC
CTACGGAAACAGGATTAGATACCCTGGTAGTCCACGCCCTGAACGATGTCTACTAGTTGTCGGGTTTTAATTAACTTGGTAACGCAGCTAACGCGTGAAGTAGACCGCCTGGGGAGTACGGTCGCAAGATTAAAACTCAAAGGAATTGACGGGGACCCGCACAAGCGGTGGATGATGTGGATTAATTCGATGCAACGCGAAAAACCTTACCTACCCTTGACATGTACGGAAGACCGAAGAGATTTGGTTGTGCTCGAAAGAGAACCGTAACACAGGTGCTGCATGGCTGTCGTCAGCTCGT
+
CCCCCGGGGGGGGGGGGGGGGGGGGGGGGGGGGGGGGGGG8FGGGGGGGGGGGGGGGGGGGGGGGGEGGFFGGGGGGGGGGGGGGGGGGGGGGGGGGGGGGGGFGGGGGGGGGGGEGGGGGGGGGGGGCGGGGGGGGGGGGGGGGGGFGGGGGGGGGGGGGGGGGGEGGGGGGGGGGGGGGFFGGGGGGGGFGGGGGGGGGGCEGGGCCFGGGGGGGGCFGFGGGFGGGGGGGGGGGGGDEFEGGGGGGGGGFGFCGFGGGGEFGGGGEEEEG>FEGFGGFGGGGGGGGGGGGGGDGGFG7
@M01751:259:000000000-C669V:1:1102:4331:12970 1:N:0:AGAGTC
TCGAAGAACGTCATCCCCACCTTCCTCGCGGCTTATCACCGGCAGTCTCCCTAGAGTGCCCAACTGAATGATGGCAACTAAGGACGTGGGTTGCGCTCGTTGCGGGACTTAACCCAACATCTCACGACACGAGCTGACGACAGCCATGCAGCACCTGTGTGCACGCCTCCGAAGAGGATCCCCGATCTCTCGAGGTAACATGCCATGTCAAGGGATGGTAAGGTTCTGCGCGTTGCTTCGAATTAAACCACATGCTCCACCGCTTGTGCGGGCCCCCGTCAATTCCTTTGAGTTTTAATCT
+
CCCCCGGGGGGGGGGGGGGGGGGGGFGGGGGGGGGGGGGGGGGGGGGGGGGGGGGGGGGGGGGGGGGGGGGGGGGGGGGGGGGGGGGGGGGGGGGGGGGGFDGDFGGGGGGGGGGGGGGGGFGGGGGGGGGGGGGGGGGGGGGGGGGGFGCFGGGGGGCGFGEGGGG@FGGGDC7FEGGGGGGGGGGGGGGGG>FECFGFGCFGFGGGGGGGGCFGECEG7<62A@CGGGDEEGEEEGFCDGGGFGF9EFFDC6C+C<@FGEGDD5EC9CE>C:EGGE*CEGG<9CFFG+<8:EFFFGF+<
@M01751:259:000000000-C669V:1:1102:9208:13057 1:N:0:AGAGTC
TCGAAGAACGTCATCCCCACCTTCCTCGCGGCTTATCACCGGCAGTCTCCCTAGAGTGCCCAACTGAATGATGGCAACTAAGGACGTGGGTTGCGCTCGTTGCGGGACTTAACCCAACATCTCACGACACGAGCTGACGACAGCCATGCAGCACCTGTGTTCGCGTCCCCGAAGGGAACCCCGGATCTCTCCGGATGGCACGACATGTCAAGGGATGGTAAGGTTCTGCGCGTTGCTTCGAATTAAACCACATGCTCCACCGCTTGTGCGGGCCCCCGTCAATTCATTTGAGTTTTAACCT
+
CCCCCGGGGGGGGGGGGGGGGGGGEGGGGGGGGEGGGGGGGGGGGGGGGGGGGGGGGGGGGGGGGFGGGGGGGFGGGGGGGFGGGGGCGGGGGGGGGGGGG@EGGGGGDGGGGGGGGGGGG9?FEFGGGGECFGGGGGGGGGGGGGG:FGFGGGGGGGGGGGFDEGGGGGDGGGGGGGCFGGGE@@:<CEGGGGGGGGGCF?EGEEGGGGFF?CFGGFEFGFGCF9CFG5CEGGGE?FGGGFFGGGGGFGGCCCGCEFGGG>*/8*;<EGGEGGDCGC5CGGGFCCFGGG7ECFGG?6FCC
@M01751:259:000000000-C669V:1:1102:14439:13112 1:N:0:AGAGTC
CTACGGAAACAGGATTAGATACCCTGGTAGTCCACGCCCTAAACGATGTCTACTAGTTGTCGGGTTTTAATTAACTTGGTAACGCAGCTAACGCGTGAAGTAGACCGCCTGGGGAGTACGGTCGCAAGATTAAAACTCAAAGGAATTGACGGGGACCCGCACAAGCGGTGGATGATGTGGATTAATTCGATGCAACGCGAAAAACCTTACCTACCCTTGACATGTACGGAAAGCCGAAGAGATTTGGTTGTGCTCGAAAGAGAACCGTAACACAGGTGCTGCATGGCTGTCGTCAGCTCGT
+
CCCCCGGGGGGGGGGGGGGGGGGGGGGGGGGEGFGGGGGGGGGGGGGGGGGGGGGGGGGGGGGGGGCFFGGGGGGGGGGGGGGGGGGGGGGGGGGGGGGGGGGGGFF7FGGGGGGGGGGGGGGGGGGGGGGGGGGGGGGGGGGGGGGGGGGGGGGGGGGGGGGGGGGGEFGGGGGGGGGGGGGGGGGGGGGGGGGGGGGGGGGGGGGGGGGGGGGGGGGGGGGGGFGFEEGGGGGGGCEEC:FGGGGGGGEEGGGGEGEEGFGGGGGGGGGGGGFGGGGGGGGGGGGGGGGGGGGGGGGG5
@M01751:259:000000000-C669V:1:1102:24684:13178 1:N:0:AGAGTC
TCGAAGAACGTCATCCCCACCTTCCTCCGGTTTATCACCGGCAGTATCCCATGAGTTCCCACCATTACGTGCTGGCAACATAGAACGAGGGTTGCGCTCGTTGCGGGACTTAACCCAACATCTCACGACACGAGCTGACGACAACCATGCACCACCTGTTCACCAGTGTCCAAAGAGTCCCGTATTTCTACGGTGTTCTGGTGTATGTCAAGCCTTGGTAAGGTTCTTCGCGTTGCATCGAATTAATCCGCATGCTCCGCCGCTTGTGCGGGTCCCCGTCAATTCCTTTGAGTTTTAGCCT
+
CCCCCGGFFEGGDFGFGGGGGGGGGGGGGGGGGGGDGGGGGGEGCFGGGGGGGCFGGGGGFEEGGGGGGFGGFFEGGGGGGFDGGGCFGDGFFGGGGDGCFGFGEGGCBGGGGGFGGGGGFCBFGFGCFGGECEGGG9D7>F:CGGGA9<BGFFFEFGGGC;CFGGC@FGG9<FGFGGFFCGCCEECFGCEF7CFCF@FFFGCC9FGGGGGGGGGFGF@EFGFFFFBFFGG7<<C8+2+1AFG>FCFGCEDEEEG73A;CE>CGCFG6@EGEGEG@CCEGGEDCCGGGGGCEGGGGCC9AF
@M01751:259:000000000-C669V:1:1102:7594:13209 1:N:0:AGAGTC
CTACGGAAACCGGATTAGATACCCTGGTAGTCCACGCCGTAAACGATGTCGACTTGGAGGTTGTTCCCTTGAGGAGTGGCTTCCGGAGCTAACGCGTTAAGTCGACCGCCTGGGGAGTACGGCCGCAAGGTTAAAACTCAAATGAATTGACGGGGGCCCGCACAAGCGGTGGAGCATGTGGTTTAATTCGATGCAACGCGAAGAACCTTACCTACTCTTGACATCCACGGAATTTGGCAGAGATGCCTCAGTGCCTTCGGGAACCGTGAGACAGGTGCTGCATGGCTGTCGTCAGCTCGTG
+
CCCCCGGGGGGGGGGGGGGGGGGGGGGGGGGGGGGGGGGGGGGGGGGGGGGGGGGGGGGGGGGGGGGGGGGGGGGGGGGGGGGGGGGGGGGGGGGGGGGGGGGGGGGGGGGGGGGGGGGGGGGGGGGGGGGGGGGGGGGGGGGGGGGGGGGGGGGGGGGGGGGGDFFGGFGGGGGGGGGGGGDFGGGFGGGGGGGGFGGGCEGGGGGGGGGGGGF6@EGFGGGGGGGFCEGGGGGGFGGGGGGGFFGGGGGGGFGGGGFCCEGCFGC>@CFGCCEG?EGFGGG7CA?ECCFFGGC@EFE//
@M01751:259:000000000-C669V:1:1102:14486:13228 1:N:0:AGAGTC
TCGAAGAACGTCATCCCCACCTTCCTCCGGTTTATCACCGGCAGTCTCCTTTGAGTTCCCGACCGAATCGCTGGCAACAAAGGATAAGGGTTGCGCTCGTTGCGGGACTTAACCCAACATTTCACAACACGAGCTGACGACAGCCATGCAGCACCTGTGTCTGAGTTCCCGAAGGCACCAATCCATCTCTGGAAAGTTCTCAGCATGTCAAGGCCAGGTAAGGTTCTTCGCGTTGCTTCGAATTAAACCACATGCTCCACCGCTTGTGCGGGCCCCCGTCAATTCATTTGAGTTTTAACCT
+
CCCCCGGGGGGGGGGGGGGGGGGGGGGGGGGGGGGGGGGGGGGGGGGGGGGGGGGGGGGGGGGGG8888CFFGGGGGGGGGGGGGGGGGGGGGGGGGGGGGGGGGGGGGGGGGGGGGGGGGGGGGGGGGGGGGGGGGGGGGGGGGGGGGGGGGGGGGGGFGGGGGFGGGGGDBEDGFGGGFGGGGGGGGGDFFGGGGGGGGGGGGGGGGGFECFGGGEFGFCGGGGGGGGGDEGGGGGGGGGGGGGGGGGGGGGGGGGGGGGGGGDGCFGGGEGGGGGGGGCFGGGGGGE7@FGGGGGG??
@M01751:259:000000000-C669V:1:1102:24318:13297 1:N:0:AGAGTC
CTACGGAAACAGGATTAGATACCCTGGTAGTCCACGCCGTAAACGATGAATGCTAGCTGTTGGGGTGCTTGCACCGCAGTAGCGCAGCTAACGCTTTAAGCATTCCGCCTGGGGAGTACGGTCGCAAGATTAAAACTCAAAGGAATTGACGGGGGCCCGCACAAGCGGTGGAGCATGTGGTTTAATTCGAAGCAACGCGAAGAACCTTACCTGGCCTTGACATGCTGAGAACTTTCCAGAGATGGATTGGTGCCTTCGGGAACTCAGACACAGGTGCTGCATGGCTGTCGTCAGCTCGTGT
+
CCCCCGGGEGGFFGGGGGGGGGGGGGGGGGGGGGGGGGGGGGGGGGGGCFGGFGGGGGGGGGGGGGGGGGGGFGGGGGGGGFGGGGGGGGGGGGGGGFFFGGGGFGGGGGGGGGEGGGGGGFGGDFGGGGGGGGGGCEGFGGGGFGCFGGGGGGGGGGGGCGG>FGGGGDFCFGFCGCFGCFGGCGGFGEGGGGGGGGGGGGGGGCCGFFGGGGFGGFGGGGGGGGGGGGGFGGGGGGGGG>?FGGGGCCFFFGGGCFCEGGGGGGGGGGG?FFGGGGFFGFEEGG8;:FGFCCEFFGGC:
@M01751:259:000000000-C669V:1:1102:15163:13370 1:N:0:AGAGTC
TCGAAGAACGTCATCCCCACCTTCCTCCGGTTTGTCACCGGCAGTCTCCTTAGAGTGCCCACCATAACGTGCTGGTAACTAAGGACAAGGGTTGCGCTCGTTACGGGACTTAACCCAACATCTCACGACACGAGCTGACGACAGCCATGCAGCACCTGTGTCTGAGTTCCCGAAGGCACCAATCCATCTCTGGAAAGTTCTCAGCATGTCAAGGCCAGGTAAGGTTCTTCGCGTTGCTTCGAATTAAACCACATGCTCCACCGCTTGTGCGGGCCCCCGTCAATTCATTTGAGTTTTAACC
+
CCCCCGGGGGGGGGGGGGGGGGGGGGGGGGGGGGGGGGGGGGGGGGGGGGGGGGGGGGGGGGGGGGGGGGGGGGGGGGGGGGGGGGGGGFGGGGGGGGGGGGGGGGGGGGGGGGGGGGGGGGGGGGGGGGGGGDGGGGGGGGGGGGGGFGGGGGGGGGGGGGGGGGGGGGGGGGGGGGGGAFFGGGFFDFGGGCDFGGGGGGFGGGGGGGGGFGGGGGGGGGGG9FGGFFFEFGGDGGGGGGGGGGGGGGGGGGFG?FGFGGEGGEGGDFGGGEGGGGGE8C?FGGGGGGFCFGG7C?FGG
@M01751:259:000000000-C669V:1:1102:10402:13492 1:N:0:AGAGTC
CTACGGAAACAGGATTAGATACCCTGGTAGTCCACGCCGTAAACGATGATAACTAGCTGTCCGGGGACATGGTCTTTGGGTGGCGCAGCTAACACATTAAGTTATCCGCCTGGGGAGTACGGTCGCAAGATTAAAACTCAAAGGAATTGACGGGGGCCCGCACAAGCGGTGGAGCATGTGGTTTAATTCGATGCAACGCGAAGAACCTTACCTACTCTTGACATCCACGGAATTCGGCAGAGATGCCTTAGTGCCTTCGGGAACCGTGAGACAGGTGCTGCATGGCTGTCGTCAGCTCGTG
+
CCCCCGGGGGGGGGGGGGGGGGGGGGGGGGGGGGGGGFGGGGGGGGGGGGGGGFGGGGGGGGGGGGGGGGGGGGGGGGGGGGDGGGGGGGGGGGGGGGGGGGGGGGGGGGGGGGGGGGGGGGGGGGGGGGGGGGGGGGGGGGGGGGGGGGGGGGGGGGGGGDEGGGGGGGGGGGGGGGGGGGGGGGGGGGGFGGGGGGGGGGGGGFGGGGGGGGGGGGGGGGGGG?FGGGGGGFGGGGGGGGGFGFGGGGGGGGGGGGGDGEGGGGGGGGGGGGCGGGGGGGFGGGC*EF=>FFGGGGGGC
@M01751:259:000000000-C669V:1:1102:14295:13496 1:N:0:AGAGTC
CTACGGAAACAGGATTAGATACCCTGGTAGTCCACGCCGTAAACGATGAGTGCTAGGTGTTGGGGGGTTTCCGCCCCTCAGTGCTGAAGCTAACGCATTAAGCACTCCGCCTGGGGAGTACGGCCGCAAGGCTGAAACTCAAAGGAATTGACGGGGACCCGCACAAGCGGTGGAGCATGTGGTTTAATTCGAAGCAACGCGAAGAACCTTACCAACTCTTGACATCCCATTGACCGCTTGAGAGATCAAGTTTTCCCTTCGGGGACAATGGTGACAGGTGGTGCATGGTTGTCGTCAGCTC
+
CCCCCGGGGGGGGGGGGGGGGGGGGGGGGGGGGGGGGGGGGGGGGGGGGGGGGGGGGGGGGGGGGGGGGGGGGGGGGGGGGGGGGGGGGGGFDFGGGGGGGGGGGGGGGGGGGGGGGGGGGGGGGGGDGGGGGGGGGGGGGGGGGGGGGGGGGGGGGGGGGGGGGGGGGGGGGFGGGGGGGGGGGGGGGGGGGGGGGGGGGGGGGGGGGGGGGGGGGGGGGGGGGFGGGGGGGGGGGGGGGGGGGGGGGGGGGGGGGGGGGDEGGGGGGGFGGGDGGGGGFECGGGGFFGGGDCFGGGGG6
@M01751:259:000000000-C669V:1:1102:11356:13547 1:N:0:AGAGTC
CTACGGAAACAGGATTAGATACCCTGGTAGTCCACGCCGTAAACGATGTCGACTTGGAGGTTGTTCCCTTGAGGAGTGGCTTCCGGAGCTAACGCGTTAAGTCGACCGCCTGGGGAGTACGGCCGCAAGGTTAAAACTCAAATGAATTGACGGGGGCCCGCACAAGCGGTGGAGCATGTGGTTTAATTCGATGCAACGCGAAGAACCTTACCTACTCTTGACATCCACGGAATTCGGCAGAGATGCCTTAGTGCCTTCGGGAACCGTGAGACAGGTGCTGCATGGCTGTCGTCAGCTCGTG
+
CCCCCGGGGGGGG@FFGDGFGFGGGGGGFGGGGFFGGGGGCGGGGGGGGFGGGEEGGGFGGGGGGGGGGGGGGGGGGGGGGGGGE@FGGGGGGGGGGGGGDGGGGEGEGDEEGGGDEGGGGGGGGGGGGGDFEGGAGGGGGGGGGGGFGGECGGGGGGGGGGGGGGGGGFGDGGGFDGGGGAFFGGGGGG:::<FGFFGGECGGGGCFGGGGGGGGGFCGGGCFCFCCEGGGFGGGGGGGEGFFCG@7CC9CFGGGGGGGGEEGGG8CC8FGGFFFFGGGGGCEC8*;8C=@EFCE:FEG7
@M01751:259:000000000-C669V:1:1102:26014:13603 1:N:0:AGAGTC
CTACGGAAACAGGATTAGATACCCTGGTAGTCCACGCCGTAAACGATGTCGACTTGGAGGTTGTTCCCTTGAGGAGTGGCTTCCGGAGCTAACGCGTTAAGTCGACCGCCTGGGGAGTACGGCCGCAAGGTTAAAACTCAAATGAATTGACGGGGGCCCGCACAAGCGGTGGAGCATGTGGTTTAATTCGATGCAACGCGAAGAACCTTACCTACTCTTGACATCCACGGAATTCGGCAGAGATGCCTTAGTGCCTTCGGGAACCGTGAGACAGGTGCTGCATGGCTGTCGTCAGCTCGTG
+
CCCCCGGGEGFGGEFFGGGGGGGGFGGGGGGGGGGGEGGGGGGGGGGGGGGGGGGGGGGGGGGGGGGGGGGAFGGGGGGGDGGGGGGCFG9EGGGGGDGGGGCEFFFGGGDGGGGGGGGGGGFGGGGGGGGGFFGFGGGGGGGGGGFGGGGGGGGEGCFEEGGGGFGGGFDEFFG:,?:<<F@FFGGCCGCEDGGGCFGGGDE5FF*;CG6FGGGGGCGFGF7CFGGGGGGGGGDGGGEEGGGGGGGCFGGFFGCFEECGGDGE5EGC@EGGGGDF8C:FGFFGGGC8@EF>FGGFG?=*7
@M01751:259:000000000-C669V:1:1102:5539:13682 1:N:0:AGAGTC
CTACGGAAACAGGATTAGATACCCTGGTAGTCCACGCCGTAAACTATGAGAGCTAGCCGTTGGATGGTTTACCATTCAGTGGCGCAGCTAACGCATTAAGCTCTCCGCCTGGGGAGTACGGTCGCAAGATTAAAACTCAAAGGAATTGACGGGGGCCCGCACAAGCGGTGGAGCATGTGGTTTAATTCGAAGCAACGCGAAGAACCTTACCAGCCCTTGACATGCCAAGACGACTTCCAGAGATGGATTTCTTTCCTTCGGGAACTTGGACACAGGTGCTGCATGGCTGTCGTCAGCTCGT
+
CCCCCGGGGGGGGGGGGGGGGGGGGGGGGGGGGGGGGGGGGGGGGGGGGFGGGGGGGGGGGGGGGGGGGGGGGGGGGGGGGGGGGGGGGGGGGGGGGFGGGGGGGGGGGGGGGGGGGGGGGGGGGGGGGGGGGGGGGGGGGGGGGGGGGGGGGGGGGGGGGGGGGGGGGGGGGGGGGGGGGGGGGGGGGGGGGGGGGGGGGGDGGFGGGGGGGFGGGFGGGGF6CFGG@EGGGGGGGFGGGGGGGGGGGGGGGGGGFCC:EGCECFF?F68::F5;EECFFFCCCGGG>FFGGC=E?CEG5
@M01751:259:000000000-C669V:1:1102:3101:13722 1:N:0:AGAGTC
TCGAAGAACGTCATCCCCACCTTCCTCCGGTTTATCACCGGCAGTCTCCCTAGAGTGCCCAACTGAATGCTGGCAACTAAGGATAGGGGTTGCGCTCGTTGCGGGACTTAACCCAACATCTCACGACACGAGCTGACGACAACCATGCACCACCTGTCACCATTGTCCCCGAAGGGAAAACTTGATCTCTCAAGCGGTCAATGGGATGTCAAGAGTTGGTAAGGTTCTTCGCGTTGCTTCGAATTAAACCAAATGCTCCACCGCTTGTGCGGGTCCCCGTCAATTCCTTTGAGTTTCAGCC
+
CCCCCGGFGGGGE8CE<EFFEGGGCGGGGGGGGFCAEGGGCFCGGGGGFCFCCEFFGGGGGGGGGGEFGFFEEEEGFFFGGGGGE8<EDE@EGGGFFG:FGEFGGGGGGDFG9FDFGFGG<FGA=CFEGG7FEG@GGG>CF7>38<>EGFFGGGGGG<<FFFBFDFFGG:FGDEEC:CC88FF>?;;3<9:<CFF:<<FG@9,<2<FEFACF,7<FFGG7<7F,?::BF9=<8CEC8FF7//:88FGCCC5**32<::C?*0*:*;C8+@EE58C8;C5**1;EFF7C<E?0*3A00<:?7
@M01751:259:000000000-C669V:1:1102:18678:13770 1:N:0:AGAGTC
CTACGGAAACAGGATTAGATACCCTGGTAGTCCACGCCGTAAACGATGAATGTTAGCCGTCGGGCAGTATACTGTTCGGTGGCGCAGCTAACGCATTAAACATTCCGCCTGGGGAGTACGGTCGCAAGATTAAAACTCAAAGGAATTGACGGGGGCCCGCACAAGCGGTGGAGCATGTGGTTTAATTCGAAGCAACGCGCAGAACCTTACCAGCTCTTGACATCCGGGTCGCGGACAGTGGAGACATTGTCCTTCAGTTAGGCTGGACCCAGGACAGGTGCTGCATGGCTGTCGTCAGCTC
+
CCCCCGGGGGAFCGGGGGGGGGGFGGGGGFGGGFGGDGGGGGGGGGGGGGGGFGGGGGGFFGGGGDEFGGGGGGGGGG>F7CFGGGGGGGCGGGGGCF9FFEFGC@EEFGGGGGEEGGGGGGGGGFGGDCFFGAA>D9?FGFDFCGGFGGEGGG7:>*>C:CEFCFEGCFDCCCGFF<@C<CFGGGGFG?FEFFG+4BFGGEEGFFGGFFFGGGGC79C?FAFGFGDEGEE88CGGCGFFGCEF5C7:EEGGCCFEGGFC+;FC*A*;;;CGGGGGGGGE+<0<0<@FC*/;9C;C*:C+3
@M01751:259:000000000-C669V:1:1102:25113:13771 1:N:0:AGAGTC
TCGAAGAACGTCATCCCCACCTTCCTCCGGTTTATCACCGGCAGTCTCCTTTGAGTTCCCGGCATCACCCGCTGGCAACAAAGGATAAGGGTTGCGCTCGTTGCGGGACTTAACCCAACATCTCACGACACGAGCTGACGACAGCCATGCAGCACCTGTTCTGGGGCCAGCCTAACTGAAGGACAATGTCTCCACTGCCCATACCCCGAATGTCAAGAGCTGGTAAGGTTCTGCGCGTTGCTTCGAATTAAACCACATGCCCCACCGCTTGTGCGGGCCCCCGTCACTTCCTTTGAGTTTT
+
CCCCCGGGGDFGEGGGCDFGGG@FFFGFGFEFGGGGGGGGGGEGFGGGEFGGFGGGGGGGGD>F7FGFGGDE:B>@<FGGGGGGGGGGGCGCGGGDDGGG@FCCEG7EFGGFFGGGGGGGGGAGGGGG7CFGGGG73,3>FCB7DFGG,,,:CF,,8FFGG;;9>:FC*>EGFEGGCAFFFF>FGGGGGG,<F;C@,CFGGFGGFFGGC*FCC:FFCCC<FFCFF,<CFF+A+<ECCGGCECECEEFGGGGGG***280<+CFEG>*CC*8CGGCEGGGGE**/25/09E79EG?F8+<9C
@M01751:259:000000000-C669V:1:1102:8977:13771 1:N:0:AGAGTC
CTACGGAAACAGGATTAGATACCCTGGTAGTCCACGCCGTAAACGATGATAACTAGCTGTCCGGGCACTTGGTGCTTGGGTGGCGCAGCTAACGCATTAAGTTATCCGCCTGGGGAGTACGGCCGCAAGGTTAAAACTCAAATGAATTGACGGGGGCCTGCCCAAGCGGTGGAGCATGTGGTTTAATTCGAAGCAACGCGCAGAACCTTACCAGCGTTTGACATGGCAGGACGACTTCCAGAGATGGATTTCTTCCCTTCGGGGACCTGCACACAGGTGCTGCATGGCTGTCGTCAGCTGG
+
CCCCCGGGGGFFEGGGGGGEAF@FGDGFDGGGGFFCGFGGDGGFGGGDEFGGGGGGGGGGGGGGDGEGGGGGG?DCFGGDCBFEG7:CGGFECFGGG@ECCFGGGGGGGGDFFGGDGGGAF7FFFGGGBFDFCAFFDCEGGGFGFAGDFGFCFDGGGG7F,8>FFF*>CFG7*,<:,<<@<:<<?BFF9FFGF*<FGGEFGGEG+8EF?+C69E5CGGGEGGC+C*;C>5EE5*1A*++39+20++<8ECCF7EFC6<<:8CE**:?*;6*0A**;5<+03@E+3A**;**0;A*2*3++*
@M01751:259:000000000-C669V:1:1102:24713:13881 1:N:0:AGAGTC
TCGAAGAACGTCATCCCCACCTTCCTCCGGTTTATCACCGGCAGTCTCCTTTGAGTTCCCGACCGAATCGCTGGCAACAAAGGATAAGGGTTGCGCTCGTTGCGGGACTTAACCCAACATTTCACAACACGAGCTGACGACAGCCATGCAGCACCTGTCTCACGGTTCCCGAAGGCACTAAGGCATCTCTGCCGAATTCCGTGGATGTCAAGAGTAGGTAAGGTTCTTCGCGTTGCATCGAATTAAACCACATGCTCCACCGCTTGTGCGGGCCGCCGTCAATTCATTTGAGTTTTAACCT
+
CCCCCGDDGEG@FGFGGGGEGGGGG@FGGGGGGGAEDFCEGGEEGFGGGFGGGGGGGGGGGGGGG@F@F<CCGCFGGFGGFGC<<FFGGCEEEFGGGCFFG<F7++4>FGGGFG@E7BDFFFCDEGG@FEEGGGGCDEGCF<>FFCB,3D<>,<>33ECC9FFGGBF:FFGCECCCBFCCFF,CF?FCEG9>CG<E@CGG77414>CG@A<,<::CC@FGFG??C?CGC58C?E5EF?CGDCFEG9:F8EG>FGFGGFFCEEG8;FG+08E>EC*::*1?=/<CE+CGG+<*<@CG??C7+
@M01751:259:000000000-C669V:1:1102:19056:13940 1:N:0:AGAGTC
TCGAAGAACGTCATCCCCACCTTCCTCCGGTTTATCACCGGCAGTCTCCTTTGAGTTCCCGACCGAATCGCTGGCAACAAAGGATAAGGGTTGCGCTCGTTGCGGGACTTAACCCAACATTTCACAACACGAGCTGACGACAGCCATGCAGCACCTGTCTCAGCGTTCCCGAAGGCACCAAAGCATCTCTGCTAAGTTCGCTGGATGTCAAGAGTAGGTAAGGTTCTTCGCGTTGCATCGAATTAAACCACATGCTCCACCGCTTGTGCGGGCCCCCGTCAATTCATTTGAGTTTTAACCT
+
CCCCCGGGGGGGGGGGGGGGGGGGGGGGGGGGGGGGGGGGGGGGGGGGGGGGGGGGGGGGGGGGG@@CFFGGGGGGGGGGGGGGGGGFGGGGGGGGEGGGGGGGGGGGGGGGGGGGGGGGGGGGGGGGGGGGGGGGGGGGGGGGGGGGGGGGGGGGGGGGGGGGGGGGGGGDGGGGGGGGGGGGGGGG;FFGGFGGGGGGGGGGGGGGGGGGGGFGGGGGGGGGGGGGGGGGGEEEGGGEGGGGGGGGCGGGGGGGGGGGGGGGGGGGFEG>EGGGGCGGGGGCFFGGGFFGGGGGGGFGG
@M01751:259:000000000-C669V:1:1102:6080:14083 1:N:0:AGAGTC
TCGAAGAACGTCATCCCCACCTTCCTCCGGTTTATCACCGGCAGTCTCCTTTGAGTTCCCGGCATCACCCGCTGGCAACAAAGGATAAGGGTTGCGCTCGTTGCGGGACTTAACCCAACATTTCACAACACGAGCTGACGACAGCCATGCAGCACCTGTCTCAGAGTTCCCGAAGGCACCGAAGCATCTCTGCTAAGTTCTCTGGATGTCAAGGCCAGGTAAGGTTCTTCGCGTTGCATCGAATTAAACCACATGCTCCACCGCTTGTGCGGGCCACCGTCAATTCCTTTGAGTTTTAACC
+
CCCCCGGGGDGGCFGGGGGGGGGGGFGGGGGGGGGGGCFGGGGDFGGGGGGGGGGGGGGGGGGGGGFGFFGGGGGGGGGGGGGGGGFGGGGF8CGEGGGGG7FEGGGGGFGFGGGGDFGGGGGGG<DFED+CCCGGGGGDGGGGGGGCFGFGGGGGGGGGFGGGCFGCFGGGGGGGGGGGGGC<@FFFB;@CFGGFGGFFGGFGF<FGGGGGG@FGGFGGGGFGGGGGG,<C>EEEGCF@EC6F>FC@F68CGG++<0CC;8*?5CFG69E5C/:*;>CFC>=+<++<CEEDGEEGFC699
@M01751:259:000000000-C669V:1:1102:19238:14178 1:N:0:AGAGTC
TCGAAGAACGTCATCCCCACCTTCCTCCGGTTTGTCACCGGCAGTCTCATTAGAGTGCTCAACTAAATGTAGCAACTAATGACAAGGGTTGCGCTCGTTGCGGGACTTAACCCAACATCTCACGACACGAGCTGACGACAGCCATGCAGCACCTGTGTTACGGTTCTCTTTCGAGCACAGCCAAATCTCTTCGGCTTTCCGTACATGTCAAGGGTAGGTAAGGTTTTTCGCGTTGCATCGAATTAATCAACATCATCCACCGCTTGTGCGGGTCCCCGTCAATTCCTTTGAGTTTTAATCT
+
CCCCCGGGFBCDCFEGGGGEGGGGGGGGC7FGEEGFFEFEGGDCFGECCGGFCGFGGGAFEEACCGDFGGFGGFC<FFGGDGGGG<FEFC:FGGDEGEG<:FE7F:45?FAACGGDC@=?EFFGE@@C:>FGGG9FCCEG:DFGGGGDG8FFFCGFDGGGGGGDEGGGFGFGGFGGGGCFFFGG?C@3?;FGCFCGCGGGG:C@E9@@9CCFGEFC@7C:?FFC@FFGFGEFGG@*<AG8FGGGGGG9+<6+2CFGEGFGGGGGEEGCFGEGEGGFFGCEG5CGGCGGFEF@EF?FG69<9
@M01751:259:000000000-C669V:1:1102:6399:14180 1:N:0:AGAGTC
TCGAAGAACGTCATCCCCACCTTCCTCCGGTTTATCACCGGCAGTCTCCTTTGAGTTCCCGACCGAATCGCTGGCAACAAAGGATAAGGGTTGCGCTCGTTGCGGGACTTAACCCAACATTTCACAACACGAGCTGACGACAGCCATGCAGCACCTGTCTCACGGTTCCCGAAGGCACTGAGGCATCTCTGCCGAATTCCGTGGATGTCAAGAGTAGGTAAGGTTCTTCGCGTTGCATCGAATTAAACCACATGCTCCACCGCTTGTGCGGGCCCCCGTCAATTCATTTGAGTTTTAACCT
+
CCCCCGGGGGGGGGGGGGGGGGGGGGGGGGGGGGGGGGGGGGGGGGGGGGGGGGGGGGGGGGGGG@88BEFEGGEGGGGGGGGGGGGFGGGGGGGGGFGFFGEGGGGGGGEGGGGGGGGGGGGGGGGGGGGGGGGGGGGGGGGGGGGGGGGGGGGGGGGGG;FGGGEGGEGG>FGGCGGGGGGGGGGGGGGGGGGGDGGGGGFGGGGGGGGGGGGGGF9CFGGGFGGGGGGGGGGGGG75EGGGGDGGFFGGGGGGGDGFGCDGDFFGGDEGGGGGG=;5*;F?F7ACFC<FGGGGGGGFE
@M01751:259:000000000-C669V:1:1102:5916:14225 1:N:0:AGAGTC
CTACGGAAACAGGATTAGATACCCTGGTAGTCCACGCCGTAAACGATGTCGACTTGGAGGTTGTTCCCTTGAGGAGTGGCTTCCGGAGCTAACGCGTTAAGTCGACCGCCTGGGGAGTACGGCCGCAAGGTTAAAACTCAAATGAATTGACGGGGGCCCGCACAAGCGGTGGAGCATGTGGTTTAATTCGATGCAACGCGAAGAACCTTACCTACTCTTGACATCCACGGAATTCGGCAGAGATGCCTTAGTGCCTTCGGGAACCGTGAGACAGGTGCTGCATGGCTGTCGTCAGCTCGTG
+
CCCCCGGGGGGGGGGGGGGGGGGGGGGGGGGGGGGGGGGGGGGGGGGGGGGGGDGGGGGGGGGGGGGGGGCGGGGGGFFGGGGGGGGEGGGGGGGGGGGGGGGCEGGGGGGGGGGCCCGGGGGGGGGEGGGGGGGGGGGGGGGGGGCGGGGGGGEGGGGEEGGGGGGGGGCGGGGGGGGGGGGGGGFGGGGGGGGGGGGGGGGGGGGGGGGGGGGGGGGGGGGGGGGGGGCCFFGFGGGGFCGDFGGGGGFGFGG@FGFGCEGFFGE5EGGGGGGGGGFF6<CGGGCGGF5FFGE6<CEC5
@M01751:259:000000000-C669V:1:1102:6383:14518 1:N:0:AGAGTC
TCGAAGAACGTCATCCCCACCTTCCTCTCGGCTTATCACCGGCAGTCCCCCTAGAGTGCCCAACTGAATGCTGGCAACTAAGGGCGAGGGTTGCGCTCGTTGCGGGACTTAACCCAACATCTCACGACACGAGCTGACGACAGCCATGCAGCACCTGTGCTCCGGTCCCCGAAGGGAACTCCAAATCTCTCTGGATAGCCGGACATGTCAAGGGCTGGTAAGGTTCTGCGCGTTGCTTCGAATTAAACCACATGCTCCACCGCTTGTGCGGGCCCCCGTCAATTCCTTTGAGTTTTAATCT
+
CCCCCGGGGGGGGGGGGGGGGGGGGFGGGGGGFFGGGGGGGGGEGGGGGGGGGGGGGGGGGGGGGGGGGGGGGFEGFGGGFGGFGGGGGGGGGGGGEGGFFFGGGGGGGGGGGGGGGGGGGFCFGGGGGGGGGGGGGGEGGGGGGGGGGGAFCGGGGGGGGGGGGEFCFGGFGGCEGGGGFGGGGGGC?<FCFGDCGGGGGGGGGGGGGGGGGEGGGEGGGFC:C?FGGGGGGGEGCFGGGCGGFFGGFDGGGGGGGGGGGEGEGGGFGDGGGGGGGGGGGDEF<CEECC7*0<CG7CFF?
@M01751:259:000000000-C669V:1:1102:16730:14521 1:N:0:AGAGTC
TCGAAGAACGTCATCCCCACCTTCCTCCGGTTTATCACCGGCAGTCTCCTTTGAGTTCCCGACCGAATCGCTGGCAACAAAGGATAAGGGTTGCGCTCGTTGCGGGACTTAACCCAACATTTCACAACACGAGCTGACGACAGCCATGCAGCACCTGTCTCAGCGTTCCCGAAGGCACCAAAGCATCCCTGCTAAGTTCGCTGGATGTCAAGAGTAGGTAAGGTTCTTCGCGTTGCATCTAATTAAACCACATGCTCCACCGCTTGTGCGGGCCCCCGTCAATTCATTTGAGTTTTAACCT
+
@AC@CFGDGGFGGFGG@GGGGGFGGGGGEGGGGGGGGGGGDGEGEGFDFGFDFGGGGGGGGGGFGC@BFFFDCCF8CDGGGGF@FGGAFGFGCEEG7CFGGFGGGGEGGFGC<BEGGGGFCDFDEGG:FGGEGDG8=FEGGGGGGFGFG?CGGFGGGGC,@=FFGGGGF?EEGGGG>FCFGCFDEFF,@CCFGF9FFGCE7FEFFGEFGGGFGGGGGFFG9C7<CFFG+;*1?E:EF:F+9CGGF7CGF>>FFCCC@CEGD5CE?8@<+;8*::=5C5CCE;?0<@AFFGG5CCEGF6<CC
@M01751:259:000000000-C669V:1:1102:26030:14661 1:N:0:AGAGTC
TCGAAGAACGTCATCCCCACCTTCCTCCGGTTTATCACCGGCAGTCTCCTTTGAGTTCCCGACCGAATCGCTGGCAACAAAGGATAAGGGTTGCGCTCGTTGCGGGACTTAACCCAACATTTCACAACACGAGCTGACGAAAGCCATGCAGCCCCTGTCTCACGGTTCCCGAAGGCACTGAGGCATCTCTGCCAGATTCCGTGGATGTCAAGAGTAGGTAAGGTTCTTAGCGTTGCATCGAATTAAACACCATACTCCCCCGTCTGTGCGGGCTCCCTCCCATTCATTTGAGTTTTAACCT
+
CCCC@;CAE7<CCFF,@DFFGDFGGGA8::FFBF9FFE@EDGDD,-@FC,CDE,CFFAC@FEGFEFFC@6<EGGG,CCCEDCFE,C<,5<C,:F@7@B>FFGGG4:=FGGDFFFGDFGD8DFGG,A,C8FF++:+,:,+>+8@3@DFA8,3C,>C@3<F,;FF::FE*?<>*>:*3,<3,:A*16,,8?,,:C,F<C2,7<>FC=A,2<<::,+72,>,7,,2,7,C47<@8EG**0+<*;;C@F7+3<*2*3+*+3+8;C5**//+2+;5?C*2:8*****<0<E0:2++*02<+++<+<
@M01751:259:000000000-C669V:1:1102:17124:14665 1:N:0:AGAGTC
TCGAAGAACGTCATCCCCACCTTCCTCCGGTTTGTCACCGGCAGTCTCCTATGAGTCCCCACCATCACGTGCTGGCAACATAGGACGAGGGTTGCGCTCGTTGCGGGACTTAACCCAACATCTCACGACACGAGCTGACGACAACCATGCACCACCTGTGCACCAGTGTCCAAAGAGACCACCATCTCTGGTGGCTTCTCGTGCATGTCAAGCCTTGGTAAGGTTCTTCGCGTTGCATCGAATTAATCCGCATGCTCCGCCGCTTGTGCGGGCCCCCGTCAATTCCTTTGAGTTTTAGCCT
+
CCCCCGGGGGGGGGGGGGGGGGGGGGGGGGGGDGGGGGFGGGGGGGGGGGGAFGFGGGGGFGGGGGFGGGGFGGFGGGGGFGGGCGG7FFGEGFFGGGGGGGGGGE7@FFGFGDG<:FGG=E?CFGGGG7FGGGGGFGFGGGGC@EE9=:BDFGGGGGGFFGFGF<FEFFGGGCFFFCFGFGGGGGFGFGG:CEGFFGGFFFFG7<FFGGFCCEFFFCGGGGCGGGGGGGEDGEDGGGG*CE8CFFCGEEGGGGFG:F5;E8CGD8@FGGGD:EEEDGEEDGGGGF:FC:+AFGCGG6:+0
@M01751:259:000000000-C669V:1:1102:4270:14793 1:N:0:AGAGTC
TCGAAGAACGTCATCCCCACCTTCCTCCGGTTTATCACCGGCAGTCTCCTTTGAGTTCCCGACCGAATCGCTGGCAACAAAGGATAAGGGTTGCGCTCGTTGCGGGACTTAACCCAACATTTCACAACACGAGCTGACGACAGCCATGCAGCACCTGTCTCAGCGTTCCCGAAGGCACCAAAGCATCTCTGCTAAGTTCGCTGGATGTCAAGAGTAGGTAAGGTTCTTCGCGTTGCATCGAATTAAACCACATGCTCCACCGCTTGTGCGGGCCCCCGTCAATTCATTTGAGTTTTAACCT
+
CCCCCGGGGGGGGGGGGGGGGGGGGGGGGGGGGGGGGGGGGGGGGGFGGGGGGGGGGGGGGGEGGFFBFGGGGGGEEFFGGGGGGFGGGGGGGGGGDDGGGGGGGGGGGGGGGGGGGGGGGGGGGGGEGGGDCGDGGGGGGGGGGGGGGFGGGFFGGGC;AFCFC@EFCFC7FGGGGGCFGG:CFGC,;@FG9FEGGGGGGGGGGGGGGGGGCF9CFGGGF<CFG9CC9**CGGDDGGFEFGGFFGGE6EC:FGGFGGCFDECED@EFGGGGGEEEEGECCE?CCC?FC+:CCFFGGG:CC
@M01751:259:000000000-C669V:1:1102:27774:15018 1:N:0:AGAGTC
TCGAAGAACGTCATCCCCACCTTCCTCCGGTGTATCACCGGCAGTCTCCTTTGAGTTCCCGACCGAATCGCTGGCAACAAAGGATAAGGGTTGCGCTCGTTAAGGGACTTAACTCAACATTTCACAACACGCGCTGACGACAGCCATGCAGTACCTGACTAACGGTTCCCGAAGGCACTAAGGCATCGCTGCCGAATTACGTGGATGTTAAGAGTAGGTCAGGTTCTTCGCGTTGCATCGAATTACCTCACATGATCCAACGCTTATGCGGGACACCGACAATTCATTTTCGCTTTAACCT
+
CCCCCGGGC@FCFGFCF9@:@8EF8FE?B7F+BC<,6E,@@F7@6-C,;C@,,<@;6E@,@7:FCC@,6C768:F8CFCA<,,=,<FFC,,C4EF@:+FBD+A<E,EFGGFDB,EF8B,45E<E,CBEF+++6BE:7,8+6+@,<D=38<,:8>FA<,<>,><BE:<*3<*11>@7>7FAF7FFFFE*8:<<<*1*4*,,=FFGG9FB7?CC9E,<<9F,:<+2?,A7AC**:?88<7+88:+;:+++22;?+<+02<:+<CEE**++<*/*2:***7*:5/+<<+<C++3:*;8;@ECG7
@M01751:259:000000000-C669V:1:1102:21424:15128 1:N:0:AGAGTC
CTACGGAAACAGGATTAGATACCCTGGTAGTCCACGCCGTAAACGATGATAACTAGCTGTCCGGGGACTTGGTCTTTGGGTGGCGCAGCTAACGCATTAAGTTATCCGCCTGGGGAGTACGGCCGCAAGGTTAAAACTCAAAGGAATTGACGGGGGCCTGCACAAGCGGTGGAGCATGTGGTTTAATTCGATGCAACGCGAAGAACCTTACCTACTCTTGACATCCACGGAATTTGGCAGAGATGCCTTAGTGCCTTCGGGAACCGTGAGACAGGTGCTGCATGGCTGTCGTCAGCTCGTG
+
CCCCCGGGGGGGGGGGGGGGGGGGGGGGGGGGGGGGGGGGGGGGGGGGGGGGGGGGGGGGGGGGGGGGGGGGGGGGGGGGGGGGGGGGGGGGGGGGGGGGGGGGGGGGGGGGGGGGGGGGGGGGGGGGGGGGGGGGGGGGGGGGGGGGGGGGGGGGGGGGGGGGGGGDGGGGGGGGGGGGGGGGGGGGGGGGFGGGGGGGGGGGGGGGGGGGGGGGGGGFGGGGGGGFGGGGGGGGG6<EDC>FGGGGGGGGGGGGGGGEEEEFGGGGGGGGGGGFGGGFGGGGGGG>GCGGGFC8+7CE5
@M01751:259:000000000-C669V:1:1102:24607:15187 1:N:0:AGAGTC
TCGAAGAACGTCATCCCCACCTTCCTCCGGTTTATCACCGGCAGTCTCCTTTGAGTTCCCGACCGAATCGCTGGCAACAAAGGATAAGGGTTGCGCTCGTTGCGGGACTTAACCCAACATTTCACAACACGAGCTGACGACAGCCATGCAGCACCTGTCTCAGCGTTCCCGAAGGCACCAAAGCATCTCTGCTAAGTTCGCTGGATGTCAAGAGTAGGTAAGGTTCTTCGCGTTGCATCGAATTAAACCACATGCTCCACCGCTTGTGCGGGCCCCCGTCAATTCATTTGAGTTTTAACCT
+
CCCCCEC<EFFFGGGGGGGGGGFGGEFGGGGGGGGGGGGGDGGGGGGGGGGGGG?FFGGGDGGGGC@BFFGGGDGGGFG?EFGGGGGDGGGGEFGGGGGGGGGGGGGGGGGGGGGGGGGGGGF<DGGEFGGGGGFGGGGFGD+<DFF8FFAFGGGG8FFG=CCCFCFGGFC>*1CCGFFG7<:AF9CCFGGGGG,>2CFGGGGGGG:2FFGG?FFF9CF<?:BFGCFGFFEDEGGGGFF86*AFGCGGGGGFF+@09C6EECG?EEE<C?5>CCEEGCACC5@FGCFF?+:C@FDGCFFFG
@M01751:259:000000000-C669V:1:1102:12270:15226 1:N:0:AGAGTC
TCGAAGAACGTCATCCCCACCTTCCTCCGGCTTATCACCGGCGGTTCCTTTAGAGTACCCAACTAAATGATGGTAACTAAAGGCGAGGGTTGCGCTCGTTGCGGGACTTAACCCAACATCTCACGACACGAGCTGACGACAGCCATGCAGCACCTGTGTTCCAGTCCCCGAAGGGAAGAGATCCATCTCTGGAAATCGTCCGGACATGTCAAACGCTGGTAAGGTTCTGCGCGTTGCTTCGAATTAAACCACATGCTCCACCGCTTGTGCAGGCCCCCGTCAATTCCTTTGAGTTTTAACC
+
CCCCCGGGGGGGGGGFGGGGGGGGGGGGGGGGGGGGGGFEGGGGGGGGGGGGGFFGGGGGGGGGGGGGFGGGGGFGGGGGGGGGGGFFGGGGD==FGGGGFGGDGGCFC??CAAFGGGGGCBGGGDEGGECGDGGGGGGGEFGG:FFGGGGGF:FFCGGGGFDEFGCFGDGGGDCFGDGFCFFFBFFGFGGGFGGGGGG@FGGGGGGFGGGGGGGGGGEEFGG+CFGFGGE58?C>EFFGCE8ECFGGG6:CFGFGF<ECFF>E*?FF6C9E6ED5?**2;?*<9@FGGG7@8<<CFFG?7
@M01751:259:000000000-C669V:1:1102:7752:15433 1:N:0:AGAGTC
CTACGGAAACAGGATTAGATACCCTGGTAGTCCACGCCGTAAACGATGTCAACTAGCCGTTGGGATCCTTGAGATCTTAGTGGCGCAGCTAACGCATTAAGTTGACCGCCTGGGGAGTACGGCCGCAAGGTTAAAACTCAAATGAATTGACGGGGGCCCGCACAAGCGGTGGAGCATGTGGTTTAATTCGAAGCAACGCGAAGAACCTTACCTGGCCTTGACATGCTGAGAACTTTCCAGAGATGGATTGGTGCCTTCGGGAACTCAGACACAGGTGCTGCATGGCTGTCGTCAGCTCGTG
+
CCCCCGGGGGGGGGGGGGGGGGGGGGGGGGGGGGGGGGGGGGGGGGGGGGGGGGGGGGGGGGGGGGFGGGFGGGGGGGGGGGGGGGGGGGGGGGGGGGGGGGGFGGGGDGGGGGGGGGGGGGGGGGGGGGGGGGGCAECGGFGGGGGGGEGGGGGGGEEGGECFGCEGGCGEFDGGCDAGGGGGGCGFCFGGG7F7FEDGGCEGGGFGGCFFGGGGGGFF7@97+8<008CCFGGCG??@<CCGGGGGGGCCCCCFFDFGCGGFC9C@9EC6CGCFGF?F60:CCC@8;9/2AC=F9FEE*
@M01751:259:000000000-C669V:1:1102:14702:15433 1:N:0:AGAGTC
TCGAAGAACGTCATCCCCACCTTCCTCCGGTTTATCACCGGCAGTCTCCTTTGAGTTCCCGACCGAATCGCTGGCAACAATGGATAAGGGTTGCGCTCGTTGCGGGACTTAACCCAACATTTCACAACACGAGCTGACGACAGCCATGCAGCACCTGTCTCACGGTTCCCGAAGGCACTAAGGCATCTCTGCCGAATTCCGTGGATGTCAAGAGTAGGTAAGGTTCTTCGCGTTGCATCGAATTAAACCACATGCTCCACCGCTTGTGCGCGCCCCCGTCAATTCATTTGAGTTTTAACCT
+
CCCCCGGGGDCFEFFFCDF7FGDFFGGGGDGGGGGGGGGG:@B+C<,CFFFC<E8FFFEG,@@FE@886CFEFFGCFCEA9C<CEFE<==FFCEEFGGBGG@GGGCG7BEGGDGFC@F<=??FDDCEFFFFFCEGFFFCGGGDFG7F,<E,F,<38<@,,3FCCEF*>8D7>F@F:CF3F:C7FCCG9FFGG,:*44FCCFFF7@<<?2<CF:=?AC9CFGF,27302<CEGGC8?+A71:*A8@??CCE>8C+A7@C?CG*8*;C8+<8*28EGEE=;CE*<+<:FFCGE59@@F?6C?C
@M01751:259:000000000-C669V:1:1102:10901:15436 1:N:0:AGAGTC
TCGAAGAACGTCATCCCCACCTTCCTCCGGTTTATCACCGGCAGTCTCCTTTGAGTTCCCGACCGAATCGCTGGCAACAAAGGATAAGGGTTGCGCTCGTTGCGGGACTTAACCCAACATTTCACAACACGAGCTGACGACAGCCATGCAGCACCTGTCTCACGGTTCCCGAAGGCACTAAGGCATCTCTGCCGAATTCCGTGGATGTCAAGAGTAGGTAAGGTTCTTCGCGTTGCATCGAATTAAACCACATGCTCCACCGCTTGTGCGGGCCCCCGTCAATTCATTTGAGTTTTAACCT
+
CCCCCGGGGGGGGGGGGGGGGFGGGGGGGGGGGGGGGGFGFGGGGCFGGGGGGGGGGGGGGGGGG@@8@EGFGGGGGGGGGGGGFGGGEEGGGGGGGGGGGGGGCGGGGFGFGGGGGGGGGGFGGGGGFGGGGGGGGGGGDFGFGFGGGGGGGGGGGGGGGGGGGDEGGGGGGGGGGGGGEGGGGFGGGGGGGE>FGCGGGGGGDGGGGGGGGGGGGGGFGGFFFCEFFGGGGGGGGGGCGDGFGGGGFGGGGF60<CFGGGGGEFF?FCEGGDEE:EGGGGGGGGGGGGGGGGGGGFGGF
@M01751:259:000000000-C669V:1:1102:9394:15475 1:N:0:AGAGTC
TCGAAGAACGTCATCCCCACCTTCCTCCGGTTTATCACCGGCAGTCTCCTTTGAGTTCCCGACCGAATCGCTGGCAACAAAGGATAAGGGTTGCGCTCGTTGCGGGACTTAACCCAACATTTCACAACACGAGCTGACGACAGCCATGCAGCACCTGTCTCAGCGTTCCCGAAGGCACCAAAGCATCTCTGCTAAGTTCGCTGGATGTCAAGAGTAGGTAAGGTTCTTCGCGTTGCATCGAATTAAACCACATGCTCCACCGCTTGTGCGGGCCCCCGTCAATTCATTTGAGTTTTAACCT
+
CCCCCGGGGGGGGGGGGGGGGGGGGGGGGGGGGGGGGGFGGGGGGGGGGGGGGGGGGGGGGGGGG@88BEGGGGGGGGGGGGGGDFGGGGGGGGGGGGCGGGGGGEGGGGGGGGGGGGGCFGGGGGGGGGGGGGGGGGGGGGGGFGGGGGGGGDGGFGGGGFFGGGGGGFGGGGGGGGGGGGGGGGGDGGGGGGGGGGGGGGGGFGGGGFGGGFCFGGGGFGFFGGGGGGEGGGGGFGGGGGGGGGGGGGGGGCFGGGGFGCGEEGFACEGEGGGGGGGGEEGGGGGGGGGGGFGGGGGGG
@M01751:259:000000000-C669V:1:1102:25696:15626 1:N:0:AGAGTC
TCGAAGAACGTCATCCCCACCTTCCTCCGGTTTGTCACCGGCAGTCTCCTTAGAGTGCCCACCATAACGTGCTGGTAACTAAGGACAAGGGTTGCGCTCGTTACGGGACTTAACCCAACATCTCACGACACGAGCTGACGACAGCCATGCAGCACCTGTGTCAGAGTTCCCGAAGGCACCAATCCATCTCTGGAAAGTTCTCTGCATGTCAAGGCCTGGTAAGGTTCTTCGCGTTGCTTCGAATTAAACCACATGCTCCACCGCTTGTGCGGGCACCCGTCAATTCATTTGAGTTTTAACC
+
CCCCCGGGGGDGGGGCEGGGGGGGGGGGGGGG@FF99CCGGGEGF9,CEFFFGGGFFGGGGGGGGGGGGG7@CGGGGGC<FACD@FFGGGGGGGGEFEGC=CFCFGGDGGGGGGGGGGGGGG95C?D7CGGGFDGGGG?CFEDCGEDDD8FFGGGGFGGFFGAFGGGGGGGGGGG*:DFFGFCGGGGGEGDG73DF7FFC@FGFGGGG=@FCFBFF7F>CCFFCFFFCGG7EEGGGEGFFD:FCCFGC:*/AC?6?+AEGGGG5C*:E+<CC>8*185=:C/*+<<@FF7?+/+<AG7C9+
@M01751:259:000000000-C669V:1:1102:25638:15858 1:N:0:AGAGTC
TCGAAGAACGTCATCCCCACCTTCCTCCGGCTTATCACCGGCAGTATCATCAGAGTTCCCACCATTACGTGCTGGCAACTGATAAAAGGGGTTGCGCTCGTTGCGGGACTTAACCCAACATCTCACGACACGAGCTGACGACAGCCATGCAGCACCTGTTCTCCTCCCACCCGAAGTGAAGGGGTCCATCTCTGGTCCCCATAGAGGGCATGTCAAGGCCTGGTAAGGTTCTTCGCGTTGCGACGAATTAAACAACATACTCCACCGCTTGTGCGGGTCACCGTCAATTCCTTTGAGTTTT
+
CCCCCGDGGEGGGFGFFGFGGFDGGDFGGGG7CFGGGFGGGGGGCGGGGCFFGGFFFGGGGGGFDFEGGFGGGGGGGGGFGGGFFGGGGGGGGGGGEG7=CFGCGGGC@FFGCCFGDGGFEGGGGGGGGGGG>CECA@DCFCGEGGGGEF,:BFGGG8>,<;F:@F@FGGGG@:F11DFG;<:16=F93CFF;<CCC?<BCGC7,?CF7*<FGG9C9F*<CCGGGGGFAFGGGGDDGC>8CGC*:2/;CD7C?7EGGGGG@:CF8C*8:5*;CGD55:E*0<EG*;>@99EGFE+<EFFGG
@M01751:259:000000000-C669V:1:1102:11924:15956 1:N:0:AGAGTC
CTACGGAAACCGGATTAGATACCCTGGTAGTCCACCCCGTAAACGTTGGGAACTAGTTGTGGGGTCCATTCCACGGATTCCGTGACGCAGCTAACGCATTAAGTTCCCCGCCTGGGGAGTACGGCCGCAAGGCTAAAACTCAAAGGAATTGACGGGGACCCGCACAAGCGGCGGAGCATGCGGATTAATTCGATGCAACGCGAAGAACCTTACCAAGGCTTGACATATACGAGAACGGGCCAGAAATGGTCAACTCTTTGGACACTCGTAAACAGGTGGTGCATGGTTGTCGTCAGCTCGT
+
CCCCCGGGGGGGGGGEFGGGGGFGGFGGGGGGGGGGGDFFGGGDEFGGGGGFGGGFGFGGGGGGGGFGGGGGGGGGGGFGEFFCGGGGGGGG9F8FGGGGGGGGGGGGGGGGGGCFEGGGGGGGGFGGGGGGGGGGDDDFFFGGGGGGGCAFFGGGGEGE*@CF@FGFFGGG<:1<FGFGCF@F<FGFGFGFGGGGGGCEEGDECECFFGGGGGFGGFFFF8:EGFGGGG>58CCC>5CEE8F>FG79CGF7CF7<9FGFCEEC/<FFGGGGGG8;0<@5;9@FEGFG58F*;@CEC+<7*
@M01751:259:000000000-C669V:1:1102:8147:16150 1:N:0:AGAGTC
TCGAAGAACGTCATCCCCACCTTCCTCCGGTTTATCACCGGCAGTCTCCTTTGAGTTCCCGACCGAATCGCTGGCAACAAAGGATAAGGGTTGCGCTCGTTGCGGGACTTAACCCAACATTTCACAACACGAGCTGACGACAGCCATGCAGCACCTGTCTCACGGTTCCCGAAGGCACTAAGGCATCTCTGCCGAATTCCGTGGATGTCAAGAGTAGGTAAGGTTCTTCGCGTTGCATCGAATTAAACCACATGCTCCACCGCTTGTGCGGGCCCCCGTCAATTCATTTGAGTTTTAACCT
+
CCCCCGGGGGGGGGGGGGGGGGGGGGGGGGGGGGGGGGGGGGGGGGGGGGGGGGGGGGGGGGGGGC@FGGGGGGGGGGGGGGGGGGGGGGGGGGGDFGGGGGGGGGGGGGGGGGGGGGGGGGGGGGGGGGGGGGGGGGGGGGGGGGGGGGAFGGGGFFFGGFGGGGGGGGGGGDGGGGGGFGGGGGGGGGGGGGGGGGGGGGGGGGGGGGGGGGGGGGFGFFCFGGGGGFGEEEEGGGGCCGGGGGGGGGGGGGFFFGEGGGGGGGGFGEGGGGGGGCEECCEGGFGGF?7*CFCFFFG?:
@M01751:259:000000000-C669V:1:1102:26191:16191 1:N:0:AGAGTC
TCGAAGAACGTCATCCCCACCTTCCTCGCGGCTTATCACCGGCAGTCTCCCTAGAGTGCCCAACTGAATGATGGCAACTAAGGACGTGGGTTGCGCTCGTTGCGGGACTTAACCCAACATCTCACGACACGAGCTGACGACAGCCATGCAGCACCTGTGTGCACGCCTCCGAAGAGGATCCCCGATCTCTCGAGGTAACATGCCATGTCAAGGGATGGTAAGGTTCTGCGCGTTGCTTCGAATTAAACCACATGCTCCACCGCTTGTGCGGGCCCCCGTCAATTCCTTTGAGTTTTAATCT
+
CCCCCGGGGGGGGGGGGGGGGGGGGGGGGGGGGGGGGGGGGGGGGGGGGGGFGGGGGFGGGGGGGGGGGGGFGGGGGFGGGFGGGGGGGGGCCFFCFGGCFFGGDGCGFGGGGGGGGGGGG<DBFGCGGGGGEDGGGGGCF@FFGGFGGGDGFEGEFECGGGGDGGGGGGGFGGCGG>FGGGGG7FG:FFFG7@CGCGCEGCGG:FFF9<FGGGGGGGFG9CG9@ECFFGGGGDDE?FGCGGF5CEFGGCFFFCE7EF?FGGGEEGC6CGDGG5CEECEG5CCCGCGGG@E5ECGG97?:A
@M01751:259:000000000-C669V:1:1102:28191:16251 1:N:0:AGAGTC
CTACGGAAACATGATTAGATACCCTGGTAGTCCACGCCGTAAACGGTGGGCGCTAGATGTGGGGACCATTCCACGGTTTCCGTGTCGCAGCTAACGCATTAAGCGCCCCGCCTGGGGAGTACGGCCGCAAGGCTAAAACTCAAAGGAATTGACGGGGGCCCGCACAAGCGGCGGAGCATGCGGATTAATTCTATGCAACGCGAAAAACCTTACCTACTCTTGACATCCACAGAATTCGGCAGAGATGCCTTAGTCCCTTCGGGAACCGGTCGACAGGTGCTGCATGGCTGTCGTCAGCTCG
+
CCCCCEGGFGG,CFGFGDFGFDFG9@DFF9FFG9F7FFGGGDDG77F@::DCFFEGGF9C9ECGGGGFG9CE,CF7CFGAEEFCDF@7C=7FF<@F++=CCFCF+@FGGGG=GGGFGG>FGFGDDFGE7F+=F<CEGGA83<<,FFF,<8D;=:F7>1*=CEFGGDGCFECGFCGCCFFC6C>5*2,<?A7CECFGCEF8CCEG*/;C**02:<@E:<FFC7:C7C@A<?+/2+<CFFGGGG58FGGC89:CAC+0:CGC>>EGG5C****/:8A?89+02<CEC+*/A8EC*C@886?<*
@M01751:259:000000000-C669V:1:1102:29263:16266 1:N:0:AGAGTC
TCGAAGAACGTCATCCCCACCTTCCTCCGGCTTATCACAGTAGGTTCCTTTAGAGTAACCAACTAAATGATGGTAACTAAGGACAAGGGTTGCGCTCGTTACGGGACTTAACCCAACATCCCACGACACGAGCTGACGACAGCCATGCAGCACCTGTGTCTGAGTTCCCGAAGGCACCAATCCATCTCTGGAAAGTTCTCAGCATGTCAAGGCCAGGTAAGGTTCTTCGCGTTCCTTCGAATTAAACCACATGCTCCACCGCCTGTGCGGGCCGCGGTCAATTCCTTTGAGTTTTAATCTT
+
88888666;7C@EDFEGFGGGGFFF9DDCDGGGFDGGG6;,,,;,<;ECFGGGFGGF,CFFGGFGFGGDEDFFFGFF@FCEF<FFGDFCF,+,@CBEEFCCCCFGGDGFGCFCEF@CGGF,,<FGGF@=C@C:EGGCEDFE:F<FFGFGFF<CF8FFDFAFFG9CDEGG@@>@@FG?73>:AFGGGACFFFF7:A;3@DFFGGCGECE,D,7=BC*<FECEDFGGGGG7CFGG*5?<,4<<<7CFGG98CC8+<+?CFGGEE**1<++2?CEE****2?ECCCFF7E0+3*+039CF:+<C
@M01751:259:000000000-C669V:1:1102:23206:16396 1:N:0:AGAGTC
TCGAAGAACGTCATCCCCACCTTCCTCCGGTTTATCACCGGCAGTCCCCTTAGAGTGCCCAACTGAATGCTGGCAACTAAAGGCGAGGGTTGCGCTCGTTGCGGGACTTAACCCAACATCTCACGACACGAGCTGACGACAGCCATGCAGCACCTGTGTTCCAGTCCCCGAAGGGAAGAAATCCATCTCTGGAAATCGTCCGGACATGTCAAACGCTGGTAAGGGTCTGCGCGTTGCTTCGAATTAAACCACATGCTCCACCGCTTGTTCAGGCCCCCGTCAATTCATTTGAGTTTTAACC
+
CCCCCFEG6CFGGGGFGGFEDGGFGGGGGDCF7FFFFGFGDGEFDFFFFGGGFGGGEFGGGFEFCCGFCCE9FGGGGEGGG@CFC:CC+BFGGGGDFEF=EE:FECFFFG9CFFCEEFGGDGGGF+CFEG7+3F8=FFGGG:<F7CEA9,3FCGCEGC@FAFFEEDFGGGCC:CF7<C8CFEBC,@CB;CF7,B9FF7*=7=*<<<>AFF<FFGGGE55:E9?8*;8CFCEC8CEE89<98*CFC9<E7CCGF6<AFFGGEFEGGG58+<?FFF*:CEE*?8?<9+<CFG7@8C@9C<EC<
@M01751:259:000000000-C669V:1:1102:11192:16421 1:N:0:AGAGTC
TCGAAGAACGTCATCCCCACCTTCCTCCGGTTTATCACCGGCAGTCTCCTTTGAGTTCCCGACCGAATCGCTGGCAACAAAGGATAAGGGTTGCGCTCGTTGCGGGACTTAACCCAACATTTCACAACACGAGCTGACGACAGCCATGCAGCACCTGTCTCAGAGTTCCCGAAGGCACCAAAGCATCTCTGCTAAGTTCTCTGGATGTCAAGAGTAGGTAAGGTTCTTCGCGTTGCATCGAATTAAACCACATGCTCCACCGCTTGTGCGGGCCCCCGTCAATTCATTTGAGTTTTAACCT
+
CCCCCGGGGEGGGGGGGGGGGGGGGGGGGGGGGGGFGGGGGGGGGGGGGGGGGGGGGGGGGGGGGC@BFFGGGGGGGGGGGGGGGGGGGGGGGGGGGGGGGGGGGGGGGGGGGFGGGGGGGGGGGGGGGGGGGGGGGGGGGGGGGGGGGGGGGGGGGGGGGGGGGGGGGGGGGGGGGGGGGGGGGGGFGGGGGGGGGGGGGGGGFGGGGGGGGGGGGGGGGGGGGGGGGGGDGGGGGGGGGGGGGGGGFFGGGGGGGGGGGGGGGGGDF>ECEGGGGEGGG5FFFGGGFFFEGGGGGGG?<
@M01751:259:000000000-C669V:1:1102:20990:16454 1:N:0:AGAGTC
TCGAAGAACGTCATCCCCACCTTCCTCCGGTTTATCACCGGCAGTCTCCTTAGAGTGCCCACCATAACGTGCTGGTAACTAAGGACAAGGGTTGCGCTCGTTACGGGACTTAACCCAACATCTCACGACACGAGCTGACGACAGCCATGCAGCACCTGTGTCAGAGTTCCCGAAGGCACCAATCCATCTCTGGAAAGTTCTCTGCATGTCAAGGCCTGGTAAGGTTCTTCGCGTTGCTTCGAATTAAACCACATGCTCCACCGCTTGTTCGGGCCCCCGTCAATTCATTTGAGTTTTAACC
+
CCCCCGGGGGGGGGGGGGGGGGGGGGGGGGGGGGGGGGGGGGGGGGGGGGGGGGGGGGGGFGGGGGGGGGCGGGGGGFGGGGGGGGFGG8@FGEGGGGGCCGGGGGGEGFGGGGGGGGGGGGCFGGGGGGGGGGGGGGGEGGGGGGGGGGGGGGGGGGGCCGGGGGGGGGGGDG7FGGGGGGGGGGGF9FGGGGGGGGFFGGGFGGGGGGGGFDFGGFFGGGGGGFFGGCFCECFGF,CF:CCGGGGGFFGGFC6CCF6EGGDDGG5A+<AE8CCEGDGEGGGGFGGGGECFCFFGGGGG?
@M01751:259:000000000-C669V:1:1102:12142:16565 1:N:0:AGAGTC
CTACGGAAACAGGATTAGATACCCTGGTAGTCCACCCCGTAAACGTTGGGAACTAGTTGTGGGGACCATTCCACGGTTTCCGTGACGCAGCTAACGCATTAAGTTCCCCGCCTGGGGAGTACGGCCGCAAGGCTAAAACTCAAAGGAATTGACGGGGACCCGCACAAGCGGCGGAGCATGCGGATTAATTCGATGCAACGCGAAGAACCTTACCAAGGCTTGACATATACGAGAATGGGCCAGAAATGGTCAACTCTTTGGACACTCGTAAACAGGTGGTGCATGGTTGTCGTCAGCTCGT
+
CCCCCGGGGGGGGGGGGGGGGGGGGGGGGGGGGGGGGGGGGGGGGDGGGGGGGGGGGGGGGGGGGGGGGGGGGGGGGGGGGGGGGGGGGGGGFGGGGGGGGGGGGGGGGGGGGGGGGGGGGGGGGGGGGGGGGGGGGGGGGGGGGGGGGGFGGGGGGGGGGGGGGGGGGGGGGGGDGGGGGGGGCFGGGGGGGGGGGGGGGGGGGGGGGGGGGGGGGGGGGGGDGGGGGGGGGGEGGGGFGDGGGGGGGGFGGGGGGGGGGFFGG?EGGGGGGGGDCGGGFGGGGGGG>CFDFFCEGCEG*
@M01751:259:000000000-C669V:1:1102:19325:16618 1:N:0:AGAGTC
TCGAAGAACGTCATCCCCACCTTCCTCCGGTTTGTCACCGGCAGTCTCCCTAGAGTGCCCAACTCAATGCTGGCAACTAAGGATAGGGGTTGCGCTCGTTGCGGGACTTAACCCAACATCTCACGACACGAGCTGACGACAACCATGCACCACCTGTCACCATTGTCCCCGAAGGGAAAACTTGATCTCTCAAGCGGTCAATGGGATGTCAAGAGTTGGTAAGGTTCTTCGCGTTGCTTCGAATTAAACCACATGCTCCACCGCTTGTGCGGGTCCCCGTCAATTCATTTGAGTTTTAACC
+
CCCCCGGGGGGGGGGGGGGGEGGGGGGGGGGGGGGGGGGGGGGGGGGGGGGGGGGGGGGGGGGFGGGGGGGGGGGGGGGGGGGFFGGGGGGGGGGGGGGGGGGGGGGGGGGGGGGGEGGGDFGGGGGGGDFEGGGGGGDGGGGGGGGGGGGGFGGGGGGGFGGGGGGGGGGCE7FCGGGGGGGFGGGGGFGGGGGGGGGGGGGGGGGGGGGFGGGFFGGGGGDGFGGGGFGG5:EGGGGGGGGGGGGFGCFGGGGGGGEGGFGGGGGGGGGDGGGGGGG58C=?EGGGGGGGGGGFG?<<9
@M01751:259:000000000-C669V:1:1102:4495:16667 1:N:0:AGAGTC
CTACGGAAACAGGATTAGATACCCTGGTAGTCCACGCCCTAAACGATGCGAACTGGATGTTGGGTGCACTTTGGCACGCAGTATCGAAGCTAACGCGTTAAGTTCGCCGCCTGGGGAGTACGGTCGCAAGACTGAAACTCAAAGGAATTGACGGGGGCCCGCACAAGCGGTGGAGTATGTGGTTTAATTCGATGCAACGCGAAGAACCTTACCTGGCCTTGACATGTCGAGAACTTTCCAGAGATGGATTGGTGCCTTCGGGAACTCGAACACAGGTGCTGCATGGCTGTCGTCAGCTCGT
+
CCCCCGGGGGGGGGGFFGGGGGFGDCEEDGGFGGGGG@FGGCGGGGGGDGGGEFGGGEFGGFCDGGGGGGFGGGGGGGGGGGGGGGGGGDGGGGGGGGGGGGGGGGGEGGGGFGGGGGFFGDGGGGGGGGGGGGFFGGGFGAFG8DFGGGGGFEGGGGGGGGGGDFGGGD@FGGGCFGGGEGGGGGGGCAC@F@CGGGGGGGGDGGGGGGGGGGGGGEGGFFGGGGFGGGGGGGGGGFGGGGGF?FC8CFGECFGGG@FFDCEE:CFEGGG5CFFGFFCF7+0<EDFE8EF>CFE*<AEE:
@M01751:259:000000000-C669V:1:1102:10022:16713 1:N:0:AGAGTC
TCGAAGAACGTCATCCCCACCTTCCTCCGGCTTATCACCGGCGGTTCCTTTAGAGTACCCAACCAAATGATGGTAACTAAAGGCGAGGGTTGCGCTCGTTGCGGGACTTAACCCAACATCTCACGACACGAGCTGACGACAGCCATGCAGCACCTGTGTTCCAGTCCCCGAAGGGAAGAGATCCATCTCTGGAAATCGTCCGGACATGTCAAACGCTGGTAAGGTTCTGCGCGTTGCTTCGAATTAAACCACATGCTCCACCGCTTGTGCAGGCCCCCGTCAATTCATTTGAGTTTTAACC
+
CCCCCGGGGEFFGGGGGGGGGGGGGGGGGGGGGGGGGGGGGGGGGGGGGGGGGGGGGGGGGGGGGGGGGGGGGGGGGGGGGGGGGGGGGCGGGGGEGGGGGGGGGGGGGGGGGGGGGGGG9FFGGEGGGGGGGGGGGGGGGGGGGGGGGGGGGGGGGGGFGGAEGFFGGGGGGGGGGGGGGGGGGGFGGGGFGFGGGGGGGGGGGGGGGGGGGGDGGGGGFCFGFEGGGGGGGGGGGGGGGCFGGGGGGDGGGGCGGGGGGGEGGEDGFFGGFDEGGEGEE8ECCGGGGGGGG?CFF7EFC
@M01751:259:000000000-C669V:1:1102:17738:16815 1:N:0:AGAGTC
CTACGGAAACCGGATTAGATACCCTGGTAGTCCACGCCGTAAACGATGTCGACTTGGAGGTTGTTCCCTTGAGGAGTGGCTTCCGGAGCTAACGCGTTAAGTCGACCGCCTGGGGAGTACGGCCGCAAGGTTAAAACTCAAATGAATTAAGGGGGGCCCGCCCAAGGGGTGGAGAAGGGGGTTTAATTGGATGCAAGCGGAAAACCTTTACCTACTTTTAACATCAACGGAATTTGCCAGAGATCCCTCAGGGCCTTCGGAAACCGTGAGCAAGGTGTTGAATGGCGGTGTCCAGCCGGGT
+
CCCCCGGGGGGGGGGGGGGGGGGGGGGGGGGGGGGGGGGGGGGGGGGGGGGGGGGGGGGGGGGGGGGGGGGGGGGGGGGGGGGGGGGGGGGGGGGGGGGGGGGGGGGGGGGGGGGDGGGGG+F+366+@+CBFGGA3,3@F,,3@,@3,3,:FFG5EG**:**;8**;**:*/*,0,**::EG*C+<,,,,+00A0+***:8*2*;0A?9E++0<0+2<++3++<<+*;*;2CE7C+0++***++3*+21+**;/;C@CC*8*;*2****30*;*30+**030<+***///+++++***//
@M01751:259:000000000-C669V:1:1102:4241:17040 1:N:0:AGAGTC
CTACGGAAACAGGATTAGATACCCTGGTAGTCCACGCCGTAAACGATGTCGACTTGGAGGTTGTTCCCTTGAGGAGTGGCTTCCGGAGCTAACGCGTTAAGTCGACCGCCTGGGGAGTACGGCCGCAAGGTTAAAACTCAAATGAATTGACGGGGGCCCGCACAAGCGGTGGAGCATGTGGTTTAATTCGAAGCAACGCGAAGAACCTTACCTGGCCTTGACATGCTGAGAACTTTCCAGAGATGGATTGGTGCCTTCGGGAACTCAGACACAGGTGCTGCATGGCTGTCGTCAGCTCGTG
+
CCCCCGGGGGGGGGGGGGGGGGFGGGGGGGGGFGDGGGGGGGGGGGGGGGGGGGGGGGGGGGGGGGGGGGGGGGGGCFGGGGGGGGGGGGGGGEGGGGGGGGGGGGGFGGGGGGGGGGGGGGGEEGGGGGGGGGFGGGGGGGGGGGGGFGGGGGGGGGGGGGGGGGGGGGGGFGGGDFFGGGGGGGGGGGGGGGGGGGGGGGGGCFDGGGGGGFGGGFGGFGGGGGGGGGGGGGGGGGGGGGDDGGGGGGGGEDGGGGFGEE5C?FG8<FGGGFGG@FGF6<FCGGGGGGGFC>EGFCE>*
@M01751:259:000000000-C669V:1:1102:5032:17088 1:N:0:AGAGTC
CTACGGAAACAGGATTAGATACCCTGGTAGTCCACGCCGTAAACGATGTCGACTTGGAGGTTGTTCCCTTGAGGAGTGGCTTCCGGAGCTAACGCGTTAAGTCGACCGCCTGGGGAGTACGGCCGCAAGGTTAAAACTCAAATGAATTGACGGGGGCCCGCACAAGCGGTGGAGCATGTGGTTTAATTCGATGCAACGCGAAGAACCTTACCTACTCTTGACATCCACGGAATTCGGCAGAGATGCCTTAGTGCCTTCGGGAACCGTGAGACAGGTGCTGCATGGCTGTCGTCAGCTCGTG
+
CCCCCGGGGGGGGGGGGGGGGGGGGGGGGGGGGGGGGGGGGGGGGGGGGGGGGGGGGGGGGGGGGGGGGGGGGGGGGGGGFGGEGGGGGGGGGGGGGGGGGGGGGGGGGGGGGGGGGGGGGDGGGGGGGGGGGGGGGGGGGGGGGGGGFGGGGGGGGGGGG>FGGGGGGGCC<FFGGGFGGFGGGGGGGGGGGGGGGGEGCEEGGGGGFGGGGGGFGGG?FCCGCFFGGEG>FGGGGGGGGF6+<CFGCFGGCGGGFGGGG*?CGGGGGGGGGGGGGGGGGGGCFFGGGFGGFFEGGGGE5
@M01751:259:000000000-C669V:1:1102:11332:17104 1:N:0:AGAGTC
CTACGGAAACAGGATTAGATACCCTGGTAGTCCACGCCGTAAACGATGTCGACTTGGAGGCTGTTCCCCTGAGGAGTGGCTTCCGGAGCTAACGCGTTAAGTCGACCGCCTGGGGAGTACGGCCGCAAGGTTAAAACTCAAATGAATTGACGGGGGCCCGCACAAGCGGTGGAGCATGTGGTTTAATTCGATGCAACGCGAAGAACCTTACCTGGCCTTGACATCCAGAGAACTTAGCAGAGATGCTTCGGTGCCTTCGGGAACTCTGAGACAGGTGCTGCATGGCTGTCGTCAGCTCGTG
+
CCCCCGGGGGGFFGGGGGGGGGGGGGGGGGG9CFGCGGGGGGGGGGGGFGGGGGGGGGGGGGGGGGGGGGG?GGGGGGGGGGGGGGGGGGGGGGGGGGGGGGGGGGGGGGFGGGGGGGGGGGGGGGGGGGGGGGGGGGGGGGGGGGGGFGGEGGGGGGGGGGDGGGGGDB@FGGG>FFGGGGGGGGGGGGGFGGGGGGGGGGEGGGGGGGGGGFGGGFGGGGGGGGG?EFGGGGGGFGGGGGGGFGGGFGGGEGGGCCCGGGGGGGGGGG7EFGGGGGGGGFGGGFGEGGGGG5ED?CEGF
@M01751:259:000000000-C669V:1:1102:24231:17140 1:N:0:AGAGTC
CTACGGAAACAGGATTAGATACCCTGGTAGTCCACGCCGTAAACGATGATAACTAGCTGTCCGGGCACTTGGTGCTTGGGTGGCGCAGCTAACGCATTAAGTTATCCGCCTGGGGAGTACGGCCGCAAGGTTAAAACTCAAAGGAATTGACGGGGGCCTGCACAAGCGGTGGAGCATGTGGTTTAATTCGAAGCAACGCGCAGAACCTTACCAGCGTTTGACATGTCCGGACGATTTCCAGAGATGGATTTCTTCCCTTCGGGGACTGGAACACAGGTGCTGCATGGCTGTCGTCAGCTCG
+
C?@@CCECEGGGGGGGGGGGGGGGCGGFGGGGDFFEGFGGGGGGGCGGFFGGGGGGGGGGFFGDCCBC@C<FGGGGG@CGEDGGDGGGGGGFGGGFFGGGCF9E<?EC@++BDGGEGGGGDEGGGGGGGF9?<FGGGDDFG,EDFFFGGGGG7:+FC*1FCFGGFFFGE*=FCFGFFGFCCGFBBFGGGG9<FEGGGCCDCGGGGGC8CCFF7<FGGC>CFFFFFGGGGGGGGGGFG7@@EFGG?@+8CGGFGGGGGGGFG5CCCEFFFF8+;CGG59@+<CCCFGC5*;:@*8:*AF0+5
@M01751:259:000000000-C669V:1:1102:9347:17346 1:N:0:AGAGTC
TCGAAGAACGTCATCCCCACCTTCCTCCAGTTTATCACTGGCAGTCTCCTTTGAGTTCCCGGCCGAACCGCTGGCAACAAAGGATAAGGGTTGCGCTCGTTGCGGGACTTAACCCAACATTTCACAACACGAGCTGACGACAGCCATGCAGCACCTGTCTCACGGTTCCCGAAGGCACTAAGGCATCTCTGCCAAATTCCGTGGATGTCAAGAGTAGGTAAGGTTCTTCGCGTTGCATCGAATTAAACCACATGCTCCACCGCTTGTGCGGGCCCCCGTCAATTCATTTGCGTTTTAACCT
+
@CCC@;F99:FC,FEFCFE@;@6F@6,,6F@FDG9,FDFGGF,;CCCDEGD@FGFF9C<E@FGEF7@+CCF+F:C<CD@,CE8,CF6E,==FFFGCCE7@FF7=:C:FFGFDA,B=DCEECCFGCFGGFFGGC@E8DCE=F7FFGCD8<9FCF8FEFGGA,@,@*@*>@AFGFGGGGGC,>B?FBE<;BFCFF<<CFECBF<FCFDGF,?9FGGCC:CFC,?:?:7FF,**=BE88+:AEC*<CCCEE*;@86CC+<<0*;:88**2++;>5C8C*:C**2;9+0++<9:+*2;:=FFFFA
@M01751:259:000000000-C669V:1:1102:6593:17559 1:N:0:AGAGTC
CTACGGAAACAGGATTAGATACCCTGGTAGTCCACGCCGTAAACGATGTCAACTAGCCGTTGGGATCCTTGAGATCTTAGTGGCGCAGCTAACGCATTAAGTTGACCGCCTGGGGAGTACGGCCGCAAGGTTAAAACTCAAATGAATTGACGGGGGCCCGCACAAGCGGTGGAGCATGTGGTTTAATTCGAAGCAACGCGAAGAACCTTACCTGGCCTTGACATGCTGAGAACTTTCCAGAGATGGATTGGTGCCTTCGGGAACTCAGACACAGGTGCTGCATGGCTGTCGTCAGCTCGTG
+
CCCCCGGGGGGGGGGGGGGGGGGGGGGGGGGGGGGGGGGGGGGGGDGGGGGGGGFGGGGGGGGGFFGGGGGDF,FGGGGGGGGGGGGGGGGFFDGGGGGGGGGFGGGGGGGGGGGGGGGGGGGGGGGGGFGGGGGGGGGGGGGGGGGGGFGGGGGGGGGGGGGGGGGGGGEGFGGFGGGGGGGGGGGGGGGGGGFGGGGGDGGGGGGGFGGGGFGGGGGCFGGGFGG?FGFFGGFGGGGGGGDFGGGFFGGGGGFFFFFGGGDFGCFGFGGGFGGG6CGFFEGGFFF8@A*;EFGG7?EG*
@M01751:259:000000000-C669V:1:1102:3825:17610 1:N:0:AGAGTC
CTACGGAAACAGGATTAGATACCCTGGTAGTCCACGCCGTAAACGATGAATGTTAGCCGTCGGGCAGTTGACTGTTCGGTGGCGCAGCTAACGCATTAAACATTCCGCCTGGGGAGTACGGTCGCAAGATTAAAACTCAAAGGAATTGACGGGGGCACGCACAAGCGGTGGAGCATGTGGGTTAATTCGAAGCAACGCGCAGAACCTTACCAGCTCTTGACATTCGGGGTATGGGCAGTGGAGACATTGTCCTTCAGTTAGGCTGGCCCCAGAACAGGTGCTGCATGGCTGTCGTCAGCTC
+
CCCCCBFGCCAEGE8EGEGGG9,66@<CFEC<EDCFE<@8CFE@F7,C6,,CCCF@FGDBCEDGGG7C,CFGAFGGGGC,CFFFC@F7<?<EFFEGE,C@FEFGG<F:BCD+=BCFG=CFC,4C>F+C<,CECAFB<A9FFGFGG<FC<>BF@<EG*CFF:FFF:7CF*<*:<:*8C;AC*=FFFGGGGF>FG7BCC7FFGGC:88FDGCF7C82<CC99CCCCC?FED8C6:@8FC:2<F9@<*2:9:0+0<0<CGF?FFG6CCEC*/*AC;8;CFG:EF+<E8+<8CFE*<C;C=*<<+
@M01751:259:000000000-C669V:1:1102:23192:17656 1:N:0:AGAGTC
TCGAAGAACGTCATCCCCACCTTCCTCCGGTTTGTCACCGGCAGTCTCCTTAGAGTGCCCACCATAATGTGCTGGTAACTAAGGACAAGGGTTGCGCTCGTTACGGGACTTAACCCAACATCTCACGACACGAGCTGACGACAGCCATGCAGCACCTGTGTCTGAGTTCCCGAAGGCACCAATCCATCTCTGGAAAGTTCTCAGCATGTCAAGGCCAGGTAAGGTTCTTCGCGTTGCTTCGAATTAAACCACATGCTCCACCGCTTGTGCGGGCCCCCGTCAATTCATTTGAGTTTTAACC
+
CCCCCGGGGGGGGGGGGGGGGGFGGGGGGGGGGGGGGGGGGGGGGGGGGGGGGGGFGGCFGGGGGGGGGGFGGGGGGGGGGGGGGGGGGGGGGGGGGGGGGGGGGDGGGGGGGGGGGGGGGGCFEFGGGGGDFEGGGGGDEGGGGGGGGGGGD<FGGFGGGGFGGGGGGEGGGDGGGCFFGGGGGGGGGGGFCFG9DFFGGGGGGGGFGGGGGGGGGGGGGGGGGGGGGGGGEGFFGDGGGGFFCBFGG6;EFGGG0<EGGGGGGGFGEGGGGECEGGGEEEGGFGGGGGG7FFEFGFGGC
@M01751:259:000000000-C669V:1:1102:28153:17710 1:N:0:AGAGTC
TCGAAGAACGTCATCCCCACCTTCCTCCGGTTTATCACCGGCAGTCTCCTTTGAGTTCCCACCATTACGTGCTGGCAACAAAGGATAAGGGTTGCGCTCGTTGCGGGACTTAACCCAACATTTCACAACACGAGCTGACGACAGCCATGCAGCACCTGTCTCACGGTTCCCGAAGGCACTAAGGCATCGTTGCCGAATTCCGTGGATGTCAAGAGTAGGTAAGGTTCTTCGCGTTGCATCGAATTAAACCACATGCTCCACCGCTTGTGCGGGCACCCGTTAATTCATTTGAGTTTTAATC
+
CACCCGGGGFGFCFG,CFGGGDGGGGGGEGGDGFGCFFGGGGGGGDFCFFFGFFGGGFGF,CC<<C<AFEG@FFG@FEFCFGGG<=FFGDE=FE8F:F7BFCDBCFE+CFCFFF?FFB??A<FAB,CF@,4==CEEG,D@=:CC@FGFDGGA8D>BCDFC=DGAFFGDFE,<F:F<BFFFG::<F@8,**8<<FB7FF<F;:<CGD<7<AC9,7<,7<<,<,>A,<?EF9FEGEGCEGG78CFGFG79A8CFF0+2036@E*1*/:;8<@5CEE*2**2**22+0+0+<7C9*+<9023+0
@M01751:259:000000000-C669V:1:1102:12797:17778 1:N:0:AGAGTC
TCGAAGAACGTCATCCCCACCTTCCTCCGTGTTGACCACGGCAGTATCCCATGAGTTCCCACCATAACGTGCTGGCAACATAGGACGAGGGTTGCGCTCGTTGCCGGACTTAACCGAACATCTCACGACACGAGCTGACGACAACCATGCACCACCTGTTTACGAGTGTCCAAAGAGTCCTGTATCTCTACAGTGTTCTCGTATATGTCAAGCCTTGGTAAGGTTCTTCGCGTTGCATCGAATTAATCCGCATGCTCCGCCGCTTGTGCGGGCCCCCGTCAATTCCTTTGAGTTTTAGCCT
+
CCCCCGGGGGGGGGGGGGGGGGGGGGGGGGGGGGGGGGGGGGGGGGGGGGGGGGGGGGGGGGGGGGGGGGFGGGGGGGGGGGGGGGGGGGGGGGGGGCGGGGGGGGGGGGGGGGGGGGGGGGGGGGGGGGGGGGGGGGGGGGGGGGGGGGGGGGGGGGGGGGGGGGGGGGGGGGGGGGGGGCFGGGFGGGGGGEFFGGGGGGGGDGGGGGGGFGGGGGGGGG?FGGGGGGGGGGDGGGGEGFGGGGGGGGGGGGGGGGGGCCEE>EGGFGGCEEGGGGGGECF9EGGCFFCFCGGGEGGGC
@M01751:259:000000000-C669V:1:1102:15739:17890 1:N:0:AGAGTC
CTACGGAAACCGGATTAGATACCCTGGTAGTCCACGCCGTAAACGATGATAACTAGCTGTCCGGGGACTTGGTCTTTGGGTGGCGCAGCTAACGCATTAAGTTATCCGCCTGGGGAGTACGGCCGCAAGGTTAAAACTCAAATGAATTGACGGGGGCCTGCACAAGCGGTGGAGCATGTGGTTTAATTCGAAGCAACGCGCAGAACCTTACCAGCGTTTGACATGGCAGGACGACTTCCAGAGATGGATTTCTTCCCTTCGGGGACCTGCACACAGGTGCTGCATGGCTGTCGTCAGCTCG
+
CCCCCEGEEFEEFEGGGFGFGGFCCEFGFGFGGGGG@CFGGEGGCFGGGGGGGGFGFGGDGGGGGC7EAA@FCFEEFGGGGGGG7BFEGFGG8CFEF@BAFGGGGGGD7FGGGGGE@BFFFDEGGGE7BCGGGFCCEFGGGFFBF<DE<FGG7@:FGGGGFFFFG@@FEEFCCFF*3:FFEGGGGGGEFGGGGGGGGGGGGGDCC*88F9+<F?EEGGCC+0<CFF5E*?GCEGGEE92A?CFGFGGGCC9EEF<:;F96CC8EEGC8=8C6CCE5F?+<@F9+<9CE8*;9*;;CCFG6C
@M01751:259:000000000-C669V:1:1102:3511:17926 1:N:0:AGAGTC
TCGAAGAACGTCATCCCCACCTTCCTCCGGTTTATCACCGGCAGTCTCCTTTGAGTTCCCGACCGAATCGCTGGCAACAAAGGATAAGGGTTGCGCTCGTTGCGGGACTTAACCCAACATTTCACAACACGAGCTGACGACAGCAATGCAGCACCTGTCTCACGGTTCCCGAAGGCACTAAGGCATCTCTGCCGAATTCCGTGGATGTCAAGAGTAGGTAAGGTTCTTCGCGTTGCATCGAATTAAACCACATGCTACACCGCTTGTGCGGGCCCCCGTCAATTCCTTTGAGTTTTAATCT
+
CCCCCGGFGDFFGGG9FDDFGGGGGGGFGGGGCFGGFFFGGGGGGGGGGFGCAFFFFGEE7,@FGF@@CEC<CFGEEFGGGGCFGGGFGGG<+CFEEEEGG<F:F+CFGGEFFFE=FGGGCGGGFFG@DBFGC@CDFGDGGGGG,DF<F,>>FGGEBBF;FBF7FGGGGGG7CF*<FEGGG77:FGECC9CFGFG:*<CECFGCFFG@:CF:FDFF?927:C@<?@C7@5;EEE5>F?C8CE68<?9<CFEFCCCE+:C8C:>5EGGC7;?EC>E*:7EGCGG+0<@FG?E><FGG7+<<<
@M01751:259:000000000-C669V:1:1102:10880:18063 1:N:0:AGAGTC
CTACGGAAACAGGATTAGATACCCTGGTAGTCCACGCCGTAAACGATGTCAACTAGCCGTTGGAATCCTTGAGATCTTAGTGGCGCAGCTAACGCATTAAGTTGACCGCCTGGGGAGTACGGCCGCAAGGTTAAAACTCAAATGAATTGACGGGGGCCCGCACAAGCGGTGGAGCATGTGGTTTAATTCGAAGCAACGCGAAGAACCTTACCTACTCTTGACATCCACGGAATTCGGCAGAGATGCCTTAGTGCCTTCGGGAACCGTGAGACAGGTGCTGCATGGCTGTCGTCAGCTCGTG
+
CCCCCGGGGGGGGGGGGGGGGGGGGGGGGGGGGGGGGGGGGGGGGGGGGFGGGGGGGGGGGGGGGGGGGGGGGGGGGGGGGGGGGGGGGGGGGGGGGGGGGGGGGGGGGGGGGFGGGGGGGGGFGGGGGGGGGGGGGGGGGGGGFAC?EFGGGGGGGGGGGGGGGFGGGBFGFGGGGGFGG:C:<FFCFGGGGGGGGGDCFEGGGGGGGGGFGGGGGGGCGGGGGGGFGGDGDFFGECEGGGGGGGGGGGGFFGGGGGDDGGGGGGGGGGDC8CFCCFGGGGGGGGGGFGGCFFEF?FE5*
@M01751:259:000000000-C669V:1:1102:23617:18064 1:N:0:AGAGTC
CTACGGAAACAGGATTAGATACCCTGGTAGTCCACGCCGTAAACGATGTCGACTTGGAGGTTGTTCCCTTGAGGAGTGGCTTCCGGAGCTAACGCGTTAAGTCGACCGCCTGGGGAGTACGGCCGCAAGGTTAAAACTCAAATGAATTGACGGGGGCCCGCACAAGCGGTGGAGCATGTGGTTTAATTCGATGCAACGCGAAGAACCTTACCTACTCTTGACATCCACGGAATTCGGCAGAGATGCCTTAGTGCCTTCGGGAACCGTGAGACAGGTGCTGCATGGCTGTCGTCAGCTCGTG
+
CCCCCGGGGGGGGGGGGGGGGGGGGGGGGGGGGGGGGGGGGGGGGGGG,FFGGGGGGGGGGGGGGFGGGGGGGGGGGGGGGGGGGGGGGGGGGGGGGGGGGGGGGGCGGGGGGGGGGGGGGGGDEGGGGGFGGGGGGGGGGGGFCGFCFBFEDEGGGEGGGGGGGGGCEBCEC@FGFGGGGGGGGGGGGGGFGGGGGGGGEEGGGFFGGGGGGGGGGGGGGFGGGEGGGDGGGGGGGGGGGGGGFGGGGGGF?FCGGGFCEGGGGD>8FGFFFGF?CCF93<7AE>8;CFCCCFEGGGG5/
@M01751:259:000000000-C669V:1:1102:11354:18069 1:N:0:AGAGTC
TCGAAGAACGTCATCCCCACCTTCCTCCGGTTTATCACCGGCAGTCTCCTTTGAGTTCCCGACCGAATCGCTGGCAACAAAGGATAAGGGTTGCGCTCGTTGCGGGACTTAACCCAACATTTCACAACACGAGCTGACGACAGCCATGCAGCACCTGTCTCACGGTTCCCGAAGGCACTAAGGCATCTCTGCCAAATTCCGTGGATGTCAAGAGTAGGTAAGGTTCTTCGCGTTGCATCGAATTAAACCACATGCTCCACCGCTTGTGCGGGCCCCCGTCAATTCATTTGAGTTTTAACCT
+
CCCCCGGGGGGGGGGGGGGGGGGGGGGGGGGGGGGGGGGGGGGGGGGGGGGGFFFGGFGGGGGGG@@BCEFFGGGGGGGFGGGGFGGGFGFGGGGGGGGGGCEGGDGGGEGGGGGGGGGGGGGF<DGGGGGGGGGFFFGEGCGGGDGGGGGGGGGGGGGGGGGDE<FEGFGGGFEFGGGGGGFFFCCGGGGGFFFFFGGGDF*C:FE<<CCFGGGGG?FG9FFGGGGGGGGGGG>CEFGGG*<8FFGGFGGGGGGGF?6CFEGCEGGFG*C*C8?ECEEGDCFCFFGGGFGGGGGGCGF?7
@M01751:259:000000000-C669V:1:1102:16751:18071 1:N:0:AGAGTC
TCGAAGAACGTCATCCCCACCTTCCTCCGGTTTATCACCGGCAGTCTCCTTTGAGTTCCCGACCGAATCGCTGGCAACAAAGGATAAGGGTTGCGCTCGTTGCGGGACTTAACCCAACATTTCACAACACGAGCTGACGACAGCCATGCAGCACCTGTCTCACGGTTCCCGAAGGCACTAAGGCATCTCTGCCGAATTCCGTGGATGTCAAGAGTAGGTAAGGTTCTTCGCGTTGCATCGAATTAAACCACATGCTCCACCGCTTGTGCGGGCCCCCGTCAATTCATTTGAGTTTTAACCT
+
CCCCCGGGGGGGGGGGGGGGGGGGGGGGGGGGGGGGGGGGGGGGGGGGGGGGGGGGGGGGGGGGGFFCFGGGGGGGGGGGGGGGGGGGGGGGGGGGGGGGGGGGGGGGGGGGGGGGGGGGGGGGGGGGGGGGGGGGGGGGGGGGGGGGGGFGGGGGGGGGGGGGGGGGGGGGGGEGGGGGGGGGGGGDGGGGGGG@FGFGGGGGGGGGGGGGGGGGGGGGGDFGGGGGGFGGGGGGGGGGGGGGGGGGGGGGGGGC7FDGGGGGGGG8FECEGEGGGGGGEGGGG?FGGFFGGGGGGGGFE
@M01751:259:000000000-C669V:1:1102:21090:18087 1:N:0:AGAGTC
CTACGGAAACAGGATTAGATACCCTGGTAGTCCACGCCGTAAACGATGTCGACTTGGAGGTTGTTCCCTTGAGGAGTGGCTTCCGGAGCTAACGCGTTAAGTCGACCGCCTGGGGAGTACGGCCGCAAGGTTAAAACTCAAATGAATTGACGGGGGCCCGCACAAGCGGTGGAGCATGTGGTTTAATTCGATGCAACGCGAAGAACCTTACCTACTCTTGACATCCACGGAATTCGGCAGAGATGCCTTAGTGCCTTCGGGAACCGTGAGACAGGTGCTGCATGGCTGTCGTCAGCTCGTG
+
CCCCCGGGGGGGGGGGGGGGGGGGGGGGGGGGGGGGGGGGGGGGGGGGGGGGGGGGGGGGGGGGGGGGGGGFEGGGGGGGGGGGGGGGGGGGGGGGGGGGGGGGGGGGGGGGGGGGGGGGGGGGGGGGGGGGGGGGGGGGGGGGGGGGGGGGGGGGGGGGGCGGFGGGGGGGGGGGGGGGGGGGGGGGGGGGFGGGGGGGGGGGGGGGGGGGGGGGGDFFFGGGGGGGGGGGGGEGGGGGGGCFGGGGGGGGGGFGGGGGDEGGGGGGGGFGGGGG6?GGGGGGCFGGGGGGGGGCCFCCC
@M01751:259:000000000-C669V:1:1102:18308:18127 1:N:0:AGAGTC
TCGAAGAACGTCATCCCCACCTTCCTCCGGTTTGTCACCGGCAGTCTCCTTAGAGTGCCCACCATAACGTGCTGGTAACTAAGGACAAGGGTTGCGCTCGTTACGGGACTTAACCCAACATCTCACGACACGAGCTGACGACAGCCATGCAGCACCTGTGTCTGAGTTCCCGAAGGCACCAATCCATCTCTGGAAAGTTCTCAGCATGTCAAGGCCAGGTAAGGTTCTTCGCGTTGCTTCGAATTAAACCACATGCTCCACCGCTTGTGCGGGCCCCCGTCAATTCATTTGAGTTTTAACC
+
CCCCCGGGGGGGCFFGGGGGGG<FGGFGGGGGGGGGFFFGGGEGGC<EFCFGGGGGGGGGFGGGGGGGGFGGGGGGGGEDGFGGGGGGG?FGFGGFGGGGGGGGGGGGGGGGGGGGEGGGGGC?FFGGGEGGGGGGGGGGGGGGGGCB=FGGGFFFGGGGGGGGGGGFGGGG*FFGGGGFGGGGGGGGFGGGG:FFGGGGGGGF@<F@FCFFCCGFGGFGGGFGGGGGGGGGGGGGEFGGGGGGGGGGGGGF5ECGFGGGGGEGDGGGGGGGGCGCGEGGGG=CGGGGGG?:A7<FF?<F7
@M01751:259:000000000-C669V:1:1102:11445:18142 1:N:0:AGAGTC
TCGAAGAACGTCATCCCCACCTTCCTCCGGCTTATCACCGGCGGTTCCTTTAGAGTACCCAACTAAATGATGGTAACTAAAGGCGAGGGTTGCGCTCGTTGCGGGACTTAACCCAACATTTCACAACACGAGCTGACGACAGCCATGCACCACCTGTCTCACGGTTCCGGAAGGCACTAAGCCATCTCTGCCGAATTCGTTGGATGTCAAGAGTAGGTAAGTTCCTTCGCTTTCATTCGATTTAAACCACATCCTCCACCCCTTGTGCGGGCCCCCGTCAATTCATTTGAGTTTTACCCTT
+
CCCCCGGGGGGGGGGGGGGGGGGGGGGGGGGGGGGGGGGGGGGGGGGGGGGGGGGGGGGGGGGGGGGGGGGGGGGGGGGGGGGGCFGGGGGGGGGGGGGGGGGGGGGGGGFGG8F<++BF?,5@FD=3++8+6+,33>>3@<DF,,,3,,8,@*,,8,33,3>@F@FG*1<*1<,,38@<F,,4,52,2,?>:F*=1C*22=:,<,22?2,,+02<++3+<2<++<@02**;8+++00+:+<:CF7E****++2+<*2C**/8;*<+0/:1:CEGE*/1;8A+00<EE9+*3<E+<+<+3:
@M01751:259:000000000-C669V:1:1102:4923:18180 1:N:0:AGAGTC
CTACGGAAACAGGATTAGATACCCTGGTAGTCCACGCCGTAAACGATGATAACTAGCTGTCCGGGGACATGGTCTTTGGGTGGCGCAGCTAACGCATTAAGTTATCCGCCTGGGGAGTACGGTCGCAAGATTAAAACTCAAAGGAATTGACGGGGGCCTGCACAAGCGGTGGAGCATGTGGTTTAATTCGAAGCAACGCGCAGAACCTTACCAGCGTTTGACATGTCCGGACGACTTCTGGAGACAGATTTCTTCCCTTCGGGGACTGGAACACAGGTGCTGCATGGCTGTCGTCAGCTCG
+
CCCCCGGGGGGGFFGGGCGGGGGGGGGGGGGGGGGGGGGGGGGGGGGGGGGGGGGGGGGGGGGGGDGGGGGFGGGGGFGGEFGGEGGGGGGGGCGGGGGGGGGGGGGGFGGGGGGDCFGGDGGGGGGGGFFFGGGGFAFGGFEGGGGGGGGGGGEEEDFGGGGGGFGGGFEFCGGGGGFGGGGGG;FEFGGGGEFFGGGGGGGGGGG>CFG@<CGEEEGGGGFFGGGGGGGGDGGGGGGG7CEFCFGGGGFC9EGCCGGGG*:EEGGF*0<FGGGC8C<FFFGGFFGGGGGGGFGFCF+<*
@M01751:259:000000000-C669V:1:1102:8073:18186 1:N:0:AGAGTC
TCGAAGAACGTCATCCCCACCTTCCTCCGGTTTATCACCGGCAGTCTCCTTTGAGTTCCCGACCGAATCGCTGGCAACAAAGGATAAGGGTTGCGCTCGTTGCGGGACTTAACCCAACATTTCACAACACGAGCTGACGACAGCCATGCAGCACCTGTCTCACGGTTCCCGAAGGCACTAAGGCATCTCTGCCGAATTCCGTGGATGTCAAGAGTAGGTAAGGTTCTTCGCGTTGCATCGAATTAAACCACATGCTCCACCGCTTGTGCGGGCCCCCGTCAATTCATTTGAGTTTTAACCT
+
CCCCCGGGGGGGGGGGGGGGGGGGGGGGGGGGGGGGGGGEGGGGGGCGGGGGGGGGGGGGGGGGG@8BBEFGGGGGGGGGGGGGGGGGGGGGGGGGGGGGGGGGGGGGGGGGGGGGGGGGGGGGGGGGGGGGGGGGGGDGGEGGGGGGGGGGDFFGFGGCFEGGGGEGGGGGGGGGGGGGGGGGGGGFGGFGGGGGGGGGGGFGGGGGGGGGG7<CFGGGGGGGGGGGGGGGGGEG6<CEGGGGCFGGGFFGGFG@EFCGGGD>EFG?C5CECEDCEGGG58FFFGGGGFCGFCEGFG7E<
@M01751:259:000000000-C669V:1:1102:13984:18346 1:N:0:AGAGTC
CTACGGAAACAGGATTAGATACCCTGGTAGTCCACGCCGTAAACGATGAGTGCTAGGTGTTGGGGGGTTTCCGCCCCTCAGTGCTGAAGCTAACGCATTAAGCACTCCGCCTGGGGAGTACGGCCGCAAGGCTGAAACTCAAAGGAATTGACGGGGACCCGCACAAGCGGTGGAGCATGTGGTTTAATTCGAAGCAACGCGAAGAACCTTACCAACTCTTGACATCCCATTGACCGCTTGAGAGATCAAGTTTTCCCTTCGGGGACAATGGTGACAGGTGGTGCATGGTTGTCGTCAGCTC
+
CCCCCGGGGGGGGFGGGGGGGGGGGFGGGGGGGGGGGGGGGGGGGGGGGGGGGGGGGGGGGGGGGGGGGGGGGGGGGGGGGGFGGGGGGGGGGGGGGGGGGGGGGGGGGGGGGGGGGGGGGGGGGGGDGGGGGGGGGGGGGGFGGGGG8FGGGGGGGGGGGGEGGGGGGGCGGGGGGGGFGGGGGGGGGFGGGGGGGGGGGGGGGGGGGGGGGGGGFGGGDGGGGCGCDEGFGGGGGGGGGFGGGGGGFGFFGFGGGFGGGGGGGGGGGGGGGGGGGGGGGEGFFFGFGGDEGGGGGGGGC
@M01751:259:000000000-C669V:1:1102:25389:18428 1:N:0:AGAGTC
CTACGGAAACATGATTAGATACCCTGGTAGTCCACGCCGTAAACGATGTCGACTTGGAGGTTGTTCCCTTGAGGAGTGGCTTCCGGAGCTAACGCGTTAAGTCGACCGCCTGGGGAGTACGGCCGCAAGGTTAAAACTCAAATGAATTGACGGGGGCCCGCACAAGCGGTGGAGCATGTGGTTTAATTCGATGCAACGCGAAGAACCTTACCTACTCTTGACATCCACGGAATTTGGCAGAGATGCCTCAGTGCCTTCGGGAACCGTGAGACAGGTGCTGCATGGCTGTCGTCAGCTCGTG
+
CCCCCGGGGGGGGGGGGGGGGGGGGGGGGGGGGGGGGGGGGGGGGGGGGGGGGGGGGGGGGGGGGGGGGGGGGGFGGGGGGGGGGFGGGGGGGGGGGGGGFGFECGGDDGGGGGGGGGGGGGGGGGGGGGGGGGGGGGG<FGGGGGGGGGGEFGEGGBFGG:F7FFGEGGGGGGGGGFFF@FFGGGGGGGGGGGGGGGGGGGGGGGGGGGGGGCF:@FGGGGGGCGFGGGEGGGGGGGGD8>FGGGGGGGFFGGGGGGGGDEEGGGGGGGGGGGGG8EEGGGGGGGGGGEGFFGDGGGGGC
@M01751:259:000000000-C669V:1:1102:10470:18469 1:N:0:AGAGTC
CTACGGAAACCGGATTAGATACCCTGGTAGTCCACGCCGTAAACGATGTCGACTTGGAGGTTGTTCCCTTGAGGAGTGGCTTCCGGAGCTAACGCGTTAAGTCGACCGCCTGGGGAGTACGGCCGCAAGGTTAAAACTCAAATGAATTGACGGGGGCCCGCACAAGCGGTGGAGCATGTGGTTTAATTCGATGCAACGCGAAGAACCTTACCTACTCTTGACATCCACGGAATTCGGCAGAGATGCCTTAGTGCCTTCGGGAACCGTGAGACAGGTGCTGCATGGCTGTCGTCAGCTCGTG
+
CCCCCGGGGGGGGGGGGGGGGGGGGGGGGGGGGGGGGGGGGGGGGGGGGGGGGGGGGGGGGGGGGGGGGGGGGGGFFGGGGGGGGGGGGGGGGGGGGGGGGGGGGGGGGGGGGGGGGGGGGGGGGGDGEGGGGGGGGGGGGGGGGGGGGGGGGGGGGGGGGEGGGGGGGFDGGGFFCFGGGGGGGGGGGGGGGGGGGGGGGGGGGGGGGGFGGGGFGGECFGGGGFFGGGGGGGGGGGGGGGG??CGGGGGGGGGGGGGGCEGGGGGGFGGGGGGGCCCGGGGF>FGGCEFFGCEGGGGG5
@M01751:259:000000000-C669V:1:1102:22096:18580 1:N:0:AGAGTC
CTACGGAAACCGGATTAGATACCCTGGTAGTCCACGCCGTAAACGATGTCGACTTGGAGGCTGTTCCCCTGAGGAGTGGCTTCCGGAGCTAACGCGTTAAGTCGACCGCCTGGGGAGTACGGCCGCAAGGTTAAAACTCAAATGAATTGACGGGGGCCCGCACAAGCGGTGGAGCATGTGGTTTAATTCGATGCAACGCGAAGAACCTTACCTGGCCTTGACATCCAGAGAACTTAGCAGAGATGCTTTGGTGCCTTCGGGAACTCTGAGACAGGTGCTGCATGGCTGTCGTCAGCTCGTG
+
CCCCCGGGGGGGGDGGGGGEGGFGGGFGGFGGGGGGGGGGGGGGDGGGFFGGEGGGGCFGGGGGGGGGGGGGGG8FFFFGGGDFGDGGGGEGGGGGEGGGGGGGGGGGGEGGGGGGGDGGGGDGGGEGGGGGGGFCFCDG<>FGGGGGGGGGGGGGGGGGGGGDGGGCFGGGFFFGFFG?@<CGGGGCGGFCCGEGFGGG>EC>FFGGGCFGGGGGGGGGGGGGG8A?FGGFGGGGGGGFEF><7?@GFC?;*<FFCE5*8/CEFGGGGGGGGGF7<EGFFFCCFFF5CFEGF@CC0AGC5
@M01751:259:000000000-C669V:1:1102:10407:18636 1:N:0:AGAGTC
CTACGGAAACAGGATTAGATACCCTGGTAGTCCATGCCGTAAACGTTGGGCGCTAGATGTAGGGACCTTTCCACGGTTTCTGTGTCGTAGCTAACGCATTAAGCGCCCCGCCTGGGGAGTACGGCCGCAAGGCTAAAACTCAAAGGAATTGACGGGGGCCCGCACAAGCGGCGGAGCATGCGGATTAATTCGATGCAACGCGAAGAACCTTACCAAGGCTTGACATACACCGGAAACGGCCAGAGATGGTCGCCCCCTTGTGGTCGGTGTACAGGTGGTGCATGGTTTTCGTCAGCTCGTG
+
CCCCCGGGGGGGGGGGGGGFGGGGGGGGGGGGGGGGGGCGGGGGGGGGGGGGGGGGGGGGFGGGGGGGGGGGGGGGGGGEGGGGGGGGGGGG9FFEEEDGGGGFEFGFFEEGGGGGC+>FGGFGGGGEEGGGGGGGGGGGGDF99CEFFFGCFGGGGGGGGGGGGGGGFD7FEG@CFEGFFGGGGGF?FCFFGGGGFGGGG5CEEGFEECCGFGGCC@FGEGGFGGGFF68?EDEGFFG>EGG6;FGGGG?8CC>C::8E7688<*::8CC+0<CFC5;CFFFFGEF**<E8CFGGCC*==
@M01751:259:000000000-C669V:1:1102:24354:18710 1:N:0:AGAGTC
TCGAAGAACGTCATCCCCACCTTCCTCCGGTTTGTCACCGGCGGTTCCTTTAGAGTCCCCAACTGAATGATGGTAACTAAAGGCGAGGGTTGCGCTCGTTGCGGGACTTAACCCAACATCTCACGACACGAGCTGACGACAGCCATGCAGCACCTGTGTGCAGGTCCCCGAAGGGAAGAAATCCATCTCTGGAAGTCGTCCTGCCATGTCAAACGCTGGTAAGGTTCTGCGCGTTGCTTCGAATTAAACCACATGCTCCACCGCTTGTGCGGGCCCCCGTCAATTCATTTGAGTTTTAACC
+
CCCCCGGGGGGGGGGFGGG7FGGGGGGGGDGGGGGGGGGGGGGCFGGFGFGGGGGGGGGGFCEFGGGGGFGFGGGGGGFGGGGGGGGGGEGEGECGGDGGFGGED7FFFAFGC8BDFGGGGEFF8@FGGGG>FGFCFGG7FCGGGGGFGAEFGGGFFCFGGGGG>FGGCDFFECEF@C8FGE:FFCGCFGDGGG7F:FGGGE,5=A,<CGFFCF8ECC>C+<CF:CGGGGEEEGG5EFFCEF8FGGGGGGGGCFDC<EGGFF8*?CGGGGGDCEC8CEC88**+3++<C:C7@9@97<E:9
@M01751:259:000000000-C669V:1:1102:28218:18818 1:N:0:AGAGTC
TCGAAGAACGTCATCCCCACCTTCCTCCGGTTTATCACCGGCAGTCTCCTTTGAGTTCCCGACCGAATCGCTGGCAACAAAGGATAAGGGTTGCGCTCGTTGCGGGACTTAACCCAACATTTCACAACACGAGCTGACGACAGCCATGCAGCACCTGTCTCACGGTTCACGAAGGCACTAAGGCATCCCTGACGAATTCCGTGGATGTCAAGAGTAGGTAAGGTTATTCGCGTTGCATCGAATTAAACCACATGCTCCACCGCTTGTGGGGGCACCCGTCAATTAATTTGAGTTTTACCCT
+
CCCCCDGGGGGGGFCE@<FFE<EFFF9,@BFEEFGGFGDGEGGDGGC@@CFAFG6CC<CCCEGE@@C,BAFCGGGGFCFAFECGFFGF<F=FFD=@=CB:BA7CE@F:,:?CEECFDCDFE9FGGGGGF+CF:@>C9<FEC7>7C<<FA<BCBBCF<3DFECA731>F,8DCE:F>FGF8,<FCC@?,,8?,?*F7<EF,,?*=C,C:,<7C?:FCF?2>CCGG9,<9EG*:8CCC+++*08ACF+29;;*;<@C9+<6@CEEE58C+/*:?G585C**2;*+3+<CFFC@*3<+<E++22
@M01751:259:000000000-C669V:1:1102:17445:18841 1:N:0:AGAGTC
CTACGGAAACAGGATTAGATACCCTGGTAGTCCACGCCGTAAACGATGATAACTAGCTGTCCGGGCACTTGGTGCTTGGGTGGCGCAGCTAACGCATTAAGTTATCCGCCTGGGGAGTACGGCCGCAAGGTTAAAACTCAAATGAATTGACGGGGGCCTGCACAAGCGGTGGAGCATGTGGTTTAATTCGAAGCAACGCGCAGAACCTTACCAGCGTTTGACATGGCAGGACGACTTCCAGAGATGGATTTCTTCCCTTCGGGGACCTGCACACAGGTGCTGCATGGCTGTCGTCAGCTCG
+
CCCCCGGGGGGGGGGGGGGGGGGGGGGGGGGGGGGGGGGGGGGGGGGGGGGGGGGGGGGGGGGGGGGGGGGGGGGGGGGGGGGGGGGGGGGGGGGGGGGGGGGGGGGGGGGGGFGGGGGGGGGGGEGGGGGGGGGGGGGGGGGGGGGGGGGGGGGGGGGGGGGGGGGGG<FGGGGGGGGGDFFGGGGGGGGGGGGGGGGGGGGGGGGGGGFGGGGGGGGGGGGGGGGGGGGGGGGGGGGGGGGGGGGGGGGGGGGGFGCGGCEGGGGFFGGFFGGGGGGGGGGGGGGGFEGGGGGGGGGGG
@M01751:259:000000000-C669V:1:1102:3036:18906 1:N:0:AGAGTC
CTACGGAAACCGGATTAGATACCCTGGTAGTCCACGCCGTAAACGATGTCGACTTGGAGGTTGTTCCCTTGAGGAGTGGCTTACGGAGCTAACGCGTTAAGTCGACCGCCTGGGGAGTACGGCCGCAAGGTTAAAACTCAAATGAATTGACGGGGGCCCGCACAAGCGGTGGAGCATGTGGTTTAATTCGATGCAACGCGAAGAACCTTACCTACTCTTGACATCCACGGAATTTGGCAGAGATGCCTTAGTGCCTTCTGGAACCGTGAGACAGGTCCTGCATGGCTGTCGTCAGCTCGTG
+
CCCCCGEGGGF7@CCCFGGGGGGFDFGGGGGGGGAFGFGGGGGGGCDDFAFGGGGFFGECFGGGGGGGGCCGGG,B<CF7FF,F@FDGEFGFGDDEGGGGGGGG7FGG7=CEG?GGGGG9:C@FG>FCGGGFGGGGGGGGGCCFFCCF9F9FGGGGGCFB:FFGFFG@C<FFGCGGGGGGGGG>>CFG9FCFFG,<CE5CEECGFGEEC<CCFFGGGGF+<EFFGFCGGGCECCGGGFCE58CEFGGGGGG7+<9A?F7CFFGGGGDEG>E6CFFE+<@CCF99;C6**3;8CEEFG?5/*
@M01751:259:000000000-C669V:1:1102:4297:18995 1:N:0:AGAGTC
TCGAAGAACGTCATCCCCACCTTCCTCCGAGTTGACCCCGGCAGTCTCCTATGAGTCCCCGGCATAACCCGCTGGCAACATAGAACGAGGGTTGCGCTCGTTGCGGGACTTAACCCAACATCTCACGACACGAGCTGACGACAACCATGCACCACCTGAACACCGAACACAAGGGGGCGACCATCTCTGGCCGTTTCCGGTGTATGTCAAGCCTTGGTAAGGTTCTTCGCGTTGCATCGAATTAATCCGCATGCTACGCCGCTTGTGCGGGCCCCCGTCAATTCCTTTGAGTTTTAGCCTT
+
CCCCCGGFGGGGGGGDF@F:-EDGGDGGCCFGEFFFCFECFGCG<E@FAFFGF<<FCGGGGGGGGGG8@EFGD@FFGGGG<FEFAFEDEGGFGGGFGCC@@+4F7:FGDFFCF?FF7@BF8B<?A<FCGGG@FGGGGDCEFCCFGGGGG8>A@GCC<>:>CF,>*=*=FCEGF7FDCCCC<CGFG+<:EE8FGEE<+<EG?CC+2CFG79EF5+<C6EGGFC7<7<7:@EEGE*;EFC8@F?FGG???C>E*;6++3*:8EGCE>*+3AE**28*:E*8*:++3+<:??:;EFFF7*03A<
@M01751:259:000000000-C669V:1:1102:5788:19013 1:N:0:AGAGTC
TCGAAGAACGTCATCCCCACCTTCCTCCGGTTTGTCACCGGCAGTCTCCGTAGAGTGCCCACCATAACGTGCTGGTAACTAAGGACAAGGGTTGCGCTCGTTACGGGGCTTAACCCAACATCCCACGACACGAGCTGCCGAGAGCCATGCAGCCCCTGTGTCAGAGTTCCCGAAGGCACCAATCCATCTCTGGAAAGTTCTCTGCATGTCAAGGCCTGGTAAGGTCCTTCGCGTTGCTTCGAATTACACCACATGCTCCACCGCTTGTGCAGGCCCCCGGCAGTTCCTTTGAGTTTTAACC
+
CCCCC;BCE@FE7CF@FC<@;<@ECFCFG+86@6FFDFGEF7F:F@FGG+9E,:69,6:CE::FCGCGGFFG7E<@EFC,F8E@ECFGG<==,68@:+B7+BDGC:F+:F8,FGGF>BC7=,44,E@+@383>>FFD,,3++8+@<C,,33E8,8*@F:FC9@;3F==CFGE*>CCC,,*DF,6FCFCAACF7F,3<?F;C;C22,,?B,2,<FC*C7<5C,?FF,?9<FFCF*8*/<+<:8C8:++3AFCF8+AF+08:0**:85@8+<<E>*;*/:**2:*79++:0CF9*+0+3<<72
@M01751:259:000000000-C669V:1:1102:16449:19122 1:N:0:AGAGTC
TCGAAGAACGTCATCCCCACCTTCCTCCGGCTTATCACCGGCAGTCCCTCTAGAGTGCCCAACTAAATGATGGCAACTAAAGGCGAGGGTTGCGCTCGTTGCGGGACTTAACCCAACATCTCACGACACGAGCTGACGACAGCCATGCAGCACCTGTGTCCAAGTCCCCGAAGGGAAGAAATCCATCTCTGGAAGTCGTCTTGGCATGTCAAGGGCTGGTAAGGTTCTTCGCGTTGCTTCGAATTAAACCACATGCTCCACCGCTTGTGCGGGCCCCCGTCAATTCCTTTGAGTTTTAATC
+
CCCCCGGGGGGGGGGGGGGGGGGGGGGGGGGGGGGGGGGGGGGGGGGGGGGGGGGGGGGGGGGGGGGGGGGGGGGGGGGGGGGGGGGGGGGGGGGGGGGGGGGGGGGGGGGGGGGGGGGGGGGGGGGGGGGGEGGGGGGGGGGGGGGGGGGGGGGGGGGGGGEFFGGGGGEGGGGGGGGGGGGGGGGGGGGGGGGGGGGGGGGCFGGGGGGGGGGGGGGGGGGGGGGGGGF>>EGDGGGGCFGGGGGGGGGG>FC++<EGGGGGEGFG6C>EEEECGEEEGGCGGG7EGGGGGGEFGGGG+
@M01751:259:000000000-C669V:1:1102:20568:19277 1:N:0:AGAGTC
CTACGGAAACCGGATTAGATACCCTGGTAGTCCACGCCGTAAACGATGTCGACTTGGAGGTTGTTCCCTTGAGGAGTGGCTTCCGGAGCTAACGCGTTAAGTCGACCGCCTGGGGAGTACGGCCGCAAGGTTAAAACTCAAATGAATTGACGGGGGCCCGCACAAGCGGTGGAGCATGTGGTTTAATTCGATGCAACGCGAAGAACCTTACCTACTCTTGACATCCACGGAATTTGGCAGAGATGCCTTAGTGCCTTCGGGAACCGTGAGACAGGTGCTGCATGGCTGTCGTCAGCTCGTG
+
CCCCCGGGGGGGGGGGGGGGGGGGGGGGGGGGGGGGGGGGEGGGGGGGGGGGGGGGGDGGGGGGGGGGGGGGGGGGGGGGCFFFGGGGGGFFGEGGGGGGGGGGGGGGGGGGGGDGGGGGGGGGGGGCGGGGGGFGGCFGGGGGGGGGGFGGGDGGDCFGGGGDGGGGGGGGGGGGGGFGGGDFGGGGGGGGGGGGGGGGCEGGGFGGGGGFFGGGGGGFGGGGGGGGGGEGGFGFGFGGGFDGFGDFGFGGGGFGGGGDEGGGGDECGGFGGGGGCCCGGGGGGGGGGFCGFEGGGGGEF
@M01751:259:000000000-C669V:1:1102:24831:19374 1:N:0:AGAGTC
CTACGGAAACCGGATTAGATACCCTGGTAGTCCACGCCGTAAACGATGTCGACTTGGAGGCTGTTCCCCTGAGGAGTGGCTTCCGGAGCTAACGCGTTAAGTCGACCGCCTGGGGAGTACGGCCGCAAGGTTAAAACTCAAATGAATTGACGGGGGCCCCCACAAGCGGTGGAGCATGTGGTTTAATTCGATGCAACGCGAAGAACCTTACCTGGCCTTGACATCCAGCGAACTTAGCAGAGATGCTTTGGTGCCTTCGGGAACTCTGAGACAGGTGCTGCATGGCTGTCGTCAGCTCGTG
+
CCCCCGEGGGFGGGGGGGGGGGFG9FFGGGGGGGGGGGGFGGGGGGGGGGGGGGGGF,FEGGGGGGGDGGGGGFDGDGGGFGGGDCFFDAF?FGGGGGGGCGFCF7C::B7=FGGG7FGGG@F@:FFFEDGFGGFFC>@FC:@DA9@F9=DEGGG@FEE**1CCCCFCC*=CC<CFFF<<CFDCCFGFEFFFGGC:@CCEEE88@CFC?::CG7CFG6<:F+<C68CG+8?5CGG?7CGC?CC?<FG:@78FCFECEC>ECE*8A7<@9++0*0;A6+<9CEFFEFCCCGDFF8:@:<::*
@M01751:259:000000000-C669V:1:1102:25537:19387 1:N:0:AGAGTC
CTACGGAAACAGGATTAGATACCCTGGTAGTCCACGCCGTAAACGATGTCGACTTGGAGGTTGTTCCCTTGAGGAGTGGCTTCCGGAGCTAACGCGTTAAGTCGACCGCCTGGGGAGTACGGCCGCAAGGTTAAAACTCAAATGAATTGACGGGGGCCCGCACAAGCGGTGGAGCATGTGGTTTAATTCGATGCAACGCGAAGAACCTTACCTACTCTTGACATCCAGCGAACTTTCCAGAGATGGATTGGTGCCTTCGGGAACGCTGAGACAGGTGCTGCATGGCTGTTGTCAGCTCGTG
+
CCCCCGGGGGGDDGGGGFGGGGGGGGGGGGGGGCG;CGGGGGGGGGGGGGGFFFGGGGGGGGGGGGFFGG?FFFFFGGGGGGGGGDEDGGGCCEEEEDFGCFFEE@FFGGGGGGGGGGFFEGGGGGGGGGGGGGGGGGGGGGGGGGGG<EFGGGGGGGGDGGGGGCFGGG7<=CGGGGG@FGCCCFG,<FG9CEGGA:CC8CC*+ACFGGGFFGGFGGGGDCFEGFGGGG5EGCGGGGGGGFC@9CFFGGFE8CE7CCEEEGGGGG5?EGCFGG5@FGCFGCFFGGCA*++2++3@F6C>E
@M01751:259:000000000-C669V:1:1102:15921:19496 1:N:0:AGAGTC
TCGAAGAACGTCATCCCCACCTTCCTCCGGTTTATCACCGGCAGTCTCCTTTGAGTTCCCGACCGAATCGCTGGCAACAAAGGATAAGGGTTGCGCTCGTTGCGGGACTTAACCCAACATTTCACAACACGAGCTGACGACAGCCATGCAGCACCTGTCTCACGGTTCCCGAAGGCACTAAGGCATCTCTGCCGAATTCCGTGGATGTCAAGAGTAGGTAAGGTTCTTCGCGTTGCATCGAATTAAACCACATGCTCCACCGCTTGTGCGGGCCCCCGTCAATTCATTTGTGTTTTAACCT
+
CCC9CFGGGGGGGCCDGFFFGG@EEGFGGGGGGCG<CFGGGGE:FFFGGGFGGA8FGFC9@,6@:8888C@=FGGGGGCE,C=EFFEFGGGGFGGEGCC>DAEGDGGGG?<FG9FF?CFDFGDF<C9FDFFGGGCAFC@:FFEG<FGDC,D:FC7<FGGGACGFC<1<F9:FEG:F<AEFG@,6<:<=;FC@,<7FGFFGGGGGGDG<FFGFA:<FFG:9FD7:AFDCF85:CE5*3AEG683;<+<7@FCFCCA@FEG6>8C8CGCCFGD88?EG858A8/97CFGF?70*2CEGFGG+<
@M01751:259:000000000-C669V:1:1102:7870:19500 1:N:0:AGAGTC
TCGAAGAACGTCATCCCCACCTTCCTCCGGTTTGTCACCGGCAGTCTCCTTAGAGTGCCCACCATAACGTGCTGGTAACTAAGGACAAGGGTTGCGCTCGTTACGGGACTTAACCCAACATCTCACGACACGAGCTGACGACAGCCATGCAGCACCTGTGTCTGAGTTCCCGAAGGCACCAATCCATCTCTGGCAAGTTCTCAGCATGTCAAGGCCAGGTAAGGCTCTTCGCGTTGCTTCGAATTAAACCACATGCTCCACCGCTTGTGCGGGCCCCCGTCAATTCATTTGAGTTTTAACC
+
CCCCCGGGGGGGGGGGGGGGGGGGGGGGGGGGGGGGGGGGGGGGGGGGGGGGGGGGGGGGGGGGGGGGGGGGGGGGGFGGGGGGGGGGGGGGGEFGGGGGGGGGGGGGGGGGFGGFGGGGGGFGGGGGGGGGDGGGGGFGGGDGGGGGGGGCFGGGGGGGGGGGGGGGFG@CFGGCGFGGGGFFCFCFGGGGG7FFFCFGGGGGGGGGGGGGFGGFGGGGGGGG7FFFGGCFCGGFGGGGDF6:F?FGGGGGGGGFFGGGGGGDCECFG9EEEGGGEGGGGGGGFCF9FFG7C9@FGGGGG
@M01751:259:000000000-C669V:1:1102:15511:19533 1:N:0:AGAGTC
TCGAAGAACGTCATCCCCACCTTCCTCCGGTTTGTCACCGGCAGTCTCCTTAGAGTGCCCACCATAACGTGCTGGTAACTAAGGACAAGGGTTGCGCTCGTTACGGGACTTAACCCAACATCTCACGACACGAGCTGACGACAGCCATGCAGCACCTGTGTCAGAGTTCCCGAAGGCACCGATCCATCTCTGGAAAGTTCTCTGCATGTCAAGGCCTGGTAAGGTTCTTCGCGTTGCTTCGAATTAAACCACATGCTCCACCGCTTGTGCGGGCCCCCGTCAATTCCTTTGAGTTTCAACC
+
CCCCCGGGGGGGGGGGGGGGGGGGGGGGGGGGGGGGGGGGGGGGGGGGGGGGGGGGGGGGGGGGGGGGGGGGGGGGGGGDGGGGGGGGFGGGGGGGGGGGGGGGGGGFGFGGGGGGGGGGGFEGGGGGGGGGGGGGGGGGEGGGGGGGGGGGGGGGGGGGGGGGGFGGGGGGGGGGGGGGGGGGGGGGFFFGGGGGGGGGGGGCGGGGGGGGFGGGFGGGGGGGCCCFFCEEDGG>FFGGGGGGGGGGG6CCFFCFGGGGGGGGGGGG6+*CGGGEGGGEGGGGFFGGGGFFGC:+009C6
@M01751:259:000000000-C669V:1:1102:5311:19631 1:N:0:AGAGTC
CTACGGAAACAGGATTAGATACCCTGGTAGTCCACGCCGTAAACGATGAATGCCAGCCGTTGGCCTGCTTGCAGGTCAGTGGCGCCGCTAACGCATTAAGCATTCCGCCTGGGGAGTACGGTCGCAAGATTAAAACTCAAAGGAATTGACGGGGGCCCGCACAAGCGGTGGAGCATGTGGTTTAATTCGAAGCAACGCGCAGAACCTTACCATCCCTTGACATGGCATGTTACCTCGAGAGATCGGGGATCCTCTTCGGAGGCGTGCACACAGGTGCTGCATGGCTGTCGTCAGCTCGTGT
+
CC<CCGCGGGGGDGGGGGFGGCGGCFDGGGFFFFFDEFGGGGFFGGGGGG9FGGGGGGGGGGFGGGGFGGGGGGGGGGGGGGGGGGGGGGGGGGGGGGGGGGGFGGGGEEGGGGGGGGGGGGDEDFGGGGGGGFGGGGGDFG@BFGFGGDGGGGGGGGG@*CEGFGGGEGD<FFFGGFCCCCC@C@9CGGGFEGCFGCGCG?E6E**<CFGC7CGGG72@FCGFGGEDFFEGFGGGGDGGGGG6C*:CE8CF7CFFGFCEEE>GGGDG:FGEGGGFEGGFGF7CACGCGGGGGGF7CC>*/
@M01751:259:000000000-C669V:1:1102:10765:19647 1:N:0:AGAGTC
TCGAAGAACGTCATCCCCACCTTCCTCCGGTTTATCACCGGCAGTCTCCTTTGAGTTCCCGGCATCACCCGCTGGCAACAAAGGATAAGGGTTGCGCTCGTTGCGGGACTTAACCCAACATTTCACAACACGAGCTGACGACAGCCATGCAGCACCTGTCTCAGAGTTCCCGAAGGCACCAAAGCATCTCTGCTAAGTTCTCTGGATGTCAAGGCCAGGTAAGGTTCTTCGCGTTGCATCGAATTAAACCACATGCTCCACCGCTTGTGCGGGCCCCCGTCAATTCATTTGAGTTTTAACC
+
CCCCCGGGGGGGGGGGGGGGGGGGGGGGGGGGGGGGGGGGGGGGGG9FFGGEGGGGGGGGGCEGGFFGGGGGGGGGGGGGGGGGGGGGGCFGFGGGGGGGGGGGGGGCGGGGGGGGGGGGGFGEFGGGGGGEBEGGGFGGGGGGGGGGGGGGGGGGGGFGGGGFFCFGGGGGGGGGG>FFGGGGGGGG;FGGGFGGGGGGGGGGGGGFGGGGGGGFCGFGGGGGGGGGGGG>CFGDGGFGGGGFGGGGCCCCCC@ECFE6CGEGEGGGFGEGGGGCE58*;EGGFFGGGGFCCFGGGGGC9
@M01751:259:000000000-C669V:1:1102:23045:19651 1:N:0:AGAGTC
TCGAAGAACGTCATCCCCACCTTCCTCCGGCTTATCACCGGCGGTTCCTTTAGAGTACCCAACTAAATGATGGTAACTAAAGGCGAGGGTTGCGCTCGTTGCGGGACTTAACCCAACATCTCACGACACGAGCTGACGACAGCCATGCAGCACCTGTGTTCCAGTCCCCGAAGGGAAGAGATCCATCTCTGGAAATCGTCCGGACATGTCAAACGCTGGTAAGGTTCTGCGCGTTGCTTCGAATTAAACCACATGCTCCACCGCTTGTGCAGGCCCCCGTCAATTCCTTTGAGTTTTAACC
+
CCCCCGGGGGGGGGGGGGGGGFGGGGGGGGGGGGGGGGGGGGGGGGGGGGGGGGGGGGGGGGGGGGGGGGGGGF<FFGGFGGFGGGGGGGGGFGGGGGGGFGGGGCCG9FGG9FF@7FEF?DFGFDEGGGG>CGGGGGGGEGGGDGGGGGGGCCFGGGGG@F9F;FCFGGGGGGGGGGFC8<FFGDAFCBFGGGGGG>FGGGGGGGGE@<CG7+;CEE?EFGGGFF9EFGGGEGGDE+C7CECGG?GGGGGGGGGG79EFGGDGGDFFGG7708;E5>C*AGGGGGFFGGGF8<9E?CGG7
@M01751:259:000000000-C669V:1:1102:26480:19663 1:N:0:AGAGTC
TCGAAGAACGTCATCCCCACCTTCCTCCGGTTTATCACCGGCAGTCTCCTTTGAGTTCCCGACCGAATCGCTGGCAACAAAGGATAAGGGTTGCGCTCGTTGCGGGACTTAACCCAACATTTCACAACACGAGCTGACGACAGCCATGCAGCACCTGTCTCACGGTTCCCGAAGGCACTGAGGCATCTCTGCCAAATTCCGTGGATGTCAAGAGTAGGTAAGGTTCTTCGAGTTGCATCGAATTAAACCACATGCTCCACCGCTTGTGTGGGCCCCCGTCAATTCATTTGAGTTTTACCCT
+
CCCCCGGGGGGGGGGFGGGGGGGGGGGGGGGGGGGGGGGGGGGGGFGGGGGGGGGGGFGFGGGGGFF:,EEFGGGGGGGGFECFGFGGGGGGGGGGGGGCGGGGGGGGFGGGGGGGGGGFGGAFGGGGGGGGDDCDFFBEGEGGGGGGGGGCGFGGGGGGGGGGGGGG8DFGGGG>,CCFGGGGCF?,?@FGG:FFGGGFFEGDGGGGGFFGGGGGGGGG9:FCGGGGGF*;EEEFGGGDFGDCFGGF68:8:CE7FG68FGGGGFGCEFECC;=CEG;CEE@CCEFGGG?C:++<C++<9
@M01751:259:000000000-C669V:1:1102:4568:19877 1:N:0:AGAGTC
CTACGGAAACCGGATTAGATACCCTGGTAGTCCACGCCGTAAACGATGAGTACTAGCTGTCGGAGGTTACCCCCTTCGGTGGCGCAGCTAACGCATTAAGTACTCCGCCTGGGAAGTACGCTCGCAAGAGTGAAACTCAAAGGAATTGACGGGGACCCGCACAAGTAGCGGAGCATGTGGTTTAATTCGAAGCAACGCGAAAAACCTTACCTACCCTTGACATGTACGGAAGACCGAAGAGATTTGGTTGTGCTCGAAAGAGAACCGTAACACAGGTGCTGCATGGCTGTCGTCAGCTCGT
+
CCCCCGGGGGGGGGGGGGGGGGGGGGFGGGGGGGGGGGGGGGGGGGGFCDGGGGGGGGGGGGDD@FGGGGGGGGGGGGGGGGGGGGGGGGGGGGGGGGGFGFGGGGGGGGGGGGGGGGGGGGGGGGCFGGEDFEFGGGGGGFGGGGFGGGGGGGGGGGFGGGGGGGGCGGGCFGGGGGGGFF<FGGFGFGGGGGGGGGGGGGGG:FGGGGGGGGGGGGGF6<7CCFGFGGGEDCFGE*CEFGGGGFFGGGEEGGDE5CEGGFGGGGGGGGGCGGFCFGGGGGGGGGGFEGGGGGGGGFFG/
@M01751:259:000000000-C669V:1:1102:24006:19904 1:N:0:AGAGTC
TCGAAGAACGTCATCCCCACCTTCCTCCGGTTTATCACCGGCAGTCTCCTTTGAGTTCCCGACCGAATCGCTGGCAACAAAGGATAAGGGTTGCGCTCGTTGCGGGACTTAACCCAACATTTCACAACACGAGCTGACGACAGCCATGCAGCACCTGTCTCACGGTTCCCGAAGGCCCTAAGACATCTCTGCCGAATTCCGTGGATGTCAAGAGTAGGTAAGGTTCTTCGCGTTGCATCGACTTAAACCACATGCTCCCCCCCTTGTGCGGGCCCCAGTCAATTCATTTGAGTTTTAACCT
+
CCCCCGGGGGGGGGGG9FCCCAFGGGGGGGGGCGGGGGFFGED@CC,6CEGAFGCFFFGGGGBFCC@,8<FFD7,<F,C<CE@C,EFEE8CFFFCGGC:4DFFDEGCCEA5CEGGG7++3?,,B@FG78>FEGG78,3>C++8F+D98<3,@,>FC,@FFGG9>F<<*?AC*5>@<,=<FFG,?<F9,>;,F:FCFE:F,,>***,7FCFGFC@<ACF<EFGF?9<<9<CCEGGECCF9A65ECG79CEC8:F9++<3**:**/**<A<8/8?/:E*2+0+<FFC+<:C9:CE@?<:<C+2
@M01751:259:000000000-C669V:1:1102:10868:20016 1:N:0:AGAGTC
CTACGGAAACCGGATTAGATACCCTGGTAGTCCACGCCGTAAACGATGTCGACTTGGAGGTTGTTCCCTTGAGGAGTGGCTTCCGGAGCTAACGCGTTAAGTCGACCGCCTGGGGAGTACGGCCGCAAGGTTAAAACTCAAATGAATTGACGGGGGCCCGCACAAGCGGTGGAGCATGTGGTTTAATTCGATGCAACGCGAAGAACCTTACCTACTCTTGACATCCACGGAATTCGGCAGAGATGCCTTAGTGCCTTCGGGAACCGTGAGACAGGTGCTGCATGGCTGTCGTCAGCTCGTG
+
CCCCCGGGGGGGGGGGGGGGGGGGGGGGGGGGGGGGGGGGGGGGGGGGGGGGGGGGGGGGGGGGGGGGGGGGGDFGGGGGGGGGGGGGGGGGGGGGGGGGGGGGGGDGGGGGGGGGDGGGGGGGGGGGGGGFGGGGGGGGGGGGGGGGGGGGGGGGGGGGEGGGGGGGGGGGGGGGFFGGGGGGGGGGGGGGGGGGGGGGGGGGGGGGGGGGGGGGGGFGFGGGGGGGDGGGGGGGGGGGGGGGGGGGGGGGGGGGGGGGGGGEFGGG5*<CFGCFGGGGGFGFDCCCEC5/AF=CFGGG5
@M01751:259:000000000-C669V:1:1102:27591:20101 1:N:0:AGAGTC
TCGAAGAACGTCATCCCCACCTTCCTCCGGTTTATCACCGGCAGTCTCCTTTGAGTTCCCGACCGAATCGCTGGCAACAAAGGATAAGGGTTGCGCTCGTTGCGGGACTTAACCCAACATTTCACAACACGAGCTGACGACAGCCATGCAGCACCTGTCTAACGGTTCCCGAAGGCACTGAGGCATCTCTGCCAGATTCCGTGGATGTCAAGAGTAGGTAAGGTTCTTCGCGTTGCATCGAATTAAACCACATGCTCCACCGCTTGTTCGGCCCCCCGTCAATTCCTTTGAGTTTTAACTT
+
@C<BC7FG@@FFD,CFEEFGGGGGG9FGGGFGGGGGGGGCEGGGGDAFGGGDGGGEDFFGGGGGGF@BFFCFCEDDGFGGFGFF9FEFFC<EGF+B=:@EF8=FFGEGGGEFGCE:FEGFGDGGGFCFFGGGGGGG9FBG<+3@FFF,,3@DFFCF?DFF,@FC<*8>FGCGGGGGGF,,:,*@F:8,C,8FE:24<,2:>FF@FFGG9AFC<+?AFGFFGF7FF9?EGG*:CCCE09910;CCCCF7;CFGFEFDF8@FGDGGECE+<*8*/C*8:7/**2+<90<@<<0FEFFF:6++3
@M01751:259:000000000-C669V:1:1102:25628:20140 1:N:0:AGAGTC
TCGAAGAACGTCATCCCCACCTTCCTCCGGTTTATCACCGGCAGTCTCCTTTGAGTTCCCGACCGAATCGCTGGCAACAAAGGATAAGGGTTGCGCTCGTTGCGGGACTTAACCCAACATTTCACAACACGAGCTGACGACAGCCATGCAGCACCTGTCTCACGGTTCCCGAAGGCACTGAGGCATCTCTGCCAGATTCCGTGGATGTCAAGAGTAGGTAAGGTTCTTCGCGTTGCATCGAATTAAACCACATGCTCCACCGCTTGTGCGGGCCCCCGTCAATTCATTTGAGTTTTAACCT
+
CCCCCGGGGGGGGGGGGGGGGGGGGGGGGGGGDGGGFDGGGGGEGG<FFGGGCFFGGGGGGGGFG@CC@CFGGGGGGGF<EAFFGGGGFGGGGGGGEGGGGCFGEEGGGGCFGGGGGGGFGGACAFGD,+CFEGDGGGG7BFFFFGGGFGFC<FGGDGGGDEGGG@FCGFG7FCGCFGGCFFCF*FF;FG@CFGGFDFGGGGFFCACFC@FFG+<FFGGF,?ECEFGFG>CEGDCEGGGAFGFGG?FFGGGGGGGCFGGGGEGGGGGDGGGDEGGGD=;88*AEFCCCGG+@@CFGGGCFE
@M01751:259:000000000-C669V:1:1102:12577:20152 1:N:0:AGAGTC
CTACGGAAACAGGATTAGATACCCTGGTAGTCCACCCCGTAAACGTTGGGAACTAGTTGTGGGGACCATTCCACGGTTTCCGTGACGCAGCTAACGCATTAAGTTCCCCGCCTGGGGAGTACGGCCGCAAGGCTAAAACTCAAAGGAATTGACGGGGACCCGCACAAGCGGCGGAGCATGCGGATTAATTCGATGCAACGCGAAGAACCTTACCAAGGCTTGACATACACCAGAACGGGCCAGAAATGGTCAACTCTTTGGACACTGGTGAACAGGTGGTGCATGGTTGTCGTCAGCTCGT
+
CCCCCGGGGGGGGGGGGGGGGGGGGGGGGFGGGGGFGGGGGGGGGGGGGGFGGGGGGGGGGGGDFGGGGGGGGGGGGGGGGGGGGGGGGEGGGGGGGGGGGGGGGGGGGGGGGGGGGGGGGGGGGGGGGDGGGFGGGGGGGGGGFGGGGGGGGGGGGGGGGGGGGGGGGGEGGFGGGGGGGGGGGGFGGGGGGGGGGGGGGGGGGGFGGGGGGGGGFGGGGDGGGGFFFGFC@FGFG>5EGDGGGGGFGGGFGFGGGGGGFFFFGGGGGGGFFGGGGGGCGGFGGGGGCEG>CFGGGGGG*
@M01751:259:000000000-C669V:1:1102:4177:20175 1:N:0:AGAGTC
CTACGGAAACAGGATTAGATACCCTGGTAGTCCACGCCGTAAACGATGTCGACTTGGAGGTTGTTCCCTTGAGGAGTGGCTTCCGGAGCTAACGCGTTAAGTCGACCGCCTGGGGAGTACGGCCGCAAGGTTAAAACTCAAATGAATTGACGGGGGCCCGCACAAGCGGTGGAGCATGTGGTTTAATTCGATGCAACGCGAAGAACCTTACCTACTCTTGACATCCACGGAATTCGGCAGAGATGCCTTAGTGCCTTCGGGAACCGTGAGACAGGTGCTGCATGGCTGTCGTCAGCTCGTG
+
CCCCCGGGGFGGGFGGGGGGGGGGGGGGGGGGGGGGGGGDCGGGGGGGFFGFGGGGGGGGGGGGGGGGGFGGFDGGGGGGGGGGGGGGGGFFGGGGFGDGGGGDGGGDFGEGGGGG7FAFGGGGGGGGGGDFGFGG<FFG<FGGGGGGGGGDEE7CEFGGGEEGGGGGGGDEDGDGGFF@FCC7BFGGGCACFGGGGEEGGGGCCGGFG?EEGF?<CEFCGFGGGGGGGDGGGGG8C58?FFGC+C+C?FCFGFGGE+;8:EEG8EGGGCGGGG8EEFFFFCFEFGGGFCCEFGDCEGGGG
@M01751:259:000000000-C669V:1:1102:20511:20264 1:N:0:AGAGTC
TCGAAGAACGTCATCCCCACCTTCCTCCGGTTTGTCACCGGCAGTCTCATTAGAGTGCTCAACTGAATGTAGCAACTAATGACAAGGGTTGCGCTCGTTGCGGGACTTAACCCAACATCTCACGACACGAGCTGACGACAGCCATGCAGCACCTGTGTTACGGTTCTCTTTCGAGCACTGCCAAATCTCTTCGGCATTCCGTACATGTCAAGGGTAGGTAAGGTTTTTCGCGTTGCATCGAATTAATCCACATCATCCACCGCTTGTGCGGGTCCCCGTCAATTCCTTTGAGTTTTAATCT
+
CCCCCGGGGGGGGGGGGGGGGGGGGGGGGGGGGGGGGGGGGGGGGGGGGGGGGGGGGGGGGGGGGGGGGGGGGGGGGGGGGGGGGGGGGGGGGGGGGGGGGGGGGGGGGGGGGGGGGGGGGGGGGGGGGGGGGGGGGGGGGGGGGGGGGGGGGGGGGGGGGGGGGGGGGGGGGGGFGGGGGGGGFGGFFGGGFGDGGGGGGGGGGGGGGCFFGGGGFGFGGGG<CGGFGGGDFEEGGGGGGGGGGGGGGGGGGDFFGGFGGCGEGEE?CGGDGGGGGGCE=CFGGGGGGEGGGGGGCGC9C
@M01751:259:000000000-C669V:1:1102:24575:20436 1:N:0:AGAGTC
CTACGGAAACAGGATTAGATACCCTGGTAGTCCACCCCGTAAACGTTGGGAACTAGTTGTGGGGACCATTCCACGGTTTCCGTGACGCAGCTAACGCATTAAGTTCCCCGCCTGGGGAGTACGGCCGCAAGGCTAAAACTCAAAGGAATTGACGGGGACCCGCACAAGCGGCGGAGCATGCGGATTAATTCGATGCAACGCGAAGAACCTTACCAAGGCTTGACATATACGAGAACGGGCCAGAAATGGTCAACTCTTTGGACACTCGTAAACAGGTGGTGCATGGTTGTCGTCAGCCCGG
+
CCCCCGEEGGGGFGFG@FFGGFCGFGGGF9FGGGGGGGGGGGGFEFE<FE@FDFGGFFGE:FCGGGGGGGGCFGGCFGGAD7@FGFGGE+6FFGCG>=7FFGGGC?FGGGGGGGGGDFCFFE+4F+CCCFGGGCCFGGGDGGCFCC,BFF9FGGCECFGGE@FEGCFGGFECEEGDGG9C?CE<FDFGF@2CC@FGGGFGGGGEGGGFFGF?FDFGGFFFCC6C?FF<C:8C*CC6CGGGGGGGGGG?EGF7@FC+<CEGGF+<8:C*A;CGGGGC+<C5C9ECFFEFG8CEC::=3*2:*
@M01751:259:000000000-C669V:1:1102:7196:20592 1:N:0:AGAGTC
TCGAAGAACGTCATCCCCACCTTCCTCCGGTTTATCACCGGCAGTCTCCTTTGAGTTCCCGACCGAATCGCTGGCAACAAAGGATAAGGGTTGCGCTCGTTGCGGGACTTAACCCAACATTTCACAACACGAGCTGACGACAGCCATGCAGCACCTGTCTCACGGTTCCCGAAGGCACTAAGGCATCTCTGCCGAATTCCGTGGATGTCAAGAGTAGGTAAGGTTCTTCGCGTTGCATCGAATTAAACCACATGCTCCACCGCTTGTGTGGGCCCCCGTCAATTCATTTGAGTTTTAACCT
+
CCCCCGGGGDFEFFFGG9CFGECFGGGGGGGGGGC<FEFGEGGEGGGGGGGFGGCGGGDGDGGGG@8BBCC,FGGFG7E8=EF8CFCDGDGGGGGGGG+CFC++@C7FE?<,??FCFGGGGFFGGGGGFGGGGD+BFDC=FCFCGAAC@@=A8<DFCFGEGFGGGGGGGGG:FFCC@F8C<F<7<,8?F@FGAFECFFGFFGGDEFGCFGEBFFFFGGG?EGDGGGGGFG55C88*+@CEGC?>@FG7EEC5C+++3++;A:>EE*;E*;;EGGCGC:A;8*+<999CFG9@CE?++6C03
@M01751:259:000000000-C669V:1:1102:18072:20623 1:N:0:AGAGTC
CTACGGAAACCGGATTAGATACCCTGGTAGTCCACGCCCTAAACGATGTCTACTAGTTGTCGGGTTTTAATTAACTTGGTAACGCAGCTAACGCGTGAAGTAGACCGCCTGGGGAGTACGGTCGCAAGATTAAAACTCAAAGGAATTGACGGGGACCCGCACAAGCGGTGGATGATGTGGATTAATTCGATGCAACGCGAAGAACCTTACCTGGCCTTGACATCCAGAGAACTTAGCAGAGATGCTTTGGTGCCTTCGGGAACTCTGAGACAGGTGCTGCATGGCTGTCGTCAGCTCGTGT
+
CCCCCFGGGGGGDG;FGGGGGGEFGFGGGGFD9FEGGCGGG8FGEFGGFFFGGEGGGGFGDG7F667CFEDCFFGGCG8CFG9EGGGGCCFFGGGCEGGGGGCGGGGGDEGGDGGGGGGDCEFGEECGFFA<FFG<<CD,<?EG8FGGCFFCCDCE:EEGGGGCFGB@>CCB>C8;FCFGFC>CCFGGGFGGGGGGGGGFEGC@7FGGGGEGGGGFFFFGCCGC8@CFGDCGGFED:<:8CFFF@<C<CCFEEGD9+;E8*18<0+AFCFGDFC9CFGFE8CC6CCEC3;EC8CFGGEGF5
@M01751:259:000000000-C669V:1:1102:18597:20672 1:N:0:AGAGTC
CTACGGAAACAGGATTAGATACCCTGGTAGTCCACGCCGTAAACGATGATAACTAGCTGTCCGGGGACTTGGTCTTTGGGTGGCGCAGCTAACGCATTAAGTTATCCGCCTGGGGAGTACGGTCGCAAGATTAAAACTCAAAGGAATTGACGGGGGCCTGCACAAGCGGTGGAGCATGTGGTTTAATTCGAAGCAACGCGCAGAACCTTACCAGCGTTTGACATGTCCGGACGACTTCGAGAGATCGATTTCTTCCCTTCGGGGACTGGAACACAGGTGCTGCATGGCTGTCGTCAGCTCG
+
CCCCCGGGGGGGGGGGGGGGGGGGGGGGGGGGGGGGGGGGGGGGGGGGGFGGGGGGGGGGGGGGGGGGGGGGGGGGGGGGGGGGEGGGGGGGGGGGGGGGGGGGGGEEGGDGGGGGCCFGGGGGGGGGGGGGGFGGGGGGDGGGGGFGGGGGGGGGGGGGGEGGGGGCGGDGBFGGEGFFGGGGGGGGGGGGGGGGFFGGGGGGGGGGGGGCFGFGGDECFGGGCFGGGGGCGDGGGGGFFGGGGGFGGGGGGGGGFCFFF>EECEGGGGGG>6CF5FGGGFG6CEFGGGGGGGF58ECF5
@M01751:259:000000000-C669V:1:1102:20860:20778 1:N:0:AGAGTC
TCGAAGAACGTCATCCCCACCTTCCTCCGGTTTATCACCGGCAGTCTCCTTTGAGTTCCCGACCGAATCGCTGGCAACAAAGGATAAGGGTTGCGCTCGTTGCGGGACTTAACCCAACATTTCACAACACGAGCTGACGACAGCCATGCAGCACCTGTCTCAGAGTTCCCGAAGGCACCAATCCATCTCTGGAAAGTTCTCTGGATGTCAAGAGTAGGTAAGGTTCTTCGCGTTGCATCGAATTAAACCACATGCTCCACCGCTTGTGCGGGCCCCCGTCAATTCATTTGAGTTTTAACCT
+
CCCCCGGGGGGGEGGGGGGGGGGGGGGGGGCGGGGGGGG7FGGGGGGGGFGGGGGGGGGGGGGGG8868CFFGGGGGGGGGGGGGGGGGGGGGGGGGGGGGGGGCGGECGGGGGGDGGGDFGFFGGGGFGGGGGGGGCFGGGGFFGGGGGGGGGGGGGGGGGGGGFGGGGD7CC7FFF>CFGGGGGGGGEFFGFGFGGGGGGGGGGGGGGGGGGGGGGGGGG7<FGGGDGGGGGCGGGFEFGGCF9FGFGGGGGGGGGGGGDGGGFGGGG5>CE5:CEEEE5EGGGGGF79EECFEFDFCC
@M01751:259:000000000-C669V:1:1102:6125:20825 1:N:0:AGAGTC
TCGAAGAACGTCATCCCCACCTTCCTCCGGTTTATCACCGGCAGTCTCCTTAGAGTGCCCACCATAACGTGCTGGTAACTAAGGACAAGGGTTGCGCTCGTTACGGGACTTAACCCAACATCTCACGACACGAGCTGACGACAGCCATGCAGCACCTGTGTCTGAGTTCCCGAAGGCACCAATCCATCTCTGGAAAGTTCTCAGCATGTCAAGGCCAGGTAAGGTTCTTCGCGTTGCTTCGAATTAAACCACATGCTCCACCGCTTGTGCGGGCCCCCGTCAATTCATTTGAGTTTTAACC
+
CCCCCGGGGGGGCFGGGGGGGGGGGGGGGGGGGGGGGGGGGGGGGGGGGGGGGGGGFGGGGGGGGGGGGC@FGEFGAFGGGGGFGGGGGGGGGEGGGGGGGGGGDEGGGGGGGGGGGFGFGGDGCGGGGGGGGDFGDFFFGGGGGGGGGGGGGFGGGGGDGGGGGGGGGFGGGGGGGGGG@FGGFDGGGGFGGGFDFGFGGG@FFCGGGGCGA,FFFGGGGFFE?FGGGDFG7FG7FGGGEG7FFCFFGFGGCF9FDGG6CEGEDE*C<C8EEGGGGGC?EG5ECCCFGGCA*<EGGDECF
@M01751:259:000000000-C669V:1:1102:6165:21043 1:N:0:AGAGTC
CTACGGAAACAGGATTAGATACCCTGGTAGTCCACGCCGTAAACGATGTCGACTTGGAGGTTGTTCCCTTGAGGAGTGGCTTCCGGAGCTAACGCGTTAAGTCGCCCGCCTGGGGAGTACGGCCGCAAGGTTAAAACTCAAATGAATTGACGGTGGCCCGCACAAGCGGTGGAGCATGTGGTTTAATTCGATGCAACGCGAAGAACCTTACCTACTCTTGACATCCACGGAATTCGGCAGAGATGCCTTAGTGCCTTCGGGAACCGTGAGACAGGTGCTGCATGGCTGTCGTCAGCTCGTG
+
CCCCCDEEGGFG?,;EFFFFDFGFCD@FEEGFDGGDEGDE>CFFGGFGGGF8FECFGCFEEGGGFGGCGGC6CEEEGFGGGGDFGFECFGEFGGGGGGGFDFGG7FC:FGGGFGG7FEDFGGCEFDCGGGGGGAF99DF,><FFCGGGF9DGB+8@B,@:F7F:<F:CFFGDFCC*@FGGGGGGGCFGGFFCGECEFEGG7*=7?EG7FFBFG7FGGGF7+<+<C66CCCEEGGC5EEEE*/2:CFCEGG7ACF7EFF55?5CFFGGF8*0+*0/CCFFDF+<C6@EGG9CGFGGF++:/*
@M01751:259:000000000-C669V:1:1102:17140:21062 1:N:0:AGAGTC
TCGAAGAACGTCATCCCCACCTTCCTCCGGTTTATCACCGGCAGTCTCCTTTGAGTTCCCGACCGAATCGCTGGCAACAAAGGATAAGGGTTGCGCTCGTTGCGGGACTTAACCCAACATTTCACAACACGAGCTGACGACAGCCATGCAGCACCTGTCTCACGGTTCCCGAAGGCACTAAGGCATCTCTGCCGAATTCCGTGGATGTCAAGAGTAGGTAAGGTTCTTCGCGTTGCATCGAATTAAACCACATGCTCCACCGCTTGTGCGGGCCCCCGTCAATTCATTTGAGTTTTAACCT
+
CCCCCGGGGGGGGGGGGGGGGGGGGGGGGGGGGGGGGGGGGGGGGGGGGGGGGGGGGGGGGGGGGF@@FFGGGGGGGGGGEFGGGGGGGGGGGGGGGGGGGGGGGGGGGGGGGGGGGGGGGFGGGGGFF>FGGGG89FGGGGDGGGGGGGGGGGGGDGGGGFDFFFGGGFGEGGGGGFFGGFGGGGGFGGGGGGGGGGGFGGGGCGCGGGGGGGGGGFGGGGFGGDFGGGG5CGGGG@FE8CEG?CFF:/:CGGG7CCFGGGGGGGG?FGG>EEEDEEEGGCFFG7CGGFFGGGFGFEEGG
@M01751:259:000000000-C669V:1:1102:22457:21186 1:N:0:AGAGTC
CTACGGAAACAGGATTAGATACCCTGGTAGTCCACGCCGTAAACGATGATAACTAGCTGTCCGGACACTTGGTGTTTGGGTGGCGCAGCTAACGCATTAAGTTATCCGCCTGGGGAGTACGGCCGCAAGGTTAAAACTCAAATGAATTGACGGGGGCCTGCACAAGCGGTGGAGCATGTGGTTTAATTCGAAGCAACGCGCAGAACCTTACCAGCGTTTGACATGGCAGGACGACTTCCAGAGATGGATTTCTTCCCTTCGGGGACCTGCACACAGGTGCTGCATGGCTGTCGTCAGCTCG
+
CCCCCGGEFF?EF<F9FGECFFEG@FFFDDFGFEF7@DFG7@FGEGGGGDDFGGGGGDDCFFEGGC:F8FCFCD:@EGDGCECAFCFGGGGGGEDD:?E?FGEGFGGCG=EFFGDFGGGGGEGGGDGCCDDAFGFGGEFG8FGGGGG9DECEF+FGGFGFGFFGGG,>>CFGGFDG,<FGFFGG,,@FFFGFEDCFG@EC@F<*<@C>FGGG??FEGEE57FGDGFCFE8C5C>81AC+<:CF6FGGC9<6@EFG7EC9@>8CGDGGGFFC<ECC8*EGGC??6CC>5@5;9*;@G=6<C:
@M01751:259:000000000-C669V:1:1102:15389:21384 1:N:0:AGAGTC
TCGAAGAACGTCATCCCCACCTTCCTCCGGTTTGTCACCGGCAGTCTCCTTAGAGTGCCCACCATAACGTGCTGGTAACTAAGGACAAGGGTTGCGCTCGTTACGGGATTTAACCCAACATCTCACGACACGAGCTGACGACAGCCATGCAGCACCTGTGTCAGAGTTCCCGAAGGCACCAATCCATCTCTGGAAAGTTCTCTGCATGTCAAGGCCTGGTAAGGTTCTTCGCGTTGCTTCGAATTAAACCACATGCCCCACCGCTTGTGCGGGCCCCCGCCACTTCATTTGCGTTTTAACC
+
CCCCCB;FFEFGG<F,EFD:;EFFECDGGGG@FGFDFFF7:BFE6CFE9,CAFGE,CFGCGGG,CFFGEGFFGGFFDEE<F<<@CAFGGE:EECFC@FCGGGG@F+=++:CBBCAA:B:F,B?,<,FGECF@7:CFGGG+=CG7==@FGGGFDDF7@<,@FFADFG=8E9<F:7*3,@F:CF7>FEFFA?873<F,:DCFGFGF:,<@7,,@CF:,,=*6FFF,?CCEC9*<:F77*<@,*=9B7:99+;E8*<+++0;**2::8C*;+0*:C*8::2?*5?*<@FCEF?++*/;8C+<EC
@M01751:259:000000000-C669V:1:1102:17326:21448 1:N:0:AGAGTC
CTACGGAAACAGGATTAGATACCCTGGTAGTCTACGCCGTAAACGATGTCGACTTGGAGGTTGTTCCCTTGAGGAGTGGCTTCCGGAGCTAACGCGTTAAGTCGACCGCCTGGGGAGTACGGCCGCAAGGTTAAAACTCAAATGAATTGACGGGGGCCCGCACAAGCGGTGGAGCATGTGGTTTAATTCGATGCAACGCGACGAACCTTACCTGGCCTTGACATCCAGAGAACTTAGCAGAGATGCTTCGGTGCCTTCGGGAACTCTGAGACAGGTGCTGCATGGCTGTCGTCAGCTCGTG
+
CCCCCGGGGGGGGF8FDGGGGGGGGG8FGDGG9FGCFGGGGGGGGFFFFGDGDEGGGGGGGGGGGDFFG<DFFCGGEG7FGGFGEEGGGGGGGDGGGGDDEBFFD+@CCEGGGGGEFEGFGDGGGGCGGGGFFCDGGGGGEFFGGGGGGGGGGGGGGGGGGGG7CFGGECGGGGGGGGGGF=:FFGFGGFFDFDDCFGGGC*?EGGGGGGGGCCCFGGGGGGGCFCCGGGG<CFEGGGFF?EGF9CEGGGGCA>GFG6@EE58C67?CFFGGFGFGFGGGCFGGGG6?EFGF=FG6:3:C=
@M01751:259:000000000-C669V:1:1102:15090:21571 1:N:0:AGAGTC
CTACGGAAACAGGATTAGATACCCTGGTAGTCCACGCCGTAAACGATGAATGCCAGCCGTTGGTCTGCTTGCAGGTCAGTGGCGCCGCTAACGCATTAAGCATTCCGCCTGGGGAGTACGGTCGCAAGATTAAAACTCAAAGGAATTGACGGGGGCCCGCACAAGCGGTGGAGCATGTGGTTTAATTCGAAGCAACGCGCAGAACCTTACCATCCCTTGACATGGCATGTTACCTCGAGAGATCGGGGATCCTCTTCTGAGGCGTGCACACAGGTGCTGCATGGCTGTCGTCAGCTCGTGT
+
CCCCCGGGGGGGGGGGGGGGGGGGGGGGGGGGGGGGGGGGGGGGGGGGGGGGGGGGGGGGGGGGGGGGGGGGFGGGGGGGGGGGGGGGGGGGGGGGGGGGGGGGGGGGGGGGGGGFGGGGGGGGGGGGGFGGGGGGGGGGGGGGGGGGGGGGGGGGGGGGGGGGGGGGGGC8FGGGGGGGGGGF:EGGGGGGGGGGGGGGGGCGGGGGGGFGGFGGGGGGGGGGGGGGCGGGGGGGGCCGGGGFGGCEGCFGGGGDGGGGGGGEGGGGFGGGGGGGGGGGGGGGGGGGGGGGGEF+<*:C/
@M01751:259:000000000-C669V:1:1102:15368:21616 1:N:0:AGAGTC
TCGAAGAACGTCATCCCCACCTTCCTCGCGGCTTATCACCGGCAGTCTCCCTAGAGTGCCCAACTGAATGATGGCAACTAAGGACGTGGGTTGCGCTCGTTGCGGGACTTAACTCAACATCTCACGACACGAGCTGACGACAGCCATGCAGCACCTGTGTTCGCGTCCCCGAAGGGAACCCCGGATCTCTCCGGATGGCACGACATGTCAAGGGATGGTAAGGTTCTGCGCGTTGCTTCGAATTAAACCACATGCTCCACCGCTTGTGCGGGCCCCCGTCAATTCCTTTGAGTTTTAATCT
+
CCCCCGGGGGGGGGGGGGGGDGGGGGFFFGGGGGGGGGDGEGGGGGGGGFGGGFGGFGGGFFFFGGGFGGGGDFGGGFGGGGGGGGG7FCGGGGGGGGGGGGGGDCF7FFGGGDFGGGGGG<FCFGGGGGDGGGGCFGGGCCFEGGGGGGCFFGGGGG?CFEEFCBF1>C:FCFGDGGGGGGGDECG:F<FEEFEFDGFFGEEEEGFFGGFGGCFFECGGGG6<CC9CF>8:C>:C?CFEF8EFFCFGGGGFG9CCFGGGGGECEGF6<85:*2:EEGGGG8FGG7CCFGC5EFFGEF?7C
@M01751:259:000000000-C669V:1:1102:9042:21618 1:N:0:AGAGTC
TCGAAGAACGTCATCCCCACCTTCCTCCGGTTTATCACCGGCAGTCTCCTTTGAGTTCCCGGCATCACCCGCTGGCAACAAAGGATAAGGGTTGCGCTCGTTGCGGGACTTAACCCAACATTTCACAACACGAGCTGACGACAGCCATGCAGCACCTGTCTCACGGTTCCCGAAGGCACTAAGGCATCTCTGCCGAATTCCGTGGATGTCAAGAGTAGGTAAGGTTCTTCGCGTTGCATCGAATTAAACCACATGCTCCACCGCTTGTGCGGGCCCCCGTCAATTCATTTGAGTTTTAACC
+
CCCCCGGGGGGGGGGDFGGGGFFGGGGGGGGGGGGGGGGGGGGGGGGGGGGGGGGGGGGGGGGGGGGGGGGGGGGGGGGGFGGFEGGGGGGCFGGGGGGDGGGGGGGGGGDDGGGGGGGGGGGGGGGGGGGGGDGGGGGGGGGGGFGGGGGFGGGGGFGGGGGGGGGGGGGGGGGGFFGGFGGGGGGGGGGGGGGGEGGGGGGGEEGGGFGGGGGGGGGGGGGCFFGGGGGGGGGGGGGGGGGGGGGGGFFGCFCGFGGGGGGDGGGGGGGGGGGG>CG=CEEFFGGGGGFFGGGGGGGGE
@M01751:259:000000000-C669V:1:1102:20511:21637 1:N:0:AGAGTC
CTACGGAAACAGGATTAGATACCCTGGTAGTCCACGCCGTAAACGATGTCGACTTGGAGGTTGTTCCCTTGAGGAGTGGCTTCCGGAGCTAACGCGTTAAGTCGACCGCCTGGGGAGTACGGCCGCAAGGTTAAAACTCAAATGAATTGACGGGGGCCCGCACAAGCGGTGGAGCATGTGGTTTAATTCGATGCAACGCGAAGAACCTTACCTACTCTTGACATCCACGGAATCTGGCAGAGATGCCTTAGTGCCTTCGGGAACCGTGAGACAGGTGCTGCATGGCTGTCGTCAGCTCGTG
+
CCCCCGDFGGFGFFGGGGGGGGGGGGGGGGGGGGGGGGGGGGGGGGFGGGGGGGGGGGGGGGGGGGGGGGGGGGFGGGG@CFFGGGGGGGGGGGFGGGGGGGGDGGGGGGGGGCFGGGGFGGGGGGGGDGGGGGGGGGGCGGGAFGGGCCAFGGCGECGGGGGGGG>FF87CCFCGGGCFGBC+CFCEGGGG9BFFC@GGGGGGGGGCFGFGGFFGFGGFGGGC@GGCEGDCEFGGGGGGFFFGGGFFGGGGGDCFGGGGGGGC>81*;?EFCFGF+<C+987?FG6;C?F/*@C++75:7
@M01751:259:000000000-C669V:1:1102:17008:21723 1:N:0:AGAGTC
CTACGGAAACAGGATTAGATACCCTGGTAGTCCACGCCGTAAACGATGTCGACTTGGAGGTTGTTCCCTTGAGGAGTGGCTTCCGGAGCTAACGCGTTAAGTCGACCGCCTGGGGAGTACGGCCGCAAGGTTAAAACTCAAATGAATTGACGGGGGCCCGCACAAGCGGTGGAGCATGTGGTTTAATTCGATGCAACGCGAAGAACCTTACCTACTCTTGACATCCACGGAATTCGGCAGAGATGCCTTAGTGCCTTCGGGAACCGTGAGACAGGTGCTGCATGGCTGTCGTCAGCTCGTG
+
CCCCCGGGGGGGGGGGGGGGGGGGGGGGGGGGFGGGGGGGGGGGGDGGGGGGGGGGGGGGGGGGGGGGGGGGGG<FGGGGGFGGGGGGGGGGGGGGGGGGGGGGGGGGGGGGGGGGGGGGGGGGGGGGGGGCGGGGGFGGGGGGGGGGFGGDGGGGGGGGGDGGGFGDGGGGGGGGGGGGGFGGGGGGGGGGGGGGGGGGGGGGGGGGGGGGGGGCCEG7CDGGFGGGGDGGGFGGGGGDGFGGGGGGGGGGGGGGGGGGGGGGGGGGGGGGGGGFEFGGGGGGGG?*;F=F@85C@CEGE
@M01751:259:000000000-C669V:1:1102:19849:21759 1:N:0:AGAGTC
CTACGGAAACAGGATTAGATACCCTGGTAGTCCACGCCGTAAACGATGTCAACTAGCCGTTGGGATCCTTGAGATCTTAGTGGCGCAGCTAACGCATTAAGTTGACCGCCTGGGGAGTACGGCCGCAAGGTTAAAACTCAAATGAATTGACGGGGGCCCGCACAAGCGGTGGAGCATGTGGTTTAATTCGATGCAACGCGAAGAACCTTACCTACTCTTGACATCCAGCGAACTTAGCAGAGATGCTTTGGTGCCTTCGGGAACGCTGAGACAGGTGCTGCATGGCTGTCGTCAGCTCGTG
+
CCCCCGGGGGGGFGGGGGGGGGGGGGGGGGFGFGGGGGGGGGGGGGGGGGGGGGGGGGGGGGGGGGGGGCFGG8EFGGGGGGGGGGGDFGGGGGGGGGGGFFGGGGGGGEGGGGGGEGGGGDGGGG@FGGGGGGGGGGGGGGGGGGGGFFGGGDGGGGGGDDGGGGGDGBEGG>FGGGEGGGGGGG@FFGGGGFGGGGGGGGGGGGGGFGGGGGFGGGGGGGGGGGGFGGGGGGGGGFFGC@>@FGCFGGCF>EGGGGGGGEGGGGGGGGGGGGGGGEGGGG7:;@8*0<ECGCEGGFCGF
@M01751:259:000000000-C669V:1:1102:19389:22084 1:N:0:AGAGTC
TCGAAGAACGTCATCCCCACCTTCCTCCGGTTTATCACCGGCAGTCTCCTTTGAGTTCCCGGCATTACCCGCTGGCAACAAAGGATAAGGGTTGCGCTCGTTGCGGGACTTAACCCAACATTTCACAACACGAGCTGACGACAGCCATGCAGCACCTGTCTCACGGTTCCCGAAGGCACTAAGGCATCTCTGCCGAATTCCGTGGATGTCAAGAGTAGGTAAGGTTCTTCGCGTTGCATCGAATTAAACCACATGCTCCACCGCTTGTGCGGGCCCCCGTCAATTCATTTGCGTTTTAACC
+
CCCCCGGGGCFGGGGGGFGEGGGGGGGGGDGGGGGGGGGGGGEGGGGGGGGGGGGGECFGGGGGGGGGGGGGDGGDFGFGGGGGGGGGGFCFGCFGGGGGGGFGEGG7=FG<AFGGGGGGGGAGGGGGFGGDGGGGGGGFEGGGAEGGFCCG<CGGGGGDCFGGGGFGGGGGCFEGGGGFFFGGGGGGCGFFFG>@CBFFGFGFGGGGGGFGGGGCAFGGCGGG9FC@F:=>EC?8CEE<EGFFFGGGC@FGGFFGCCCGGGGG88CGGCC5CEEECC=8;EEFGGG:EF?+:1;8C?FGG
@M01751:259:000000000-C669V:1:1102:14206:22141 1:N:0:AGAGTC
CTACGGAAACCGGATTAGATACCCTGGTAGTCCACGCCGTAAACGATGTCGACTTGGAGGCTGTTCCCCTGAGGAGTGGCTTCCGGAGCTAACGCGTTAAGTCGACCGCCTGGGGAGTACGGCCGCAAGGTTAAAACTCAAATGAATTGACGGGGGCCCGCACAAGCGGTGGAGCATGTGGTTTAATTCGATGCAACGCGAAGAACCTTACCTGGCCTTGACATCCAGAGAACTTAGCAGAGATGCTTTGGTGCCTTCGGGAACTCTGAGACAGGTGCTGCATGGCTGTCGTCAGCTCGTG
+
CCCCCGGGGGGGGGGGGGGGGGGGGGGGGGGGGGGGGGGGGGGGGGGGGGGGGGGGGGGGGGGGGGGGGGGGGGGGGGGGGGGGGDGGGGGGGGGGGGGGGGGGGGGGGGGGGGGGGEGGGGGGGGGGGGGGGGGGGGGGGFGGDGGGGGGGGGGGGGGGGGGGGGGGGEFGGGGGGGFGGF@FGGGGFGGGGGCCEGGGGGGGGGCGGGGGGGGGGGGFGGGGGGGGGGGCF?EFFGG7AFGGGGGGGGFGGGGGGGGGGGGGGGFGDGGGGFGGGGCFCCFGFF6*A9CC88ED?FGE5
@M01751:259:000000000-C669V:1:1102:21659:22222 1:N:0:AGAGTC
CTACGGAAACAGGATTAGATACCCTGGTAGTCCACGCCGTAAACGATGTCGACTTGGAGGTTGTTCCCTTGAGGAGTGGCTTCCGGAGCTAACGCGTTAAGTCGACCGCCTGGGGAGTACGGCCGCAAGGTTAAAACTCAAATGAATTGACGGGGGCCCGCACAAGCGGTGGAGCATGTGGTTTAATTCGATGCAACGCGAAGAACCTTACCTACTCTTGACATCCACGGAATTCGGCAGAGATGCCTTAGTGCCTTCGGGAACCGTGAGACAGGTGCTGCATGGCTGTCGTCAGCTCGTG
+
CCCCCGGGGGGGGGGGGGGGGGGGGGGGGGGGGGGGGGGGGGGGGDGGGGFGGGGGGGGDGGGGGGGGGGGGGGGGEGGDGGGGDEGGGGGGDGGGGEGGGGGGGDGEGGEGFFCFGGGGGGGGFGGGGGGFGGGGGGGGGGGGGGGGFGGDEGGGGDFGE>FGFGGGGGGGGGGGEGCGGFCGGGGGGGGGGDGGGGDGGDECGGGGGFFGGFGGGGGCGGGGGGGGGCGGGFFGGGDGGGGGGGGGFFGG7EFFFCCEGGGGGGGF5CCCFGGGGDGGGCFGDGGCFGGFC>EFFGGCC
@M01751:259:000000000-C669V:1:1102:22754:22279 1:N:0:AGAGTC
CTACGGAAACAGGATTAGATACCCTGGTAGTCCACGCCGTAAACGATGTCGACTTGGAGGTTGTTCCCTTGAGGAGTGGCTTCCGGAGCTAACGCGTTAAGTCGACCGCCTGGGGAGTACGGCCGCAAGGTTAAAACTCAAATGAATTGACGGGGGCCCACACAAGCGGTGGAGCATGTGGTTTAATTCGATGCAACGCGAAGAACCTTACCTACTCTTGACATCCACGGAATTCGGCAGAGATGCCTTAGTGCCTTCGGGAACCGTGAGACAGGTGCTGCATGGCTGTCGTCAGCTCGTG
+
CCCCCGGGDGGGGFGGGGGGGGGGGGGGGGGGGFFGGGGGGGGGGGGGGGGGGGGGGGGDFGGGGAFGGFGCFGGGGGGGGGGGGGGGGGGGGEGGGGGGGFGGGGGGGGGGGGGGGGGGGGGGGGGGGDBFFGGFGFFFFDGFGGGFGGGGGG7FCGGGGGGGGGGGEEDEFGGGG9FEGGGGGGGF9FGGGGGFFCGG5CEEGGGGGGGFGGGECGGFFFFGC0AFDD:?@FGFGG>EEGGGGGGCGCFG7CCG7:5>>EGFGGG*;CGGFFFGGGCGGFFFFFC>8+;ECCDDC37:/
@M01751:259:000000000-C669V:1:1102:12980:22362 1:N:0:AGAGTC
CTACGGAAACAGGATTAGATACCCTGGTAGTCCACGCCGTAAACGATGTCGACTTGGAGGTTGTTCCCTTGAGGAGTGGCTTCCGGAGCTAACGCGTTAAGTCGACCGCCTGGGGAGTACGGCCGCAAGGTTAAAACTCAAATGAATTAACGGGGGCCCGCACAAGCGGTGGAGCATGTGGTTTAATTCGATGCAACGCGAAGAACCTTACCTACTCTTGACATCCAGCGAACTTAGCAGAGATGCTTTGGTGCCTTCGGGAACGCTGAGACAGGTGCTGCATGGCTGTCGTCAGCTCGTG
+
CCCCCGGGGGFC@FCCFGGFAFGFGF@FFGGFAFGCFFGGGGGGCCFFFGGFGGGGGGFGGG@CAGFGGF@FGFEGGGGGFCFE@F@CFGG<FFDDFEGFFEF+8FFDEGGGGFGGGGGGGDDGDCF7++BF=<DDFGGFGFFFGEFG,>F@<FGEFEGGFFFEEFFGEFECC<FF@<228+*=CFFFG7B@ECCFCBE88>EEFF5FFGGC9FFF6CF+<FG79C6EFGEE*AFG979FCCE979+<:FEGGGFGCEGEEEECEGGGGGFCG8=CCCEC?:++2*8*@?=G5*;89CEE5
@M01751:259:000000000-C669V:1:1102:14597:22445 1:N:0:AGAGTC
TCGAAGAACGTCATCCCCACCTTCCTCCGGCTTATCACCGGCGGTTCCTTTAGAGTACCCAACCAAATGATGGTAACTAAAGGCGAGGGTTGCGCTCGTTGCGGGACTTAACCCAACATCTCACGACACGAGCTGACGACAGCCATGCAGCACCTGTGTTCCAGTCCCCGAAGGGAAAACTTGATCTCTCAAGCGGTCAATGGGATGTCAAGAGTTGGTAAGGTTCTTCGCGTTGCTTCGAATTAAACCACATGCTCCACCGCTTGTGCGGGTCCCAGTCAATTCCTTTGAGTTTCAGCCT
+
CCCCCGGGGGGFGFFDCGGGGGGGGGGGGF@FGGGDGDGGEDGGG@FGGFGFGGGGGGGGGGGGGGGGGGFGGFGFFGGGGGGGGGEGF=FFF@F@CEGFFDFGGGGFFGGFFEGFGGGGGGGGGGGGGGGEGDGGG@F@CCCCGFGGG9@:EGGGGGGGGGGG9<FDFGGG*CCCFGFGGGFGFFGGGFGF@CF7BCEC9CBFCGGCFFEFGGG7CC>@CG6FFG+<CFG>GEC*<7081;FGCE9CC851++200<CFGGG5*;86@8EG5C2;++39@FCFE@FF79E5+0+<<97*:
@M01751:259:000000000-C669V:1:1102:16563:22719 1:N:0:AGAGTC
CTACGGAAACAGGATTAGATACCCTGGTAGTCCACGCCGTAAACGATGTCGACTTGGAGGTTGTTCCCTTGAGGAGTGGCTTCCGGAGCTAACGCGTTAAGTCGACCGCCTGGGGAGTACGGCCGCAAGGTTAAAACTCAAATGAATTGACGGGGGCCCGCACAAGCGGTGGAGCATGTGGTTTAATTCGATGCAACGCGAAGAACCTTACCTACTCTTGACATCCAGAGAACTTAGCAGAGATGCTTTGGTGCCTTCGGGAACTCTGAGACAGGTGCTGCATGGCTGTAGTTAGCTGGTG
+
CCCCCEGGGAF<,CCEGCEFGG?@,,<EFGGGFEEFC8@FGG8CCGFFFAEGEEEGF?CFFGGBF@FEFEF9CFFEFFF7CE9E6FGFECEGCCCFGGGGGGGGG:CEG:+:BDF=>FFBCC:FCGGDGDFFFG,D,:,D3B,@=DB@<3>:+C*CC>FFGGDGFGD<F<<F@FFGCC,>@<*+5?CGFGG92<,F:18EGDEEFF*29:+<<:C+:C9::@CFF6CE9@*A8CCC9?9CFD8@7+0++<@E8::C99*8C8C;EEFGG700;;8@6++2+0+<C8@8*+<<++<@++:C6
@M01751:259:000000000-C669V:1:1102:21943:22746 1:N:0:AGAGTC
TCGAAGAACGTCATCCCCACCTTCCTCCGGTTTGTCACCGGCAGTCTCATTAGAGTGCCCTTTCGTAGCAACTAATGACAAGGGTTGCGCTCGTTGCGGGACTTAACCCAACATCTCACGACACGAGCTGACGACAGCCATGCAGCACCTGTGTTCCGGTTCTCTTGCGAGCACTCCTCGATCTCTCGTGGATTCCAGACATGTCAAGGGTAGGTAAGGTTTTTCGCGTTGCATCGAATTAATCCACATCATCCACCGCTTGTGCGGGTCCCCGTCAATTCCTTTGAGTTTTAATCTTGCG
+
CCCCCGGGGGGGGGGGFGGGGGGGGGGGGGGGGGGFFGGGGGGGGFFG9FGGGGGGFGGGGGGFCGGGCFF6:CCFFAEFFGGCFFGGGGGGGGGGGGEGGGGGGGGGFGGGGCDDAFGC+6@FCFE7FGGGBC::>DD=FFGGD=FGGGGGCEFGD>EECFGGG,,>B@@FGGG?3>FFGGGGGCCBF@B:CGGFFFCC+,>FF9FFGC7,=CG99?:?,?<F:*41:>E>?99;CEGDEFG+<CFFDFGG<C+<CGCCCCG67C5E::*AFG85C*:@<CEG7<@FFGGFCFC7C?+22
@M01751:259:000000000-C669V:1:1102:19269:22750 1:N:0:AGAGTC
CTACGGAAACAGGATTAGATACCCTGGTAGTCCACGCCGTAAACGATGTCGACTTGGAGGTTGTTCCCTTGAGGAGTGGCTTCCGGAGCTAACGCGTTAAGTCGACCGCCTGGGGAGTACGGCCGCAAGGTTAAAACTCAAATGAATTGACGGGGGCCCGCACAAGCGGTGGAGCATGTGGTTTAATTCGATGCAACGCGAAGAACCTTACCTACTCTTGACATCCAGAGAACTTAGCAGAGATGCTTTGGTGCCTTCGGGAACTCTGAGACAGGTGCTGCATGGCTGTCGTCAGCTCGTG
+
CCCCCGGGGGGGGGGGGGGGGGGGFGGGGGGGGGGGGGGGGGGGGGGGGGGGGGGGGGGGGGGGGGGGGGGGGGGGGGGGGGGGGGGGGGGGGGGGCGGGGGGGGGEFGGGGGGGGGGGGDGGGGGGGGGGFGGGGGGGGFGGGGGGAFFGGGCFGGGGGGGGGGGGGGEGGGGGFGGGGGGGGGGGGGGGGGGGGGGGGGEDGGGGGGGGGGGGFFGGCGGGGGGGGGGGGGGGGGGGGGGGGGGGGGGFFFGGGFGGGGGGGCFE:FGGGGFF?EGGGGGGGF5@:FGC8;**<@FGE=
@M01751:259:000000000-C669V:1:1102:17761:22751 1:N:0:AGAGTC
TCGAAGAACGTCATCCCCACCTTCCTCTCTACTTGCGTAGGCAGTCTCACTAGAGTCCTCAACTGAATGTTAGCAACTAGTGACAGGGGTTGCGCTCGTTGCAGGACTTAACCTAACACCTCACGGCACGAGCTGACGACAACCATGCAGCACCTTGAAAAATGTCCGAAGAAGGGTCTATTTCTAAACCTGTCATTTCCCATTTAAGTCTTGGTAAGGTTCCTCGCGTATCATCGAATTAAACCACATGCTCCACCGCTTGTGCGGGCCCCCGTCAATTCCTTTGAGTTTTAACCTTGCG
+
CCC@CEGGGGDFGCEFFGFEGGGGGGGF9FGGFGGG:CEGEGGGFGGGFFFFGGDFFFFGDGGGEGGF@FEFGGGFGC,CFFGFFGFGGGGGGGGG7CFFGGGFF7CDG,CEA<F<FFGECFFGFGDGEGGDFGGGC@E7CFGGGFGGGGGGGFGGFGG<DE@EFGFGGGCG8FGGGG?E9@CF<FEEFFEFFF;;;FCEFFDFCFG>FEGFGGGGCFGFCCCFCBF*=@CFCFFGGGGFEFGFGG75<F?++?CCEG>E75*3<8?5=C>CEEEC5E7CF<:CF+3@CFC+3CFGEE?+1
@M01751:259:000000000-C669V:1:1102:9004:22801 1:N:0:AGAGTC
TCGAAGAACGTCATCCCCACCTTCCTACGGTTTATCACCGGCAGTCTCCTTTGAGTTCCCGGCATCACCCGCTGGCAACAAAGGATAAGGGTTGCGCTCGTTGCGGGACTTAACCCAACATTTCACAACACGAGCTGACGACAGCCATGCAGCACCTGTCTCAGAGCTCCCGAAGGCACCGAAGCATCTCTGCTAAGTTCTCTGGATGTCAAGGCCAGGTAAGGTTCTTCGCGTTGCATCGAATTAAACCACATGCTCCACCGCTTGTGCGGGCCCCCGTCAACTCATTTCAGTTTTAACC
+
CCCCCGGGGGGGGGGGGGFECFFEFGFGGGGGGGGGGGGGGGGGGGFFCGGGGGGFGGGGGE@GEGGFGFGGGGGGGGGGGGGGGGGGGGGGGEFGGGDGGFGGGGGGGGGGGGGGGGGGGGGGGGGG=FGGGGGGGGGGGGGGGGGGGGFFCFGGGGFGFFGAC,FFGGGGGGGDFGGGGGECFFGGGFEFFCCBGF:F:FGGGGGGEGF9,>F@7<=FGFFFBF@EFFFDEG>8EFCFC@*C89CFFFGFGGGD?CFE0;CC*;@;8FDG>5*:C=51;EC+39+<?9+3CFGC@<F?F
@M01751:259:000000000-C669V:1:1102:19008:22818 1:N:0:AGAGTC
TCGAAGAACGTCATCCCCACCTTCCTCCGGTTTATCACCGGCAGTATCCTTTGAGTTCCCGACCGAATCGCTGGCAACAAAGGATAAGGGTTGCGCTCGTTGCGGGACTTAACCCAACATTTCACAACACGAGCTGACGACAGCCATGCAGCACCTGTCTCACGGTTCCCGAAGGCACTAAGGCATCTCTGCCGAATTCCGTGGATGTCAAGAGTAGGTAAGGTTCTTCGCGTTGCATCGAATTAAACCACATGCTCCACCGCTTGTGCGGGCCCCCGTCAATTCATTTGAGTTTTAACCT
+
CCCCCGGGGGGGGGGGGGGGGGGGGGGGGGGGGGGGGGGGGEGGGGGGGGGGGGGGGGGGGGGGGFFFFFGGGGGGGGGGGGGGGGGGFFGGGGGGEGEFGFGEGGGGGGGGFGGGGGGGG9FGGGGGGGGEGDGGGGDFEEGGGFGGGGCFGGGGGGGGGGGFGGGEFGGGGGGGGGGGGFCFEFGFFGFGGGGGGGGGGGFGGGGGGGGGGGGGGGGGGGGGGGGGGGGEED5CEGGCFEGGGCFGGGGGF9@7CCGFGEEEGGFCFG5EEDEGGGGE5ECC9:+<99AF9C9C<FFFF
@M01751:259:000000000-C669V:1:1102:18274:22822 1:N:0:AGAGTC
CTACGGAAACAGGATTAGATACCCTGGTAGTCCACGCCGTAAACGATGTCAACTAGCCGTTGGGATCCTTGAGATCTTAGTGGCGCAGCTAACGCGTTAAGTCGACCGCCTGGGGAGTACGGCCGCAAGGTTAAAACTCAAATGAATTGACGGGGGCCCGCACAAGCGGTGGAGCATGTGGTTTAATTCGATGCAACGCGAAGAACCTTACCTACTCTTGACATCCACGGAATTTGGCAGAGATGCCTTAGTGCCTTCGGGAACCGTGAGACAGGTGCTGCATGGCTGTCGTCAGCTCGTG
+
CCCCCGGGGGGGGGGGGGGGGGGGGGGGGGGGGGGGGGGGGGGGGGGGGGGGGGGGGGGEGGGGGGGGGGGGGGGGGGGGGGGGDGGGGGGGGGGGGGGGGGGEGGGGGGGGGFGGGGGGGDGGGGGGGGFGGGGGGGGGGGFGGGGGGGGEGGGGGGGGEEGGGCFGGGEGGGFGGGFGGF7+F9AFGGGGGGGGGGGGGGGGGGGGGGGFDEFCFGGFFGGGGGGC?5?EGGGGGGGGGFGGDFGGGGFE++<CEFGCDEE>>88;8CGC?EGGGGGGFGGGF>C8FGGFFFGF?FC55
@M01751:259:000000000-C669V:1:1102:11227:22899 1:N:0:AGAGTC
CTACGGAAACCGGATTAGATACCCTGGTAGTCCACGCCGTAAACGATGCATGCCAGCCGTTGGCCTGCTTGCAGGTCAGTGGCGCCGCTAACGCATTAAGCATTCCGCCTGGGGAGTACGGTCGCAAGATTAAAACTCAAAGGAATTGACGGGGGCCCGCACAAGCGGTGGAGCATGTGGTTTAATTCGAAGCAACGCGCAGAACCTTACCATCCCTTGACATGGCATGTTACCTCGAGAGATCGGGGATCCTCTTCGGAGGCGTGCACACAGGTGCTGCATGGCTGTCGTCAGCTCGTGT
+
CCCCCGGGGGGGCGGECGFGGCFF<,DFGGGFGGGDGGGGGGGFGGGG7FFGGGGGGGGGGGGFFFGFGGGGGGGGFGGCFFGGGGGFFEGGGGGGGGGGGGGGGA<EFGGFFEGGGGGGGGGGD+@FFCFGEFEFDFGC9CDFF=FEGFEGGGGGCGEEGGGGGFGGFEEGFGFFCB<92BCCGGGGFGGGEGCFGGDG>CGFCGGGFFGGGGGGGCFGGGGGGGGGGGGGGGGGGEGGGGGGFGGGGGGGFFGGGG>>5CCCEGE>EEC5A5E6EEFFFGFGGFDGG8EFFGGGGG77A
@M01751:259:000000000-C669V:1:1102:14970:23241 1:N:0:AGAGTC
TCGAAGAACGTCATCCCCACCTTCCTCCGGTTTATCACCGGCAGTCTCCTTTGAGTTCCCGACCGAATCGCTGGCAACAAAGGATAAGGGTTGCGCTCGTTGCGGGACTTAACCCAACATTTCACAACACGAGCTGACGACAGCCATGCAGCACCTGTCTCACGGTTCCCGAAGGCACTAAGGCATCTCTGCCGAATTCCGTGGATGTCAAGAGTAGGTAAGGTTCTTCGCGTTGCATCGAATTAAACCACATGCTCCACCGCTTGTGCGGGCCCCCGTCAATTCATTTGAGTTTTAACCT
+
CCCCCDGGGGGGGGGGGGG@FGGGGGGGGGGGGGGGGGGDGGGGGGGGGGGGGGFGGGGGDGGGG888BEGGGGGGGDEFFEFGFGG<EFGFGGEGGGGGGCFGGGGCFGGFGGGGGDGGGGGGGGGGGGDG7@FGGGGGGGGGFDC8FGGGGG:B8FGAGGG7*8FF8?>FGEEFFFFD8,@FGGECFEDCFGFEG:>?:FFGEFDG>@F,7FFFG<CDFG@,ACFGFD5>EGDDDECG8FGGGGFG@8FCC9<CGGGGC*:CEFG++CE>5:E=EEE=E5CGCFFGD9@C3<AF7CCFC
@M01751:259:000000000-C669V:1:1102:14526:23539 1:N:0:AGAGTC
CTACGGAAACCGGATTAGATACCCTGGTAGTCCACGCCGTAAACGATGATAACTAGCTGTCCGGGGACATGGTCCTTGGGTGGCGCAGCTAACGCATTAAGTTGACCGCCTGGGGAGTACGGCCGCAAGGTTAAAACTCAAATGAATTGACGGGGGCCCGCACAAGCGGTGGAGCATGTGGTTTAATTCGAAGCAACGCGAAGAACCTTACCTGGCCTTGACATGCTGAGAACTTTCCAGAGATGGATTGGTGCCTTCGGGAACTCGGACACAGGTGCTGCATGGCGGTCGTCAGCTTGTG
+
CCCCCGGGGGGGGGGGGGGGGGGGGGGGGGGGGGGGGGGGGEGGGGGGEGGGGGGGGGGGGGGGGGGGGGGGGGGGGGGGGGGGGGCGGGGGGGGGGGFGGGGGGGGGGGGGGGGGGGGGGGGGGGGGGGGGGGGGGGGGGGGGGGGGGGGGGGGGGGGGGGGGGCFGGGGGGGGGGGBFCFGFGGGGGGGGGGGGGGD>8ECCGGGGGGGGGGGGGGGGCGFGGGGGGFFEFGGGGGGGGG8CCCFFGFGCFGDGGGGGECEFDC;CGGGGC8;C87FC+0<CGF**:CEC*;8C++22+
@M01751:259:000000000-C669V:1:1102:10048:23655 1:N:0:AGAGTC
CTACGGAAACAGGATTAGATACCCTGGTAGTCCACGCCGTAAACGATGTCGACTTGGAGGTTGTTCCCTTGAGGAGTGGCTTCCGGAGCTAACGCGTTAAGTCGACCGCCTGGGGAGTACGGCCGCAAGGTTAAAACTCAAATGAATTGACGGGGGCCCGCACAAGCGGTGGAGCATGTGGTTTAATTCGAAGCAACGCGAAGAACCTTACTTGGCCTTGACATGCTGAGAACTTTCCAGAGATGGATTGGTGCCTTCGGGAACTCAGACACAGGTGCTGCATGGCTGTCGTCAGCTCGTG
+
CCCCCGG;FGA@<CFCGGGFGC<F6ECFEEFCEDEGGG7FCFFGEGGGGGGFFFB9@FFFCCFFFCEE,CFFFGGEFGG@@FG8FC=FD@EEF7FGGD?7?@54:FCF@:FEBFGGGGFGDEG=FGGCC@,,3CF>A,<<=F=ADF9FG9EFEFGEGDCEF7=FGGGGG*1C<:FFFC?<<<7<:FGF9<F:<CFG>EGED>*1C*;C+<F+3<E88C+<9:9<+<<@@FC<8+:C+<C92/CCF8@7@F6CGFFF?CCECC5FGCF6@FGFG5@C?FGGGGG7C8:8FGCG*/AF7FE*2
@M01751:259:000000000-C669V:1:1102:11069:23842 1:N:0:AGAGTC
CTACGGAAACAGGATTAGATACCCGGGTAGTCCACGCCGTAAACGATGTCGACTTGGAGGTTGTTCCCTTGAGGAGTGGCTTCCGGAGCTAACGCGTTAAGTCGACCGCCTGGGGAGTACGGCCGCAAGGTTAAAACTCAAATGAATTGACGGGGGCCCGCACAAGCGGTGGAGCATGTGGTTTAATTCGATGCAACGCGAAGAACCTTACCTACTCTTGACATCCACGGAATTCGGCAGAGATGCCTCAGTGCCTTCGGGAACCGTGAGACAGGTGCTGCATGGCTGTCGTCTGCTAGTG
+
CCCCCGGGGGGFDGGGG@FCFGG<FGGGEEGFGFGGGGGGGGGFEGGGGGGGGGGGGGGDGGGGGEGGGGGCFGGGGGGGFFGGEEE@F?FEGGGGGGGGGFGEGGGEGDGGGDGDEGGGGGGEGGGGGGFGFFFG?BFG<FCFCFFGGGFEEGGCFCF:<F7FFFB@7=BEF7FFFG@CC:CC:<<FGG<7<EGGCCGEGEEGCEGGF<+<C96<<FCFG++0+*0<8EEGGG?FFEGG*/:9E7++<CGGGCGFFCF88?>FFEEEECFGCFFF66AFC87CCC*:CF****2+002+3
@M01751:259:000000000-C669V:1:1102:8798:23884 1:N:0:AGAGTC
TCGAAGAACGTCATCCCCACCTTCCTCCGGTTTATCACCGGCAGTCTCCTTTGAGTTCCCGACCGAATCGCTGGCAACAAAGGATAAGGGTTGCGCTCGTTGCGGGACTTAACCCAACATTTCACAACACGAGCTGACGACAGCCATGCAGCACCTGTCTCACGGTTCCCGAAGGCACTAAGGCATCTCTGCCAGATTCCGTGGATGTCAAGAGTAGGTAAGGTTCTTCGCGTTGCATCGAATTAAACCACATGCTCCACCGCTTGTGCGGGCCCCCGTCAATTCATTTGAGTTTTAACTT
+
CCCCCGGGGGGGGGG9FDGGGGGGGAGGGGEGGF<CFFFFGGGGGGFFFGGGGGGGGGFGGGDGG@@,8FD=F>FGGGGGG?8EFGGDCCGGGGGGDDCEF8:F7FCEGGGG9FEGGGFGGGFGGFG:FGEG:FGGGGGGGGGGG@CFGGFFGGGGGGGGGGGCEE:BE:FGEFCCGGGFFE7CCBFE<CCGGGFFGGGGGGGG*<7C<AFFD7FCG?CF@@,,?2:CFCCCGEEGG771@EF*<EC?CC8CF6C70A+8C8C/?CG63:*2:*88C*2;CE@?<<<+<<98+2<9C6C+3
@M01751:259:000000000-C669V:1:1102:14518:24194 1:N:0:AGAGTC
CTACGGAAACCGGATTAGATACCCTGGTAGTCCACGCCGTAAACGATGATAACTAGCTGTCCGGGGACATGGTCTTTGGGTGGCGCAGCTAACGCATTAAGTTATCCGCCTGGGGAGTACGGCCGCAAGGTTAAAACTCAAAGGAATTGACGGGGGCCTGCACAAGCGGTGGAGCATGTGGTTTAATTCGAAGCAACGCGCAGAACCTTACCAGCGTTTGACATGTCCGGACGATTCCCAGAGATGGGTCTCTTCCCTTCGGGGACTGGAACACAGGTGCTTCATGGCTGTCGTCAGCGCG
+
CCCCCGGGGFG@EGCFGGDGGF8CFFFGGGGFGFCEGEGGEGGFEBFGGFGGGGGFGGFGFEFGGGEGDFCFCECF@FGG:=FCEFGGCFF,FCCCGGGGDFFFGGFFFGCFCF@CFCFD:FEEE7CEGGFGF<<CC8AAFGFCFDF<F9@3CC+*1>7F:CFGGGGDGCFGC<B7?:,FF2=FFCF:<@FCFGC<+:1FE8CCE;CCCF8CF6EE;>E*+<:<:C+9E5C588E5<C++0/*@FFGFGF6@CG+<F?F?8*1**:8CGFGF>FG5592+<+<+0+<C68@E58CFC?:5*
@M01751:259:000000000-C669V:1:1102:10949:24261 1:N:0:AGAGTC
TCGAAGAACGTCATCCCCACCTTCCTCCAGTTTATCACTGGCAGTCTCCTTTGAGTTCCCGGCCGAACCGCTGGCAACAAAGGATAAGGGTTGCGCTCGTTGCGGGACTTAACCCAACATTTCACAACACGAGCTGACGACAGCCATGCAGCACCTGTCTCAGAGTTCCCGAAGGCACCAAAGCATCTCTGCTAAGTTCTCTGGATGTCAAGAGTAGGTAAGGTTCTTCGCGTTGCATCGAATTAAACCACATGCTCCACAGCTTGTGCGGGCCCCCGTCAATTCATTTGAGTTTTAACCT
+
CCCCCGGGGFGGGGGGGFGEGGGFCCGGGGGFCFGGGGFFGG8FFEFGFGFFCGGGGGG@GGGGDGGGEGGGGGFFG@CFEF8FFFC9CGGGGGGDGFFF+<+@FFGCFGGGF9FCFCC8EFFFCFG@FCECEGCFEF=CFEGG7FFFFCB,3:DBCFFFFFAGGC3,@,>:@:FFEF<EFFFGGGG;8FCGCCFFGG,3,7?FC9F>AEFGGG:FGGGGDGF<F@A@EB7B:CC<F9:EFGCGGGFGCC>@C6<:98CF+*;AFCCEGDGGG:C8EGE5:C?9+0<EGFEFG<<CCE:EG
@M01751:259:000000000-C669V:1:1102:9215:24307 1:N:0:AGAGTC
CTACGGAAACAGGATTAGATACCCTGGTAGTCCACGCCGTAAACGATGTCGACTTGGAGGTTGTTCCCTTGAGGAGTGGCTTCCGGAGCTAACGCGTTAAGTCGACCGCCTGGGGAGTACGGCCGCAAGGTTAAAACTCAAATGAATTGACGGGGGCCCGCACAAGCGGTGGAGCATGTGGTTTAATTCGATGCAACGCGAAGAACCTTACCTACTCTTGACATCCAGCGAACTTAGCAGAGATGCTTTGGTGCCTTCGGGAACGCTGAGACAGGTGCTGCATGGCTGTCGTCAGCTCGTG
+
CCCCCGGGGGGGGGGGGGGGGGGGGGGGGGFGGGFGGGGGGGFFGGGGGGGGGGGGGGGGGGGCGG@FGGGGGGGGGGGGFGGGGGGD@FAFGGGEFGGGGGGGGGGGG>FFGGGCCFGGGGGGFFCGGF<FGGGGGFDFFFGGFFGFFBCFDGGECFGEC7FGG73FGFGDFECFGG@9>FFFFFGCCGG9CEFGGGDCEGGEGFFGGGFGGGG66CFGDGGGGC@F6C>?EG?<0CGGF56CFGGCCFGCF7C79EGD5CEFGEDEE*++A?5CFCGGC?CE65C8*+;;*/?CF7=C=
@M01751:259:000000000-C669V:1:1102:15002:24495 1:N:0:AGAGTC
TCGAAGAACGTCATCCCCACCTTCCTCCGGTTTATCACCGGCAGTCTCCTTTGAGTTCCCGGCATCACCCGCTGGCAACAAAGGATAAGGGTTGCGCTCGTTGCGGGACTTAACCCAACATTTCACAACACGAGCTGACGACAGCCATGCAGCAACTGTCTCAGAGTTCCCGAAGGCACCAAAGCATCTCTGCTAAGTTCTCTGGATGTCAAGGCCAGGTAAGGTTCTTCGCGTTGCATCGAATTAAACCACATGCTCCACCGCTTGTGCGGGCCCCCGTCAATTCATTTGAGTTTTACCC
+
CCCCCGGGGGGGGGGGGGGGGGGGGGGGGGFGGGGGGGEGGGGGGGGGGGGGFGFGGGGGGGGGGGGGGGGGGGGGGGGGGGGGGGGGE<FGGGGGGGGGGFGGGDGEGGGGGGEGGGGGGGGEFFGGEFGGGGGGGGGGGGGDGGGFFFGGGG,FFGGGFFGGGE;F9FGDCG>FC@FFFGGGGGDFCFFGGGGGFGGGFGGGGGGGGFCG?FFGGC<FFGGF?FFGGGDGGGGGCCD@C8FCFGGG7CFCEECGCFFGFGGG>**;CC*:*:8EGGG8;C5CGFGFGG+<*+<EGC++0
@M01751:259:000000000-C669V:1:1102:17581:24653 1:N:0:AGAGTC
CTACGGAAACAGGATTAGATACCCTGGTAGTCCACGCCGTAAACGATGATAACTAGCTGTCCGGGGACATGGTCTTTGGGTGGCGCAGCTAACGCATTAAGTTATCCGCCTGGGGAGTACGGTCGCAAGATTAAAACTCAAAGGAATTGACGGGGGCCTGCACAAGCGGTGGAGCATGTGGTTTAATTCGAAGCAACGCGCAGAACCTTACCTACTCTTGACATCCACGGAATTTGGCAGAGATGCCTTAGTGCCTTCGGGAACGCTGAGACAGGTGCTGCATGGCTGTCGTCAGCTCGTG
+
CCCCCGGGGGGGGGGGFGGGGGGGGGGGGGGGGGGGGGGGGGGGGGGGGFFGGGGFGFFGGGGGGGDGGGGGGGGGGGGDCEGGDGGGGGGGGGGGGGGGGGGGGGGFGGGGGGGGCCFFEGGGGGGGGGGGGGGFFGGGG,,DEFGGGGGGGGGEEGGGGFGCFC,>FC7CCFFDF:?BFCCCGGGGCFGGDEFGFGGGGGDGGGGGGGCEFGFEFGGGG?FFG?EFEGGGGGGGGGGGFFGGFGF9CCEG?E9<EC8EGGEC>EGDGFFFFCGC6EFCFGGGFGGGFFCGCFECFGEEE
@M01751:259:000000000-C669V:1:1102:16617:24981 1:N:0:AGAGTC
CTACGGAAACAGGATTAGATACCCTGGTAGTCCACGCCGTAAACGATGTCGACTTGGAGGTTGTTCCCTTGAGGAGTGGCTTCCGGAGCTAATGCGTTAAGTCCACCGCCTGGGGAGTACGGCCGCAAGGTTAAAACTCAAATGCATTGACGGCGGCCCGCACAAGCGGTGGAGCATGTGGTTTAATTCGATGCAACGCGAAGAACCTTACCTACTCTTGACATCCAGAGAACTTAGCAGAGATGCTTTGCTGCCTTCGGGAACTATGAGACAGGTGCTGCCTGGCTGTCGTCAGCTCGTG
+
<@CCCGGE7FG8@FFGGGGGGG8DCFFGGGGFEFFGG,+C@CF9@FGGFCEE+BC,,@<FEFC:,@CEC9C9,E,6C8C7,CF<,CBFGFFC,,CCCFFDFE,,9CC=7FE7?FF:F+?,+@@C@FC@+BD?FDE9F:C,B9FD,3CBDDCE7+@CF>FF**>*F7<FBCFC7FGCFFC@<F@<F98<<<:,,*2,<C@FCCE>A*;CC++0A?6?<<AFFC+9+;+901;6+0<<E:FGGGEE7+<::F+<0+/3++A***18@++++3A00*;C6CEC652?FFF8*+2**2*8<6EE*
@M01751:259:000000000-C669V:1:1102:10169:25011 1:N:0:AGAGTC
TCGAAGAACGTCATCCCCACCTTCCTCCGGTTTATCACCGGCAGTCTCCTTTGAGTTCCCGACCGAATCGCTGGCAACAAAGGATAAGGGTTGCGCTCGTTGCGGGACTTAACCCAACATTTCACAACACGAGCTGACGACAGCCATGCAGCACCTGTCTCACGGTTCCCGAAGGCACTAAGGCATCTCTGCCGAATTCCGTGGATGTCAAGAGTAGGTAAGGTTCTTCGCGTTGCATCGAATTAAACCACATGCTCCACCGCTTGTGCGGGCCACCGTCAATTCATTTGCGTTTTAACCT
+
CCCCCGGGGGGGGGGGGGGGGFEFGGGGGGEGGFGFGGGGDGGGGGFGGGGGFCEGEFGGGGGGGFFCFEGGGGGGGGGGGGFGGDEECFFGGGGGEGGGGF:@GCFGCCFGGGGGGGGGFEFGGGGGGGGGDCCFGGEGGGGGGGGGGGFGGGGGGGGFGFGG:>FGFGCGGDDGGGGFGFFGGCCFFGGF9EDGC=FFFFDDGGGG:>FGGEBCCEFCFGFFGGGGGGDEEEGEGDG5FFCFGFEFFGGFG+@9C8:8C?EGE88+<8CG8E*;*5/A*;99CFC@C++/*;*8+<<+:
@M01751:259:000000000-C669V:1:1101:14508:1356 1:N:0:AGAGTC
CTACGGAAACAGGATTAGATACCCTGGTAGTCCACGCCGTAAACGATGTCGACTTGGCGGTTGTTCCCTTGAGGAGTGGCTTCCGGAGCTAACGCGTTAAGTCGACCGCCTGGGGAGTACGGCCGCAAGGTTAAAACTCAAATGAATTGACGGGGGCCCGCCCAAGCGGTGGAGCATGTGGTTCAATTCGACGCAACGCGAAGAACCTTACCTACTCTTGCCATCCACGGAATTCGGCAGAGATGACTCAGTGCCTTCGGGAACCGTGAGACAGGTGTTGCATGGCTGTCGTCAGCTCGTG
+
<@BCCDEECGGFFF<FGGAFGGDCF@CFCGGF-<6,BFEFDDCEDEC<C<EFFG@<F,6@FFGFEE,CEF<@@,6BCE7F8F<<:C?:C,<EGGGG:CFGGGG7FEFGGGG74+:?+BB93>=EDEG777<=C99,@8F<F>@,@9FCCFGDD7C:<<<CC*=:<7*17F@<**+<FFGCE<@,,?:+<C?*88EC:*?E/:58@**;<98CFG6CCCC7+@:CFCFG***A8F?FG5C:5/0<9+<++38++00+<+2;C*/8*/;CG:9@**1<<+*/++0:C>*;;<*/*/*<92*)9
@M01751:259:000000000-C669V:1:1101:10246:1513 1:N:0:AGAGTC
TCGAAGAACGTCATCCCCACCTTCCTCCGGCTTATCACCGGCGGTTCCTTTAGAGTACCCAACTAAATGATGGTAACTAAAGGCGAGGGTTGCGCTCGTTGCGGGACTTAACCCAACATCTCACGACACGAGCTGACGACAGCCATGCAGCACCTGTGTTCCAGTCACCGAAGGGAAGAAATCTGTCTCCAGAAGTCGTCCGGACATGTCAAACGCTGGTAAGGTTCTGCGCGTTGCTTCGAATTAAACCACATGCTCCACCGCTTGTGCGGGCCCCCGCCAATTCATTTGAGTTTTAACC
+
CCCCCGGGGGDGGGGGGGGGGGGGGGGGGCEGGGGGGGGGGGGGGGGGGGGGGGGGGGGGGGGGGGGGGGGGGGGGGGGFFFGFGGGFEGGEFGGEGGGGGGGDEGEGGGGGGGGCCF8E,?FFG3+=F:FFGGCFGGGGGGGGGGFGGFGGFGCFFGFCFFGF,C,@FFGGGGGBFFG@F:FFFGGGFCFGGGFCFFFCFG*CFGFGGGG?CGEEGDCGGCFGFG?FFC>CEGGGDGFFCEGGGCFFGG=F=EGG7+ACGA*:=E5*3@5CEEGC=C5*///A+30<ECE9C:<9<<**:
@M01751:259:000000000-C669V:1:1101:13069:1699 1:N:0:AGAGTC
TCGAAGAACGTCATCCCCACCTTCCTCCGGTTTATCACCGGCAGTCTCCTTTGAGTTCCCGACCGAATCGCTGGCAACAAAGGATAAGGGTTGCGCTCGTTGCGGGACTTAACCCAACATTTCACAACACGAGCTGACGACAGCCATGCAGCACCTGTCTCACGGTTCCCGAAGGCACTGAGGCATCTCTGCTAGATTCCGTGGATGTCAAGAGTAGGTAAGGTTCTTCGCGTTGCATCGAATTAAACCACATGCCCCACCGCTTGTGCGGGCCCCCGTCAATTAATTTGAGTTTTAAACT
+
CCCCCGGGGGGGGGFGGGGGGGGGGGGGGGGGGGGGGGGGGGGGGGGGGGGGFGGGGGGGGDEBF@CFCFGGGGGGGGGGGGGGGGGGGGGGDGGGDGGGGGGGGGGGGGGGGGFFCFGGGGGGGG@GGGGGGGGGFDFGGGGGFFGGGGGEFDFFFGGFGFGGGFGGGGCEC@DGFGCBGGGDFGG,@;<F@FFFFFGGGGFDE<FFGCGCC+?EGFGECGGGGGG2?:>CEGCD?EGDFGG*<CD9CFFGE<F+2**:::EEGGGGGGGGEEGGC5::*79<++<EFCCFCFGGFG*;:
@M01751:259:000000000-C669V:1:1101:18855:1976 1:N:0:AGAGTC
CTACGGAAACAGGATTAGATACCCTGGTAGTCCACGCCCTAAACGATGTCTACTAGTTGTCGGGTTTTAATTAACTTGGTAACGCAGCTAACGCGTGAAGTAGACCGCCTGGGGAGTACGGTCGCAAGATTAAAACTCAAATGAATTGACGGGGGCCCGCACAAGCGGTGGAGCATGTGGTTTAATTCGATGCAACGCGAAGAACCTTACCTACTCTTGACATCCAGCGAACTTAGCAGAGATGCTTTGGTGCCTTCGGGAACGCTGAGACAGGTGCTGCATGGCTGTCGTCAGCTCGTGT
+
CCCCCGGGGGFGGGGGGGGGGGGGGGGGGGGGGGGGGGGGGGGGGDGFGGGGGGFDGFGGGGGGGEEGFGGFG9FGGGGGGGGGGGGGGGGGGGGGGGGEEGFGGGGGGGGGGGGEGGGGGGGGGGGDGGGGGGGFGGGFGGGGCFGGGGGGGGDECCEGCEGGGGDECEGCC:@FFCCFGGGGGGGGGGGGGGEFGGGGGGG,4=FGGGFGDGGC:F70+AFGCFGFC5CE5<0CF??@FCGGGF<ECGC8FC<EGFEGEEG8CEE*899;@CGEFGGFCCD088889/;/*:++3AC*/
@M01751:259:000000000-C669V:1:1101:14469:1984 1:N:0:AGAGTC
TCGAAGAACGTCATCCCCACCTTCCTCCGGTTTATCACCGGCAGTCTCCTTTGAGTTCCCGACCGAATCGCTGGCAACAAAGGATAAGGGTTGCGCTCGTTGCGGGACTTAACCCAACATTTCACAACACGAGCTGACGACAGCCATGCAGCACCTGTCTCACGGTTCCCGAAGGCACTGAGGCATCTCTGCCGAATTCCGTGGATGTCAAGAGTAGGTAAGGTTCTTCGCGTTGCATCGAATTAAACCACATGCTCCACCGCTTGTGCGGGCCCCCGTCAATTCATTTGAGTTTTAACCT
+
CCCCCGGGGGGGGGGFFGGGGGGGGGGGGGGGGGGGGGGGGGGGGGDFGGGGGGGGGGGGGGGGG@88CFFGGGGGGGGGGGGGGGG9=EGGGGGGGGGGFGEEGGGGGGCGGGGGGGGGGGGGGGGGFGGEGGGGGGCGGGGFGGGGGF>FGGGGDGGGG9FEEGGGGGGGGGGGFCGGG?FGGFFFFGFGGGGGGGGGFGBFGG:FGGGGFFF?CGFGFGG7EF?FGG5EEGEE?CF8CECGGGDCGCCCGCFCCF+AF8::C5;++/*18:2:8CC5:*7AC7CFGC+*0AFGGGGG>
@M01751:259:000000000-C669V:1:1101:11831:2006 1:N:0:AGAGTC
CTACGGAAACAGGATTAGATACCCTGGTAGTCCACGCCGTAAACGATGATAACTAGCTGTCCGGGCACTTGGTGCTTGGGTGGCGCAGCTAACGCATTAAGTTATCCGCCTGGGGAGTACGGCCGCAAGGTTAAAACTCAAAGGAATTGACGGGGGCCTGCACAAGCGGTGGAGCATGTGGTTTAATTCGAAGCAACGCGCAGAACCTTACCAGCGTTTGACATGTCCGGACGATTTCCAGAGATGGATCTCTTCCCTTCGGGGCCTGGAACACAGGTGCTGCATGGCTGTCGTCAGCCCG
+
CCCCCGGGGGGGGGGGGGGGGGGGGGGGEFGGGGGGGGGGGGGGGGGGGGGGGGGGGGGGGGGGGGGGGGGGGGGGGGGGGGGGGGGGGGGGGGGCECFGGGGGGGGGGGGFGGEGDGGGGGGGGGGGGGGGGCFGGGGGGGGGGGGGGGGGGDGGGGDGFDFGGGGGGGDGGGGG9CFGGGEGFGGGGGGGGGGGGGGGGGGGGGGGFCGGGGFEGEGGFGGGGGGDGGGGGGGGFFFFF7>FGGGGGGGGGGGGGGGG>CE=*88CFGGGCC8FGC6?EFF6CGFFCCEFGGF*:+*1/
@M01751:259:000000000-C669V:1:1101:11221:2049 1:N:0:AGAGTC
TCGAAGAACGTCATCCCCACCTTCCTCCGGCTTATCACCGGCGGTTCCTTTAGAGTACCCAACTAAATGATGGTAACTAAAGGCGAGGGTTGCGCTCGTTGCGGGACTTAACCCAACATCTCACGACACGAGCTGACGACAGCCATGCAGCACCTGTGTTCCAGTCCCCGAAGGGAAGAGATCCATCTCTGGAAATCGTCCGGACATGTCAAACGCTGGTAAGGTTCTGCGCGTTGCTTCGAATTAAACCACATGCTCCACCGCTTGTGCAGGCCCCCGTCAATTCCTTTGAGTTTTAATT
+
CCCCCGG@FGGGGGGGGGGGGGGGGGGGGGGGGGGGGGGGGGGGGGGGGGGGGGGGGGGGGGGGGGGGGGGGGGGGGGGGGGGGGGGGGGGGGDGGGGGGGGGGGGGGGGGGGGGGGGGGGGDGGGGGGGGGGGGGGGGDGDGGGGGGGGGFGGGGGGGGGGGGGGGGGGG@CGGGGGGGGGGGGGGGGGG?FGGGGCGGGGGGGGCFGGGGGGGGGCCEGGGGFGGGGGDGGGGDCCFFDGGGGGGGGGGGGGGGCFFFGCEGGGDG+9AFFGEGGGGEGGGGGG?GFGGGGGGGGGGG*
@M01751:259:000000000-C669V:1:1101:18500:2119 1:N:0:AGAGTC
CTACGGAAACAGGATTAGATACCCTGGTAGTCCACGCCGTAAACGATGTCGACTTGGAGGTTGTTCCCTTGAGGAGTGGCTTCCGGAGCTAACGCGTTAAGTCGACCGCCTGGGGAGTACGGCCGCAAGGTTAAAACTCAAATGAATTGACGGGGGCCCGCACAAGCGGTGGAGCATGTGGTTTAATTCGATGCAACGCGAAGAACCTTACCTACTCTTGACATCCAGCGAACTTAGCAGAGATGCTTTGGTGCCTTCGGGAACGCTGAGACAGGTGCTGCATGGCTGTCGTCAGCTCGTG
+
CCCCCGGGGGGGGFGGGGGGGGGGGGGGGGGGGGGGGGGGGGGGGGGGGGGGGGGGFFGGGGGGGGGGGGGGGGFGGGGGGGGGGGGGGGGGGGGGDGGEFGGGGGGGGGGGGGGGGGGGGEGGGGGGGGGGGCGGFCFGGGGGGGGGGGGGGGGGGGGGGGGGGGGCGFG@CGGCFGGGGGGGGGCFCGGGGGGGGGGGGC8:<@FGGGGGGGGF8EFGFGGGGGGG+?E>EGGGGDFGGFF9FF7+AFCG*CGGF@EGGGGGDGGGGFGGGGFGCGFFFGGFF5CEGGGGC5C??<C5*
@M01751:259:000000000-C669V:1:1101:22354:2319 1:N:0:AGAGTC
CTACGGAAACAGGATTAGATACCCTGGTAGTCCACGCCGTAAACGATGATAACTAGCTGTCCGGGGACCTGGTCTTTGGGTGGCGCAGCTAACGCATTAAGTTATCCGCCTGGGGAGTACGGCCGCAAGGTTAAAACTCAAAGGAATTGACGGGGGCCCGCACAAGCGGTGGAGCATGTGGTTTAATTCGATGATACGCGAGGAACCTTACCAGGGCTTAAATGTAGTTTGACCGCTTAGGAAACTAGGCTTTCGCAAGACAAATTACAAGGTGCTGCATGGTTGTCGTCAGCTCGTGCCG
+
CCCCCGGGGFGGGGGGGGGGGGGGGGGGGGGFGGGGGFFGGGGGGGGGAFFFGGGGGGGGGDGGGGGGCGGGFGFFGGCEGGGGGGGGGGGGGGGGGGFGGGGGGGDEGDGGGGGGGGGGGGGGGGGGGGFGFGGGGG@FG,>>E,DFFGGGCD@CCEGGGGGGGGGGGFGGGGGFGGGGFGGGGGFGGGGGGGGGFGEGEGGEC>FGGCFGFEDCEGGC9?EDFGGGGGGG7CCEGEEGGGGG6:F?CCFGGCCGGGGG60;FGGGF?:F8@FFC9EFGGGGGGGG5CGG=FF6557C7)
@M01751:259:000000000-C669V:1:1101:24546:2365 1:N:0:AGAGTC
CTACGGAAACCGGATTAGATACCCTGGTAGTCCACGCCGTAAACGATGTCGACTTGGAGGTTGTTCCCTTGAGGAGTGGCTTCCGGAGCTAACGCGTTAAGTCGACCGCCTGGGGAGTACGGCCGCAAGGTTAAAACTCAAATGAATTGACGGGGGCCCGCACAAGCGGTGGTGCAAGTGGTTTAATTCGATGCAACGCGAAGAACCTTACCTACTCTTGACATCCACGGAATTCGGCAGAGATGCCTTAGTGCCTTAGGGAACCGTGAGACAGGTGCTGCATGGCTGTCGTCAGATTGTG
+
CCCCCGGGGGACFGGGGGGGGGFCFGCFGGFGGGGECDGGGGGGGGGGGGGGGEFFG@EGG@FGGFFCGGEFFFGGGDFF<ECFGG>FGGFGFEGDFC+?FFGCEEEGG7+?CFC+@FEACEGGFGDGCF9FFA,C<@<,,@EFE,3<<C,@@C7CDGEGG:CCCCCGC<C***?:,>C>9,<CCEGF,=CFGGGGGGGGGEGCGFGGG+0AFGGFGGG77CGGFF8CED/CCFC>C*CE*;C79@?FC+9@ECFFD2<C*;CFG8;*/;@E**/2<0026+<<*;FGC:8C55/+++2:*
@M01751:259:000000000-C669V:1:1101:21170:2609 1:N:0:AGAGTC
TCGAAGAACGTCATCCCCACCTTCCTCCGGTTTGTCACCGGCAGTCTCCTTAGAGTGCCCACCATAACGTGCTGGTAACTAAGGACAAGGGTTGCGCTCGTTACGGGACTTAACCCAACATCTCACGACACGAGCTGACGACAGCCATGCAGCACCTGTGTCAGAGTTCCCGAAGGCACCAATCCATCTCTGGAAAGTTCTCTGCATGTCAAGGCCTGGTAAGGTTCTTCGCGTTGCTTCGAATTAAACCACATGCTCCACCGCTTGTGCGGGCCCCCGTCAATTCCTTTTAGTTTTAACC
+
CCCCCGGGGGGGGGGGGGGGGGGGGGGGGGGGGGGFGGFGGGGGGGGGGGGGGGGGGGGGGGGGGGGGGGFGGGGGGGFGGGGGGGGGGGGGDFGGGGGGGGGGGGGGGGGGGGGGDFEGCCDFFGGGFCDFGGGGGGFEGGGEGGGGGGGGGGGGGGGFGGGGGG9=>F9>FCEBGGGGGGGGGGGGFGGCF@FGFGGGGGGGDDGGGG@FFC7FCFFGFFFFFCBCEC8:FFD@EFFFEG9EG99<CFGGGGGC9EEFFCGGGG5:CGGGG5:CE>5EE=CCFG9:CG++*+3?GCCC*
@M01751:259:000000000-C669V:1:1101:15762:2639 1:N:0:AGAGTC
CTACGGAAACAGGATTAGATACCCTGGTAGTCCACGCCGTAAACGATGAATGTTAGCCGTCGGGCAGTTGACTGTTCGGTGGCGCAGCTAACGCATTAAACATTCCGCCTGGGGAGTACGGTCGCAAGATTAAAACTCAAAGGAATTGACGGGGGCCCGCACAAGCGGTGGAGCATGTGGTTTAATTCGAAGCAACGCGCAGAACCTTACCAGCTCTTGACATTCGGGGTATGGGCAGTGGAGACATTGTCCTTCAGTTAGGCTGGCCCCAGAACAGGTGCTGCATGGCTGTCGTCAGCCC
+
CCCCCGGGGGGGGGGGGGGGGGGGGGGGGGGGGGGGGGGGGGGGGGGGGGGGGGGGGGGGGDGGGGGGGGGGGGGGGGGGGGGGGGGGGGGGGGGDGGGGGGGFGGGGGGGGGGGGGGGGGGGGGGGGGGGGGGGGGGGGGGGGGGGGCGEGGGGGGGGGEGGGGGGGGGGGGGFGGGGGGGFGGGGGGFGGGGGGGFGGGGGGFGGGGGGGGFFFFGGGGGGGGGGGDGEGGGF*;EFGGGGGGGGGGGG7?EFGFGGGFGGGGGE=CEG=FFGGGGGGGGGCCFCCGFGC?CF5CCF*/
@M01751:259:000000000-C669V:1:1101:14557:2666 1:N:0:AGAGTC
TCGAAGAACGTCATCCCCACCTTCCTCCGGCTTAGCACCGGCAGTCCCATTAGAGTTCCCAACTAAATGATGGCAACTAATGGCGAGGGTTGCGCTCGTTGCGGGACTTAACCCAACATCTCACGACACGAGCTGACGACAGCCATGCAGCACCTGTGTCCTAGTCCCCGAAGGGAAAGCCACGTCTCCGTGGCGGTCCAGGCATGTCAAAAGGTGGTAAGGTTCTGCGCGTTGCTTCGAATTAAACCACATGCTCCACCGCTTGTGCGGGCCCCCGTCAATTCATTTGAGTTTTAACCTT
+
CCCCCGGGGGGGGGGGFGGGGGGGGGGGGGGGGGGGGGGGGGGGGGGGGGGGGGGGGGGGGGGGGGGGGGGGGGGGGGGGGGFGGGGGGGGGGGGGGGGGGGGGCGGGGGGGGGGGGGGGGGGGGGGGGGGGGGGGGGGGGGGGGGGGGGGGGGGGGGGGGGGGGGGGGGGGGGDGGGGGGGGGGGGGGGGGGDGGFCGGGGGGFFGFGGGF6E:CGGGGDG?CCEEFDEGGGECFGGGGCFGGGGGEFFGGGGGGGGFGGDEEFGFFDGGECEGGDEEGGGGGGC?F9:CGG?FGFGCDC
@M01751:259:000000000-C669V:1:1101:16998:2736 1:N:0:AGAGTC
CTACGGAAACAGGATTAGATACCCTGGTAGTCCACGCCGTAAACGATGATAACTAGCTGTCCGGGGACTTGGTCTTTGGGTGGCGCAGCTAACGCATTAAGTTATCCGCCTGGGGAGTACGGCCGCAAGGTTAAAACTCAAATGAATTGACGGGGGCCCGCACAAGCGGTGGAGCATGTGGTTTAATTCGATGCAACGCGAAGAACCTTACCAGGCCTTGACATGCAGAGAACTTTCCAGAGATGGATTGGTGCCTTCGGGAACTCTGACACAGGTGCTGCATGGCTGTCGTCAGCTCGTG
+
CCCCCGGGGGGGG8FFGGGGGGCGGGGGGGGGGGGGGGGGGGGGGGGGGGGGGGGGGGGGGGGDGGGGGFGGGGGGFGGGGGGGGGGGGGGGGGGGGGGGGGGGGGGGGGGGGGEGGGGGGGGEFEFGGFGGGEFGGGGGGCGGGGGGFGGGGCFBFGGGGGGGGGC:FFGGFGGGFFGGC<FFGGDFFFGGGGGG:@7FGEEEGG8FGGGFF8CEEGG8?EFGG?:CFFCC?FGGGGG7+*8+ACD778A+*<CFFFCG5*2;CG79C?9F68FE?CGGGFFGGFFEFFF@>F7C+<*/*
@M01751:259:000000000-C669V:1:1101:11745:3134 1:N:0:AGAGTC
TCGAAGAACGTCATCCCCACCTTCCTCCGGTTTATCACCGGCAGTCTCCTTTGAGTTCCCGACCGAATCGCTGGCAACAAAGGATAAGGGTTGCGCTCGTTGCGGGACTTAACCCAACATTTCACAACACGAGCTGACGACAGCCATGCAGCACCTGTCTCACGGTTCCCGAAGGCACTAAGGCATCTCTGCCGAATTCCGTGGATGTCAAGAGTAGGTAAGGTTCTTCGCGTTGCATCGAATTAAACCACATGCTCCACCGCTTGTGCGGGCCCCCGTCAATTCATTTGAGTTTTAACCT
+
CCCCCGGGGGGGGGGGGGGGGGGGGGGGGGGGGGGGGGGGGGGGGGFGGGGGGGGGGGGGGGGGGC8@FFGGGGGGGGGGGGGGGGGGGGGGGGGGGGGGFFGGGGGGGGGGGGGGGGGGGGGGGGGGGGGGGGGGGGGGGGGGGFGGGGGGGGGGGGGGGGGGGGGGGGGGGGGGGGGGFDFGGGGGGGGGGGGGGGGGGGGCGGGGGGGGEFFGGGGGGGGGGGGF@FGGGGGGGGGGFGGGGCFGGGGGGGGECGGGGGGGGGGGGGEEDGGGGDEGGGGGGGGGGGGGGGECGFGGG
@M01751:259:000000000-C669V:1:1101:20390:3178 1:N:0:AGAGTC
TCGAAGAACGTCATCCCCACCTTCCTCCGGTTTATCACCGGCAGTCTCCTTTGAGTTCCCGACCGAATCGCTGGCAACAAAGGATAAGGGTTGCGCTCGTTGCGGGACTTAACCCAACATTTCACAACACGAGCTGACGACAGCCATGCAGCACCTGTCTCACGGTTCCCGAAGGCACTAAGGCATCTCTGCCGAATTCCGTGGATGTCAAGAGTAGGTAAGGTTCTTCGCGTTGCATCGAATTAAACCACATGCTCCACCGCTTGTGCGGGCCCCCGTCAATTCATTTGAGTTTTAACCT
+
CCCCCGGGGGGGEFGGGEFGGGGGGGGGGGGGGGGGGGGGGGGGGGFFFGGGGGGGGGGGGGGGG@@8CFGGGGGGGGGGGGGGGGGGG8EEGGGGEGGGGEFGGGGGGGFGGGGGFEGFGGGGGGGGGGGCEEE?FGGEGDDGGGCFGGGGDFGFCGG9=,EFCFDGGGDGGGGGFFCEGFE:FGGGFGFGF7FGGGGGGGGGGGFFFFGGGGGFG:FFEFF:@CEGCCEEGGECFFGGGGGG<CGGGCGGFFFGFGGGGDE5:FFCGGE*::ECEGEGDEFGG7F:F?78<?<FGEFGC
@M01751:259:000000000-C669V:1:1101:23435:3192 1:N:0:AGAGTC
TCGAAGAACGTCATCCCCACCTTCCTCCGAGTTGACCCCGGCAGTCTCCTATGAGTCCCCGGCATAACCCGCTGGCAACATAGAACGAGGGTTGCGCTCGTTGCGGGACTTAACCCAACATCTCACGACACGAGCTGACGACAGCCATGCAGCACCTGTGTTACGGTTCTCTTTCGAGCACTGCCAAATCTCTTCGGCATTCCGTACATGTCAAGGGTAGGTAAGGTTTTTCGCGTTGCATCGAATTAATCCACATCATCCACCGCTTGTTCGGGTCCTCGTCCATTCCTTTGAGTTTTAA
+
CCCCCFGGGGGGGGGGGGGGGGGGGGGGGGGFGGGGGGGDGGGGGGEFFFFGGGGGGGGGGGGGGGFGFFEGGGGGGGGGGFGGGFGGGGFCF7FFE7FGGDFGGDGGGGGFFFG?FGEFGG9FFGFEGGGCCFGGGE>:FG*3<FGGGGGGGGFGGGGFCCFGC7F@*9FF@FGGGGGGGG?FGGGGGGGG<,CFG7CGFFFDCC:*,<C9?,><88+A*+0<:F+<ACFCEE>8>8CC?F>FGGFCG+:+<6E8ECC9CCCEGC5;*2+2?EEF=F+<5CE*;CFGDFGF+0:+CEFC*
@M01751:259:000000000-C669V:1:1101:22424:3228 1:N:0:AGAGTC
TCGAAGAACGTCATCCCCACCTTCCTCCGGTTTATCACCGGCAGTCTCCTTTGAGTTCCCGACCGAATCGCTGGCAACAAAGGATAAGGGTTGCGCTCGTTGCGGGACTTAACCCAACATTTCACAACACGAGCTGACGACAGCCATGCAGCACCTGTCTCACGGTTCCCGAAGGCACTAAGGCATCTCTGCCGAATTCCGTGGATGTCAAGAGTAGGTAAGGTTCTTCGCGTTGCATCGAATTAAACCACATGCTCCACCGCTTGTGCGGGCCCCCGTCAATTCATTTGAGTTTTAACCT
+
CCCCCGGGGGGGGGGGGGGCFGGGGGGGGGGGGGGGGGGGGGGGGGGGGGGGFGGGGGGGGGGGG@88BDFEE>FGGGFGGGGGGGGGGGGGGGGGGGGGGGGGGGGGGGGGGFGGGGGGGGGGGGGGGGGGGGGGGDFGGGGGGGGGFGAF@CFFFGGGGCGGG:FGGD@FCEDGGGGGGGGGFBFFGDFGGDGGGGGGGC:CFACFGGGG9FGGDGGGG9CFFGFGEFEEGGGGGGGGGFGGGGGGGGGGGGGCC:FGGCEGGGGFF=CEEEEGDC*C5=CFGGGGGD+:FGFGCFG77
@M01751:259:000000000-C669V:1:1101:15438:3497 1:N:0:AGAGTC
TCGAAGAACGTCATCCCCACCTTCCTCCGGTTTATCACCGGCAGTCTCCTTTGAGTTCCCGACCGAATCGCTGGCAACAAAGGATAAGGGTTGCGCTCGTTGCGGGACTTAACCCAACATTTCACAACACGAGCTGACGACAGCCATGCAGCACCTGTCTCAGCGTTCCCGAAGGCACCAAAGCATCTCTGCTAAGTTCGCTGGATGTCAAGAGTAGGTAAGGTTCTTCGCGTTGCATCGAATTAAACCACATGCTCCACCGCTTGTGCGGGCCCCCGCCAATTCATTTGAGTTTTAACCT
+
CCCCCGGGGGGGGGGGGGGGGGGGGGGGGGGGGGGGGGGGGGGGGGFGGGGGGGGGGGGGGGGGGFCFFGGGGGGGGGGGGGGGGGGGGGGGGGGGGGGGGGGGGGGFGGGGGGGGGGGGGG?FGGGGGGGGGGGGGGGGGGGGGGGGGCEGGGGGGGGGGGGFGFCFGGGEEGGGGGFFGGFFGG@,?FGGGGGGGGGDFFGFCFGGGCEEEFGGGGGGGFGGGGGGGGGGGEGEGC?E6CCFF7CFFGFFFGGFGFGGGDGCE=G@FGGDGDCC8=ED55E<EFDGGFCCFGGGG67CF
@M01751:259:000000000-C669V:1:1101:23195:3549 1:N:0:AGAGTC
TCGAAGAACGTCATCCCCACCTTCCTCCGGTTTGTCACCGGCAGTCTCCTTAGAGTGCCCACCATAACGTGCTGGTAACTAAGGACAAGGGTTGCGCTCGTTACGGGACTTAACCCAACATCTCCCGACACGAGCTGACGACAGCCATGCAGCACCTCTGTCAGAGTTCCCGAAGGCACCAATCCATCTCTGGAAAGTTCTCTGCATGTCAAGGCCTAGTAAGGTTCTTTGCGTTGCTTCGAATTAAACCACATGCTCCACCGCTTGTGCGGGCCCCCGTCCACTCATTTGAGTTTTAACC
+
CBCCCGDGG:FGFGGGFGGDGGEGG9EFEEGGC@CEEFGGEGGGG<FEFFGGGGGFEAAFEDGGGGGFGC7FDFGGGGGFGGFF9FGFCE7FFGGGD@FGGFFGGGG7@F<<9FFCFGEGFE<F,BCFG>FEG>FGGGGDGGCFFG@F8EFDGGFFG,E8@CD9FC=F@FFE7CFDGFG7D,FFG,@F,<,;>:>:<,<FC@;,33CC;BA;3,<FC+5>,?,,,7?4B+5<CCC:EFGF*;F+;<?+0;EG=C9CE?:+CC*:8**;+<8*:8*78EC1***298*<A+2+:<CC<?*0:
@M01751:259:000000000-C669V:1:1101:23544:4110 1:N:0:AGAGTC
CTACGGAAACAGGATTAGATACCCTGGTAGTCCACGCCGTAAACGATGTCGACTTGTAGGCTGCTCCCCTGAGGAGTGGCGTCCGGAGCTAACGCGTTAAGTCGACCGCCTGGGGAGTACGGCCGCAAGGTTAAAACTCACATGAATTGACGGGGGCCCGCACAAGCGGTGGAGCATGTGGTTTAATTCGATGCACGGCGAAGAACCTTACCTGGCCTTGACATCCAGAGAACTTAGCAGAGATGCTTTGGTGCCTTCGGGAACTTTGAGGCCGGTGCTGCATGGCTGTCGTCAGATCGTG
+
C@BCCEG;FEGFGF@@FGFFGECG,C@C<<CFC<9;:C+@B@CFCFGGCEEDFC:F,C,EE<<F,,CFGGFGCG,BFG7@+,@6C66C=EFEFC7@4+=+EFF:FG+>FCF7+B@FF:EA@FEC:C+>FF,3=FFAA,<F,,3FDFACGFGGEC**5:<C7FFGG7AFFCCFCEFGDFGA@::72><<F*,708<+**2:8?*;80/;CCGGGGGG>FF+9AC9CF?F+*8<:9<C?7@@FCC9+:++<0CCGG6CFGFDCCE8F7:EGG***28=**<99++32*2::EE;***+0+/97
@M01751:259:000000000-C669V:1:1101:20360:4258 1:N:0:AGAGTC
TCGAAGAACGTCATCCCCACCTTCCTCCGACTTATCATCGGCAGTTTCCATAGAGTGCCCAACTGAATGCTGGCAACTAGGGACGTGGGTTGCGCTCGTTGCGGGACTTAACCCAACATCTCACGACACGAGCTGACGACAGCCATGCAGCACCTGTGTGCACGCCTCCGAAGAGGATCCCCGATCTCTCGAGGTAACATGCCATGTCAAGGGATGGTAAGGTTCTGCGCGTTGCTTCGAATTAAACCACATGCTCCACCGCTTGTGCGGGCCCCCGTCAATTCCTTTGAGTTTTAATCTT
+
CCCCCGGGGGGGGGGGGGGGGGGGGGGGGGGGGGGGGGGGGGGGGGGGGGGGGGGGGGGGGGGGGGGGGGGGGGGGGGGGGGGGGGGGGGGGGGGGGGGGGGGGGGGFGGGGGGGGGGGGGFGGGGGGGGGGGGGGGGGGGGGGGGGGGGGGGGGGGGGGGGGGGGGGGGGGGGGGGGGGGGGEGGGGGGGCFGGGGGFGGGGGGGGGGGGGDCFEGGGCGGGGGGGFGGGGGGGGGGGGGGGGGGGGGGGG?FCCGGGGGC8E5209=EGGGGGEGECCGC<<CFGGGGCGGGG+AFFGG
@M01751:259:000000000-C669V:1:1101:9978:4331 1:N:0:AGAGTC
CTACGGAAACAGGATTAGATACCCTGGTAGTCCACGCCGTAAACGATGTCAACTAGCCGTTGGAATCCTTGAGATTTTAGTGGCGCAGCTAACGCATTAAGTTGACCGCCTGGGGAGTACGCCCGCAAGGTTAAAACTCAAATGAATTGACGGGGGCCCGCACAAGCGGTGGAGCATGTGGTTTAATTCGATGCAACGCGAAGAACCTTACCTGGCCTTGACATCCAGAGAACTTAGCAGAGATGCTTCGGTGCCTTCGGGAACTATGACACAGGTGATGCATGTCTGTCGTCAGCTCGTG
+
CC9@CF7@FE<FC866;EFEC9EC,66CC6CEFF,6:D@@;@D,@7DFGGFGGA8CFCF@BEEGD,C,ECC,C,6EFGGCEFGB:76CBFDCFGEEGGC<<CFGE9FEECFDCFGFGGGFE+@@CCCGGG=FFFGGDGGDEAFAAFG?C,5FE7=>7@CCGBFG:C:CG*>*CCG<3?F;<<CF@CFFGGG?B:2,2FCE<*1:7CFGFF?6CCCG>F6<<89CCF6C<*A@CFGGGGGG*A:++03<0CEGD8CCFFGG5>C80+0<9++3*/;<6++0A9:C+++<2<*1>*77?+997
@M01751:259:000000000-C669V:1:1101:13539:4497 1:N:0:AGAGTC
TCGAAGAACGTCATCCCCACCTTCCTCCGGTTTATCACCGGCAGTCTCCTTTGAGTTCCCGACCGAATCGCTGGCAACAAAGGATAAGGGTTGCGCTCGTTGCGGGACTTAACCCAACATTTCACAACACGAGCTGACGACAGCCATGCAGCACCTGTGTCAGAGTTCCCGAAGGCACCAATCCATCTCTGGAAAGTTCTCTGCATGTCAAGGCCTGGTAAGGTTCTTCGCGTTGCATCGAATTAAACCACATGCTCCACCGCTTGTGCGGGCCCCCGTCAATTCATTTGAGTTTTAACCT
+
CCCCCGGGGGFGGGGEGGGECGGGGGGGDGGGGGGGGGGGGGGGGGGGGGGGGGGGGGGGGGGGG8888CDFGGGCFGGGFGGGGGGFFCFFCFGGGGGGGGGGGGGEGGFGGGGGGEFGEFFAFGGGGDCEFGDFGGGGGGGFFGGGGGGGFGGGGGGGG9DGCFGGGGGGGGG:@FGGGGGFBFEFFGFFGCGGFCFFFBFGCFCCGGFFFFGGCCFFGCEGFFGGC8E*?E*:@CGE;*<FEFFFFFGGF+<+3@FGGGEE58FFGG8C*857CE/;C5?FG7CFGFCGFGGGGC*:F
@M01751:259:000000000-C669V:1:1101:10088:4714 1:N:0:AGAGTC
CTACGGAAACAGGATTAGATACCCTGGTAGTCCACGCCGTAAACGATGTCGACTTGGAGGTTGTTCCCTTGAGGAGTGGCTTCCGGAGCTAACGCGTTAAGTCGACCGCCTGGGGAGTACGGCCGCAAGGTTAAAACTCAAATGAATTGACGGGGGCCCGCACAAGCGGTGGAGCATGTGGTTTAATTCGATGCAACGCGAAGAACCTTACCTACTCTTGACATCCAGCGAACTTAGCAGAGATGCTTTGGTGCCTTCGGGAACGCTGAGACAGGTGCTGCATGGCTGTCGTCAGCTCGTG
+
CCCCCGGGGGGGGGGGGGGGGGGGGGGGGGGGGGGGGGGGGGGGGGGGGGGGGGGGG8EDGGGGGEFGGGGGGGGGGGGGGGGGGGGGGGGFGDGGGGGGGGGGGGGGGGGGGGGGGGGGGGGGGDGGGGGGGGGGGGGGGGGGGGGGGGGGGGGGGGGGGGGGGGGGGECFCFFC@FFFGGFGGGFGGGFGGGGGGGGDGGEGCGGGGG+CFGGGGGGGDEFFFCFFFGGGGGGGGGGGGGGGGGGE??FF5@FGG<CEGGG=EGGCEGGGGC=F<FGGG?CFF:FGGGG8C=E<9CDG*
@M01751:259:000000000-C669V:1:1101:18749:4741 1:N:0:AGAGTC
CTACGGAAACAGGATTAGATACCCTGGTAGTCCACGCCGTAAACGATGTCGACTTGGAGGTTGTTCCCTTGAGGAGTGGCTTCCGGAGCTAACGCGTTAAGTCGACCGCCTGGGGAGTACGGCCGCAAGGTTAAAACTCAAATGAATTGACGGGGGCCCGCACAAGCGGTGGAGCATGTGGTTTAATTCGATGCAACGCGAAGAACCTTACCTACTCTTGACATCCACGGAATCTGGCAGAGATGCCTCAGTGCCTTCGGGAACCGTGAGACAGGTTCTGCATGGCTGTCGTCAGCTCGTG
+
CCCCCGGGGGGGGGGGGGGGGGGGGGGGGGGGGGGGGGGGGGGGGGGGGGGFGGGGGGFGGGGGGGGGGGGGGGGGGGGGGGGGGGGGGGGGGGGDGGGGGGGDGGGGGGGGGGGGGGGGGGGGGGG>FGGGGGGGGGGGGGGGGGGGGGGGGGGGGGGGGGGGFGGFEFGGGGGGGGGFG:<CFFFGGFGFFGGGGGGGEGGGGGGFGGCCFGG9FGGGGGGGGFGGGGGGGFFF7:EE5AGF77EGGCF@CFE@FECECEEG8ECEFE7EF6CF+<?7CFEGF@C8@FFC5CCF7ECG4
@M01751:259:000000000-C669V:1:1101:12813:4814 1:N:0:AGAGTC
TCGAAGAACGTCATCCCCACCTTCCTCTCCGTTTGCACGGGCAGTCTGTTTAGAGTCCCCATCATTACATGCTGGCAACTAAACATAGGGGTTGCGCTCGTTGCGGGACTTAACCTAACACCTCACGGCACGAGCTGACGACAGCCATGCAGCACCTAGTTTCCTGTCCCGAAGGACTGATCTATCTCTAGATCATTCAGTAACTTTCAAGCCCGGGTAAGGTTCCTCGCGTATCATCGAATTAAACCACATGCTCCTCCGCTTGTGCGGGCACCCGTCAATTCCTTTGAGTTTCACCCTT
+
CCCCCGGGGGGGGGGGFGGGGGGGGAFGGGGGCFGCGGGGGGGGGGGGGGGGGGGGGFGGGGGFGGGGGFGGGGGGGGCGGGGGGGGGGGGGGGGG>>FGGGGGGGGCGFGGGFG,:?FFGEEGGGGGGCFGEGGC8FFGGGGGGGGGGGGGGCFGGGGFFFCBFFGGGGGGGDGCFCFGGGGGGC;;C9>FDFFF9FFGGGC<CFFFF9EGGFGGGGGEFFGFF@BFGE>BCCC,?CEFFFC?<C78*2/<<F9<E86CEG=E*;2A8C*:*/;CEEGG=CFC@CGG7<CCCC????CCF
@M01751:259:000000000-C669V:1:1101:17722:4977 1:N:0:AGAGTC
TCGAAGAACGTCATCCCCACCTTCCTCCGGTTTATCACCGGCAGTCTCCTTTGAGTTCCCGACCGAATCGCTGGCAACAAAGGATAAGGGTTGCGCTCGTTGCGGGACTTAACCCAACATTTCACAACACGAGCTGACGACAGCCATGCAGCACCTGTCTCACGGTTCCCGAAGGCACTAAGGCATCTCTGCCGAATTCCGTGGATGTCAAGAGTAGGTAAGGTTCTTCGCGTTGCATCGAATTAAACCACATGCTCCACCGCTTGTGCGGGCCCCCGTCAATTCATTTTAGTTTTAACCT
+
CCCCCGGGGGGGGGGFFGGGGGGGGGGGGGCFGGGGGGGGGGGGGGGGGGGGGGGGGGGGGGGGG@@@CCFGGGGGGGGGGGGGGGGGGGGGGGGGGGGGGGGGGGGGGGGGGGGGGGGGGGGGGGGGGGGGGGEFFGGGGGGFGFD8FGFFDGGGGGGGGGGGGGGEGGGGGEGGGFGGGGGGGGGDFGF9FFEGGGGGFGFGDGFGFFGGGGGGGCEGGGFGECGG+;8EEGC8CFF5@FGGFGGGGG58C9F+3CCGGCE:EGGGF8E5CEGGD*:EEDGGGFGGG7<EFEFGFFC::
@M01751:259:000000000-C669V:1:1101:16795:5008 1:N:0:AGAGTC
CTACGGAAACAGGATTAGATACCCTGGTAGTCCACGCCGTAAACGATGTCGACTTGGAGGCTGTTCCCCTGAGGAGTGGCTTCCGGAGCTAACGCGTTAAGTCGACCGCCTGGGGAGTACGGCCGCAAGGTTAAAACTCAAATGAATTGACGGGGACCCGCACAAGCGGTGGATGATGTGGATTAATTCGATGCAACGCGAAAAACCTTACCTACCCTTGACATGTACGGAAGACCGAAGAGATTTGGTTGTGCTCGAAAGAGAACCGTAACACAGGTGCTGCATGGCTGTCGTCAGCTCG
+
CCCCCGGGGGGGGGGGGGGGGGGGGGGGGGGGGGGGGGGGGGGGGGGGGGGGEGGGGGGGGGGGGGGGGGGGGGGGGGGGGGGGGGGGGGGGGGGGGGGGGGGDGGGGGGGGGGCGGGGGGGGGGGGGGGGGGGGGG@DGGDGGGGGGFGGGGGDGFGGGGGGEBFGGGGGGFGGDGGGGGGGGGCGGGGGCFEGGGGFGGGGGGGGGGGFGFFGGGGGGGGGGGGDCGEEGGGGGGGGGGF6C@@CFGGGGGGFCCGFG58CF?6EEGFCEGGDF5CCFFFGGCFGFCEGGGGGE5CG<*
@M01751:259:000000000-C669V:1:1101:25721:5053 1:N:0:AGAGTC
TCGAAGAACGTCATCCCCACCTTCCTCCGGTTTATCACCGGCAGTCTCCTTTGAGTTCCCGACCGAATCGCTGGCAACAAAGGATAAGGGTTGCGCTCGTTGCGGGACTTAACCCAACATTTCACAACACGAGCTGACGACAGCCATGCAGCACCTGTCTCACGGTTCCCGAAGGCACTAAGGCATCTCTGCCGAATTCCGTGGATGTCAAGAGTAGGTAAGGTTCTTCGCGTTGCATCGAATTAAACCACATGCTCCACCGCTTGTGCGGGCCCCCGTCAATTCATTTGAGTTTTAACCT
+
CCCCCGGGGGGGGGGGGGGGGGGGGGGGG>GEGGGGGGGEGGGGGG9CCFGGFGGGGGGGGGCFGFFEGGGGGGGGGGGGGGGGGGGCFGFGGF7C:=FEG8C:FGGGGGFGGGGGGGGGGGGGGGGGGGGDGGGGGG7FEFGGGFG?FF<FFGGGGGGGGGGGGGGFGGGGC@GGFFGGGGFGG7FFFFGGGGCD<FG9EG><*<BFGGGGFEEGGGFFFGF<FGFFFGE8EGGGGGG5CGGGGFGGGGFGGG69EFGGCGCC=*CEGGDDD8CC:/*15ECGG@FGG++A?CCG:<0::
@M01751:259:000000000-C669V:1:1101:25031:5166 1:N:0:AGAGTC
TCGAAGAACGTCATCCCCACCTTCCTCCGGCTTATCACCGGCGGTTCCTTTAGAGTACCCAACTAAATGATGGTAACTAAAGGCGAGGGTTGCGCTCGTTGCGGGACTTAACCCAACATCTCACGACACGAGCTGACGACAGCCATGCAGCACCTGTGTTCCAGTCCCCGAAGGGAAGAAATCCATCTCTGGAAGTCGTCCGGACATGTCAAACGCTGGTAAGGTTCTGCGCGTTGCTTCGAATTAAACCACATGCTCCACCGCTTGTGCAGGCCCCCGTCAATTCCTTTGAGTTTTAACC
+
CCCCCGGGGGGGGGGFGGGGGGGGGGGGGGGGGGGGGGGGGGGGGGGGGGGGGGGGGGGGGGGGGGGGGGGGGGGGGGGFGGGGGGGGGGGGGGGFGGGGGGGGGDGGGFGGGGGGGGGGFGGGGGGGGGGEGGFGGGGGGGGG7BFGGGGGGGGGFGGGGGGGGGFGGGGGC7BCFGGGGGGGGGGCFGGGAF7,?FFG7EGGGGGGGGGGGGDEGGGGGGGGGDEGGCGEGGDEGGGG>FGGFGGGGFF8CG?GGFGGG6CEE5FFFGGGF5EEGDGGEGGFGG?CF++3*<FF9:*2:
@M01751:259:000000000-C669V:1:1101:6856:5196 1:N:0:AGAGTC
TCGAAGAACGTCATCCCCACCTTCCTCCGGTTTATCACCGGCAGTCTCCTTTGAGTTCCCGACCGAATCGCTGGCAACAAAGGATAAGGGTTGCGCTCGTTGCGGGACTTAACCCAACATTTCACAACACGAGCTGACGACAGCCATGCAGCACCTGTCTCAGAGTTCCCGAAGGCACCGAAGCATCTCTGCTAAGTTCTCTGGATGTCAAGAGTAGGTAAGGTTCTTCGCGTTGCATCGAATTAAACCACATGCTCCACCGCTTGTGCGGGCCCCCGTCAATTCCTTTGAGTTTTAATCT
+
CCCCCGGGGGGGGGGGGGGGGGGGGGGGGGGGGGGGGGFDGGGGGGGGGGGGGGGGGFGGGGGGDC@BFGGDGDGGGGGGGGGGGGGFGGGGGGGGDGGGGGGGGDGGGGGGGGGGGGGGGGGGGGGGGGFGGGGGGGGGGEGGGFFGGGGGGGGGGGGGGGGFGGGGGG7CGEGGCGGGGGGGEGG;FFDFCFFGGEFGFGGGGGGGGGGGGGGGGGGGGGGGGFGFBGEGGGGGGGG>EGGGGGGFCGGGGGGCFGGGGGGGGG8<CCECEEGEGGGGGGGFGFGGGGEEGCFCFEC>:
@M01751:259:000000000-C669V:1:1101:15560:5234 1:N:0:AGAGTC
CTACGGAAACAGGATTAGATACCCTGGTAGTCCACGCCGTAAACGATGAATGTTAGCCGTCGGGCAGTTGACTGTTCGGTGGCGCAGCTAACGCATTAAACATTCCGCCTGGGGAGTACGGTCGCAAGATTAAAACTCAAAGGAATTGACGGGGGCCCGCACAAGCGGTGGAGCATGTGGTTTAATTCGAAGCAACGCGCAGAACCTTACCAGCTCTTGACATGCCAGGACGGTTCCCGGAGACGGGTTCCTTCACTTCGGTGACCTGGACACAGGTGCTGCATGGCTGTCGTCAGCTCGT
+
CCCCCGGGGGGGGGGGGGGGGGGGGGGGGGGFFGGGGGGGGGGGGGGGGGGGGGGGGGGGGGGGGGGGGGGGGGGGGGGGGDGGGGGGGGGGGGGGGGGGGGGGGGGGGGGGGGGGGGGGGFGGGGGGGGGGGGGGGGGGGGGGGGGGGGGGGDGGGGGGGGGGGGGGGGGFGGGGGFFGGGGGFGGGGGGGDGGGGGGGGGGGGGGGGCFGGGGGGGGGGGGGGGGGGGGGGGGGGGGGGGGGGGGGGGGGGGGGGGGGEGGGGGG=CFGGGGGGGCGGGGGGGGGFGGEFGGGG69DD7
@M01751:259:000000000-C669V:1:1101:12682:5247 1:N:0:AGAGTC
TCGAAGAACGTCATCCCCACCTTCCTCCGGTTTATCACCGGCAGTCTCCTTTGAGTTCCCGACCGAATCGCTGGCAACAAAGGATAAGGGTTGCGCTCGTTGCGGGACTTAACCCAACATTTCACAACACGAGCTGACGACAGCCATGCAGCACCTGTCTCACGGTTCCCGAAGGCACTAAGGCATCTCTGCCGAATTCCGTGGATGTCAAGAGTAGGTAAGGTTCTTCGCGTTGCATCGAATTAAACCACATGCTCCACCGCTTGTGCGGGCCCCCGTCAATTCATTTGAGTTTTAACCT
+
CCCCCGGGGGGGGGGGGGGGGGGGGGGGGGGGGGGGGGGGGGGGGGGGGGGGGGGGGGGGGGGGG88BCFEGEGGGGGGGGFFGGGGGFGGGGGGGGGGGGCGGGGGGGGGGGGFGGDFGGGGGGGGGGGGGGGGGGGGGGGGGGGGGGGGGGGGGGGGGGGGGGGGGGGGGGGGGGGGGGGGGFGGFFFFGGGGGGGGGGGGGE@FGGGGFGFGGGGGGGGGGGGGGGGEGGGGGGGGCFGGGGGGFFFGGGDGCDFGGGGGGGGG+02:EGGEGEGGG*:EEFFFGGDGGGGFFGGGD:
@M01751:259:000000000-C669V:1:1101:5865:5333 1:N:0:AGAGTC
TCGAAGAACGTCATCCCCACCTTCCTCCGAGTTGACCCCGGCAGTATCCCATGAGTTCCCACCATGACGTGCTGGCAACATAGGACGAGGGTTGCGCTCGTTGCGGGACTTAACCCAACATCTCACGACACGAGCTGACGACAACCATGCACCACCTGTATACGAGTGTCCAAAGAGTTCGCTGTCTCCAGCGCGTTCTCGTACATGTCAAGCCTTGGTAAGGTTCTTCGCGTTGCATCGAATTAATCCGCATGCTCCGCCGCTTGTGCGGGCCCCCGTCAATTCCTTTGAGTTTTAATCT
+
CCCCCGGGGGGGGGGGGGGGGGGGGGGGGGGGGGGGGGGGGGGGGGGGGGGGGGGGGGGGGGGGGGGGGGGGGGGGFGGGGGGGGGGGGGGGGGGGGCGGGGGGGGGGGGGGGGGGGGGGGGEGGGGGGGGGGGGGGGGGGGGGGGGGGGGGGGGGGGGGGGGGGGGGFGGGGGGGGGGGGGGGGGGFGGGGGGGCGGGGGGGGGGGGGGGGGGGGGGGGGGGGGGGGGGGGGGGGFGGEGGGGGGGGGGGGGGG7:FEEEEDEG=C?EDGGGGGGGGEC57FGGGGGGDFGGGFGFC7>C
@M01751:259:000000000-C669V:1:1101:23442:5438 1:N:0:AGAGTC
TCGAAGAACGTCATCCCCACCTTCCTCCGGTTTGTCACCGGCAGTCTCCTTAGAGTGCCCACCATAATGTGCTGGTAACTAAGGACAAGGGTTGCGCTCGTTACGGGACTTAACCCAACATCTCACGACACGAGCTGACGACAGCCATGCAGCACCTGTGTCTGAGTTCCCGAAGGCACCAATCCATCTCTGGAAAGTTCTCAGCATGTCAAGGCCAGGTAAGGTTCTTCGCGTTGCTTCGAATTAAACCACATGCTCCACCGCTTGTGCGGGCCCCCGTCAATTCATTTGAGTTTTAACC
+
CCCCCGGGGEGGGGGGGGGGGGGGGGGGGGFECGGGGGGGGGGGGGGGGGGGGGGGGGGGGGGGGGGGAFCFGGGGGGGGGGGGGGGGFFGGGDGGGDGGDGGEGGGGGGGGGGGGGGGGGGGGGGGGGGGGGGGGGGFG>FGGFGGGGGGGGGDFGGG8FGGGA,@=FFFCGFGGGCGGFGFGFCEGFGGGGGGG>CCGGGGGGGGGGGFE<7CFGFGGGGFGCFGCCCFG7CC@EFGFGFGGGFFE@CEGEFFFF<CC6FEG88*;<7EE**:C8C5CE5/AC9@FGG?CFFFGFGFG7
@M01751:259:000000000-C669V:1:1101:6759:5563 1:N:0:AGAGTC
TCGAAGAACGTCATCCCCACCTTCCTCCGGTTTATCACCGGCAGTCTCCTTTGAGTTCCCGACCGAATCGCTGGCAACAAAGGATAAGGGTTGCGCTCGTTGCGGGACTTAACCCAACATTTCACAACACGAGCTGACGACAGCCATGCAGCACCTGTCTCACGGTTCCCGAAGGCACTAAGGCATCTCTGCCGAATTCCGTGGATGTCAAGAGTAGGTAAGGTTCTTCGCGTTGCATCGAATTAAACCACATGCTCCACCGCTTGTGCGGGCCCCCGTCAATTCATTTGAGTTTTAACCT
+
CCCCCGGGGGGGGGGGGGGGGGGGGGGGGGGGGGGGGGGGGGGGGGDGGGGGGFGGGGGGGGGGGF8BFFGGGGGGGGGGGDDFGGGGGGGGGGGCCCFGGAFFCGGGGGGGGGGGGGGGEGFGGGGGGGGGEGGCDGCGGCGGGGGEGGGGFGGGGGGGFFFGG7FGGGGGGGGGGGGGF@FGGGGFGGGGGGGGGFFGGGCGG@FGGGGGGGG9FFGGGGGGGFFGGGDGGECEGGGEGFFGC9?FFGFGGGG77CGCFEGGEFG6<5?EE5?E5*:8CEFFFGGFEE7C:EFF?FGDF
@M01751:259:000000000-C669V:1:1101:22016:5688 1:N:0:AGAGTC
TCGAAGAACGTCATCCCCACCTTCCTCGCGGCTTATCACCGGCAGTCTCCCTAGAGTGCCCAACTGAATGATGGCAACTAAGGACGTGGGTTGCGCTCGTTGCGGGACTTAACCCAACATCTCACGACACGAGCTGACGACAGCCATGCAGCACCTGTGTGCACGCCTCCGAAGAGGATCCCCGATCCCTCGAGGTAACATGCCATGTCAAGGGATGGTAAGGTTCTGCGCGTTGTTTCGAATTAAACCAAATGCTCCACCCCTTGTTCGGGCCCCCGTCAATTCCTTTGAGTTTTAATCT
+
CCCCCGGGGGGGGGGGGGGGGGGGGGGGGGGGGGFGFGGGGGDGGGGGGFGCEGGGGGGDDGGGGGFCFGFGGGGGGGGGGG?ECFGGGDGGEFDDGGGGGGGGGGGGGGGFGC@EGEGGG,FGGFGGCFEGGGGGGGGGG7FGGGGFGGGGGGGAFBFGGGGF<FBCGGDDGGGGFG<FGG:CE7**?2:<FG:FCFGGGFGGGGFCGGFG?E>ECC:CF6CFCCG+018E8CE*/CF588@EFGGGGG8:+<9CAEGCF*2@8C9+2*:88EEGG5*//AC7+<:C7::EGCCFGFF7:
@M01751:259:000000000-C669V:1:1101:22315:5710 1:N:0:AGAGTC
CTACGGAAACAGGATTAGATACCCTGGTAGTCCACGCCGTAAACGATGATAACTAGCTGTCCGGGCACTTGGTGCTTGGGTGGCGCAGCTAACGCATTAAGTTATCCGCCTGGGGAGTACGGCCGCAAGGTTAAAACTCAAATGAATTGACGGGGGCCTGCACAAGCGGTGGAGCATGTGGTTTAATTCGAAGCAACGCGCAGAACCTTACCAGCGTTTGACATGGCAGGACGACTTCCAGAGATGGATTTCTTCCCTTCGGGGACCTGCACACAGGTGCTGCATGGCTGTCGTCAGCTCG
+
CCCCCGGGGGGFGGGGGGGGGGGGGGGGGGGGGGGGGGGGGGGGGGGGGGGGGGGGGGGGGGGGGGGGGGGGGGGGGGGGGGGGGGGGGGGGGGGGGGGGGGGGGGGGGGGGGGGGGGGGGGGGGGGGGGGGGGGGGGGGGGGGGGGGGGGGGGGGGGGGGGGGGGGGGFGGGGGGGGGGGFGGGGGGGGCFGGGFGGGGGGGGGGGGGCEGGGGGEGGGGGGGFGGGGGGF:C>CEGD?CFFGGGGGFFGGGGGGGGGGFG5EGGGGGGGGFFECFG6++:AFGFFFF5CFFGEFEG:9*
@M01751:259:000000000-C669V:1:1101:26492:5988 1:N:0:AGAGTC
CTACGGAAACAGGATTAGATACCCTGGTAGTCCACGCCGTAAACGATGTCGACTTGGAGGTTGTTCCCTTGAGGAGTGGCTTCCGGAGCTAACGCGTTAAGTCGACCGCCTGGGGAGTACGGCCGCAAGGTTAAAACTCAAATGAATTGACGGGGGCCCGCACAAGCGGCGGAGCATGCGGATTAATTCGATGCAACGCGAAGAACCTTACCAAGGCTTGACATACACCGGAAACGGCCAGAGATGGTCGCCCCCTTGTGGTCGGCGTACAGGTGGTGCATGGTTGTCGTCAGCCCGTGTC
+
CCCCCGGGGGGGGGGGGGGGGGGGGGGGGGGGGGGGGGFGGFGGDGGGGGGGGGGGGGGGGGGGGGGGGGDGGGGDGGGGGGGGGGGGGGGGGGGGGGGGGGGGGGGGGGGGGGDGGGGGGGGGGGGDGGFGGGGGGGCFGGFGGGGGFFGGGGG7>FGGFDGGGGGGGGGGG>>FGFGGGG5EGGGGGGFCCEGGGGGGGG5CGGGGDCFGGGGGFDGG6CCCGG+:8>5CEGFFE88>*;8EGEGG<CEGGGGDFEFGCF?EC*::8ECFG+C5:5C+AGGGGGG75*A:*6**2:<7*
@M01751:259:000000000-C669V:1:1101:7171:6055 1:N:0:AGAGTC
CTACGGAAACAGGATTAGATACCCTGGTAGTCCACGCCGTAAACGATGTCGACTTGGAGGTTGTTCCCTTGAGGAGTGGCTTCCGGAGCTAACGCGTTAAGTCGACCGCCTGGGGAGTACGGCCGCAAGGTTAAAACTCAAATGAATTGACGGGGGCCCGCACAAGCGGTGGAGCATGTGGTTTAATTCGATGCAACGCGAAGAACCTTACCTACTCTTGACATCCACGGAATTCGGCAGAGATGCCTTAGTGCCTTCGGGAACCGTGAGACAGGTGCTGCATGGCTGTCGTCAGCTCGTG
+
CCCCCGGGGGGGGGGGGGGGGGGGGGGGGGGGGGGGGGGGGGGGGGGGGGGGGGGGGGGGGGGGGGGGGGFGGGGGGGGGFGGGGGGGGGGGGGGGGGGGGFGGGGGGGGGGGGGGGGGGGGGGGGGGGGGGGGGGGGGGGGGGGGGGGGGGGGGGGGGDGGGGGGGG>C@CGGGGGGGGGGGGGGGGGGGGGGGGGGGGGGGGGGGGGGGFFGGGGGGGGGG?EGGGGGGGFGGGGDGGGGGGGGGGGFGGFFGGGGGEGEGGGGGFGGGFFGGFFFCGGFGGGFGDFCFFGFEC76/19
@M01751:259:000000000-C669V:1:1101:27754:6062 1:N:0:AGAGTC
CTACGGAAACCGGATTAGATACCCTGGTAGTCCACGCCGTAAACGAGGGCGACTTGGAGGTGGTGCCCTTGAGGAGTGGATTCCGGAGCTAACGCGTTAAGTCGACCGCCTGGGGAGTACGGCCGCAAGGTTAAAACTCAAATGAATTGACGGGGGCCCGCACAAGCGGTGGAGCATGTGGTTTAATTCGATGCAACGCGAAGCACCTTACCTACTCTTGACATCCACGGAATTCGGCAGAGATGCCTTAGTCCCTTCGGGAACCGTGAGACATGTGCTGCATGGCTGTCGTCAGCTCGTG
+
CCCCCGGGGGG77@CGGFFFGGGGGFDFGGGGDFGCCFEGGGGGG:+@7BF+C::FE@E7C,CF,CFFFGGGC@FFE8D<C<FFFCFEGFFFE:EGEEFFCFGG@FGGDD7FC+:+@FGFCC@FGGGGG7FC<FFGF@FGFGGGGGFG@FG>E@*F7<F*<CFGGGGGEFDGGGGG,,?,9;**ACFFGDFEGEGCFDE*/C**+0:CFGGC:C@CFGFGGF?99*<CC//2;CFFE8888**0<FG7CCE<+<C9FGGGGEDEGE?FEGCG*+3ACG::E+<:@*8EC@=**2*+3+17*
@M01751:259:000000000-C669V:1:1101:6926:6069 1:N:0:AGAGTC
TCGAAGAACGTCATCCCCACCTTCCTCTCGGCTTATCACCGGCAGTCCCCTTAGAGTGCCCAACTAAATGCTGGCAACTAAGGATAAGGGTTGCGCTCGTTGCGGGACTTAACCCAACATTTCACAACACGAGCTGACGACAGCCATGCAGCACCTGTCTCACGGTTCCCGAAGGCACTAAGGCATCTCTGCCGAATTCCGTGGATGTCAAGAGTAGGTAAGGTTCTTCGCGTTGCATCGAATTAAACCACATGCTCCACCGCTTGTGCGGGCCCCCGTCAATTCATTTGAGTTTTAATCT
+
CCCCCGGGGGGGGGGGGGGGGGGGGGGGGGGGGGGGGGGGGGGGGGGGGGGGGGGGGGGGGGGGGGGGGGGGGGGGGGGGGGGGGGGGGGGGGGGGEGGGGGEGGGDGGGGGGGGGGGGGGGGDGGFCGEGGGGGGGGGGGGGGGDGFGGGGGGGGGFGGGGGFGGGGGGGGGGGGGGGFGFGGGGGCF9DFFGGGGGGGGGFGGGGGGGGGGF<FCCFCCCGFGGFFBCE7FGGGFGGCFGGCFF79FFGFFFGFGGGCE>EGDFFCFEGDGE*:CGCC*:FCC7CCG?:CEGFEC?FGG
@M01751:259:000000000-C669V:1:1101:14181:6350 1:N:0:AGAGTC
TCGAAGAACGTCATCCCCACCTTCCTCCAGTTTATCACTGGCAGTCTCCTTTGAGTTCCCGGCCGGACCGCTGGCAACAAAGGATAAGGGTTGCGCTCGTTGCGGGACTTAACCCAACATTTCACAACACGAGCTGACGACAGCCATGCAGCACCTGTCTCACAGTTCCCGAAGGCACCAAGGCATCTCTGCCAAGTTCTGTGGATGTCAAGACCAGGTAAGGTTCTTCGCGTTGCATCGAATTAAACCACATGCTCCACCGCTTGTGCGGGCCCCCGTCAATTCATTTGAGTTTTAACCT
+
CCCCCGGGGEGGGGGGGGGGGGGGGGGGGGGGGGGGGGGGGGGGGGGGGGGGGGGGGGGGGGGGGGGGGGGGGGGGGGGGGGGGGGGGGGGGGGGGGGGGGGGGGGGGGGGGGGGGGGGGGGGGGGGGGGGGGGGGGGGGGGGGGGGGGGGGFGGGGGGGGGGFGGGGGGGGGGGGGGGGGGGGFGGFFFGGGFGGGGGFCFFGDGFGGGGGGGGGGGGGGGGGGFFGGGGGGGEGCGF8FFGGGGGFFGCEF?FCEDFGGDC=EEF6EEDEGGGGGDCCCGFCCEFGGD@FEGGGCGGGC
@M01751:259:000000000-C669V:1:1101:14188:6408 1:N:0:AGAGTC
CTACGGAAACAGGATTAGATACCCTGGTAGTCCACGCCGTAAACGATGTCGACTTGGAGGTTGTTCCCTTGAGGAGTGGCTTCCGGAGCTAACGCGTTAAGTCGACCGCCTGGGGAGTACGGCCGCAAGGTTAAAACTCAAATGAATTGACGGGGGCCCGCACAAGCGGTGGAGCATGTGGTTTAATTCGATGCAACGCGAAGAACCTTACCTACTCTTGACATCCACGGAATTCGGCAGAGATGCCTTAGTGCCTTCGGGAACCGTGAGACAGGTGCTGCATGGCTGTCGTCAGCTCGTG
+
CCCCCGGGGGGGGGGGGGGGGGGGCGGGGGGGGGGGGGGGGGGGGGGGGGGGGGGGGDFGGGGGGFGGGGGGGG8FFGGGGGGGGGGGGGGGGGGGGGGGGGGGGGGEGGGGGGGGGGGGGGGGGGDGGGGGGGFF,FFGGGGGGGGGGGGGEEGGEGGGDEGGGGGGGDCEGGGDCFCFGGGGGGGGGGGGGGGGGGGGEGDEGGGGGFCFGFGGFGG9CG@F@CFGCECEFGGFFGCECC>CGGGGD@:CCFGGGD>EEGGG58CCEE<<CFFGCEGGFFGGGGGDGFFGG57C?2515
@M01751:259:000000000-C669V:1:1101:15489:6516 1:N:0:AGAGTC
CTACGGAAACAGGATTAGATACCCTGGTAGTCCACGCCGTAAACGATGTCAACTAGCCGTTGGAATCCTTGAGATTTTAGTGGCGCAGCTAACGCATTAAGTTGACCGCCTGGGGAGTACGGCCGCAAGGTTAAAACTCAAATGAATTGACGGGGGCCCGCACAAGCGGTGGAGCATGTGGTTTAATTCGAAGCAACGCGAAGAACCTTACCAGGCCTTGACATGCAGAGAACTTTCCAGAGATGGATTGGTGCCTTCGGGAACTCTGACACAGGTGCTGCATGGCTGTCGTCAGCTCGTG
+
CCCCCGGGGGGGGGGGGGGGGGGGGGGGGGGGGGGGGGGGGGGGGGGGGGGGGGGGGGGGGGGGGGGGGGGGGGGGGGGGGGGGGGGGGGGGGGGGGGGGGGGGGGGGGGGGGGGGGGGGGGGGGGGGGGGGGGGGGGGGGGGGGGGGGGGGGGGGGGGGGGGGGGGGGFGGGGGGGGGGGGGGGDEFGGGGGGGGGGGGGGGGGGGGGGGGCFGGGGGGGGGGFGGGGGGGGGGG9CGGGGGGGGFDFGGGGGGGGGFGGEGGGFFGGGGGGGGGGGGGGGFGGGGGGGC==ECCEEGC/
@M01751:259:000000000-C669V:1:1101:25395:6527 1:N:0:AGAGTC
CTACGGAAACAGGATTAGATACCCTGGTAGTCCACCCCGTAAACGTTGGGAACTAGTTGTGGGGACCATTCCACGGTTTCCGTGACGCAGCTAACGCATTAAGTTCCCCGCCTGGGGAGTACGGCCGCAAGGCTAAAACTCAAAGGAATTGACGGGGACCCGCACAAGCGGCGGAGCATGCGGATTAATTCGATGCAACGCGAAGAACCTTACCTACTCTTGACATCCACGGAATTTGGCAGAGATGCCTTAGTGCCTTCGGGAACCGTGAGACAGGTGCTGCATGGCTGTCGTCAGCTCG
+
CCCCCGGGGGGGGFDGFGGGGGGGGGFGGGGGGGGFGGGGGGGGGCFFGGADFGGGEFFGGGG>FGFGGGCFDFGGGGGFFFGGGGGDGGGFC9<FGGGGGFFFFEFGGGGGGGCGGDGGFGCFGGGDGFGGGGGGC,9FFFG,DFF<FGGGGED:+@FGEGGGDF,>FCDFGGG:CFEG?CCFEGFGFFFGFFGGG9E5CGGGDEFFDGC<FGCC8+AE@+<CGGCGGC8EEG5AEC<C9C588?++8CEFCGGFGD@CCC5?EGGCEE5CCFGFCGCCCGGGCCEDGGGGGG7C5EFG3
@M01751:259:000000000-C669V:1:1101:24944:6604 1:N:0:AGAGTC
CTACGGAAACCGGATTAGATACCCTGGTAGTCCACGCCGTAAACGATGTCGACTTGGAGGTTGTTCCCTTGAGGAGTGGCTTCCGGAGCTAACGCGTTAAGTCGACCGCCTGGGGAGTACGGCCGCAAGGTTAAAACTCAAATGAATTGACGGGGGCCCGCACAAGCGGTGGAGCATGTGGTTTAATTCGATGCAACGCGAAGAACCTTACCTACTCTTGAAATCCCCGGAATTTGGCAGAGATGCCTTAGTGCCTTCGGGAAACGTGAGACAGGTGCTGCATGGCTGTCGTCAGCTCGTG
+
CCCCCGGGGGGGGGGGGGGGGGFF@FFGG<FGGGGGGGGGD;FGGGGGFGGCB@FAEDGGGGGFFFFGGGGGGGGGGFFFAFGFGGGGGEGGGDGGGGGGGGGEEGGGGGEGDDFEFFGGGGGEC7@EEGGDAFF><FEGCGCFAFGFFFGDFGGGGGGGGGGGFFGGGGGGGGGGG@?CC<<F2B9FE7A<CC9??5CEEGGGGF*;FFFCGG+<AFFGG+ACCC+/:*88;CC7<FGE588++2C?7+<<?GFEFFCG5C**;*;5*8+3*28CFGCFDF70AC6?0:@:5C7+0+194
@M01751:259:000000000-C669V:1:1101:6764:6607 1:N:0:AGAGTC
TCGAAGAACGTCATCCCCACCTTCCTCCGGTTTATCACCGGCAGTCTCCTTTGAGTTCCCGGCATCACCCGCTGGCAACAAAGGATAAGGGTTGCGCTCGTTGCGGGACTTAACCCAACATTTCACAACACGAGCTGACGACAGCCATGCAGCACCTGTCTCAGAGTTCCCGAAGGCACCGAAGCATCTCTGCTAAGTTCTCTGGATGTCAAGGCCAGGTAAGGTTCTTCGCGTTGCATCGAATTAAACCACATGCTCCACCGCTTGTGCGGGCCCCCGTCAATTCATTTGAGTTTTAACC
+
CCCCCGGGGGGGGGGGGGGGGGGGGGGGGGGGGGGGGGGGGGGGFGGGGGGGGGFGGFGGDDFGGGGGGGGGGGGGGFGGGGGGGGGGGFFGGEGGGGGGGGGGGGGGGGGGGGGGGGGGGGGGGGGGGGGGGGFCGGGGGGGGGFGCGGGGGFGGGGGG9FGFFGGGGGGGGCFGGGGGGGGGDGGG9FGFGGGGFGGGGCFF7FE,:?CFF7F7C7FFFFGGGGGGGGGGGGGEEGGGGGGGGGGGGGCFGGGG7<F6FFGGGGCF++8C8CECEEGGGGGGGGDFGG?F5ACCF7DC7
@M01751:259:000000000-C669V:1:1101:5638:6668 1:N:0:AGAGTC
CTACGGAAACAGGATTAGATACCCTGGTAGTCCACGCCGTAAACGATGTCGACTTGGAGGTTGTTCCCTTGAGGAGTGGCTTCCGGAGCTAACGCGTTAAGTCGACCGCCTGGGGAGTACGGCCGCAAGGTTAAAACTCAAATGAATTGACGGGGGCCCGCACAAGCGGTGGAGCATGTGGTTTAATTCGATGCAACGCGAAGAACCTTACCTACTCTTGACATCCACGGAATTCGGCAGAGATGCCTCAGTGCCTTCGGGAACCGTGAGACAGGTGCTGCATGGCTGTAGTCAGCTCGTG
+
CCCCCGGGGGGG?6CFGGGGGGGGFEGGFGGFGGCG@FEGGGGGGGFGGGGGGEDGFGFGGFEEGGGGCFCGGGGEF8FFFFFGGGGGEDFCGEGGFEGGGGG>FDFEEGGFCCCFEGGGGGEFGGGCGGGG9DGGGGEFG9FGGGGGGGF>C>:FFCFC:*CFFCCGDGCG>FGCCGC<F:<FEFFFEGGFFG9<2FCEGE5CFGFGGGGGGGGGGGGFGGFF6;8+;>CGEF:@*:ECCCCCC+<2<+0+2AFEGGGGGGE=FG=58EC@6CFFF+C+<+AFGGG**+33<AC+06C5*
@M01751:259:000000000-C669V:1:1101:14641:6707 1:N:0:AGAGTC
CTACGGAAACAGGATTAGATACCCTGGTAGTCCACGCCGTAAACGTTGGGCGCTAGATGTAGGGACCTTTCCACGGTTTCTGTGTCGTAGCTAACGCATTAAGCGCCCCGCCTGGGGAGTACGGCCGCAAGGCTAAAACTCAAAGGAATTGACGGGGGCCCGCACAAGCGGCGGAGCATGCGGATTAATTCGATGCAACGCGAAGAACCTTACCAAGGCTTGACATACACCGGAAACGGCCAGAGATGGTCGCCCCCTTGTGGTCGGTGTACAGGTGGTGCATGGTTGTCGTCAGCTCGTG
+
CCCCCGGGGGGGGGGGGGGGGGFGGGGGGGGGFGGGGGGGGGGGGGGGGGGGGGGGGGGGGFGGGGGGGGGGFGGGGGGGGGGFGGGGGGGGGGGGGGGGGGGGGGGGGGGGGGGGGGGGGGGGGGDGGGGGGFDGGAFGGGGFGGGGGGGGGGGGGGGGGGG7CGGCGGDEEDGGGGGGGGEEEGFFFCFGGGGGGGGGGGGGGGGGGGGFGGFFGGGGGGGGGGGGGGFEDGGGGGGGGGGFEFGCGFGGDGGGGGGGFFGC9CGEEEGGDFFGFGEGGC?FGGGD:CEFGGEFE<CCC
@M01751:259:000000000-C669V:1:1101:14105:6811 1:N:0:AGAGTC
TCGAAGAACGTCATCCCCACCTTCCTCCGGTTTGTCACCGGCAGTCTCATTAGAGTGCTCAACTAAATGTAGCAACTAATGACAAGGGTTGCGCTCGTTGCGGGACTTAACCCAACATCTCACGACACGAGCTGACGACAGCCATGCAGCACCTGTGTTACGGTTCTCTTTCGAGCACAACCAAATCTCTTCGGTCTTCCGTACATGTCAAGGGTAGGTAAGGTTTTTCGCGTTGCATCGAATTAATCCACATTATCCACCGCTTGTTCGGGTCCCCGTCAATTCCTTTGAGTTTTTATCT
+
CCCCCGGGGEFFGGGGFGGEGGGGGFGFFDFGGGGGGGGGGGGGGFGGGGGGGGGFGFGGGGGFFGGGGGGGGFGGFGFGGGGGGGGGGGGGGGGGGGGGGGGDEGGGGGGGGGGGGGGFGGGG@FC:CFGGEGFGGGG7CFG,C<DFFFG8DGGGGFGEGGC,C>DFF,FF7>DFBFFGGE7DFGGGGGFFFGG*<FGGDFCEFFGGFF@FFE7,:FFG,FFFGGGG8*8BFG:*<CFGFC:E:FG@C@88C+0<<E?CGGD:E=C?+A=*;58CF5CED*?CC?EEG:<=CFCG*2CFF
@M01751:259:000000000-C669V:1:1101:19280:6847 1:N:0:AGAGTC
TCGAAGAACGTCATCCCCACCTTCCTCCGGTTTATCACCGGCAGTCTCCTTTGAGTTCCCGGCATCACCCGCTGGCAACAAAGGATAAGGGTTGCGCTCGTTGCGGGCCTTAACCCAACATTTCACAACACGAGCTGACGACAGCCATGCAGCACCTGTCTCAGAGTTCCCGAAGGCACCAAAGCATCTCTGCTAAGTTCTCTGGATGTCAAGGCCAGGTAAGGTTCTTCGCGTTGCATCGAATTAAACCACATGCTCCACCGCTTGTTCGGGCCCCCGTCAATTCATTTGAGTTTTAACC
+
CCCCCGGGGGGGGGGGGGGGGGGGGGGGGGGGGGGGGGGGDGGDGGFGGGGGGGGGGGGGGGGGGGGGGGGGGGGGGGGGGGGGGGGGGGGGGGGGGGGGGGGGGGG7CEFGGGGGGGGGGGGGGGGGGGGDCFGGGGGGGGGGGGGGGGGGGGGGGGGC9FGCGFGGGGGGGGGGF@FGGFFFFGGGCFGGGGGGGGGGFGGGGGGGGGGGFFFGFGGGGGFFFGGGFFGGGGGEGGGG*CCFGGFFGFGGGGFF@EFCGFE5*AFG+AE=C8C=EECEECGGGF+9CGCFF9CFFDFGC
@M01751:259:000000000-C669V:1:1101:14703:6869 1:N:0:AGAGTC
CTACGGAAACCGGATTAGATACCCTGGTAGTCCACGCCGTAAACGATGTCAACTAGCCGTTGGGATCCTTGAGATCTTAGTGGCGCAGCTAACGCATTAAGTTGACCGCCTGGGGAGTACGGCCGCAAGGTTAAAACTCAAATGAATTGACGGGGGCCCGCACAAGCGGTGGAGCATGTGGTTTAATTCGAAGCAACGCGAAGAACCTTACCTGGCCTTGACATGCTGAGAACTTTCCAGAGATGGATTGGTGCCTTCGGGAACTCAGACACAGGTGCTGCATGGCTGTCGTCAGCTCGTG
+
CCCCCGGGGGGGGEGGGGGGGGGGGGGGGGGGGGGGGGGGGGGGGGGGGGGGGGGGGGGGGGGGGGGGGGGGGGGGGGGGGGGGGGGGGGGGGGGGGGGGGGGGGGGGGGGGGGGGGGGGGGGGGGGGGGGGGGGGGGGGGGGGGGGGGGGGGGGGGGGGGGGGGGGGGGGGGGGGFGGFGFGGGGGGGGGFGGGGGGGGGGGGGGGGGGFGGGGGGGGGGGGGGGFFCGGGGGGGGGGGGGGGGGGGGGGGFGGGGGGGGGGGGGGGGGGGGGGGGGGCCEGGFGGGFC58CC=??EGG5
@M01751:259:000000000-C669V:1:1101:16454:6965 1:N:0:AGAGTC
TCGAAGAACGTCATCCCCACCTTCCTCCAGTTTATCACTGGCAGTCTCCTTTGAGTTCCCGGCCGAACCGCTGGCAACAAAGGATAAGGGTTGCGCTCGTTGCGGGACTTAACCCAACATTTCACAACACGAGCTGACGACAGCCATGCAGCACCTGTCTCAGAGTTCCCGAAGGCACCAAAGCATCTCTGCCAAATTCCGTGGATGTCAAGAGTAGGTAAGGTTCTTCGCTTTGCATCGAATTAAACCACATGCTCCACCGCTTGTGCGGGCCCCCGTCAATTCATTTGAGTTTTAACCT
+
CCCCCGGGGGGGGGGGGGGGGGGGGGGGGGGGGGGGGGGGGGGGGGGGGGGGGGGGGGGGGGGGGGGGGGGGGGGGGGGFFGGGFGGFGGGGGGGGGGGGGGGGGGGGGGGGGGGGGGGGGGGGGGGG?FEGGGGGGGGGGGGGGGGFGFFGGGGC<@B<FFGFGGGGGGGGD7FGEGGFFGDGGGGGFF9FGG,FFGGBAF>CEF:,?FC,24FFGGG?:EGGGGFGCEC7BF9?;FF@F?<CFGFGCF58C@C?CC+;;:E=8FF+<8ECCEE=?::57=9CCFGGGC9EE?CG+<FG7
@M01751:259:000000000-C669V:1:1101:21627:6976 1:N:0:AGAGTC
TCGAAGAACGTCATCCCCACCTTCCTCCGGTTTATCACCGGCAGTCTCCTTTGAGTTCCCGGCATTACCCGCTGGCAACAAAGGATAAGGGTTGCGCTCGTTGCGGGACTTAACCCAACATTTCACAACACGAGCTGACGACAGCCATGCAGCACCTGTCTCAGAGTTCCCGAAGGCACCAAAGCATCTCTGCTAAGTTCTCTGGATGTCAAGGCCAGGTAAGGTTCTTCGCGTTGCATCGAATTAAACCACATGCTCCACCGCTTGTGCGGGCCCCCGCCACTTCATTTGAGTTTTAACC
+
CCCCCGEFGEFFEGGGCEF@EFF@EEFGDFFGGF9FGGF;CCEFEGCCC9CEGC8FFFGG@FE7FAFFFGGGCCCFGGGGGFFGGFGGFGFGG+C>CCEDGCD:FCC+@EFGGGDFGGGGGGGFFGGGGF7==F7CFFGGGGG@C<DCGGGFG<FFFC;FGGGFFFFGGGGGE<CFGDGGGFG@FFGFGGB,,7>F7FFCFGGF,<9<F9,<22=<C7FGGG:F,?B+;+**:CCGGGFC;@*<:@FFG8CGGG6+<90<FGEEEE8F+<;?CE=51***/:/+++39EG7C=9<?CG4:*
@M01751:259:000000000-C669V:1:1101:24887:7045 1:N:0:AGAGTC
CTACGGAAACCGGATTAGATACCCTGGTAGTCCACGCCGTAAACGATGTCGACTTGGAGGTTGTGCCCTTGAGGCGTGGCTTCCGGAGCTAACGCGTTAAGTCGACCGCCTGGGGAGTACGGCCGCAAGGTTAAAACTCAAATGAATTGACGGGGGCCCGCACAAGCGGTGGAGCATGTGGTTTAATTCGAAGCAACGCGAAGAACCTTACCAGGCCTTGACATGCAGAGAACTTTCCAGAGATGGATTGGTGCCTTCGGGAACTCTGACACAGGTGCTGCATGGCTGTCGTCAGCTCGTG
+
CCCCCGGGGGGGGCFGGGGGGGFGGCFFGGGGGGGGGGGGGGGGGGGGGGGGGGGGGGGGGGGGGGGGFGDGFFGGGGGGGGGGGCGGGGGGGGGGGGGGGFGFEF=FGGGGGGGDGGGGGGGGGGCCGGGGFEAFGGGGGFFGGAAEGGGGDGGGGGGGGEGGGGFGD<F7CFGGGFEFGFGGGGGGDC7FECFFGGGGGDGGGGFGGGGGFDGGGGCFGCCFFGGCF;6EGCFGGGFF?@CGFGGGGGFGGGG?FGGGG5CCCEGFFGFGGGGGGC+0AFFEGC8C=F8CFGCCC65<5
@M01751:259:000000000-C669V:1:1101:8684:7069 1:N:0:AGAGTC
CTACGGAAACAGGATTAGATACCCTGGTAGTCCACGCCGTAAACGATGATAACTAGCTGTCCGGGGACTTGGTCTTTGGGTGGCGCAGCTAACGCATTAAGTTATCCGCCTGGGGAGTACGGTCGCAAGATTAAAACTCAAAGGAATTGACGGGGGCCTGCACAAGCGGTGGAGCATGTGGTTTAATTCGAAGCAACGCGCAGAACCTTACCAGCGTTTGACATGTCCGGACGACTTCGAGAGATCGATTTCTTCCCTTCGGGGACTGGAACACAGGTGCTGCATGGCTGTCGTCAGCTCG
+
CCCCCGGGGGGGGGGGGGGGGGGGGGGGGGGGGGGGGGGGGGGGGGGGGGGGGGGGGGGGGGGGGGCEGGGGGGGGGGGGGGGGGGGEGGEEGGGGGGGGGGG<FGGGGGGGGDGGGGFGG>FGGGGGGGGGFGGFGGGGGGGGGGGGFGGGGGGGGGGGGGGGGGGGGGGGGGGGGGGGGGGGGGFFFCFGGGGGGGGGGGGGGGGGGFFGGGGGGGGG?E?:?FGGGGGGGGGGGGEFGFEEGGGGGGC7A@@FFGF:8C*:EEC5CECFFGFGGGFGFCFCEFFGGCFG5CCEC?C9*
@M01751:259:000000000-C669V:1:1101:15893:7167 1:N:0:AGAGTC
CTACGGAAACAGGATTAGATACCCTGGTAGTCCACGCCGTAAACGTTGGGCGCTAGGTGTGGGGCTCATTCCACGAGTTCCGTGCCGCAGCTAACGCATTAAGCGCCCCGCCTGGGGAGTACGGCCGCAAGGCTAAAACTCAAAGGAATTGACGGGGGCCCGCACAAGCGGCGGAGCATGTTGCTTAATTCGATGCAACGCGAAGAACCTTACCTAGGCTTGACATGCACGGAAATCCTCCAGAGATGGTGGGTCCGCAAGGGTCGTGCACAGGTGGTGCATGGTTGTCGTCAGCTCGTGT
+
CCCCCGGGGGGGGGGGGGGGGGGGGGGGGGGGGGGGGGGGGGGGGGGGGGGGGGGGGGGGGGGGGGGGGGGG9CFGGGGGGGGGGGGGEGGGGGGGGGGGGGGGGGGGGGGGGGGGGGGGGGGGGGGGGGGGGGGGGGGGGGGGGGGGGGGGGGGGGGGGGGGGGGGGGEGGGGGGGGGGGGGGGGGGEGGGGGGGFGGGGGGGGGGGGGGGGGGGGGGGG5CFGGGGGGGGGGCEF?EGGFFFGGGGFGFEDGGGGGE8?GGGGGGGG899EGFGGGGGE?CEFCCEE>CFGGGFFG<D5
@M01751:259:000000000-C669V:1:1101:16686:7227 1:N:0:AGAGTC
CTACGGAAACAGGATTAGATACCCTGGTAGTCCACGCCGTAAACGATGTCGACTTGGAGGTTGTTCCCTTGAGGAGTGGCTTCCGGAGCTAACGCGTTAAGTCGACCGCCTTGGGAGTACGGCCGCAAGGTTAAAACTCAAATGAATTGATGGGGGCCCGCACAAGCGGTGGAGCATGTGGTTTAATTCGATGCAACGCGAAGAACCTTACCTACTCTTGACCTGCAGTGAACTTAACAGAGATGCGTTGGGGCCTTCGGGAACGATGAGACAGGTGCTGCATGGCTGTGGTAAGTTCGTG
+
CCCCCFEGGFDFG@CFCCGAE9,,CFEE@9F@<C<FCFFG;;FECCDFFE<@B@F,,6<:FGGC<,CFFGFFEGGCGFCC@D,@:7C@E=<<DCC+4CCGGFAC7FFB7+?+9,=9:?<,+8@++:7:FF8F9FF,C=FF,EFEGG9CC9,@<C7:*@@:7**53,,1>****361>C>C9@<BCFGFBCG9B:F,?C7<=7CFG6C8CG+00<8<C?<+0002*023+3+2<CC9+3+0::F+0+22812*1C8;++;;***2;**2+89+;2;A++<+0<20@*;5F+80+<00<?39*
@M01751:259:000000000-C669V:1:1101:15023:7372 1:N:0:AGAGTC
CTACGGAAACAGGATTAGATACCCTGGTAGTCCACGCCGTAAACGATGTCAACTAGCCGTTGGGATCCTTGAGATCTTAGTGGCGCAGCTAACGCATTAAGTTGACCGCCTGGGGAGTACGGCCGCAAGGTTAAAACTCAAATGAATTGCCGGGGGCACGCACAAGCGGGGGAGCATGTGGATTCATTCGCTGCAACGCGACGAACCTTACCTACTCTTGACATCCAGCGAACTTAGCAGAGATGCTTTGGTGCCTACGGGAACGCCGAGACAGGTGCTGCATGGCTGTCGTCAGCTCGTG
+
CCC@C7@EGF<FEEAFDE<<F9CCFGGFGGGGGFFGGFDGGGFDDGCDGFGFGGGFGG@FEE8F8,CFFF9EFEGGGGGGFEGFCFG@C=FDFFG>FGEAEFFFG@FEGGGGCGCCCEF<C4CE@@+CCF=,:,?C9D9DAFGFGFDCF9ECCECCC*>F::CC@FCF@**:**=<2<<+0+<?6<C7A?88;EEGE***/**8**1*<?6+9+<<@F79CCF++2+<+:>5EC:+7<<+*/*<9CGGGGEFGD*3+025***/2***1*::CEDE+2++9<FG6C*;C6;;*27++<75*
@M01751:259:000000000-C669V:1:1101:23147:7478 1:N:0:AGAGTC
CTACGGAAACAGGATTAGATACCCTGGTAGTCCACGCCGTAAACGATGTCGACTTGGAGGTTGTTCCCTTGAGGAGTGGCTTCCGGAGCTAACGCGTTAAGTCGACCGCCTGGGGAGTACGGCCGCAAGGTTAAAACTCAAATGAATTGACGGGGGCCCGCCCAAGCGGTGGAGCATGTGGTTTAATTCGATGCAACGCGAAGAACCTTACCTACTCTTGACATCCACGGAATTCGGCAGAGATGCCTTAGTGCCTTCGGGAACCGTGAGACAGGTTCTGCATGGCTGTCGTCAGCTCGTG
+
CCCCCGGGGGGGGGGGGGGGGGGGGGGGGGGGGGGGGGGGGGGGGGGGGGGGGGGFGGGGGGGGGGGGGGFGGGEGGGFGGGGGGGFGGGCFGDGEGGGGGGGDEGGCFFFGFG@@FGGGGGG@:FGGGGGGGGGGFEGGFGGDAFGGCFGGGGGDCFGGG*B<<<FDGFGGGGGGBEFGGGGGGFGFBFGGFEGGGGGD>CE5CFGGGFCGFGGCFFGGCEDFCFGFEEEC@EFFF*:8F5@C7CFG?C7FFGGGGGCGG8C@EEGD=E7ECCFG+<FCFG9<CFGGG?8FGGEGGGDC/
@M01751:259:000000000-C669V:1:1101:14610:7479 1:N:0:AGAGTC
CTACGGAAACCGGATTAGATACCCTGGTAGTCCACGCCGTAAACGATGTCGACTTGGAGGTTGTTCCCTTGAGGAGTGGCTTCCGGAGCTAACGCGTTAAGTCGACCGCCTGGGGAGTACGGCCGCAAGGTTAAAACTCAAATGAATTGACGGGGGCCCGCACAAGCGGTGGAGCATGTGGTTTAATTCGATGCAACGCGAAGAACCTTACCTACTCTTGACATCCAGAGAATTTAGCAGAGATGCTTTAGTGCCTTCGGGAACTCTGAGACAGGTGCTGCATGGCTGTCGTCAGCTCGTG
+
CCCCCGGGGGGGGEGGGGGGGGGGGGG,EFGGGGGGGGGGGGGFGGGGGGGGGGGGGGGGGGGGGGGGGGFGGGGGGGGCFGGGGDGGGGGGGGGGGGGGGGGDGEGGDGGGGGGGGGGGGGGGGEGEGGGGCFGGGGGCFGGGGGGDFGCFGGGGGGEGECGEGFFGCCFEGG@FECFEFFFGGCGGGGGFGGFFGDC>EGEECEGGGA6:FFF?CGGFEGGGGGGGGC>FEFFC<C7<FGGFG77<CC:CCGGGGG>CEE58CFF79<CFGFEC+<C7FGGFGFFGGG5*:*CFCFGD4
@M01751:259:000000000-C669V:1:1101:18016:7498 1:N:0:AGAGTC
TCGAAGAACGTCATCCCCACCTTCCTCCGGTTTATCACCGGCAGTCTCCTTTGAGTTCCCGACCGAATCGCTGGCAACAAAGGATAAGGGTTGCGCTCGTTGCGGGACTTAACCCAACATTTCACAACACGAGCTGACGACAGCCATGCAGCACCTGTCTCACGGTTCCCGAAGGCACTAAGGCATCTCTGCCAAATTCCGTGGATGTCAAGAGTAGGTAAGGTTCTTCGCGTTGCATCGAATTAAACCACATGCTCCACCGCTTGTGCGGGCCCCCGTCAATTCATTTGAGTTTTAACCT
+
CCCCCGGGGGGGGGGGFGGGGGGGGGGGGGGGGGGGGGGGGGGGGGGGGGGGGGGEGGGGGGGGG@@BFFGGGGGGGGGGGGGGGGGGGGGGGGGGGECGCFFGDGGGGGGGGGGGGGGGGGGGGGGGGGGGGGGGGGGGGGGGGFFGGGFFAFCGGGG;CEGFGGGGGGGGGG7FGGGG:::CFGGDGFFDGGGGGGGGGGGDGGGGGFGGGGGGGAFGGGFGGFGGGGEGGGGCFGGGGGFFCFGGCFFGG6@<C6EGGGGCEFGFGGGCGGCGECECE5C?@G@CF@CCFGGGF<*CD
@M01751:259:000000000-C669V:1:1101:10020:7527 1:N:0:AGAGTC
TCGAAGAACGTCATCCCCACCTTCCTCCGGTTTATCACCGGCAGTCTCCTTTGAGTTCCCGACCGAATCGCTGGCAACAAAGGATAAGGGTTGCGCTCGTTGCGGGACTTAACCCAACATTTCACAACACGAGCTGACGACAGCCATGCAGCACCTGTCTCAGCGTTCCCGAAGGCACCAAAGCATCTCTGCTAAGTTCGCTGGATGTCAAGAGTAGGTAAGGTTCTTCGCGTTGCATCGAATTAAACCACATGCTCCACCGCTTGTGCGGGCCCCCGTCAATTCATTTGAGTTTTAACCT
+
CCCCCGGGGGGGGGGGGGGGGGGGGGFGGGGGGGGGGGGGGGGGGGFGGGFFFGGFGGGGGGGGGF@B@FGGGGGGGGGGGGGGGGGFFFGGEG=FGGGGGGD@FCGGGGGGGGGGGGGGGGGFAEFGGEGGGGGGGGGGGGGGFGGGGGGGGGGGGFFFFFFGEGGDGCFDECGGGFGGGCFGCF@,7@EGFFFGGGGGGFCCFFFGD9CFCGGFFGGFFGFFCFCEGG5EEGGE?CFCFGGFFG<9EFDF8900+88CGGECE8CCFGG=CDE7CEGGDEC?77@FC9+*<F7?ECDDG
@M01751:259:000000000-C669V:1:1101:22621:7830 1:N:0:AGAGTC
CTACGGAAACAGGATTAGATACCCTGGTAGTCCACGCCGTAAACGATGTCGACTTGGAGGTTGTTCCCTTGAGGAGTGGCTTCCGGAGCTAACGCGTTAAGTCGACCGCCTGGGGAGTACGGCCGCAAGGTTAAAACTCAAATGAATTGACGGGGGCCCGCACAAGCGGTGGAGCATGTGGTTTAATTCGATGCAACGCGAAGAACCTTACCTACTCTTGACATCCACGGAATTCGGCAGAGATGCCTTAGTGCCTTCGGGAACCGTGAGACAGGTGCTGCATGGCTGTCGTCAGCTCGTG
+
CCCCCGGGGGGGGGGGGGGGGGGGGGGGGGGGGGGGGGGGGGGGGGGGGGGGGGGGGGGGGGGGGGFGGGGGGGGGGGGGGGGGGGGGGGGGGGGGGGGGGGGGGGGGGGGGGGGGGGGGGGGGGGGGGGGGFGGGG@FEFGGFGGGGGGGGGGGGGGGGGGGGGGGGGGDGGGGGGGGFGG>FGGGGGGGGGGGGGGGGGGGGGGGGGGGGGGGGGGGGGGC9CGGGEEGEFGGGG>GGGGFGGG?FGGGGGFGGGGGGGGGGGGGDGGGGCGGG6CFGGGCFGGGGFFGFC=EFGFCCF
@M01751:259:000000000-C669V:1:1101:7106:7897 1:N:0:AGAGTC
TCGAAGAACGTCATCCCCACCTTCCTCCGGTTTATCACCGGCAGTCTCCTTTGAGTTCCCGACCGAATCGCTGGCAACAAAGGATAAGGGTTGCGCTCGTTACGGGACTTAACCCAACATCTCACGACACGAGCTGACGACAGCCATGCAGCACCTGTGTCTGAGTTCCCGAAGGCACCACTCCATCTCTGGAAAGTTCTCAGCATGTCAAGGCCAGGTAAGGATCTTCGCGTTGCTTCGAATTAAAACACATGCTCCACCGCTTGTGCGGGCCCCCGTCAATTCATTTGAGTTTTAACCT
+
CCCCCBEFGCFGGFFEEFGC7CCCF,@CFG8@7FE,FEFCFGGCDFCEC,6CCCGCA<EE7C+@@@@CC8CCFGDCE@FEFGFG,CECEFGFGGGGGGGGGGD7+>+@FFDEDDEEFGF<E95BF<FEGEG:FFEF9DBBFEE@<@,DF,,8>>,>8838,FD;CBFFCEF@@CEG7C:F*<FFF9C,;9,C,3,67@CCFF,<,:F<F:FFFF*4<FG@FGG,C,?+28*1:EE*:EC55@<C9C9+3A=FEFC7:6AFFC5*CCF??EGCE527CE78*:<:9C:0<:<@9++<3<7F:
@M01751:259:000000000-C669V:1:1101:20106:8135 1:N:0:AGAGTC
CTACGGAAACAGGATTAGATACCCTGGTAGTCCACGCCGTAAACGATGTCGACTTGGAGGTTGTGCCCTTGAGGCGTGGCTTCCGGAGCTAACGCGTTAAGTCGACCGCCTGGGGGGTACGGCCGCAAGGTTAAAACTCAAATGAATTGACGGGGGCCCGCACAAGCGGTGGAGCATGTGGGTTAATTCGATGCAACGCGCAGAACCTTACCTACTCTTGACATCCACGGAATTCGGCAGAGATGCCTTAGTGCCTTCGGGAACCGTGAGCCAGGTGCTGCATGGCTGTGGTCAGCTGGTG
+
BCCCC;FECGCGFFF9<CFFDGDFEFGGGGGG<EF>ECFFEEFFEE<FEC,D@C:,C<@C:FCFFGFFF8FCFFCGGGD:DF?ECG@7+CEFCFCFGGGG,5?++@+4+@FGFGG+<1<FG7F@77F@FGG:C,<,2,<CF,8,2AEE9,0/8*888?CE*1:*;>FEG*:C*A*8<<@C?8C*2++<+;:+AECCC5***/:C<08@@+3+0++3@99C<@FGGE8<CCECEFC88?8*;8*39+0C:+:+3<7E<EF5>5:CG8AF5=+*+21+++++3<7<CGGG8+0;+<>?E+902
@M01751:259:000000000-C669V:1:1101:20526:8293 1:N:0:AGAGTC
TCGAAGAACGTCATCCCCACCTTCCTCCGGTTTGTCACCGGCAGTCTCCTTAGAGTGCCCACCATAACGTGCTGGTAACTAAGGACAAGGGTTGCGCTCGTTACGGGCCTTAACCCAACATCTCACGACACGAGCTGACGACAGCCATGCAGCACCTGTGTCTGAGTTCCCGAAGGCACCAATCCATCTCTGGAAAGTTCTCAGCATGTCAAGGCCAGGTAAGGTTCTTCGCGTTGCTTCGAATTAAACCACATGCTCCACCGCTTGTGCGGGCCCCCGCCAATTCATTTGAGTTTTACCC
+
CCCCCGGCFEGGGGGFGGGGGGGGGGGGGFGGDGGGGG@FGGFEGGGGGGGGGGFGGGFEGGGGGGFEFEFGGGGFEGFCFGGGGGGGFFGGGGGGGDGGGFGGGGE+@?FDFCFGGGGFFFD<BEFFGGGG>CCF8EFD+>CCFGGFGGGDFGGFF<3,@FD,==CCGGGGC:F:@DGFF><FCGGG9<CF7@FBCFGFGFFCGGFFG@FDAFGGGGGFCFGGFCC;B+B8FEGDGGGG>F6?C<CFGECE*@980<FFG6:CE;C0<9=5CEE/8:5*/*:CFCFGFG79CG7FG70*2
@M01751:259:000000000-C669V:1:1101:2559:8714 1:N:0:AGAGTC
CTACGGAAACAGGATTAGATACCCTGGTAGTCCACGCCGTAAACGATGTCGACTTGGAGGTTGTTCCCTTGAGGAGTGGCTTCCGGAGCTAACGCGTTAAGTCGACCGCCTGGGGAGTACGGCCGCAAGGTTAAAACTCAAATGAATTGACGGGGGCCCGCACAAGCGGTGGAGCATGTGGTTTAATTCGATGCAACGCGAAGAACCTTACCTACTCTTGACATCCACGGAATTCGGCAGAGATGCCTTAGTGCCTTCGGGAACCGTGAGACAGGTGCTGCATGGCTGTCGTCAGCTCGGT
+
CCCCCGGGGGGGGGGGGGGGGGFGGGGGGGFGGFFFDFFEFDGFEDGGGGGGG>FGGFGGCFGGGGFGGGE@AFCFGGGGGGGGGGGGGGGFGGGGGGGGGGGDFGGGGGE7@FEFGG,EFGFCGGGEGGGGGGGGGG,,>FGGFGCFFFFEGEEEGGGGGGGGGGGGG<CEFGGGCGGGGGFFCF9FF7<C9FDF7FEGG8*;<*;FGGGGFFGGGGG+<FGCEFEFGCGGGGECG*?8*;C?+AC7FCCC?GCGGGCEC8C5FGG5;8EFG6FGDGGGGGGDGGGGG6/;EG=?:7*)*
@M01751:259:000000000-C669V:1:1101:14874:8758 1:N:0:AGAGTC
CTACGGAAACAGGATTAGATACCCTGGTAGTCCACGCCGTAAACGATGTCGACTTGGAGGTTGTTCCCTTGAGGAGTGGCTTCCGGAGCTAACGCGTTAAGTCGACCGCCTGGGGAGTACGGCCGCAAGGTTAAAACTCAAATGAATTGACGGGGGCCCGCACAAGCGGTGGAGCATGTGGTTTAATTCGATGCAACGCGAAGAACCTTACCTACTCTTGACATCCACGGAATTCGGCAGAGATGCCTTAGTGCCTTCGGGAACCGTGAGACAGGTGCTGCATGGCTGTCGTCAGCTCGTG
+
CCCCCGGGGGGGGGGGGGGGGGGGGGGGGGGGGGGGGGGGGGGGGGGGGGGGGGGGGGGGGGGGGGGGGGGGGGGGGGGGGGGGGGGDGGGGGGGGGGGGGGGCEGGGGGGGGGGFGGGGGGGGGGEGGGGGGFGGGGGGGGGGGFGGFFGGGGGGGGEGGGGGGGGGGFCFGGGGFFGGFFDGGGGGGGGGGGG9FEGEGGGGGFGGGGGCFFGGGGGCGGFFGGG?CGGGGGGGGGDEFDGGGF6CEGFEFGGGGGGGGDGGGGG=FGGG?C:F8CFC9<EFGGFCF+8;=5>6FEGD*
@M01751:259:000000000-C669V:1:1101:15460:8806 1:N:0:AGAGTC
CTACGGAAACAGGATTAGATACCCTGGTAGTCCACGCCGTAAACGATGAGTGCTAGGTGTTGGGGGGTTTCCGCCCCTCAGTGCTGAAGCTAACGCATTAAGCACTCCGCCTGGGGAGTACGGCCGCAAGGCTGAAACTCAAAGGAATTGACGGGGACCCGCACAAGCGGTGGAGCATGTGGTTTAATTCGAAGCAACGCGAAGAACCTTACCAACTCTTGACATCCCATTGACCGCTTGAGAGATCAAGTTTTCCCTTCGGGGACAATGGTGACAGGTGGTGCATGGTTGTCGTCAGCTC
+
CCCCCGGGGGGGGGGGGGGGGGGGGGGGGGGGGGGGGGGGGGGGGGGGGGGGGGGGGGGGGGGGGGGGGGGGGGGGGGGGGGGGGGGGGGGGGGGGGGGGGGFGGFGGGGGGGGGGGGGGGGGGGGGGGGGGGGGGGGGGGGGGGGGGGGGGGGGGGGGGGGGGGGGGGGEEGGEGGGGGGGGGGGGGGGGGGGGGGGGGGGCCCFFGGGGGDGGGGGGGGGGGGGGGGGGGGGGGGGGGGGGFGGGFFGGGFGGFFGGGGGGGGGGGGGGGGGGGGG7CCEGG69FFGFEEGGG7F=FCC
@M01751:259:000000000-C669V:1:1101:14245:8838 1:N:0:AGAGTC
CTACGGAAACAGGATTAGATACCCTGGTAGTCCACGCCGTAAACGATGTCAACTAGCCGTTGGGATCCTTGAGATCTTAGTGGCGCAGCTAACGCATTAAGTTGACCGCCTGGGGAGTACGGCCGCAAGGTTAAAACTCAAATGAATTGACGGGGGCCCGCACAAGCGGTGGAGCATGTGGTTTAATTCGAAGCAACGCGAAGAACCTTACCTGGCCTTGACATGCTGAGAACTTTCCAGAGATGGATTGGTGCCTTCGGGAACTCAGACACAGGTGCTGCATGGCTGTCGTCAGCTCGTG
+
CCCCCGGGGGGGGGGGGGGGGGGGGGGGGGGGGGGGGGGGGGGGGGGGGGGGGGGGGGGGGGGGGCGGGGGGGGGGGGGGGGGGGGGGGGGGGGGGGGGGGGGGGGGGGGGGGGGGGGGGGGGGGGGGGGGGGGGGGGGGGGGGFGGGGGGGGGGGGGGGGGGGGGGGGCCGFGGGGGGFGGF@FFGGGGDGGGGGGGGGDEEGGGGGGGGGGGFGGGGGCGGGGGFFGGGGGGGGGGGGGGEFGGGGGDF?*CFEF@E5EDECCGGGFGGGGGGGDGFGGGGGGFF5CFCCC=GGGG399
@M01751:259:000000000-C669V:1:1101:21529:9040 1:N:0:AGAGTC
CTACGGAAACAGGATTAGTTACCCTGGTAGTCCACGCCGTAAACGATGTCGACTTGGAGGCTGTTCCCCTGAGGAGTGGCTTCCGGAGCTAACGCGTTAAGTCGACCGCCTGGGGAGTACGGCCGCAAGGTTAAAACTCAAATGAATTGACGGGGGCCCGCACAAGCGGTGGAGCATGTGGTTTAATTCGATGCAACGCGAAGAACCTTACCTACTCTTGACATCCACGGAATTCGGCAGAGATGCCTTAGTGCCTTCGGGAACCGTGAGACAGGTTCTGCATGGCTGTCGTCAGCCCGTG
+
CCCCCGGGGGGGGGGGGFGGGGGGGGGGGGGGGFFGGGGGGGGFGGGGGGGGGGGGGGGGGGGGGGGGGFGGGGGGGGGDCGFGGEEGGGFDFGGGCFGGGGDGGGGGDGEGGGGGGGGGGDEGGDGEGFGGGGGGFGGGGGGGGGGG?FFGGGDEDEEE=*=EFFFFG7C7:CF:?B:FGG:BFGFGGGFCECAFFGDGGGDGG6FF?F?FGGCFF7C@76C?C6ECCE5CC6CGF?ECF889FF?CCE7++3<CGGEGGCE@F5;*5/@F??EE++3:+<C9@@;5*+/A5*1+**19C
@M01751:259:000000000-C669V:1:1101:12830:9128 1:N:0:AGAGTC
CTACGGAAACAGGATTAGATACCCTGGTAGTCCACGCCGTAAACGATGTCGACTTGGAGGTTGTTCCCTTGAGGAGTGGCTTCCGGAGCTAACGCGTTAAGTCGACCGCCTGGGGAGTACGGCCGCAAGGTTAAAACTCAAATGAATTGACGGGGGCCCGCACAAGCGGTGGAGCATGTGGTTTAATTCGATGCAACGCGAAGAACCTTACCTACTCTTGACATCCACGGAATCTGGCAGAGATGCCTCAGTGCCTTCGGGAACCGTGAGACAGGTGCTGCATGGCTGTCGTCAGCTCGTG
+
CCCCCGGGGGGGGGGGGGGGGGGGGGGGGGGGGGGGGGGGGGGGGGGGGGGGGGGGGGGGGGGGGGGGGGGGGGGGGGGGGGGGGGGGGGGGGGGGGGGGGGGFGGGGGGGGGGGGGGGGGGGGGGGGGGGGGGGGGGGGGGGGGGGGGGGGGGGGGGGGGGGGGGGGGEGGGGGFFFFGGGGGGGGGGGFGGGGGGGDEEGGEFGGGGGGGGGG?EGGCGGGGFGGFEGEGGGGGGGGGGGGGCFFFGCCEEFFGGGGGGDGGGEGFC8+<8;EG6AFGGFGFGGGG6@FFGFGGGFGD7
@M01751:259:000000000-C669V:1:1101:3888:9359 1:N:0:AGAGTC
TCGAAGAACGTCATCCCCACCTTCCTCCAGTTTATCACTGGCAGTCTCCTTTGAGTTCCCGGCCGAACCGCTGGCAACAAAGGATAAGGGTTGCGCTCGTTGCGGGACTTAACCCAACATTTCACAACACGAGCTGACGACAGCCATGCAGCACCTGTCTCAGAGTTCCCGAAGGCACCAAAGCATCTCTGCTAAGTTCTCTGGATGTCAAGGCCAGGTAAGGTTCTTCGCGTTGCATCGAATTAAACCACATGCTCCACCGCTTGTGCGGGCCCCCGTCAATTCATTTGAGTTTTAGCCT
+
CCCCCGGGGGGGGFGGGGGGGGGGGGGGGGGGGGGGGGGGGGGGGGGGGGGGGGGGGGGGGGGGGGGGGGGGGGGGGGGGGGGGGGGGFGGGGGGGGGGGGGGGGGGGGGGGGGGGGGGGGGGGGGGGGGGGGGGGGGGCEFDGGGGGGGGGGGGGGGGGGGGGGDFCGGGGGGGGGGGGGGGGGGGGGGGGGGGGGGGGGGGGGGGGGGGFGGGGGGGGGGGGGGGGGGGGGGGGGGGGGGGGGGGGGGGGGGGG??FGGGGGDGFEGEEGGGGGGG5EGEGC+CFGEGGDFGGGGGGGF
@M01751:259:000000000-C669V:1:1101:4922:9370 1:N:0:AGAGTC
CTACGGAAACAGGATTAGATACCCTGGTAGTCCACGCCGTAAACGATGTCGACTTGGAGGTTGTTCCCTTGAGGAGTGGCTTCCGGAGCTAACGCGTTAAGTCGACCGCCTGGGGAGTACGGCCGCAAGGTTAAAACTCAAATGAATTGACGGGGGCCCGCACAAGCGGTGGAGCATGTGGTTTAATTCGATGCAACGCGAAGAACCTTACCTACTCTTGACATCCACGGAATTCGGCAGAGATGCCTTAGTGCCTTCGGGAACCGTGAGACAGGTGCTGCATGGCTGTCGTCAGCTCGTG
+
CCCCCGGGGGGGGGFGGGGGGGFGGGGGGGGGGGGGGGGGGGGGGGGGGGGGGGGGGGGGGGGGGGCFGGGGGGGGGGGGGGGGGGGEGGGGGGGGGGGGGGGGGGGGGDFGFGGGGGGGGGGGDGGGGGGGGGGGGGGGGGGGGGGGFGFGGGGGG1>CFGGGGGGGGGGGGGGGCGFCGCGGGGGFCFFGCDGGGGGGGGGGGGGGGGGGGGCFGGGGF:EGGFFGGCGGGGFDCGGGGFGDCFC7CFFFC@C?FGFGEGEGGGGFCEGGC6*00+<9C6+9CGC*@+;EFFEGFGGGG
@M01751:259:000000000-C669V:1:1101:18742:9436 1:N:0:AGAGTC
TCGAAGAACGTCATCCCCACCTTCCTCCGGTTTGTCACCGGCAGTCTCATTAGAGTGCTCAACTGAATGTAGCAACTAATGACAAGGGTTGCGCTCGTTGCGGGACTTAACCCAACATCTCACGACACGAGCTGACGACAGCCATGCAGCACCTGTGTTACGGTTCTCTTTCGAGCACTGCCAAATCTCTCCGGCATTCCGTACATGTCAAGGGTAGGTAAGGTTTTTCGCGTTGCATCGAATTAATCCACATCATCCACCGCTTGTGCGGGTCCCCGTCCATTCCTTTGAGTTTTAATCT
+
CCCCCGGDD@FFGGEDFFGGEFDFGGGGGGGGEGGFGGGEGFEDEFEEEFDCFGGGGGGGGGGDFCEFCGFGGFGEGGGGGGGGF<CFGGGGGGGGGGGFECDBEGGFCADFEEE7=EDFGGFFGGG@FDGDG8FG:B:>FGF89=DFDFGFGFGGGFGCFGGGEDFGGGCFGGCFGGGGGGFG:FCFFCFFEGGCFGGG:C3=ECGCF@FFFGC:F:?C9C7<FGGG+=ECGEED6CE*CF68+<EFGGCE68<@<@FGF?EGG8;8FC5EGGD=85EG**+AFC@F9+3ACFFFCFGF:
@M01751:259:000000000-C669V:1:1101:16928:9629 1:N:0:AGAGTC
TCGAAGAACGTCATCCCCACCTTCCTCCGGTTTATCACCGGCAGTCTCCTTTGAGTTCCCGACCGAATCGCTGGCAACAAAGGATAAGGGTTGCGCTCGTTGCGGGACTTAACCCAACATTTCACAACACGAGCTGACGACAGCCATGCAGCACCTGTCTCACGGTTCCCGAAGGCACTAAGGCATCTCTGCCGAATTCCGTGGATGTCAAGAGTAGGTAAGGTTCTTCGCGTTGCATCGAATTAAACCACATGCTCCACCGCTTGTGCGGGCCCCCGTCAATTCATTTGAGTTTTAACCT
+
CCCCCGGGGGGGGGGGGGGGGGGGGGGGGGGGGGGGGGGGGGGGGGFGGGGGGGGGGGGGGGGGGFFCGGGGGGGGGGGGGGGGGGGGGGGFEGGGGGGGGGGGGGGGGGGGFGGGGGGGGGGGGGGGGGGGGGGGGGGGGGGFGGGGGGFGGGGFGGGGGGGGGGDGGGGGGGGGGGGGGGGGGFGGGGGGGGGGDGGC7FFGGGGGGGGFGGGGGGGGGGGFFGFC9EEGGGDGGFGGGGGGGGGGFFF5C?FFGGGGGGGGGGF6CEGGGDCEE7CE*CGG7@@CFGFCGGGGFGGFC
@M01751:259:000000000-C669V:1:1101:4278:9723 1:N:0:AGAGTC
CTACGGAAACCGGATTAGATACCCTGGTAGTCCACGCCGTAAACGTTGGGCGCTAGATGTAGGGACCTTTCCACGGTTTCTGTGTCGTAGCTAACGCATTAAGCGCCCCGCCTGGGGAGTACGGCCGCAAGGCTAAAACTCAAAGGAATTGACGGGGGCCCGCACAAGCGGCGGAGCATGCGGATTAATTCGATGCAACGCGAAGAACCTTACCTGGCCTTGACATCCAGAGAACTTAGCAGAGATGCTTTGGTGCCTTCGGGAACTCTGAGACAGGTGCTGGATGGCTGTCGTCAGCTCG
+
CCCCCGGGGGGGG@FGGGGGGGGGGGGGGGGGGGGGGGGGGGGGGGFFGGGGGGGGGFGGGGGGGGGGFGGGGGGGGGGFGFAA6CFGGG79EFGECEGGGGGGGGGEEEGGGGGGGGC:FDGGC>+=7@FGG,BFGGGGFDFFFF<FGG?,EFGDDGGGGGGGGGCCF<BFCGGGDCGGCEGGGGGGGGGGGFCC7<CC>8CE8CEFFGGFGG77*ACG669+<FFGCCGGGGGF7<+<CFGGGG:0+32+<C*+8@7CCGG5C*++<9<EGC***<<+9++2<8>>F>F6:CF*AFGF<
@M01751:259:000000000-C669V:1:1101:26559:9750 1:N:0:AGAGTC
TCGAAGAACGTCATCCCCACCTTCCTCCGGTTTGTCACCGGCAGTCTCATTAGAGTGCTCAACTGAATGTAGCAACTAATGACAAGGGTTGCGCTCGTTGCGGGACTTAACCCAACATCTCACGACACGAGCTGACGACAGCCATGCAGCACCTGTGTGCAGGTTCTCTTTCGAGCACGAATCCATCTCTGGAAACTTCCTGCCATGTCAAAGGTGGGTAAGGTTTTTCGCGTTGCATCGAATTAAACCACATCATCCACCGCTTGTGCGGGTCCCCGTCAATTCCTTTGAGTTTCAACCT
+
CCCCCGGGGEGGGGGGGGGGGGGGGGGGGGGGGGFGGGGGGGGGGGGGGGGFGGGGGGGGGGGGGGGGGGGGGGGGGGGGGGGGGGFDGGGGGGGGGGGGGEGDGGGGGFGGGGGGGFGGGGGFGGGGGGGGGGGFEDFCEGGGGGGGGG@FGGGGGGGGGGGCFGGGGGGGGGGGGGGGGGGGGGGGGGG7F:FGGGGGGGGGGGEGGGGGGCCFGGGFDGGGF,;FFGGEGGGGGDCE?FGFFFFFGG*;CCFGGGGGFGGGGGG8?EGGGGCFEC>EGEGGGFCFFGGGGGGFGGGFC
@M01751:259:000000000-C669V:1:1101:22584:9779 1:N:0:AGAGTC
TCGAAGAACGTCATCCCCACCTTCCTCCGAGTTGACCCCGGCAGTATCCCATGAGTTCCCACCATTACGTGCTGGCAACATAGAACGAGGGTTGCGCTCGTTGCGGGACTTAACCCAACATCTCACGACACGAGCTGACGACAACCATGCACCACCTGTTCACCAGTGTCCAAAGAGTTGACCATTTCTGGCCCGTTCTGGTGTATGTCAAGCCTTGGTAAGGTTCTTCGCGTTGCATCGAATTAATCCGCATGCTCCGCCGCTTGTGCGGGTCCCCGTCAATTCCTTTGAGTTTTAGCCT
+
CCCCCGDGGGGGGGGGGGGGGGGGGGGGGGGGGGGGGGGGGGGGGGGGGGGGGGFGGGGGGGGGGFGGGGFGGGGDFGGGGGFGGGGGGGGGGGGGGGGGGGGGDGGGGFFFFDFGCFGGGGCFGGFGGGGGGGGGGGFE:FGGGGDFFDCGGGGEGGGGGGGGGGGGGGGGFFGGGGGFGGCFGGGGGGGGFEGGGGGGGGGGGFGG:,?FGGGGGGGCFCCGG>CGGFGGGDGECC?EGGFEEGGFG=FCEGG+<<>5?:CEGGF?FGGGGEGGGGE8*:FFCGGFG?7CGGF9+2>*:
@M01751:259:000000000-C669V:1:1101:6472:10088 1:N:0:AGAGTC
TCGAAGAACGTCATCCCCACCTTCCTCCGGTTTATCACCGGCAGTCTCCTTTGAGTTCCCGACCGAATCGCTGGCAACAAAGGATAAGGGTTGCGCTCGTTGCGGGACTTAACCCAACATTTCACAACACGAGCTGACGACAGCCATGCAGCACCTGTCTCACGGTTCCCGAAGGCACTAAGGCATCTCTGCCGAATTCCGTGGATGTCAAGAGTAGGTAAGGTTCTTCGCGTTGCATCGAATTAAACCACATGCTCCACCGCTTGTGCGGGCCCCCGTCAATTCATTTGAGTTTTAACCT
+
CCCCCGGGGGGGGGGGGGGGGGGGGGGGGGGGGGGGGGGGGGGGGGFGGGGGGGGGGGGGGGGGF@@CFGGGGGGGGGGGGGGGGGGFGGGGGGGGGGGGGGGGGEGGGGGGGGGGGGGGGGGGGGGGGGGGGGGGGGGGGGGGGGGGGF9FGGGGGGGFGGGGGGCFGGGGGGGGGGGGGGGGGGGFGFCFGFDGGGFGGCCEGGCFGGGGGGGGGGGGGFCFGFGGGGGGGGECFFGDGGGGGGGGCFFF?6CFGFFGGGGGCCCCFE58E8CEEGEE5ECGECGGGCFFCFGG7<7C>
@M01751:259:000000000-C669V:1:1101:23494:10118 1:N:0:AGAGTC
TCGAAGAACGTCATCCCCACCTTCCTCCGGTTTGTCACCGGCAGTCTCCTTAGAGTGCCCACCATAACGTGCTGGTAACTAAGGACAAGGGTTGCGCTCGTTACGGGACTTAACCCAACATCTCACGACACGAGCTGACGACAGCCATGCAGCACCTGTGTCAGAGTTCCCGAAGGCACCAATCCATCTCTGGAAAGTTCTCTGCATGTCAAGGCCTGGTAAGGTTCTTCGCGTTGCTTCGAATTAAACCACATGCTCCACCGCTTGTGCGGGCCCCCGTCAATTCATTTGAGTTTTAACC
+
CCCCCGGGGGGGGGGFGGGGGGGGGGGGGGGGGGGGGGCFEGGGEEAEFCGGGCFGGGGGGGGGGGGGGFFGGFGGGGGCFFGGCFGGGGGEGEFGG>:BFGFGG=7BFGGGGGFGGFGG8FAEGGGGGGGDCCGGGGGDGGGGGGGGCFGGGFCFGGGGFDFCFGGGGGGGE<CGGGGGFFFGGGFGCGCFGFEFGFGFFGF9:FGGGGDGFGGFC7<FFCFDGGGGGFGDGGGGGGG:7CFGGFF9C8;@CFGCFCF+;*:?EC5A6<E8ED8=?:ECGEE?FGGFFCC@*<AFGGDFF
@M01751:259:000000000-C669V:1:1101:7572:10152 1:N:0:AGAGTC
TCGAAGAACGTCATCCCCACCTTCCTCCGAGTTGACCCCGGCAGTCTCCCATGAGTCCCCACCATCACGTGCTGGCAACATGGAACGAGGGTTGCGCTCGTTGCGGGACTTAACCCAACATCTCACGACACGAGCTGACGACAACCATGCACCACCTGTGCACGACGCCAAAGGCACCCCGCATCTCTGCGAGATTTCCGTGCATGTCAAGCCTAGGTAAGGTTCTTCGCGTTGCATCGAATTAAGCAACATGCTCCGCCGCTTGTGCGGGCCCCCGTCAATTCCTTTGAGTTTTAGCCTT
+
CCCCCGGGGGGGGGGGGGGGGGGGGGGFGGGGGGGGGGGGGGGGGGGGGGGGGGGGGGGGGGGGGGGFGGGGGGGGGGGGGGGGGGDGGGGGGGGGGGGGGGGGGGGGGGGGGGGGGFGGGGFGGGGGGGGGGGGGGGGGGGGCGGGGGGGGG:FGGEFEGGGGCEEGGGGGDFGGGGGGGGGGGFFGFFCEFGGGGGGGGGGGGGGFFFFGGGGGGGGGGGGGGGGFFGGGGDGGFGG8FGGDFCGGGFGG6C9CGGGGGGEEE6CGEGDGGGGGGGGCEGF9<CGGFA=9CFG9*<7CG
@M01751:259:000000000-C669V:1:1101:3651:10229 1:N:0:AGAGTC
CTACGGAAACAGGATTAGATACCCTGGTAGTCCACGCCGTAAACGATGTCGACTTGGAGGTTGTTCCCTTGAGGAGTGGCTTCCGGAGCTAACGCGTTAAGTCGACCGCCTGGGGAGTACGGCCGCAAGGTTAAAACTCAAATGAATTGACGGGGGCCCGCACAAGCGGTGGAGCATGTGGTTTAATTCGATGCAACGCGAAGAACCTTACCTACTCTTGACATCCAGCGAACTTAGCAGAGATGCTTTGGTGCCTTCGGGAACGCTGAGACAGGTGCTGCATGGCTGTCGTCCGCTCGTG
+
CCCCCGGGGGGGGFGGGGGGGGGGGGGGGGGGGGGGGGGGGGGGGGGFGGCGGGGGGGGGGGGGGGGGGGGGGGGGGGGGGGGGGGGDGGGCGGGGGGGGGGGG:FG@FGGGGGGGGGGGGGGGGGGGGGFGGGGGGGGGGGGGGGGGDGGGGGCGGGGGGEGEGGGGGFGGGGGG9CFGGGGGGGGGGGGGGGGGGDECEGGGGFGGGGGGGGGC8FEG7AEGGF6@FGCGE5@EAF7FG589C7+<@:EGGF*<FGGGG>CFEGGDCE?FGGDF@?9CF6<FCFEEF6F@F**/:EDD<
@M01751:259:000000000-C669V:1:1101:10990:10360 1:N:0:AGAGTC
CTACGGAAACAGGATTAGATACCCTGGTAGTCCACGCCGTAAACGTTGGGCGCTAGATGTAGGGACCTTTCCACGGTTTCTGTGTCGTAGCTAACGCATTAAGCGCCCCGCCTGGGGAGTACGGCCGCAAGGCTAAAACTCAAAGGAATTGACGGGGGCCCGCACAAGCGGCGGAGCATGCGGATTAATTCGATGCAACGCGAAGAACCTTACCAAGGCTTGACATACACCGGAAACGGCCAGAGATGGTCGCCCCCTTGTGGTCGGTGTACAGGTGCTGCATGGCTGTCGTCAGCTCGTG
+
CCCCCGGGGGGGGGGGGGGGGGGGGGGGGGGGGGGGGGGGGGGGGGGGGGGGGGGGGGGGGGGGGGGGGGGGAFGGGGGGGGGGGGGGGGGGGGGGGGGGGGGGGGGGGGGGGGGGGGGGGGGGGGGGGGGGGGGGGGGGGGGGGGFGFGGGGGGGGGGGGGGGGGGGGGGGGGGGGGGGGGGGGGGGGGGGGGGGGGGGGGGGGDGGFGGGGGGGGGGGGGGGGGGGGGGGGGGGGFEGGGGGGGGGGGGGGGGGEGFGGGGGGGGGGGGGGGGGGGGGGGGGGFGGGGF=FGGGGGGGC
@M01751:259:000000000-C669V:1:1101:22399:10391 1:N:0:AGAGTC
CTACGGAAACAGGATTAGATACCCTGGTAGTCCATGCCGTAAACGTTGGGCACTAGGTGTGGGGTCTGTTTCCACGGATTCCGCGCCGTAGCTAACGCATTAAGTGCCCCGCCTGGGGAGTACGGCCGCAAGGCTAAAACTCAAAGGAATTGACGGGGGCCCGCACAAGCGGCGGAGCATGCGGATTAATTCGATGCAACGCGAAGAACCTTACCAAGGCTTGACATGCACGAGAAGCCACCAGAGATGGTGGTCTCTTTGGACACTGGTGCACAGGTGGTGCATGGTTGTCGTGAGCTCG
+
CCCCBFGCGFGFGGGAFFGGGGGFGG@FGFAFFFFGGGEFFGGAFFCFGGEGEFCC8FDCFCEEF@AEEEFED,CF7@@FCFCEC+@CCBFFCFFCEEDEEGGFG9CFGGGGGGGF7=EGGGGGGGBFFGFGG?DDFFGFFGGGGF@,FGFCCFGEBEG@@CGCFGGGCFFEGD7:CEFGCFGC8*CCF?+AFCCGGCF?CEEGGEEG6FE:E8EFFF5@?CGGGG++<CFGGGGGGCC6:*2ACCCFCF:9:A+<CCFGF+<@+A?E6CEFE@+**27EC*+0<<8CFG8CE:*+:?***
@M01751:259:000000000-C669V:1:1101:7941:10564 1:N:0:AGAGTC
CTACGGAAACAGGATTAGATACCCTGGTAGTCCACGCCGTAAACGATGTCAACTAGCCGTTGGGATCCTTGAGATCTTAGTGGCGCAGCTAACGCATTAAGTTGACCGCCTGGGGAGTACGGCCGCAAGGTTAAAACTCAAATGAATTGACGGGGGCCCGCACAAGCGGTGGAGCATGTGGTTTAATTCGAAGCAACGCGAAGAACCTTACCTGGCCTTGACATGCTGAGAACTTTCCAGAGATGGATTGGTGCCTTCGGGAACTCAGACACAGGTGCTGCATGGCTGTCGTCAGCTCGTG
+
CCCCCGGGGGGGGFGGGGGGDGGGGGFGGGGFGGGGGGGGGGGGGDGGGGGGGGGGGGGGGGGGFGGEGGGGGGGGGGGGGGDGDGGGGGGGEFGGGGGGGGGGGGFGGGGGGGGGGDGGEGGGGGGGGGGGGFGGGGGGDFGFGGGGFGGGEGGDGGGGGGG7FGFGCFGGFFGCFG9;B<E7FFG?CGCGGD7FGCGGEGEEGGGGFFCGGGGGFFFGGGGGGGFEFFF?8CCC7CFGFGFFGG?FC@EF5+;AFFG>ECGCFFGGGFGGGGGGF69+96<CE58*;:F5**:C9+9)/
@M01751:259:000000000-C669V:1:1101:17967:10612 1:N:0:AGAGTC
TCGAAGAACGTCATCCCCACCTTCCTCCGGTTTATCACCGGCAGTCTCCTTTGAGTTCCCGACCGAATCGCTGGCAACAAAGGATAAGGGTTGCGCTCGTTGCGGGACTTAACCCAACATTTCACAACACGAGCTGACGACAGCCATGCAGCACCTGTCTCAGCGTTCCCGAAGGCACCAATCCATCTCTGGAAAGTTCGCTGGATGTCAAGAGTAGGTAAGGTTCTTCGCGTTGCATCGAATTAAACCACCTGCTCCACCGCTTGTGCGGGCCCCCGTCAATTCATTTGAGTTTTAATCT
+
CCCCCGGGGGGGGGGGGGGGGGGGGGGGGGGGGGGGGGGGGGGGGGGGGGGGGGGGGGGGGGGGGFFCFGGGGGGGGGGGGGGGGGGGGGGFGGGGGEEGGGGGEF>FGGGGFGFGGGGGGGGGGGGGGGGDEGGGGGGGGGGFFFGGGGGGGGGGFFGGGFGGG@CGGGGGGGGGGGGGGGGGGGGCFFGGG:FGFCFG7<FDGGGGGGGGGGGGGGGGGGFGGGGE@FGGGGGGFGFGGGGGGGGEFGG*6AFFCFGGC8EEGGGCGGGGGGGG5>CEDEGG79CF@F+2AC:FCGG*:
@M01751:259:000000000-C669V:1:1101:6492:10782 1:N:0:AGAGTC
TCGAAGAACGTCATCCCCACCTTCCTCCGGTTTATCACCGGCAGTCTCCTTTGAGTTCCCGACCGAATCGCTGGCAACAAAGGATAAGGGTTGCGCTCGTTGCGGGACTTAACCCAACATTTCACAACACGAGCTGACGACAGCCATGCAGCACCTGTCTCACGGTTCCCGAAGGCACTAAGGCATCTCTGCCGAATTCCGTGGATGTCAAGAGTAGGTAAGGTTCTTCGCGTTGCATCGAATTAAACCACATGCTCCACCGCTTGTGCGGGCCCCCGTCAATTCATTTGAGTTTTAACCT
+
CCCCCGGGGGGGGGGGGGGGGGGGGGGGGGGGGGGGGGGGGGGGGGFFGGGGGGGGGGGGGGGGGC@BFGGGGGGGGGGGGGGFFFGGFGGGGGGGEGGGGGGGGGGGGGGGGGGGGGGGGGGGGGGGGGGGGGGGGGGGGDFFGFFFGGGGGGGGGGGCFFGGGGGGGGGGGGGGFGGGGGAFGFGGGGGGGGGCFGGGGGDGGFGGF:FGGG9FGGGGGFGEGFGGGGGGGGGDGGCCFCGGGDGFC@=GGEGG?FCFGCEGGGGGGDGGGEEGEECE*ACFG7CCF0+2?EGG?GGCD
@M01751:259:000000000-C669V:1:1101:21782:10793 1:N:0:AGAGTC
CTACGGAAACCGGATTAGATACCCTGGTAGTCCACGCCGTAAACGATGTCGACTTGGAGGTTGTTCCCTTGAGGAGTGGCTTCCGGAGCTAACGCGTTAAGTCGACCGCCTGGGGAGTACGGCCGCAAGGTTAAAACTCAAATGAATTGACGGGGACCCGCACAAGCGGTGGATGATGTGGATTAATTCGATGCAACGCGAAAAACCTTACCTACCCTTGACATGTACGGAAGACCGAAGAGATTTGGTTGTGCCCGAAAGAGAACCGTAACACAGGTGCTGCATGGCTGTCGTCAGCTCG
+
CCCCCGGGGGGGGEGGGGGGGGGGGGGGGGFGGGGGGGGGGGGGGGGDFGGFGGGGGGGGGGGFGGGGGGGGGGFCGGGGGGGGGGGGGGCEGGDGGGGFFG?CEGGGEGGGGGGGGGGGGGGDGGDGGG=DGGGGGGFGGGGGGGGFGGGGGGGDFEGGC7FFF@<<F@EGFGGGGG;CC@<FECFFGGG?CFFGFFGGCEEEFECGGGG6FFCGG9C8++0<?@GGGGGGGFG>CEE5>8EEFGF98FCE*++2;CG>>CFFFC=CEFE8<<ECCFFGFFGGDGFFGDE+:C7=5C*61
@M01751:259:000000000-C669V:1:1101:8416:10920 1:N:0:AGAGTC
CTACGGAAACAGGATTAGATACCCTGGTAGTCCACGCCGTAAACGATGTCGACTTGGAGGTTGTTCCCTTGAGGAGTGGCTTCCGGAGCTAACGCGTTAAGTCGACCGCCTGGGGAGTACGGCCGCAAGGTTAAAACTCAAATGAATTGACGGGGGCCCGCACAAGCGGTGGAGCATGTGGTTTAATTCGATGCAACGCGAAGAACCTTACCTACTCTTGACATCCACGGAATTCGGCAGAGATGCCTTAGTGCCTTCGGGAACCGTGAGACAGGTGCTGCATGGCTGTCGTCAGCTCGTG
+
CCCCCGGGGGGGGGGGGGGGGG8AFFGGGGGGGFFGGGGGGGGGDGGGGGG8FGGGGGGGGGGGGGGGGGGGGGGGGGGGFFGGGGGGGGGGGGGGGGGGFGGGGGGGGGGGGGGGGGGGGGEEGGGGGGGGGGGG@FGGFGGGGCGGGGGGGGGGEDCFFCFFGCG:CC@EFFGGGGGGGCFGGFGGGGGGGGGGGCGGGGGGGGGGGGGCFGGGGGC7CECFAEFEGGGGGGGGGDDEF:CFFFFFFFFFCFGGG6@E5EGGGGD58CCGGFGGGGCFF+++;8C/:EG=FFGCG?754
@M01751:259:000000000-C669V:1:1101:11841:10949 1:N:0:AGAGTC
CTACGGAAACAGGATTAGATACCCTGGTAGTCCACGCCGTAAACGATGTCAACTAGCCGTTGGGATCCTTGAGATCTTAGTGGCGCAGCTAACGCATTAAGTTGACCGCCTGGGGAGTACGGCCGCAAGGTTAAAACTCAAATGAATTGACGGGGGCCAGCACAAGCGGTGGAGCATGTGGTTTAATTCGAAGCAACGCGAAGAACCTTACCAGGCCTTGACATGCAGAGAACTTTCCAGAGATGGATCGGTGCCTTCGGGAACTCTGACACAGGTGCTGCATGGCTGTCGTCAGCTCGTG
+
CCCCCGGGGGGGGGGGGGGGGGGGGGGGGGGGGGGGGGGGGGGGGGGGGGGGGGGGGGGEGGGGGGGGGGGGGGGGGGGGGGGGGGGGGGGGGGGGGGGGGGGGGGGGGDGGGGGGGGGGGGGGGGGGGGGGGGGGGGGGGGGGGGGGCGGGGGGGGGGGGGGGGGGGGFGGGGGGGGGGGGFGGGGGGGGGEGGGGGGGGGGGGGGGGGGFGGGFGGGGGGCGFGGGGGGGFGGGGGGGGFGGGGGFGGGGGGGGGGGGGGGGGGGGFCGGGGGGCFCFGF7?FFGEFFFFGGGGGGD<4
@M01751:259:000000000-C669V:1:1101:15532:11011 1:N:0:AGAGTC
TCGAAGAACGTCATCCCCACCTTCCTCCGGTTTGTCACCGGCAGTCTCATTAGAGTGCTCAACTAAATGTAGCAACTAATGACAAGGGTTGCGCTCGTTGCGGGACTTAACCCAACATCTCACGACACGAGCTGACGACAGCCATGCAGCACCTGTGTTACGGTTCTCTTTCGAGCACAACCAAATCTCTTCGGTCTTCCGTACATGTCAAGGGTAGGTAAGGTTTTTCGCGTTGCATCGAATTAATCCACATCATCCACCGCTTGTGCGGGTCCCCGTCAATTCCTTTGAGTTTTAATCT
+
CCCCCGGGGGGGGGGGGGGGGGGGGGGGGGGGGGGGGGGGGGGGGGGGGGGGGGGGGGGGGGGGGGGGGGGGGGGGGGGGGGGGGGGGGGGGGGGGGGGGGGGGGGGGGGG9FEGGGGGFGGGGGGGGGGGGGGGGGGGGGGGGGGGGGGGGGFGGGGGGGGGGGGGGGGGGGGGGGGGGGGGGG:B;FFGGGGGGGFGG7F:FGGGA@BFFGEGFGGGGGGGGGGFGGCEGGG>CGGG5EGGGGGGGGF68FGGGGGGGGGEGGCC6F=E5:EFGGD5CA5FGGGGGG9CEGFFEFGGFF
@M01751:259:000000000-C669V:1:1101:15071:11071 1:N:0:AGAGTC
TCGAAGAACGTCATCCCCACCTTCCTCCAGTTTATCACTGGCAGTCTCCTTTGAGTTCCCGGCCGAACCGCTGGCAACAAAGGATAAGGGTTGCGCTCGTTGCGGGACTTAACCCAACATTTCACAACACGAGCTGACGACAGCCATGCAGCACCTGTCTCACGGTTCCCGAAGGCACTAAGGCATCTCTGCCGAATTCCGTGGATGTCAAGAGTAGGTAAGGTTCTTCGCGTTGCATCGAATTAAACCACCTGCCCCACCGCTTGTGCGGGCCCCCGTCAATTCATTTGAGTTTTAACCT
+
CCCCCGGGGGGGGGGGFGGGGGGGGGGGGGGGGGGGGGGGGGGDGGGGGGGGGGFGGGGGGGGGGGGGGGGGGGGGGGGGGGGGGFGGGGGGGGGGGGGGGGGGGGGGGGGGGGGGGGCGGGGGGGGGGGGGGGGGGGFGGGGGGGGGFGGGGGGGGGGGGGGGGGGGGGGGDFFGFGFGGDGGCFFFGCGGGGGGGGGGGGCEGGGFFGGGFCGFCGFFGGGGGGGGFGGGGGCEEFE>FGGGGDGFGGG*:6E*2:EGGEGGEFFC?CGGGGGGGC7=*:CE9++0A:9*<FGGFGGF>
@M01751:259:000000000-C669V:1:1101:9104:11081 1:N:0:AGAGTC
CTACGGAAACCGGATTAGATACCCTGGTAGTCCACGCCCTAAACGATGATAACTCGATGTTAGCGATATACAGTTAGCGTCTTAGCGAAAGCGTTAAGTTATCCACCTGGGGAGTACGCTCGCAAGAGTGAAACTCAAAGGAATTGACGGGGGCCCGCACAAGCGGAGGAGCATGTGGTTTAATTCGATGATACGCGAGGAACCTTACCCGGGCTTGAAAGTTACTGAATGATCTAGAGATAGATCAGTCCTTCGGGACAGGAAACTAGGTGCTGCATGGCTGTCGTCAGCTCGTGCCGTG
+
CCCCCGGGGGGGGGGGGFGGGFGGGGGGGGGGGGGGGFGGGGGGGGGGGGGGGGGGGGGGGGGGGGGGGGGGGGGGGGGGGGGGGGGGGGGGGGGGGGGGGGGGGGGGGGGGGCGGGGGGGGGGGGGGGGCFGGGGGGGGGGGGGGGGGGGGGGGGGGGGGG@GGGFGGCEGGCFGGGGGGGGGGGGGGGCFFFFGGGGGGF:@:FGGGGEGGGGGGGEGE?:FGGGCCGGGFGFGGGG@FGGGGGGF:<CGFGFGDGGG>FGGFGGEFCG?GFFFECGFGGEFGGGGGGG9<7C5CGGD5
@M01751:259:000000000-C669V:1:1101:19335:11093 1:N:0:AGAGTC
TCGAAGAACGTCATCCCCACCTTCCTCCGGTTTATCACCGGCAGTCTCCTTTGAGTTCCCGGCATCACCCGCTGGCAACAAAGGATAAGGGTTGCGCTCGTTGCGGGACTTAACCCAACATTTCACAACACGAGCTGACGACAGCCATGCAGCACCTGTCTCAGAGTTCCCGAAGGCACCAAAGCATCTCTGCTAAGTTCTCTGGATGTCAAGGCCAGGTAAGGTTCTTCGCGTTGCATCGAATTAAACCACATGCTCCACCGCTTGTGCGGGCCCCCGTCAATTCATTTGAGTTTTAACC
+
CCCCCGGGGGGGGGGGGGGGGGGGGGGGGGGGGGGGGGGGGGGGGGGGGGGGGGGGGGGGGGGGGGGGGGGGGGGGGGGGGGGGGGGGGGGGGGGGGGGGGFGGGGGGGGGGGGGGGGGGGGGGGGGGGGGGGGGGGGGGGGGGGGGGGGGGGGGGGGGGGGGGGGGGGGGGGGEGGGGGGGGGGGGGGGGGGGGGGGFGGGGGFCGGGGGGFFGFGFGGFGGGGGGGGBCGGGGGGGGGGGGGGFGGG?@CEGGGFGGCFC88=EFG?CEGDGGGGGGEGGDFCGGGGGFCCGGGGGFFC
@M01751:259:000000000-C669V:1:1101:23203:11210 1:N:0:AGAGTC
CTACGGAAACCGGATTAGATACCCTGGTAGTCCACGCCGTAAACGATGATAACTAGCTGTCCGGGGACTTGGTCTTTGGGTGGCGCAGCTAACGCATTAAGTTATCCGCCTGGGGAGTACGGTCGCAAGATTAAAACTCAAAGGAATTGACGGGGGCCTGCACAAGCGGTGGAGCATGTGGTTTAATTCGAAGCAACGCGCAGAACCTTACCAGCGTTTGACATGTCCGGACGATTCCCAGAGATGGGTCTCTTCCCTTCGGGGACTGGAACACAGGTGCTGCATGGCTGTCGTCAGCTCG
+
CCCCCGGGGGGGGCFGGGGGGFGGGGGGGGGGGGGGGGGGGGGGGDFGGGGGGGGGGFFGGGGGGD:CFGGGFGGGGGGGEGGGGGGGGGGGGGGGGGGGGGGGGGGGGGGGGFGGDGGGGGGGGGGGGGCFGDF?DFGGGGGGGGGGDGGGEGEGGGGGFGGG8FFGECFGFGGFGGGGGGGGGGFCF7C>EGGGGGGGDEEEFG8;<9F6EFGGGGGGGG9EFG?FGEGGGGGGEG9FGGFFGFD8FFGGGGGGGGFGFCEGCC=FGG6FGGG58CC+::C6EGGGFGGD57=E*0**1
@M01751:259:000000000-C669V:1:1101:15890:11228 1:N:0:AGAGTC
TCGAAGAACGTCATCCCCACCTTCCTCCGGTTTATCACCGGCAGTCTCCTTTGAGTTCCCGGCATCACCCGCTGGCAACAAAGGATAAGGGTTGCGCTCGTTGCGGGACTTAACCCAACATTTCACAACACGAGCTGACGACAGCCATGCAGCACCTGTCTCAGAGTTCCCGAAGGCACCAAAGCATCTCTGCTAAGTTCTCTGGATGTCAAGGCCAGGTAAGGTTCTTCGCGTTGCATCGAATTAAACCACATTCTCCACCGCTTGTGCGGGCCCCCGTCAATTCATTTGAGTTTTAACC
+
CCCCCGGGGEFG>GGGGFGGGGGGGFGGGGGGGGGGGGGGGG7FFGFFGGGFFGGGGGGGGGGGGGGGGGDGG@FGGGGGGGGG8<FDFGGGGGFCEEGG>@CGEEC:FFGGGGGGGGGGGGGGFGGGGGFCEGGGFGGGGEGGGGGGCFGGGGGGGFGGGGBFFCGGGEFC>FC7FFFGG>FFGF<F<F<AFC<<7<@F;FF9A<B7CFFGF7BFFFGF<BCCAFGGG+*=FBEGDGGG58CEEFGCFGFFGG+0<CF?FC8*/8;C69CCGGEGE5/*:*:<CCEEFGCFFC<?C?<::
@M01751:259:000000000-C669V:1:1101:22458:11239 1:N:0:AGAGTC
TCGAAGAACGTCATCCCCACCTTCCTCCGGTTTGTCACCGGCAGTCTCATTAGAGTGCTCAACTAAATGTAGCAACTAATGACAAGGGTTGCGCTCGTTGCGGGACTTAACCCAACATCTCACGACACGAGCTGACGACAGCCATGCAGCACCTGTGTGCAGGTCCCCGAAGGGAAGAAATCCATCTCTGGAAGTCGTCCTGCCATGTCAAACGCTGGTAAGGTTCTGCGCGTTGCTTCGAATTAAACCACATGCTCCACCGCTTGTGCAGGCCCCCGTCCATTCATTTGAGTTTTAACCT
+
CCCCCGGGGGFFGGGGGGGGGGGGGGGGGGGGCFFGGGGGGGGEGG9FGGGGGCGGGGGFGGGGGGGGGGGGG<FGGGGGGGFFGFFGGFGGEGGGGGFGGDGGGGGGGGGCGGGGGGGAGFGFGGGGGGGGGGGGGGGGEFGGGFGDGFFGDFFGGGGGDGGG,DFGGGGCCCFFFGGGGFGGGGGGFCDFGGGGGGGFGGGGGFGGGGGGGDFCFEGGCFFG@FFF97CEEE88@FGGFAFGFGGF6=8:@68:9CFFGG5CEGG6FGGEC*;CGGEE*7CFDGGGGGGGGGGGGGFC>
@M01751:259:000000000-C669V:1:1101:13386:11378 1:N:0:AGAGTC
CTACGGAAACAGGATTAGATACCCTGGTAGTCCACGCCGTAAACGATGTCGACTTGGAGGTTGTTCCCTTGAGGAGTGGCTTCCGGAGCTAACGCGTTAAGTCGACCGCCTGGGGAGTACGGCCGCAAGGTTAAAACTCAAATGAATTGACGGGGGCCCGCACAAGCGGTGGAGCATGTGGTTTAATTCGATGCAACGCGAAGAACCTTACCTGGCCTTGACATCCAGAGAACTTAGCAGAGATGCTTTGGTGCCTTCGGGAACTCTGAGCCAGGTGCTGCATGGCTGTCGTCAGCTCGTG
+
CCCCCGGGGGGGGGGGGGGGGGGGGGGGGGGGGGGGGGGGGGGGGGGGFFGGGGGGGGGGGGGGGGGGFGCGGGGGGGGGFGGGGGEGGGGGGGGGGGGCFGGGGGGCGEGGGGGGGGGGGGGGFG:FGGDDEFGGGFGGGGGGGFGGFGGDGGGGGDC@FGGGGGFGDFGGFGGGGGGGGGCFGGGGGGGGGGGGGGGGGGGGGGGGF?8CG78EGGGFGGGGFGGGFFGGGGGGFFGGGGGGGGGGFG?F5CFFGGCEDCEGGGGGF7+;<FGGGGFGGGE9C>68;CFGFCCF7?DG5
@M01751:259:000000000-C669V:1:1101:14219:11394 1:N:0:AGAGTC
CTACGGAAACAGGATTAGATACCCTGGTAGTCCACGCCGTAAACGATGATAACTAGCTGTCCGGGCACTTGGTGCTTGGGTGGCGCAGCTAACGCATTAAGTTATCCGCCTGGGGAGTACGGCCGCAAGGTTAAAACTCAAATGAATTGACGGGGGCCTGCACAAGCGGTGGAGCATGTGGTTTAATTCGAAGCAACGCGCAGAACCTTACCCGCGTTTGACATGGCAGGACGACTTCCAGAGATGGATTTCTTCCCTTCGGGGACCTGCCCACCGGTGCTGCATGGCTGTCGTCCGCTCG
+
CCCCCGGFGGGGGGGGGGGGGGGGGGGGGGGGGGGGGGGGEGGGGEGFG9FGGGGGGGGGGGGGGGGGGGGGGGGGGGEGGDGGGGGDGGGGGDGEGEEGEFFGGGGGGGGGGGGGGGGGGGGGGGGEEG5EFGFGGGGGGGFGGGGGGGGGCFEDCEGDGFGGGGGGGBFD7FE7FFFGGGGGGGGGGFFGCGGGGEGDGGFGGGGGG+C++:CEEEGEGGCF+:>88C>FE5:AEGFFG+;C@C<EDFCCFGG989CGFEDCEECG=E*1<E**:E::ECGF7FGGF*;+:C5*:5>))
@M01751:259:000000000-C669V:1:1101:19019:11524 1:N:0:AGAGTC
TCGAAGAACGTCATCCCCACCTTCCTCCGGTTTATCACCGGCAGTCTCCTTTGAGTTCCCGACCGAATCGCTGGCAACAAAGGATAAGGGTTGCGCTCGTTGCGGGACTTAACCCAACATTTCACAACACGAGCTGACGACAGCCATGCAGCACCTGTCCCACGGTTCCCGAAGGCACTAAGGCATCTCTGCCGAATTCCGTGGATGTCAAGAGTAGGTAAGGTTCTTCGCGTTGCATCGAATTAAACCACATGCTCCACCGCTTGTGCGGGCCCCCGTCAATTCATTTGAGTTTTAACCT
+
CCCCCGGGGGGGGGFGFGGEGGDFFFGFCDGGGFFFGGCCCEGEFGFGGFGGFGGFFCFFGGGGGGGEGGGFGDEGGFGGGG=FFFFF@CFGDFGGGGGGGFEF@FGEGGFEFFGEGGGGFGAFGGGGGGGGGGGGGFEEGEGGGGGGGF=FAFGGCFB,,38@B>:CGGGG7<13FFGGG:::<CFFGFFCFCF@<<FFGGFFF2,4<CCEFGC:<CF9+3+0<FCGFGDCCE8CFGC8@*+;CEGEFGGD69CEGGFGA8CGGCECF*8ED:8:CEE=5ECCE9@FC72*<0<CCF722
@M01751:259:000000000-C669V:1:1101:19592:11692 1:N:0:AGAGTC
TCGAAGAACGTCATCCCCACCTTCCTCCGGTTTATCACCGGCAGTCTCCTTTGAGTTCCCGGCATCACCCGCTGGCAACAAAGGATAAGGGTTGCGCTCGTTGCGGGACTTAACCCAACATTTCACAACACGAGCTGACGACAGCCATGCAGCACCTGTCTCAGAGTTCCCGAAGGCACCAAAGCATCTCTGCTAAGTTCTCTGGATGTCAAGGCCAGGTAAGGTTCTTCGCGTTGCATCGAATTAAACCACATGCTCCACCGCTTGTGCGGGCCCCCGTCAATTCATTTGAGTTTTAACC
+
CCCCCGGGGGGGGGGGGGGGGGGGGGGGGGGGGGGGGGGGGGGGGGGGGGGGGGGGGGGGGGGGGGGGGGGGGGGGGGGGGGGGGGGGGFGGGGGGGGGGGGGGGGGGGGGGGGGGGGGGGGGGGGGGGFGGGGGGGGGGGGGGGGGGGGGFGGGGGGGGGGGGGGGGGGGGGGGGGCGGGGGGGGGGFGGGG?FFFGGGGGGGGGGGGGGG@FGGGGGGGGGGGGGGGGGDGGGGGGGGGGGFGGGGGFGGGGGGGGGCFGGGGGGGFGGGGGGGGGG5CGEFCGCFGGFGFGGGGGGFF
@M01751:259:000000000-C669V:1:1101:2625:11712 1:N:0:AGAGTC
CTACGGAAACAGGATTAGATACCCTGGTAGTCCACGCCGTAAACGATGTCGACTTGGAGGTTGTTCCCTTGAGGAGTGGCTTCCGGAGCTAACGCGTTAAGTCGACCGCCTGGGGAGTACGGCCGCAAGGTTAAAACTCAAATGAATTGACGGGGGCCCGCACAAGCGGTGGAGCATGTGGTTTAATTCGATGCAACGCGAAGAACCTTACCTACTCTTGACATCCACGGAATTTGGCAGAGATGCCTTAGTGCCTTCGGGAACCGTGAGACCGGTGCTGCATGGCTGTCGTCCGCTCGTG
+
CCCCCGGGGGGFFGGGGGFGGGGG?FFFGDGGGGGGGGGGGGGGGGGFGGGGGGGGFGGGGGGGGGGGGGGGGGFGGG<CCFFFGEEGEGGGG:CF@FFFGGGGGGGGGGGGGGGGGGGFGG>FE@FGGGCFFGGGC<BFGFFGGGGGCGGGEGG>EGGGGGGGGGGGGECFGGCGGDGG9=FFG9FFFGG9BFCC:FEEGGGGGFFGGGC+<FFFGFGGGGGFCFCFGDGGFGGF?<@EEG@CFFGFGGGDGGGG7FG8E*:1CEEFGD@6*:EGCGGCCCGFFCF>F@C=5*>**:C7<
@M01751:259:000000000-C669V:1:1101:24314:11942 1:N:0:AGAGTC
TCGAAGAACGTCATCCCCACCTTCCTCCGGTTTGTCACCGGCAGTCTCCTTAGAGTGCCCACCATAACGTGCTGGTAACTAAGGACAAGGGTTGCGCTCGTTACGTGACTTAACCCAACATCTCACGACACGAGCTGACGACAGCCATGCAGCACCTGTGTCTGAGTTCCCGAAGGCACCAATCCATCTCTGGAAAGTTCTCAGCATGTCAAGGCCAGGTAAGGTTCTTCGCGTTGCTTCGAATTAAACCACATGCTCCACCGCTTGTGCGGGCCCCCGTCAATTCATTTGAGTTTTAACC
+
CCCCCGGGGGGGGGGGGGGGGGGGGGGGGGGGGGGGGGGGGDGGFGGGGGGGGGGGGGGGGGGGFGGGGGGGGGGEGGGGGGGGGGGGGGGGGGGGGGGGGFFFG=FGGGGGGGGFGGEFGGGGFGGGGGGGGGGGGFDGGG:EFGGGGGFGGGGGGGGGGGGGFFGGGGGGG*FCGGGGGGGDFFEGGGGGGFGGGFGGGGGGGGGGGFF,3<C2,1BFCFFGGFCFGCCEGGEGGGFC:B+BEFDFGFGGGGF6+2C6FGECEG5FD75:EE?5C=CEG5CFGF7E:FFCGGFFGGGG7
@M01751:259:000000000-C669V:1:1101:21578:12143 1:N:0:AGAGTC
TCGAAGAACGTCATCCCCACCTTCCTCCGGTTTATCACCGGCAGTCTCCTTTGAGTTCCCGACCGAATCGCTGGCAACAAAGGATAAGGGTTGCGCTCGTTGCGGGACTTAACCCAACATTTCACAACACGAGCTGACGACAGCCATGCAGCACCTGTCTCACGGTTCCCGAAGGCACTAAGGCATCTCTGCCAAATTCCGTGGATGTCAAGAGTAGGTAAGGTTCTTCGCGTTGCATCGAATTAAACCACATGCTCCACCGCTTGTGCGGGCCCCCGTCAATTCATTTGAGTTTTAACCT
+
CCCCCGGGGGGGGGGGFFGGGGGGGGGGGDCEFFGEGGFGGGGDFGGGGGGFFFFFGFFFCFCEC@@BBCF@FGGFFGGGGGGGGGFGGGFGGCGGGGGGGDFGGGGGGGGGDDGGGEGFGGDACCFGGGGGGGGGCFGGE@7F@FGFFGCFEFGGGGGGFEFFGGEGGGGCFEGGGGGGFFGGGGGGG;CGGGGGG<FFFAGDDCAGGFFGGGGGGGGCFGGBGGGGCGGGGE*;FFFEFGF59C?EGFGGDCGCFF6CECGGGGG6C/5*:CEEGGGE559FFC9+AF9@9A?CE6D7:
@M01751:259:000000000-C669V:1:1101:9677:12337 1:N:0:AGAGTC
CTACGGAAACCGGATTAGATACCCTGGTAGTCCACGCCGTAAACGATGTCGACTTGGAGGTTGTTCCCTTGAGGAGTGGCTTCCGGAGCTAACGCGTTAAGTCGACCGCCTGGGGAGTACGGCCGCAAGGTTAAAACTCAAATGAATTGACGGGGGCCCGCACAAGCGGTGGAGCATGTGGTTTAATTCGATGCAACGCGAAGAACCTTACCTACTCTTGACATCCACGGAATTCGGCAGAGATGCCTTAGTGCCTTCGGGAACCGTGAGACAGGTGCTGCATGGCTGTCGTCAGCTCGTG
+
CCCCCGGGGGGGGGGGGGGGGGGGGFGGGGGGGGGGGGGGGGGGGGGGGGGGGGGGGGGGGGGGGGGGGGFGGGGGGGGDDGGGGGGGGGGGGGGGGGGGGGGGGGGGGGGDFGGCGGGGGGGGGGGGGGGGGGGGGGGGGGGGGGGGGGGGGGGGGEGGGGGGGCGGGGGGCFGGGFGGGGGGGGGGGGGGFEGGGGGCE88CEFGGGGGGGGGFGFFGEGGGGFGGGGGDGGFGGGGGGGGGGGGGGGGGGGGFGGGGDGGGCEGFGGGFF?GGC7EGGFEG>88EGFGGG5CGCGGG4
@M01751:259:000000000-C669V:1:1101:6125:12453 1:N:0:AGAGTC
CTACGGAAACAGGATTAGATACCCTGGTAGTCCACGCCGTAAACGATGTCGACTTGGAGGTTGTTCCCTTGAGGAGTGGCTTCCGGAGCTAACGCGTTAAGTCGACCGCCTGGGGAGTACGGCCGCAAGGTTAAAACTCAAATGAATTGACGGGGGCCCGCACAAGCGGTGGAGCATGTGGTTTAATTCGATGCAACGCGAAGAACCTTACCTACTCTTGACATCCACGGAATTCGGCAGAGATGCCTTAGTGCCTTCGGGAACCGTGAGACAGGTTCTGCATGGCTGTCGTCAGCTCGTG
+
CCCCCGGGGGGGGGGGGCFGGGGGGGGFFGGGGGGGGGGGGGGGGGGGGGGGGGGGGGGGGGGGGGGGGGFGGGGCFGGGGGGGGG7FGFFFGGGGGGGDFGGGDGGGGGGGGGEGGFGGGGGGGGFGGGGFGGGGGGGGGGGGGGGGGGGGGGDGGGGGGGGGGGGEGGGG>FGGGGGGGGGGGGGGFFGGGGG9FEGGGGGGGGGGGGGGGFGGGGG:7CFFGGGGGDEGFGGGGGCEFGCFEGFGGG9FGGEFGG5EEG=FGGG=58+<*;CF+<FGGCGCFFCCGG*1:5CEFG*C*
@M01751:259:000000000-C669V:1:1101:21792:12701 1:N:0:AGAGTC
CTACGGAAACAGGATTAGATACCCTGGTAGTCCACGCCGTAAACGATGATAACTAGCTGTCCGGACACTTGGTGTTTGGGTGGCGCAGCTAACGCATTAAGTTATCCGCCTGGGGAGTACGGCCGCAAGGTTAAAACTCAAATGAATTGACGGGGGCCCGCACAAGCGGTGGAGCATGTGGTTTAATTCGATGCAACGCGAAGAACCTTACCTACTCTTGACATCCAGCGAACTTAGCAGAGATGCTTTGGTGCCTTCGGGAACGCTGAGACAGGTGCTGCATGGCTGTCGTCAGCTCGTG
+
CCCCCGGGGGGGGGGGGGGGGGGGGGGGGGGGGGGGGGGGGGGGGGGGGGGGGGGGGGGGGGGGGGGGGGGGGGGGGGGDGGGGGGGGGGGGGGGGGGGGGGGGGGGGGGGGGGGGGGGGGGGGGGGGGGGGGGGGGGGGGGGGGGGGGFGGEGGDGGGGGGGGGGGGGGGGGGFFGGGGGGCFGGGGFFGGFGGGGGGGGGGGGGGGGGGGGGGGFCFFGGGGGGGGGDGGGGGCC@CFFGGGGGDFGGGGCCFFGGGGGGCFEGGGGFFGGGGGD6C7?FGGGCFGFGGGGFGGC?DG:
@M01751:259:000000000-C669V:1:1101:9996:12779 1:N:0:AGAGTC
CTACGGAAACAGGATTAGATACCCTGGTAGTCCACGCCGTAAACGATGTCGACTTGGAGGTTGTTCCCTTGAGGAGTGGCTTCCGGAGCTAACGCGTTAAGTCGACCGCCTGGGGAGTACGGCCGCAAGGTTAAAACTCAAATGAATTGACCGGGACCCGCACAAGCGGTGGAGCATGTGGTTTAATTCGATGCAACGCGAAGAACCTTACCTACTCTTGACATATACGAGAACGGGCCAGAAATGGTCAACTCTTTGGACACTCGTAAACAGGTGGTGCATGGTTGTCGTCAGCCCGTGG
+
CCCCCGGGGGGFGGD9FGGGFGE@C<FGGGGCEGDEGGGGGGG<FEFFFFFGGG:FGFF>E@@@FC9CE,CA,<:CFGGE8,C,@FF@GGGC=:@@CFEFAG9?FGCCEG=F@<F?C:FCFE+F:>CFFDFFEDEGFDFGGFGGGG<@FAF,CCC*5CGGGEG7FGGCE:=CGGGGGGG,:@F+?<,<CCCFGG9F7=:<*=EE8;88C7<80+3<<CC7E6:97A:ECG5:C?>EG88ECFF<@FGFF7<C+0<E:<C@<+;0CG/22;C+;8+<8**3<CCF+A8E:>**1*<2*:/*)
@M01751:259:000000000-C669V:1:1101:14759:12945 1:N:0:AGAGTC
TCGAAGAACGTCATCCCCACCTTCCTCCGGTTTATCACCGGCAGTCTCCTTTGAGTTCCCGACCGAATCGCTGGCAACAAAGGATAAGGGTTGCGCTCGTTGCGGGACTTAACCCAACATTTCACAACACGAGCTGACGACAGCCATGCAGCACCTGTCTCACGGTTCCCGAAGGCACTAAGGCATCTCTGCCGAATTCCGTGGATGTCAAGAGTAGGTAAGGTTCTTCGCGTTGCATCGAATTAAACCACATGCTCCACCGCTTGTGCGGGCCCCCGCCAATTCATTTTAGTTTTCACCT
+
CCCCCGGGGFFGGGGGGGFGGGGGGGGCFDGGDGDFGG8;@@@:CCCE9FFF9CFFFGGGGEFE+8+8BED8,CCGGGGGFE88,CCCE<EC@F7FC:EGFGCFDGDGEFFD<FCECDEFFCFFFDD7FEFCEGDGFG@7+F@CFFF@<EFG,<<<<DC,@,8>FFEGGC:C:EEGGG7F7,,,<BF;FF9CCEFGGGGGGF<<<::FFCGCBCC9FAFFGECGGGG7:;CCEEE*C<9CC6C>?FGG?F85E+0C9@FGGC5:C=C09;E*:*::?**2:5FCC9EG9+00+0<E+<FC=
@M01751:259:000000000-C669V:1:1101:6055:13007 1:N:0:AGAGTC
CTACGGAAACAGGATTAGATACCCTGGTAGTCCACGCCCTAAACGATGTCTACTAGTTGTCGGGTTTTAATTAACTTGGTAACGCAGCTAACGCGTGAAGTAGACCGCCTGGGGAGTACGGTCGCAAGATTAAAACTCAAAGGAATTGACGGGGACCCGCACAAGCGGTGGATGATGTGGATTAATTCGATGCAACGCGAAAAACCTTACCTACCCTTGACATGTACGGAAAGCCGAAGAGATTTGGCTGTGCTCGAAAGAGAACCGTAACACAGGTGCTGCATGGCTGTCGTCAGCTAGG
+
CCCCCGGGGGGGCEGGGGGGGGGGGGGGGGGGGGGGGGGGGGGGGGGGGGGGGCFGGGGGGDGGGEDGGFGGGGGGGGGGGGGGGGGGGGGGGGGGGGGGGGGGGGDGGGGGGGGGGGGGGGGGGGGGGG9EFGGGGGGGGGGGGGGGGGGGGGGGGGDGGGCCEGGGECECFFGGGGGGEBDFFFGGGGGGGGGGGGGGGGGFGGGGFFGGGGGGGGGGCCFGGGFDGDGDFGGGGDEECFGGGFFGFGGGGGGEG6*?FGF??8EEF8/988@=F6C?<EEEGGGGGGGGF=FEG7***
@M01751:259:000000000-C669V:1:1101:13157:13043 1:N:0:AGAGTC
CTACGGAAACCGGATTAGATACCCTGGTAGTCCACGCCGTAAACGATGTCGACTTGGAGGCTGTTCCCCTGAGGAGTGGCTTCCGGAGCTAACGCGTTAAGTCGACCGCCTGGGGAGTACGGCCGCAAGGTTAAAACTCAAATGAATTGACGGGGGCCCGCACAAGCGGTGGAGCATGTGGTTTAATTCGATGCAACGCGAAGAACCTTACCTGGCCTTGACATCCAGAGAACTTAGCAGAGATGCTTCGGTGCCTTCGGGAACTCTGAGACAGGTGCTGCATGGCTGTCGTCAGCTCGTG
+
CCCCCGGGGGGGDGGGGGGGGGGGGFGGGGGGGGGGGGGGGGGGGGGGGGGGGGGGGDGGGGGGGGGGGGGGGGGGGGGGGGGGGGEGDGGGGGGGGGGGFEFGGGE@GGGGGGGGDGGGGGGGGGGGEGGGGFGGGGGFGGGGGGFFFGGGGGGGGG>FGFGGGGGGG:FGGGGGDGGGGGGGG?FGGGF?FGGG6EGGGGGECFF67<CFF7EFGGG6<C?F@@CCFFDF6CFCCFF?6CCF79<FFDEGC5EFGGGGECGFFFGFF7<90CE:+<CFDDFGGGG>*<CFGFGFGGG3*
@M01751:259:000000000-C669V:1:1101:13658:13081 1:N:0:AGAGTC
TCGAAGAACGTCATCCCCACCTTCCTCCGGTTTGTCACCGGCAGTCTCCTTAGAGTGCCCACCATAACGTGCTGGTAACTAAGGACAAGGGTTGCGCTCGTTACGGGACTTAACCCAACATCTCACGACACGAGCTGACGACAGCCATGCAGCACCTGTGTCAGAGTTCCCGAAGGCACCAATCCATCTCTGGAAAGTTCTCTGCATGTCAAGGCCTGGTAAGGTTCTTCGCGTTGCTTCGAATTAAACCACATGCTCCACCGCTTGTGCGGGCCCCCGTCAATTCATTTGAGTTTTAACC
+
CCCCCGGGGGGGGGGGGGGGGGGGGGGGGGGGGGGGGGGGGGGGGGGGGGGGGGGGGGGGGGGGGGGGGGGGGGGGGGGGGGGGGGGGGGGGGGGGGGGGGGGGGGGDGGGGGGGGGGGGGGFFGFGGGGGGGGGGGGGDGGEGGGGGGGGGGGGGGGGFGGGGGGGGGGGGDGGGGGGGGGGGGGGGCFGGGGGFAFFGGGFGGGGGGGGGGGGGGGGGGGGGGGGGGGGGEFGDEGGGGGGGCG7CCF=8FGGG:EGCFFEGCEGGDGGCEGGCE5>CCG=F9FGGGGD<CFGGC99::
@M01751:259:000000000-C669V:1:1101:14570:13108 1:N:0:AGAGTC
CTACGGAAACAGGATTAGATACCCTGGTAGTCCACGCCGTAAACGATGTCGACTTGGAGGTTGTTCCCTTGAGGAGTGGCTTCCGGAGCTAACGCGTTAAGTCGACCGCCTGGGGAGTACGGCCGCAAGGTTAAAACTCAAATGAATTGACGGGGGCCCGCACAAGCGGTGGAGCATGTGGTTTAATTCGAAGCAACGCGCAGAACCTTACCAGCCTTTGACATCCTCGGACGACTACCGGAGACGGTTTTCTTCCCTTACGGGACCGAGTGACAGGTGCTGCATGGCTGTCGTCAGCTTG
+
CCCCCGGGGGGGGGGGGGGGGGGGGGFGGGGGGGGGGGGGGGGGGGGGGGGGGGEGGGGGGGGGGGGGGGGGGGGGGGGGGGGGGGGGGGGGGGGGGEGGGGGGGGGGGGGGGGGGGGGGGGGFGG=FGGGGGGGGGGGGGGGGGGGGGGGGGGGGGFGGGGGGGGGGGEEGGGGGFGGGGGGGGGGGFFGGGGGGGGGGGGGGGGFGGGGGGGGGFGGGGGGGGGGGGG>EGEGGGGGGGGGGGGGE=EGGGGGEGFGE+;CEDGGGGDGGF77?E02CCGGGGGGFGCFGGGGGGGG**
@M01751:259:000000000-C669V:1:1101:9716:13205 1:N:0:AGAGTC
TCGAAGAACGTCATCCCCACCTTCCTCCGGTTTATCACCGGCAGTCTCCTTTGAGTTCCCGACCGAATCGCTGGCAACAAAGGATAAGGGTTGCGCTCGTTGCGGGACTTAACCCAACATTTCACAACACGAGCTGACGACAGCCATGCAGCACCTGTCTCACGGTTCCCGAAGGCCCTAAGGCATCTCTGCCGAATTCCGTGGATGTCAAGAGTAGGTAAGGTTCTTTGCGTTGCATCCAATTAAACCACATGCTCCACCGCTTGTGCGGGCCCCCTCCCATTTCTTTGAGTTTTAATCT
+
CCCCCEGGG:FGEFEFEGGGGGDGGEGGGGGGGGGFGGGEGGEEFECEGFCFGGGFDFEFD7FDGFCFFGG8FGGFGGGGGGFGEFGGC<FFEGGGC7FFG=FG7FEGGGGGGDF7FEFFA@DFFGGGG7BC>FD@FF+>FC:ECCF8FGF?CDF:>F,3,BACC:CF,FCC:*>,,*1<FFDFFFF@FF;FFC<CEE@7CFGDGDFGGFFGGD:FFCCFCC?+39CGG?CC:CC>??C+2A7??F9@88F8+CFC@E6*@*?CEG8+9?E*//*:5**;**0++<:CF+0;?7AC+2:*0
@M01751:259:000000000-C669V:1:1101:19092:13354 1:N:0:AGAGTC
CTACGGAAACAGGATTAGATACCCTGGTAGTCCACGCCGTAAACGATGTCAACTAGCCGTTGGAATCCTTGAGATTTTAGTGGCGCAGCTAACGCATTAAGTTGACCGCCTGGGGAGTACGGCCGCAAGGTTAAAACTCAAATGAATTGACGGGGGCCCGCACAAGCGGTGGAGCATGTGGTTTAATTCGAAGCAACGCGAAGAACCTTACCAGGCCTTGACATGCAGAGAACTTTCCAGAGATGGATGGGTGCCTTCGGGAACTCTGACACAGGTGCTGCATGGCTGTCGTCAGCTCGTG
+
CCCCCGGGGGGGGGGGGGGGGGGGGGGGGGGGGGGGGGGGGGGGGGGGGGGGGGGGGGGGGGGGGGGGGGGGGFEFGGGGGGGGGGGGGGGGGGGGGGGGGGGGGGGGGGGGGGGGGGGGGGGGGGGGGGGGGGGGGGGGGGGGGGGGGGGGGGGGGGGGDGGGGGGGGFGGFGGGGGGGGGFGGGGGGGFGGGGGGGGGGGGGGGGGGGGGGGGGGGGFGGGGFGGGGGGGFFGGFGFGDCAFEFGGGGGGCEGGFGGGDGGGGGGGGFGFGFD98+AEFGFGGGGGGGGGFFGC:FDC5
@M01751:259:000000000-C669V:1:1101:17287:13425 1:N:0:AGAGTC
TCGAAGAACGTCATCCCCACCTTCCTCCAGTTTATCACTGGCAGTCTCCTTTGAGTTCCCGGCCGAACCGCTGGCAACAAAGGATAAGGGTTGCGCTCGTTGCGGGACTTAACCCAACATTTCACAACACGAGCTGACGACAGCCATGCAGCACCTGTCTCAGAGTTCCCGAAGGCACCAAAGCATCTCTGCTAAGTTCTCTGGATGTCAAGAGTAGGTAAGGTTCTTCGCGTTGCATCGAATTAAACCACATGCTCCACCGCTTGTGCGGGCCCCCGTCAATTCATTTGAGTTTTAACCT
+
CCCCCGGGGGGGGGGGGGGGGGGGGGGGGGGGGGGGGGGGFGGGGGGGGGGGGGGGGGGGGGGGGGGGGGGGGGGFGGGGGGGGGGGGGGGGGGGGGGGGGGGGGE:FGGGGGGCFGGGGGGGGGGGGGGGGGGGGGGGGGGGGGGGGGGGGGGGGGGGGGGGGGGGFFGGGGGGGGGGGGGGGFGGGGGGGEGGGGGGGGGCGGGGGGGGFG>:FGG@FGFGGGGGFCGEGGGGDG@FEF?EGGGFFGGFFGGGGGC+;FGGEGGG6CGGGGGGC8E5EG59ECEGGFC?FGFGGFFGGC
@M01751:259:000000000-C669V:1:1101:6339:13685 1:N:0:AGAGTC
TCGAAGAACGTCATCCCCACCTTCCTCCGGTTTATCACCGGCAGTCTCCTTTGAGTTCCCGACCGAATCGCTGGCAACAAAGGATAAGGGTTGCGCTCGTTGCGGGACTTAACCCAACATTTCACAACACGAGCTGACGACAGCCATGCAGCACCTGTCTCACGGTTCCCGAAGGCACTAAGGCATCTCTGCCGAATTCCGTGGATGTCAAGAGTAGGTAAGGTTCTTCGCGTTGCATCGAATTAAACCACATGCTCCACCGCTTGTGCGGGCCCCCGTCAATTCATTTGAGTTTTAACCT
+
CCCCCGGGGGGGGGGFGGGGGGGGGGGGGGFGGGGGGGGGGGGGGGFGGGGGGGGGGGGGGGGGG@@BFFGGGGGGGGGGGGGGGGGFGFGGC8CFGGGGGGGGGGGGGGGGGGGGGGGGGGGGGGGGGGGGGGGGGGGGGGGFGGGDFGCFFGGGFFFCF;;FEFGGGGEGGGGGFFGFGCFFFGGGGGGFG>FGGGGGGFCE7CEFFGGGFFGGG?:CFFGGGGFGFGGDGD*8+<<*A:CGGDGGFGGF?FFFCG60;?EDGGG+<CGDCGGDG=**/:+<EFG@GED@9CCCFGGGF
@M01751:259:000000000-C669V:1:1101:17889:13788 1:N:0:AGAGTC
CTACGGAAACAGGATTAGATACCCTGGTAGTCCACGCCGTAAACGATGTCGACTTGGAGGCTGCTCCCCTGAGGAGTGGCTTCCGGAGCTAACGCGTTAAGTCGACCGCCTGGGGAGTACGGCCGCAAGGTTAAAACTCAAATGAATTGACGGGGGCCCGCACAAGCGGTGGAGCATGTGGTTTAATTCGATGCAACGCGAAGAACCTTACCTGGCCTTGACATGCAGAGAACTTTCCAGAGATGGATTGGTGCCTTCGGGAACTCTGACACAGGTGCTGCATGGCTGTCGTCAGCTCGTG
+
CCCCCGGGGGGGGGGGGGGGGGGGGGGGGGGGGGGGGGGGGGGGGGGGGGGGGGGGGFGGGGGGGFGGGGGGGGGGGGGGGGGGGDGGGGGGGGGGGGGGGGGGGGGGGGGGGGGGGGGGGGGGGGGGGGGGGGGGGGGGGGGGGGGGGGGGGGGGGEDGGDGGGGGGGF@GGGGFGGFCGCCFGGGGGGGGGGGGGGG>EGGGGGGGGFFGGGGGGGGGFGGGCFGGGGGGGGGGDGGG:8@:FGGGGGGGFFGGGGCGG>EGDFFGCF9<CGGGFFFCCCFGGF?88CFCFCGDGFC77
@M01751:259:000000000-C669V:1:1101:11141:13834 1:N:0:AGAGTC
CTACGGAAACCGGATTAGATACCCTGGTAGTCCACGCCGTAAACGATGTCGACTTGGAGGTTGTTCCCTTGAGGAGTGGCTTCCGGAGCTAACGCGTTAAGTCGACCGCCTGGGGAGTACGGCCGCAAGGTTAAAACTCAAATGAATTGACGGGGGCCCGCACAAGCGGTGGAGCATGTGGTTTAATTCGATGCAACGCGAAGAACCTTACCAGCCCTTGACATGTCCGGCTAACCAGAGAGATCTGGGGTTCCCTTCGGGGACCGGAACACAGGTGCTGCATGGCTTTCGTCAGTTCGTG
+
CCCCCGGGGGGGDGGGGGGGGGGGGGGGGGGGGGGGGGGGGGGGGGGGGGGGGGGGGFCGGGFGGGGGGEDGGGGGGGGGGGGGGGGFGGGAGDGG>CEGGGGGDGGGGGGGGGGGGGGFGGGGGGGGGG>FGGGGGGGGGGGGGGGGCGCEGGGGGGGDG@FGFGGDE<<F@FFEGGGGGGGGGGGGGG@:CEGGGGGGEGEGGGGGG:FGGGFGGFFGCFCF@FC@5EGGCFGF+1;@@/*+<@CC*::CFGGGC;*;C>:CE*:::EGG5;C92<C+<CA9CF8*<9CFGG5++<7C*
@M01751:259:000000000-C669V:1:1101:12217:14120 1:N:0:AGAGTC
CTACGGAAACAGGATTAGATACCCTGGTAGTCCACGCCGTAAACGATGAATGCTAGCTGTTGGGGTGCTTGCACCTCAGTAGCGCAGCTAACGCTTTAAGCATTCCGCCTGGGGAGTACGGTCGCAAGATTAAAACTCAAAGGAATTGACGGGGACCCGCACAAGCGGTGGATGATGTGGTTTAATTCGATGCAACGCGAAAAACCTTACCCACCTTTGACATGGCAGGAAGTTTCCAGAGATGGATTCGTGCTCGAAAGAGAACCTGCACACAGGTGCTGCATGGCTGTCGTCAGCTCGT
+
CCCCCGGGGGGGGGGGGGGGGGGGGGGGGGGGGGGGGGGGGGGGGGGGGGGGGGGGGGGGGGGGGGGGGGGGGGGGGGGGGGGGGGGGGGGGGGGGGGGGGGGGGGGGGGGGGGGGGGGGGGGGGGGGGGGFFGGGGGGGGGGGGGGGGGGGGGGGGGGECFGGGGGGGGGGFGGGGGGGGGGGGGGGGGGGGGGGGGGGGGGGGGGGGGGGGGGGGGGGGGGCGGGGGGGGFGGGGFGFGGGGGGGGGGGGGGGGGGGGGC6FGFGGFFFCFEEFGGGFCFGGGGGGGGGGGGGGG?FG/
@M01751:259:000000000-C669V:1:1101:24020:14319 1:N:0:AGAGTC
CTACGGAAACAGGATTAGATACCCTGGTAGTTCACGCCGTAAACGATGAATGCCAGCTGTTGGGGTGCTTGCACCGCAGTAGCGCAGCTAACGCTTTGAGCATTCCGCCTGGGGAGTACGGTCGCAAGATTAAAACTCAAATGAATTGAAGGGGGCCTGCACAAGCGGTGGAGCATGCGGATTAATTCGATGCAACGCGAAGAACCTTACCAAGGCTTGACATATACGAGAACGGGCCAGAAATGGTCAACTCCTTGGACACTAGTAAACAGGTGGTGCATGGTTGTCGTCAGCTCGTGTC
+
CCCCCGGGGGGGG@<FGGGGGACFGGGGGGGCFEFEFCGFFDGGGGGGGGGGGGGGGGGGGGGGG7CFFGGGGGGGGGGGGGGGGGGGGGGGEDCCFEFGGGGGGGGDGGGGGGGGGFFFGGGGGECFGGGGGGGGFGGGGGFGFGGGE,BDCGGFDGFGGGGGGGEE3<CEGAFGGGGC@BCE9FGGGCFGGCFFEGGDFGDGGGGGGGC@FECGGGGGGGGGGF7FCGGGGGGDCEEGGCF?CCFC7C7<E+<9+<EFF800<CGGGFGFG:8E*5+<CFGGF>C<C;CGGGGCEE<10
@M01751:259:000000000-C669V:1:1101:13576:14336 1:N:0:AGAGTC
CTACGGAAACCGGATTAGATACCCTGGTAGTCCACGCCGTAAACGATGTCGACTTGGAGGTTGTTCCCTTGAGGAGTGGCTCCCGGAGCTAACGCGTTAAGTCGACCGCCTGGGGAGTACGGCCGCAAGGTTAAAACTCAAATGAATTGACGGGGGCCCGCACAAGCGGTGGAGCATGTGGTTTAATTCGATGCAACGCGAAGAACCTTACCTACTCTTGACATCCACGGAATTTGGCAGAGATGCCTTAGTGCCTTCGGGAACCGTGAGACAGGTGCTGCATGGCTGTCGTCAGCTCGTG
+
CCCCCGGGGGGGGGGGGGGGGGFGGGGGGGGGGFGGGGGGGGGGGGGGGGGGGGGGGGGGGGGGGGGGGGGGGGGGGGGGGGGGGGGGGGGGGGGGGGGGGGGGGGGGGGGGGGGGGGGGGGGGGGGGGGGGGGGGGGGGGGGGGGGGGGGGGGGGGEGGGGGGGGGGGGGGGGGGGGGGGGGGGGGGGGGGGGGGGGGGGGGGGCGGGGGGGGGGGGGGGGGGGGGGGGGGGGGGGGGDGGGGGGGGGGGGGCFGGGFEEGGGGGG=CECGGGFGGGGGGGGGGGGGGGDEEFEGGGGG*
@M01751:259:000000000-C669V:1:1101:22145:14634 1:N:0:AGAGTC
CTACGGAAACAGGATTAGATACCCTGGTAGTCCACGCCGTAAACGATGTCAACTAGCCGTTGGGATCCTTGAGATCTTAGTGGCGCAGCTAACGCATTAAGTTGACCGCCTGGGGAGTACGGCCGCAAGGTTAAAACTCAAATGAATTGACGGGGGCCCGCACAAGCGGTGGAGCATGTGGTTTAATTCGAAGCAACGCGAAGAACCTTACCTGGCCTTGACATGCTGAGAACTTTCCAGAGATGGATTGGTGCCTTCGGGAACTCAGACACAGGTGCTGCATGGCTGTCGTCAGCTCGTG
+
CCCCCGGGGGGGGGGGGGGGGGGGGGGGGGGGGGGGGGGGGGGGGGGGGGGGGGGGGGGGGGGGGGGGGGGGGFGGGGGGGGGGGGGGGGGGGGGGGGGGGGGGGGGGGGGGGGGGGGGGGGGGGGGGGGGGGGGGGGGGGGGGGGGGGGFGGGEDGFGGGGGGGGGGGCFGGGGGFGGGGGGFGEGGGGG7FGGGGGGGGGGGGGGGGGFEGGFGGGGGGGGGC?FECGFFFGGGGGGF?FGGGGGGFCGGFCFFCFFGECEGGGGGGGGGGGGGGGGGGGGGFFFGGGDC=FGG?ED<5
@M01751:259:000000000-C669V:1:1101:14426:14704 1:N:0:AGAGTC
CTACGGAAACCGGATTAGATACCCTGGTAGTCCACGCCGTAAACGATGTCGACTTGGAGGCTGTTCCCCTGAGGAGTGGCTTCCGGAGCTAACGCGTTAAGTCGACCGCCTGGGGAGTACGGCCGCAAGGTTAAAACTCAAATGAATTGACGGGGGCCCGCACAAGCGGTGGAGCATGTGGTTTAATTCGATGCAACGCGAAGAACCTTACCTGGCCTTGACATCCAGAGAACTTAGCAGAGATGCTTCGGTGCCTTCGGGAACTCTGAGACAGGTGCTGCATGGCTGTCGTCAGCTCGTG
+
CCCCCGGGGGGGGGGGGGGGGGGGGGGGGGGGGGGGGGGGGGGGGGGGFFGGGGGGGGGGGGGGGGGGGGGGGGGGGGGGCGGGFGGGGGGGGGGGGGGGGGGGGGGGGGGGGGGGGGGGGGGGGGGCFGGGGGGGGGGGGGGGGFGGGGGGGFGGGGGGGGGGGFFGE<FCFGGGGGGGGFGGGGGGGGGGFGGDEEGGDGGGGGGGFGGGGGGGGGFEFGGGGGGGGGGG+<FFF?FGGGGGGGGGCCEC8:89EFGGGGCFGFGG?+2CFCFEGGGGGGGGGFCEFFFG:5EC7<D9/
@M01751:259:000000000-C669V:1:1101:18386:14799 1:N:0:AGAGTC
TCGAAGAACGTCATCCCCACCTTCCTCCAGTTTATCACTGGCAGTCTCCTTTGAGTTCCCGGCCGAACCGCTGGCAACAAAGGATAAGGGTTGCGCTCGTTGCGGGACTTAACCCAACATTTCACAACACGAGCTGACGACAGCCATGCAGCACCTGTCTCAGAGTTCCCGAAGGCACCAAAGCATCTCTGCTAAGTTCTCTGGATGTCAAGAGTAGGTAAGGTTCTTCGCGTTGCATCGAATTAAACCACATGCTCCACCGCTTGTCCGGGCCCCCGTCAATTCATTTGAGTTTTAACCT
+
CCCCCGGGGGGGGGGGGGGGGGGGGGGGGGGGGGGGGGGGGGGGGGFGGGGGGGGGGGGGGGGGGGGGGGGGGGGGGGGGGGGGGGGGGGGGGGGGGGGGFGGGGGGGGGGGGGGGGGGFGGGGGGGGGGGGGGGGGGGGGGGGGGGGGGGGGGGGGGGGGGGGGGGGGGGGGFGGGGGGGGFGGGG;FGGGGGGGGGGGGGGFGGGGGGGGGGGGGGGGGGGEFGGGGGGGGGEEGGGGGGGGFGGGGGGGGGGEFFDGGGGGGGG+CCECC:CGGGGGGGGGGCGGGCFGGGGGFFFGF
@M01751:259:000000000-C669V:1:1101:28336:14938 1:N:0:AGAGTC
CTACGGAAACAGGATTAGATACCCTGGTAGTCCACGCCCTAAACGATGTCTACTAGTTGTCGGGTTTTAATTAACTTGGTAACGCAGCTAACGCGTGAAGTAGACCGCCTGGGGAGTACGGTCGCAAGATTAAAACTCAAAGGAATTGACGGGGACCCGCCCAAGCGGTGGATGATGTGGATTAATTCGATGCAACGCGAAAAACCTTACCTACCCTTGACATGTACGGAAAGCCGAAGAGATTTGGCTGTGCTCGACAGAGAACCGTAAAACAGGTGCTGCATGGCTGTCGTAAGACCGG
+
CCCCCGGBFGGGCGGGGGGGGGDGGDGGGCEDFDEEGGGGGFFGCGGGGGGFGGGGFGGGGGGGDF7FF,@FCEFFAFGGGGGGGGGGEFGGGE@FGEGGEFCFGG7F:+B@@EGGEFFE@FEG:BCG=CAFFFGGFGGGGG@CFFFF,DFFGGDDC@CE7F:7,DFGF7FBCEFCC;FFGGGGD;@9CFGFGA?<1<7F*11FCF7F<:FFFFFGG@CFEG9BA9CF>CEGFF>8C:C58;<CFC+:ECF6+<9:CCCEG6@FF=5;;8@+<C@C++<0C?AEG85*2C+*:***++*))
@M01751:259:000000000-C669V:1:1101:16561:15002 1:N:0:AGAGTC
TCGAAGAACGTCATCCCCACCTTCCTCCGAGTTGACCCCGGCAGTATCCCATGAGTTCCCACCATTACGTGCTGGCAACATAGAACGAGGGTTGCGCTCGTTGCGGGACTTAACCCAACATCTCACGACACGAGCTGACGACAACCATGCACCACCTGTTCACCAGTGTCCAAAGAGTCCCGTATTTCTACGGTGTTCTGGTGTATGTCAAGCCTTGGTAAGGTTCTTCGCGTTGCATCGAATTAATCCGCATGCTCCGCCGCTTGTGCGGGTCCCCGTCAATTCCTTTGAGTTTTAGCCT
+
CCCCCGGGGGGGGGGGGGGGGFFGGGGGGGGGGGGGGGGGGGGEGGFGGGGGGGGGGGGGFGGGGGGGGGFGGGGGGGGGGGGGGGGEGGFGGDFGGGGGGGGGGGGFGGGGFEFGGGGGFG?BFEGDGGGGGEFGGGGGGGGGGGGGFGGGGGFGGGGGGGGGGGGGGCFFG@FG7F:FGDFCFGGGGGGF*,<FFGGGCFFFFFGGGGGGGFGCGCFGGGDFF,BB?CEGGGDCGF<C6ECFGEFGGEGGGDDCC@CEEDCGG@C?FE5C?/CC5=EG5EGFGGGGGG+*CFGFE6:77
@M01751:259:000000000-C669V:1:1101:6495:15039 1:N:0:AGAGTC
CTACGGAAACCGGATTAGATACCCTGGTAGTCCACGCCGTAAACGATGTCGACTTGGAGGTTGTTCCCTTGAGGAGTGGCTTCCGGAGCTAACGCGTTAAGTCGACCGCCTGGGGAGTACGGCCGCAAGGTTAAAACTCAAATGAATTGACGGGGGCCCGCACAAGCGGTGGAGCATGTGGTTTAATTCGATGCAACGCGAAGAACCTTACCTACTCTTGACATCCACGGAATTTGGCAGAGATGCCTTAGTGCCTTCGGGAACCGTGAGACAGGTGCTGCATGGCTGTCGTCAGCTCGTG
+
CCCCCGGGGGGGGGEGGGGGGGGGGGGGFFGGGGGGGGGGGGGGGGGGGGGGGGGGGGGGGGGGGGGGGGGDEFGGGGGGFGGFGGDGFGGGGGGGGGGGFFCCGGGGGGGGGGGGG@FFDEGGDEGDGGGG99FFGGGG8DGGGGGFFACFEGGDFGCCGGGGG7BFG*<FFFGGGGF@E:C:F:CFFGF9FGFFFGGGEGGGGGFGGGGGG7FFFGGCFGFGFGFGGEE5CFGGGG?EECFFGGCGFG+<FGGFFGGDDG88CEG8=5<CCCCG6?<FGGGF8CGGF:8FGGDECFD9*
@M01751:259:000000000-C669V:1:1101:6326:15061 1:N:0:AGAGTC
CTACGGAAACAGGATTAGATACCCTGGTAGTCCACGCCGTAAACGATGTCGACTTGGAGGTTGTTCCCTTGAGGAGTGGCTTCCGGAGCTAACGCGTTAAGTCGACCGCCTGGGGAGTACGGCCGCAAGGTTAAAACTCAAATGAATTGACGGGGGCCCGCACAAGCGGTGGAGCATGTGGTTTAATTCGATGCAACGCGAAGAACCTTACCTACTCTTGACATCCACGGAATTCGGCAGAGATGCCTTAGTGCCTTCGGGAACCGTGAGACAGGTGCTGCATGGCTGTCGTCAGCTCGTG
+
CCCCCGGFGGGGCGGGGGGGGGFGFGGGGGGGGGGGGGGGDGGGGGGGGGDFGECGFGDGEFFGGGGGFFG9EGGGGGGGGG8FFFGGGG9EGGFG=FGGGF9BCGGGGGGGGGGCFEEGGGCFFEDGGFFFGGGGGGDFGGGGGGG9FGFGEGDGGGG@CEGDEED:<FCC<7A<FGCCGFGGFGCFCFGAFEF:<1?EEEG>C:CGGGGCFFG9EE?<F?FFGG6<CEGG>6CEFDGGFGGD@FGCFEFGGG?FFGC?5CEGF:CFF=EFCC/++<:FGG7+2A85;<*;**2+:?CD5
@M01751:259:000000000-C669V:1:1101:15015:15102 1:N:0:AGAGTC
CTACGGAAACAGGATTAGATACCCTGGTAGTCCACGCCGTAAACGATGTCGACTTGGAGGTTGTTCCCTTGAGGAGTGGCTTCCGGAGCTAACGCGTTAAGTCGACCGCCTGGGGAGTACGGCCGCAAGGTTAAAACTCAAATGAATTGACGGGGGCCCGCACAAGCGGCGGAGCATGCGGATTAATTCGATGCAACGCGAAGAACCTTACCAAGGCTTGACATGGCATGTTACCTCGAGAGATCGGGGATCCTCTTCGGCGGCGTGCACACAGGTGATGCCTGGCTTTCGTCAGCCCGTG
+
CCCCCGGGGGGFGGGGGGGGGGFFGGFGGGGFDFFGGGGGGGGGDE@@ECEFGGDFDFGGGGFFGGGGGGGGGGFGGGGGFFFGGGGFGGGFFGGGGEEGFFGGEGGGGGCDEFGGGGFFEGGECFGGDGCDGGGGGGCFGGGGFGCCFGGGE7EFC@FGD>FFGD7<:CCEEGG8<@C>C*?EGFGGC>C7ACFGGGGEEE5?C>F>CCCGGGGGGGG*2:7E:FG?9EFEC7<CCE>5A:C99CEC8:C=E++<0@FG*?ECC:*1*02AC*;:++0+3+<C5;*1+0*/A*:0**1)*
@M01751:259:000000000-C669V:1:1101:8261:15128 1:N:0:AGAGTC
TCGAAGAACGTCATCCCCACCTTCCTCCGGTTTATCACCGGCAGTCTCCTTTGAGTTCCCGACCGAATCGCTGGCAACAAAGGATAAGGGTTGCGCTCGTTGCGGGACTTAACCCAACATTTCACAACACGAGCTGACGACAGCCATGCAGCACCTGTCTCACGGTTCCCGAAGGCACTAAGGCATCTCTGCCGAATTCCGTGGATGTCAAGAGTAGGTAAGGTTCTTCGCGTTGCATCGAATTAAACCACATGCTCCACCGCTTGTGCGGGCCCCCGTCAATTCATTTGAGTTTTAACCT
+
CCCCCGGGGGGGGGGGGGGGGGGGGGGGGGGGGGFFGGGGGGGGGGGGGGGGGGGGGGGGGGFGGCCCFGGGEGGGGFGGFGGGGGGGGGGGGGFGCFGGGFGGGGGGGGGGGGGGGGGGFFGGGGGGGGGGGGGFGGGGGEGGGGG8FGFGGGGGGGGGGGGGGGGDGGGGGGGGGGFFGGCFGGGDGGFGGGGGGGGFC<CFGGCGFGGGGGGGGGGGGGGGGGGGGGGGGGEGGGGEGGGGGGGGGGGGGGC7EGGGGECEGFG6<8CDGGGGGD*;1CCEC@EGG++;CCGGGGGF>
@M01751:259:000000000-C669V:1:1101:18088:15129 1:N:0:AGAGTC
TCGAAGAACGTCATCCCCACCTTCCTCCGGTTTATCACCGGCAGTCTCCTTTGAGTTCCCGACCGAATCGCTGGCAACAAAGGATAAGGGTTGCGCTCGTTGCGGGACTTAACCCAACATTTCACAACACGAGCTGACGACAGCCATGCAGCACCTGTCTCAGCGTTCCCGAAGGCACCAAAGCATCTCTGCCGAATTCCGTGGATGTCAAGAGTAGGTAAGGTTCTTCGCGTTGCATCGAATTAAACCACATGCTCCACCGCTTGTGCGGGCCCCCGTCAATTCATTTGAGTTTTAACCT
+
CCCCCGGGGGGGGGGGGGGGGGGGGGGGGGGGGGGGGGGGGGGGGGGGGGGGGGGGGGGGGGGGGF@FGGGGGGGGGGGGGGGGGGGFFCCFGGGGCGGGGGGGGGGGGGGGGGGGGGGGGGGGGGGGGGGGGGGGGGGGGGGGGGGGGFFGGGGGGGGGGGGGGGDGGGEGGGDGGFGGGGGGGGG,?FEGGGGGGDGGGGCFGFGGDGGGGGGGGGFGGGDGFGGGFGGGGGGGGG<CFGGGGGGGGGGGG?@CCEDGG>EGGGG?@ECEEEG=EGEG*:?7:+CFGGF=EEGFGFGFF
@M01751:259:000000000-C669V:1:1101:24705:15288 1:N:0:AGAGTC
TCGAAGAACGTCATCCCCACCTTCCTCCGGTTTATCACCGGCAGTCTCCTTTGAGTTCCCGACCGAATCGCTGGCAACAAAGGATAAGGGTTGCGCTCGTTGCGGGACTTAACCCAACATTTCACAACACGAGCTGACGACAGCCATGCAGCACCTGTCTCACGGTTCCCGAAGGCACTAAGGCATCCCTGCCGACTTCCGTGGATGTCAAGAGTAGGTAAGGTTCTTCGCGTTGCATCGAATTAAACCACATGCTCCACCGCTTGTGCGGGCCCCCGTCAATTCATTTGAGTTTTAACCT
+
CCCCCEGGFDGGGGGGEFFGGGGGGGGGGGGGGGFFGG?ECEGEGFE<FFGFGF<FFGGFFGGGG@88B8FDE@FGGF@EG?FGGGGGGFD8FFECE+:FFECE@FGGGGFGGGGGGGGGFFGA?<FGGGG:FGEFFGDGGGBF@FG8FEAC<CFFFGGFF,@:@>CCCFGG*C@FFFFFA7F7,<A,3@CFFFF*CFGGC:*=7FBFF9FFFFFFGFGGGG60<@FG78ECGG*8970;8CFG7@F+8E58++++3<CE**:CE8C2<8**1*2>C5C5C5E++<:FC+3*<CCF7+*2:
@M01751:259:000000000-C669V:1:1101:26242:15469 1:N:0:AGAGTC
TCGAAGAACGTCATCCCCACCTTCCTCCGGTTTGTCACCGGCAGTCTCCTTAGAGTGCCCACCATAACGTGCTGGTAACTAAGGACAAGGGTTGCGCTCGTTACGGGACTTAACCCAACATCTCACGACACGAGCTGACGACAGCCATGCAGCACCTGTGTCAGAGTTCCCGAAGGCACCAATCCATCTCTGGAAAGTTCTCTGCATGTCAAGGCCTGGTAAGGTTCTTCGCGTTGCTTCGAATTAAACCACATGCTCCACCGCTTGTGCGGGCCCCCGTCAATTCATTTGAGTTTTAACC
+
CCCCCGGGG7CFGGGGGGGEEFGGFGGGGGGGGGG<FGGGGECBFAFFGGGGGFFGFGGF8FGGGGGGGECGGGGFGGGGGGGGFGGGGGGGGDFGGDFGGGGGDGCCFGGGGGEFGGGGGGD<FFGGG@FGEDFCFF87:FGGGFGGGGGGGGGGGGE<=A9FGFGGGFGG7C:*FB:FFF,:DFGGFGC@FGFAAF9@FGGFGG,C>BFF92B<:@FG?FGG<FCFFE7CFEGG7C9FE7<B:CC9@EFFF692@C8+;CEGG=FG?95?/CECGE*;=EGFFC99CFC+7<<<?CFFF
@M01751:259:000000000-C669V:1:1101:9773:15560 1:N:0:AGAGTC
CTACGGAAACCGGATTAGATACCCTGGTAGTCCACGCCGTAAACGATGTCGACTTGGAGGCTGTTCCCCTGAGGAGTGGCTTCCGGAGCTAACGCGTTAAGTCGACCGCCTGGGGAGTACGGCCGCAAGGTTAAAAATCAAATGAATTGACGGGGGCCCGCACAAGCGGTGGAGCATGTGGTTTAATTCGATGCAACGCGAAGAACCTTACCTACTCGTGACATCCACGGAATTCGGCAGAGATGACTTAGTGCCTTCGGGAACCGTGAGACCGGTGCTGCATGGCTTCCGTCAGCTCGTG
+
CCCCCGGDEEFCCCFFF-<CEF@FFGFFCFE<6F,B6,@@CEFGDGFFFFFFG7CA<FCCCF8CECFCFEFGGF8@@@@@F,CFF>B+C@?FG@@:+CFFB<@?B4++@=CB<DF>7BE<>CF++>CFB<,33>FG,,:=C,<,,,:@<,,<>:F7FCBB7*CCGGGGG:<7CFE@FC9<?F7CC9C:,*7F@*CEC>>CGEGGGF5A+<<++<+<F*;8EFGGC*<C5C?ECEF8@>5CFGC<@+:<@?C0<C+C7+:*C88@8C=*;5A6=C:***3<FFCGFEF**+;C:*:+<CD>9
@M01751:259:000000000-C669V:1:1101:2359:15613 1:N:0:AGAGTC
TCGAAGAACGTCATCCCCACCTTCCTCCGGTTTATCACCGGCAGTCTCCTTTGAGTTCCCGACCGAATCGCTGGCAACAAAGGATAAGGGTTGCGCTCGTTGCGGGACTTAACCCAACATTTCACAACACGAGCTGACGACAGCCATGCAGCACCTGTCTCACGGTTCCCGAAGGCACTAAGGCATCTCTGCCGAATTCCGTGGATGTCAAGAGTAGGTAAGGTTCTTCGCGTTGCATCGAATTAAACCACATGCTCCACCGCTTGTGCGGGCCCCCGTCAACTCATTTGAGTTTTAACCT
+
CCCCCGGGGDGGGGGGFGGGGFGGGDFGGGGGDGGGGGGGGGGDGGGGGGGACCFFGDGGDECFG888BFDGGGGGGGGGGG8FFFFEGGCFEGEGGGEFD,=EFGGGGGGGGGGGGGFD<CFFGGGGGGGGGGEFGGEGGGGGGGF8BF<DGG>>>DGGGGGGGF7FFEGEGG>FGGGFFAA::C7FDFGGFGGGFF9?FE:7<,?FFGGGGF:CFCFFFGG@7A9@CCEEG5*2<@ECFGCFF<EF*:;C89C?ECFFGGG*:;CGG5C*:C==CE:C5E++3<FG?A9@<CGGC?7D*
@M01751:259:000000000-C669V:1:1101:25618:15765 1:N:0:AGAGTC
TCGAAGAACGTCATCCCCACCTTCCTCCGGTTTGTCACCGGCAGTCTCCTTAGAGTGCCCACCCTAACGTGCTGGTAACTAAGGACAAGGGTTGCGCTCGTTACGGGTCTTAACCCAACATCTCACGACACGAGCTGACGACAGCCATGCAGCACCTGTGTCAGAGTTCCCGAAGGCACCGATCCATCTCTGGAAAGTTCTCTGCATGTCAAGGCCTGGTAAGGTTCTTCGCGTTGCTTCGAATTAAACCACATGCTCCACCGCTTGTTCATGCACCCGTCAATTCCTTTGAGTTTTAACC
+
CCCCCGGGGCFGGGGCFGGGGGGGFGGGGGECCFFFGG9C@FGGGCDECECE<CEFFGEFF>C,CCFFGFGGGGGGGGGGFGGFGFDFCDEFGGGDCEGECFGGDF:+@FFGFF98CFC7=F<?FE@CFCFCCECF<,8+=:FCF7<B<BFFG?FFF8@8D,@9FFGEGADEG7>FA,@F@F:>F9FF,?,<CF7,,?@FGGFGGGGCFCFFF,=F7F7:9CBFFC+?CEFG7F7*8<:+*12:;CGG?***1<6C+<E88E8CEGGGE?C+99+3A5*8CG=FF:99<A905CFFE7CFG
@M01751:259:000000000-C669V:1:1101:17841:15799 1:N:0:AGAGTC
TCGAAGAACGTCATCCCCACCTTCCTCCGGTTTATCACCGGCAGTCTCCTTTGAGTTCCCGGCATCACCCGCTGGCAACAAAGGATAAGGGTTGCGCTCGTTGCGGGACTTAACCCAACATTTCACAACACGAGCTGACGACAGCCATGCAGCACCTGTCTCAGAGTTCCCGAAGGCACCGAAGCATCTCTGCTAAGTTCTCTGGATGTCAAGGCCAGGTAAGGTTCTTCGCGTTGCATCGAATTAAACCACATGCTCCACCGCTTGTGCGGGCCCCCGTCAATTCATTTGAGTTTTAACC
+
CCCCCGGGGGCGGGGFGGGGGGGGGGGGGGGGGGGGGGGGGGGGGGFGGGGGGGGGGGGGGGGGGGGGGGGGGGGGGGGGGGGGGGGGGGGGGGGGGGGGGGDGGGGEGGGGGGGFFGGGGGGGFGGGGFGEGGGDFGGGGG7:@FCEFGGGGGGGGFGGGGGGGGGGGGGGGGGGGGGGGCECFCFG;CF?DFFG:CFGGGGGGGGFGFFGFFGGGGGGDGGCFGGGGGCG>EGGGGGGDFGCFFGGGGFC889C7<EEGGGG=E8C+:8=DCGEEEGGEC5CFGG?CC+<::CGCF67:
@M01751:259:000000000-C669V:1:1101:17020:15871 1:N:0:AGAGTC
CTACGGAAACAGGATTAGATACCCTGGTAGTCCACGCCGTAAACGATGTCGACTTGGAGGCTGTTCCCCTGAGGAGTGGCTTCCGGAGCTAACGCGTTAAGTCGACCGCCTGGGGAGTACGGCCGCAAGGTTAAAACTCAAATGAATTGACGGGGGCCCGCACAAGCGGTGGAGCATGTGGTTTAATTCGATGCAACGCGAAGAACCTTACCTGGCCTTGACATCCAGAGAACTTAGCAGAGATGCTTTGGTGCCTTCGGGAACTCTGAGACAGGTGCTGCATGGCTGTCGTCAGCTCGTG
+
CCCCCGGGGGGGFC<EGGGGGGGGGGGGAFGFFEGGGGGGGGGGGGGFGGGGGGFDDGGCFGGGGEFGGGCFGCFGGFD:6EFGGEGDGGGGGGGGGGGFGGGGGGGGGGGGCEE:CFGGG+6CC@:FCCFGCFGGGFFCFDF>EFGCFFFGDGDECFG7FGGGGGGGE<FGGGGCEFGGG@F7F:CGCCG9FC2CFGGDECEEFC>8EFFGGCFGGGGC+CFGGGGC78:<FCFFCG+:88CFC799<<8@CC?CFFCDEED5<CCF++<AFCCG8CFFFFFFD:CC@ECFEF=C9EG35
@M01751:259:000000000-C669V:1:1101:7138:15938 1:N:0:AGAGTC
CTACGGAAACAGGATTAGATACCCTGGTAGTCCACGCCGTAAACGATGTCGACTTGGAGGTTGTTCCCTTGAGGAGTGGCTTCCGGAGCTAACGCGTTAAGTCGACCGCCTGGGGAGTACGGCCGCAAGGTTAAAACTCAAATGAATTGACGGGGGCCCGCACAAGCGGTGGAGCATGTGGTTTAATTCGATGCAACGCGAAGAACCTTACCTACTCTTGACATCCACGGAATTCGGCAGAGATGCCTTAGTGCCTTCGGGAACCGTGAGACAGGTGCTGCATGGCTGTCGTCAGCTCGTG
+
CCCCCGGGGGGGGGGGGGGGGGGGGGGGGGGGGGGGGGGGGGGGGGGGGGGGGGGGGFGGGGGGGGGGGGGGGGGGGGGGGGGGGGGGGGGEGGGGGGGGGFGGGGGGGGGGGGGGGGGGGGGGGGGGGGFGGGGGGGGGGGGGGGGGCFGGGGGGGGGGGFEGGDGGG@FGGGGFFGGGGGGGGFGGGGGGGEGGGGGGGGGGGGGGGFGGGGFGGGG7CGGGGGGFGDGGGGGGGGGGDFFGGGGGFGFGCFGGGGGGGDGGGGGGGGGGFGGGGGGGGGGGGGGGGGGGGGGGFFDGC
@M01751:259:000000000-C669V:1:1101:22290:15942 1:N:0:AGAGTC
TCGAAGAACGTCATCCCCACCTTCCTCCGGTTTGTCACCGGCAGTCTCCTTAGAGTGCCCACCATAATGTGCTGGTAACTAAGGACAAGGGTTGCGCTCGTTACGGGACTTAACCCAACATCTCACGACACGAGCTGACGACAGCCATGCAGCACCTGTGTCTGAGTTCCCGAAGGCACCAATCCATCTCTGGAAAGTTCTCAGCATGTCAAGGCCAGGTAAGGTTCTTCGCGTTGCTTCGAATTAAACCACATGCTCCACCGCTTGTGCGGGCCCCCGTCAATTCATTTGAGTTTTAACC
+
CCCCCGGGGGGGGGGGGGGGGGGGGGGGGGGGGGGGGGGGGGGGGGGGGGGGGGGGGGGGGGGGGGGGGGGGGGGGFFFFGG8FFGGGGGGGGGGGGGGGGGGGGGGGGGGGGGGGGGGGFGFGGGGGGGGGGGGGGGGGGGGGGGGGGGGGGFFGGGGGFFFGGGGGGFGGGGGGGGGGGGGGGCGGGGGGGGGGGGFDFGGGGGGGGGGGFGGGGF7FC9FFFFCCG9;CEFF@EFGGGGGGGGGGGFGGECFG?FGGGGGGEGGGCFGG5*:CEEGCGGGFC@GGGGFGFFGFGGFGC
@M01751:259:000000000-C669V:1:1101:21552:16064 1:N:0:AGAGTC
TCGAAGAACGTCATCCCCACCTTCCTCCAGTTTATCACTGGCAGTCTCCTTTGAGTTCCCGGCCGAACCGCTGGCAACAAAGGATAAGGGTTGCGCTCGTTGCGGGACTTAACCCAACATTTCACAACACGAGCTGACGACAGCCATGCAGCACCTGTCTCAGAGTTCCCGAAGGCACCAAAGCATCTCTGCTAAGTTCTCTGGATGTCAAGAGTAGGTAAGGTTCTTCGCGTTGCATCGAATTAAACCACATGCTCCACCGCTTGTGCGGGCCCCCGTCAATTCATTTGAGTTTTAACCT
+
CCCCCGGGGGGGGGGGGGGGGGGGGGGGGGGGGGGGGGGGGGGGGGGGGGGGGGGGGGGGGGGGGGGGGGGGE@EGGGGFGGGGGGGGFFGGGGEGGGGGGGGGGGGGGGGGGGGGGGGGGGGGGGGGGGGGGGGGGGGGG7FGEGGC?BFGGGGGGGGGGGFGFFAF,>FFEGGGGGGGGGGGGGGGGGGGGGFGGGGGGGFGFGGGGGGGGGFGFFGGGGCE9FCCEGGEGCCEGFGGFGGFF?FGGGGGC68++<E8CCEGE8*+:EGD58ECE=CEECCF79FF?++*3CEFC+:7*
@M01751:259:000000000-C669V:1:1101:22326:16077 1:N:0:AGAGTC
TCGAAGAACGTCATCCCCACCTTCCTCCGGTTTGTCACCGGCAGTCTCATTAGAGTGCTCAACTAAATGTAGCAACTAATGACAAGGGTTGCGCTCGTTGCGGGACTTAACCCAACATCTCACGACACGAGCTGACGACAGCCATGCAGCACCTGTGTTACGGTTCTCTTTCGAGCACAGCCAAATCTCTTCGGCTTTCCGTACATGTCAAGGGTAGGTAAGGTTTTTCGCGTTGCATCGAATTAATCCACATCATCCACCGCTTGTGCGGGTCCCCGTCAATTCCTTTGAGTTTTAATCT
+
CCCCCGGGGGGGGGGGGGGGGGGGGGGGGGGGGGGGGGGGGGGGGGFGGGGGGGGGGGGGGGGGGGEGGGGGGCFGGGGGGGGGGGGGGGGGGGGGGGGGGGGGDGGGGGGGGGGGG8E?FFGGGGGGDGGGGGGGGGGGGGGGFFGGGGGGGGGGGGGGGGGGEGGGGGGGGGGGGGGGGGGGGGGGGGGGGGGGGGGGGGGGDGGGGGGGGGCEGGFGGGGFGGGG@CEGGGGGGGGGGGGFGGGGGGGGGGGGGFGGGGEGGFGFG=CCEGGGGDEEGGGGGGGGGC<@CFGGGCCFG
@M01751:259:000000000-C669V:1:1101:25596:16166 1:N:0:AGAGTC
TCGAAGAACGTCATCCCCACCTTCCTCCGGTTTGTCACCGGCAGTCTCATTAGAGTGCTCAACTAAATGTAGCAACTAATGACAAGGGTTGCGCTCGTTGCGGGACTTAACCCAACATCTCACGACACGAGCTGACGACAGCCATGCAGCACCTGTGTTACGGTTCTCTTTCGAGCACAGCCAAATCTCTTCGGCTTTCCGTACATGTCAAGGGTAGGTAAGGTTTTTCGCGTTGCATCGAATTAATCCACATCATCCACCGCTTGTGCGGGTCCCCGTCAATTCCTTTGAGTTTTAATCT
+
CCCCCGGGGGGGGGGGGGGGGGGGGGGGGGGGGGGGGGGGGGGGGGFGGGGGGGGGGGGGGGGGGGGGGGGGGGGGGGGGGGGGGGGGGGGGGGGGGGGGGGGGGGGGGGGGGGGGGGGFGFFFGGGGDGGGGGGGGGGGGGGGGGGGGGGGGGGGGGGGGGGGGGGGGGGGGGGD7FGGGGGGGGGFGFGGGGGGGGGGGGFGGGFGGGGGGGFCFGFGGGDFGGGGGGGDGGGG6FGGGGGGGGGGGGGGGFFGFGGFGEEGG5C+<EC=EECECEE55CGFG?FFG<9EGF?FCCDGG
@M01751:259:000000000-C669V:1:1101:21007:16197 1:N:0:AGAGTC
CTACGGAAACAGGATTAGATACCCTGGTAGTCCACGCCGTAAACGATGTCGACTTGGAGGTTGTTCCCTTGAGGAGTGGCTTCCGGAGCTAACGCGTTAAGTCGACCGCCTGGGGAGTACGGCCGCAAGGTTAAAACTCAAATGAATTGACGGGGGCCCGCACAAGCGGTGGAGCATGTGGTTTAATTCGATGCAACGCGAAGAACCTTACCTGGCCTTGACATCCAGAGAACTTAGCAGAGATGCTTTGGTGCCTTCGGGAACTCTGAGACAGGTGCTGCATGGCTGTCGTCAGCTCGTG
+
CCCCCGGGGGGGGGGGGGGGGGGGGGGGGFGGGGGGGGGGGGGGGGGGGGGGGGGGGGGGGGGGGGGGGGGGFFGGGGGGGGGGGGGGGGGGGGGGGGGGGGGGGGGGGGGGGGGGGGGGGGGGGGGGGGFFGGGGGGGGGGGGDGGGFGGGGGGGGGGGCBFGGFGGGCFGGFEFGGGGGGGGGGGGFGGGGGGFFGGGGE8EFGGGGGFGGGGGGGG?7C?CCGFFGGGGGGGGGF?FGC>?9EGGGGGGCGFCFGGGGDEGGFGFFCFFDGGG??:EG6FGCCC88AFCFGCCGGGG5
@M01751:259:000000000-C669V:1:1101:18809:16206 1:N:0:AGAGTC
CTACGGAAACAGGATTAGATACCCTGGTAGTCCACGCCGTAAACGATGTCGACTTGGAGGCTGTTCCCCTGAGGAGTGGCTTCCGGAGCTAACGCGTTAAGTCGACCGCCTGGGGAGTACGGCCGCAAGGTTAAAACTCAAATGAATTGACGGGGGCCCGCACAAGCGGTGGAGCATGTGGTTTAATTCGATGCAACGCGAAGAACCTTACCTGGCCTTGACATCCAGAGAACTTAGCAGAGATGCTTTGGTGCCTTCGGGAACTCTGAGACAGGTGCTGCATGGCTGTCGTCAGCTCGTG
+
CCCCCGGGGGGGGGGGGGGGGGGGGGGGGGGGGGGGGGGGGGGGGGGFGGGGGGGGGGGGGGGGGGGGGGGGGFFGGGGGGGGGGGGGGGGGCGGGGGGGGGGGGGGGGGGGGGGGGGGGGGG7:FCCEGGGGGFGGGGGGGGGFGGGGGGGGGEGGGG7FGGGG:7FGGGGGGFFGFCDGGGGGFGDFGGGCEFGGGGEEGDEGGGGGGG+<CFGFGF?:EGGGGGCGFGGFGGGFGGGG@CG?:E<FGCE=FGGG<CGGCEFGFGDGGGGF@=CF79CE+CFCCFGGC@855A?9?DC5
@M01751:259:000000000-C669V:1:1101:9386:16237 1:N:0:AGAGTC
CTACGGAAACAGGATTAGATACCCTGGTAGTCCACGCCGTAAACGATGTCGACTTGGAGGCTGTTCCCCTGAGGAGTGGCTTCCGGAGCTAACGCGTTAAGTCGACCGCCTGGGGAGTACGGCCGCAAGGTTAAAACTCAAATGAATTGACGGGGGCCCGCACAAGCGGTGGAGCATGTGGTTTAATTCGAAGCAACGCGAAGAACCTTACCAGGCTTTGACATCCAATGAACTTTCCAGAGATGGATTGGTGCCTTCGGGAACATTGAGACAGGTGCTGCATGGCTGTCGTCAGCTCGTG
+
CCCCCGGEGGGGFGGGGGGGGGGGGGGGGGGGGGGGGGGGGGGGGGGGGGGGGGGGGGGGGGGGGGGGGGGGGGFGGGGGGGFGGGGGGGGGGGGGGGGGGGGGGGGGGGGGGGGGGGGGGGGGGGGGGFGGGGGGGGGGGGFGGGGFGGGGGGGGGGGGG*FFGGGGGBFGGGGGFGGGFCGGGGGGGGGGGGGGGGGGGGD>FGGGGGFGGGDGGGGGGFGGFGGGGGGGGGGGFGGGGGFGGGCCGGGGGGFGGGGGGEGGGGGCGGGGGGGG6EGGGGGGG>E*0<@CCGG?CFCD5
@M01751:259:000000000-C669V:1:1101:26774:16246 1:N:0:AGAGTC
TCGAAGAACGTCATCCCCACCTTCCTCCGGTTTATCACCGGCAGTCTCCTTTGAGTTCCCGACCGAATCGCTGGCAACAAAGGATAAGGGTTGCGCTCGTTGCGGGACTTAACCCAACATTTCACAACACGAGCTGACGACAGCCATGCAGCACCTGTCTCACGGTTCCCGAAGGCACTAAGGCATCTCTGCCGAATTCCGTGGATGTCAAGAGTAGGTAAGGTTCTTCTCGTTGCATCCAATTAAACCACATGCTCCACCGCTTGTGCGGGCCCCCGTCAATTCCTTTGAGTTTTAATCT
+
CCCCCGFGGGGGGGGEF9C@FEGGGECDGGGGEGGGGGDDCCGGGFGGGGGDGG@FFC6EFGGGGFFFBEFGECDGGGGGGFGGGFGCCEGFGGEEEGDGGFEG:>F>FGGFFFGGGGGGGDDFGFGEC@FGC7FFDFGGGC@CFDGAFCGGG,>FFCCGFGGF7FC><FDF<B7CEFG7F:<FGGFDF,CF,=7FCCFCCFFE7FCFFGGC,7?:F9F9<:<FFFG9++<;C8:EEC7+<8+<70CEGF5*<3++<++28*21*/0++***211/:/:;5/CF9<CC@9+:AFFF9C*7>
@M01751:259:000000000-C669V:1:1101:7997:16370 1:N:0:AGAGTC
TCGAAGAACGTCATCCCCACCTTCCTCGCGGCTTATCACCGGCAGTCTCCCTAGAGTGCCCAACTGAATGATGGCAACTAAGGACGTGGGTTGCGCTCGTTGCGGGACTTAACCCAACATCTCACGACACGAGCTGACGACAGCCATGCAGCACCTGTGTTCGCGTCCCCGAAGGGAACCCCGGATCTCTCCGGATGGCACGACATGTCAAGGGATGGTAAGGTTCTGCGCGTTGCTTCGAATTAAACCACATGCTCCACCGCTTGTTCGGGCCCCCGTCAATTCCTTTGAGTTTTAATCT
+
CCCCCGGGFGGGGGGGGGGGGGGGGGGGGGGGGGGGGFGGGGGEEGGFFGGGGGGGGGGGGGGGGGGGFFGGDGGGGGGGGGGFGGGGGFGGGGGGGEGGDEFEGGGGGFGGGGGG7FGGG<FDFGDGGGDGEGGGGGGGGDGGGGGEGFCGGGGGG;<FGGDCGBFCFFFGCFGGFGGFGGEE**=,><:CFGEEGGGGGC5E>E6FGGGGGGCCGGGCCE83<9CFFCEGGGGGCFGD*;F8+AEFGGGG6+AFECE>C>:C=F;+0;*/:EGGGGE5*1<?ECCGCF+8<C<CE6:0>
@M01751:259:000000000-C669V:1:1101:17028:16483 1:N:0:AGAGTC
CTACGGAAACAGGATTAGATACCCTGGTAGTCCACGCCCTAAACGATGTCTACTAGTTGTCGGGTTTTAATTAACTTGGTAACGCAGCTAACGCGTGAAGTAGACCGCCTGGGGAGTACGGTCGCAAGATTAAAACTCAAAGGAATTGACGGGGACCCGCACAAGCGGTGGATGATGTGGATTAATTCGATGCAACGCGAAAAACCTTACCTACCCTTGACATGTACGGAAGACCGAAGAGATTTGGTTGTGCTCGAAAGAGAACCGTAACACAGGTGCTGCATGGCTGTCGTCAGCTCGG
+
CCCCCGGGGGGGGGGGGGGGGGGGGGGGGGGGGGGGGGGGGGGGGGGGGGGGGGEFGGGGGGGGFGFGGGGGGGGGGGGGFGGGGGGGGGGGGGGGG>FGGGGGGGGGGGGGGGGGGGGGGGGGGGGGGGGFGGGGGGGGGGGGGGGGGGGGGGGEGGGGGGGGGGGGGGGGGFFGGGGGGGGGGGGGGFGGGGGGGGGGGGGGGGGGGGGGGGGGGGGGGCFFFGGGCGEGGGGGGGGDFGGGGCCFGGGGGGGDGGGGDFGGGGDGGGGGGGCFGGGGG6+<9CGGGGFGGGFGGGFG)
@M01751:259:000000000-C669V:1:1101:23781:16527 1:N:0:AGAGTC
TCGAAGAACGTCATCCCCACCTTCCTCCGGTTTATCACCGGCAGTCTCCTTTGAGTTCCCGACCGAATCGCTGGCAACAAAGGATAAGGGTTGCGCTCGTTGCGGGACTTAACCCAACATTTCACAACACGAGCTGACGACAGCCATGCAGCACCTGTCTCACGGTTCCCGAAGGCACTAAGGCATCTCTGCCGAATTCCGTGGATGTCAAGAGTAGGTAAGGTTCTTCGCGTTGCATCGAATTAAACCACATGCTCCACCGCTTGTGCGGGCCCCCGTCAATTCATTTGAGTTTTAACCT
+
CCCCCGGGGGGGEGGGGGGGGGGGGGGGGGGGGGGGGGGGGGGGGGGGGGGGGGGGGGGGGGGGGF7CFGGGGGGGGGGGGGGFEGGGCGGGGGGGGGGGGGGGGGGGGGGGGGGGGGGGCGGGGGGGGGDFGGGGGGGGGEGGGGGGGGFGGGGGGGGGGGGGGGGGGGGGGGGGGGGFGGGGCGGFGGGGGGGBEFGGGGGGGGGGGGGGGGGGGGGGGCFGFGGGGFGGGGGGGGGEGGGGGGGGGFGGGGGFGG+:C*:8CCFG<E8EG:EEEEGGDEGCG7EFGE?5A?FG7F>FC
@M01751:259:000000000-C669V:1:1101:12969:16689 1:N:0:AGAGTC
TCGAAGAACGTCATCCCCACCTTCCTCCGGTTTGTCACCGGCAGTCTCCTTAGAGTGCCCACCATAACGTGCTGGTAACTAAGGACAAGGGTTGCGCTCGTTACGGGACTTAACCCAACATCTCACGACACGAGCTGACGACAGCCATGCAGCACCTGTGTCAGAGTTCCCGAAGGCACCAATCCATCTCTGGAAAGTTCTCTGCATGTCAAGGCCTGGTAAGGTTCTTCGCGTTGCTTCGAATTAAACCACATGCTCCACCGCTTGTGCGGGCCCCCGTCAATTCATTTGAGTTTTAACC
+
CCCCCGGGGGGGGGGGGGGGGFGGGFGFGGGGEGGGGGFGGGGGGGGGGGECFGGGGGFGGGCFGGFGGGGGGGGCFEC9EGG@@GGFGGGGGGGGGGEFGGGDG7FDFGFFGFGFGGGFCF9,EEGG:CFGC:CFFGG=CFGE8FGC8FGGGFCFFF=8FFGGGC<<FFFCED>E7FBFGGGGGGGG9FFCGGFEGGGGGGFGGFEFEB<C:FGDGGCFFCFFFDFGF9C*<<FC8CF:1;BFF@CFG8;8F?C8?FGFGGG5:A@FCF5:CC5CCED8E**<C::9C?C9=FF9FFF*2
@M01751:259:000000000-C669V:1:1101:21155:16836 1:N:0:AGAGTC
CTACGGAAACAGGATTAGATACCCTGGTAGTCCACGCCGTAAACGATGTCGACTTGGAGGTTGTTCCCTTGAGGAGTGGCTTCCGGAGCTAACGCGTTAAGTCGACCGCCTGGGGAGTACGGCCGCAAGGTTAAAACTCAAATGAATTGACGGGGGCCCGCACAAGCGGTGGAGCATGTGGTTTAATTCGATGCAACGCGAAGAACCTTACCTACTCTTGACATCCACGGAATTCGGCAGAGATGCCTTAGTGCCTTCGGGAACCGTGAGACAGGTGCTGCATGGCTGTCGTCAGCTCGTG
+
CCCCCGGGGGGGGGGGGGGGGGGGGGGGGGGGGGGGGGGGGDGGGGGGGGGGGGGGGGGGGGGGGGGGGGGGFGGGGGGGDFGGGGGGGGGGGGGGFGDGGGGGGGGGGGGGGGGGGGGGGGGGGGEGGGGGGGGGGGGGGGGGFGGGGFGGGGGGGGGGGGGGGGGGGGGGFGGGGGGGGGFGGGGGGGGGGGGFFGCGGGGGGGFGGGFGGGGGGGGGFGGGGF?FGEGGGGGGGCC>8FGDGGGGGG7FFGGGFGFGGGGGGGEGGGFF*@5?6?FFFGGF688CFGGDF5EC96577
@M01751:259:000000000-C669V:1:1101:14351:16846 1:N:0:AGAGTC
TCGAAGAACGTCATCCCCACCTTCCTCCGGCTTATCACCGGCGGTTCCTTTAGAGTACCCAACTTAATGATGGTAACTAAAGGCGAGGGTTGCGCTCGTTGCGGGACTTAACCCAACATCTCACGACACGAGCTGACGACAGCCATGCAGCACCTGTGTTCCAGTCCCCGAAGGGAAGAAAGGCATCTCTGCCAGTCGTCCGGACATGTCAAACGCTGGTAAGGTTCTGCGCGTTGCTTCGAATTAAACCACATGCTCCACCGCTTGTGCAGGCCCCCGTCAATTCCTTTGAGTTTTACCC
+
CCCCCGGGGCECFGGGDGGGGGGGGGGGGGGGGGGGGGGEEG@GGGFFCFFGFDGCF<FCEFEEGGGGGGFGFFEFGGGGFGGGG7CEDGGDFGGGGGGGEEEFGCCFGFFGFGGFEGGG<?FGG+@CEFF:FGGGGGGGECG>:FFGF:FGFGF>DCFFCFGFGFEFGG>EGEFGGGGGFCGD:FGGFGGFFFCFG7FEEGCFEDEGE9?FFGGGEGGGGG?8<EFCGG5EEGC>GFGEEGFGFGFF7@EGGGDGCFC+;C5E=8CC?FC+CECEE7C5:>*<@GGGGGC9FCFCC<*29
@M01751:259:000000000-C669V:1:1101:8098:16952 1:N:0:AGAGTC
CTACGGAAACAGGATTAGATACCCTGGTAGTCCATGCCGTAAACGTTGGGCGCTAGATGTAGGGACCTTTCCACGGTTTCTGTGTCGTAGCTAACGCATTAAGCGCCCCGCCTGGGGAGTACGGCAGCAAGGCTAAAACTCAAAGGACTTGAAGGGGGCCCGCACAAGCGGCGGAGCATGAGGATTAATTCGATGCAACGCGAAGAACATTACAAAGGCTTAACATACACCGGAAACGGCTCGAGATGGTCGCCCCCTTGTGGTCGGTTTAGAGGGTGGGGACGGTTGTAGGCAGCTCGGG
+
A6-8@@FCC8CE8,;CFGFD@@,CEC@FGCFDEFAFG<@F7B@E,;C@C7EFF++@C,C<,C<7<C,@E,,CFA@6CF:<,C,<FFGFF?CC,<=CC7,?A,,,8CFGGGE+:FCF++4+E,=+=:+44:C7+D<BD9,ADF,?<<8,,,C,,C,C++@<+***5>CCDEG7:1<<**>,,,+?<CC9,,,=CB,B,CCFGD>88*<:*ACCG++<:8:6*++++<:C9+*****28/?C*2**/*::C99*:**/*2;FGGGE+/8/*/<++0;*2:***:*:CEGD*+++3+/*2+*))
@M01751:259:000000000-C669V:1:1101:11589:17118 1:N:0:AGAGTC
TCGAAGAACGTCATCCCCACCTTCCTCCGGCTTATCACCGGCGGTTATCTTAGAGTCCCCAACTTAATGATGGTAACTAAGATCGAGGGTTGCGCTCGTTGCGGGACTTAACCCAACATCTCACGACACGAGCTGACGACAGCCATGCAGCACCTGTGTTCCAGTCCCCGAAGGGAAGAGACCCATCTCTGGAAATCGTCCGGACATGTCAAACGCTGGTAAGGTTCTGCGCGTTGCTTCGAATTAAACCACATGCTCCACCGCTTGTGCAGGCCCCCGTCAATTCCTTTGAGTTTTAATT
+
CCCCCGGGGGGGGGGGGGGGGGGGGGGGGGGGGGGGGGGGGGGGGGGGGGGGGGGGGGGGGGGGGGGGGGGGGGGGGGGGGGGFGGGGGGGDGGGGGGGGGGGGGGGGGGGGGGGGGGGGGGGGGGGGGGGGGGGGGGEEGGGGGGGGGGGGGGGGGGGGGGGGGGGGGGGGEGGGGGGGGGGGGGGGGGGFGGGGGGGFEEEGGGGGGGGGGGGGGGGGGG9CFGGGGGGGGGGEEFGGGGGGGGGGGGGGGGGGGGGFGGGGGG=F+9C@FGGEGEGGGGGGGGGGGGG@E9?FGGCC*
@M01751:259:000000000-C669V:1:1101:16099:17486 1:N:0:AGAGTC
TCGAAGAACGTCATCCCCACCTTCCTCCGGTTTATCACCGGCAGTCTCCTTTGAGTTCCCGACCGAATCGCTGGCAACAAAGGATAAGGGTTGCGCTCGTTGCGGGACTTAACCCAACATTTCACAACACGAGCTGACGACAGCCATGCAGCACCTGTCTCACGGTTCCCGAAGGCACTAAGGCATCTCTGCCGAATTCCGTGGATGTCAAGAGTAGGTAAGGTTCTTCGCGTTGCATCGAATTAAACCACATGCTCCACCGCTTGTGCGGGCCCCCGTCAATTCATTTGAGTTTTAACCT
+
CCCCCGGGGGGGGGGGGGGGGGGGGGGGGGGGGGGGGGGGGGDGGGGGGGFGGGGGGGGGGGGGGF@FGGGGDGGGGGGGGGGGGGGGFGGGGGGGGGGGGGGGGGGGGGGGGCFGGGGGGGGDGGGDFGGGGGGGGGGGGGGGGGGGGGFFFGGGFFGFG;FGGFGGGGGGGGGGGGGGGGGFGGGDFEEFGGCCEGGCFC:FGEGGGGGGGGFGGGGGGGGGGGGFFGGGEE5E<9CCFGGGGGGGFGGGDFCCG6+@F58EC8EFGGGCCGGGGD==:EGGFCFGFEGGGGFGGGG7:
@M01751:259:000000000-C669V:1:1101:9341:17501 1:N:0:AGAGTC
CTACGGAAACAGGATTAGATACCCTGGTAGTCCACGCCGTAAACGATGTCGACTTGGAGGTTGTTCCCTTGAGGAGTGGCTTCCGGAGCTAACGCGTTAAGTCGACCGCCTGGGGAGTACGGCCGCAAGGTTAAAACTCAAATGAATTGACGGGGGCCCGCACAAGCGGTGGAGCATGTGGTTTAATTCGATGCAACGCGAAGAACCTTACCTACTCTTGACATGCCACGACGTCCTCAGAGATGGGGTCATTCCTTCGGGACGTGGACACAGGTGCTGCATGGCTGTCGTCAGCTCGTGT
+
CCCCCGGGGGGGGFGGGGGGGGGGGGGGGGGGGGGGGGGGGGGGGGGGGGGGGDGGGFGGGGGGGGGGGGGGGGGGGGGGGGGGGGGGGGGGGGGGGGGGGGGGGGGGGGFGFGGGGGGGGGGGGGGGGGGGGGGGGGGGGGDFGGGGGGGGGGGGGGGGGGGGFFFGGEGGGGGGGGGGGGGGGGGGFGGGGGGGGGDDGGGGGGGGGGGGGGGGGGGGCEEGGGGFGEGGCE>EGGFG+<EGCEGGGGFFGFFGGGGGGGGGGGGGFDFG/8CCGGGGGGG=FFGGFGDFFGF7FGC7/
@M01751:259:000000000-C669V:1:1101:12290:17621 1:N:0:AGAGTC
TCGAAGAACGTCATCCCCACCTTCCTCCGGTTTGTCACCGGCAGTCTCATTAGAGTGCTCAACTGAATGTAGCAACTAATGACAAGGGTTGCGCTCGTTGCGGGACTTAACCCAACATCTCACGACACGAGCTGACGACAGCCATGCAGCACCTGTGTTACGGTTCTCTTTCGAGCACTGCCAAATCTCTTCGGCATTCCGTACATGTCAAGGGTAGGTAAGGTTTTTCGCGTTGCATCGAATTAATCCACATCATCCACCGCTTGTGCGGGTCCCCGTCAATTCCTTTGAGTTTTAATCT
+
CCCCCGGGGGGGGGGGGGGGGGGGGGGGGDGGGGGGFGGGGGGGGGGGGGDGFEGGGGCGGGGGGGGGGGGGGFGGGGGGGGGDGCFGGGGGGGEGGGGGGGGGGGGGGFGGGGGGGGF<FGGGGGGGEFGFGGGGGGGGGGGGGFGGGGGGFFCFFFGAFGGGGFAFGGGGGGGGDFFGGGFGGGB@;A<C>CGDFGFGFG7**C9@FFGDCGFGGGGGGG7?:FFFGCE@FFGCG++*;8@8A9<FGGFFDE7?CGGGGGGGGGC8CCGC:CFFGEEE*:9ECFGGGE98CG<EC+?7C
@M01751:259:000000000-C669V:1:1101:26398:17740 1:N:0:AGAGTC
CTACGGAAACCGGATTAGATACCCTGGTAGTCCACGCCGTAAACGATGAATGTTAGCCGTCGGGCAGTTGACTGTTCGGTGGCGCAGCTAACGCATTAAACATTCCGCCTGGGGAGTACGGTCGCAAGATTAAAACTCAAAGGAATTGACGGGGGCCCGCACAAGCGGTGGAGCATGTGGTTTAATTCGATGCAACGCGAAGAACCTTACCTACTCTTGACATCCAGAGAACTTAGCAGAGATGCTTTGGTGCCTTCGGGAACTCTGAGACAGGTGCTGCATGGCTGTCGTCAGCTCGTGT
+
CCCCCGGGGGGGGGGGGGGGGGGGGGGGGGGGGGGGGGGGGGGGGGGGGGGGGGGGGGGGGGGGGGGGGFGGGGGGGGGGGGGDEGGGGGGGGGGCFGGGGGGGGGGGGGGGGGGGGGGGGGGGGGGDG=CFGGGGGGGGGGGFGGG9DDFGGGGGGED7<FFFGFEEFEGGGGGFGGGGGGGGGGF9EGGGGGDGE@:EGDGGGGGGGGGGGGGGGGGDC9FGGGFGFGGG+<FFGGGG@CGGFCFGGDGFCFGF6>EEEGGGGGG7:@9EFGC6EFGGGGGDC?CF6EC;5CFGFG55*
@M01751:259:000000000-C669V:1:1101:5955:17765 1:N:0:AGAGTC
TCGAAGAACGTCATCCCCACCTTCCTCCGGTTTGTCACCGGCAGTCTCCTTAGAGTGCCCACCATAATGTGCTGGTAACTAAGGACAAGGGTTGCGCTCGTTACGGGACTTAACCCAACATCTCACGACACGAGCTGACGACAGCCATGCAGCACCTGTGTCTGAGTTCCCGAAGGCACCAATCCATCTCTGGAAAGTTCTCAGCATGTCAAGGCCAGGTAAGTTTCTTCGCGTTGCTTCGAATTCAACCACATGCTCAACCGCTTGTGCGGGCCCCCGTCAATTCATTTGAGGTTTACCC
+
CCCCCGFGGC@FEGGFFFE@FFGGGGGGFC:FGGGGGGGFDGG@E<EFGGGGGEEEFFFG8FEGGCFE9C@EGGFGFGFGGGGGFGFGGGGGGGGGGGGGEFFDCGGCGGGGGFGFEGDGGFDEFGGC7CFC:CFFCFEFECFGG@FFGGGGGECGFC<<FGG9<FGFEF,@:FEGGCFCGG7F7,@C9BFGGFCBCF9FFFFFGGGGFFFGGGFFGGGCFFC,,<<+55*4CFG7B9+,=*=:*53C;C=CFC+0+<+2;CCE5*2A8+AEEC2>*:CCC5CFF7@FG79+**2:E6***
@M01751:259:000000000-C669V:1:1101:15805:17803 1:N:0:AGAGTC
CTACGGAAACAGGATTAGATACCCTGGTAGTCCACGCCGTAAACGATGTCGACTTGGAGGTTGTTCCCTTGAGGAGTGGCTTCCGGAGCTAACGCGTTAAGTCGACCGCCTGGGGAGTACGGCCGCAAGGTTAAAACTCAAATGAATTGACGGGGGCCCGCACAAGCGGTGGAGCATGTGGTTTAATTCGATGCAACGCGAAGAACCTTACCTACTCTTGACATCCACGGAATTCGGCAGAGATGCCTTAGTGCCTTCGGGAACCGTGAGAAAGGTGCTGCATGGCTGTCGTCAGCTCGTG
+
CCCCCGGGGGGGGGGGGGGGGGGGGGGGGFGGGGGGGGGGGGGGGGGGGGGGGGEGGGGGGGFGGGGGGGFGGGGGGGGGGGGGGGGGGGGFGGGGGGGGFGGEFGGEGGGFFGGGGDGGEGGGGDGEGGGGGGGGF,>DFGGGG,CA:BFGGGGGGDGCFC7FFC<CFGDG7FGGGG<<FEFFFGGGGG9CE<FFFGGGGGGGGGGGGGGFF9C<EGDFFCGGGG+<EEEEGGFFCGGC8FGCFCFGGGC@7FCFFFGGGGEG@C5;88++32*<@FG@FCCFF:6*2+88C*7?+2>)7
@M01751:259:000000000-C669V:1:1101:23233:17861 1:N:0:AGAGTC
TCGAAGAACGTCATCCCCACCTTCCTCCAGTTTATCACTGGCAGTCTCCTTTGAGTTCCCGGCCGAACCGCTGGCAACAAAGGATAAGGGTTGCGCTCGTTGCGGGACTTAACCCAACATCTCACGACACGAGCTGACGACAGCCATGCAGCACCTGTGTTACGGTTCTCTTTCGAGCACAGCCAAATCTCTTCGGCCTTCCGTACATGTCAAGGGTAGGTAAGGTTTTTCGCGTTGCATCGAATTAATCCACATCATCCACCGCTTGTGCGGGTCCCCGTCAATTCCTTTTAGTTTTAAT
+
CCCCCGGGGGGGEGFGGGGGGGGGGGGGGGGGGGDFGFGGGGGGGGDDAGGGGGGGGGGGCGGGGGGDGGGGGEGGGGGGGGGGGGGGGGGGGGGGDCGFGFGGGCEGGGGGGGGGG7FGF<FFCF:CFGGGGCGDCGGGGGGGGGGGGGGGGGGGGGFGGGFFGGGGCF@EGGGGGGDGCGGGAFGG@;FFGGFGGDGGGGGG7:FGECFGGGG*=CFD<FFGGGGGGGEGGCGGG*03ACCFFGCF799<CC+8<99@F+A8=8=8;+<=?5?5CGGE:**5@GGGEGC+<:EFGGG*0
@M01751:259:000000000-C669V:1:1101:18397:17900 1:N:0:AGAGTC
CTACGGAAACAGGATTAGATACCCTGGTAGTCCACCCCGTAAACGTTGGGAACTAGTTGTGGGGACCATTCCACGGTTTCCGTGACGCAGCTAACGCATTAAGTTCCCCGCCTGGGGAGTACGGCCGCAAGGCTAAAACTCAAAGGAATTGACGGGGACCCGCACAAGCGGCGGAGCATGCGGATTAATTCGATGCAACGCGAAGAACCTTACCAAGGCTTGACATATACGAGAACGGGCCAGAAATGGTCAACTCTTTGGACACTCGTAAACAGGTGGTGCATGGTTGTCGTCAGCTCGG
+
CCCCCGGGGGGGC8;,CFFCGCGGCC@FFGFFGG@8FFCFCFGFGGGGGGEGFFFGGGGE@ECFEFGGDCFGFGGGGCFFABFGGGGFGGGGGEFFGGEGGGGGGACFEEFFEDEGGG7BEFEGGEG++6@DF:>BDFGGGGGFGGDCFFFFFB7<:C@FC@7<>CA<:FFFG7<FDGFCC@FEE7C:FDFFG?CCFE?>ECCE8C6CF>EC:6@?F5FGGGGDGGGGG7CGGG56:CDGGGG*;:FE9<?EEFFF7<9+8<+<:<EF;*:E7+;E<6:;*2+2CECFEE:EE**2C97D)
@M01751:259:000000000-C669V:1:1101:21885:18052 1:N:0:AGAGTC
TCGAAGAACGTCATCCCCACCTTCCTCACAGTTTACACTGGCAGTCTTGCTAGAGTTCCCACCATTACGTGCTGGCAACTAACAACAGGGGTTGCGCTCGTTATAGGACTTAACCTGACACCTCACGGCACGAGCTGACGACAACCATGCAGCACCTTGTATTTTGTCTTGCGAAAGATCTGTTTCCAGATCGGTCAAAACACATTTAAGCCCTGGTAAGGTTCCTCGCGTATCATCGAATTAAACCACATGCTCCACCGCTTGTGCGGGCCCCCGTCAATTCCTTTGAGTTTTAATCTTG
+
CCCCCGGGGGGGGGGGGGGGGGGGGGGGGGGGGGGGGGGGGGGGGGGGGGGGGGGFGGGGGGGGGGGGGGGGGGGGGGGGGGGGGGGGGGGGGGGGGGGGGGGGGGFDEGGGGGGGGGGGGGFGGGGGGGGGGGGGGGGGGGGGGGGGGGGGGGGFGGGGCGGGGGGGGGFGGGGGGGGGGGGGGGGGGGGGGGGGGGGGGFGCFGGGGFGGGGGGGGGGGGFGGFGCGGGGCGGGGF7:FGGCFGFCGGG?FFFGGGGEGGEGGFGGDDGGGGGGGGGCCCFGGF7<7>FGGGGGG9DF0
@M01751:259:000000000-C669V:1:1101:9672:18073 1:N:0:AGAGTC
CTACGGAAACAGGATTAGATACCCTGGTAGTCCACGCCGTAAACGATGATAACTAGCTGTCCGGGGACTTGGTCTTTGGGTGGCGCAGCTAACGCATTAAGTTATCCGCCTGGGGAGTACGGCCGCAAGGTTAAAACTCAAAGGAATTGACGGGGGCCTGCACAAGCGGTGGAGCATGTGGTTTAATTCGAAGCAACGCGCAGAACCTTACCAGCGTTTGACATGTCCGGACGATTTCCAGAGATGGATATCTTCCCTTCGGGGACTGGAACACAGGTGCTGCATGGCTGTCGTCAGCTCG
+
CCCCCGGGGGGGGGGGGGGGGGGGGGGGGGGGGGGGGGGGGGGGGGGGGGGGGGGGGGGGGGGGGGGGGGGGGGGGGGGGGGGGGGGGGGGGGGGGGFGGGGGGGGGGGGGGGGGGGGGGGGGGGGGGGGGGGGGGGGGGGGGGGGGGGGGGGGGGGGGGGGGGGGGGGFGGGGGGGGGGGGGGGGGGGGFGGGGGGGGGGGGGGGGGGGGGGFGGGGGGGGFGDCFGGGGGGGGGGGFGGG8FGGGGGDFGGGGFGGGG8ECEGGGGGDGGGGGGFGF6FFGGDGGGGGGGGCGGGGCD5
@M01751:259:000000000-C669V:1:1101:19330:18118 1:N:0:AGAGTC
CTACGGAAACAGGATTAGATACCCTGGTAGTCCACGCCGTAAACGATGTCAACTAGCCGTTGGAATCCTTGAGATTTTAGTGGCGCAGCTAACGCATTAAGTTGACCGCCTGGGGAGTACGGCCGCAAGGTTAAAACTCAAATGAATTGACGGGGGCCCGCACAAGCGGTGGAGCATGTGGTTTAATTCGAAGCAACGCGAAGAACCTTACCAGGCCTTGACATGCAGAGAACTTTCCAGAGATGGATCGGTGCCTTCGGGAACTCTGACACAGGTGCTGCATGGCTGTCGTCAGCTCGTG
+
CCCCCGGGGGGGGGGGGGGGGGGGGGGGGGGGGGGGGGGGGGGGGGGGGGGGGGGGGGGGGGGGGGGGGGGCFCFGGGGGGGGGGGGGGGGGGGGGGGGGGGGGGGGGGGGGGGGGGGGGGGGGGGGGGGGGGGGGGGGGGGGGGGGGGGGGGGGGGGGGGCEGGGGGGFGG*<FC@FFGGGGGGGGGGGGGGGGGGGGGGGGDGGGGGGGGGGDCEGGGGECGCEFGGGGGGGGGFGGFC5CF?CC+AEEEE=;EGGGGGDGGGGGGGGC@8*1CAFGGFEGFFGGEGGFF7>CE+CC7*
@M01751:259:000000000-C669V:1:1101:22026:18145 1:N:0:AGAGTC
TCGAAGAACGTCATCCCCACCTTCCTCCAGTTTATCACTGGCAGTCTCCTTTGAGTTCCCGGCCGAACCGCTGGCAACAAAGGATAAGGGTTGCGCTCGTTGCGGGACTTAACCCAACATTTCACAACACGAGCTGACGACAGCCATGCAGCACCTGTCTCACGGTTCCCGAAGGCACTAAGGCATCTCTGCCGAATTCCGTGGATGTCAAGAGTAGGTAAGGTTCTTCGCGTTGCATCGAATTAAACCACATGCTCCACCGCTTGTTCGGGCCCCCGTCAATTCATTTGAGTTTTAACCT
+
CCCCCGGGGGGGGGGGGGGGGGGGGGFGGFGGGGGGGGGGGGGGGGDEGGGGGFGGGGGGGGGGGGGGGGGGGGGGGGGGGGGGGGGFGGGGGGGGGGGGGGGGGGGGGGGGGGGGGGGGGGGGGGGGGGGGGGGGGGGGGGDFGGGGGGCFGGGGGGGFGFGGGGGEGGGGGGGGGGGGGGCFGDGFGGDGGGGEFGGGGGGGGGGFGGGGGGGGGGGGGFGGGGGGGGG>8CEEGGF>CCGGGGGEGG=FG6F++<CG@CEEG5:+<EE=:EEGC7A*5C?<@7CC79@C79:FG+**2
@M01751:259:000000000-C669V:1:1101:12124:18288 1:N:0:AGAGTC
CTACGGAAACAGGATTAGATACCCTGGTAGTCCACGCCGTAAACGATGTCGACTTGGAGGTTGTTCCCTTGAGGAGTGGCTTCCGGAGCTAACGCGTTAAGTCGACCGCCTGGGGAGTACGGCCGCAAGGTTAAAACTCAAATGAATTGACGGGGGCCCGCACAAGCGGTGGAGCATGTGGTTTAATTCGATGCAACGCGAAGAACCTTACCTACTCTTGACATCCAGAGAACTTAGCAGAGATGCTTTGGTGCCTTCGGGAACTCTGAGACAGGTGCTGCATGGCTGTCGTCAGCTCGTG
+
CCCCCGGGGGGGGGGGGGGGGFGGGGGGGGGGGGGGGGGGGGGGGGGGGGGGGGDGGGGGGGGGGGGGGGGGGGGGF<FGCGGGGGGGGGCGGGGGGGGGGGGDEGCGGGGGFGDGGGFDGGGEDGGCGGDFGGGGGGGAFGCCE=FGGGGGGEGG*>>CCGGCFFGGGBCGFGGFG?CCFABCGFGGGGGGCCFGGGGCEGGEG8CFGFGGGGGGGGGFFFFGGGG6FGGEGDCEGFGFGGGGFG7ECGFGFFF7EFGC>>CFDG?ECF++;CC?6C?C??EFGGGEG@8C*11<FF5C/
@M01751:259:000000000-C669V:1:1101:11587:18361 1:N:0:AGAGTC
CTACGGAAACAGGATTAGATACCCTGGTAGTCCACGCCGTAAACGATGATAACTAGCTGTCCGGGCACTTGGTGCTTGGGTGGCGCAGCTAACGCATTAAGTTATCCGCCTGGGGAGTACGGCCGCAAGGTTAAAACTCAAATGAATTGACGGGGGCCCGCACAAGCGGTGGAGCATGTGGTTTAATTCGATGCAACGCGAAGAACCTTACCTACTCTTGACATCCACGGAATTCGGCAGAGATGCCTTAGTGCCTTCGGGAACCGTGAGACAGGTGCTGCATGGCTGTCGTCAGCTCGTG
+
CCCCCGGGGGGGGGGGGGGGGGGGGGGGGGFGGGGGGGGGGGGGGGGGGGGGGGGGGGGGGGGGGGGGGGGGGGGGGGGGGGGGGGGGGGGGGGGGGGGGGGGGGGGGGGGGGGGGGGGGGGGGGGGGGGGGGGGGGGGGGGGGGGGGGGGGGGGGGGGGGGGGGGGGGGGGGGGGGGCFGGGGGGGGGGGEFGGGGGGGGGGGGGGFGGGGGGGGGGGGGGGGGGF?EGGGGGGGGGGGCCFGGGG?FFGGGGGGGCFG5EGG5EEGGEGGCFFG6FFFGGGGFGGGFGGGGGGGGGGGF
@M01751:259:000000000-C669V:1:1101:7927:18400 1:N:0:AGAGTC
TCGAAGAACGTCATCCCCACCTTCCTCCGGTTTATCACCGGCAGTCTCCTTTGAGTTCCCGACCGAATCGCTGGCAACAAAGGATAAGGGTTGCGCTCGTTGCGGGACTTAACCCAACATTTCACAACACGAGCTGACGACAGCCATGCAGCACCTGTCTCACGGTTCCCGAAGGCACTGAGGCATCTCTGCCAAATTCCGTGGATGTCAAGAGTAGGTAAGGTTCTTCGCGTTGCATCGAATTAAACCACATGCTCCACCGCTTGTGCGGGCCCCCGTCAATTCATTTGAGTTTTAACCT
+
CCCCCGGDGGGGGGGGGGGGGFGGGGGGGDGGGGGGGFGGGGGGGGGGGGGGGGGGFGFGGGGGGFFFGGGGGCEGGGGGGGGGGGGGFGGGGGGG7CFGGGGGGGGGGGGGGG8FGGGGGGGGGGGEFGCCGDGGGGGGGGGGGAFGGGGGGGGCGFGCFFFCGGGE7CFGGGGGGGGGGGFGGGGCF@FGGFGGFGGFGGGGGG?FFAFFGGGGGGGFCE,FG,2B<FGGGG>EGFFEGGGGFGGC:FEFGEFFG628C*:C?C;+C5*:88CEGG*;CEFG:CFGFCFGFGCGCFC7>
@M01751:259:000000000-C669V:1:1101:16598:18449 1:N:0:AGAGTC
CTACGGAAACAGGATTAGATACCCTGGTAGTCCACGCCGTAAACGATGTCGACTTGGAGGCTGTTCCCCTGAGGAGTGGCTTCCGGAGCTAACGCGTTAAGTCGACCGCCTGGGGAGTACGGCCGCAAGGTTAAAACTCAAATGAATTGACGGGGGCCCGCACAAGCGGTGGAGCATGTGGTTTAATTCGATGCAACCCGAAGAACCTTACCTACTCTTGACATCCACGGAATTTGGCAGAGATGCCTTAGTGCCTTCGGGAACCGTGAGACAGGTGCTGCCTGGCTGTCGTCAGCTCGTG
+
CCCCCGGGGGGGGGGGGGGGGGGGGGGGGGGFGFFGGGGGGGGGGGGGGGGGGGGGGGGGGGGGGGGGGGGGGGGGGGGGGGGGGGGGGGGGGGGGGGGGGG,BFGGGGGGGGGGEDGGGGGGGGGGGGGGGGGGGGG?FFFGGFFGG9FAFFEGGGGGFGGGGGF>FCCGE:CFD9CBFGGGGGGGGGGGGGGFGGGGGGGGGCFGGGGGFGGGGGEFGGGCFFDGGGGGDGGGGDGGGFCFGFF<EFFDFCFGGGGGGCCCCC:EGCG++;;E9CGGFF*<FGGC>8:=@A*:++0>D<
@M01751:259:000000000-C669V:1:1101:5894:18467 1:N:0:AGAGTC
CTACGGAAACAGGATTAGATACCCTGGTAGTCCACGCCGTAAACGATGTCGACTTGGAGGTTGTTCCCTTGAGGAGTGGCTTCCGGAGCTAACGCGTTAAGTCGACCGCCTGGGGAGCACGGCCGCAAGGTTAAAACTCAAATGAATTGACGGGGGCCCGCACAAGCGGTGGAGCATGTGGTTTAATTCGATGCAACGCGAAGAACCTTACCTACTCTTGACATCCACGGAATTCGGCAGAGATGCCTTAGTGCCTTCGGGCACCGTGAGACAGGTGCTGCATGGCTGTCGTCAGCTCGTG
+
CCCCCGGGGGGGGGGGGFGGGGGGGGGGGGGGGGGGGGGGGGGGGGGGGGGGGGGGGGGGGGGGGGGGGGGGGGGGGGGGGGGGGEGGGGGGGGGGGGGGGGGGGGGGGGGGGGGGGGGGGGGGGGGDGGGGGGGGGGGGGGGGGGGGGGGGDGEGGGGDCFEFGGFDGFGGGGGGGGGGGGGGGGGGGGGDCEGGGGGGGDGGGGGGGGGGGGGGGFGGFGGGGGGFCCEEGGGDG>GEC8>CFGGGGG7CGGGCEFGGG*:?FGGGGGGGFFG78CF7?6?ECFCGFGGFGG5CFFGG4
@M01751:259:000000000-C669V:1:1101:12634:18507 1:N:0:AGAGTC
CTACGGAAACAGGATTAGATACCCTGGTAGTCCACGCCGTAAACGATGTCGACTTGGAGGTTGTTCCCTTGAGGAGTGGCTTCCGGAGCTAACGCGTTAAGTCGACCGCCTGGGGAGTACGGCCGCAAGGTTAAAACTCAAATGAATTGACGGGGGCCCGTACAAGCGGTGGAGCATGTGGTTTAATTCGATGCAACGCGAAGAACCTTACCTACTCTTGACATCCACGGAATTCGGCAGAGATGCCTTAGTGCCTTCGGGAACCGTGAGACAGGTGCTGCATGGCTGTCGTCAGCTCGGG
+
CCCCCGGGGGGFFFGGGGGGGGGGGGGGGGGGGGGGGGGGGGGGGGGGGGGGGGGGGGGGGGGGGGGGGAFGGGGGGGGGGGGGGGGGGGGGGGGGGGGGGGGGGGGGGGGGGGGGGGGGGGGGGGGGGGGFFGGGGGGGGGGGGGDCFGGGEGGGGGGGGGGGGGGGCCFEFGGCAF?CCFCFFFGGFGFGGGGGGGGGGDGGFFGCGFGGGGG?FGGFGGFGGGGGGG*;E?AFF>8?E>C9?CFGGGGG?GG7FFGGDGGGGGGFGGF+*AFFFGGFFGFGGEGGGE=CG*76+27))
@M01751:259:000000000-C669V:1:1101:15414:18511 1:N:0:AGAGTC
TCGAAGAACGTCATCCCCACCTTCCTCCGGTTTATCACCGGCAGTCTCCTTTGAGTTCCCGGCCGAACCGCTGGCAACAAAGGATAAGGGTTGCGCTCGTTGCGGGACTTAACCCAACATTTCACAACACGAGCTGACGACAGCCATGCAGCACCTGTCTCACGGTTCCCGAAGGCACTAAGGCATCTCTGCCAAATTCCGTGGATGTCAAGAGTAGGTAAGGTTCTTCGCGTTGCATCGAATTAAACCACATGCTCCACCGCTTGTGCGGGCCACCGTCAATTCATTTGAGTTTTAACCT
+
CCCCCGGGGDGGGGGGGFFGGGGGGGGGGGGGGGGFFGGGGGGGGGGGFGGGGFGGGGFGGGGGGGGGGGGFGGGGGGGGGGGGGGG9CFGGGGGGGGGGGGGGDGGFGGGGGGFGGGGGC<FFGG?FGGGGGGEF9FCFGGGFGGGGGGGGFCFGGGFGGGGGGGGGDFE@CCGGGGGGGFDGGGFCDGGGGGG7FGCEGGCCGGG@FGGCCFFGFFGGGGGFGGGGGGDGGGEGFFGGDGGGCFFGGGFGGFGGGFD*;:ECCCGGGGEEEG*:CG7EGGC7<CGG7+3AFF?CFECCG
@M01751:259:000000000-C669V:1:1101:13924:18694 1:N:0:AGAGTC
CTACGGAAACAGGATTAGATACCCTGGTAGTCCACGCCGTAAACGATGAATGCCAGACGTCGGCAAGCATGCTTGTCGGTGTCACACCTAACGGATTAAGCATTCCGCCTGGGGAGTACGGTCGCAAGATTAAAACTCAAATGAATTGACGGGGGCCCGCACAAGCGGTGGAGCATGTGGTTTAATTCGAAGCAACGCGAAGAACCTTACCTGGCCTTGACATGCTGAGAACTTTCCAGAGATGGATTGGTGCCTTCGGGAACTCAGACACAGGTGCTGCATGGCTGTCGTCAGCTCGTGT
+
CCCCCGGGGGGGGGGGGGGGGGGGGGGGGGGCGGGGGGGGGGGGGGGGGGGGGGFGGGGGGGGGGGGGGGGGGGGGGGGGGGGGGG@CFGGGGGGGGGGGGGGGGGGGGCFGGGECGGGGGGGGGGGGGGGGGGGGGGGGGGGGGGGGGGGGDGF*CFFGGEGGGGGGFGGGGGGGGGGGGGGGGGGC:CFGGGGFEE7FG>GGGGGGGGGGFCFGFFC?:CFFGF7CDGGCGFGGGGDGFGGGGFGFGCF8@CEFEF5E8E8CFCGGCFFGGGGDECC6CCFGGDEGD*CFGGFCEE<F<
@M01751:259:000000000-C669V:1:1101:3784:18902 1:N:0:AGAGTC
CTACGGAAACCGGATTAGATACCCTGGTAGTCCACGCCGTAAACGATGATAACTAGCTGTCCGGGCACTTGGGGCTTGGGTGGCGCAGCTAACGCATTAAGTTATCCGCCTGGGGAGTACGGCCGCAAGGCTAAAACTCAAAGGAATTGACGGGGCCCCGCACAAGCGGCGGAGCATGCGGATTAATTCGATGCAACGCGAAGAACCTTACCAAGGCTTGACATGCAGGGAAATCCTCCAGCGATGGTGGGTCCGCAAGGGTCCTGCGCAGGTGGTGCATGGTTGTCGTCAGCTCGTGTCG
+
CCCCCGGGGGGGGG>FGFFGFCFGFGGGGFGGFGFGGGGGGGGGDFFFFGGG?EEGGGGGGGGGGGGGCFFE,@FG8CCGCFFFEC:FEGFDFGDECFAEFGFFGGGE7F:FGCCGCFGGDCGD7FFEDGG<FGGG9,EAFFD8FEFGCCGD7:CEG@FCFGGGGC:=CC*=FEFCFF?<=8CEGGGFGDG+<EC?6EGCGE*;FGG*9<8EG6;*;+;**+@7+0<FGG5>>CGGGCFGG6*:>*;<C/CEEF*::****;@59EFE5:8CGGF:EGF++*C+*20*2:*/6?F5:**9>
@M01751:259:000000000-C669V:1:1101:12870:18976 1:N:0:AGAGTC
TCGAAGAACGTCATCCCCACCTTCCTCCGAGTTGACCCCGGCAGTCTCCTATGAGTCCCCGGCATGACCCGCTGGCAACATAGGACGAGGGTTGCGCTCGTTGCGGGACTTAACCCAACATCTCACGACACGAGCTGACGACAGCCATGCACCACCTGTACACCCCCAAAAGAAGCCCCATCTCTGGAGCGGCAGGGTGTATGTCAAACCCAGGTAAGGTTCTTCGCGTTGCATCGAATTAATCCGCATGCTCCGCCGCTTGTGCGGGCCCCCGTCAATTCCTTTGAGTTTTAGCCTTGCG
+
CCCCCGGGGGGGGGGGGGGGGGGGGGGGGGGGGGGGGGGGGGGGGGGGGGGGGGGGGGGGGGGGGGGGGGGGGGGGGGGGGGGGGGGGGGGGGGGGGGGGGGFGGGGGGGGGGGGGGGGGGG9FFGGGGGGGGGGGGGGGGGGDGGGGFDFGGGGGFGGGGFGGGGGGGGGGGGGGGGGGGGCGGGGGGGGGGGGGDFGGGGGGGGGGGGGGFGGGGGGCGGGGGGGGGGGE?CCC?8FFGGGGGDGGGGGCGGGGGGG5EFG?FGGDEGCEDGGC=EFFCGGGGG+CFGGGGEFCGGFF3
@M01751:259:000000000-C669V:1:1101:8853:19066 1:N:0:AGAGTC
TCGAAGAACGTCATCCCCACCTTCCTCCGGTTTGTCACCGGCAGTCTCCCTAGAGTGCCCAACTAAATGCTGGCAACTAAGGATAGGGGTTGCGCTCGTTGCGGGACTTAACCCAACATCTCACGACACGAGCTGACGACAACCATGCACCACCTGTCACCATTGTCCCCGAAGGGAAAACTTGATCTCTCAAGCGGTCAATGGGATGTCAAGAGTTGGTAAGGTTCTTCGCGTTGCTTCGAATTAAACCACATGCCCCACCGCTTGTGCGGGTCCCCGTCAATTCCTTTGAGTTTCAGCC
+
C<C@CGGGGGGGGGFFFFGGGFGGFFGFGGGGG@FFFGGGCFGGGGAEFGGGC,E@FFFCEFGFFGGGFGGGGGFGGGGGGFGGGGFFGGGGGGGGEGCGGGGDGGDFDFFGGFFGGGFE?FGFFGGGCGEGGGGGGCGGGG<=@FFFEFGECGGFC@F>FEFGGCCFGGGECF7>FC@C:DFCFGBCFC:<CGFGGGGGDFDGFFC@F<,<C,:<:F@CCFGC:?ECFGGEEGG5220A85*::CFGCFGFGFCF+2//:E8?8CF*+3**:88/*:*;=C2:?FCCCF79EF79977*0
@M01751:259:000000000-C669V:1:1101:21406:19318 1:N:0:AGAGTC
TCGAAGAACGTCATCCCCACCTGCCTCCGGTTTATCACCGGAAGTCTCCTTTGAGTTCCCGGCCTCACCCGCTGGAAACAAAGGATAAGTGTTGCGCTCGTTGCGGGATTTAACCCAACATTTCACAACACGAGCTGACGACAGCCATGCAACACCTGTCTCAGAGTTCCCGAAGGCACCAAAGCATCTCTGCTAAGTTCTCTGGATGTCAAGGCCAGGTAAGGTTCTTCGCGTTGCACCTAATTAAACCACATGCTCCACCGCTTGTGCGTGGCCCCGCTAATTCATTTGAGTTTTAACC
+
CC@CCGGFC7F<CFCEC<-6C8,C<CF<FC:+BCEDCFGG77CEED9F,,C@C<,CCFGGGC7+6966CECF7+:,,C,C=C=,FFFCG?C,CCC=+F,+4+,88>B++,C,B?EEF++BBE,B@FF9+B436>F+3EF7++@F,+=>83,,@<3F<A,:,3FFAFF;;BF::**@F77C7<:,<6>C,77,,7C3FC,7@@,,?:,,67,3?FFC@CEA<FGD,,;B9FF*CF771B++*+0+2C7000/2ACGC+2<?C65218;;<@?***:0AE58**:+0+<7<+03C<C+:<C7*
@M01751:259:000000000-C669V:1:1101:23627:19456 1:N:0:AGAGTC
TCGAAGAACGTCATCCCCACCTTCCTCCGAGTTGACCCCGGCAGTATCCCATGAGTTCCCACCATTACGTGCTGGCAACATAGAACGAGGGTTGCGCTCGTTGCGGGACTTAACCCAACATCTCACGACACGAGCTGACGACAACCATGCACCACCTGTATAGAGACCTTGCGGGGCGACTGTTTCCAGCCGTTTCCTCTATATGTCAAGCCTTGGTAAGGTTCTTCGCGTTGCATCGAATTAATCCGCATGCTCCGCCGCTTGTGCGGGTCCCCGTCAATTCCTTTGAGTTTTAGCCTTT
+
CCCCCGGGGGGGDGGGGGGGGGGGGGGGGGGGGGGGGGGGGGGGGGGGGGGGGGGGGGGGGGGGGGGGGGDGGGGGGGGFGGFGGGGGGGGGGGGGDGGGGGGEGEGGGGGGGGGGGGGGGF?FGGGGGGGGCFGGGGGGGGGGGGGGGGGGGGGGGGGGG9FFEFGGGGGGGGGDGGEGGGGFFGGCFGGDGGGGGCCCCEFGCCFGGFFG?CEGGGGGGGGGFF@EEGEGDECGGGGG:CFGGGGGGGG5EEFG*/C*:CCFF+:*CEGGGFGGGDC5FFFCEG9C7*AFGGGC:6C7*
@M01751:259:000000000-C669V:1:1101:12032:19504 1:N:0:AGAGTC
CTACGGAAACAGGATTAGATACCCTGGTAGTCCACGCCGTAAACGATGTCAACTAGCCGTTGGGATCCTTGAGATCTTAGTGGCGCAGCTAACGCATTAAGTTGACCGCCTGGGGAGTACGGCCGCAAGGTTAAAACTCAAATGAATTGACGGGGGCCCGCACAAGCGGTGGAGCATGTGGTTTAATTCGAAGCAACGCGAAGAACCTTACCTGGCCTTGACATGCTGAGAACTTTCCAGAGATGGATTGGTGCCTTCGGGAACTCAGACACAGGTGCTGCATGGCTGTCGTCAGCCCGTG
+
CCCCCGGGGGGGGGGGCGGGGG@FEGGGDFGFFFGGEGGGGGGGGGGGGGGGGGGGGGGGGGGGGGGGFGGGGAEEFGGGGGGEGGGGGGGGGGGGGGGDGGGGGGFGGGGGGGGGDFFFFGGDGDGDEGGGGGGGGGGGGGGGGGCD9,F>CCCEEFG:>1*CFGFECCGGFFG=CEGCGGFFFCFGG>FGGGGCEG<BFE5EFGGFGEGEFGGGGGG6EGGGGDFGGFDFFFGGGFGC?E8+<CEFCD=EGGGFCFGG58EFF?98+<8828CF<?<9FCFG8EC5;6E/A7=?**919
@M01751:259:000000000-C669V:1:1101:8171:19531 1:N:0:AGAGTC
TCGAAGAACGTCATCCCCACCTTCCTCCGAGTTGACCCCGGCAGTATCCCATGAGTTCCCACCATTACGTGCTGGCAACATAGAACGAGGGTTGCGCTCGTTGCGGGACTTAACCCAACATCTCACGACACGAGCTGACGACAACCATGCACCACCTGTTCACCAGTGTCCAAAGAGTTGACCATTTCTGGCCCGTTCTGGTGTATGTCAAGCCTTGGTAAGGTTCTTCGCGTTGCATCGAATTAATCCGCATGCTCCGCCGCTTGTGCGGGCCCCCGTCAATTCATTTGAGTTTTAACCT
+
CCCCCGGGGGGGGGGGGFGGGGGGGGGGGGGGGGGGGGGGGGGGGGGGGGGGGGGGGGGGGGGGGGGGGGGGGFDGGGGGGGGGGGGGGGGGGGGGGGGGGGGGGGGGGGGGGGGGGGGGGG9EGGGGGGGGGGEGGGGGGGGGGGGGFGGGGGGGGGGFFGGGGGGGGGGGGGGFDGGGGGGGGGGGEGGGGGGGGGGGCGGGGGGGGFGGGFCGGGGFFGGGGGGGFGGDGGGDGGGGGGFGGGGGFGGGGEFFGGGGGEGEGGGEGEGGDEGGGGCEGEGFCFFGGF?FEFC?CGGGC
@M01751:259:000000000-C669V:1:1101:19846:19562 1:N:0:AGAGTC
TCGAAGAACGTCATCCCCACCTTCCTCCGGCTTATCACCGGCAGTCCCCCTAGAGTGCCCAACTCAATGCTGGCAACTAGGGGCGAGGGTTGCGCTCGTTGCGGGACTTAACCCAACATCTCACGACACGAGCTGACGACAGCCATGCAGCACCTGTGTCCACGTCCCGAAGGAACGACCTCATCTCTGAGGACTTCGTGGCATGTCAAGGGCTGGTAAGGTTCTGCGCGTTGCTTCGAATTAAACCACATGCTCCACCGCTTGTGCGGGCCCCCGTCAATTCCTTTGAGTTTTAATCTTT
+
CCCCCGGGGGGGGGGGGGGDGGFGGGGGGGDGDGGGGGGGGGGEGGGGGGGCEGFGFGGGGGGGGGFGGFGGGGGGGGGGGGG:FGGGGGGGGGCGGGGGGGEGGGGGGGGFG@FGGGGG9FFGGGGGGGGGGGGCGGGGC@FGGG@FGGGGFGFGGCGFGDFFFF:FGFGGDGCGGGC@FGGGFGCFGFGFFFGGGDFFCCFGEGGGG??C5EGGFGGG63:F7C98>EGEEGGFFCCEGC@FFGGGGGGGGFGFFGCCEECC@EFCCGC8?5C7EG5;FGGGGFGECFE+<7<<A0:F*
@M01751:259:000000000-C669V:1:1101:7120:19672 1:N:0:AGAGTC
TCGAAGAACGTCATCCCCACCTTCCTCTCTACTTGCGTAGGCAGTCTCACTAGAGTCCTCAACTGAATGTTCGCAACTAGTGACAGGGGTTGCGCTCGTTGCAGGACTTAACCTAACACCTCACGGAACGAGCTGACGACAACCATGCAGCACCTTGAAAAGTGTGCGAAGAAGGATCTATTTCTAAACCTGTCATTTCCCGTTTAAGTCTTGGTAAGGTTCCTCGCGTATCATCGAATTAAACCACATGCTCCACCGCTTGTGCGGGCCCCCGCAAATTCCTTTGAGTTTCATTCTTTCG
+
CCCCCB@CCCFC;,CCECECD8FC<FG9,CC<FDDA7@C+@E<6C<FFAF96EA@<F@F<FGCCEF9@EFF,68:F7@FFGGG,CFFFE@:FEFE>7@7C,=,=FGGFFF,5A<FCFAA=,AE8BB++8?B+6+E9<+B=>:EG7,,8=,,3>><D,,,>=,3,C,:>+><@C<7<,,>B9,@@@=3F3D7D=CFC,37@,*52@1CC,,@,,,37F,27<2,@9C:B8CC8<F,,8++4<C+BCC:FF+<+>+0A*188;;2AC**8?:C*::**2*+:+3<+<0+;C@CC9:+20<*:1
@M01751:259:000000000-C669V:1:1101:14592:19788 1:N:0:AGAGTC
TCGAAGAACGTCATCCCCACCTTCCTCCGGTTTATCACCGGCAGTCTCCTTTGAGTTCCCGACCGAATCGCTGGCAACAAAGGATAAGGGTTGCGCTCGTTGCGGGACTTAACCCAACATTTCACAACACGAGCTGACGACAGCCATGCAGCACCTGTCTCAGCGTTCCCGAAGGCACCAAAGCATCTCTGCTAAGTTCGCTGGATGTCAAGAGTAGGTAAGGTTCTTCGCGTTGCATCGAATTAAACCACATGCTCCACCGCTTGTGCGGGCCCCCGTCAATTCATTTGAGTTTTAACCT
+
CCCCCGGGGCGGFGGGGGGGGGGFGGGGGGFGGGGGGGGGGGGGGGGFGGGGGGGFGGGGGEEGC@@@CFGGGGGFCFECGGGGGGGE=DGGGGGDDGGGGGGCFFGFGGAEGGGGGGGGGGFFGGFGGGGGGGGGGGGGEGGGFCGGGGGFCFFGGGGGGGCFF:CCFFEGGEG7FGGG7B7FFGGCFFFFGGG?FGGEGGGGCF@F9CFF<:FEGCFGGGFFFGEGCCCCEG>EGGFEFGFFGGGGGCFG69@CGFGGG>8EE;8+3;EGG*:5?*AEE=FGGEGGF++;A?7CF62:>
@M01751:259:000000000-C669V:1:1101:26201:19807 1:N:0:AGAGTC
CTACGGAAACAGGATTAGATACCCTGGTAGTCCACGCCGTAAACGATGTCAACTAGCCGTTGGGATCCTTGAGATCTTAGTGGCGCAGCTAACGCATTAAGTTGACCGCCTGGGGAGTACGGCCGCAAGGTTAAAACTCAAATGAATTGACGGGGGCCCGCACAAGCGGTGGAGCATGTGGTTTAATTCGAAGCAACGCGAAGAACCTTACCTGGCCTTGAAATGCTGAGAACTTTCCAGAGATGGATTTGTGCCTTCGGGAACTCAGACACAGGTTCTGCATGGCTGTCTTCAGCTCGTG
+
CCCCCEGDGGGGDEEEFEDFFFCFG@C@<FGGGGCCFGGGGGGGGEGGGGGGGGCFGGGCFCGGGGGEFGA9AFGGGGG9@<<FFG+@CGGGGGEGGGGCDGGGGFDECE+=FGFE7FFGGGGGGGEEEC<FGGGGGGGGFFGGGGGGFGGGCC+@CGGGGGGGGEBEF:F@C77<CFFG?GGGGGGGF:FF:CCG=FFGGE5;EGGFGF?8CE8EFGC:++3AE??+<*CFFFGGF?E@E5;9968<+39C8<CCG6CEC>GFC?@<CF@6***<+02:EGG7*2C:FF+<C9<?E+9)*
@M01751:259:000000000-C669V:1:1101:8908:19944 1:N:0:AGAGTC
CTACGGAAACAGGATTAGATACCCTGGTAGTCCACGCCGTAAACGATGTCGACTTGGAGGTTGTTCCCTTGAGGAGTGGCTTCCGGAGCTAACGCGTTAAGTCGACCGCCTGGGGAGTACGGCCGCAAGGTTAAAACTCAAATGAATTGACGGGGGCCCGCACAAGCGGTGGAGCATGTGGTTTAATTCGATGCAACGCGAAGAACCTTACCTACTCTTGACATCCACGGAATTCGGCAGAGATGCCTCCGTGCCTTCGGGAACCGTGAGACAGGTGCTGCATGGCTGTCGTCAGCTCGTG
+
CCCCCGGE@EFE<FFAFFGGFF<F9CFEFGGDFFFGDC@FECDGFGGDFFGG>FDCGGCDGGGGGGGGFDDEFF,FFGFGFFF@FCCFEFFEGCECCFGCCFFFECFGGGGGDGGGCCGCC=FG7FGEGGBFCFGFG@@FGCFCECFEFFFCGGGGG7CEEGGE:EGGD<CC@CF7CFFFG7FFGC><<*?<FF<:AF***::EFF:CGCGGG9:9@FFFDF?EG*<<;E5C>6FGFEEG*A69+2:CC*:;C8*<9C::CE8CFGEC51+<88=FF6<+96??C86CFG5/***2<CDD*
@M01751:259:000000000-C669V:1:1101:21612:20024 1:N:0:AGAGTC
CTACGGAAACAGGATTAGATACCCTGGTAGTCCACGCCGTAAACGATGATTGCTAGTTGTCGGGATGCATGCATTTCGGTGACGCAGCTAACGCATTAAGCAATCCGCCTGGGGAGTACGGTCGCAAGATTAAAACTCAAAGGAATTGACGGTGGCACGCACAAGCGGCGGAGCATGCGGATTAATTCGATGCAACGCGAAGAACCTTACCACGGCTTGACATACACCGGAAACGGCAAGCGATGGTCGCCCCCTTGTGGTCGGTGTACAGGTGGTGCATGGTTGTCGTCAGCTCGTGTCG
+
CCCCCGGEB@F8,FFCFEEGFG,EEGGGEEGD-FFEGGD@FECGE78CA9E<FGFF<FDADCE>CFGAFFAFGFGGGGGC,DFGCCC@FFFFBFGGGGD9FFGFFGGCGGCCF7:FCFGFE,?CFFBFG9,<EF9?DF?D<F?,D,BBCGEC+:CF,CCEBFE,<FCFDGEGCECF,CE*C7BF9CF,C,?FCCFFGEE7FEEFG*AF?@87+*18:C>6CGGGGF+CECE5C?>>8*:5**;/8C9CEEE=8E:EDC8*;CE5C88@:@+2<8CE*?7:?*+3C8+;88**0A6:C5**1
@M01751:259:000000000-C669V:1:1101:15874:20046 1:N:0:AGAGTC
CTACGGAAACAGGATTAGATACCCTGGTAGTCCACGCCGTAAACGATGTCGACTTGGAGGTTGTTCCCTTGAGGAGTGGCTTCCGGAGCTAACGCGTTAAGTCGACCGCCTGGGGAGTACGGCCGCAAGGTTAAAACTCAAATGAATTGACGGGGGCCCGCACAAGCGGTGGAGCATGTGGTTTAATTCGATGCAACGCGAAGAACCTTACCTGGCCTTGACATCCAGAGAACTTAGCAGAGATGCTTCGGTGCCTTCGGGAACTCTGAGACAGGTTCTGCATGGCTGTCGTCAGCTCGTG
+
CCCCCGGFGGGGGGGGGGGGGGGGGFGGGGGGGGFEGGGGDGFFEGGCAFGGGGGGGGGDGGGGGGGGGGGGGGGEEGGDFGFGGGGGGGGGGGGGGGGGGGGDEFGGGGGGGGGGGGFGGGGGGGDEGGCFGGGGFGGGGFGGFEGGGGGCG@FEDGGGGGGCG<FGGBECGGGFFGFGGFFGFGFF9FGGGGGGGGGE8:EEGFFEEFEGGDEEFGG8C+<9:FD9CCF:CGGGG7+98;;CEGGD+:?8;ECCCFFC85:@FCEGE7<9CFFF09CC7FGFCFF>;<58=CGGCFD<4
@M01751:259:000000000-C669V:1:1101:15222:20050 1:N:0:AGAGTC
TCGAAGAACGTCATCCCCACCTTCCTCCGGTTTATCACCGGCAGTCTCCTTTGAGTTCCCGGCATCACCCGCTGGCAACAAAGGATAAGGGTTGCGCTCGTTGCGGGACTTAACCTAACATTTCACAACACGAGCTGACGACAGCCATGCAGCACCTGTCTCAGAGTTCCCGAAGGCACCAAAGCATCTCTCCTAAGTTCTCTGGATGTCAAGGCCAGGTAAGGTTCTTCGCGTTGCATCGAATTAAACCACATGCTCCACCGCTTGTGCGGGCCCCCGTCAATTCATTTGAGTTTTAACC
+
CCCCCGGGGGGGGGGGGGGGGGGGGGGGGGGGGGGGGGGGGGGGFGGGGGGGGGGGGGGGGGGGGGGGGGGGGGGGGGGGG8EGDFGGGGGGGGGGGGGGGGGGGGGFGGGGGGGGGGGGGGGGGGGGGGGGGGGGGGGGGGGGGGFGGGGGGGGGGGGGGGGGCCFCFFGGGGGGGFFGGGGFGGGF;FCGGCGFFGGGGGGGG@FFGCGCFFFFGGGGGGDGGFGGGGGGGFE>EF@:EGGGFGGGGGGGFGFFGGG?CFGGGGGG6?E=CCEEEGGEG=*CFGFGGGGFCCEGGGGG>
@M01751:259:000000000-C669V:1:1101:6979:20407 1:N:0:AGAGTC
CTACGGAAACAGGATTAGATACCCTGGTAGTCCACGCCGTAAACGATGTCGACTTGGAGGTTGTTCCCTTGAGGAGTGGCTTCCGGAGCTAACGCGTTAAGTCGACCGCCTGGGGAGTACGGCCGCAAGGTTAAAACTCAAATGAATTGACGGGGGCCCGCACAAGCGGTGGAGCATGTGGTTTAATTCGATGCAACGCGAAGAACCTTACCTACTCTTGACATCCACGGAATTCGGCAGAGATGCCTTAGTGCCTTCGGGAACCGTGAGACAGGTGCTGCATGGCTGTCGTCAGCTCGTG
+
CCCCCGGGGGGGFGGGGGGGGGGFGGGGGGGGGGGGGGGGGGGGGGGGGGGGGG>FGGGGGGGEGGGGGDCFFGFGGGGGGGGFGGD:FFEFGEFGGGGGGGGEGGGGGG>FGFGEGEGGGGGGGGGGEGGDFGGGGGGFG<DGGGGGGFFGEGGGGGGGGGGGGGFCGGG7FGGGGGFGFFFGGGGGFGGGGCGGGGGEGGCEFFGGGGGGCGGGFGGDGGGCFFFGDC>ECFFFGG5EFFG?FGGGFG7@CGGGGE:EG5EEFGGGGGGGGGG9@FGGGGGG>>*;;FGGG*CFFGG/9
@M01751:259:000000000-C669V:1:1101:18820:20808 1:N:0:AGAGTC
CTACGGAAACAGGATTAGATACCCTGGTAGTCCACGCCGTAAACGATGTCAACTAGCCGTTGGAATCCTTGAGATTTTAGTGGCGCAGCTAACGCATTAAGTTGACCGCCTGGGGAGTACGGCCGCAAGGTTAAAACTCAAATGAATTGACGGGGGCCCGCACAAGCGGTGGAGCATGTGGTTTAATTCGATGCAACGCGAAGAACCTTACCTACTCTTGACATCCACGGAATTTGGCAGAGATGCCTTAGTGCCTTCGGGAACCGTGAGACAGGTGCTGCATGGTTGACGTCAGCTCGTT
+
CCCCCGGEGGGFGEFGGGGGGGGGF<<FGDGGGGGGGGGGGGGGGDFGGGFEFFGGGGGGGFFGGGG?FGGGGGGFGGGGGG?CF7F7FFGGFGGGGCFGFGG9FGGDGGGF7?>:FFGFGGGFEGGGGGFFGGGGGGGGFGGACFGEFFFGGGEGGFEGGDEGGFGE:F<C@CFGGGGDCAFGGGGFDGGFFG:<?:FEE>*;CGDFGGGGFGFGGGG@FGGGFGGGGGG5CFFGGFGEGEGFCCFCEF?AFCCFG68C5*::85:*;;CFGGFF8<FFG6::8++;CFEECEEGC?C>*
@M01751:259:000000000-C669V:1:1101:23937:20931 1:N:0:AGAGTC
CTACGGAAACAGGATTAGATACCCTGGTAGTCCACGCCGTAAACGATGTCGACTTGGAGGTTGTTCCCTTGAGGAGTGGCTTCCGGAGCTAACGCGTTAAGTCGACCGCCTGGGGAGTACGGCCGCAAGGTTAAAACTCAAATGAATTGACGGGGGCCCGCACAAGCGGTGGAGCATGTGGTTTAATTCGATGCAACGCGAAGAACCTTACCTACTCTTGACATCCACGGAATTCGGCAGAGATGCCTCAGTGCCTTCGGGAACCGTGAGACAGGTGCTGCATGGCTGTCGGCAGCTCGTG
+
CCCCCGGGGFGGGGGGGGGGGGFGGGGGGGGGGGGGGGGGGDGGGGGGGGGGGGGGGGGGGGFGGGGGGGGGFGGGGGGDGGCEEGEGGGGGGGGGGGGFDFG@FGGGGGGGGGGGGEGGGGGCFGDGG@FGFGGFFGGGGFGGGGFGGGGGDFGGGGGGGGGGGGGGGECGFCFEFG:EGG7FCEFG9FGCGECGGD8?*?EEGGFFGGGGFG86CFGGFGGGGG?FEGGDCFCGGD>GGGEEGDFG686:+9C:<CF5CE=F58ECGG+<C6CG8??EFGD7EE*AFC8**:*2:6<DG
@M01751:259:000000000-C669V:1:1101:20561:20989 1:N:0:AGAGTC
CTACGGAAACAGGATTAGATACCCTGGTAGTCCACCCCGTAAACGTTGGGAACTAGTTGTGGGGTCCATTCCACGGATTCCGTGACGCAGCTAACGCATTAAGTTCCCCGCCTGGGGAGTACGGCCGCAAGGCTAAAACTCAAAGGAATTGACGGGGACCCGCACAAGCGGCGGAGCATGCGGATTAATTCGATGCAACGCGAAGAACCTTACCAAGGCTTGACATATACGAGAACGGGCCAGAAATGGTCAACTCTTTGGACACTCGTAAACGGGTGGTGCATGGTTGTCGTCAGCCCGT
+
CCCCCGGGG8<@<@@99EFDGFGGGFDGGGGEGEF8FFFBFGGGGGFGC7<CCFCGF@FFGGDEFGCCA6<<,FFC6F7F<FFGGFGGGGDGF,FEE+BFFAGGFGGCAF7FGGGGDGDEEF>DEGDGCFGFFFDFFGGED9><>EGGFGGGGDCC::C:<FDCGGGE,:>*FGFG7C9<?C<BE*?BGGGGGGDGG?8>EDGCCEFFGGFG?EGCECCF65CCCFFGGGGF:CGDGEGE>5CC6<EGFCC+93+<<9C9F??@CCCF5/;8+**1///**<?FC8<CGECEGGCC+*199
@M01751:259:000000000-C669V:1:1101:11805:21039 1:N:0:AGAGTC
TCGAAGAACGTCATCCCCACCTTCCTCCGGTTTATCACCGGCAGTCTCCTTTGAGTTCCCGACCGAATCGCTGGCAACAAAGGATAAGGGTTGCGCTCGTTGCGGGACTTAACCCAACATTTCACAACACGAGCTGACGACAGCCATGCAGCACCTGTGTGCAGGTCCCCGAAGGGAAGAAATCCATCTCTGGAAGTCGTCCTGCCATGTCAAACGCTGGTAAGGTTCTGCGCGTTGCTTCGAATTAAACCACATGCTCCACCGCTTGTGCAGGCCCCCGTCAATTCATTTGAGTTTTAAT
+
CCCCCGGGGGGGGGGGGGGGGGGGGGGGGGGGGGGGGGGGGGGGGGGGGGGGGGGGGGGGGGGGG@@BCCFFGGGGFGGGGGGGGGGGGGGGGGGGGGGGGGGGGGGGGGGGGGFGGGGGGGGGFGGGGGGGDGGFGGGGGCEGGGGGGGCGFGGGGGFGGFGGGGGGGGGGGGGGGGGGGGGGGGGGGGGGGGGGFGGGFGGCGCFFGGGGGGGDGGGCFGGGGGGGGGF5CEGG*CCCF?C*AAFGGGGGGGGFFFFGGGGGCDCFG+CECFGGEGGGEGCCE?FGCGC9+:CCFFD9>
@M01751:259:000000000-C669V:1:1101:14203:21254 1:N:0:AGAGTC
TCGAAGAACGTCATCCCCACCTTCCTCCAGTTTATCACTGGCAGTCTCCTTTGAGTTCCCGGCCGAACCGCTGGCAACAAAGGATAAGGGTTGCGCTCGTTGCGGGACTTAACCCAACATTTCACAACACGAGCTGACGACAGCCATGCAGCACCTGTCTCAGAGTTCCCGAAGGCACCAATCCATCTCTGGAAAGTTCTCTGGATGTCAAGAGTAGGTAAGGTTCTTCGCGTTGCATCGAATTAAACCACATGCTCCACCGCTTGTGCGGGCCCCCGTCAATTCATTTGAGTTTTAACCT
+
CCCCCGGGGGGGGGGFFEGDGGGGGGGFGGFGGGGGGGGGGGGGGGGGGGGGGGGGGGGGGCFGGGGGGGGGGGGGGGGGGGGGGGGGGGGGGGGG@FGGGGGGGGGGGGGGGGGGGGG?FFFGGGGGGGGDCEEGGGGGGGGGGGGGGGGGGGGGGGGCAFGGFGGGGGGEGGGGGGGGGGGGGGGCFGDFGGGGGGGGGGGGFD@:FFGGGGFFFGGFGCGCFCFGCFGDCGF7C@FGCCCFGC?CCFGGGFGGGGGGGE55ECFFCGC5C587?E***::FGF@<?978<CFFFGD>7
@M01751:259:000000000-C669V:1:1101:14395:21291 1:N:0:AGAGTC
CTACGGAAACAGGATTAGATACCCTGGTAGTCCACGCCGTAAACGATGTCGACTTGGAGGTTGTTCCCTTGAGGAGTGGCTTCCGGAGCTAACGCGTTAAGTCGACCGCCTGGGGAGTACGGCCGCAAGGTTAAAACTCAAATGAATTGACGGGGGCCCGCACAAGCGGTGGAGCATGTGGTTTAATTCGATGCAACCCGAAGAACCTTACCTACTCTTGACATCCACGGAATTTGGCAGAGATGCCTTAGTGCCTTCGGGAACCGTGAGACAGGTGCTGCATGGCTGTCGTCAGCTCGTG
+
CCCCCGGGGGGGFGGGGGGGGGGGGGGGGGGGGGGGEGGGGGGGGGGGGGGGGGGGGGGGGGGGGGGGGGGGGGGGGCGDGFGFGDEGGGGGGGGGGGGGGGGGEGGGGGGGGFGGGGGGGGFGGGEGGGGFGGGGGGGGGAFGGGG9>FGCGGGGGGGGDBF1FGGD:<FGFCFGGFGGGGGGGFGGFCGGGGDG@FEEGGGGGGGCFGGGGGGF:CFE0<CFGF6FDGGGGFGGFGGGCEGFGFFFFFDCFGCCGFGEG>EGGGGEC=EG8*8<02<CFCGGGGG>*:/;CGEGCDDD<
@M01751:259:000000000-C669V:1:1101:4703:21329 1:N:0:AGAGTC
CTACGGAAACAGGATTAGATACCCTGGTAGTCCACGCCGTAAACGATGTCAACTAGCCGTTGGGATCCTTGAGATCCTAGTGGCGCAGCTAACGCATTAAGTTGACCGCCTGGGGAGTACGGCCGCAAGGTTAAAACTCAAATGAATTGACGGGGGCCCGCACAAGCGGTGGAGCATGTGGTTTAATTCGATGCAACGCGAAGAACCTTACCTGGTCTTGACATCCACAGAACTTTCCAGAGATGGAAAGGTGCCTTCGGGAACCGTGAGACAGGTGCTGCATGGCTGTCGTCAGCTCGTG
+
CCCCCGGGGGGGGGGGGFGGGGFGGFFEFGAF9FFEGGGGGGG<FEGGGGGGGGGGGGGGGGGGFCEGFAFGG<EF,CFGGGGGGGGEDGGGGGGGGGGGGGGGGGFEGGGGFGGEGEGGGGGCGG>GEGFFFGFFGFACFFGFGGGGGFFGCFGGGGGGGGGGGGGDG=@FGCFGGFGGGGGGGGG:<FG<CGGGGGGGGDGDFGGFGGC:FFFFGGGFGGGGGGGGGGFGFGGG7FGGGGF7@GCFFGGFFGGGGGGCEE85;EEGGGGGEGGC?+<96<CFFGGCFGGFGFE6939D5
@M01751:259:000000000-C669V:1:1101:20743:21336 1:N:0:AGAGTC
CTACGGAAACCGGATTAGATACCCTGGTAGTCCACGCCGTAAACGATGAGTGCTAGGTGTTCGGGGTTTCGATACCCTGGGTGCCGAAGTTCACGCATTAAGCACTCCGCCTGGGGAGTACGGTCGCAAGACTGAAACTCAAAGGAATTGACGGGGACCCGCACAAGCAGTGGAGTCTGTGGTTTAATTCGAAGCAACGCGAAGAACCTTACCAAGTCTTGACATCCTTCTGACCGGACTAGAGATAGTCTTTCCCTTCGGGGCAGAAGTGACAGGTGGTGCATGGTTGTCGTAAGCTCGT
+
CCCCCGGGGGGGFGGGGGGGGGGGGGFGGGGF@EE7FFCGDGGFGGGGFCFGGGGFGGGFGGGGDGG>FFGGGFGGGCFGFG>FFGGGGGGGGGGGGGGGGCGGGG@FGGGGGGGGGDCFGGGGGGGGGGGGGGGGGGGGGGGDGGGGGGGGGGGGGGGGDCEGG8FGFF>:FFGC,?FFCFEFGGGGGGGGGFGGGGGGGDCGGGGGGFB:FFGCCFGGFGGG@@*<C7<EGGGDGGGDGF@67CGGCFGGCGCE?78F5::8?8FGFGG+CFGGFE585CCFFFGGGGFEG*:CC?<C)
@M01751:259:000000000-C669V:1:1101:24038:21429 1:N:0:AGAGTC
CTACGGAAACAGGATTAGATACCCTGGTAGTCCACGCCGTAAACGATGTCGACTTGGAGGTTGTTCCCTTGAGGAGTGGCTTCCGGAGCTAACGCGTTAAGTCGACCGCCTGGGGAGTACGGCCGCAAGGTTAAAACTCAAATGAATTGACGGGGGCCCGCACAAGCGGTGGAGCATGTGGTTTAATTCGATGCAACGCGAAGAACCTTACCTACTCTTGACATCCACGGAATTCGGCAGAGATGCCTTAGTGCATTCGGGAACCGTGAGACAGGTGCTGCATGGCTGTCGTCAGCTCGTG
+
CCCCCGGGGGGGGGGGGGGGGGGGGGGGGGGGGFFGGGGGGGGGGGGGGEGGGGDFGGGGGFGGGGGFGGGEFFFGGGGGGGGGGGGGGGFGGGGGGGGGGGGGGGGGGGGFGGGGGGGGGGGGGCGGGFFFGGGGGDDFGGCGGGGGGGCFEGCFGFGGDGGGGEGGGB:BFB<C@CACF<FGGFGCGGCCFGGGGG*:>EEEGG5>FF?F?FGFE9E9C8FGGGGGGGEGGGFCGCEEF>A?FGFGFFGGFC+++<CGC>CCFDGFFG9@CFGG++2CC6+AFFF5828@AGGCF?<C7
@M01751:259:000000000-C669V:1:1101:9713:21438 1:N:0:AGAGTC
CTACGGAAACAGGATTAGATACCCTGGTAGTCCACGCCGTAAACGATGTCGACTTGGAGGTTGTTCCCTTGAGGAGTGGCTTCCGGAGCTAACGCGTTAAGTCGACCGCCTGGGGAGTACGGCCGCAAGGTTAAAACTCAAATGAATTGACGGGGGCCCGCACAAGCGGTGGAGCATGTGGTTTAATTCGATGCAACGCGAAGAACCTTACCTACTCTTGACATCCAGCGAACTTAGCAGAGATGCTTTGGTGCCTTCGGGAACGCTGAGACAGGTGCTGCATGGCTGTCGTCAGCTCGTG
+
CCCCCGGGGGGGFGGGGGGGGGGGGGGGGGGFGGGGGGGGGGGFGGGGGGGGG@FGGGGGGGGGGGGGGGGGGGFGGGGGFGGGGGGGEFEFGGGGGGGGGGGGGGDCG7?FFFFGGGGFGEGGGGDGGGFFGFFGGGGGGGFGGGGE9C<FGE7FCGGGEGGGF7FCGEGGGFFEFGF9FFGGGFGG9CFGGGGGGGGGGGE*<EFFEDGCFG89<EG?9CGGFGGGGGGDEFGGGGGGGGGGG7CGGF?FFFF?EGF*:CECC*;?=@?F86E?8CC+A?FE8@E50+C*AEGGF7D57
@M01751:259:000000000-C669V:1:1101:8056:21456 1:N:0:AGAGTC
CTACGGAAACAGGATTAGATACCCTGGTAGTCCACGCCGTAAACGATGTCGACTTGGAGGTTGTTCCCTTGAGGAGTGGCTTCCGGAGCTAACGCGTTAAGTCGACCGCCTGGGGAGTACGGCCGCAAGGTTAAAACTCAAATGAATTAACGGGGGCCCGCACAAGCGGTGGAGCATGTGGTTTAATTCGATGCAACGCGAAGAACCTTACCTACTCTTGACATCCACGGAATTTGGCAGAGATGCCTTAGTGCCTTCGGGAACCGTGAGACAGGTGCTGCATGGCTGTCGTCAGCTCGTG
+
CCCCCGGGGGGGGGGGGGGGGGGGGGGGGGGGGFFEGGGGGGGGGGGGGGGGGCFGGFDGGGGGGGGGGCFFGG@CEFCE8FEDFGFGGFFGGGEGGDEGGFCEGCFGGGGGFGGGFGGFGFFGGGGEFGCGAFGADGDFGCFGFGFGGGG>EFDG:>F@:FGGAFFEEGCF*CCDGGFFF7<7FGGFGGFEGGFFGGGC?CECCCGC?9+<CFGGCGGFGFGGGCFCC:C;E8FFGFFEFFGGFF?FGGGFD9@FGCGDCE88CC8*CCFFFF8:F7CGG?CGGC8CFGGFGDE<C69>4
@M01751:259:000000000-C669V:1:1101:23294:21473 1:N:0:AGAGTC
CTACGGAAACAGGATTAGATACCCTGGTAGTCCACGCCGTAAACGATGATAACTAGCTGTCCGGGCACTTGGTGCTTGGGTGGCGCAGCTAACGCATTAAGTTATCCGCCTGGGGAGTACGGCCGCAAGGTTAAAACTCAAATGAATTGACGGGGGCCTGCACAAGCGGTGGAGCATGTGGTTTAATTCGAAGCAACGCGCAGAACCTTACCAGCGTTTGACATGGCAGGACGACTTCCAGAGATGGATTTCTTCCCTTCGGGGACCTGCACACAGGTGCTGCCGGGCTGTCGTCAGCTCG
+
CCCCCGGGGGGGGGGGFGGGGGGGGGGGGGGGGGCGGGGGGGGGGGGGGGGGGG9FGGGGGGGGGGGGGGFFGGGGGGGGGGGGGGGGGGGGGGGGGGGFGGGGGGGGGDGGGGGGGGGGGDGGGGEGGGGGFGGGGGGGG=DDBEFFGGFFGGGGG>FE:FGGGGGGGCFGFFFGFG<FA=CFF,@BFG:FEFFFGGG:CCEE68CGGGGFGGGEG>>CEFGFGGGGGGGF5CCE;FF@7@FCCGECG7<C9FGGFF98FE*:*:;EFF@EFGGG@7+<CGC***2:CGCFFEC*/+0**
@M01751:259:000000000-C669V:1:1101:20044:21474 1:N:0:AGAGTC
CTACGGAAACAGGATTAGATACCCTGGTAGTCCACGCCGTAAACGATGTCGACTTGGAGGTTGTTCCCTTGAGGAGTGGCTTCCGGAGCTAACGCGTTAAGTCGACCGCCTGGGGAGTACGGCCGCAAGGTTAAAACTCAAATGAATTGACGGGGGCCCGCACAAGGGGTGGAGCATGTGGTTTAATTCGATGCAACGCGAAGAACCTTACCTACTCTTGACATCCACGGAATCTGGCAGAGATGCATCAGTGCCTTCGGGAACCGTGAGACAGGTGCTGCATGGCTGTCGTCAGCTCGTG
+
CCCCCGGGGGGGFGGGGFGGGCFGGGGGGFFFDEDF7FGGGGGGGGFGGGGCFFCCCFFGGGGGGGEGGGGGGGGGGFDEFGGGGG,@FGEEFGDE:BF<FFGGGEGGGG7BDDCCECGGGGGCE7FFGCFGGGGCCBF9FFCFFFF9FFGFGGGGG@C@CFD7<3,8<:FBF7+=FCC@FC*4?<:7F@>,,*<C:C5E*/*;8@EGF7+++@0<CFA+++<9<C?CE8CE5<:<F68*;CF7<@++<+<+++2<CCACC*8A5CECDGCF8;8?86C?9C7<@*2*;<@C*:C+<6D7*
@M01751:259:000000000-C669V:1:1101:16328:21493 1:N:0:AGAGTC
CTACGGAAACCGGATTAGATACCCTGGTAGTCCACGCCGTAAACGATGTCGACTTGGAGGTTGTTCCCTTGAGGAGTGGCTTCCGGAGCTAACGCGTTAAGTCGACCGCCTGGGGAGTACGGCCGCAAGGTTAAAACTCAAATGAATTGACGGGGGCCCGCACAAGCGGTGGAGCATGTGGTTTAATTCGATGCAACGCGAAGAACCTTACCTACTCTTGACATCCACGGAATCTGGCAGAGATGCCTCAGTGCCTTCGGGAACCGGGAGACAGGTGCTGCATGGCTGTCGGCAGCTCGTG
+
CCCCCGGGGGGGGGGGGGGGGGGGGGGGGGGFGGGGGGGGGGGGGGGGGGGGGEGGGGGGFGGGGGGGGGGGGGGGGFGGGGGGGGGGGGGGGG7FGDEGGGGGGGGGGGCFGGGGGGGGGGGGFGGDGGGGGGFFFFGGGGGGGGCFFG9FEGGGG:FGEGGGGGGGGGGGGGGGCF>CF<FCFCCCFGGGGGGGGGGGGCGGGGEFFGGEGF6C8FCGGGGG?CCEEGEG>FCE7EFCFGG7EGGGGGGGGGACCCEEGDECFG5EGE;8?@F9E6FECC7CFAC/008*2:EG*39)9
@M01751:259:000000000-C669V:1:1101:7607:21614 1:N:0:AGAGTC
CTACGGAAACCGGATTAGATACCCTGGTAGTCCACGCCGTAAACGATGTCGACTTGGAGGTTGTTCCCTTGAGGAGTGGCTTCCGGAGCTAACGCGTTAAGTCGACCGCCTGGGGAGTACGGCCGCAAGGTTAAAACTCAAATGAATTGACGGGGGCCCGCACAAGCGGTGGAGCATGTGGTTTAATTCGATGCAACGCGAAGAACCTTACCTACTCTTGACATCCACGGAATTCGGCAGAGATGCCTCAGTGCCTTCGGGAACCGTGAGACAGGTGCTGCATGGCTGTCGTCAGCTAGTG
+
CCCCCGGCFGGGGDGGGGGGGGGGFGGGGGGGGGGGGGGGGGGGGGGFGGFGGGGGGGFGGGGGGGGGGEGGGFGFGGGGGFGGGGGCCGGFFGGGCFEGFCGGGEGDGGG?FGGGGGGGGGGGDGCFGG,BFFGGGCF9CCFGG9D9CEFCEGGGGGGGEEEDGGFGGGGGGGFFAFGEGGCGGEGGGGGGGGGGE?CE>EGGGGGFGGGGGGGFGGF9@<:C<FFGDG>C>EEFGGGGC8CC9<?CC+<CC?FCF9@>EGGDGGD*2;+<CEFGGFF+9<C7CG6*CFC*7CCC7+020
@M01751:259:000000000-C669V:1:1101:13563:21812 1:N:0:AGAGTC
CTACGGAAACAGGATTAGATACCCTGGTAGTCCACGCCGTAAACGATGTCGACTTGGAGGTTGTTCCCTTGAGGAGTGGCTTCCGGAGCTAACGCGTTAAGTCGACCGCCTGGGGAGTACGGCCGCAAGGTTAAAACTCAAATGAATTGACGGGGGCCCGCACAAGCGGTGGAGCATGTGGTTTAATTCGATGCAACGCGAAGAACCTTACCTACTCTTGACATCCAGAGAACTTTCCAGAGATGGATTGGTGCCTTCGGGAACTCTGAGACAGGTGCTGCATGGCTGTCGTCAGCTCGTG
+
CCCCCGGGGGGGGGGGGGGGGGGGGGGGGGGFGGGGGGGGGGGGGGGGGGGGGGGGGFCGGGGGGGGGGGGGGGGGGGGGGGGGGDEGGGGGGGGGGGGGGGGGGG7>FGGGGGGDGDGGGGGGGGGDEGGGGGGGGGGGGGGGGGGF9DFGGGGGFGGGGGGGF@FGGGGGGFGGFGGFF:<FFGGGFGGG?FGGGGGGDCCEGGGGGGFGGCG?FGGCFGGG?FGFC**<<CFGFCFEFGG77+*+<;CF=CFC9C>G>CC5C9C+<:9C6C:<CFG7FCCCF5**23;*/:*6:6>7*
@M01751:259:000000000-C669V:1:1101:21634:21952 1:N:0:AGAGTC
CTACGGAAACAGGATTAGATACCCTGGTAGTCCACGCCGTAAACGATGTCGACTTGGAGGTTGTTCCCTTGAGGAGTGGCTTCCGGAGCTAACGCGTTAAGTCGACCGCCTGGGGAGTACGGCCGCAAGGTTAAAACTCAAATGAATTGACGGGGGCCCGCACAAGCGGTGGAGCATGTGGTTTAATTCGATGCAACGCGAAGAACCTTACCTACTCTTGACATCCACGGAATTCGGCAGAGATGCCTTAGTGCCTTCGGGAACCGTGAGACAGGTGCTGCATGGCTGTCGTCAGCTCGTG
+
CCCCCGGGGGGGGFFGGGGGGGGGGGGGGGGGGGFGGGGGGGGGGGGGGGGGGGGGGGGGGGGGGGGGGGGGGGGGGGGG8FFGGGGGGGGGGGGGGGGGGGCCEGDGGGGGGGGGGGGGGGGGGGGDGGGGGGGGGGGGGGGGGGGGFGGGGGGGGEFGGGGG<FEGGGGEGGGGFGGGGGGGGFGGGGGGGEFGEECEEGCGGGGEFFGGGGG?CGFGGGGGGFGGGGGGGGGGGDEEEFGFCFGFG6799?CGDFG>:CECGGGGFGGGGCGFCGFCFE99FFGGGG=*:=ECFGD3*
@M01751:259:000000000-C669V:1:1101:13016:22001 1:N:0:AGAGTC
TCGAAGAACGTCATCCCCACCTTCCTCCGGTTTATCACCGGCAGTCTCCTTTGAGTTCCCGACCGAATCGCTGGCAACAAAGGATAAGGGTTGCGCTCGTTGCGGGACTTAACCCAACATTTCACAACACGAGCTGACGACAGCCATGCAGCACCTGTCTCAGCGTTCCCGAAGGCACCAAAGCATCTCTGCTAAGTTCGCTGGATGTCAAGAGTAGGTAAGGTTCTTCGCGTTGCATCGAATTAAACCACATGCTCCACCGCTTGTGCGGGCCCCCGTCAATTCATTTGAGTTTTAACCT
+
CCCCCGGGGGGGGGGGGGGGGGGGGGGGGDGGGGGGGGGGGGGGGGFGGGGGGGGGGGGGGGGGG@@BFEGGGGGGGGGGGGGGGGGGGGGGGGGGGGGGGGGGGGGGGGGGGGGGGGGGGGGGGGGGGGGGEGGGGGGC@FGGGGGGGCFGGGGGCGGGGGGGGGGGGFGGGGGGGGGGGGGGGGGCFGGGGGGGGGGGGGGEAFFGGGGGGGGGGGGGGGGGGGGGGGGGGGGGGGGGGDGGGGGGGGGGGGGGGGGGGEGGGFGGC*::===>E1CGG59<C9C:99<*AFFGGGFFF
@M01751:259:000000000-C669V:1:1101:14457:22155 1:N:0:AGAGTC
CTACGGAAACCGGATTAGATACCCTGGTAGTCCACGCCCTAAACGATGCGAACTGGATGTTGGGTGCACTTTGGCACGCAGTATCGAAGCTAACGCGTTAAGTTCGCCGCCTGGGGAGTACGGTCGCAAGACTGAAACTCAAAGGAATTGACGGGGGCCCGCACAAGCGGTGGAGTATGTGGTTTAATTCGATGCAACGCGAAGAACCTTACCTGGCCTTGACATGCTGAGAACTTTCCAGAGATGGATTGGTGCCTTCGGGAACTCTGAGACAGGTGCTGCATGGCTGTCGTCAGCTCGT
+
CCCCCGGGGFFFFFGGFDDEGGFGFGDGGGGGDDFED<FFGGGGEEF8FFECGGGGGFGGGGGGGGGGGG<EGGGGGGGGGEGAEEGD:CFAECEGDGGGFGFFGDEFEGDFGGGGGFGGGDGCF@FEDEGFFDF<AFEFGGFFFFCFFFGCCGGGDFFGGGG7CCEDGDCGG<FCFCG,CFCFGFFF@2*<FE:CFFG>85C58CFEEGGGFCEGGGGG6FGGGFCCC@CE9@CFFGCCCC8*:0A67:88F*3;:CGGDGCEGFFF<:99+;8:C+<++039C8585*3*::*:0027)
@M01751:259:000000000-C669V:1:1101:12830:22194 1:N:0:AGAGTC
TCGAAGAACGTCATCCCCACCTTCCTCCGGTTTATCACCGGCAGTCTCCTTTGAGTTCCCGACCGAATCGCTGGCAACAAAGGATAAGGGTTGCGCTCGTTGCGGGACTTAACCCAACATTTCACAACACGAGCTGACGACAGCCATGCAGCACCTGTCTCAGCGTTCCCGAAGGCACCAAAGCATCTCTGCTAAGTTCGCTGGATGTCAAGAGTAGGTAAGGTTCTTCGCGTTGCATCGAATTAAACCACATGCTCCACCGCTTGTGCGGGCCCCCGTCAATTCATTTGAGTTTTAACCT
+
CCCCCGGGGGGGGGGGGGGGGGGGGGGGGGGGGGGGGGGGGGGGGGGGGGGGGGGGGGGGGGGGG@CFFEGGGGGGGGGGGGGGGGGGCFGGGFGGGGGEGGGGGGGGGGGGGGGGGGGGGGGGGGGGGGGGDGGGGGGGGGGGGGGGGE=FFGGGGGGGGGGGGBFGGGGGGGGGGGGFGGEGGGGFGGGGGGGFGGGGGGGGGGGGGGGGGGGFGGEFGGGFFFGGGD58CEGEGGGEGGGGGFGGFGFGFGG:EDGGGDGEGGG6<EEEGGGGG5EGGECCDDCF?7@FEEFGFGGC:
@M01751:259:000000000-C669V:1:1101:24335:22290 1:N:0:AGAGTC
TCGAAGAACGTCATCCCCACCTTCCTCCGGTTTATCACCGGCAGTCTCCTTTGAGTTCCCGACCGAATCGCTGGCAACAAAGGATAAGGGTTGCGCTCGTTGCGGGACTTAACCCAACATTTAACAACACGAGCTGACGACAGCCATGCAGCACCTGTCTCAGCGTTCCCGAAGGCACCAATCCATCTCTGGAAAGTTCGCTGGATGTCAAGAGTAGGTAAGGTTCTTCGCGTTGCATCGAATTAAACCACATGCTCCTCCGCTTGTTCGGGCCCCCGACAATTCCTTTGAGTTTTAACCT
+
CC<CCFEGGGG<BFGGGG<@,C,CFFFEF>FGDFGGDEFGCBFEEFF,CAFGGG,EFFGGGED+@F@B@FD?FGGGFFFEGGGGCFFECEGFEE:@@FF=FGGFDEGCFF<EFFGGGGFG,B,<FGF,=FCCCFEDFGG>CCCC<>FFFDFFFF78>>DEGAF8CFGFC@FG:FCFGG7FGGFGFFFCCFEFE?FCBFCED@CFC,C<9<FFCFCC9:FGGGGGCCDGEE>CGGGEGG+**22CE<C?F*8C696+<++0;:5C8CG++*8**2:18>*/:=FG7+AEFFGGC+<C:3*:>
@M01751:259:000000000-C669V:1:1101:9313:22357 1:N:0:AGAGTC
TCGAAGAACGTCATCCCCACCTTCCTCCGGTTTATCACCGGCAGTCTCCTTTGAGTTCCCGGCATCACCCGCTGGCAACAAAGGATAAGGGTTGCGCTCGTTGCGGGACTTAACCCAACATTTCACAACACGAGCTGACGACAGCCATGCAGCACCTGTCTCAGAGTTCCCGAAGGCACCAAAGCATCTCTGCTAAGTTCTCTGGATGTCAAGGCCAGGTAAGGTTCTTCGCGTTGCATCGAATTAAACCACATGCTCCACCGCTTGTGCGGGCCCCCGTCAATTCATTTGAGTTTTAACC
+
CCCCCGGGGGGGGGGGGGFGGGGGGGGGGGGGGGGGGGGGGGGGGGGGGGGGGGGGGGGGGGGGGGGGGGGGGGGGGGGGGGGGGGGGGGGGGGGGGEGGGGGGGCGGGGGGGGGGGGGGGGFFGGGGGGGGGDGGGGGGGGGGGGGGGGGGGFGGGGGGDFGGGGGGGGGGGGGGGGGGGGGFGGGG<<F?FGGGGFCFGGGGGGGCFFEFEFFGGGGGAFCC?FGGFC@EEGEGGGGGGGGGGGFGGGGGGGGGF?FGGGGGGGGGEG5?EEEGC==8EGGGFGGGGGCE5<:EGFGF>
@M01751:259:000000000-C669V:1:1101:22621:22391 1:N:0:AGAGTC
TCGAAGAACGTCATCCCCACCTTCCTCCGGTTTATCACCGGCAGTCTCCTTTGAGTTCCCGACCGAATCGCTGGCAACAAAGGATAAGGGTTGCGCTCGTTGCGGGACTTAACCCAACATTTCACAACACGAGCTGACGACAGCCATGCAGCACCTGTCTCACGGTTCCCGAAGGCACTAAGGCATCTCTGCCGAATTCCGTGGATGTCAAGAGTAGGTAAGGTTCTTCGCGTTGCATCGAATTAAACCACATGCTCCACCGCTTGTGCGGGCCACCGTCAATTCATTTGAGTTTTAACCT
+
CCCCCGGGGGGGGGGGGGGGGGGGGGGGGGGGGGGGGGGGGGGGGGGGGGGGGGGGGGGGGGGGGFFFCFGGGGGGGGGGGGGGGGGGGGGGGGGGGGGGGGGGGGGGGGGGGGGGGEGGGFGGGFGGGGGDGGGGGFGGGGGGGGGGGGCFGGGGGGGGGGGGGGGGGGGGGGGGGGGFGBFFFGF9=FGGGGG<FGGGGGGGGGGF9CGFGG9FFFGGGCFGG9:FCFCGGGEGGGG>FGGGGGFCEGGDCGGGGFGGFGGE58FCFGEEEE*:CE5A:=<CE9+<A?@FCC?FG?FFF
@M01751:259:000000000-C669V:1:1101:24638:22530 1:N:0:AGAGTC
TCGAAGAACGTCATCCCCACCTTCCTCCGGTTTATCACCGGCAGTCTCCTTTGAGTTCCCGACCGAATCGCTGGCAACAAAGGATAAGGGTTGCGCTCGTTGCGGGACTTAACCCAACATTTCACAACACGAGCTGACGACAGCCATGCAGCACCTGTCTCACGGTTCCCGAAGGCACTAAGGCATCTCTGCCAAATTCCGTGGATGTCAAGAGTAGGTAAGGTTCTTCGCGTTGCATCGAATTAAACCACATGCTCCACCGCTTGTGCGGGCCCCCGTCAATTCATTTGAGTTTTAACCT
+
CCCCCGGGGGGFGFGFG?F@FFEGCGFGFEFGGFFFFGGGGGGGGGGGGGGGFFGGGGGFFEGGGF@@F@DGEGGGGGGDFCGGCFGFGGG?FGGGGGGGGGGGGGDGGGGGFGGGGDFFCFGGGGGGGGGGEGD@FGCCF:<FGGGCFFGGGGFCFFGFGGGFGFEGGFGEGCEGF7,CEF:FFGG,FFGFF<FFGGFCGF7@CF,><BFFF<<?<,<B,9FGGGEFFFDCEGDDG9E>FFGFFGGGGGDFGFG+<8+2;8EGEFG6EEE*?CGEE=::C*03<<CGGF7E<+CC<C>FC
@M01751:259:000000000-C669V:1:1101:11414:22550 1:N:0:AGAGTC
CTACGGAAACAGGATTAGATACCCTGGTAGTCCACGCCGTAAACGATGTCGACTTGGAGGCTGTTTCCTTGAGAAGTGGCTTCCGGAGCTAACGCGTTAAGTCGACCGCCTGGGGAGTACGGCCGCAAGGTTAAAACTCAAATGAATTGACGGGGGCCCGCACAAGCGGTGGAGCATGTGGTTTAATTCGATGCAACGCGAAGAACCTTACCTGGCCTTGACATCCAGAGAACTTAGCAGAGATGCTTTGGTGCCTTCGGGAACTCTGAGACAGGTGCTGCATGGCTGTCGTCAGCTCGTG
+
CCCCCGGGGGGGGGGGGGGGGGGGGGGGGGGGGGGGGGGGGGGGGGGGGGGGGGGGGGGDGGGFFGGGGGGGGGGGGD@FGGGGGGGGGGGGGEGGGFEGGFGCGGGGGGGGGGGGGCFCGGCGGGEFEFFCFGGGGG9FFFGGGGGGGGGGG7CFFEFEGGEEFGA@FFCGGGGGGGEGGEFGGGGGFGFCEGGGGEGG5CEGG*:CFC?ECCG8:<CCFG7C9C@F7C8FGG9C7<FFGF8:<+0<CGGF*+;FCC5A>1CEFG<:F9:6?F*<@6EFCGC788CE8<*;*2CCC+99/
@M01751:259:000000000-C669V:1:1101:11987:22702 1:N:0:AGAGTC
TCGAAGAACGTCATCCCCACCTTCCTCCGGTTTATCACCGGCAGTCTCCTTTGAGTTCCCGACCGAATCGCTGGCAACAAAGGATAAGGGTTGCGCTCGTTGCGGGACTTAACCCAACATTTCACAACACGAGCTGACGACAGCCATGCAGCACCTGTCTCACGGTTCCCGAAGGCACTAAGGCATCTCTGCCGAATTCCGTGGATGTCAAGAGTAGGTAAGGTTCTTCGCGTTGCATCGAATTAAACCACATGCTCCACCGCTTGTGCGGGCCCCCGTCAATTCATTTGAGTTTTAACCT
+
CCCCCGGGGCFGGGEFGGGGGGGGGGGGGGGGGGGGGGGGGGDGGGGGGGGGGGGGGGGGGGGGGC@B:EEFGGGGGGGGGGGGGGGGFGGGGGGGGGGGGGGGGDGGGGGGFGGGGGGGGGGGGGGG8C7CFD:FFFCCFGGGFGGGGGGGGCFGCEGFFFGD:FFGGFDGDGGGGGGGC:<FGGGCGGGGGFDGEFG9:F@FF:BBFFF9FF::FGGF9?CCFFFGGGDEEGCDGGGGGGGEFGFGGF@EF<8:FCFGGGGEE5FCFGC88?:EEEGGCG7CFC9C+<3C7<CFG67>:
@M01751:259:000000000-C669V:1:1101:22622:22731 1:N:0:AGAGTC
TCGAAGAACGTCATCCCCACCTTCCTCCGGTTTATCACCGGCAGTCTCCTTTGAGTTCCCGACCGAATCGCTGGCAACAAAGGATAAGGGTTGCGCTCGTTGCGGGACTTAACCCAACATTTCACAACACGAGCTGACGACAGCCATGCAGCCCCTGTCTCACGGTTCCCGAAGGCACTGAGGCATCTCTGCCGAATTCCGTGGATGTCAAGAGTAGGTAAGGTTCTTCGCGTTGCATCGAATTAAACCACATGCTCCACCGCTTGTGCGGGCCCCCGCCCATTCATTTGAGTTTTAACCT
+
CCCCCGGGGGGGGGGGGGGGGGFGFGGGFGGGGGGGGGGGGGGGGGFGGGDFGGGGGFGGDGGGG@@BCFEFGGGGGGGGGGG8FFFGGGFFFGGGGDFGCFGC@DFFGGFGFFGGFGGGGGGGGGGGGGGGDEGF9FFDGGGGGGC<AF@@,3CEGFGGACFFGGDFGGGECCE3CFGGGGDC*FGCCGFGFGGGDFC9,<*<=FFGC92?FF9C9FFG9+:CG+:EC>;CCG>EGF?CC8:8CFGGGG5CF9CCEC68C?E=**28@E=EG=55==***2:CE@@EGFGGGF79<F7*:
@M01751:259:000000000-C669V:1:1101:6908:22861 1:N:0:AGAGTC
CTACGGAAACAGGATTAGATACCCTGGTAGTCCACGCCGTAAACGATGTCGACTTGGAGGTTGTTCCCTTGAGGAGTGGCTTCCGGAGCTAACGCGTTAAGTCGACCGCCTGGGGAGTACGGCCGCAAGGTTAAAACTCAAATGAATTGACGGGGGCCCGAACAAGCGGTGGAGCATGTGGTTTAATTCGATGCAACGCGAAGACACTTACCTACTCTTGACATCCAGCGAACTTAGCAGAGATGCTTTGGTGCCTTCGGGAACGCTGAGACAGGTGCTGCATGGCTGCCGTCAGCTCGCG
+
CCCCCGGGDGGGEEEEFEFGGGFG<FFGGDEFGGGGGGGFGGGGGGGGGGGGGGGGGGGGGGGGGFGGGGCGGGGGGGGGGFFGGGFFEGFFFEEE+FGGGGGC:F:FGG@FFGGGGGDGGGEFCGGGCF>9B=FFGGGGGGFCCGGGCFGCC@FC7>CE*=FEF>FECF@CFGGGGGC9B+<:FAAFFGFGGGFFGCC88C5>6+;<@7ACGGGFF9F7E++<+:C<FGGGGGEGFGGFC8*++2:CF+8:*<C7CCGDE8EGG*A*8:CC?8@CEGGGGE?CE@6>**2;C5EG?6*))
@M01751:259:000000000-C669V:1:1101:19897:22863 1:N:0:AGAGTC
CTACGGAAACAGGATTAGATACCCTGGTAGTCCACGCCGTAAACGATGTCAACTAGCCGTTGGGATCCTTGAGATCTTAGTGGCGCAGCTAACGCATTAAGTTGACCGCCTGGGGAGTACGGCCGCAAGGTTAAAACTCAAATGAATTGACGGGGGCCCGCACAAGCGGTGGAGCATGTGGTTTAATTCGAAGCAACGCGAAGAACCTTACCTGGCCTTGACATGCTGAGAACTTTCCAGAGATGGATTGGTGCCTTCGGGAACTAAGACACAGGTGCTGCATGGCTGTCGTCAGCTCGTG
+
CCCCCGGGGGGGGGFGGGGGGGGGGGGGGGGGGGGGGGGGGGGGGGGGGGGGGGGGGGGGEGGGGFGGGGGGG@FGGGGGGGGGGGGGGGFGGGGDGGGDFGGGGGGGGGGGGGDGGGGGGEGEEGGGGGFGGGG<DGGGGGGGGGCFFGDEGGGGGGGGGGGGGGGGGGGGGFFGFGGGGFGGGGGGFGGGGFGGGGGGGGEEGGGGGGCGGGGGGFGDGGGGFGFCF>FE+CCE?CFF?FGFGGGG+8CG5FCGFGGGEGE;+0A8E9@FD=CG?FCGFGFGGF?EGGCCCGGFCF3C*
@M01751:259:000000000-C669V:1:1101:20941:22940 1:N:0:AGAGTC
CTACGGAAACCGGATTAGATACCCTGGTAGTCCACGCCGTAAACGATGAATGCCAGACGTCGGCAAGCATGCTTGTCGGTGTCACACCTAACGGATTAAGCATTCCGCCTGGGGAGTACGGTCGCAAGATTAAAACTCAAAGGAATTGACGGGGGCCCGCACAAGCGGTGGAGCATGTGGTTTAATTCGAAGCAACGCGCAGAACCTTACCAACCCTTGACATGGCAGGACCGCTGGAGAGATTCAGCTTTCCCGTAAGAGACCTGCACAAAGGTGCTGCATGGCTGTCGTTCGCTCGTGT
+
CCCCCGGGGGGGGGGGGGGGGGGGGGGGGGGGGGGGGGGFGGGGGGGGGGGGFGGGGGGGGGGGGGGGGGGGGGGGGGGGGGGGGGGGGGGGGGGGGGGGGGGEFGGGGGGGGGGGGGGGGGGGGFGGGGGGGGGGGGGGGGGGFFFGGGGGGGGGGGEFGGGGGEGG<*CCGF:FF=CFGCGGGGGFGGECGGGGEGGC*:EGGGGGC6@FFEEGGGGGGGGFGGGEGGGGGE58>FC?>EFGGFC@CF??2<E8/8;9:CEGGDCCG+**:CEGDFG?7AEFF@C8<8@***2/1:/7*
@M01751:259:000000000-C669V:1:1101:25119:23044 1:N:0:AGAGTC
CTACGGAAACCGGATTAGATACCCTGGTAGTCCACGCCGTAAACGATGTCGACTTGGAGGTTGTTCCCTTGAGGAGTGGCTTCCGGAGCTAACGCGTTAAGTCGACCGCCTGGGGAGTACGGCCGCAAGGTTAAAACTCAAATGAATTGACGGGGGCCCGCACAAGCGGTGGAGCATGTGGTTTAATTCGATGCAACGCGAAGAACCTTACCTACTCTTGACATCCACGGAATTTGGCAGAGATGCCTCAGTGCCTTCGGGAACCGTGAGACAGGTGCTGCATGGCTGTCGTCCGCTCGTG
+
CCCCCGGGGGGGGGGGGGGGGGGGGGGGAEGGGGGGGGEGFGGGGGDFEGGGGGGGGGGGGGGGFGGGGGGFGGGGGGGGGGGGDDGCGGGGGDGD@FFFGGGDGGGGDGFGGGDDFE?FC7:CFGGGGGBFDDGGF8FFGGEFGGGGGGGFG7FGGGGGCCGE8*=:F<CFCCF7FCFGGFFGF:@FF79,CC7EFE5:*::E@*;FGGGF@+@FFGGFFGFG9@++185?FFGGFCCGC*8<:EG+2<@EFGGGGCCCGEGGFEGGF=FE?F5++00+?6+:**;5895;5***:C)//
@M01751:259:000000000-C669V:1:1101:6009:23079 1:N:0:AGAGTC
TCGAAGAACGTCATCCCCACCTTCCTCCGGTTTATCACCGGCAGTCTCCTTTGAGTTCCCGACCGAATCGCTGGCAACAAAGGATAAGGGTTGCGCTCGTTGCGGGACTTAACCCAACATTTCACAACAAGAGCTGACGACAGCCATGTAGCACCTCTCTCACGGTTCACGAAGGCACTAAGGCATCTCTGCCGAATTCCGTGGATGTCAAGAGTAGGTAAGGTTCTTCGCGTTGCATCGAATTAAACCACATGCTCCTCCGCTTGTGTGGGCCACCGTCAATTCATTTGCGTTTTAACCT
+
CC99AC;@F@FGFFGFGGFG;EC,CE9FFGG7;C<,C,6BFG@EAFFFAE,C6CFEEFFEFGGGC@+88CCEE7,,6CFCFGCF<EF9<<E8><F7F:@FGFFDC++4:A,C,FGCGEF,,8,,,BDB,,3D<D<AF8=FEE7<+@EE,,,8@F7C,,@3@3=>7>:373>*<::CFGCD,7?FF,@FG,7,CE<FFFCFFG71<:C:<?2?FF9<<9?C:,,7?,<BC7**?CE>CFCC**@CGGDC@8E8C90CCF+**2*;**;C***;:*/:CEGD=E+<ECCC92</>C/A:+?::
@M01751:259:000000000-C669V:1:1101:6301:23098 1:N:0:AGAGTC
TCGAAGAACGTCATCCCCACCTTCCTCCAGTTTATCACTGGCAGTCTCCTTTGAGTTCCCGACCGAATCGCTGGCAACAAAGGATAAGGGTTGCGCTCGTTGCGGGACTTAACCCAACATTTCACAACACGAGCTGACGACAGCCATTCAGCACCTGTCTCAGAGTTCCCGAAGGCACCAAAGCATCTCTGCTAAGTTCGCTGGATGTCAAGAGTAGGTAAGGTTCTTCGCGTTGCATCGAATTAAACCACATGCTCCACCGCTTGTGCGGGCCCCCGCCACTTCATTTGAGTTTTCACCT
+
CCBCCGGGGGFGGFGGGGGGEGGGGGFGGGGGG9E<EFFGCFGEGGGGGGFGGGGGGGGEFCFGGF@FF<FF@+@FGGGGGGGGFGGGFF,FEC+=>FEFF@F=:+@@EFFFG<FGGGGGFFFGGGGGG7FGB7@FGCDEGGCFGG,,:3,3EFGD,DFFGFGFGGG9DA<CC@*>FFF,>C:FGGGCF,,?,FC7CFGEGCFE,?FF@,<FFGGDF9FFGGF9,?@EGFEEFGCGFGGG6*@>?ECF68*;C6@FCGGFGC*:**0+3*::E58:=5****30<7CCGF+2:+<E+<F>>
@M01751:259:000000000-C669V:1:1101:17953:23209 1:N:0:AGAGTC
CTACGGAAACCGGATTAGATACCCTGGTAGTCCACGCCGTAAACGATGTCGACTTGGAGGTTGTTCCCTTGAGGAGTGGCTTCCGGAGCTAACGCGTTAAGTTGACCGCCTGGGGAGTACGGCCGCAAGGTTAAAACTCAAATGAATTGACGGGGGCCCGCACAAGCGGTGGAGCATGTGGTTTAATTCGAAGCAACGCGAAGAACCTTACCTGGCCTTGACATGCTGAGAACTTTCCAGAGATGGATTGGTGCCTTCGGGAACTCAGACACAGGTGCTGCATGGCTGTCGTCAGCCCGGG
+
CCCCCGGGGGGGGGGGGGGGGGGGCGGGGGGGGGGGGGFGGGGGGGGGGGGGEGGGGGGGGGGGGGGGGFGGGGFGGGGGGGGGGGGEEGFGGGGEGGGGGGGCGGFFGGGGFF7:FCFGGGDE:@FGGFF<DGGGGGGGDFCAB<@BFFCFGGGG><FGEGCECG,1CBFE:FFF,><FG:C@FFGGGGCBFGGGFEE5*858CFG6CGFGGFGFGGGGGC?<+<CFGFFGCGFGGFFF9;;CEGFGDGFGGG*<CFGEG>C88CFGGGGFFFC<660<32+9C8CEC<8;:*7C*/7)/
@M01751:259:000000000-C669V:1:1101:10902:23214 1:N:0:AGAGTC
TCGAAGAACGTCATCCCCACCTTCCTCCGGTTTATCACCGGCAGTCTCCTTTGAGTTCCCGGCATCACCCGCTGGCAACAAAGGATAAGGGTTGCGCTCGTTGCGGGACTTAACCCAACATTTCACAACACGAGCTGACGACAGCCATGCAGCACCTGTCTCCGAGTTCCCGAAGGCACCAAAGCATCTCTGCTAAGTTCTCTGGATGTCAAGGCCAGGTAAGGTTCTTCGCGTTGCATCGAATTAAACCACATGCTCCACCGCTTGTGCGGGCCCCCGTCAATTCATTTGAGTTTTAACC
+
CCCCCGGGGGGGGGGGGGGGGGGGGGGGGGGGGGGGGGGGGGGGGGFFGGGGGGGGGGGGGGGGGGGGGGGGGGGGGGGGGGGGGFGGGGCFGGGGDEECFFGDGCCFGFFCGGGGGGGFGFG9DFGG7FGGGDCGGGGGGGDGGGGG8CFGG<CFCCDC;;,@*@FEGGG:C@FGGGGGGFGCFGGGCG;CCCBCGFCF<BFGGGGF??FFFGF7<FFG9<C:?F9?B@*B5E*/5+0<8C@C8<C:C68C*3989CF6EGG8CE*C++188=EEEGG?=C*<3+<CCCFF*<9<FFDF7
@M01751:259:000000000-C669V:1:1101:23730:23328 1:N:0:AGAGTC
CTACGGAAACAGGATTAGATACCCTGGTAGTCCACCCAGTAAACGTTGGGAACTAGTTGTGGGGTCCATTCCACGGATTCCGTGACGCAGCTCACGCATTAAGTTACCCGCCTGGGGAGTACGGCCGCAAGGCTAAAACTCAAAGGAATTGACGGGGACCAGCACAAGAGGCGGAGCATGCGGATTAATTAGATGCAACGCGAAGAACATTACCAAGGCTTGACATATCCGAGAACGGGCCAGACATGGTCAAATCTCTGGACACCTGTAAACAGGAGGTGAATGGTTGTCGGCAGCTAGG
+
<C@@9F>C:FFC8E8@EC<FFFGDGFCFFFCC<CE,B,CCECEAF@C,,@<EG@FGDE,6,B@CCF,@EAE<9E@GGGC@,EFG@<@FEECF,C?,C:@FEC??E,EEFDDGGFGFEC:F?,8+:>:FEEGFFFFGFFCAFEFDE8>B,,,:FEC7FCC7+<7,,><D3::*3>EC7*3<,=<***7;,,,?::FFGCBC7:**=<,=*3AF7:@8C@*<*8E@++32+0;8:88:1*C>*8;8*2+<02<CC+20++3<+<*<@**30<<?EFFE*2C/::+<:++32*+;***2*0*20
@M01751:259:000000000-C669V:1:1101:12212:23352 1:N:0:AGAGTC
TCGAAGAACGTCATCCCCACCTTCCTCCGAGTTGACCCCGGCAGTATCCCATGAGTTCCCACCATTACGTGCTGGCAACATAGAACGAGGGTTGCGCTCGTTGCGGGACTTAACCCAACATCTCACGACACGAGCTGACGACAACCATGCACCACCTGTTTACGAGTGTCCAAAGAGTTGACCATTTCTGGCCCGTTCTCGTATATGTCAAGCCTTGGTAAGGTTCTTCGCGTTGCATCGAATTAATCCGCATGCTCCGCCCCTTGTGCGGGTCCCCGTCAATTCCTTTGAGTTTTAGCCT
+
CCCCCGGGGGGGGGGGGGFGGGGGGGGGGGGGGGGFGGGGGGGGGGGGGGGGGGGGGGGGGGDCFGGGGGGGGGGGGFFGGGGGGGGGEFDGGGGGGGGEGGGGGDGCFGGCFFGGGGGGGGGGGGGGG>FGGGGDDFCDECEFGGG?AFGGGFGGGGGGGGGGFGGGCGDFFGGGGFFGGGGGGGGFGGGG>FGFE71@C**CCCGGGGGGG>FCCGFFFGGGGCFGDF788EGD++<AFFGGGGFG?EGGGDFF7C>GG*2;C8++0*:CCEGGG=AECCC?F7<ED?9;EG?F<7*9C
@M01751:259:000000000-C669V:1:1101:11760:23656 1:N:0:AGAGTC
CTACGGAAACAGGATTAGATACCCTGGTAGTCCACGCCGTAAACGATGTCGACTTGGAGGCTGTTCCCTTGAGGAGTGGCTTCCGGAGCTAACGCGTTAAGTCGACCGCCTGGGGAGTACGGCCGCAAGGTTAAAACTCAAATGAATTGACGGGGGCCCGCACAAGCGGTGGAGCATGTGGTTTAATTCGATGCAACGCGAAGAACCTTACCTACTCTTGACATCCAGAGAATTTAGCAGAGATGCTTTAGTGCCTTCGGGAACTCTGAGACAGGTGCTGCATGGATGTCGTCAGCTCGTG
+
CCCCCGGGGGGGGGGGGGGGGGGFFGGGGGGCGGGGGGGGGGGGGGGGGGGGGGGGGGGGGGGGGGGGGGGGGGGGGGGGGGGGGGGGGGGGGDGDGDGGFFECFGGEGGEGGCEGGGGGGGG:=:FGGGEGFGGGDGGGGFGGFFGGFGGGGDEG@EGGG:FGF:FEGGGFFFFD7CFFF<F:>BBCGGGEFGGGFEGGGGGGGCGG?CG?CFGCECC:CCGGG68CFAEGFFGFF9E?C;FFCCFGGFGFC?9+<+;>E>=FGFFECFFG**1<CEFGGF7<@3@@E<8E=*C?C6C//
@M01751:259:000000000-C669V:1:1101:17420:23678 1:N:0:AGAGTC
TCGAAGAACGTCATCCCCACCTTCCTCCGGTTTATCACCGGCAGTCTCCTTTGAGTTCCCGGCATCACCCGCTGGCAACAAAGGATAAGGGTTGCGCTCGTTGCGGGACTTAACCCAACATTTCACAACACGAGCTGACGACAGCCATGCAGCACCTGTCTCAGAGTTCCCGAAGGCACCAAAGCATCTCTGCTAAGTTCTCTGGATGTCAAGGCCAGGTAAGGTTCTTCGCGTTGCATCGAATTAAACCACATGCTCCACCGCTTGTTCGGGCCCCCGTCACTTCCTTTGAGTTTTAACC
+
CCCCCGGGGEFGGGGGGGGGGGGGGGGGGGGGGGGGGGGGGGGGFGGGGGGGGGGGGGGGGGGGGGGGGGGGGGGGGGGGGGGGGGGGGCFGGGGGGGGGGGFGGGGBFFGGGGFGGFGGGGGGG9FGGGGDGGGGGGGGGGGGGGFGGGGGGGGGGGGGGGGGGGGGGGGGGGGGGDGGGGFGFGGGEGFGGGGDFGDCFGGGCGGGGGGG@EFGFGGGFFGGGGGGGGGGGGGG5CEGECGCFGGGGGGGGGC6CFG?FFEGECAE+<=C*?:7EGG**2*39<+<C79<*<CFFGGF>
@M01751:259:000000000-C669V:1:1101:7136:23894 1:N:0:AGAGTC
TCGAAGAACGTCATCCCCACCTTCCTCCGGTTTATCACCGGCAGTCTCCTTTGAGTTCCCGACCGAATCGCTGGCAACAAAGGATAAGGGTTGCGCTCGTTGCGGGACTTAACCCAACATTTCACAACACGAGCTGACGACAGCCATGCAGCACCTGTCTTACGGTTCCCGAAGGCAATAAGGCATCTCTGCCGAATTCCGTGGATGTCAAGAGTAGGTAAGGTTCTTCGCGTTGCATCGAATTAAACAACATGCCCCACCGCTTGTGCGGGCCCCCGTCATTTCATTTGAGTTTTACGCT
+
CBC9CEEEFDGGDGDGGGGGGDGFFF9<FGEED<,;EF8FFCFC<FC66<FCFECFCFC@CFGCC@78BFE<CEG?<FG,,CEFFEFGGGCEEFE+:+8C7,C7:=FGDGFFECFF<FEF,D<D5,,+3B=@:+3>=,+:+@F7FD<FFGFCE@7,@B,,,<@>><FG,3><:BD<B,?C<,>CF:,@<<C9,=F7<4,77<*C:FGF@2FCF:,,>7:<,>FC:+<+::8>/::8C::;CCC@FGEC+****0++2;>8;*:8:*;+0***/*2/*>2*:*<?<:@C++31:+<7:+*17
@M01751:259:000000000-C669V:1:1101:18583:23905 1:N:0:AGAGTC
CTACGGAAACAGGATTAGATACCCTGGTAGTCCACGCCGTAAACGATGATAACTAGCTGTCCGGGGACTTGGTCTTTGGGTGGCGCAGCTAACGCATTAAGTTATCCGCCTGGGGAGTACGGCCGCAAGGTTAAAACTCAAATGAATTGACGGGGGCCTGCACAAGCGGTGGAGCATGTGGTTTAATTCGAAGCAACGCGCAGAACCTTACCAGCGTTTGAAATGTCCGGACGATTTCCAGAGATGGATCTCTTCCCTTCGGTGACTGGAACACCGGGTCTGCATGGCTGTCGTCAGCACG
+
CCCCCGGECFG@FGGGGGGGGCGGGG@GFFGGGFGGGGGGGGGCFEFGGGGEGGGFGGGFFGGGGGE@FFFFFAA9EFGEG@EFEDCFFFGGGGGGEGDEEGFGGFEGGGCC@CEGGGGGGGGGFGEGGG=FG<BB=FEGBDAFGGGGGGGDDE7F7FGGGGGG8FGDEC@<:<FEGFGGC,@FFCFA9:2CFGG@<FEEGGGGFGGGGC+<CCCECEGGF+<CFEFFEE8*:>?CF<EF7@F>CFGFGG79<FFF8C+A588A=FG7FC8C@**/8**2A*9C7C**;8;?5CCA*0*2)
@M01751:259:000000000-C669V:1:1101:23598:24198 1:N:0:AGAGTC
TCGAAGAACGTCATCCCCACCTTCCTCCAGTTTATCACTGGCAGTCTCCTTTGAGTTCCCGGCCTAACCGCTGGCAACAAAGGATAAGCGTTGCGCTCGTTGCGGGACTTAACCCAACATTTCACAACACGAGCTGACGACAGCCATGCAGCACCTGTCTCAGAGTTCCCGAAGGCACCAATCCATCTCTGGAAAGTTCTCTGCATGTCAAGAGTAGGTAAGGTTCTTCGCGTTGCTTCGAATTAACCCACATGCTCCACCGCTTGTGCAGGCCCCCGTCAATTCCTTTGAGTTTTAATCT
+
CC@CC@7CFF@FFGGFGGGGGGGGGFCFCFAFGCEGFFFF?@FCFDFGGGGGAGFGGGGGC:@CGFFGGGGFGCFGGGFG<FFCFGGGC+?C7C+BCG7@F8FC7C7C<FGGGGDGFFGEFFFFGGGGGGGGGGCDFGFGGE@DGFG?C,<B,B>FEGGGGGAFFGGFGACFGGGFF7:FGFFCC@F,3,?7><FF><FFFFC,7,7,7,7?F,@FCGCC@<7,2?;CFF8B*<::+BF:E7>8CC++;EGGG+A0A<C>;28*2/;+C+<8:*2:E5ACC*<C7CF7@++/<<EC70002
@M01751:259:000000000-C669V:1:1101:7470:24373 1:N:0:AGAGTC
TCGAAGAACGTCATCCCCACCTTCCTCCGGTTTATCACCGGCAGTCTCCTTTGAGTTCCCGACCGAATCGCTGGCAACAAAGGATAAGGGTTGCGCTCGTTGCGGGACTTAACCCAACATTTCACAACACGAGCTGACGACAGCCATGCAGCACCTGTCTCACGGTTCCCGAAGGCACCAAAGCATCTCTGCTAAGTTCGCTGGATGTCAAGAGTAGGTAAGTTTCTTCGCGTTGCATCGAATTAAACAACATGCTCCACCGCTTGTGCGGGCCCCAGTCAATTCATTTGAGTTTTAACCT
+
CCCCCGGGGFGGGGGGFGGDGGGGGGFFG7@FGGGGGGGGGGGDGGGFGFGGGGGGGGGGGGGGE@@C:FEGDED?EDFGGGGGGGEGGGGGGGGGGGGGGGGGGGGGGGGG9?FGGGGGGGADEFG>FGEGEGEGGGGGGGGFFGGGDC9BFGGGGGGGGGGGGFCFFGCEGGFFFGGGGGGGFFGGEGGGGEFFGGGEDCEGGFGF,<<CCCAEFGGDGG,,,2>CA8*/?8EECCECGCCCGGGG+8AEGC8<FGFG>8881;FGGC*2:88=**3<:+<EGCFGG7C5++<++<:C:
@M01751:259:000000000-C669V:1:1101:18027:24379 1:N:0:AGAGTC
TCGAAGAACGTCATCCCCACCTTCCTCCGGTTTATCACCGGCAGTCTCCTTTGAGTTCCCGACCGAATCGCTGGCAACAAAGGATAAGGGTTGCGCTCGTTGCGGGACTTAACCCAACATTTCACAACACGAGCTGACGACAGCCATGCAGCACCTGTCTCACGGTTCCCGAAGGCACTAAGGCATCTCTGCCGAATTCCGTGGATGTCAAGAGTAGGTAAGGTTCTTCGCGTTGCATCGAATTAAACCACATGCTCCACCGCTTGTTCGGGCCCCCGTCCATTCATTTGAGTTTTAATCT
+
CCCCCGGGGGFGGGGGGGGDEGGGGFFGGGGGGGGGGGGGFGGGGGCGGGGGGGGGGGGGGGGGEFCFFFGFGDGCG<<FFGGGGGGGGFDGGGGGGGGGFGGGGGGGCGGGGGGEGGGGFGFFFGGGGGGGGGCEGGDGGCGGFFGGGG,@FGFGGCG@FGGGGGGGGGGG>CGGGFFGFGFGGC?3C;FCE@7*:FFFGGFECCCFDGF<FGBCCFG:FFF,<C7EFGCEGGGCFGFCCCFG?EFFCF88<<C+<68@C*?E5@@+2*28CCE/:5**/A+++00A:@+*AEFGFFFGG
@M01751:259:000000000-C669V:1:1101:22991:24417 1:N:0:AGAGTC
CTACGGAAACAGGATTAGATACCCTGGTAGTCCACGCCGTAAACGATGAATGCCAGACGTCGGCAAGCATGCTTGTCGGTGTCACACCTAACGGATTAAGCATTCCGCCTGGGGAGTACGGTCGCAAGATTAAAACTCAAAGGAATTGACGGGGGCCCGCACAAGCGGTGGAGCATGTGGTTTAATTCGAAGCAACGCGCAGAACCTTACCAACCCTTGACATGGCAGGACCGCTGGAGAGATTCAGCTTTCTCGTAAGAGACCTGCACACAGGTGCTGCATGGCTGTCGTCAGCTCGTGG
+
CCCCCGGGGGGGGFGGGGGGGGGGGGGGGGGGGGFGGGGGGGGGGGGGGGGGFGGGEGGGGGGGGDGGGFCEEGGGGGGGGGGGGGGGGGGGGGGGGGGGGGGGGGGGGGGGDFEGGGGGGCFEGGG>FEGGGGD<DFGCFGG<FFCFGGGCEEGGG7@FEGGGCGGGFEGGFFFFGGGF<FGGFCGFFGGCGGGGGGCEGE5FFCFGGFFGFGGGGFGGECFF?G6ECC*8CCEGEG>FE5EGFGFC9C+:7AEG5FD7CF8CGFCCGG=EGGF++<CGC++2;8:*3;8*77C7759**
@M01751:259:000000000-C669V:1:1101:21171:24418 1:N:0:AGAGTC
TCGAAGAACGTCATCCCCACCTTCCTCCGGTTTATCACCGGCAGTCTCCTTTGAGTTCCCGACCGAATCGCTGGCAACAAAGGATAAGGGTTGCGCTCGTTGCGGGACTTAACCCAACATTTCACAACACGAGCTGACGACAGCCATGCAGCACCTGTCTCACGGTTCCCGAAGGCACTAAGGCATCTCTGCCGAATTCCGTGGATGTCAAGAGTAGGTAAGGTTCTTCGCGTTGCATCGAATTAAACCACATGCTCCACCGCTTGTGCGGGCCCCCGTCAATCAATTTGAGTTTTAACCT
+
CCCCCGGGGGGGGGGGGGGGGGGGGGGGGGGGGGGGGGGGGGGGGGGGGGGGGGGGGGGGGGGGG@8B@FGGGGGGGFDGGGGGGGGGGGGGGGGG7FGGFEFFGGGGGGGFGFGGGGGGGGGGGGGGGGGGEGFGGGGGGGGGGCFFGGGGGGGGFGGGGGGGGGEFFGG7FGGGGGGGGFFGGGF,@CC9FGGGEGFFFGGEEGGGGGFCCFCEG9FFFGDFF<EFF5CEECC860+*;*<8+AE+01*1<+A+0<FGGEDEEF@6E5C58CC:8575*CF++3:CC79/0:0<C<FGF
@M01751:259:000000000-C669V:1:1101:17755:24535 1:N:0:AGAGTC
CTACGGAAACCGGATTAGATACCCTGGTAGTCCACGCCGTAAACGATGTCGACTTGGAGGTTGTTCCCTTGAGGAGTGGCTTCCGGAGCTAACGCGTTAAGTCGACCGCCTGGGGAGTACGGCCGCAAGGTTAAAACTCAAATGAATTGACGGGGGCCCGCACAAGCGGTGGAGCATGTGGTTTAATTCGATGCAACGCGAAGAACCTTACCTACTCTTGACATCCACGGAATTCGGCAGAGATGCCTTAGTGCCTTCGGGAACCGTGAGACAGGTGGTGCAGGGCTGTAGTCAGCTCGTG
+
CCCCCGGGGFGGDG;EGGGGGGGGGGGGGAGEGFFDGGGGGDFFGGGGGGDFBFGGGFFGGGGFFFAFGCCCCE@FGGGDGGGGGGGEGGGGGGGDB=@FFFFFGGFGGGGGGGGGDGFCGGDGGE@CEGGDFGGGGFGGGFEFAFCAFFCFG7CEF7<BF7FGGGGGGCFG7FFF,<,?FECCECFFGGFGGGGGFE>CED8CECC*<@8CCE6CF+CCFEFCF68A8C8EFG+;>C8CF56EF7AFGCC@E+:C9:*;5*?ECE*/*;++;8EC6*:CG++*18*2*+2:9+3+<7*/*
@M01751:259:000000000-C669V:1:1101:16526:24740 1:N:0:AGAGTC
CTACGGAAACAGGATTAGATACCCTGGTAGTCCACGCCCTAAACGATGTCTACTAGTTGTCGGGTTTTAATTAACTTGGTAACGCAGCTAACGCGTGAAGTAGACCGCCTGGGGAGTACGGTCGCAAGATTAAAACTCAAAGGAATTGACGGGGACCCGCACAAGCGGTGGATGATGTGGATTAATTCGATGCAACGCGAAAAACCTTACCTACCCTTGACATGTACGGAAGACCGAAGAGATTTGGTTGTGCTCGAAAGAGAACCGTAACACAGGTGCTGCATGGCTGTCGTCAGCTCGT
+
CCCCCGGGGGGGGGGGGGGGGGGGGGGGGGGGGFGGGGGGGGGGGGGGGGGGGGGGGGGGFGGGGGEFFFFGGGGGGGGGGGGGGGGGG@EFGGGGGGGGGGGGGGGGGGGGGGEGGGGGGGGGGBFGGFGGGGGFGGGFGGGGGGGGGGGGDGGGCCFGGGGGGGGGGGGG9AFCFGGGGGGFFGCFGGGGGGGFGGDCFFEGGEGGGGGGGG>FGFGGGGGGGGDGGGEGFGG>:CGGGGCFDCFGGGGGD7@=C?5E6CGGGGDECEECEC@=CCEFCFFGGGG?C8<CGDFEDCFG/
@M01751:259:000000000-C669V:1:1101:20380:24748 1:N:0:AGAGTC
TCGAAGAACGTCATCCCCACCTTCCTCCGGCTTATCACCGGCGGTTCCTTTAGAGTACCCAACTAAATGATGGTAACTAAAGGCGAGGGTTGCGCTCGTTGCGGGACTTAACCCAACATCTCACGACACGCGCTGACGACAGCCATGCAGCACCTGTGTTCCAGTCCCCGAAGGGAAGAGATCCATCTCTGGAAATCGTCCGGACATGTCAAACGCTGGTAAGGTTCTGCGCGTTGCTTCGAATTAAACACCATGCTACACCGCTTGTGCCGGCCCCCGTCAATTCCTTTTAGTTTTAATT
+
@CCCCECEFFDFGGGGGGGCGGGFGCCFEEEGGGD9FGGD7F:CE@BFF<FDGGFFEGGGFGGFGGDFGGFGGGFGGGGGGGGG7FE7FGC:?>@BFGGGGDEEGGCG9BDE5,+BBD,>?CG9FGEC@:+>>FEGGGGEGGGC:FCGG@F<><,,8,8FAFC;3<F@F1CF7:F@CFGCGG,?<FFBA:EFFF@,<:<*=**2:CFCGDF+09?EG5**3<C6+<@7<98E*/*:5:90/;@:;EC9E+**2CFG7+2+**:8*;*@F++**:**:CE;7*20+++0<FA7:+AFCCFC*
@M01751:259:000000000-C669V:1:2115:20044:1420 1:N:0:AGAGTC
CTACGGAAACAGGATTAGATACCATGGTAGTCCACGCCGTAAACGATGTCGACTTGGAGGTTGTTCCCTTGAGGAGTGGCTTCCGGAGCTAACGCGTTAAGTCGACCGCCTGGGGAGTACGGCCGCAAGGTTAAAACTCAAATGAATTGACGGGGGCCCGCACAAGCGGTGGAGCATGTGGTTTAATTCGATGCAACGCGAAGAACCTTACCTACTCTTGACATCAAGAGAACTTAGCAGAGATGCTTTGGTGCCTTCGGGAACTATGAGACAGGTGCTGCATGGCGGTCTTCTGCTCGAG
+
CCCCCGGGGGGGGGGGFFGGGGE,EDDFFGGEFD@FGGGGGGCFGGGGGGFGEFGG@DFCFGGGGGGGGGGGGGGGGDFFFDD<FGCEEG<CFEGEGGCCACFGGGEGGG+DFFEEEGGGG74C@EFEGGFGCFFFCFGG<CEF9>F<9FF7B:EG*C1CF:BFGGGG7FE@FGGGFF<FFGGGFFFFC@:,CFFGGEGGG55;8ED8@+<<EGGGGGFEFG7@F+AFD>6C@FFG++<CF@C<+39+<7<C*<EGDF8CC5588+02<7+<EC><++09C6+9;+*2*2*+2,+,3+;**
@M01751:259:000000000-C669V:1:2115:15103:1539 1:N:0:AGAGTC
TCGAAGAACGTCATCCCCACCTTCCTCCGGTTTATCACCGGCAGTCTCCTTTGAGTTCCCGACCGAATCGCTGGCAACAAAGGATAAGGGTTGCGCTCGTTGCGGGACTTAACCCAACATTTCACAACACGAGCTGACGACAGCCATGCAGCACCTGTCTCAGAGTTCCCGAAGGCACCAAAGCATCTCTGCTAAGTTCTCTGGATGTCAAGAGTAGGTAAGGTTCTTCGCGTTGCATCGAATTAAACCACATGCTCCACCGCTTGTGCGGGCCCCCGTCAATTCTTTTGCGTGTTAACTT
+
CCCCCGGGGGGGGGGGGGGGGGGGGGGGGGGGGGGGGGGGGGGGGGGFFGGFDGGFFGGGGGGGE@@BCFFGEEGGGCGFFGFGGGGFEGGGGGGGEFGGGGGGGGEGGGGGGGGGGGDFFFGGGGDFCFGGGGDEGGCEGD@FFGGGFGACGGGGD;:=FFCFGGGGGFDGGECDEFCFFGFDFGG9@FFFFGGGGGGGGGG7FG8FCGGEGGEFGGGGGGGGC:CGB@EECGC50<:CGCFGCFGGDGGFFF?9FGCFCEGGGGFC7*:*2:8:C8CE8CFFG,2<:,2*22;2<+::<
@M01751:259:000000000-C669V:1:2115:18191:1680 1:N:0:AGAGTC
TCGAAGAACGTCATCCCCACCTTCCTCCGGCTTATCACCGGCGGTTCCTTTAGAGTACCCAACCAAATGATGGTAACTAAAGGCGAGGGTTGCGCTCGTTGCGGGACTTAACCCAACATCTCACGACACGAGCTGACGACAGCCATGCAGCACCTGTGTTCCAGTCCCCGAAGGGAAGAGATCCATCTCTGGAAATCGTCCGGACATGTCAAACGCTGGTAAGGTTCTGCGCGTTGCTTCGAATTAAACCACATGCTCCACCGCTTGTGCAGGCCCCCGTCAATTCCTTTGAGTTTTAACC
+
CCCCCGGGGGGGGGGGGGGGGGGGGGGGGGGGGGCGGGGGGGGGGGDGGGGGGGGGGGGGGGGGG<FFFGGGGGFCGFGGGGGGGGGGGGGGGGGGGGGGGGGGGGGGGGGGGCEGEFCFGFGGGGGGGGGGDGGGGDGGGGGGA9FFGFGFGFGCFDGGGFGGGGGGGGGGGGGGGGGGG9F<FFGFGGGFFFCFGGGGGDEE8CC9FEGEGGGGEGG8CFGGACCCF7:C>CGEGCCD:FFGGFG9<@GG58+A9+AC8CEE8ECE:C:EGG>CE?5A*/*CF<<@CG9<CFDGG0++3
@M01751:259:000000000-C669V:1:2115:12449:1783 1:N:0:AGAGTC
TCGAAGAACGTCATCCCCACCTTCCTCCGGTTTGTCACCGGCAGTCTCATTAGAGTGCTCAACTGAATGTAGCAACTAATGACAAGGGTTGCGCTCGTTGCGGGACTTAACCCAACATTTCACAACACGAGCTGACGACAGCCATGCAGCACCTGTCTCACGGTTCCCGAAGGCACTGAGGCATCTCTGCCAGATTCCGTGGATGTCAAGAGTAGGTAAGGTTCTTCGCGTTGCATCGAATTAAACCACATGCTCCACCGCTTGTGCGGGCCCCCGTCAATTCATTTGTGTTTTAACCTTT
+
CCCCCGGGGGGGGGGGGGGGGGGGGGGGGGGGGGGGGGGGDGGGGGGGGGGGGGGGGGGGGGGGGGGGGGGGGGGGGGGGGGGGGGCCGGGGGGGGGGGGGGGGGGGGGGGEGGGGGGGGGFGGGGGGGGGGGGFGGGGGGGGGGGGGGGDFGGGGGGGGGGGGFGGGGGGGGGGGGGFFGGGGGGGGFCFG8EFGGGGGGG>CCFCFFGGGCFGGGGGGGGGGGGFGGEGGGGGGGCFGGGGGGGGGGFGF?<FGDFFGEDE5C8@EEGGGGGGGEC5CFCG?CA<,<,28C6+,+3+2+
@M01751:259:000000000-C669V:1:2115:8295:1846 1:N:0:AGAGTC
CTACGGAAACAGGATTAGATACCCTGGTAGTCCACGCCGTAAACGATGATAACTAGCTGTCCGGGCACTTGGTGCTTGGGTGGCGCAGCTAACGCATTAAGTTATCCGCCTGGGGAGTACGGTCGCAAGATTAAAACTCAAAGGAATTGACGGGGGCCTGCACAAGCGGTGGAGCATGTGGTTTAATTCGAAGCAACGCGCAGAACCTTACCAGCGTTTGACATCCTCATCGCGATTTCCAGAGATGGATTTCTTCAGTTCGGCTGGATGAGTGACAGGTGCTGCATGGCTGTCGTCCGCC
+
CCCCCGGGGGGGGGGGGGGGGGGGCGGGGGGGGGGGGGGGEGGGDGGGGFGGGGGGGDGGGGGGGGGGFGGGFFGGGGGGGGGGGGGGGGGGFGGGGGGGGGGGGGGGGGGGGGGDFGGGGGGGGDGGGGGCFGGGGGG9DFGGFFGGGGGGGGDGGGGFGGGGGGGGG>:FCFFGGG;C:8=FFFGGDCCGGGFFEF@FEFGGGCFFDAGC78EGGGGEGGGGC89E7CDFCEGGGGC72:A*2<:8;+3<C9F+<9CGG>*CCEEFGGG6EEG@+<*3<6@FC00<8*,*20**/2?5*
@M01751:259:000000000-C669V:1:2115:20186:1858 1:N:0:AGAGTC
TCGAAGAACGTCATCCCCACCTTCCTCCGGCTTATCACCGGCGGTTATCTTAGAGTCCCCAACTCAATGATGGTAACTAAGATCGAGGGTTGCGCTCGTTGCGGGACTTAACCCAACATCTCACGACACGAGCTGACGACAGCCATGCAGCACCTGTGTGCAGGTCCCCGAAGGGAAGAAAGGCATCTCTGCCAGTCGTCCTGCCATGTCAAACGCTGGTAAGGTTCTGCGCGTTGCTTCGAATTAAACCACATGCTCCACCGCTTGTGCAGGCCCCCGTTAATTGCTTTGAGTTTTTACC
+
CBCCCGGGGGGGGGGGFGGGGGGGFFFGGGGGGGGGFEFEEGCGGGEFGGGGGGGGGGGGGG7AC,@EFFGGGGGGGFGGEF<?DEECCFGDG+@F@FFGGC@DEGGGGGGGCGCGGG,5?FG9FGFCCCGCCC<9@EE<+<<>,EEEGCGFGGGGGGFCFFGGGGGGGDCE@GDGF7,@EG7:FFE,C,<CFFE>F7FC:CFFG?C@CF9CFGEGGDE*<9@+3<:FG9?EG85C>ECFE5CCFF+<CFG>/@@FCFG+0CEG5E5CFGGG=CEGE**/*/*0303,,3,+/3<,</*+3
@M01751:259:000000000-C669V:1:2115:16422:1990 1:N:0:AGAGTC
CTACGGAAACAGGATTAGATACCCTGGTAGTCCACGCCGTAAACGATGTCGACTTGGAGGCTGTTCCCCTGAGGAGTGGCTTCCGGAGCTAACGCGTTAAGTCGACCGCCTGGGGAGTACGGCCGCAAGGTTAAAACTCAAATGAATTGACGGGGGCCCGCACAAGCGGTGGAGCATGTGGTTTAATTCGATGCAACGCGAAGAACCTTACCTGGCCTTGACATCCAGAGAACTTAGCAGAGATGCTTCGGTGCCTTCGGGAACTCTGAGACAGGTGCTGCATGGTGGTCTTCAGTTCGTG
+
CCCCCGGDEGGGGGGGGGGGGGGGGGGGGGGGGGGFGFGGGGGGGGGGGGGGGGGGGGGGGGGGGGGGGFGGGGGGGFGGGGGGGGGGGGGGGGGGGGGGGGGGGGGGGGGGFGG>FGGGGGGGGGGGGGFGGEFGGGG9DAAFFFGF?C,8@@FGEGGGG7<:FEGCEFCFFEF:CFFGFFGFGGGGGGGGGGFBFEEGG:EGGCCFDGGG7,;FGEFGGGFGGGC?:8F?FGGGFFCCFCG7FDF<?C5C85CGGGGGGGEGCGGFFD7FFFFG+A7<9+<+8,,*22,3+0<,+38*8
@M01751:259:000000000-C669V:1:2115:20742:2350 1:N:0:AGAGTC
CTACGGAAACAGGATTAGATACCCTGGTAGTCCACGCCGTAAACGATGTCGACTTGGAGGTTGTTCCCTTGAGGAGTGGCTTCCGGAGCTAACGCGTTAAGTCGACCGCCTGGGGAGTACGGCCGCAAGGTTAAAACTCAAATGAATTGACGGGGGCCCGCACAAGCGGTGGAGCATGTGGTTTAATTCGATGCAACGCGAAGAACCTTACCTACTCTTGACATCCAGAGAACTTTCCAGAGTTGGCTTGGTGCCTTCGGGAACTCTGAGACAGGTGCTGCATGGCTTTTGTCCGCGCGCG
+
CCCCCGGGGGGGFGFFGFGGGGCGGG<FFDGFFGGDGGEGGGGGCEGGGGGGGDE9FCFGGGGGGCECCFGEFGDGGGDFFE<FCCFFGFFGGGGDGGECEGGD@FFDCEGGDDC:=FAFEGGGGDFC@@<FFGGGGGGFG9BC9@CD<=FGD>EFG@FEGGCCGGGDGEGGGG8C9<8,<<FFG:<FFGFFFGGGGGG5*:88:*2;?FFFFCGGGGGGGFGFFC6:?*8A@CFC9CEC@F++08++;8CGG?@FFGFEGDEGGEG7<?9@F*;F+<CF66CFC+,*,,,;<C*?8>C**
@M01751:259:000000000-C669V:1:2115:16217:2545 1:N:0:AGAGTC
TCGAAGAACGTCATCCCCACCTTCCTCTCGGCTTATCACCGGCAGTCCCCTTAGAGTGCCCAACTGAATGCTGGCAACTAAGGGCGAGGGTTGCGCTCGTTGCGGGACTTAACCCAACATCTCACGACACGAGCTGACGACAGCCATGCAGCACCTGTGTTCCAGTCCCCGAAGGGAAGAAATCCATCTCTGGAAGTCGTCCGGACATGTCAAACGCTGGTAAGGTTCTGCGCGTTGCTTCGAATTAAACCACATGCTCCACCGCTTGTGCAGGCCCCCGTCAATTCCTTTTAGTTTTAAC
+
CCCCCGGGGGGGGGGCGGGGGGGGGGFGGEGGGGGGGGGGGE:FGGGGFGGGGGGGGGFFFGGGGGGGGGGGGGGGGGGFGEFGGGGGGGGGECFGCEGEGGGG77@FGFFDGGGGGGGG?,DFGGGGDEGGGGGGGGE:<FGGGGGGGGGCFGGGGGFA:@CCFBGCFGC@FGDCCG>CFGFGFFCFGGGG8CFG:C:CCF:*=FFC9FFF:FCECCGGGCGGG+<:E798EGG8C?C+<5*;EFGGCECFGGF+0<9AEECCCEC5:C7?FF:?C*:/2ACCFC<,,<0<0,00<@+0:
@M01751:259:000000000-C669V:1:2115:21645:2643 1:N:0:AGAGTC
CTACGGAAACAGGATTAGATACCCTGGTAGTCCACGCCCTAAACGATGTCTACTAGTTGTCGGGTTTTAATTAACTTGGTAACGCAGCTACCGCGTGAAGTAGACCGCCTGGGGAGTACGGTCGCAAGATTAAAACTCAAAGGAATTGACGGGGACCCGCACAAGCGGTGGATGATGTGGATTAATTCGATGCAACGCGAAAAACCTTACCTACCCTTGACATGTACGGAAAGCCGAAGAGATTTGGTTGTGCGCGAAAGAGAACCGTAACACAGGTGCTGCATGCCTGTCGTCAGATTGT
+
CCCCCGGGGCGGGGGGGGGGGFFFGGGGGGGFGGFGC<FFGGGGGGGGGGGGGGGGGGCFGEGD,BFFGGGGA9FFGGDEFE,CFG7@<C<EFGG7FBFEGG9EGG>:FFGF@>CFGG?F@FG=7CFGGFFGGGGGGGGGGGGFFFGFGGCEG7FGCFG7FGG:,FGGGGGGGDEFGG>D@FFGGGFGGGGFGF93BFC:CFGGGGGGGGGGG?FGGGDD79<F:FCFGGECC8AECGCECFGFGFGEDC*:@*2?:8/?F@?@FGG>CGDGGGGGG6:E?ECGG,,,2,3***2*+++33
@M01751:259:000000000-C669V:1:2115:14466:2719 1:N:0:AGAGTC
TCGAAGAACGTCATCCCCACCTTCCTCCGGCTTATCACCGGCGGTTCCTTTAGAGTACCCAACTAAATGATGGTAACTAAAGGCGAGGGTTGCGCTCGTTGCGGGACTTAACCCAACATCTCACGACACGAGCTGATGACAGCCATGCAGCACCTGTGTTACGGTTCTCTTTCGAGCACAGCCAAATCTCTTCGGCTTTCCGTACATGTCAAGGGTAGGTAAGGTTTTTCGCGTTGCATCGAATTAAACCACATGCTCCACCGCTTGTGCAGGCCCCCGTCAATTCCTTTGCGTTTTAACC
+
CCCCCGGGGGGGGGGGGGGGGGGGGGGGGGGGGGFGGGGGGGGGGGGGFGGFGGGGDGGGGGGGGGGGGGGGGEFFGGGGGGGGGG@ECGGEGGGGEGGGGGGFEDGGGGGGGGGGEGGGGGFG8FDGEDGGGGGGGGGF<FGGGGGGGGGCGGGFFGGGGGG7FGGFGGGGGEFFGGGF,CFGFGGGC9FFGFGGFEGCFGGEG7C,?<?FDC:<?ECF:<E6CEGGGCEEGGD5>?F?88@6C7EG+;88CGF?C9EFGGEEGGCF:F7+:8>=EGCAEC*<E,,3AC,+*2288+++3
@M01751:259:000000000-C669V:1:2115:10786:2739 1:N:0:AGAGTC
TCGAAGAACGTCATCCCCACCTTCCTCCGGCTTATCACCGGCGGTTCCTTTAGAGTACCCAACTGAATGATGGTAACTAAAGGCGAGGGTTGCGCTCGTTGCGGGACTTAACCCAACATCTCACGACACGAGCTGACGACAGCCATGCAGCACCTGTGTTCCAGTCCCCGAAGGGAAGAAATCCATCTCTGGAAATCGTCCGGACATGTCAAACGCTGGTAAGGTTCTGCGCGTTGCTTCGAATTAAACCACATGCTCCACCGCTTGTGCAGGCCCCCGTCAATTCCTTTGCGTTTTAACC
+
CCCCCGGGGGGGGGGGGGGGGGGGGGGGGGGGGGGGGGGGGGGGGGGGGGGGGGGGGGGGFGGGGGGGGGGGGGGGGGGGGGGGGG7FGGGCFGG7CFGGGGGGGGGGFGGFGFECGFGGGGGGGGGGGGGGGGGFFGGG:FGGGGGGGGGCGGG:FGGGCGGGFGGGGGEGGGGGFGFFFGGGGGGCFDFGFFC<FGFFGGGGGGGGGGFGGGGGGGDGGGGGGGGFFCEGGGGGGFGGGGGEF?FFGGGGGEFFGFGFG>?C:EFCFGGGEE5EGGGEGGCC7,,,<,0+:*;EGC+++
@M01751:259:000000000-C669V:1:2115:20098:2798 1:N:0:AGAGTC
CTACGGAAACAGGATTAGATACCCTGGTAGTCCACGCCCTAAACGATGTCTACTAGTTGTCGGGTTTTAATTAACTTGGTAACGCAGCTAACGCGTGAAGTAGACCGCCTGGGGAGTACGGTCGCAAGATTAAAACTCAAAGGAATTGACGGGGACCCGCACAAGCGGTGGATGATGTGGATTAATTCGATGCAACGCGAAAAACCTTACCTACCCTTGACATGTACGGAAGGCCGAAGAGATTTGGCTGTGCTCGAAAGAGAACCGTAACACAGGTTCTGCATGGCTGTCGTCAGCGCGG
+
CCCCCGGGGGGGFFCFFGGGGGFGGGFGGFGGFGGGGGFGGGGGGG<FGGGGGGFFGGGGGGGGGGGGFGGGGFGGGGGGGGGGGGGGG9FFGGGGG77FFGGGGGGGGGGGGGGGGGGGGGGGGGDGGGGGGGFFGGGGFGGGGFFGGGGGGGGGC:FGDGDGGGGGFEG@FC@;FCGGGGGFFGG@FGGFEGGGGGGBFCFGGGGGGGGGGGFFGGCGGCGGFG:CEDGGEGGE>EEGGFFCEFFFFEGGGGGGGG5CCFGGGGGGGD>++/::++3+<<EEG,+;?,,*2*2*:1*2*
@M01751:259:000000000-C669V:1:2115:20726:2887 1:N:0:AGAGTC
TCGAAGAACGTCATCCCCACCTTCCTCCGGTTTATCACCGGCAGTCTCCTTTGAGTTCCCGACCGAATCGCTGGCAACAAAGGATAAGGGTTGCGCTCGTTGCGGGACTTAACCCAACATTTCACAACACGAGCTGACGACAGCCATGCAGCACCTGTCTCACGGTTCCCGAAGGCACTGAGGCATCTCTGCCAAATTCCGTGGATGTCAAGAGTAGGTAAGGTTCTTCGCGTTGCATCGAATTAAACCACATGCTCCACCGCTTGTGCGGGCCCCCGTCAATTCTTTTGTGTTTTAACCT
+
CCCCCGGGGGGGGGGGGGGGGGGGGGGGGGGGGGGGGGGGGGGGGGFGGGGGFGGGFFGGGGGGGGFCFGFFEGGGGGGGGGGGGGGFGGGGGGGEFGDGDGGGDGGGGGGGGGFGGGGGGGGGGGGGGGGEEGGGGFEGGGGGGGFCFGFGGGGGGGGGGFFGGGGGGGDGGGGGGGGGGGFCEGGGGGCFFGGGGCGGGGGGDGGG9<FGGGG,FCFFGGGGGGGGGGGGGGGGGFCEFFFFG9FEFGGGGGGDGCFGGGGGGGGF9*8*8CE:E528E8FCE,33C,,88E*,3<E?7
@M01751:259:000000000-C669V:1:2115:15954:3079 1:N:0:AGAGTC
TCGAAGAACGTCATCCCCACCTTCCTCCGGTTTGTCACCGGCAGTCTCCTTAGAGTGCCCACCATAATGTGCTGGTAACTAAGGACAAGGGTTGCGCTCGTTACGGGACTTAACCCAACATCTCACGACACGAGCTGACGACAGCCATGCAGCACCTGTGTCTGAGTTCCCGAAGGCACCAATCCATCTCTGGAAAGTTCTCAGCATGTCAAGGCCAGGTAAGGTTCTTCGCGTTGCTTCGAATTAAACCACATGCTCCACCGCTTGTGCGGGCCCCCGTCACTTTTTTTGAGTTTTAACC
+
CCCCCGGGGGGGGGGGGGGGGGGGGGGGGGGGGGGGGGGGGGGGGGGGGGGGGGGGGGGGGGGGGGGGGGGGGGGGGGGGGGGGGFGGGDDFGGGGGFGGGGGGGDCEEGGGGGGGGGGF8E?E?AFEGCGFGGGGGGGDDG7F@FGGFGGCGGGGGFGGGGGGGGFFGGGGGGGDGGGGGGGGGGFGGGGGGGFFGGGGGFGGGGF:<FGGFGFCCFGFGGGGFGFGGGCCCFGEGGGGGGGGGGGFCFGGGGGGFGFGF@EEEGGGG7?EGGEGGGGEEE*<@,,,11**2AF9@F+++
@M01751:259:000000000-C669V:1:2115:15872:3387 1:N:0:AGAGTC
CTACGGAAACAGGATTAGATACCCTGGTAGTCCACGCCGTAAACGATGAGTGCTAAGTGTTGGAGGGTTTCCGCCCTTCAGTGCTGCAGCAAACGCATTAAGCACTCCGCCTGGGGAGTACGACCGCAAGGTTGAAACTCAAAGGAATTGACGGGGGCCCGCACAAGCGGAGGAGCAAGTGGTTTAATTCGATGATACGCGAGGAACCTTACCCGGGCTTGAAAGTTACTGAATGATCTAGAGATAGATCAGTCCTTCGGGCCAGGAAACTAGGTGCTGCATGGCGGTCGTCAGCACGTGG
+
CCCCCGGCGGGGGFFGGGFFGEFGGGCFGFGGFGGGGGEEFCDEEGGGGGFDFGFD@<EEFFGAFGEEFEGFF,@FFGGFGG9FFGGFGFFDGF@F@CFFEEGGGGF@EEFGGGGG>74BFEFGEGGGDGGFFCEGGGFGGGFD8<>BFFGG@FGGGGGC@C<FFGFGG*<F@7<F7,8??9<<FG,?CCFF<FG?:<F@@C7C8*2ACGECFFGDGG?F>CEF@99:@FFGFFFF9:C+<CEE:FGGF?CCGGGFFFFCE**88@FF+8@@9CF6CE?FGDGFG*:88*1*2CC,:*/1*
@M01751:259:000000000-C669V:1:2115:9341:3484 1:N:0:AGAGTC
CTACGGAAACAGGATTAGATACCCTGGTAGTCCACGCCGTAAACGATGTCGACTTGGAGGTTGTTCCCTTGAGGAGTGGCTTCCGGAGCTAACGCGTTAAGTCGACCGCCTGGGGAGTACGGCCGCAAGGTTAAAACTCAAATGAATTGACGGGGGCCCGCACAAGCGGTGGAGCATGTGGTTTAATTCGATGCAACGCGAAGAACCTTACCTACTCTTGACATCCACGGAATTCGGCAGAGATGCCTTAGTGCCTTCGGGAACCGTGAGACAGGTTCTGCATGGCTGTCGTCAGCTCGGT
+
CCCCCGGGGGGGGGGGGGGGGGGGGGGGGGGGGFGGGGGGGGGGGGGGGGGGGGGGGGGGGGGGGGGGGGGGGGGGGGGGGGGGGGGCFGGGGGGGGGGGGGGGGGGGGGGGGGGGGGGGGGGGGGGGGGGGGGGGGGGGGGGGGGGGGGGDFGGGGGGGG@CGFGGGGGGGFGGGGGGGGGGGGGGGGGGGGGFGGGDGDEEGGCFGGGFGGFGGGGGGGGGFFE?C8>GGGGGGGG8CFGFGGGEGGGGGGGGFFFGGGD5CGGGGGECFGGG:+<C9F?FCC/,/,,*2/22,++***
@M01751:259:000000000-C669V:1:2115:15506:3544 1:N:0:AGAGTC
TCGAAGAACGTCATCCCCACCTTCCTCCGGTTTATCACCGGCAGTCTCCTTTGAGTTCCCGACCGAATCGCTGGCAACAAAGGATAAGGGTTGCGCTCGTTGCGGGACTTAACCCAACATTTCACAACACGAGCTGACGACAGCCATGCAGCACCTGTCTCACGGTTCCCGAAGGCACTGAGGCATCTCTGCCGAATTCCGTGGATGTCAAGAGTAGGTAAGGTTCTTCGCGTTGCATCGAATTAAACCACATGCTCCACCGCTTGTGCGGGCCCCCGTCAATTCATTTGAGTTTGAACAT
+
CCCCCGGGGGGGGGGGGGGGGGGGGGGGGGGGGGGGGGGGGGGGGGGGGGGGGGGGGGGGGGGGGC@BCFGGGGGGGGGGGGGGGGGEGGGGGGGGGGGGGGGGGGGGGGGGGGGGGGGGGGGGGGGGGGDGGGGGGGGGGGDGGGGGGGGGGGGGGGGGGGGGGGGDFGGCFGGGGGGGGGGGGGG;FGFGGG:FFFGGFGFECCFGGGCFGGGGGGGGGGGGGGGGGFGGGGECGGFEF8EGGGGGGGGGF6FCG+:CGEGGGGGGGGGC8EEGGGEGGGGGG,,<@9,;FGE,+3<++
@M01751:259:000000000-C669V:1:2115:12607:3581 1:N:0:AGAGTC
TCGAAGAACGTCATCCCCACCTTCCTCCGAGTTGACCCCGGCAGTCTCCTATGAGTTCCCACCATGACGTGCTGGCAACATAGAACGAGGGTTGCGCTCGTTGCGGGACTTAACCCAACATCTCACGACACGAGCTGACGACAACCATGCACCACCTGTGTACCGACCTTGCGGGGCGACCATCTCTGGCCGTTTCCGGTACATGTCAAGCCTTGGTAAGGTTCTTCGCGTTGCATCGAATTAATCCGCATGCTCCGCCGCTTGTGCGGGCCCCCGTCAATTCCTTTTTTTTTTAGCATTT
+
CCCCCGGGGGGFFGGFGGGGGGGGGGGGGGGGGGGGGGGGGGGGGGGGGGGGGGGGGGGGGGGGGGCFGGDGGGFGGGGGGGGFGGGGGGGGGGGGGGGGGGGGGGGFGGGGGFGGGGGG8E,C?EFGGGGGG@FGFGGGCEGGGGDFGGGGGCFGGGGFGGGGEEGGGGGGGCGGG@CGEGFFCGGCC?CEGC,:@ECEEGFGGGGGGGFCGG6CGFCFC:EGGGGGGGGG>E?FGGDEFFFGFGFGGDEGGF7C5;C*:EG>6+3:8>EC=EGGGGDGFGFGC,30,*2*:*/2++0++
@M01751:259:000000000-C669V:1:2115:7977:3605 1:N:0:AGAGTC
TCGAAGAACGTCATCCCCACCTTCCTCCGGTTTGTCACCGGCAGTCTCCTTAGAGTGCCCACCATAACGTGCTGGTAACTAAGGACAAGGGTTGCGCTCGTTACGGGACTTAACCCAACATCTCACGACACGAGCTGACGACAGCCATGCAGCACCTGTGTCTGAGTTCCCGAAGGCACCAATCCATCTCTGGAAAGTTCTCAGCATGTCAAGGCCAGGTAAGGTTCTTCGCGTTGCTTCGAATTAAACCACATGCTCCACCGCTTGTGCGGGCCCCCGTCAATTCATTTGCGTTTTAACC
+
CCCCCGGGGGGGGGGFGGGGGGGGGGGGGGGGGGGGGGGGDGGGGGGGGGGGGGGGGGGGGGGGGGGGGGFGGGGGGGGGGGFGGGGGGGGGGGEGGGGGGGGGGGGGGGGGGGGGGGEFFGGGGGGGGGGEFGGGGGGEGGGGGGGGGGGGGGGGFGGFGFGGGGGGGGGGGDFEGGGGGGGGGGGGGGFGGFGCFGFGFFGGGGGGGGGFFFFGGFGGGGGFFFFGGGGGGGGGEGGGCCFFGFGFGF5:/AF?FGGDFGGGEEGF:C5C5>CCEGG5?85CA2,3<A,+2*2?:90<C
@M01751:259:000000000-C669V:1:2115:13248:3764 1:N:0:AGAGTC
CTACGGAAACAGGATTAGATACCCTGGTAGTCCATGCCGTAAACGTTGGGCGCTAGATGTAGGGACCTTTCCACGGTTTCTGTGTCGTAGCTAACGCATTAAGCGCCCCGCCTGGGGAGTACGGCCGCAAGGCTAAAACTCAAAGGAATTGACGGGGGCCCGCACAAGCGGCGGAGCATGCGGATTAATTCGATGCAACGCGAAGAACCTTACCAAGGCTTGACATACACCGGAAACGGCCAGAGATGGTCGCCCCCTTGTGGTCGGTGTACAGGTGGTGCATGGTTGTCCCTAGCTCGTG
+
CCCCCGGGGGGGGGGGGGGGGGGGGGGGGGGGGGGGGGGGGGGGGGGGGGGGGEGGGGGGGGGGGGGGGGFGGGGGGGGGGGGFGGGGGGGGDGGGGGGGGGGGEGFCGGGGGGGGGGGGGGGGGGGGGGGGGFGGGGGGGDGGGGFGCDGGGGGGGGGGGGGGGGGGGGGGGGCGFG?9FEG>5CGGGGGGFCEECGGGGGGGGGGGGG7EGGGGGCCCFDGGFGGGGGFEGCEGGGGGGGGG>8EFEFGGGEGGGGGFFFGGGGC88:+AFG?CFFGGGFF:E,3/:,,++3*,+2***
@M01751:259:000000000-C669V:1:2115:23170:3941 1:N:0:AGAGTC
CTACGGAAACAGGATTAGATACCCTGGTAGTCCACGCCGTAAACGATGTCGACTTGGAGGTTGTTCCCTTGAGGAGTGGCTTCCGGAGCTAACGCGTTAAGTCGACCGCCTGGGGAGTACGGCCGCAAGGTTAAAACTCAAATGAATTGACGGGGGCCCGCACAAGCGGTGGAGCATGTGGTTTAATTCGATGCAACGCGAAGAACCTTACCTACTCTTGACATCCACGGAATTCGGCAGAGATGCCTTAGTGCTTTCGGAAACCGTGAGACAGGTGCTGCATGGCTGTCGTCAGCTCCGG
+
CCCCCGGGGGGFGFGGFGFGGGEF9F@FEGF9FGD7BFGGFGGGGGGGGGGGGGGGCEFGGGGGGF<FGGFGGGEDGGFEGGC8FEG@FFFDFGGGDFGGGGGDGGGGGGCGDCG>FGFGGGDGGDCEGGGGCGFGFFCGGGGGFGGGGC=7FFGGGGDEG:<*<<=FEGGGGGGC,?FCFFCFF,,<CF>CCGFGGECEEEGGGCCGG?FG9:+<<F9FGGCGG?<AEDCEGGFGF>EECFG?9CGC9CEFCF+<<:CG55:6@ECFC8:CGC5:869EGC7CF2,2,,12;8>,+2+**
@M01751:259:000000000-C669V:1:2115:15188:3996 1:N:0:AGAGTC
CTACGGAAACCGGATTAGATACCCTGGTAGTCCACGCCGTAAACGATGTCGACTTGGAGGTTGTTCCCTTGAGGAGTGGCTTCCGGAGCTAACGCGTTAAGTCGACCGCCTGGGGAGTACGGCCGCAAGGTTAAAACTCAAATGAATTGACGGGGGCCCGCACAAGCGGTGGAGCATGTGGTTTAATTCGATGCAACGCGAAGAACCTTACCTACTCTTGACATCCAGAGAACTTAGCAGAGATGCTTTGGTGCCTTCGGGAACTCTGAGACAGGTGCTGCATGGCTGTCGTCAGCTCGCG
+
CCCCCGGGGGGGGGGGGGGGGGFGGGGGGGGGGGGGGGGGGGGGGGGGGGGGGGGGGGGGGGGGGGGGGGGGGGFGGGGGGGGGGGGGGGGGGGGGGGGGGGGGGGGGGGEGGGGGGGGGGGGGGGGGGGGGGGGCGGGGGGGGGGGGGGGEGGGGGGGGGGGGGGGGGGGGGGGGGGGGGGGFCFGGGGFFGGGGGGGEGEEEGDFGGFFFGGFFGGGGG?FE<CFFGGGFFGGGFGGGGGGGGGGGGF6EFGGFGGC>E>EFF?CFGGGGGGFGFGGFGGGGF+;/:CGC5*/,++***
@M01751:259:000000000-C669V:1:2115:7158:4168 1:N:0:AGAGTC
TCGAAGAACGTCATCCCCACCTTCCTCCGGCTTATCACCGGCGGTTCCTTTAGAGTACCCAACTAAATGATGGTAACTAAAGGCGAGGGTTGCGCTCGTTGCGGGACTTAACCCAACATCTCACGACACGAGCTGACGACAGCCATGCAGCACCTGTGTTCCAGTCCCCGAAGGGAAGAAATCGATCTCTCGAAGTCGTCCGGACATGTCAAACGCTGGTAAGGTTCTGCGCGTTGCTTCGAATTAAACCACATGCTCCACCGCTTGTGCAGGCCCCCGTCAATTCCATTGTGATTCAACT
+
CCCCCGGGGGFGGGGGGGGGGGGGGGGGGDGGGGFGFGGGDGFGGGG?FGGFFGGGGGGGFEGFFGGGGGGFGGGGGGGEEF?8FGEDCGGGGGG@FGGCFGEGCGGGGFGGGGGGGGFGFGGGGGEGGGGEEE<FGG>@FGGG:F>AFGFGGGF8>F8:BF@F;FFFFGGF@<CFCG>FFEFGFGGGGG9B:FCCFEFGGGGGGGFGGGGGGCEGGGGGGGFF7@C++:?E5CEEGGFGGGGGG9FGGGFGFGFFFGGCG8CGCEGGFCDFE8EECECEG5CFGFC,3,,+<,3,++3++
@M01751:259:000000000-C669V:1:2115:18278:4276 1:N:0:AGAGTC
CTACGGAAACAGGATTAGATACCCTGGTAGTCCACGCCGTAAACGATGTCGACTTGGAGGTTGTTCCCTTGAGGAGTGGCTTCCGGAGCTAACGCGTTAAGTCGACCGCCTGGGGAGTACGGCCACAAGGTTAAAACTCAAATGAATTGACGGGGGCCCGCACAAGCGGTGGAGCCTGTGGTTTAATTCGATGCAACGAGAAGAACCTTACCTACTCTTGACATCCACGGAATTCGGCAGAGATGCCTTAGTGCCTTCGGGACCCGTGAGACCGGTGCTGCCTGGAAGTCGTCGGATCCAG
+
CCCCCGGGEGFEFG,CCCFGGGGGFGGGGGGFGFGCC<7FGEFGDECFFFGGCEFFGFGGFGFEDEFCGCEFGGFGGG7@EEC8CECFFGG9FFFGGGGGFF<CFFCG:FGGGFG@FGGGGGGGGFC<B@FEGGGC9>DFFGGGGGA=<>FGCFE>EFGGGEG7FGFFC@FCCCF*<F,,5=<+<,<BE7>9CFC,?***18C<CG*A9FFFFGFF?C0<C6CEFFCF>:58@FFGGEEEGCCC7?8F7CG:+2:+3:FD58*;CEGC5/9C*:?*81CFG5<CF:,,301//*/*2/*+3
@M01751:259:000000000-C669V:1:2115:26485:4365 1:N:0:AGAGTC
TCGAAGAACGTCATCCCCACCTTCCTCCGGTTTGTCACCGGCAGTCTCATTAGAGTGCTCAACTAAATGTAGCAACTAATGACAAGGGTTGCGCTCGTTGCGGGACTTAACCCAACATCTCACGACACGAGCTGACGACAGCCATGCAGCACCTGTGTTACGGTTCTCTTTCGAGCACAACCAAATCTCTTCGGTCTTCCGTACATGTCAAGGGTAGGTAAGGTTTTTCGCGTTGCATCGAATTAATCCACATCATCCACCGCTTGTGCGGGTCCCCGTCAATTCCTTTTAGTTTTAATTT
+
CCCCCGG<FGGGGGGGGGGGGGGGGGGFGGGGGGGGGGGGGGGDGG9AAFGGCFGGGGFFCFGGGGCFGGGGFGGGGGFGGGFGGGFGGGGFCFGGGGCFGGCGGGGGGGGCFGGGG?E99FG?FGGGGGD:>D<DEFGGGGFGG8FGGGGGGGGGGAC9FGCDGGGGGGGGGFCDGGFGG@1FAFGGFFGFGCGGGGGG>CFGGGCGGGAGGC<FFGEGGGFFFGGGG7CFEFGGGDF8FFEGFCGCEGGGGG?<F++<CCECCCF?GGCEGGFFGGGGGCGFF<<99,,2<@FG++2+3
@M01751:259:000000000-C669V:1:2115:21278:4378 1:N:0:AGAGTC
CTACGGAAACCGGATTAGATACCCTGGTAGTCCACGCCGTAAACGATGTCGACTTGGAGGTTGTTCCCTTGAGGAGTGGCTTCCGGAGCTAACGCGTTAAGTCGACCGCCTGGGGAGTACGGCCGCAAGGTTAAAACTCAAATGAATTGACGGGGGCCCGCACAAGCGGTGGAGCATGTGGTTTAATTCGATGCAACGCGAAGAACCTTACCTACTCTTGACATCCAGCGAACTTTCCAGAGATGGTTTGGTTCCTTCGGGAACGCTGAGACAGGTGCTGCATGGCTGTCGTCCGCGGATG
+
CC<CCFGGGGGGGEGGGGGGGGFGFGGGG9FGGGGGGFEGGGGGGGGGGFGDFGGGGGGGGGGGGGGGGGGG8EE@ECDEFF,ECEGGGGGEFFGGG@FFFF<CCFG:F=FGGGGEGGFGGGGFEEGCFFB9DFGGFFCGFEGD@FFFFGGDEGG7*:FGGCFEFGGGD:FG:AEFFGGGGGF@F9F9F@G?98?CFEEGG>E5<;EGFFF6<<C96CF?F6<<@CF6:*C*:*<EFG?C9*03<F+<;;E**<ECFEFGG8*:?55CEF7+0;@CC++0<+AC=+2*,0**/*2?***22
@M01751:259:000000000-C669V:1:2115:11188:4426 1:N:0:AGAGTC
CTACGGAAACAGGATTAGATACCCTGGTAGTCCACGCCGTAAACGATGAATGCCAGCCGTTGGCCTGCTTGCAGGTCAGTGGCGCCGCTAACGCATTAAGCATTCCGCCTGGGGAGTACGGTCGCAAGATTAAAACTCAAAGGAATTGACGGGGGCCCGCACAAGCGGCGGAGCATGCGGATTAATTCGATGCAACGCGAAGAACCTTACCAAGGCTTGACATACACCGGAAACGGCCAGAGATGGTCGCCCCCTTGTGGTCGGTGTACAGGTGGTGCATGGTTGTCGGACGCACGGGTCG
+
CCCCCGGGGGGGGGGGGGGGGGGGGGGGGGGGGGGGGGGGGGGGGGGGGGGGGGGGGGGGGGGGGGGGGGGGGGGGGGGGGGGGGEFGGGGGGGGGGGGGGGFGGGGGGGGGGGGGGGGGGGGGGGGGGGGGGGGGGGGGGGGGGGGFGGGGGDGGGGGGGGGGGGGGGCCCFG7<CGGGGGDGGGGCGGGGGGGGGGGEGGGGGGGGGGGGGGGGGGGGGGGFGGGGGGGGGGGGGGGGGGGGGGGGGGGGDGGGGGGGGGDCCGGGGGGGFGGGFGGGGFGGG1,2***2**2:*/*/2
@M01751:259:000000000-C669V:1:2115:21533:4568 1:N:0:AGAGTC
CTACGGAAACAGGATCAGATACCCTGGTAGTCCACGCCGTAAACGATGTCGACTTGGAGGTTGTTCCCTTGAGGAGTGGCTTCCGGAGCTAACGCGTTAAGTCGACCGCCTGGGGAGTACGGCCGCAAGGTTAAAACTCAAATGAATTGACGGGGGCCCGCACAAGCGGTGGAGCATGTGGTTTAATTCGATGCAACGCGAAGAACCTTACCTACTCTTGACATCCACGGAATCTGGCAGAGATGCCTCAGTGCCTTCGGGAACCGTGAGACAGGTGCTGCATGGGTGTCTTCAGCTAGGG
+
CCCCCGGGGFGGGGGGGGGGGGFGGGFGGGGGGGGGGGGGGGGGGGGGGGGGGGGGGGGGGGGGGGGGGGGGGGGGGGGGGGGFGGGDGGGGGGGEGGGGGGGGGGGGGGGGDG77FGEEFGGGGGGGGGGGGGGGGGGGGGGGGGGGGGGDGGG7CGGGGGGGGGGGFFGECGGGGGF@C<FFFFFGGGFFGFGGGGGGGGGGGCGGGGCFGGGGGGGGFCCCCCFFGG5?E9CEEC>EGFGFGGFGGGCCFE7CGGGEGCGG@C85:5+CC0*<8?EFG679E+0;/,,3+3<9:0+**
@M01751:259:000000000-C669V:1:2115:19236:4747 1:N:0:AGAGTC
CTACGGAAACAGGATTAGATACCCTGGTAGTCCACGCCGTAAACGATGTCGACTTGGAGGTTGTTCCCTTGAGGAGTGGCTTCCGGAGCTAACGCGTTAAGTCGACCGCCTGGGGAGTACGGCCGCAAGGTTAAAACTCAAATGAATTGACGGGGGCCCGCACACGCGGTGGAGCATGTGGTTTAATTCGATGCAACGCGAAGAACCTTACCTACTCTTGACATCCACGGAATTCGGCAGAGATGCCTTACTGCCTTCGGGAACCGTAAGACAGGTGCTGCATGGCCGTCGTCCGCCCGTG
+
CCCCCGG7BFGD86;CFCDFFF@C@<FCFGGAED9@6C6C;B,CBF@6CFG,F@,C<D8@FE<@CE,E@9,CCE@8:8F@FF,CFGEC>AFG=:FG+48=FFF+?=>4=:F++AFEG@??:@@C==:3=DDBFFF,,,,,B,,,3:,3,@BEFGEF<C1<F7C*,11<*4*412:F:F<,:,1<:FC92=9,<8?<@8EGDCC8C6*0+03+3A<C8C9+2<@F+*<@;E>E5C:/**:?**0A<<89@++++3C++3;8EC58*/;*2;+@EGCFG6+3+3AC@8,:*/:CG*/:?*:*/
@M01751:259:000000000-C669V:1:2115:13144:4757 1:N:0:AGAGTC
TCGAAGAACGTCATCCCCACCTTCCTCCGGCTTATCACCGGCAGTCCCCCTAGAGTGCCCAACCAAATGCTGGCAACTAGGGGCGAGGGTTGCGCTCGTTGCGGGACTTAACCCAACATCTCACGACACGAGCTGACGACAGCCATGCAGCACCTGTGTCCACGTCCCGAAGGAATGACCTCATCTCTGAGGACGTCGTGGCATGTCAAGGGCTGGTAAGGTTCTGCGCGTTGCTTCGAATTAAACCACATGCTCCACCGCTTGTGCGGGCCCCCGTCAATTCATTTGAGTTTTTTCCTTT
+
CCCCCGGGGGGFGGGGGGGGGGGGGFAFFGGGGGGGGGGGDGGGGGGGGGGGGGGGGGGGGGGGCFFGGGGGGGGGGG8<FGGEGGGGGGGDGGGDGGGGFGGGGEGFEGFGGGGGGFFFFGGGGGGGGGGGGGGGGCEFGGGGGGFFG9FGGGGFAFGGEBFGGG@CECEECFDGCFFGGGGGGGGGGGDFFF7:=CFCEGFGFFFGGFCEGD?E8CFGGGGCCGCGGGGDE8EGFCCC<CFGGG65*;FC6?ECFGG8CECCG+@EEGGE*:CC8EE5C@FGF@@7,*,3+3**+3++3
@M01751:259:000000000-C669V:1:2115:25483:4775 1:N:0:AGAGTC
TCGAAGAACGTCATCCCCACCTTCCTCCGGTTTATCACCGGCAGTCTCCTTTGAGTTCCCGACCGAATCGCTGGCAACAAAGGATAAGGGTTGCGCTCGTTGCGGGACTTAACCCAACATTTAACAACACGAGCTGACGACAGCCATGCAGCACCTGTCTCACGGTTCCCGAAGGCACTGAGGAATCTCTGCCAGATTCCGTGGATGTCAAGAGTAGGTAAGGTTCTTAGCGTTGCATCGAATTAAACCACATGCTCCACCGCTTGTGCGGGCCACCGTAAATTCATTTGGGCTTTTACCT
+
CCCCCGGGGGGGEGEEGGG7FFGGGGEGGGFGFGGCFFGGGGGCF9<FCEFGGGG@EGGFEEECC@68BFGGGGG?FCEFGGGGGGGGGCFCEFCECEGGFGGGGGGFGGGGGFGGGG<<@F,F<DGGFCCGGGGFGEGEEGGGGGGGGF3DFGDBDF8AF;,@FGGGGF7FGGGGD:FFFCE3<CCGFFGFGGCCFF?<,CFC7F:CF@EFCGGCFGGGGCGFG,?F9BFEE5CA?E7*C@F509+<8CFGDD6:FGGGF8281CC++;CGGG*1;:8*/*<:C,39,3,//,:<+0:7+
@M01751:259:000000000-C669V:1:2115:17423:4825 1:N:0:AGAGTC
TCGAAGAACGTCATCCCCACCTTCCTCCGGTTTATCACCGGCAGTCTCCTTTGAGTTCCCGACCGAATCGCTGGCAACAAAGGATAAGGGTTGCGCTCGTTGCGGGACTTAACCCAACATTTCACAACACGAGCTGACGACAGCCATGCAGCACCTGTCTCACGGTTCCCGAAGGCACTGAGGCATCTCTGCCAGATTCCGTGGATGTCAAGAGTAGGTAAGGTTCTTCGCGTTGCATCGAATTAAACCACATGCTCCACCGCTTGTGCGGGCCCCCGTCAATTCAGTTGAGTGTTTACTT
+
CACCC@BEF:@FCGGFGGGGGGGGGGGGGGGEEGGGGG?FGGGG<FGG9FFGGCEDGEFFFGGGGF@CFFDFGCGE@DFGFC,EEFGE9F<<@,+8@FEGFFGGEFD7FFGGCFGEFGFG9@DEFGGGGECEGE7,CC7CFGDDGDFGGGGGGFF@8CFGCGGGEEGD>,>>@7FG8,,<FECCDG,8@F;,CFGGGG,?FGG7@B8,7?9:FFGGGGBFGGGCGGFGC;EEEG?ECFG5CCCCFCCA?ECGGGGCCECGFCCC5::++;CECGEGGG5*/*+<?,,,,3,+<,+<*0+++
@M01751:259:000000000-C669V:1:2115:17774:4900 1:N:0:AGAGTC
CTACGGAAACCGGATTAGATACCCTGGTAGTCCACGCCGTAAACGATGTCGACTTGGAGGCTGTTCCCCTGAGGAGTGGCTTCCGGAGCTAACGCGTTAAGTCGACCGCCTGGGGAGTACGGCCGCAAGGTTAAAACTCAAATGAATTGACGGGGGCCCGCACAAGCGGTGGAGCATGTGGTTTAATTCGATGCAACGCGAAGAACCTTACCTGGCCTTGACATCCAGAGAACTTAGCAGAGATGCTTCGGTGCCTTCGGGAACTCTGAGACAGGTGCTGTATGGCTGTGTTCTGCTCGTT
+
CCCCCGGGGGGGGGGGGFFGEFFGGGGGGGGFGF?FGGGGGGGGGGGGGGGGGGFEGGEGGCCFGGGGGGGFGGFEGCFGFG?FEGGGGFDGGGG7CFFGGGGDGGGGGGGGGCEGGGGCFGDGGDGGFF9FCCEGGGGGGGGGGGFFDFEGGG7CFGFGFCFG8C7FGFGGGFGGGFFFG:FFFFFGGGGGGGGGGEGE5EGGGECFGGFGGGFFGGFCFCE9@FG?EEFC6CFCGCFCFFCG7FG7E88EGDFGGGGGGEECFGGGFGC+ACG?6CGG0CFGG+,*2,0*2,3,3<*:*
@M01751:259:000000000-C669V:1:2115:16229:5014 1:N:0:AGAGTC
CTACGGAAACAGGATTAGATACCCTGGTAGTCCACGCCGTAAACGATGTCAACTAGCCGTTGGGATCCTTGAGATCTTAGTGGCGCAGCTAACGCATTAAGTTGACCGCCTGGGGAGTACGGCCGCAAGGTTAAAACTCAAATGAATTGACGGGGGCCCGCACAAGCGGTGGAGCATGTGGTTTAATTCGAAGCAACGCGAAGAACCTTACCTACTCTTGACATCCACGGAATTCGGCAGAGATGCCTTAGTGCCTTCGGGAACCGTGAGACAGGTGCTGCATGGCTGTCATCAGCTCGTT
+
CCCCCGGGGGGGGGGGGGGGGGGGGGGGGGGGGGGGGGGGGGGGGGGGGGGGGGGGGGGGGDGGGGGGGGFGGGGGGGGGGGGGGGGGGGGGGGGGGGGGGGGGGGGGGGGGFDDGDGGGGGGGGGGGGGFGGGGGGGGGGGGGGGGGGGGGGGGGGGGGGGGGGGGGGGGGGGGGGGGFGGGGGGGGFGGGGGGGGGGGDEGGGGGGGGFGGGGGGFG?FGGGGGGGGGGGGGGGGGGGCGGFGFGGFGGGFGGGGGGGGGGGFGGFGE9CFGGGGGFGGGGGGA0*09,2<7C,3:C5*
@M01751:259:000000000-C669V:1:2115:19645:5072 1:N:0:AGAGTC
CTACGGAAACAGGATTAGATACCCTGGTAGTCCACGCCGTAAACGATGTCGACTTGGAGGTTGTTCCCTTGAGGAGTGGCTTCCGGAGCTAACGCGTTAAGTCGACCGCCTGGGGAGTACGGCCGCAAGGTTAAAACTCAAATGAATTGACGGGGGCCCGCACAAGCGGTGGAGCATGTGGTTTATTTCGATGCAACGCGAAGAACCTTACCTACTCTTGACATCCACGGAATTCGGCAGAGATGCCTTAGTGCCTTCGGGAACCGTGAGACAGGTGCTGCATGGTTGTCTTCAGGCCGTT
+
CCCCCCGGEGG8E@FFFCGGGF@<EFCFC@FFFG<@CCC@FECCFGCDFCGCEE@FG8FEFGDFC9FGGCEFDGGDFCGGDFGGG7:EEGEAE77>CEE7FF9CCFCE:FFFGGGGE@ACGG>F@FC7C=CFG9BB<DCD<FFEF<<FDGFGGG>GE>FEC:*<:@7FD7<FFFCGGF9FGG7FF,<?,FFGGGGFFGDEGGG>:@FGFCGGGGGGGG?+:@?C9CCF5CE88C98@85EEFGGGGFCFGEECFCEFFCC8?CE>CE*C5++*2;@AFDCCGG?F33?>7,<+,+,*2:8*
@M01751:259:000000000-C669V:1:2115:4636:5162 1:N:0:AGAGTC
TCGAAGAACGTCATCCCCACCTTCCTCCGGTTTATCACCGGCAGTCTCCTTTGAGTTCCCGACCGAATCGCTGGCAACAAAGGATAAGGGTTGCGCTCGTTGCGGGACTTAACCCAACATTTCACAACACGAGCTGACGACAGCCATGCAGCACCTGTCTCAGAGTTCCCGAAGGCACCAAAGCATCTCTGCTAAGTTCTCTGGATGTCAAGAGTAGGTAAGGTTCTTCGCGTTGCATCGAATTAAACCACATGCTCCACCGCTTGTGCGGGCCCCCGTCAATTCATTTGTGTTTTACCCT
+
CCCCCGGGGGGGGGGGGGGGGGGGGGGGGGGGEGCGGGGGGGGGGCCDGGGFFGGGGGGGGGGDG@886CDCGGGGGGGGGGGGGGGFGGEFDGCGGGGGGGGGEGGGCGGFGGG@FCCFEFGGFGGGGGGGGGDFFGCGGGGGGGGGFGCGGGGGGGCFGGGFGFFGGGGEGGGGGG:F:FFGG98?FGFGGGGGFG:<FGGGGGGGGGGGFFFGGGGGGGGGF9FFGB<FGGGGGFCCDGGGGDG9CCDFC@FCGGGGGCEEEFFFFCGCEEEGGG**5;+++,0,,20;*A889<<+3
@M01751:259:000000000-C669V:1:2115:16898:5205 1:N:0:AGAGTC
CTACGGAAACAGGATTAGATACCCTGGTAGTCCACGCCGTAAACGATGTCGACTTGGAGGTTGTTCCCTTGAGGAGTGGCTTCCGGAGCTAACGCGTTAAGTCGACCGCCTGGGGAGTACGGCCGCAAGGTTAAAACTCAAATGAATTGACGGGGGCCCGCACAAGCGGTGGAGCATGTGGTTTAATTCGATGCAACGCGAAGAACCTTACCTACTCTTGACATCCACGGAATTCGGCAGAGATGCCTCAGTGCCTTCGGGAACCGTGAGACAGGTGCTGCATGGTTGGGGTCTGCTCGTG
+
CCCCCFG@FG8A@,CE-EEDE9EFFGGGGGFE<EF;FFGE7FCFGCED<EFGGGDGGGGGFFGGFGGF99EFFGAFFFGC<F@FEG>FGGF9FEFCGDGGFAFECCFEEGEGGGG7F:EFDGGGGGGDEGGGCDEFGFFGF9FDFG<AFFG7<FGGDGGGGFGEGGGGC<:B@FA@FCGCF,:BCCGGFFC<CGGGGGC8CEGGGGGEF@EGG,3CFGGGGFGGG?:CEGGGGGDGG>:1*;CGGG69F?+3CF7CFGFECEEGGC5:EE@FGFGFC8:<C<@CE,,1***2*20,0+;?*
@M01751:259:000000000-C669V:1:2115:24865:5240 1:N:0:AGAGTC
CTACGGAAACAGGATTAGATACCCTGGTAGTCCACGCCGTAAACGATGTCGACTTGGAGGTTGTTCCCTTGAGGAGTGGCTTCCGGAGCTAACGCGTTAAGTCGACCGCCTGGGGAGTACGGCCGCAAGGTTAAAACTCAAATGAATTGACGGGGGCCCGCACAAGCGGTGGAGCATGTGGTTTAATTCGATGCAACGCGAAGAACCTTACCTACTCTTGACATCCACGGAATTTGGCAGAGATGCCTTAGTGCCTTCGGGAACCGTGAGACAGGTGCTGCATGGCTGTCGTCAGCTCGTG
+
CCCCCGGGGGGGGFGGGGGGGGGGGGFGGGGGGGGGEGFGGGGGGGGGGGGGGGGGGGGGGGGGGEGG<FGFGGGGGGGGGGGGFFEGGGGGGGGGGGGGGGECEFFGGGGGG<FFEGFGECFGG@CFGF<=FGFGGGGCFGGGGGGFFG9FEGGGGGGGGFGGGGCFD*:CGGGGGG9FGEF7FFGGGDGF9FGGCFGGCGGGGGGGGGDFFFGFFGD+<++<CFEGEGDEGGGGGGGGDGGGG+CC9EGGGGCFFGGDEEGFC8EGF>FFGGGGFFDFCFFGG;;88<:/8;*,+2?>/
@M01751:259:000000000-C669V:1:2115:4978:5278 1:N:0:AGAGTC
TCGAAGAACGTCATCCCCACCTTCCTCCGGTTTGTCACCGGCAGTCTCCTTAGAGTGCCCACCATAACGTGCTGGTAACTAAGGACAAGGGTTGCGCTCGTTACGGGACTTAACCCAACATTTCACAACACGAGCTGACGACAGCCATGCAGCACCTGTCTCAGCGTTCCCGAAGGCACCAAAGCATCTCTGCTAAGTTCGCTGGATGTCAAGAGTAGGTAAGGTTCTTCGCGTTGCATCGAATTAAACCACATGCTCCACCGCTTGTGCGGGTCCCCGTCAATTCCTTTGAGTTTCCGCC
+
CCCCCGGGGGGGGGCGGGGGGGFGGGGGGGGGGGGGGGGGGGGFGGCGGGGGGGGGGGGGGGGGGGGEFGGFGGGGGGGGGGGGGGGGGG>GGGGGGGDGGGFGGGGGGGGGGGGGGGGGGGFDGFGGGGGGGCGGFGGGGGGGGGGGGGGGGGGGGGGFDGGGFCGEGGGGGGEBF:FGGGGGGGGGGGGGGGGFCGGGGGGGG>CGGGGGGFGGGC:<CFGGGGGGGEFGGGGGGFGGDGDCGGGFGGFE@CCG9FGGCECCEC>@EGDDCCEGGGDGGGCFG309CFFF*<:C++**1
@M01751:259:000000000-C669V:1:2115:17402:5295 1:N:0:AGAGTC
TCGAAGAACGTCATCCCCACCTTCCTCCAGTTTATCACTGGCAGTCTCCTTTGAGTTCCCGGCCGAACCGCTGGCAACAAAGGATAAGGGTTGCGCTCGTTGCGGGACTTAACCCAACATCTCACGACACGAGCTGACGACAGCCATGCAGCACCTGTCTCTCGGTTCCCTTGCGGGCACTCCCTCATCTCTGAAGGATTCCGAGGATGTCAAGACCAGGTAAGGTTCTGCGCGTTGCGTCGAATTAAACCACATGCTCCACCGCTTGTGCGGGCCCCCGTCAATTCATTTGTGTTTTAAC
+
CCCCCGGFGGGGGGGGGGGGGGGGGGGGGGGGGGGGGGGGGGGGGGGGGGGGGGGGGGGGGGGGGGGGGGGGGGGGFGGGGGGGGFGDFDGGEFGGGGGGGGGGGGGGGGFGGGGGGGGGGGGGGGGGGGGGGGGGFGGGGGGGGGGGGGGFFGGGFGGFG=FGGGGGGG>FGGGGGGGDFGGGGGGGGCGGGGGGGGGGGFFGGGGGCFGGGE@CGGEGGGGGGGFGGGGEGGGGGGGGGE5FGGDFGCFGGGFFFGGGGGGGGGGCG6CGGGGGDGGGEGEGG0,,<<:+02AC*2+<+
@M01751:259:000000000-C669V:1:2115:13298:5301 1:N:0:AGAGTC
TCGAAGAACGTCATCCCCACCTTCCTCCGGTTTATCACCGGCAGTCTCCTTTGAGTTCCCGGCATCACCCGCTGGCAACAAAGGATAAGTGTTGCGCTCGTTGCGGGACTTAACCCAACATTTCACAACACGAGCTGACGACAGCCATGCAGCACCTGTCTCACGGTTCCCGAAGGCACTAAGGCATCTCTGCCGAATTCCGTGGATGTCAAGAGTAGGTAAGGTTCTTCGCGTTGCATCGAATTAAACCACATGCTCCACCGCTTGTGCGGGCCCCCGTCAATTCATTTTAGTCTTAACC
+
CCCCCCFGGCGEGFCE@FGECFFGFEAF@FCEEEDCAEFG:7F7FE<E9@AEGGFGGF<F:7@@CEFD<FGGD7FGGGGGG8,EED,C<59FCGDEDEGEGFGDEGGG:FCFGGFCFFEE@FGGGGG9=8=+C:F@D<D7+@FC?GCFGGGFFGGFEGGGGGGG,CFFCFG7FG:*F:DFF:C:BE,<=FF,?AC@EGFG9FFGGGGG<FDFGC<FC99FC@@:FGAFG?::5:E?*@ECGGD<C?FGFGGGG+<89+@FGC?CECFG++/8??E?EEC:?**0:02,<A,+*3+,++++3
@M01751:259:000000000-C669V:1:2115:12931:5306 1:N:0:AGAGTC
CTACGGAAACAGGATTAGATACCCTGGTAGTCCACGCCGTAAACGATGTCGACTTGGAGGCTGTTCCCTTGAGGAGTGGCTTCCGGAGCTAACGCGTTAAGTCGACCGCCTGGGGAGTACGGCCGCAAGGTTAAAACTCAAATGAATTGACGGGGGCCCGCACAAGCGGTGGAGCATGTGGTTTAATTCGATGCAACGCGAAGAACCTTACCTACTCTTGACATCCAGAGAATTTAGCAGAGATGCTTTAGTGCCTTCGGGAACTCTGAGACAGGTGCTGCATGGCTTTTGTTTGTTTGTG
+
CCCCCGGGGGGGGGGGGGGGGFGGGGGGFFGFDFE@FGGGGGGGGGGGGGGFGGGGGGFGGGGCGDGGGGGGCEGGGGFGGGGGGGGGGGGGGGGGGGGGFGGGGGGGDCCFFGGGFGGGGGGGGDGGGGGGGCAFFFFGGGGGFGADFFFGGEGGGGEGGGCEFEGGCFCGGGGGGGGGG<CFGGFF?FGGFEGF,<C>EGGGGEFGGEFFGFGGGGGFGGGGCCGCFDCFGGGGGGGGGF>9:?CCGGFG7ECFGGGGD8**<@FGFFFCFF5FCCGFFGFFF+2:C,9;*;0,2*2;*
@M01751:259:000000000-C669V:1:2115:12293:5340 1:N:0:AGAGTC
TCGAAGAACGTCATCCCCACCTTCCTCCGGTTTATCACCGGCAGTCTCCTTTGAGTTCCCGGCATTACCCGCTGGCAACAAAGGATAAGGGTTGCGCTCGTTGCGGGACTTAACCCAACATTTCACAACACGAGCTGACGACAGCCATGCAGCACCTGTCTCAGAGTTCCCGAAGGCACCAAAGCATCTCTGCTAAGTTCTCTGGATGTCAAGGCCAGGTAAGGTTCTTCGCGTTGCATCGAATTAAACCACATGCTCCACCGCTTGTGCGGGCCCCCGTCAATTCATTTGAGTTTTAACT
+
CCCCCGGGGGGGGGGGGGGGGGGGGGGGGGGGGGGGGGGGGGDGGGGGGGGGGGGGGGGGGGGGGGGGGGGGGGGGGGGGGGGGGGGGGGGGGGGGGGGGGGGGGGGGGGGGGGGGGGBFFGGGGGGGGGGGGGGGGGGGGGGGGGGGGGGGGGGGGGGGGGGGGGGGGGGGGGGGGGGGGGGFFGCGFGGFGGGGFGGGFCGFFGGGGGGGFCGGGGGGGGGGGGGGGFGGEGGDGGGGGGGGGGGGGGGFCGFGGGGGGGDGGGGGGG;CEEGGGG58;>EGGE,<9,A7/,<3A9CF+
@M01751:259:000000000-C669V:1:2115:9376:5523 1:N:0:AGAGTC
TCGAAGAACGTCATCCCCACCTTCCTCCGGTTTATCACCGGCAGTCTCCTTTGAGTTCCCGGCATCACCCGCTGGCAACAAAGGATAAGGGTTGCGCTCGTTGCGGGACTTAACCCAACATTTCACAACACGAGCTGACGACAGCCATGCAGCACCTGTCTCAGAGTTCCCGAAGGCACCGAAGCATCTCTGCTAAGTTCTCTGGATGTCAAGGCCAGGTAAGGTTCTTCGCGTTGCATCGAATTAAACCACATGCTCCACCGCTTGTGCGGGCCCCCGTCAATTCAGTTGAGTTTTAACC
+
CCCCCGGGGGGGGGGGGGGGGGGGGGGGGGGGGGGGGGDGDGGGGGGGGGGGGGGGGGGGGGGGGGGGGGGGGGGGGGEGGGFGGGGGGGGGGEGGGDGGGGFGGGGGGGGGGGGGGGGGGGGGGGGGGGDGDGGGGGGGGGGGGGGGGGGGGGGGGGGFFGGFFCGGGGGGGGGGGGGGGG@BFGGGFGGGGGGGGGGGGGGGGGGGGGGG9?FCGFCGGGGGGGGGGGGGGGGCGGGGGGGGGGGGGGGGGGGGFEGFCGEE5;FG8<EEGGGGEGGEGGGFG<<,<,,+<,3,0+<9+
@M01751:259:000000000-C669V:1:2115:11712:5543 1:N:0:AGAGTC
TCGAAGAACGTCATCCCCACCTTCCTCCAGTTTATCACTGGCAGTCTCCTTTGAGTTCCCGACCGAATCGCTGGCAACAAAGGATAAGGGTTGCGCTCGTTGCGGGACTTAACCCAACATTTCACAACACGAGCTGACGACAGCCATGCAGCACCTGTCTCAGAGTTCCCGAAGGCACCAAAGCATCTCTGCTAAGTTCTCTGGATGTCAAGAGTAGGTAAGGTTCTTCGCGTTGCATCGAATTAAACCACATGCTCCACCGCTTGTGCGGGCCCCCGTCAATTCATTTGCGTTTTATCCT
+
CCCCCGGGGCGGGGGGGEFEGGFGGGGGGGGGGGFGGGGGFGGGGGGGGGGGGGGGGGGGGGGGG@@BBFFGFDGGGGGGGGGGGGGGGGGGGFGGEGGGGGGGGGGGGGGGGGGGGGGGGGGGGGGGGGGGGGGGGGGGGGGGGGGGGGGGGGGGGGGGGGFGGGGGGCEDGGGFGGGGGGFFGGFGGGGGGGGGGGGGGGGGFCGGGGGGGGGGGGGGGGGGGFFGGFEGGGEGFGGBCFFGFGGGGGGGGGGGCEFCFGEEGCFGGDGDGGGGE8EGCEGGD030A,2*22/2:++:<
@M01751:259:000000000-C669V:1:2115:15975:5583 1:N:0:AGAGTC
CTACGGAAACAGGATTAGATACCCTGGTAGTCCACGCCGTAAACGATGTCGACTTGGAGGTTGTTCCCTTGAGGAGTGGCTTCCGGAGCTAACGCGTTAAGTCGACCGCCTGGGGAGTACGGCCGCAAGGTTAAAACTCAAATGAATTGACGGGGGCCCGCACAAGCGGTGGAGCATGTGGTTTAATTCGATGCAACGCGAAGAACCTTACCTACTCTTGACATCCACGGAATTTGGCAGAGATGCCTTAGTGCCTTCGGGAACCGTGAGACAGGTGCTGCATGGCTGTCCGCAGCTCGTT
+
CCCCCGGGGGGGGGGGGGGGGGGGFGGFFGGFGFFGGGGGGGGGGGG8FGGGGGGGGGGGGGGGGGGGFGFGCGGGGGGGGGGGGGEEGGGGGGGGGGCGEFFGGGGEDDEDGGGGGGFFEDGEGGGGFGGFGCGCDAFFGGGGGD<FFGGGGGGGGGGGGFGGGGGGGFEGGCCC<FFGG:FGGGGGGGGFFGGFGGGGDG>?F@CGGFFGGGGFFFGDFEGGGGDFEC*CFGGGGGGGGG>EGGGGGFFGGFFCGGGDGEGGFC***/CGCCGFCFGEGCFGF8,*,0,**1**0+;**
@M01751:259:000000000-C669V:1:2115:21581:5630 1:N:0:AGAGTC
CTACGGAAACAGGATTAGATACCCTGGTAGTCCACGCCGTAAACGATGTCGACTTGGAGGTTGTTCCCTTGAGGAGTGGCTTCCGGAGCTAACGCGTTAAGTCGACCGCCTGGGGAGTACGGCCGCAAGGTTAAAACTCAAATGAATTGACGGGGGCCCGCACAAGCGGTGGAGCATGTGGTTTAATTCGATGCAACGCGAAGAACCTTACCTACTCTTGACATCCAGCGAACTTAGCAGAGATGCTTTGGTGCCTTCGGGAACGCTGAGACAGGTGCTGCATGGCTGTCCTGAGCCCGGG
+
CCCCCGGGGGGGGGFGGGGGGGGGGGGCFFFGGGGGGGGGGGFGEGGGGGGGGGGFGGGGGGGGGGAFFGGGGGGGGGGGGGGGGGGGDFGCGGGGGGGGGGF@FGGGGGGGGGGGEGFA:FGGGGGGGGGGGGGFGGGGGGGGGGGG9CCFGGGGGCFEFCFGGFGGGCFGGGGGGG?CFE7BFFFGGGGGGGGGFGGEEGGGGFGGGGFGGGGGGGGGGGGGGGG6CEGGGGGGGGGGDFGGFFFGFGGGGFEFGC8CG5CCC>C8CCEFGGFFCF79CFFFG/,;02,3+,0,**2*:
@M01751:259:000000000-C669V:1:2115:4009:5738 1:N:0:AGAGTC
TCGAAGAACGTCATCCCCACCTTCCTCCGACTTATCATCGGCAGTTTCCATAGAGTGCCCAACTGAATGCTGGCAACTAGGGACGTGGGTTGCGCTCGTTGCCGGACTTAACCGAACATCTCACGACACGAGCTGACGACAGCCATGCAGCACCTGTTCTGGGGCCAGCCTAACTGAAGGACAATGTCTCCACTGCCCATACCCCGAATGTCAAGAGCTGGTAAGGTTCTGCGCGTTGCTTCGAATTAAACCACATGCTCCACCGCTTGTGCGGGCCCCCGTCAATTCCTTTGAGTTTTAA
+
CCCCCGGGGGGGGGGGGGGGGGGGGGGGGGGGGGGGGGGGGGGGGGGGGGGGFGGGGGGGGGGGGGGGGGGGGGGGGGFGGGGGGGGGGGGGGGGDGEGGGGGFFGGGGGGGGGGGGGCFFGDFGGGGGGCFGGGGGG7FGGGGGGGCGGGGGGGGAFGGFGGEGG@7FFFFGGGGGGFFGGGGFFGCDGGGGGFGGGGGGGGGGGGGGG@AFGFGCFGGFF:FFFFFGGGGGGGGG:8:FGEGGGGGGGGGGGGGGG++<CFFDGGEFGCEGGCEGGGGG58=5,,2,3<<+,;,02A0+
@M01751:259:000000000-C669V:1:2115:25223:5753 1:N:0:AGAGTC
CTACGGAAACAGGATTAGATACCCTGGTAGTCCACGCCCTAAACGATGATAACTCGATGTTAGCGATATACAGTTAGCGTCTTAGCGAAAGCGTTAAGTTATCCACCTGGGGAGTACGCTCGCAAGAGTGAAACTCAAAGGAATTGACGGGGGCCCGCACAAGCGGAGGAGCATGTGGTTTAATTCGATGATACGCGAGGAACCTTACCCGGGCTTGAAAGTTACTGAATGATCTAGAGATAGATCAGTCCTTCGGGACAGGAAACTAGGTGCTGCATGGCTGTCGTCAGCTCGTGCTGTG
+
CCCCCGGGGGGEGDFGGGGGCGGGGGGGGGGGGGGGGGGGGGGGGGGFGGGEGGGGGGGGGFFGGGGGDGGGGGGGGGGGGGGGGGGGGGGFDEGF<FGGGGGGGGGGFGGGGGGFFGGEGGGGGGGGGGGGGGEFFGGGGDFGGGGFCGGGGGGGGG:F@GGGGG<FFCCFG?FGGGCFDCFGGFGFFGGGGGFFEGGGGGGGGGCFGGG>GC>GG>FFGGGGGGGGGGGGGGGGGGGGGFGGGGGGCFFGGGGGGGGFEFE8E8F@98EFGCFFGGGFFGGGG++2;56<CEC/;*3++
@M01751:259:000000000-C669V:1:2115:5878:5768 1:N:0:AGAGTC
CTACGGAAACAGGATTAGATACCCTGGTAGTCCACCCCGTAAACGTTGGGAACTAGTTGTGGGGTCCATTCCACGGATTCCGTGACGCAGCTAACGCATTAAGTTCCCCGCCTGGGGAGTACGGCCGCAAGGCTAAAACTCAAAGGAATTGACGGGGACCCGCACAAGCGGCGGAGCATGCGGATTAATTCGATGCAACGCGAAGAACCTTACCAAGGCTTGACATATACGAGAACGGGCCCGAAATGGTCAACTCTTTGGACACTCGTAAACAGGAGGTGCATGGTCGTCGTCAACTCGA
+
CCCCCGGGGFGGGGGGGGGGGGGFGGGGGGGGGGGGGGGDGGGGGGGGGGGGGGGGGGGGGGGGGGGGGGGGGGGGGGGGGGGGGGGGDFGDFGGGGGGGGGGFGGGGGGGGGGGGGDGGFDGFGG+>FEGDF8ABFGGGGGGGGG88FFGGGGGGGGGDDEF:FCB>EEGG7C7*1CC,7BCCEDGGGGGGFGCEGFG8C>*?:C6CAFGGGFCFCC5<C5@C<CFFG78C:?/+:CEDE**888FFGGFGC?CFFGG7CGF@FCGGG5EFCC8**2:8@+@9980,****2*2*+03**
@M01751:259:000000000-C669V:1:2115:10898:5783 1:N:0:AGAGTC
CTACGGAAACCGGATTAGATACCCTGGTAGTCCACGCCGTAAACGATGTCGACTTGGAGGTTGTTCCCTTGAGGAGTGGCTTCCGGAGCTAACGCGTTAAGTCGACCGCCTGGGGAGTACGGCCGCAAGGTTAAAACTCAAATGAATTGACGGGGGCCCGCACAAGCGGTGGAGCATGTGGTTTAATTCGATGCAACGCGAAGAACCTTACCTACTCTTGACATCCAGAGAACTTTCCAGAGATGGATTGGTGCCTTCGGGAACTCTGAGACAGGTGCTGCATGGCGGTCGTCAGCTCGTG
+
CCCCCGGGGGGGGGGGGGGGGGGGGGGGGGGGGGGGGGGGGGGGGGGGGGGGGGGGGGGGGGGGGGEGGGGGGGGGGGGGGGGGGGCEGGGGGGGGGGGGGGGEGGGGGGGGGGGGGGGGGGEGGGGGGGGGGGGGGGGGGGGGCGCGGFGGGGGGGGGGGEGGGGCCGFGGGGGGGGGGGGGGGGGGF7CFGGGGGGGGGGGGGGGGGFGGF@FFGGGGGGGFF68FGCGGGGGGGC@ECFGGGGGECCFG5C6CGFCEE:CFGGG@FGGGGFGG6FGDGFG7F22***2*;8:@+<:**
@M01751:259:000000000-C669V:1:2115:23782:5820 1:N:0:AGAGTC
TCGAAGAACGTCATCCCCACCTTCCTCCGGTTTGTCACCGGCAGTCTCATTAGAGTGCTCAACTAAATGTAGCAACTAATGACAAGGGTTGCGCTCGTTGCGGGACTTAACCCAACATCTCACGACACGAGCTGACGACAGCCATGCAGCACCTGTGTTACGGTTCTCTTTCGAGCACAGCCAAATCTCTTCGGCCTTCCGTACATGTCAAGGGTAGGTAAGGTTTTTCGCGTTGCATCGAATTAATCAACATCCTCCACCGCTTGTGCGGGTCCCCGTCAATTCCTTTAAGTGTTAATCT
+
CCCCCGFGGFFFGGGGGGGGGCGGGDCFGEGGGGGGGFFGGGGGF9E9FEGFFGEDFGGGGGGGG,CFGGGGGGGGGGGGGGGGEFFGG?FFGGG,C><<C:C7FGFDFCGAECEGGGF,EFFGGDEEGGGGGGGGGGECF8FCGGGFG8EFC,>FFFCGGGGCCEFFGGFFFFFGGFGGFFCF@:FFFCFCFGGFF8F<F,<FEFFCF9;CFEFFFEFGCFGGGCCCC7FCGGGGGGG58FFGC79:++;0*<*<AF*;FC>C8FGF9CC5C/8CCCECEGGFG,3<,,,0<?@9EC97<
@M01751:259:000000000-C669V:1:2115:20268:5840 1:N:0:AGAGTC
CTACGGAAACCGGATTAGATACCCTGGTAGTCCATGCCGTAAACGTTGGGCGCTAGGTGTGGGACTCATTCCACGAGTTACGTGCCGCAGCTAACGCATTAAGCGCCCCGCCTGGGGAGTACGGCCGCAAGGCTAAAACTCAAAGGAATTGACGGGGGCCCGCACAAGCGGCGGAGCATGCGGATTAATTCGATGCAACGCGAAGAACCTTACCAAGGCTTGACATATACCGGTAACATTCAGAGATGGGTGCCCCTTTTTGGTCGGTATACAGGTGGTGCATGGGTGTCGTCAGCTCGTG
+
CCCCCDG;BFFGGGGGGFGGGGEFFGGGGGGGGGG9CFGGGGGGEEFGGGGGGDGGG9EGGGGDFDFCDDEFGGGGGGG,EF<FFGCE@FGGGGG:CFGGCFGGCECFF>FFEGGDDCCFGFF>FFGGGGGFFFGGGGGFFC@CFFCDF8<;EG>CEGGCFFGEGGGCEFGEGGGGGC,+<88*/;CGF9FC:@<CCFGGDGGGGGF8CEGGGGGFGCCGGGFGGGDFGGGCEG5C<9:CCFECFGGGDFGGGGGG5@C7EECCFG>CGFCF7C?<8E>8?C??C+,*/,/*12*,+3;*/
@M01751:259:000000000-C669V:1:2115:24516:5977 1:N:0:AGAGTC
CTACGGAAACAGGATTAGATACCCTGGTAGTCCACGCCGTAAACGATGAATGCCAGCCGTTGGCCTGCTTGCAGGTCAGTGGCGCCGCTAACGCATTAAGCATTCCGCCTGGGGAGTACGGTCGCAAGATTAAAACTCAAATGAATTGACGGGGGCCCGCACAAGCGGTGGAGCATGTGGTTTAATTCGAAGCAACGCGCAGAACCTTACCAGCTCTTGACATTCGGGGTATGGGCAGTGGAGACATTGTCCTTCAGTTAGGCTGGCCCCAGAACAGGTGCTGCATGGCTGTCGTCCGCTC
+
CCCCCGGGGGGGGGGGGGGGGGGGGGGGGGGGGGGGGGGGGGGGGGFGGGGGGGGGGGEGGGGGGGFGGGGGGFGGGGGGGGGGGGEGEGGGGGGGGG9FGGGGGGGGGGFGGEGDGGEDCD:FGEGGGGGGGGGGGGGGGGFGGGFGGGEEGGFCFGGGGGGG:F7FFGGGGCCFGCCFGGCFFGGGGGGGGGGFGGGGGCCFGGGCGGGGFGFGGGFGCFGGGGCEGCEDFGGGGECFGGFGGGGGGG?CGFGDFCFGGFGFG5CGCECCF88CF8FFGGECC<,,*0*A+1;8*/***
@M01751:259:000000000-C669V:1:2115:18362:6092 1:N:0:AGAGTC
TCGAAGAACGTCATCCCCACCTTCCTCCGGTTTGTCACCGGCAGTCTCCTTAGAGTGCCCACCATAATGTGCTGGTAACTAAGGACAAGGGTTGCGCTCGTTACGGGACTTAACCCAACATCTCACGACACGAGCTGACGACAGCCATGCAGCACCTGTGTCTGAGTTCCCGAAGGCACCAATCCATCTCTGGAAAGTTCTCAGCATGTCAAGGCCAGGTAAGGTTCTTCGCGTTGCTTCGAATTAAACCACATGCTCCACCGCTTGTGCGGGCCCCCGTCAATTAATTTGAGTTTTAACC
+
CCCCCGGGGGGGGGGGGGGGGGGGGGGGGGGGGGGGGGGGGGGGGFGGGGGGGGGGGGGGGGGGGGGGGGGGGGGGGGGGGGFGGGGGGGGGGGGGGGGGGGFGGGGGGGGGGGGGGGGGGGGGGGGGGGGGGGGGGGGGGGGGGGGGFGGGGGGGGGGGGGGAFFGGGGGGGGGGGGFFGGGGGGGGFGGFGDGGGGGGGGGGGGGGGGGGGGGGGGGGGGGF9<FFGFGGGGGDEGGGGFGFFGGGGCFGGGGFCC:FG8:EGGGGGGGGGGGGGGGEG*CFG,3,<,,0C,<CE983+
@M01751:259:000000000-C669V:1:2115:16653:6122 1:N:0:AGAGTC
TCGAAGAACGTCATCCCCACCTTCCTCCGGTTTGTCACCGGCAGTCTCCTTTGAGTTCCCGACCGAATCGCTGGCAACAAAGGATAAGGGTTGCGCTCGTTGCGGGACTTAACCCAACATTTCACAACACGAGCTGACGACAGCCATGCAGCACCTGTCTCACGGTTCCCGAAGGCACTAAGGCATCTCTGCCGAATTCCGTGGATGTCAAGAGTAGGTAAGGTTCTTCGCGTTGCATCGAATTAAACCACATGCTCCACCGCTTGTGCGGGCCCCCGTCAATTCATTTTAGTTTTAACCT
+
CCCCCGGGGGGGGGGGGGGGGGGGGGGGGGGGGGGGGGGGGGGGGGGGGGGGGFGGGGGGGGGGGFFFGGGGGGGGGGGGGGGGGGGGDFGGGGGGGGGGGGGGGCGGGGGGGGGGGGGGGGGGGGGGGGGGGGGGGGGGGGGGGGFFGGEFGGGGGGGGGFGFGGGGGGGGGGGGFGGGGG@FGFGGGGGGGGEGGFGGGG@FGGGFGGGGGGGGGGGFGGGGGGGGGFGGEGCGGGFGCGGGGGGCFGGGF?F9CGGGGED:ECFFGGGGGGGGGCEG8CGGG,2<C7:*<,<CC<+3<
@M01751:259:000000000-C669V:1:2115:8519:6189 1:N:0:AGAGTC
CTACGGAAACAGGATTAGATACCCTGGTAGTCCACGCCGTAAACGATGTCGACTTGGAGGCTGTTCCCCCGAGGAGTGGCTTCCGGAGCTAACGCGTTAAGTCGACCGCCTGGGGAGTACGGCCGCAAGGTTAAAACTCAAATGAATTGACGGGGGCCCGCACAAGCGGTGGAGCATGTGGTTTAATTCGATGCAACGCGAAGAACCTTACCTACTCTTGACATCCAGCGAACTTAGCAGAGATGCTTTGGTGCCTTCGGGAACGCTGAGACAGGTGCTGCATGGCTGTTGGAGGCTCGCG
+
CCCCCGGGGGGGGGGGG@FGGGGGGGGGGGFGGGGGGGEGGGGGGGGGGGGGGGGGGFFGGGFGGGGGGGGEGGFCGGGGGGGGGGCGGGGGFEDGGGGGGGGGGGGC@GFFGGGGGGGGGGGEEE:FGGGGGGGGGGGGGGGFGGGGGFFGGGGGGGEECFGGFGEFGCEGGGC:EGG9CFCFGFGGGGF?EECFG8588EGGFGGGGCFGGGGGGGGGGGGGGGGGGEGG>ECFFGGGGCGFFGCFFFGG5EFFE6@CE5EGEGGGDFCFFGFGCFGGGCGGG+22;,,*+,/:5*:*2
@M01751:259:000000000-C669V:1:2115:22083:6261 1:N:0:AGAGTC
CTACGGAAACAGGATTAGATACCCTGGTAGTCCACGCCGTAAACGTTGGGCGCTAGATGTAGGGACCTTTCCACGGTTTCTGTGTCGTAGCTAACGCATTAAGCGCCCCGCCTGGGGAGTACGGCCGCAAGGTTAAAACTCAAAGGAATTGACGGGGGCCTGCACAAGCGGTGGAGCATGTGGTTTAATTCGAAGCAACGCGCAGAACCTTACCAGCGTTTGACATGTCCGGACGATTTCCAGAGATGGATTTCTTCCCTTCGGGGACTGGAACACAGGTGCTGCATGGCTATCGTCAGCT
+
CCCCCGGEGGGGGGGGGGGGGGGGGGGGGGGGGGGGGGGGGGGGGGGFFGGGGGGGGGGGGGGGGGGGFGFGGGFG<:FGFGFFGGGDFGGFGG?BCGGGDFGGEGFGGGGDEF+FGGGGGGGGGGGGFGGGGGGGGGEFGGFFGGGGGGGGGGDGGGGGGGGGGGFCFGGCEGFCFFGGFG,<FFGGG@FDGFGGGGGGGDGGDE68FFFFFFFGGGEEE;FGF79FGFG>C5:EGFC7CFGFGCAFCFGGGGGGF@:EF85>C5CCCGGCFECFGGGGGG?F60,,;>6++<*2***++
@M01751:259:000000000-C669V:1:2115:24274:6385 1:N:0:AGAGTC
CTACGGAAACAGGATTAGATACCCTGGTAGTCCACGCCGTAAACGATGTCGACTTGGAGGTTGTTCCCTTGAGGAGTGGCTTCCGGAGCTAACGCGTTAAGTCGACCGCCTGGGGAGTACGGCCGCAAGGTTAAAACTCAAATGAATTGACGGGGGCCCGCACAAGCGGTGGAGCATGTGGTTTAATTCGATGCAACGCGAAGAACCTTACCTACTCTTGACATCCACGGAATTCGGCCGAGATGCCTCAGTGCCTTCGGGAACCGTGAGACAGGTGCTGCATGGCTGTGTGCGGCTCGTG
+
CCCCCGGGGGGGGFGGGGGGGGGFGGGGGGGGGGG7CFGGGGGGGGFDGGGGGGGGFCFGGGGGGGGGGFCCFGGGGGGDFFFFE7B@FFFGGEGGEGGGGGG7FGGGGGEFGGGFDGG9FEFGCCFGGFDGGGG99<3EFFCFGCGGFFGGEEECEGGCD:CEF:CCF7<FCFG7<F,2?F:@FC9C<CECFGGFFGEGGCCEFEFGC7<C:CC+<CGG+0CF6CCFG5ECFF7EC**/:?5C7CC@EFGG+@9FG6A585>;5*/;@C+922;CG++AEEFCC+,2;,,*2*1/:*1**
@M01751:259:000000000-C669V:1:2115:3950:6392 1:N:0:AGAGTC
TCGAAGAACGTCATCCCCACCTTCCTCCGGCTTATCACCGGCGGTTCCTTTAGAGTACCCAACTAAATGATGGTAACTAAAGGCGAGGGTTGCGCTCGTTGCGGGACTTAACCCAACATCTCACGACACGAGCTGACGACAGCCATGCAGCACCTGTGTTCCAGTCCCCGAAGGGAAGAGATCCATCTCTGGAAATCGTCCGGACATGTCAAACGCTGGTAAGGTTCTGCGCGTTGCTTCGAATTAAACCACATGCTCCACCGCTTGTGCAGGCCCCCGTCAATTCCTTTGTGTTTTAATC
+
CCCCCCGGG7DFGGGGGGGGGGGGGGGFGEGGGGGGGGGGGECFGEGGFGGGGGGFGGGFFFC<FFDEFGF<EFGFFGGGGFFGEE@FGGGGDC+CFDEGDF@:CCCGGGGGGGCF:FFGFG9FA++>CFEDGGGFACEGGGGGGG8C<DF:FGFFFGGGCF9FCFGGGGCEEGCFGGFG7<F@EFGFGGGGFGGGGG2CCC7:FEGGFFF?EFCEE:C*C7CE?CFEGGGE888?*+<:*;F6CGGGGG5FGFCDFGF6EFCCEEFGGGGGG5ECGGGGG85:F:,,0<,0*2*0*+0<+
@M01751:259:000000000-C669V:1:2115:15932:6439 1:N:0:AGAGTC
CTACGGAAACAGGATTAGATACCCTGGTAGTCCACGCCGTAAACGATGTCGACTTGGAGGTTGTTCCCTTGAGGAGTGGCTTCCGGAGCTAACGCGTTAAGTCGGCCGCCTGGGGAGTACGGCCGCAAGGTTAAAACTCAAATGAATTGACGGGGGCCCGCACAAGCGGTGGAGCATGTGGTTTAATTCGATGCAACGCGAAGAACCTTACCTACTCTTGACATCCAGAGAACTTAGCAGAGATGCTTTGGTGCCTTCGGGAACTCTGAGACAGGTGCTGCATGGCGGTCGTCAGCTCGTG
+
CCCCCGGGGGGGGGGGGGGGGGGGGGGGGGGGGGGGGGGGGGGGGGGGGGGGGGGGGGGGGGGGGGGGGGGGGGGGGGGGGGGGGGGDGGGGGGGGGGGGGGGG7CCFGGGGGGGGGGGGGGGGGGGGGGGGGGGGGGGGGGGGGGGGGGGGGGGGGGGGG7CGGGGGGGGGGGDFFFBFGGGGGGGGGGF?@FGGGGGGGGGGFEGGGFGGGFGGFFGFGDGG@FCGGFDGGGGGGGGGGGGGGGFGGGGGCFGFGFEGGGGGGGGGFGGGGGGGGGGGG?FGG5**2//*;*86C+8//
@M01751:259:000000000-C669V:1:2115:8883:6501 1:N:0:AGAGTC
TCGAAGAACGTCATCCCCACCTTCCTCCGGTTTATCACCGGCAGTCTCCTTTGAGTTCCCGGCATCACCCGCTGGCAACAAAGGATAAGGGTTGCGCTCGTTGCGGGACTTAACCCAACATTTCACAACACGAGCTGACGACAGCCATGCAGCACCTGTCTCAGAGTTCCCGAAGGCACCAAAGCATCTCTGCTAAGTTCTCTGGATGTCAAGGCCAGGTAAGGTTCTTCGCGTTGCATCGAATTAAACCACATGCTCCACCGCTTGTGCGGGCCCCCGTCAATTCATTTGAGTTTTATCC
+
CCCCCGGGGGGGGGGGGGGGGGGGGGGGGGGGGGGGGGGGGGGGGGGGGGGGGGGGGGGGGGGGGGGGGGGGGGGGGGGGGGGGGGG<FGGGGGGGGGGGGGGGGGG@FGGFGGGGGGFDGGGGGGGGGGDGGCGGGGGGGGGEGFGGGG?FGCFGGGGGGGAFGFGFGGGDGGGGGGGGGGGFFGGGFGGGGGGGGGGGGGGGGFGGGGFGGGGGGGGGGGFGEFEFGGGDGGGEGGGFC8EGGGGFFGGGCG6<9EFEGGGG5EGG<CEGGGE?EGGGGGGEF3,3<,,+:ACFC++3+
@M01751:259:000000000-C669V:1:2115:27105:6515 1:N:0:AGAGTC
TCGAAGAACGTCATCCCCACCTTCCTCCGGTTTATCACCGGCAGTCTCCTTTGAGTTCCCGACCGAATCGCTGGCAACAAAGGATAAGGGTTGCGCTCGTTGCGGGACTTAACCCAACATTTCACGACACGAGCTGACGACAACCATGCACCACCTGTCACCATTGTCCCCGAAGGGAAAACTTGATCTCTCAAGCGGTCAATGGGATGTCAAGAGTTGGTAAGGTTCTTCGCGTTGCTTCGAATTAAACAACATGCTCCACCGCTTGTGCGGGTCCCCGTAAATTCCTTTTAGTTTCACC
+
CCCCCFGGGGGGGGFF@FGGDGGFFGGFGGGGGGGFGGGD7CFGFGGGFFGGFFFGEGEFF@CFCC@CFFCFG7BFGGGGGDFFFFC<<CFGGGFGGGCGGCFDGGDGGGFGGGFFEGGGGGAFF<@FECFGDFEDDF7FEGEGGGE9CFFB8*@<,E,@FGFG;,@,8>,><FEG>FCC<CCFDGFCBC,2CF,C:FFC4CCEF@CF@<FGG?C:<<FDECGGG@FFC?F5EEGEC8EFGDGFFGFGGG+ACCC@?@FGCFGDEEE5FGGCE**2;/;8****+2,,,3<+32<<0<9+3
@M01751:259:000000000-C669V:1:2115:11580:6569 1:N:0:AGAGTC
TCGAAGAACGTCATCCCCACCTTCCTCCGGTTTATCACCGGCAGTCTCCTTTGAGTTCCCGACCGAATCGCTGGCAACAAAGGATAAGGGTTGCGCTCGTTGCGGGACTTAACCCAACATTTCACAACACGAGCTGACGACAGCCATGCAGCACCTGTCTCACGGTTCCCGAAGGCACTAAGGCATCTCTGCCGAATTCCGTGGATGTCAAGAGTAGGTAAGGTTCTTCGCGTTGCATCGAATTAAACCACATGCTCCACCGCTTGTGCGGGCCCCCGTCAATTCTTTTGGGTTTATACCT
+
CCCCCECFGCFGGGCGE@ECGGA8EGCFCDFFGGGGFEFFFG:FE@@CGGGGGGGGGDFGGGGGGF@@FGGFGECGG<EFFFCEGGFFC8FFGFGGGDGGFFGGCEDGGGFGGG?CFFGGGGGGGGG7DCEGGGGGGGGDGG7F<F,@F9B8,>CFFFGCFGGGEFGGGGE*>7:<FGGGGCGGGFCFFGGGGGDFGGGGGGGGGG@FG9:CFGGFGGGG?:FFFGGGGGGGGGCGGGG5CEEFF9CE:EFGDAFGGGCFGGGGECFCFGECEEEGEGGG>8<:C,33:,*/ACE,++<+<
@M01751:259:000000000-C669V:1:2115:17753:6711 1:N:0:AGAGTC
CTACGGAAACAGGATTAGATACCCTGGTAGTCCACGCCGTAAACGATGTCGACTTGGAGGTTGTTCCCTTGAGGAGTGGCTTCCGGAGCTAACGCGTTAAGTCGACCGCCTGGGGAGTACGGCCGCAAGGTTAAAACTCAAATGAATTGACGGGGGCCCGCACAAGCGGTGGAGCATGTGGTTTAATTCGATGCAACGCGAAGAACCTTACCTACTCTTGACATCCACGGAATTTGGCAGAGATGCCTCAGTGCCTTCGGGAACCGTGAGACAGGTGCTGCATGGCTGTCGTCCGGCCGTG
+
CCCCCGGGGGGGGGGGGGGGGGGGGGGGGGGGGGGGGGGGGGGGGGGGGGGGGGGGGGGGGGGGGGGGGGGGGGFGGGGGGGGGGGGGGGGFGGGGGGGGGGGGGGGGGGGGGGGEEGGGGGGGGDEGGGGGGGGGGFGGGGGGGGGGGGGGGGGDEEGGGGGGDEGGGGGGGCGGGGGFFGGEGGGGGGGGFFFFGGGDGEGGGGFCFGFFGGGEGGGEEGGGGGGGGGGGGFFGGG6EGGGGGGGGGGGGCFFGGGFGGGGGGEG>5EFGGGGG6EFCFGGGG>,*8,2;8/8**:*:8
@M01751:259:000000000-C669V:1:2115:10403:6730 1:N:0:AGAGTC
CTACGGAAACCGGATTAGATACCCTGGTAGTCCACGCCGTAAACGATGTCAACTAGCCGTTGGGATCCTTGAGATCTTAGTGGCGCAGCTAACGCATTAAGTTGACCGCCTGGGGAGTACGGCCGCAAGGTTAAAACTCAAATGAATTGACGGGGGCCCGCACAAGCGGTGGAGCATGTGGTTTAATTCGAAGCAACGCGAAGAACCTTACCTGGCCTTGACATGTTGAGAACTTTTCAGAGATGGATTGGTGCCTTCGGGAACTCAGACACAGGTGCTGCATGGCTGTCTTTAGCTCGTG
+
BCBCCDG@:@,6@6FECFAFGFCF<FDF9CEE@AE@:D+C76FFFGGGF-@CCEGFFFG:B6EFG8FC<9FCC<,CF,CCCFDEGGGGEFGG8?=>CF?,CCEEC,5:F=F@?@DGCF<?FFCC=8>=FF<FGFGFGC<DB,,3F<=<BFDCF7>FC:*1>5>C:FCFG*<:13,8:<,,?2=FCGFGFG,C*=@<FCC78**;ECGG7:,<<,C8C@FG+82A<+0++<CCCFEG+<<@FF6+<+8C9CGFEGG?+AFGE8?EFCEF+8@C;8>+0<+:+<++*+2*,0,3+,3,+0*1:
@M01751:259:000000000-C669V:1:2115:11007:6762 1:N:0:AGAGTC
CTACGGAAACAGGATTAGATACCCTGGTAGTCCACGCCGTAAACGATGTCGACTTGGAGGTTGTTCCCTTGAGGAGTGGCTTCCGGAGCTAACGCGTTAAGTCGACCGCCTGGGGAGTACGGCCGCAAGGTTAAAACTCAAATGAATTGACGGGGGCCCGCACAAGCGGTGGAGCATGTGGTTTAATTCGATGCAACGCGAAGAACCTTACCTACTCTTGACATCCAGCGAACTTTCCAGAGATGGATTGGTGCCTTCGGGAACGCTGAGCCAGGTGCTGCATGGCTGGCTTCAACTCTTT
+
CCCCCGGGGGGGGGGGGGGGGGGGGGGGCGDCFFGEGGGGGGGGGGGGGGGGGGGGGGGGGGGGGGGFGGC9FGGGGFGGGGGGGGGGGG?F8:=FGGGGGGGGGGGGGGGGGGG>EGGGGGGGGEGEFCDFGFGGGGGGCFFGGGG99CEFGGCFGGGGG<FGG@FFEFCGFGGF@EGFGGGGGGGGFFGGFF9FFCGEGGGGGGFGGFGGGFF0<CFFFF:FF?FGGG>EEFGGCCFE::8?FGCFEFFFD7EGG68CDGGGGG>EC8+08ACGC6@??+:C@+2/*1;50<+0:+2++
@M01751:259:000000000-C669V:1:2115:18259:6939 1:N:0:AGAGTC
[truncated: 6,300,462 more chars]
