# Supplementary material for: Effects of salt stress levels on nutritional quality and microorganisms of alfalfa-influenced soil
Source: PeerJ. 2021 Jul 14;9:e11729. doi: 10.7717/peerj.11729 (PMC8286062; doi:10.7717/peerj.11729)
Supplement: Supplemental Information 3 [file peerj-09-11729-s003.zip › Daw data for microbes/raw.split.Severe_3.fq]

@M01751:259:000000000-C669V:1:1102:22857:1455 1:N:0:AGAGTC
GCTGTGGAAACAGGATTAGATACCTTGGTAGTCCACGCCGTAAACGATGTCGACTTGGAGGCTGTGAGCATGACTCGTGGCTTCCGGAGCTAACGCGTTACGTCGACCGCCTGGGGAGTACGGCCGCAAGGTTAAAACTCACATGCATTGACGGGGGCCCGCACAAGCGGTGGAGCATGTGGTTTAATTAGATGCAACGCGAAGAACCTTACCGGCTCTTTACATCCACGGACTTCGGCAGAGATGCCTTAGTGCCTTCGGGAACCGTGAGACAGGTGTTGCATGGCTGTCGTACGCTCGT
+
CCCCCGGGG9ECFGGCC@FCGGG8,,;,CFGGCFFEGGGGGGGGAGGGFGGF<E7BECFG7C8EFFFGGG,CC@F,CF,,@CFGGGGEFD8EFEFGFGDC,BF84++8=8F7D77+8+8B?+=+@:C7:+=<=FCFDFGGGGGG?,,3@C<F+5::FF*>FE*<*<CFG:CED7CEF@,2:<C*<:9C9822F,?:,7:8EG5*:60*;F?8+*C>E*0<+3+<++2:F*28*1C+;*/:C;/*2<F+<9<F?+<++03*:*:8@**;8;>@CG68+++/*A9:+;****+//***/7=**
@M01751:259:000000000-C669V:1:1102:10280:1543 1:N:0:AGAGTC
GCTGTGGAAACAGGATTAGATACCCTGGTAGTCCACGCCGTAAACGATGTCAACTAGCCGTTGGAATCCTTGAGATTTTAGTGGCGCAGCTAACGCATTAAGTTGACCGCCTGGGGAGTACGGCCGCAAGGTTAAAACTCAAATGAATTGACGGGGGCCCGCACAAGCGGTGGAGCATGTGGTTTAATTCGAAGCAACGCGAAGAACCTTACCAGGCCTTGACATGCAGAGAACTTTCCAGAGATGGATTGGTGCCTTCGGGAACTCTGACACAGGTGCTGCATGGCTGTCGTCAGCTCGT
+
CCCCCGGGGGGGGGFGGGGGGGGGGGGGGGGGGGGGGGGGGGGGGGGGGGGGGGGGGGGGGGGGGGFGGFGGFGFGGGGGGGGGGGGGGGGGGGGGGGGGGGGGGGGGGGGCFGGGGGGGGGGGGGGGGGGGGFGGGGGGGGGGGGGGGFGGGGGGGGGGGG7FCFFGGGDGGGGGGGGGDDFGGGGGGCFGGGGDGCEEDFGGGGGGGGGGGGGDGGGGCGGGGGFFFGG>G8CFGCE:FGG*+<68FE@>+*<8+<@FE5:CCFFFFGF9@CFF70C+<C8CCGF@CFFFFG58++02/
@M01751:259:000000000-C669V:1:1102:17669:1612 1:N:0:AGAGTC
ACGTGGTAACGTCATCCCCACCTTCCTCACAGTTTACACTGGCAGTCTGGCTAGAGTTCCCGACATTACTCGCTGGCAACTAACAACAGGGGTTGCGCTCGTTATAGGACTTAACCTGACACCTAACGGCACGAGCTGACGACAACCACGCAGCACCTTGTAATCTGTCTTGCGAAAGCTCTGTTTCCAACGCGGTCAAACTACATTTAAGCCCTGGTAAGGTTCCTCGCGTATCATCGAATTAAACTACATGCTCCACCGCTTGTGCGGGCCCCCGTCAATTCCTTTGAGTTCTAATCTT
+
CCC<@7CFCC@CCFG9<@C-@@FEEGGFF@CCEG<F<FAFG@EGG<6@,6EFFFGGGGAEF@@FFF9ADECGGD:@E@FGFDFG8FECFC:@?+8=:=FEEFGDF<?<,9EFGGF<F<EFE8@,9BFD@CEEG7@CFF9<:++:CFGG+++++>BGCGF,>BFCF,@@FF,8@3>F@>,@DCF;,>@@FF,*>FDCE:CF:<,?<<FFG@:?F<:AFG9<C,?:9::+**<F@FF+:3:88@FCCEF+2<+<<CCG++;8E88:@FG9C5CC***:/:?52<9EGF+<<ACF7+<9+<039
@M01751:259:000000000-C669V:1:1102:19736:1665 1:N:0:AGAGTC
ACGTGGTAACGTCATCCCCACCTTCCTCGCGGCTTATCACCGGCAGTCTCCCTAGAGTGCCCAACTGAATGATGGCAACTAAGGACGTGGGTTGCGCTCGTTGCGGGACTTAACCCAACATCTCACGACACGAGCTGACGACAGCCATGCAGCACCTGTGTGCACGCCTCCGAAGAGGATCCCCGATCTCTCGAGGTAACATGCCATGTCAAGGGATGGTAAGGTTCTGCGCGTTGCTTCGAATTAAACCACATGCTCCACCGCTTGTGCGGGCCCCCGTCCATTCCTTTGAGCTTTAATT
+
CCCCCGGGGGGGGGGGGGGGGGGGGGGGGGGGGGGGGGGGGGGGGGGGGGGGGGGGGGFGGFGGGGGGGGGGGGGGGGGGGGGGFGGGG7CFGGGGG7FEGDFGEC@FDEGFGEGGG=@FGG9FDGGDGDGFECE@FGC@DFGGGGGCGGGGGFCCFGGGGFCFGGGGFEGDEGGGGGGGGGGGGGC72C,?7:FEFGGGDFG7C<FGGGGGGGGGDEGEFGCFFFFGGGGGGGDEGG?@EFGFF@<@FGGEF:+:++<8C:5CCEGFFFCEE>=EC7C*/*/A+:CFCFFEF678C39C0
@M01751:259:000000000-C669V:1:1102:22681:1759 1:N:0:AGAGTC
GCTGTGGAAACCGGATTAGATACCCTGGTAGTCCACGCCGTAAACGATGTCAACTAGCCGTTGGAATCCTTGAGATTTTAGTGGCGCAGCTAACGCATTAAGTTGACCGCCTGGGGAGTACGGCCGCCAGGTTAAAACTCAAATGAATTGACGGGGGCCCGCACAAGCGGTGGAGCATGTGGTTTAATTCGATGCAACGCGAAGAACCTTACCTACTCTTGCCATCCAGAGAATTTCGCAGAGATGCTTTAGTGCCTTCGGGAACTCTGAGACAGGTGCTGCATGGCTGTCGTCGGCTCTT
+
CCCC@EFGGGGF>@FEFEFCG9FDFEGGGFGGFGGGBFGF@FGGGGDFGGGGDGG@EFGDGGEGCFFGFGFFD8CCE<F9FE,:B:FGCCFGGGGGGGG9FC<,?FF=7:FEF?FGE@FDFF7F@EE+CE=FDCFBDF,E9,A3EBAFD<<,3:CGGGGG**FGGDBF<B:::*3,8<,?BCC*<C,C:?<CGG7F,<<FEGDCE8;F:<0AF+<F@EGFG++0<+;C9+*A+<FG7;C5*888<+++3::CFG9AEGGG>CEEC89CCG9?<6*;<++02+3C<85@EGGFGE**1/:+2
@M01751:259:000000000-C669V:1:1102:13243:2047 1:N:0:AGAGTC
ACGTGGTAACGTCATCCCCACCTTCCTCCAGCTTATCACTGGCAGTCCCTTTAGAGTGCCCAACTAAATGATGGCAACTAAAGGCGAGGGTTGCGCTCGTTGCGGGACTTAACCCAACATCTCACGACACGAGCTGACGACAGCCATGCAGCACCTGTATCCGGTCCAGCCGAACTGAAAGACACATCTCTGTGTCCGCGACCGGTATGTCAAGGGCTGGTAAGGTTCTGCGCGTTGCTTCGAATTAAACCACATGCTCCACCGCTTGTGCGGGTCCCCGTCAATTCCTTTGAGTTTTAAT
+
CCCCCGGGGGGGGGGFGGGGGGGGGGGGGGGGGGGGGGGGGGGGGGGGGGGGGGGGGGGGGGGGGGGGGGGGGGGGGGGGGGGGGGGGGGGGEGGGGGGGGGGGGGGGGGGGGGGGGGFFG9EGGGGGGGGGGGGA@FFFFGGGGGGCFGGG?CFGGFGFGFCEFGG:FGGDGGGFFGGGGFFGGFGGBEF,CF;@FFGDGGGGGGGGGGGFF@7:<CED?FCCE?:CF?C5?EGGDDFGGGGGGGDGGFGGG8C+C9CFGGGCG8?8C6?5C*/:CFF8/*85+<@02<C<9*+<CF7+0
@M01751:259:000000000-C669V:1:1102:10976:2106 1:N:0:AGAGTC
ACGTGGTAACGTCATCCCCACCTTCCTCCGGTTTGTCACCGGCAGTCACCTTAGAGTGCCCAACTAAATGCTGGCAACTAAGATCAAGGGTTGCGCTCGTTGCGGGACTTAACCCAACATCTCACGACACGAGCTGACGACAACCATGCACCACCTGTCACTCTGTCCCCGAAGGGAAAGCCCTATCTCTAGGGTTGTCAGAGGATGTCAAGACCTGGTAAGGTTCTTCGCGTTGCTTCGAATTAAACCACATGCTCCACCGCTTGTGCGGGCCCCCGTCAATTCCTTTGAGTTTCAGTCT
+
CCCCCGGGCGGGGGGGGGGGGGGGGGGGGGGGGGGGGGGGGGGGGGGGGGGGGFGGGGGGGGGGGGFGGGGGCGGGGGGGGGGGGGGGGGGGGGGGGGFGGGGGGGGGGGGGGGGGGGGGGFFGGGGGGGGGGGGGGGEGGGGGGGGGGGGGGGGGGGGGGCCFFGGFGGGGGEGGFFGG8FGGGFF<C,;CFGGDGECFGFEGGGFEGGGFGBGGBFFFGGGEGGGGFGGGGGGG+C<CFGFGGGCG?FGGFCCFGGCGEE5CEGGFGGD5*2CEGECEECFGFCFCF+3CFGGFGGEFC
@M01751:259:000000000-C669V:1:1102:24308:2197 1:N:0:AGAGTC
ACGTGGTAACGTCATCCCCACCTTCCTCCGGTTTGTCACCGGCAGTCTCCTTAGAGTGCCCACCATAACGTGCTGGTAACTAAGGACAAGGGTTGCGCTCGTTACGGGACTTAACCCAACATCTCACGACACGAGCTGACGACAGCCATGCAGCACCTGTGTCAGAGTTCCCGAAGGCACCAATCCATCTCTGGAAAGTTCTCTGCATGTCACGGCCTGGTAAGGTTCTTCGCGTTGCTTCGAATTAAACCACATGCTCCACCGCTTGTGCGGGCCCCCGTCATTTCATTTGCGTTTTAAC
+
C@CCCGGGGCGFFGGFGGGGGGGGGGGGGGGGGGGGGG,CCGEGEF8FF<ECECDFEFGCDF@FGGGGGGCCGFFCFFFFCCEGGGGGFGDFGGD@FFFGGG?F??CCE@EF9FGG?FFFGGGGGBEFC@FGCGDDBF<,3B:=C@DAF<F@FGGGGGGGDFGGGGGFCAADC:@FEGGCGGCF?FC@F;DEF,,@>FDF;F@;,<<;FG,@,=1CF@FGCCFEGF:>BF?:F7FEFC9C?*2;EGFFCC0/8*<<A9+:+8*/:8A8C8<E>>CE858E*/**<<@9CF+++:*;8C+<<
@M01751:259:000000000-C669V:1:1102:7003:2262 1:N:0:AGAGTC
GCTGTGGAAACAGGATTAGATACCCTGGTAGTCCACGCCGTAAACTATGAGAGCTAGCCGTTGGCAGGTTTACCTGTCGGTGGCGCAGCTAACGCATTAAGCTCTCCGCCTGGGGAGTACGGTCGCAAGATTAAAACTCAAAGGAATTGACGGGGGCCCGCACAAGCGGTGGAGCATGTGGTTTAATTCGAAGCAACGCGCAGAACCTTACCAGCCCTTGACATGCCAAGACGACTTCTGGAGACAGATTTCTTTCCTTCGGGAACTTGGACACAGGTGCTGCATGGCTGTCGTCAGTTCG
+
CCCCCGGGGGGGGG<EGGGGGGGGGGGGGGGGGGGGGGGGGGGGGGGGGGGGGGCGGGGGGGCGGGGGGGGGGGGGGGGGGGGGGGGG@GFGGGGGGGGGGGGGGGGGGDGGGGGGGGGGGGCGGGGGGGGGGGGGGFGGGFGCFGGGGGGGGGGGGGEGDGGGGGGGGE7FFFFGGGGFGFGGDEGGGGGCFGGGGGGGGGDEGGCFFDFGGFGGGGCCF?FGF+AFG>E88*:AEGG?FGGGGGF?+0<CF+<<+2<<CCCE88<:?FGGF8*;CCFCGGGGFGFFFE=FCC=FG0++/
@M01751:259:000000000-C669V:1:1102:9714:2346 1:N:0:AGAGTC
GCTGTGGAAACCGGATTAGATACCCTGGTAGTCCACGCCGTAAACGATGAATGTTAGCCGTCGGGGTGTTTACACTTCGGTGGCGCAGCTAACGCATTAAACATTCCGCCTGGGGAGTACGGTCGCAAGATTAAAACTCAAAGGAATTGACGGGGGCCCGCACAAGCGGTGGAGCATGTGGTTTAATTCGAAGCAACGCGCAGAACCTTACCAGCCCTTGACATACCGGTCGCGGACACAGAGATGTGTCTTTCAGTTCGGCTGGACCGGATACAGGTTCTGCATGGCTGTCGTTAGCTCG
+
CCCCCGGGGGGGGGGGGGGGGGGGGFFGFGGFGGGGGGGGGGGGGGGGGGGGGFGGGGGGEGGGGGGGGDGGGGGGGFGGGGGFGGGGGGGGGGGGGGGGGGGGGGGGGGGFGGGGGGGGGGGGDEGGGGGG9F<FGFGDFGGFGGGGGGGGGDFGGGGGGGGGGGGGGCFGFCGFGGGGGGDFGDFFEGGGGGGGDGGGGGGGG8FGGGGGGGGFGGGGGC?C7<68CE55CECCG*8*;CGGGGGG<AF?F+++<C:88CG>>EFCCE*2AC?FG9+<CF9EGE6**88CE8*/;:CF=
@M01751:259:000000000-C669V:1:1102:22166:2347 1:N:0:AGAGTC
GCTGTGGAAACCGGATTAGATACCCTGGTAGTCCACGCCGTAAACGATGTCGACTTGGAGGTTGTTCCCTTGAGGAGTGGCTTCCGGAGCTAACGCGTTAAGTCGACCGCCTGGGGAGTACGGCCGCAAGGTTAAAACTCAAATGAATTGACGGGGGCCCGCACAAGCGGTGGAGCATGTGGTTTAATTCGATGCAACGCGAAGAACCTTACCTACTCTTGACATCCACGGAATTCGGCAGAGATGCCTTAGTGCCTTCGGGAACCGTGAGACAGGTGCTGCATGGTTGTCGTCTGCCCGT
+
CCCCCGGGCFFGEGCGGGGGGGGGGFFFGGCGGGFGCFGGGGEEFFGFFGFGGGGGGG8F7FGGGGGGGFGFCEFGGGGGDFFFGGGGB@FDFE7FGFGGFGGGDGGECCCCDGG7CFFFECC:=F@FGEGGFA=9=3>DEGFAFGGG9@FEE7C:7>FC7C*14<,<CGCCGFGGGEG9FCFGGFFCFG7CF9BFGGGG558>CECFGG7FGGGG6CFG9E?9CF6<FEG*;;++/0**2/*;:@7<CCFG7<C+0<<CG5C*;AE88C8E6C?FGGFEGC8++2+0/8:8;**;0+/:*
@M01751:259:000000000-C669V:1:1102:12456:2367 1:N:0:AGAGTC
ACGTGGTAACGTCATCCCCACCTTCCTCCGGTTTGTCACCGGCAGTCTCCCTAGAGTGCCCAACTAAATGCTGGCAACTAAGGATAGGGGTTGCGCTCGTTGCGGGACTTAACCCAACATCTCACGACACGAGCTGACGACAACCATGCACCACCTGTCACCATTGTCCCCGAAGGGAAAACTTGATCTCTCAAGCGGTCAATGGGATGTCAAGAGTTGGTAAGGTTCTTCGCGTTGCTTCGAATTAAACCACATGCTCCACCGCTTGTGCGGGTCCCCGTCAATTCCTTTTAGTTTCAGC
+
CCCCCGGGGGGGGGGGGGGGGGGGGGGGGGGGGGGGGGGGGGGGGGGGGGGGGGGGGGGGGGGGGGGGGGGGGGGGGGGGGGGGGGGGGGGGGGGGGGGGGGGGGGGGGGGGGGGGGGGGGFGGGGGGGGGGGGGFGGGGG@FFGGGFGGGGGGGGGGFGGGGGGGGGGGGEGGGGGGGGGGGGGGCFCGFGFGGGGGGGGFGGGGGGGGGGFFF@FGFFCGGGGGGGGGFGGGGG*;FGCDFGGGFGGGGGGGGFGFFF86@88>>CGFGCCGD?CCGCEGGE?F@FGGG++;FF9+++3
@M01751:259:000000000-C669V:1:1102:17306:2528 1:N:0:AGAGTC
GCTGTGGAAACAGGATTAGATACCCTGGTAGTCCACGCCGTAAACGATGAGTGCTAAGTGTTAGGGGGTTTCCGCCCCTTAGTGCTGCAGCTAACGCATTAAGCACTCCGCCTGGGGAGTACGGTCGCAAGACTGAAACTCAAAGGAATTGACGGGGGCCCGCACAAGCGGTGGAGCATGTGGTTTAATTCGAAGCAACGCGAAGAACCTTACCAGGTCTTGACATCCTCTGACAACCCTAGAGATAGGGATTTCCCTTCGGGGACAGAGTGACAGGTGGGGCATGGTTGTCGTCAGCTCG
+
CCCCCGGGGGGGGGGGGGGGGGGGGGGGGGGGFGGGGGGGGGGGGGGGGGGEFFGGGGGGGGGGGGGGEGGGGGGGGGGGGGGGG9FCFGF=,CFEDEGGGGGGGGGGGGGGFGGGCGGGGGGGGGGGGGGGGGGGGGG?EFGGGF8FGDGGGEGEGGGG7@FGGGGFGEDE:FFGGFGFFFGGGGGFGGCCFGGGGCFEFGGEEDFEGGF<88C?EGGEFF?CGCFCGGGGDFGG>E**@>6:3:@GGG*;C0+2+<:CCEEC?*1;F:CCC++3;CCF*:C*;8CFG5/<8:58?CE+*
@M01751:259:000000000-C669V:1:1102:8360:2591 1:N:0:AGAGTC
ACGTGGTAACGTCATCCCCACCTTCCTCCGGTTTATCACCGGCAGTCTCCTTTGAGTTCCCACCATTACGTGCTGGAAACAAAGGATAAGGGTTGCGCTCTTTGCGGGACTTAACCCAACATTTCACAACACGAGCTGACGACAGCCATGCAGCACCTGTCTCAGCGTTCCCGAAGGCACCAAAGCATCTCTGCTAAGTTCGCTGGATGTCAAGAGTAGGTAAGGTTCTTCGCGTTGCATCGAATTAAACCACATGCTCCACCGCTTGTGCGGGCCCCCGTCAATTCATTTGAGTTTTAAA
+
CCCCCDDFGGGGGGGGGDFEFEGFGGFGGGGGGGDGGFGGGGGCDGE,CEFGGDGGGFFGG9<@<EFFEFFEFFGG,9<FFGAE8FG<FGGGFFCFDCBF7FA,CFCF+@FF<FG<FC7FGGFAFGGFGGC+B>4:F<FGGGG+@FGGC@D=,D<DFEDF@,C@ECBFC<<F:*3*@:BFF@<B,<>,FEGGGFG;FGGFGG>F:E:3FFFC9CEFCFGCFFFGE<CEFCC<BF7FDG,>?FGC<;:@?98@*/<C6++2<CFCEGG>ECFEE8E8C5E5;58*+A9@FFF+2A+<?<9++
@M01751:259:000000000-C669V:1:1102:10745:2623 1:N:0:AGAGTC
GCTGTGGAAACCGGATTAGATACCCTGGTAGTCCACGCCGTAAACGATGTCGACTTGGAGGTTGTGCCCTTGAGGCGTGGCTTCCGGAGCTAACGCGTTAAGTCGACCGCCTGGGGAGTACGGCCGCAAGCTTAAAACTCAAATGAATTGACGGGGGCCCGCACAAGCGGTGGAGCAAGTGGTTTAATTCGATGCAACGCGAAGAACCTTACCTGGTCTTGACATCCACAGAACTTGGCAGAGATGCCTTGGTGGCTTCGGGAACTGTGAGACAGGTGCTGCATGGCTGTCGTCAGCTCGT
+
CCC9ADGGFF8FGGGGE<EGFGGGGGGFG9-;CCFGGDFGGGEGGEGGGFGG,CF7FCEFGCFGGCEAF<EGCFGFGEGGGGCFCGGEGGCCFGE:FFE7FEGGFFG:C:=FF7DFG@CFFGGGGD@++@+3,@CAE9,<<@CFF9F9,,@9<C7EGCDC*FFFFGDF1<<@EF@:E,2?B<7C:C7<9A>@@EC9EEE>/:C::FGCGCF@C:CF<:9CC+<EGF::++2A<FG79++<?FGF7+<C?FCC@***8E8*;:>**3AF9<7@C0;8CC+<CF8<CC*0C>EC8>*8++3C*
@M01751:259:000000000-C669V:1:1102:13839:2661 1:N:0:AGAGTC
GCTGTGGAAACAGGATTAGATACCCTGGTAGTCCACGCCGTAAACGATGAATGTTAGCCGTCGGGGTGTTTACACTTCGGTGGCGCAGCTAACGCATTATACATTCCGCCTGGGGAGTACGGTCGCAAGATTAAAACTCAAAGGAATTGACGGGGGCCCGCACAAGCGGTGGAGCATGTGGTTTAATTCGAAGCAACGCGCAGAACCTTACCAGCCCTTGACATACCGGTCGCGGACAAAGAGATGTGTCTTTCAGCTCGGCTGGACCGGATAAAGGTGCTGCCTGGCTGTCGTCCGCTCG
+
CCCCCGGGGGGGGGGGGGFGGGGGGGGGGGGGGGGGGGDFGGGGGGGGGGCGGGGGGGGGGGGGGGGGGGGDG9FFGGGGGGGGGEDGGGGGGGGGGGG,FGFGGGGFGGGGGGGGGGGGGGGGGGGGGGGFF,FFGEFGGGFGGGBD9FFGGGGGGGGGFDGFGGFGGGDGGGGFGGGGG:7BEFGGGGGGGG7FCFFGGGGGGGGCFFGGF+;8EC@@FGGGFG8CC*:88CECD5/808;F?CEGFC+<<:<9+<6A5;8CE5*;8>/AC+++3?FGGD+*<7EEC*;9C>*1*2*1*
@M01751:259:000000000-C669V:1:1102:22414:2697 1:N:0:AGAGTC
GCTGTGGAAACAGGATTAGATACCCTGGTAGTCCACGCCGTAAACGATGTCGACTTGGAGGTTGTTACCTTGAGGAGTGGCTTCCGGAGCTAACGCGTTAAGTCGACCGCCTGGGGAGTACGGCCGCAAGGTTAAAACTCAAATGAATTGACGGGGGCCCGCACAAGCGGTGGAGCATGTGGTTTACTTCGATGATACGCGAAGAACCTTACCTACTCTTGACATCCACGGAATTCGGCAGAGATGCCGTAGTGCCTTCGGGAACCGTGAGAAAGGTGCTGCATGGCTGTCGTCGGCCCGT
+
@C<6CFFGCFF@<EE8ECGGGFD<F,C@-CFG-@<E;BCFFGGGFGGG,CFF@FC,6CFD:@@EFG9CEDEFFGGFGFGDCC8FCFD7>FFGE,BF:FCC<FCFDGG+F+C:D<CEEEC?F:=C>=:C+7=>,3>,>FDG9>9C,<,<<>,C>CDGDG7F7B:<*,<F*=BC**<CCFFCFG2<CF,,,,**?F,,<,:FG5:C*+;8600:E+:CC+AE7<:CC+;AC/?C>CG@EGE8EFGG+<FE/A88EGC779C*:>5C*8:C5*/A++2*<E8<FC+CF**;8*388/*1:*:C*
@M01751:259:000000000-C669V:1:1102:22412:2742 1:N:0:AGAGTC
GCTGTGGAAACAGGATTAGATACCCTGGTAGTCCATGCCGTAAACGTTGGGCGCTAGATGTAGGGACCTTTCCACGGTTTCTGTGTCGTAGCTAACGCATTAAGCGCCCCGCCTGGGGAGTACGGCCGCAAGGCTAAAACTCAAAGGAATTGACGGGGGCCCGCACAAGCGGCGGAGCATGCGGATTAATTCGATGCAACGCGAAGAAACTTACCCAGGCTTGACTTACACCGGAAACGGCCAGAGATGGTCGCCCCCTTGTGGTCGGTGTACAGGTGGTGCATGGTTGTCGTCAGCTCGT
+
CCCCC9FGFCFFEAFGGGFGGGGGGGGGFGAFFGGGGGFGGGGGGGDGDCFFDEGGGFGGFGGGDFF7CFFGGFGC:CBGGFFE9FF>DE=FGFGGGG7CFGGFGGGGGGGGG:77DGGGGGGGGGGCCFGCC@BBFGGGDGG8FFC8FE<FGGDGGGGEECFGGGGCFEFGGEE::CF<?CECCEEG7CFG>CF+*<:@*8*8?EED*;FGFG8+@5EGGGCC++39?+3CE>EGGG**888CGF>CFC@:8ECEEE*8*30;;+2C8?/+<2+;<+;CC7CECFGG>C9**;/*2937/
@M01751:259:000000000-C669V:1:1102:22591:2769 1:N:0:AGAGTC
ACGTGGTAACGTCATCCCCACCTTCCTCCGGTTTGTCACCGGCAGTCTCCCTAGAGTGCCCAACTCAATGATGGCAACTAAGGACGTGGGTTGCGCTCGTTGCGGGACTTAACCCAACATCTCACGACACGAGCTGACGACAGCCATGCAGCACCTGTGTTCGCGTCCCCGAAGGGAACCCCGGATCTCTCCGGATGGCACGACATGTCAAGGGATGGTAAGGTTCTGCGCGTTGCTTCGAATTAAACCACATGCTCCACCGCTTGTGCGGGCCCCCGTCAATTCCTTTGAGTTTTAATCT
+
CCCCCGGGGGGGGGGGGCFGGGGGGGGGGGGGGGGGGGGGGGGGGGG<FFGGGGGFCFGGEFGGGGGGGGGGGGGGGGGGGGGGGGGGGGGGCFCGFGGGGGGGGGGGGGGG,F<FGGGGGFGGGGGGGGGGGGGGGGGCGGGGGGGFGFF8FG?FGGGGGGEDEGGCCG@CFGGGGGGGGGGGGDGCFBCFGGGGDGGGGG7C*:FGFCFGGG5FGGGFCCFF<@GFFEGGGCE5:EGCGCFGGGGGGGGGGFGCFGGGDCC*ACF?FEGGGEGGGE8AE>?+<+<9CC?*2CFGFCEED
@M01751:259:000000000-C669V:1:1102:8936:2864 1:N:0:AGAGTC
GCTGTGGAAACAGGATTAGATACCCTGGTAGTCCACGCCGTAAACGATGTCGACTTGGAGGTTGTTCCCTTGAGGAGTGGCTTCCGGAGCTAACGCGTTAAGTCGACCGCCTGGGGAGTACGGCCGCAAGGTTAAAACTCAAATGAATTGACGGGGGCCCGCACAAGCGGTGGAGCATGTGGTTTAATTCGATGCAACGCGAAGAACCTTACCTACTCTTGACATCCAGCGAACTTAGCAGAGATGCTTTGGTGCCTTCGGGAACTCTGAGACAGGTGATACATGGCTGTCGTCAGCTCGG
+
CCCCCGGGGGFFFFFEFGECFGGGGFGGGGGGGFFFCFEGGGDGGGGCCCFFDFEGCF,C:FFGCFGFGGF8F@C8BFFGE8EA<CFGGDFGGGCFGGGGEGGFGGEGGGG@FGC7BFFGDGGGGGGGGGG>BFG9FCFFGGGGGGGGFGGGEGGGGGG>FGGGDF:@:7<CFCB,*><FEFGGFFGGFGFGCGGGGGGGGGDGGG6CEF70<E?FGGGGGGGCFF6CG+:>CCEGGGG@C?FCFGG?:++<8CGGGCCG*:5:8FGG7@CFCC6CC++2AEFGGFF::;FG@FFG++<:*
@M01751:259:000000000-C669V:1:1102:16687:2871 1:N:0:AGAGTC
GCTGTGGAAACAGGATTAGATACCCTGGTAGTCCACGCCGTAAACGATGATAACTAGCTGTCCGGGGACATGGTCCTTGGGTGGCGCAGCTAACGCATTAAGTTATCCGCCTGGGGAGTACGGCCGCAAGGTTAAAACTCAAATGAATTGACGGGGGCCCGCACAAGCGGTGGAGCATGTGGTTTAATTCGAAGCAACGCGAAGAACCTTACCAGGCCTTGACATGCAAAGAACTTTCCAGAGATGGATTGGTGCCTTCGGGAACTCTGACACAGGTGCTGCATGGCTGTCTTCAGCTCGT
+
CCCCCGGGCEFEECGFGGFCEFEFGCGGGGAFGFGDFGGEFDGGG@FGGGEFFG<E,FFAEFGF7FEBFCD<<FGGGGCF@:BFGGGGGCFGFGC74CFAFAFFGFEGGG+B@DDEFFFGG7@B:FCFEGGGGGGGGGGFEGGG9D,CCDA,BEGGGEGE@:FFGFFFGDEEGB7FGCFFB@+<FG9C9CCEFCCF7CCFFG8*/<8@CC?FGFF>*CF:6+09C<EF++<8*89@9?@F9CCF?7C*+A**A8?;AECFE85:*09CC<CF+2/*CF+:::E++*18*2++++++<7?7*
@M01751:259:000000000-C669V:1:1102:12439:2908 1:N:0:AGAGTC
ACGTGGTAACGTCATCCCCACCTTCCTCCGGTTTATCACCGGCAGTCTCCTTTGAGTTCCCGACCGAATCGCTGGCAACAAAGGATAAGGGTTGCGCTCGTTGCGGGACTTAACCCAACATTTCACAACACGAGCTGACGACAGCCATGCAGCACCTGTCTCAGCGTTCCCGAAGGCACCAAAGCATCTCTGCTAAGTTCGCTGGATGTCAAGAGTAGGTAAGGTTCTTCGCGTTGCATCGAATTAAACCACATGCTCCACCGCTTGTGCGGGCCCCCGTCAATTCATTTGAGTTTTAACC
+
CCCCCGGGGGGGGGGGGGGGGGGGGGGGGGGGGGFGGGGGGGGGGGGFFGGGGGGGGEGGGGGGGGFCFGGGGGGGGGGGGGGGGGGGGGFGGDGGD7FFGGGGEGGGGGGGGGGGGGGGGGGGGGGGGGGGC7FGGDEGGGGGGGGGFGC9:3DFFFDGGGGGGGGGGGGGGGGGGGCFGGGGGFGGFE<CFGCFGGGGFGGFGGGGGCGF:CFGGGGGGGGGFGFCG<CECGED*+CCCFCGGGGGC6CGGG6@CF6<@GGGGGFG6F*:CEE5CGC8=CE7C7CFFG7CC70<AE?+<
@M01751:259:000000000-C669V:1:1102:24373:3005 1:N:0:AGAGTC
GCTGTGGAAACAGGATTAGATACCCTGGTAGTCCACGCCGTAAACGATGTCGACTTGGAGGCTGTTCCCTTGAGGAGTGGCTTCCGGAGCTAACGCGTTAAGTCGACCGCCCGGGGAGTACGGCCGCAAGGTTAAAACTCAAATGAATTGACGGGGGCCCGCACAAGCGGTGGAGCATGTGGTTTAATTCGATGCAACGCGAAGAACCTTACCTACTCTTGACATCCAGAGAATTTAGCAGAGATGCTTTTGTGCCTTCGGGAACTCTGAGCCAGGTGCTGCATGGCTGTCGTCAGCTCGT
+
CCCCCFGGGGGGGGD@DGGGGGGGGGGGGGGGGGFGDDGGGGGDGGDGGGDFGGGGDGGGGGGGFFFFGAFG,FFGGGGGGGGGGGGGEGGGGGGGG7FCEFFFDGG@FGG+:@@CCCCGFG=CCC=CFGF<>AFCFFFGFA9@F>9<=FGGCE@FGCFCFG7<FG7*=:F7<CC:=,FF?::<+?FFGFGCFF*+A<CEGGC>EGGGGGGG?CCCFEFGGGFGFG?:CFCFFCFF7CFFC6*;9CCC?F+3**2:@FGGC>*?;C@F9@C+0:8*<<C9CFCEGG>***3@885:@9+7:
@M01751:259:000000000-C669V:1:1102:22214:3081 1:N:0:AGAGTC
GCTGTGGAAACAGGATTAGATACCCTGGTAGTCCACGCCGTAAACGATGTCGACTTGGAGGTTGTTCCCTTGAGGAGTGGCTTCCGGAGCTAACGCGTTAAGTCGACCGCCTGGGGAGTACGGCCGCAAGGTTAAAACTCAAATGAATTGACGGGGGCCTGCACAAGCGGTGGAGCATGTGGTTTAATTCGAAGCAACGCGCAGAACCTTACCAGCGTTTGACATGGCAGGACGACTTCCAGAGATGGATTTCTTCCCTTCGGGGACCTGCACACAGGTGCTGCATGGCTGTCGTCAGCTC
+
CCCCCGGGGGGGGGGGFGGGGGGGGGGGGGGGGFFGGGGGGGGGGGGGGGGGGGGGGGGGGGGGGGGGGGGGGGGGDGGGGGGGGCGGCGGGGGGGGGGGGDFGGFGFGGGGGFGGGGGGGGGGGGGGGGGGGGGGGGGF<FGGGGGGGGGCGGGGGGEGGGGGGGC@FGGGGCFFFGGGGGFCG?FGGGGGFCFGGGGGGGGGGCCFGGGGCFGGDEEE5@FGG9CFCEGGGGGGG5+<FGGGGGGGGGEF++<@E@CFFGGGEGECEFGG6@CECC9FFGGFGGGGG?*23*;5CEE03
@M01751:259:000000000-C669V:1:1102:16800:3243 1:N:0:AGAGTC
ACGTGGTAACGTCATCCCCACCTTCCTCCAGCTTATCACTGGCAGTCCCTTTAGAGTGCCCAACTAAATGATGGCAACTAAAGGCGAGGGTTGCGCTCGTTGCGGGACTTAACCCAACATCTCACGACACGAGCTGACGACAGCCATGCAGCACCTGTATCCGGTCCAGCCGAACTGAAAGACACATCTCTGTGTCCGCGACCGGTATGTCAAGGGCTGGTAAGGTTCTGCGCGTTGCTTCGAATTAAACCACATGCTCCACCGCTTGTGCCGGTCCCCGTCCATTCCTTTGAGTTTTAAT
+
CCCCCGGGGGGGGGGGGGGGGGGGGGGGGGGGGGGGGGGGGGGGGGGGGGGGGGGGGGGGGGGGGGGGGGGGGGGFGGGGGGGGGGGGGGGGGGGGGGGGGGGGGGGGGGGGGGGGGGGEGCFFDGEGGGGD7FGDFGGGCGGGGGGGGGGGFGGGGGGGGGGGGGGGGFGGGCGF9FGGGGGGGGGC;FFCFCFGGGEGGGGGGCC7:CCFGGGFGFG>EGGGGFFFGFGECGGG5>C?@5AFGG?CCCFFGGG?8+2C6CFGGGG5E6<+::*1:EGEE>*1@FG79@G+0*3<@CF?7
@M01751:259:000000000-C669V:1:1102:12869:3336 1:N:0:AGAGTC
ACGTGGTAACGTCATCCCCACCTTCCTCGCGGCTTATCACCGGCAGTCTCCCTAGAGTGCCCAACTAAATGATGGCAACTAAGGACGTGGGTTGCGCTCGTTGCGGGACTTAACCCAACATCTCACGACACGAGCTGACGACAGCCATGCAGCACCTGTGTGCACGCCTCCGAAGAGGATCCCCGATCTCTCGAGGTAACATGCCATGTCAAGGGATGGTAAGGTTCTGCGCGTTGCTTCGAATTAAACCACATGCTCCACCGCTTGTGCGGGCCCCCGTCAATTCCTTTGAGTTTTAATT
+
CCCCCGGGGGGGGGGGGGGFGGGGGGGGGGGGGDGGGGGGGGGGGGGGCGGGGGGGGGGGGGGGGGGGGFGGGGGGGGGGGDGGGGGGCFDGGGGGGDGGGGGGGE@FGGGGGGGGGG@FGGDFFDGDGGGGGGGGGGGGGGEGGGGGGGGGGG@FCCC@CFGGGFGGGGGGGGGDGGGGGGGGEGCGFGGGDGGGGGGGGGFG<CCFGGGGGGCCFGG<ECGGGGGGGGGGGGGDGD@F>*;:C@FGEFFDGGGGFGG6:FEGG*A*8CCGGDE*::EEE8C?F7E0+9<9*09<E+2:+
@M01751:259:000000000-C669V:1:1102:12940:3462 1:N:0:AGAGTC
GCTGTGGAAACAGGATTAGATACCCTGGTAGTCCATGCCGTAAACGTTGGGAACTAGATGTAGGGCCTGTTCCACGGGTTCTGTGTCGTAGCTAACGCATTAAGTTCCCCGCCTGGGGAGTACGGCCGCAAGGTTAAAACTCAAATGAATTGACGGGGACCCGCACAAGCGGTGGATGATGTGGATTAATTCGATGCAACGCGAAAAACCTTACCTACCCTTGACATGGCAGGAATCCTGAAGAGATTTGGGAGTGCTCGAAAGAGAACCTGCACACAGGTGCTGCATGGCTGTCGTCAGC
+
CCCCCGGGGGGGGGGGGGGGGGGGGGGGGGGGGGGGGGGGGGGGGGGGGGGGGGGGGGGGGGGGGGGGGGGGGGGGGGGGGGGGGGGGGFFFGGGGGGGGGGGGGGGGGGGGGGGGGGGGGGGGGGGGGGGGGGGGGGGGGGGGGGGGGGGGGGGGEGGGGDCCGGGGGGFGGEGFGFGGGGGGGGGGGGGGGGGGGGGGGGGGGGGGGGGGGGGGGGGGGGGGGGGGGFGGD5CGFCFGGGGGGGGCCCFDGGGFGGGGDEDEGFGC?8FGGGGGGGGGGGGGGGGGGCECG8EGFFGG<
@M01751:259:000000000-C669V:1:1102:16672:3470 1:N:0:AGAGTC
ACGTGGTAACGTCATCCCCACCTTCCTCACAGTTTACACTGGCAGTCTTGCTAGAGTTCCCGACATTACTCGCTGGCAACTAACAACAGGGGTTGCGCTCGTTATAGGACTTAACCTGACACCTCACGGCACGAGCTGACGACAACCATGCAGCACCTTGTAATCTGTCTTGCGAAAGCTCTGTTTCCAAAGCGGTCAAACTACATTTAAGCCCTGGTAAGGTTCCTCGCGTATCATCGAATTAAACCACATGCTCCACCGCTTGTGCGGGCCCCCGTCAATTCCTTTGAGTTTCAAACTT
+
CCCCCGGGGGGGGGGGGGGGGGGGGGGGGGGGGGGGGGGGGGGGGGGGGGGGGGGGGGGGGGGGGGGGGGGEGGGGGGGGGFGGGGGGGGGEGGGGGGGGGGGGGGGGFGGGGGGGGGGGGGGFGGGGGEGGGGGGGGGGCFGGGGGGGGGGGGDGFGGFGGDGFGGGGGGCGGGGGGGGGGGGGGGGGGGGGGGGGGGGFGCGGGGGGGGDGCFFGGFGGGGGFGGCCGGGGGG9FGGEFGDCFGFGGGGGGGGGGGG>EGGGGFFDEGGGGGGGGGG58CGG:AFC<?EGGG++<99CG
@M01751:259:000000000-C669V:1:1102:21195:3552 1:N:0:AGAGTC
ACGTGGTAACGTCATCCCCACCTTCCTCCGGTTTATCACCGGCAGTCTCCTTTGAGTTCCCGACCGAATCGCTGGCAACAAAGGATAAGGGTTGCGCTCGTTGCGGGACTTAACCCAACATTTCACAACACGAGCTGACGACAGCCATGCAGCACCTGTCTCACGGTTCCCGAAGGCACTAAGGCATCTCTGCCGAATTCCGTGGATGTCAAGAGTAGGTAAGGTTCTTCGCGTTGCATCGAATTAAACCACATGCTCCACCGCTTGTGCGGGCCCCCGTCAATTCATTTGAGTTTTAACC
+
CCCCCGGGGGGGGGGEFFFGGGGFGFFGGGGGGGGGFGGGGEGC7FFCGGGGCFGGGGFGGGGFGG@86BCEFDGGGGGGGGGGGFGGGGGGGGGGGGGCGFGGGDEGGGGGGGGGEDFCGFGFGGGGGGGGFEGGGFFFGG7FGGGGCGGCFGFFGGFGDG9DGGFGGGGGGGGGGGGGGFFCFGGGF9FCGGEGC<FGGGGGDGGGFDGFGFEEFGGGGGGC?<@FFCFCGGG**:CCCFFFGGF99@FEGFCF99?:8:CEEEGEGFE:5:=EEEEEC8:+20AECG7@F<@FGF7?<
@M01751:259:000000000-C669V:1:1102:18113:3670 1:N:0:AGAGTC
ACGTGGTAACGTCATCCCCACCTTCCTCCAGCTTATCACTGGCAGTCCCTTTAGAGTGCCCAACTAAATGATGGCAACTAAAGGCGAGGGTTGCGCTCGTTGCGGGACTTAACCCAACATCTCACGACACGAGCTGACGACAGCCATGCAGCACCTGTATCCGGTCCAGCCGAACTGAAAGACACATCTCTGTGTCCGCGACCGGTATGTCAAGGGCTGGTAAGGTTCTGCGCGTTGCTTCGAATTAAACCACATGCTCCACCGCTTGTGCGGGCCCCCGTCAATTCCTTTGAGTTTTAAC
+
CCCCCGGGGGGGGGGGGGGGGGGGGGGGGGGGGGGGGGGGGGGGGGGGGGGGGGGGGGGGGGGGGG@FGGGGGGGGGGGGGGGGGGGGGGGGGGGGGGGGGGGGGGGGGGGGGGGGGGGGGEGGGGGGGGGGGGGGGGGEGEGGGGGGGGGGGGGGGGGCFGDFGGGGGGGGGGGGGGGGFFGGGGCAFGGGGGGGGEGGCFGGGGGGGGGGGGGGGGGGGGFGGFGGGGEEGGGG8EGGG>FGGGG?CF?GGFGFC+<<+;@EGGECGFGGGGGGEGD52?=EC:@FGGC7:FGGGGFC7
@M01751:259:000000000-C669V:1:1102:5699:3735 1:N:0:AGAGTC
GCTGTGGAAACAGGATTAGATACCCTGGTAGTCCACGCCGTAAACGATGCTAACTCGTTTTTGGGTTTTCGGATTCAGAGACTAAGCGAAAGTGATAAGTTAGCCACCTGGGGAGTACGTTCGCAAGAATGAAACTCAAAGGAATTGACGGGGGCCCGCACAAGCGGTGGATTATGTGGTTTAATTCGATGATACGCGAGGAACCTTACCAAGGCTTAAATGGGAATTGACCGGTTTAGAAATAGACCTTCCTTCGGGCAATTTTCAAGGTGCTGCATGGTTGTCGTCAGCTCGTGCCGTG
+
CCCCCGGGGGGGGCEFFFFGGGGGGFGGGGGGGGGGGGGGGGGGGGGGGGGGGGGGGG@EEGGGGGGGGGGGEFEFFGEFGDFGGGGGGGGGGGGGGGGFGGFFGGGEGGGGEGGGGGGGGGGGGGGGGGGGGGGFGGGGGGFGC8EFGGGEDEGGGCF*FGGGFGGFGEFED:,@,D:>DFGCFEFGF9FG9@CCFGGGGEGFFFGGGGGCG>*2<CCFGGGGGGGCCFEGGC:CGFGGGF?@FGFEGCECFFFGGCCGDGGGGGGGGFFF6CEGGGGDGCEGG5C>EDGGGGGCEGGG=
@M01751:259:000000000-C669V:1:1102:25076:3786 1:N:0:AGAGTC
GCTGTGGAAACAGGATCAGATACCCTGGTAGTCCACGCCCTAAACGATGATAACTCGATGTTAGCGATATACAGTTAGCGTCTTAGCGAAAGCGTTAAGTTATCCACCTGGGGAGTACGCCCGCAAGGGTGAAACTCAAAGGAATTGACGGGGGCCCGCACAAGCGGAGGCGCATGTGGTTTAATTCGATGATACGCGAGGAACCTTACCCGGGCTTGAAAGTTACTGAATAAGCCAGAGATGGCTTAGTCCTTCGGGACAGGAAACTAGGTGCTGCATGGCTGTCGTCAGTTCGTGCCGT
+
CCCCCGGGFGFDCEEEFGEFAFFGG9FDFGGGG,CFEEGGE<EGGCFFG<FFGGGA@66@FCFGGEEFGCCG,666CEC:C@FD@FGEGECGFE:F,D<EAFFEGCGFF@FECF4BAFEGFBC74:+=FFEFC9<EFF<,,<<4EFDAFEFDEGG@CFGDDE,8,<@7FF*FC:*C;;FFCEGF9F,C?9:9<BFF:FDDG7F688CCG?C8EC*:C:6FCEFGFGGGG7?FGGGG>C6F69?E86;@FCCGGC+:88?CCF:C;<8+32<<:89<FC7CG5C5C<C*/;*+<+;8:EFC*
@M01751:259:000000000-C669V:1:1102:23504:3832 1:N:0:AGAGTC
GCTGTGGAAACAGGATTAGATACCCTTGTAGTCCACGCCGTAAACGATGAGTGCTAAGTGTTAGGGGGTTTCCGCCCCTTAGTGCTGCAGCTAACGCATTAAGCACTCCGCCTGGGGAGTACGGTCGCAAGACTGAAACTCAAAGGAATTGACGGGGGCCCGCACAAGCGGTGGAGCATGTGGTTTAATTCGAAGCAACGCGAAGAACCTTACCAACTCTTGACATCCCATTGACCGCTTGAGCGATCAAGTTTTCCCTTCGGGGACAATGGTGACCGGTGGTGCATGGTTGTCGTCAGCC
+
CCCCCGGGGGGGGGGGGGGGGGGGGGGGGFFGGCFFGGGGFGGGGE7FFGFGGGGG,EFGGGCFGCGGGGGGGGGGGGGGFAFAFF<FFFGCFGGGGGGG95FGCCFFGGGGGGGGGGGGGGGGGGGGGGGGGCEFGCFGG9DGGFGGGGFGGGGGGGGGGGE7CF:>7CF=CFGGFFGG;;BFGGGGGFCGCFEDFGG7*<CE>EF*;>9<CFFCEG7?FF?FGG9FGGFGFC@FGG>EG>C8?C8ECF9@79CCGGGFGC8:*:?5@EC6CG?C9>?EGGCFGGCF*0<CC:EGCCE6*
@M01751:259:000000000-C669V:1:1102:18265:4055 1:N:0:AGAGTC
GCTGTGGAAACAGGATTAGATACCCTGGTAGTCCACGCCGTAAACGATGTCGACTTGGAGGTTGTTCCCTTGAGGAGTGGCTTCCGGAGCTAACGCGTTAAGTCGACCGCCTGGGGAGTACGGCCGCAAGGTTAAAACTCAAATGAATTGACGGGGGCCCGCACAAGCGGTGGAGCATGTGGTTTAATTCGATGCAACGCGAAGAACCTTACCTACTCTTGACATCCACGGAATTCGGCAGAGATGCCTTAGTGCCTTCGGGAACCGTGAGACAGGTGCTGCATGGCTGTCGTCAGCTCGT
+
CCCCCGGGGGGGGGGGGGGGGGGGGGGGGGGGGGGGGDGGGGGGGGGGGGGGGGGGGGGGGGGGGGGGGGGGGGGGGGGGGGGGGGGGGGGG9FEGGFGGGGGGGGGGGGGGGGGGGGGGGGGGGGGGGGGGGGGGGGGGGFGGGGGGFCFFEGGGGGEGGFGGGGGGGGEDGGGGGGGFDFGGGGGGGFGGGGGGGGGG>:>CEGGGGGGFFGGGFEFGGGGGGG?FFEC588EGGGGEGGFGGGGEGGFFGCGGG7ACGGGGDGCEGGGGGFFGGGFFGGGFGGGFCF<8EGGDCFGD*
@M01751:259:000000000-C669V:1:1102:18192:4142 1:N:0:AGAGTC
GCTGTGGAAACCGGATTAGATACCCTGGTAGTCCACGCCGTAAACGATGGATACTAGTTGTTTGGCCGTAAGGTTGAGTGACTAAGCGAAAGTGATAAGTATCCCACCTGGGGAGTACGAACGCAAGTTTGAAACTCAAAGGAATTGACGGGGGCCCGCACAAGCGGTGGAGCATGTGGTTTAATTCGATGATACGCGAGGAACCTTACCAGGGCTTAAATGTAGTTTGACCGCTTTGGAAACAGAGCTTTCGCAAGACAGATTACAAGGTGCTGCATGGTTGTCGTCAGCTCGTGCCGTG
+
CCCCCGGGGGGGGGGGGGGGGGGGGGGGGGGGGGGGGGGGGGGGGGGFGGGGGGGGGGGGGGGGGGGGFGEGGGGGFGGGFFGGGGGGGGGGGGGGGGGGGGGGGGGGGGGGGGEGGGGGGGGGGGGGGGGGGGGGGGGGGGGGGGGGGGGGGGGGGGGGGGGGGGGFGGF7DGGGFGGGGGDGGGGFGGGGGGGFGGGGGGGGGGGGGGGGDGGGGGGFGFGGGGFFGGGGGGGGGGGFFGGGGGGGGGGGGGGGGCFGGGGGGGGGGGGGGFGGGGGGGDCE?EGFFG?CFGG=;:EE:
@M01751:259:000000000-C669V:1:1102:15378:4187 1:N:0:AGAGTC
GCTGTGGAAACCGGATTAGATACCCTGGTAGTCCACGCCCTAAACGATGCGAACTGGATGTTGGGTGCAATTTGGCACGCAGTATCGAAGCTAACGCGTTAAGTTCGCCGCCTGGGGAGTACGGTCGCAAGACTGAAACTCAAAGGAATTGACGGGGGCCCGCACAAGCGGTGGAGTATGTGGTTTAATTCGATGCAACGCGAAGAACCTTACCTGGCCTTGACATGTCGAGAACTTTCCAGAGATGGATTGGTGCCTTCGGGAACTCGAACACAGGTGCTGCATGGCTGTCGTCAGCTCG
+
CCCCCGGGGGGGGGGGGGGGGGGFGGGGGGGGGGGGGGGGGGGGGGGGFGGGGGGGGGGGGGGGGGGGGGGGGGGGGGGGGGGGFGGGFGGGGGGGGGGGGGGGGGGGGGGGGGGGGGGGGGGGGGGGGGGGGGGGGGGGGGFFGGGGGGGGFGGGGGFGGEG@FGAGGEGGGGGGGGGGGGFGFGGGGGGGGGGGF<FGGGEEGGGGGGGGGGGFGGFGGGFGGGFF7CFGGGGGGGG7?CFG6CFGGGFCEGFFC@C9FGGGGGGGGFGE5CCGFCGCCF?CFFGFCCF9EGFFG?7A5
@M01751:259:000000000-C669V:1:1102:12197:4247 1:N:0:AGAGTC
ACGTGGTAACGTCATCCCCACCTTCCTCCGGTTTATCACCGGCAGTCTCCTTTGAGTTCCCACCATTACGTGCTGGCAACAAAGGATAAGGGTTGCGCTCGTTGCGGGACTTAACCCAACATTTCACAACACGAGCTGACGACAGCCATGCAGCACCTGTCTCAGAGTTCCCGAAGGCACTAAAGCATCTCTGCTAAATTCTCTGGATGTCAAGAGTAGGTAAGGTTCTTCGCGTTGCATCGAATTAAACCACATGCTCCACCGCTTGTGCGGGCCCCCGTCAATTCATTTGAGTTTTAAT
+
CCCCCGGGGGGGGGGGGGGGGGGGGGGGGGGGGGGGGGGGGGGGGGGGGGGGGGGGGGGGGGGGGGGGGGGGGGGFGGGGGGGGGGGGGGGGGGGGGGGGGGGGGGGGGGGGGGGGGGGGGGGGGGGGGGGGGGGGGGGGGGGGFFGGGGGGGGGGGGGGGGGGGGGGDFFGGGGGGGFGGGGGGGGGD<<FGGGFGGGEGFGFGGFGGGGGGGGGGGGGGGGGGGGGGGGGGGGGGGFFFEGDFCFGGGGGGGGGGCFGGGFEGGGFGGGGGGGGEGGDGGGEGGGGGGGFGGDC?EGGF
@M01751:259:000000000-C669V:1:1102:25050:4267 1:N:0:AGAGTC
GCTGTGGAAACCGGATTAGATACCCTGGTAGTCCACGCCGTAAACGATGTCGACTTGGAGGCTGTTCCCCTGAGGAGTGGCTTCCGGAGCTAACGCGTTAAGTCGACCGCCTGGGGAGTACGGCCGCAAGGTTAAAACTCAAATGAATTGACGGGGGCCCGCACAAGCGGTGGAGCATGTGGTTTAATTCGATGCAACGCGAAGAACCTTACCTACTCTTGACATCCACGGAATTCGGCAGAGATGCCTTAGTGCCTTCGGGAACCGTGAGACAGGTGCTGCATGGCTGTCGTCAGCTCGT
+
9CCCCFGGGFFGGEF7FGGGGGGFC@CCGGDG@FFEFGFGG;CFFFGFGFFFGGG>A8FFGGGFF<FEFGD@@FF8FGGCFEE@EGGGDGGGAE@EG=C:?FFD?:FEGGGG<DFGECFGGEGG>:FF:FFFGGC=DF>,EB>FG=CFF<C>F@FCDEFGEGCECF@7<B*7*<2C<CFCDFF*4,?<FGF@FCG?C+*:E*?C8CFCFCF8?978C6F7?7+:AEGGGEEGGGG78F>*?FCFGG?CCCC+39+++<<*8:*:CEEE*CE<:;C5<68EFGGCEG5@>CE;C8C88C<E1
@M01751:259:000000000-C669V:1:1102:16848:4279 1:N:0:AGAGTC
GCTGTGGAAACAGGATTAGATACCCTGGTAGTCCACGCCGTAAACGATGTCAACTAGCCGTTGGGAGTCTTGAACTCTTAGTGGCGCAGCTAACGCATTAAGTTGACCGCCTGGGGAGTACGGCCGCAAGGTTAAAACTCAAATGAATTGACGGGGGCCCGCACAAGCGGTGGAGCATGTGGTTTAATTCGAAGCAACGCGAAGAACCTTACCTGGCCTTGACATCCAGAGAACTTTCCAGAGATGGATTGGTGCCTTCGGGAACTCTGAGACAGGTGCTGCATGGCTGTCGTCAGCTCGT
+
CCCCCGGGGGGGGGGGGGGGGGGGGGGGGGGGGGGGGGGGGGGGGGGGGGGGGGGGGGGGGGGGGGGGGGGGGGGGGGGGGGGGGGGGGGGGGFEGGGGGGGGGGGGGGGGGGGGGGGGGGGGGFGGGGGGGGGGGGGGGGGGGGGGGGGGGGGGGGGEGGGGGGGGFGECFGGGGGGGGGGGGGGGGGGGGGGGGFFFGGGGGGGGGGFCGGGGGGGFGGFGGFGGGGGGGGGGGGGGGGGFGGGGGGGGGGFG69ECGGEG5CGGFFGGFGFFGGDEFGF?FGFFFEGGGGFFE89CE5
@M01751:259:000000000-C669V:1:1102:16382:4349 1:N:0:AGAGTC
ACGTGGTAACGTCATCCCCACCTTCCTCCGGTTTGTCACCGGCAGTCTCCCTAGAGTGCCCAACTGAATGCTGGCAACTAAGGATAGGGGTTGCGCTCGTTGCGGGACTTAACCCAACATCTCACGACACGAGCTGACGACAACCATGCACCACCTGTCACCATTGTCCCCGAAGGGAAAACTTGATCTCTCAAGCGGTCAATGGGATGTCAAGAGTTGGTAAGGTTCTTCGCGTTGCTTCGAATTAAACCACATGCTCCACCGCTTGTGCGGGTCCCCGTCCATTCCTTTGAGTTTCAGC
+
CCCCCGGGGGGGGGGGFGGGGGGGGGGGGGGGGGGGGGGGGGGGGGGGGGGGGGGGGGGGGGGGGGGGGGGGGGGGGGGGGGGGGGGGGGGGGGGGDGGGGGGGGGGGGGGGGGGGGGGGGDGGGGGGGGGGGGGGGGGGGGGGGGGGGGGGFGGFEGGGGGFFFGGGGFGGGGEGGGGGFGGGGGGGGG;FFGGGGGFGGGFFGG@F7?CGGG9:FFGGGGGGFFGGGGGGGGGGGGGGGGFGGGGGGGGGGGGGE<9EGCGGC>>>F67*CCEC8=FGGD*AFFGGGGGFF>?@9:9?<
@M01751:259:000000000-C669V:1:1102:12451:4408 1:N:0:AGAGTC
ACGTGGTAACGTCATCCCCACCTTCCTCCGAGTTGACCCCGGCAGTCTCCTATGAGTCCCCGCCATAACGCGCTGGCAACATAGAACGAGGGTTGCGCTCGTTGCGGGACTTAACCCAACATCTCACGACACGAGCTGACGACAACCATGCACCACCTGTACACCGACCACAAGGGGGCGACCATCTCTGGCCGTTTCCGGTGTATGTCAAGCCTTGGTAAGGTTCTTCGCGTTGCATCGAATTAATCCGCATGCTCCGCCGCTTGTGCGGGCCCCCGTCAATTCCTTTGAGTTTTAGCCT
+
CCCCCFGCFFGGGCFGGFGFFGGGGGGGGGGGGGGGGGGECFGDGGGGGGGGGGGGGGFGGGGGGGGEGGGGEGGGEGFFFGFAEGGECFGGGGEGGGGGGF=EGDG+FGGGGFA?DFFGGCDEGGGGEEFGGGGGGGGFEGGGGGGGFFFGGC<<FGGGGGCCACFCFFCBFGFEEEEFE58CCG7CF,<FGGGDGFFGGGGGGEFECGEFFGGFG6@FGGG7C3<CGGGGGG8*<EFGE8+@FGGGGGDGE*<7<+AC?CEGGFGCFED>EEEEC5;:EGFFGC0AEG<FGEGGFFF2+
@M01751:259:000000000-C669V:1:1102:12008:4429 1:N:0:AGAGTC
ACGTGGTAACGTCATCCCCACCTTCCTCCGGTTTATCACCGGCAGTCTCCTTTGAGTTCCCGACCGAATCGCTGGCAACAAAGGATAAGGGTTGCGCTCGTTGCGGGACTTAACCCAACATTTCACAACACGAGCTGACGACAGCCATGCAGCACCTGTCTCACGGTTCCCGAAGGCACTAAGGCATCTCTGCCGAATTCCGTGGATGTCAAGAGTAGGTAAGGTTCTTCGCGTTGCATCGAATTAAACCACATGCTCCACCGCTTGTGCGGGCCCCCGTCAATTCATTTGAGTTTTAACC
+
CCCCCGGGGGGGGGGGGGGGGGGGGGGGGGGGGGGGGGGGGGGGGGGGGGGGGGGGGGGGGGGGGG@8BCFGGGGGGGGGGGGGGGGGGGGGGGGGGGGGGGGGGGGGGGGGGGGGGGGGGGGGGGGGEGGGEEGGGGGGGGGGGFGGGGGGGGGGGGGGGGGGGGFGGGGGGGGGGFFGGGGGGGGFFGFDGGGGGGGGGGGGGGGGGGGGGGGGGGGGGGGGGGGGGGCGGGGGGGGGDGGGGGGGFG>FGFFD+<<CGGGGGGGGGGGGGGEEGDGEG5CC?FFGGGDFFGGGGGF7C
@M01751:259:000000000-C669V:1:1102:5809:4443 1:N:0:AGAGTC
GCTGTGGAAACAGGATTAGATACCCTGGTAGTCCACGCCGTAAACGATGTCGACTTGGAGGTTGTTCCCTTGAGGAGTGGCTTCCGGAGCTAACGCGTTAAGTCGACCGCCTGGGGAGTACGGCCGCAAGGTTAAAACTCAAATGAATTGACGGGGGCCCGCACAAGCGGTGGAGCATGTGGTTTAATTCGATGCAACGCGAAGAACCTTACCTACTCTTGACATCCACGGAATTCGGCAGAGATGCCTTAGTGCCTTCGGGAACCGTGAGACAGGTGCTGCATGGCTGTCGTCAGCTCGT
+
CCCCCGGGGGGGFGGGGGGGGGGGGGGGGGGGGGGFGGGGGGGGGGGGGGGGGCECFCFCGEGGGCEGFGGGGGGFGGGGGGGGGGDGGGGGGEFEGGGGGGGGGEGGGGGGGGGGDGGGGGG>FGGGEGGGFGGGGGGFDGGGGGGGC<CFGGGGGCGGGGGGGGGGGGDGGGFFGFGCFGF7:FGGDFFFGGE9CFGGGGGGGGGGGGGGGGGGGGGGGGGGGFFGGGGGGGGFCFGGGFFFGGFGFGFGFGGGGCG*:8>C5FGEGCE?FGFFGGGGGGGGCCCC50<FGFFDGGGG=
@M01751:259:000000000-C669V:1:1102:15391:4465 1:N:0:AGAGTC
ACGTGGTAACGTCATCCCCACCTTCCTCCGAGTTGACCCCGGCAGTCTCCCATGAGTTCCCACCATTACGTGCTGGCAACATAGGACGAGGGTTGCGCTCGTTGCGGGACTTAACCCAACATCTCACGACACGAGCTGACGACAACCATGCACCACCTGTTCACGAGTGTCCAAAGAGTTGACCATTTCTGGCCCGTTCTCGTGTATGTCAAGCCTTGGTAAGGTTCTTCGCGTTGCATCGAATTAATCCGCATGCTCCGCCGCTTGTGCGGGCCCCCGTCAATTCCTTTGAGTTTTAGCC
+
CCCCCGGGGGGGGGGGGGGGGGGGGGGGGGGGGGGGGGGGGGGGGGGGFGGGGGGGGGGGGGGGGGGGGGGGGGGGGGGGGGGGGGGGGGGGGGGGGGGGGGGGGGGGGGGGGGGGGGGGGGGFGGGGGGGGGCFGGGGGGGGGGGGGGGGGGGGGGGGGGFGGGGGGGGGGGGGGGGGGGGGGGGGGGGFGGGGGGGGGGGGDGGGGGGFGGGGGCFFFGGFGGGCGGFFGCEGGEFGGCGGGFGFFFGCFGGGG::FECECEGGFG+:>85CCEGGGEE5=EGGEGFG?:8C9FGGF9?
@M01751:259:000000000-C669V:1:1102:8293:4521 1:N:0:AGAGTC
GCTGTGGAAACCGGATTAGATACCCTGGTAGTCCACGCCGTAAACGATGTCGACTTGGAGGTTGTTCCATTGAGGAGTGGCTTCCGGAGCTAACGCATTAAGTTATCCGCCTGGGGAGTACGGCCGCAAGGTTAAAACTCAAATGAATTGACGGGGGCCTGCACAAGCGGTGGAGCATGTGGTTTAATTCGAAGCAACGCGAAGAACCTTACCAGGTCTTGACATCCTCTGACAACCCTAGAGATAGGGCTTTCCCTTCGGGGACAGAGTGACAGGTGGTGCATGGTTGTCGTCAGCTCGT
+
CCCCCGGGGGGGGGGGGGGGGG9FFGGGGGGGGGGGGGGGGGGGGGGGGGGGGGGGGGGGGCFGGGGGGGFGGGGGGGGGGGGGGGGGGGGGGGGGGGGGGGGGGGGGGGGGGGGGGGGGGGGGGGGGGGGGGGDGGGGGGGGGGGGGFGGGGGGGGDFGGGGGGGGGGGGGGFGG7CFFCFGGFGGGGFFGGGGGGGGGEGGGGGGGGGGGGGFEFDFCFFGGGFGFGGGGGGFG>EG?FGGGGGGFGGG5ECCFCFGGG>GGCDEGGGGGGGFGGGGDGC8FGGGGDGGGGFGGC7FE/
@M01751:259:000000000-C669V:1:1102:17644:4584 1:N:0:AGAGTC
ACGTGGTAACGTCATCCCCACCTTCCTCCGGTTTGTCACCGGCAGTCTCCTTAGAGTGCCCACCATAACGTGCTGGTAACTAAGGACAAGGGTTGCGCTCGTTACGGGACTTAACCCAACATCTCACGACACGAGCTGACGACAGCCATGCAGCACCTGTGTCAGAGTTCCCGAAGGCACCGATCCATCTCTGGAAAGTTCTCTGCATGTCAAGGCCTGGTAAGGTTCTTCGCGTTGCTTCGAATTAAACCACATGCTCCACCGCTTGTGCGGGCCCCCGTCAATTCATTTGAGTTTTAAC
+
CCCCCGGGGGGGGGGGGGGGGGGGGGGGGGGGGG7FGGGGGGGGGGGFGGGGGGGGGGGGGGGGGGGGGGGGGGGGGGGGGGGGGGGGGGGGGGGGEGCEGGGGGGGGGGGGGGGGGGGGGGGCGGGGGGGGGGGGGFGGGGGGGGGGGGGGGGGGGGGGGGGGGGGGGGGGGGGGGGGGGGGGGGGGGGGGGGGGGGGGGGGGFGGGFGGDFGGGGGGGGGGGGGGGGGFGGGGGGGGGGGGEGFGGGCFGGGGGG?@FFGGGGGGGGGGGGGGDEGDGEGDEG?FGGGGGGGGGGGGF+
@M01751:259:000000000-C669V:1:1102:15632:4657 1:N:0:AGAGTC
GCTGTGGAAACAGGATTAGATACCCTGGTAGTCCACGCCGTAAACGATGGATACTAGTTGTTTGGCCGTAAGGTTGAGTGACTAAGCGAAAGTGATAAGTATCCCACCTGGGGAGTACGAACGCAAGTTTGAAACTCAAAGGAATTGACGGGGGCCCGCACAAGCGGTGGAGCATGTGGTTTAATTCGATGATACGCGAGGAACCTTACCAGGGCTTAAATGTAGTTTGACCGCTTTGGAAACAGAGCTTTCGCAAGACAGATTACAAGGTGCTGCATGGTTGTCGTCAGCTCGTGCCGTG
+
CCCCCGGGGGGGGGGGGGGGGGGGGGGGGGGGGGGGGGGGGGGGGGGGGGGGGGGGGGGGGGGGGGGGGGGGGGGGGGGGFFGGFFGGGGGGGGGGGGGGGGGGGGGGGGGGGGGGGGGGGGGGGGGFGGGGGGGGGGGGGGGGGGGGGGGGGGGGGGGGGGGGGGGCGDFGGGGGGGGGGGGGGGGGFFGGFFGGGGGGGGEGGGGGGGGGGGGFGGCFGDGFGFGGGFGFGGGGGGGGGFGGGGFFGFGFCCCCEFFGGGGEGGGGGGGGGFFFGEGFGGGGGCGGGEGGGGGGGGGE=
@M01751:259:000000000-C669V:1:1102:13011:4665 1:N:0:AGAGTC
GCTGTGGAAACCGGATTAGATACCCTGGTAGTCCACGCCGTAAACGATGTCAACTAGCCGTTGGAATCCTTGAGATTTTAGTGGCGCAGCTAACGCATTAAGTTGACCGCCTGGGGAGTACGGCCGCAAGGTTAAAACTCAAATGAATTGACGGGGGCCCGCACAAGCGGTGGAGCATGTGGTTTAATTCGAAGCAACGCGAAGAACCTTACCAGGCCTTGACATGCAGAGAACTTTCCAGAGATGGATTGGTGCCTTCGGGAACTCTGACACAGGTGCTGCATGGCTGTCGTCAGCTCGG
+
CCCCCGGGGGGGGEFGGGGGGGGGGFFGGGGGGGGGGGGGGGGGGGGGGGGGFGFGGGGG7FEGGGGGGGGGGGGGFGGGFGGGGGGGGGGGGGGGGEGGGGGGGGGFGGGGGGGGGGGGFGGGGDGGGGGGGFGGGGGGGA?FGGGGGGGGGGGGGGGGGGEGGGGGGGFEDGGGFGGGGGGGGGGGGGGGGGGGGEEGGGECCEEFGGGGCGGEGEGGGGGGGGGC<7EFGGGGGFFC9CFFGGGCCFFGFGGGGGFFEGG58@FFGGG?6@CCFGGEFDF77@CG>CEFFGGGG?CC*
@M01751:259:000000000-C669V:1:1102:5807:4667 1:N:0:AGAGTC
ACGTGGTAACGTCATCCCCACCTTCCTCCGGTTTATCACCGGCAGTCTCCTTTGAGTTCCCGACCGAATCGCTGGCAACAAAGGATAAGGGTTGCGCTCGTTGCGGGACTTAACCCAACATTTCACAACACGAGCTGACGACAGCCATGCAGCACCTGTCTCAGAGTTCCCGAAGGCACCAATCCATCTCTGGAAAGTTCTCTGGATGTCAAGAGTAGGTAAGGTTCTTCGCGTTGCATCGAATTAAACCACATGCTACACCGCTTGTTCGGGCCCCCGTCAATTCATTTGAGTTTTAACC
+
CCCCCGGGGG,CFGGGGGGGGGGGGGGGGGGGGGFFCFGCFEEEGGGDGGGGCFGDFGGGGGGGGC@@BBFGGGGGGGGGGGGGDEFFAFFGG7FGGGGCGGFGGGG:FGFGGDGGGGGGGGF9FGGGGGDGEGGGGGFCEGGGGFGGGD<FCGGGF@FFFG9FCFGGGG9C>C:CFGG>F7FCAAFCCCBF,CF<FFCC2,<FGDGGGFC9?C<FGG?CF9F7,>FGGG@EEG5CEDCEEFGGGG7CG?***3:C++3<FGGGG>CE+<EG8>C=C7*;:?E?FFCGG7<:8EFGFF6<:
@M01751:259:000000000-C669V:1:1102:20896:4673 1:N:0:AGAGTC
GCTGTGGAAACAGGATTAGATACCCTGGTAGTCCACGCCGTAAACGATGGATACTAGTTGTTTGGCCGTAAGGTTGAGTGACTAAGCGAAAGTGATAAGTATCCCACCTGGGGAGTACGAACGCAAGTTTGAAACTCAAAGGAATTGACGGGGGCCCGCACAAGCGGTGGAGCATGTGGTTTAATTCGATGATACGCGAGGAACCTTACCAGGGCTTAAATGTAGTTTGACCGCTTTGGAAACAGAGCTTTCGCAAGACAGATTACAAGGTGCTGCATGGTTGTCGTCAGCTCGTGCCGTG
+
CCCC@FGGGGGFGGGGGFGGGGGGG9F?FGGGDEFGGGGEEEGFCFGGDFGFFGCDFGGGFGGGEGGGGGGGGGGFDFGGG<FGGFFCGEGGFGEFGGGGGGGGGGGF<EGGCGGGFGGGG:FECECEFFGGGGGFG9FG98=FDECFG@FECCDF@FGCFF8:>CE<CFB:8*:BDCC<CCFFCGCF9;FG9,>C@F:7<FG7<<CGGGG7FGGGGCBFCCFGGFGGGCFFECCGFGF<E?*;ECF6EFFGECECCC88**+<<:<FFFCEGGGC@0<CFGEEGDC***<@C8*8*//:7
@M01751:259:000000000-C669V:1:1102:18843:4718 1:N:0:AGAGTC
GCTGTGGAAACAGGATTAGATACCCTGGTAGTCCACGCCGTAAACGATGAGTGCTAGGTGTTCGGGGTTTCGATACCCTGGGTGCCGAAGTTCACGCATTAAGCACTCCGCCTGGGGAGTACGGTCGCAAGACTGAAACTCAAAGGAATTGACGGGGACCCGCACAAGCAGTGGAGTATGTGGTTTAATTCGAAGCAACGCGAAGAACCTTACCAAGTCTTGACATCCTTCTGACCGGGCTAGAGATAGTCTTTCCCTTCGGGGCAGAAGTGACAGGTGGTGCATGGTTGTCGTCAGCTCG
+
CCCCCGGGGGGGGGGGGGGGGGGGGGGGGGGGGGGGGGGGGGGGGGGGGGGGGGGGGGGGGGGGGGGGGGGGGGGGGGGGGGGGGGGGGGGGGGGGGGGGGGGGGGGGGGGGGGGGGGGGGGGGGGGGGGGGGGGGGGGGGGGGGGGFGGGGGGGGGGGGGGGGGGGGGGGGGGGGGGGGGGGGGGGGGFGGGGGGGGGGGGGGGGGGGGGGGGGGGGGGGFEGGGGGGGGGGGGGEEGEGGG<FFGGGGGGGGGGFGGGGGGGGGGGGGGFGFGGGGGGGGGGGGGGGGEGGCGCGFFDE
@M01751:259:000000000-C669V:1:1102:14297:4746 1:N:0:AGAGTC
GCTGTGGAAACCGGATTAGATACCCTGGTAGTCCATGCCGTAAACGTTGGGAACTAGATGTAGGGCCTGTTCCACGGGTTCTGTGTCGTAGCTAACGCATTAAGTTCCCCGCCTGGGGAGTACGGCCGCAAGGCTAAAACTCAAAGGAATTGACGGGGGCCCGCACAAGCGGCGGAGCATGCGGATTAATTCGATGCAACGCGAAGAACCTTACCAAGGCTTGACATATGGAAGAACGGGTCAGAAATGATTCACTCTTTGGACACTTCTATACAGGTGGTGCATGGTTGTCGTCAGCTCG
+
CCCCCGGGGGGGGGGGGGGGGGGGGGGGGGGGGGGGGGGGGGGGGGGGGGGGGGGGGGGGGGGGGGGGGGGGGFGGGGGGGGGGGGGGGGGGGGGGGGGGGGGGGGGGGGGGGGGGGGGDGGGGGGGGGGGGGGDGGFGGGGGGGGGGGGGGGGGGGGGGGDGGGGGGGGGGGGGDDGGGGGGGGGGGGGGGGFGGGGGGGGGGGGGGGGGGFGFGGGGGGGGFGGGGGCGFFGFGGGG58CFGGGF9CGGGGGGGGFGGGGGGGGGGGGFD?<7FFCGFGGGCEGGGGCEAEFGGGGEG5
@M01751:259:000000000-C669V:1:1102:15381:4753 1:N:0:AGAGTC
ACGTGGTAACGTCATCCCCACCTTCCTCCGGTTTATCACCGGCAGTCTCCTTTGAGTTCCCGACCGAATCGCTGGCAACAAAGGATAAGGGTTGCGCTCGTTGCGGGACTTAACCCAACATTTCACAACACGAGCTGACGACAGCCATGCAGCACCTGTCTCACGGTTCCCGAAGGCACTAAGGCATCTCTGCCAAATTCCGTGGATGTCAAGAGTAGGTAAGGTTCTTCGCGTTGCATCGAATTAAACCACATGCTCCACCGCTTGTGCGGGCCCCCGTCAATTCATTTGAGTTTTAACC
+
CCCCCGGGGGGGGGGGGGGGGGGGGGGGGGGGGGGGGGGGGGGGGGGGGGGGGGGGGGGGGGGGGGF@BFFGGDGGGGGGGGGGGGGFFGGGGGGGGGGGGGGGGGGGGGGGGGGGGGGGGGGGGGGGGGGGGGGGGGGGGGGGGGGGGGGGGGGGGGGGDFGGGGGGGGGGGGGGGGGGGGFGGGGGFGGGGG7FFGGGFGGFEEFCGGGGGGGGGGGGGGFGCFFGGGGGGEG>8<CEEGGGDGGGGGGGGGGGGGGGGGGGEEGGCGGGE?EGGGGGGGGFGG7FGFFCEFGFFFFF7
@M01751:259:000000000-C669V:1:1102:26318:4809 1:N:0:AGAGTC
GCTGTGGAAACAGGATTAGATACCCTGGTAGTCCACGCCGTAAACGATGATAACTAGCTGTCCGGGCCCTTGGTGCTTGGGTGGCGCAGCTAACGCATTAAGTTATCCGCCTGGGGAGTACGGCCGCAAGGTTAAAACTAAAATGAATTGACGGGGGCCCGCACAAGCGGTGGAGCATGTGGTTTAATTCGATGCAATGCGAAGAACCTTACCTGGCCTTGACATCCACGGAATTTGGCAGAGATGCCTTAGTGCCTTCGGGAACCGTGAGACAGGTGCTGCATGGCTGTAGTACGCTCGG
+
CCCCCGG9C@EFGCF8FCCFGFFCFGD8F---<CE,@:,@@C;D9FC@FEFF<,,CEGCFCCF7FE+++C<<F<C@<@EEGGG7C:CF@CFFGGGFDCBFG9CCF9C,?=7BCF@@+@FF9?F+@FGDE7+:5?FFGFF,BBFGGGGGEA<FEGDDGCEEC>FC::B,8=CF7FGE:FGFF9<FFFG<C2=,7?C@,,,CFEEC*,+**<7CF+2@;:6<6FF9C6CGGE:8?8:<:C6+*28CEG+<+ACGGG+AF+A@?CCC@FGDFDCC6*2;++<+<+39:*;2A;+<@7+;=*2:*
@M01751:259:000000000-C669V:1:1102:20468:5173 1:N:0:AGAGTC
GCTGTGGAAACAGGATTAGATACCCTGGTAGTCCACGCCGTAAACGATGTCGACTTGGAGGTTGTTCCCTTGAGGAGTGGCTTCCGGAGCTAACGCGTTAAGTCGACCGCCTGGGGAGTACGGCCGCAAGGTTAAAACTCAAATGAATTGACGGGGGCCCGCACAAGCGGTGGAGCATGTGGTTTAATTCGATGCAACGCGAAGAACCTTACCTACTCTTGACATCCAGAGAACTTAGCAGAGATGCTTTGGTGCCTTCGGGAACTCTGAGACAGGTGCTGCATGGCTGTCGTCAGCTCGT
+
CCCCCGGGGFGGGGGGGGGGGGGGGGGGGGFGGGFGEGGGGGGGG@EGGGGGGG@EGGGGGGGGGGGGDEGGFGGCEGFGGGGDFGGGGGGGGGEDECGGG9FGGGG7FECEGDC>CGFFEEGGGGGGGGGDFDFFFGCFGGGGGGGGGGGGGGDCGGGGGGGGGGGGGD<CFFFGGGGGDGGGDFGGGGGFCFFCACFGGGGEGGGG6CFC?FGFGGG?F7CCFF6@FGECGEGGGCFGGGGGG@FCF9?CE*<EGFFGGGGGFGF7CFFFFGG=E68FFGGGFFC8;CFGFGGGGFGGC
@M01751:259:000000000-C669V:1:1102:13313:5196 1:N:0:AGAGTC
GCTGTGGAAACCGGATTAGATACCCTGGTAGTCCACGCCGTAAACGATGTCAACTAGCCGTTGGAATCCTTGAGATTTTAGTGGCGCAGCTAACGCATTAAGTTGACCGCCTGGGGAGTACGGCCGCAAGGTTAAAACTCAAATGAATTGACGGGGGCCCGCACAAGCGGTGGAGCATGTGGTTTAATTCGAAGCAACGCGAAGAACCTTACCAGGCCTTGACATGCAGAGAACTTTCCAGAGATGGATTGGTGCCTTCGGGAACTCTGACACAGGTGCTGCATGGCTGTCGTCAGCTCGT
+
CCCCCGGGGGGGDGGGGGGGGGGFGGGGGGGGGGGGGGGGGGGGGGGGGGGGGGGGGGGGGGGGGGGGGGGGGGGGGGGGGGGGGGGGGGGGGGGGGGGGGGGGFGGGGGGGGGGGGGGGGGGGGGGGGGGGGGGGGGGGGGGGGGGGGGGGGGGGGGGGGGGGGGGGGG<CGGGGGGGCCG7FFGGGFGGGGGGGGGGGGDGGGGGGGGGGGGGGGGGGGFGGGFC@CDFGF6FC?<FFGGGGFEGCFFCGFGGGGGGGG>GGEGGGGC?@FGGGGCEFGGGDFFGGGGGGGFGGGGGGC
@M01751:259:000000000-C669V:1:1102:23980:5205 1:N:0:AGAGTC
ACGTGGTAACGTCATCCCCACCTTCCTCCGGCTTATCACCGGCGGTTCCTTTAGAGTACCCAACTAAATGATGGTAACTAAAGGCGAGGGTTGCGCTCGTTGCGGGACTTAACCCAACATCTCACGACACGAGCTGACGACAGCCATGCAGCACCTGTGTTCCAGTCCCCGAAGGGAAGAGATCCATCTCTGGAAATCGTCCGGACATGTCAAACGCTGGTAAGGTTCTGCGCGTTGCTTCGAATTAAACCACATGCTCCACCGCTTGTGCAGGCCCCCGTCAATTCCTTTGCGTTTTAAC
+
CCCCCFFGGGDFGCFFGGGFEGG<FFFFDF7@CGGGGGGGGDGGGGGGGFFGGGGGGGGGGGGEGGFGGGC,C<FFGGGGGGGCEBCE:BFGGGGGGGGEGFGGG@FFFFGGFGGGGEF=F,CBFAFGGGGGGGGGF<FGCFCFG@:FG9=F,DFFCB@FFDGGF,BF,FG@F@FGCFFG:CFFFFGGCGGGGGGC,>:<BCC7CF>?CECF:?CCCEECCF7CCF9AFGGD*:C:EEFGGDCFE57CECFFCFG+AC?:CCCEEGEGFFGGGGED8E5*AEG5AGF@:<9++/1;=C+<+
@M01751:259:000000000-C669V:1:1102:9429:5218 1:N:0:AGAGTC
ACGTGGTAACGTCATCCCCACCTTCCTCCGGTTTATCACCGGCAGTCTCCTTTGAGTTCCCGACCGAATCGCTGGCAACAAAGGATAAGGGTTGCGCTCGTTGCGGGACTTAACCCAACATTTCACAACACGAGCTGACGACAGCCATGCAGCACCTGTCTCAGAGTTCCCGAAGGCACCAAAGCATCTCTGCTAAGTTCGCTGGATGTCAAGAGTAGGTAAGGTTCTTCGCGTTGCATCGAATTAAACCACATGCTCCACCGCTTGTGCGGGCCCCCGTCAATTCATTTGAGTTTTAACC
+
CCCCCGGGGGGGGGGGGGGGGGGGGGGGGGGGGGGGGGGGGGGGGGGGGGGGGGGGGGGGGGGGGG@88BCFGGGGGGGGGGGGGGGGFGGGGGGGGGGGGGCGGGGGGGGGGGGGGGGGGGGGGGGGGGGGGGGGGGGGGGGGGGGGGGGGG8FGGGGG9FGGGGGGGGGGGGGGGFFGGGGDFGGG@CFGGGFGGGGGGGFEGGGGGGGFGGGGGDFGGGGGGGGGGGGEGEGCEGGGGGGGGGDFG88@EGFGGGGGG8EGGGGGGGGGGGD8EEGGGG5EGGGGGG97CGFGGGGC?
@M01751:259:000000000-C669V:1:1102:6452:5234 1:N:0:AGAGTC
GCTGTGGAAACAGGATTAGATACCCTGGTAGTCCACGCCCTAAACGATGATAACTCGATGTTAGCGATATACAGTTAGCGTCTTAGCGAAAGCGTTAAGTTATCCACCTGGGGAGTACGCCCGCAAGGGTGAAACTCAAAGGAATTGACGGGGGCCCGCACAAGCGGAGGAGCATGTGGTTTAATTCGATGATACGCGAGGAACCTTACCCGGGCTTGAAAGTTACTGAATGATCTAGAGATAGATCAGTCCTTCGGGACAGGAAACTAGGTGCTGCATGGCTGTCGTCAGCTCGTGCCGT
+
CCCCCGGGGGGGGGGGGGGGGGGGGGGGGGGGGGGGEGFGEGGGFGGGGGGGGGGGGGGGGGGGGGGGGGGGFFGGEGGGGGGGGGGGG7@CCGGGGGGGGGGGGGGFGGGGGGGGGGEGDGGGGGGGGGEGGFGGGFGDCEBEFGGGGGGGGGGGGGGGGGGGGGG<FGGCFGGGGGFFDFGGGGGGGGDFGGGGDECGGGGGGGGGGGGGGGGG5CG<CFGGGCFGGGGGGGGGGCFFC7CFD9EFGGGGGGGGGGGGGGGGGGGGGGFC<EGGGGCCFGGGGCFGGGGGGFGGFEDG:
@M01751:259:000000000-C669V:1:1102:19354:5236 1:N:0:AGAGTC
GCTGTGGAAACCGGATTAGATACCCTGGTAGTCCACGCCGTAAACGATGTCAACTAGCCGTTGGGATCCTTGAGATCTTAGTGGCGCAGCTAACGCATTAAGTTGACCGCCTGGGGAGTACGGCCGCAAGGTTAAAACTCAAATGAATTGACGGGGGCCCGCACAAGCGGTGGAGCATGTGGTTTAATTCGAAGCAACGCGAAGAACCTTACCTGGCCTTGACATGCTGAGAACTTTCCAGAGATGGATTGGTGCCTTCGGGAACTCAGACACAGGTGCTGCATGGCTGTCGTCAGCTCGT
+
CCCCCGGGGGGGGGGGGFGGGGGFGGGGGGCGGGGGDGGGGGGGGGGGFG,CFGFGFGFGGGGFEGGGGFCGGGFGGFFFEGGGEGGCEGGGGGGGGGGGGGGGGFGFGDGGGGFGGDEEEEGGGCFGGEFFGGFDGFGGCFDFGGGFGFFGE+CEEDGDGGGGGGEFFC7<FGACEGGGGG+<FGGFCAFFC@FGDFGECE8>CGFGGGF@FFGDG5<<6CFD++<9@CFGGGGGG:CFGGFCFFDG7C8CCC9CCFCF5?8CC6@9+<+A88@CC68CFDFFGFGF5CC5/*;5C+3//
@M01751:259:000000000-C669V:1:1102:13849:5458 1:N:0:AGAGTC
GCTGTGGAAACAGGATTAGATACCCTGGTAGTCCACGCCGTAAACGATGGAAGCTAGCCGTTGGGGGATTTATCTCTCGGTGGCGCAGTTAACGCATTAAGCTTCCCGCCTGGGGAGTACGGTCGCAAGATTAAAACTCAAAGGAATTGACGGGGGCCCGCACAAGCGGTGGAGCATGTGGTTTAATTCGAAGCAACGCGCAGAACCTTACCAGCCCTTGACATGCCCTGACGGCTCCAGAGATGGAGCTTTTCCTTCGGGACAGGTGCACAGGTGCTGCATGGCTGTCGTCAGCTCGTGT
+
CCCCCGGGGGGGGGGGGGGGGGGGGGGGGGGGGGGGGGGGGGGGGGGGGGGGGGGGGGGGGGGGGGGGGGGFFGGGGGGFGGGGGGGGGGGGGGGGGGGGGGGGGGGGGGGGGGGGGGGGGDFEGGGGGGGGGGGGGGGGGGGGGGGGGGGGGGGGGGGGGFGGGGFFGGGGGGGGGGGGGGFGGGGGGFFGGGGGGGGGGGCDFGGFFGGGGGGGGGGGGGGGCC:CGGFGGGGCEGCFGCFGGGCCGCCGGGFEGGGGGGGGGGGGGGGGGGGFGGGGGGFFGGGGFGGCFGFFCEEE:
@M01751:259:000000000-C669V:1:1102:16516:5559 1:N:0:AGAGTC
ACGTGGTAACGTCATCCCCACCTTCCTCGCGGCTTATCACCGGCAGTCTCCCTAGAGTGCCCAACTGAATGATGGCAACTAAGGACGTGGGTTGCGCTCGTTGCGGGACTTAACCCAACATCTCACGACACGAGCTGACGACAGCCATGCAGCACCTGTGTTCCGGTCCCCGAAGGGAACTCCAAATCTCTCTGGATAGCCGGACATGTCAAGGGCTGGTAAGGTTCTTCGCGTTGCTTCGAATTAAACCACATGCTCCACCGCTTGTGCGGGCCCCCGTCAATTCCTTTGCGTTTTAATT
+
CCCC9FGGGF@EFGGGGCGGGGGGGGFFEDGGGGGGGGF9FGGGGGCGGGGGFGEFFFFGGGGGGGGGGGFGGFEFGGGGGGFGG<FGGGGGEFGGGGDEGGGGG7C7FFCGFGEAEGEGGGC<FFGGGC7=@@@CCFFFEGGGGG,E:FGGFC@FBFFGCBFGGGGGEFGEG<BCF:@FFGFFG,CFGFAFCGGCGGGGG*C<FCFFFGGCFGGGGG5;@::FGGEC+<EEEGG5AC?F8;8CGF@C<:8FG:CF7CFFF@ECGCCF2+;85E*CE5?88::CEGG7<7<78CA/;<6<0
@M01751:259:000000000-C669V:1:1102:17178:5561 1:N:0:AGAGTC
ACGTGGTAACGTCATCCCCACCTTCCTCCGGTTTATCACCGGCAGTCTCCTTTGAGTTCCCACCATTACGTGCTGGCAACAAAGGATAAGGGTTGCGCTCGTTGCGGGACTTAACCCAACATTTCACAACACGAGCTGACGACAGCCATGCAGCACCTGTCTCACGGTTCCCGAAGGCACTAAGGCATCTCTGCCGAATTCCGTGGATGTCAAGAGTAGGTAAGGTTCTTCGCGTTGCATCGAATTAAACCACATGCTCCACCGCTTGTGCGGGCCCCCGTCAATTCATTTGAGTTTTAAC
+
CCCCCGGGGGGGGGGGGGFGGGGGGGGGGGGGGGGGGGGGGGGGGGGGGGGGGGGGGGGGGGGGGGGGGGGGGGGGGGGGGGGGGGGGGGGGGGGGGGGGGGGFGGGGGGGGGGGGGGGGGGGGGGGGGGGGGGGGGGGGGGGGGGGGGGGGFFGGGGGGGFGGGGGGGGGGGGGGCFGGGGGGGGGGGGGGGGGGDGGGGG?FGGGGGGGGGGGGFGGGGGFGGGFGGGGGGGGGGGGGGGGGGGGGGG@CFGGGGGGGGFGGGGGFGGGEGECECEEEC5==9CGGGGGFCCEFCCC<9
@M01751:259:000000000-C669V:1:1102:6019:5566 1:N:0:AGAGTC
GCTGTGGAAACCGGATTAGATACCCTGGTAGTCCACGCCGTAAACGATGTCGACTTGGAGGTTGTTCCCTTGAGGAGTGGCTTCCGGAGCTAACGCGTTAAGTCGACCGCCTGGGGAGTACGGCCGCAAGGTTAAAACTCAAATGAATTGACGGGGGCCCGCACAAGCGGTGGAGCATGTGGTTTAATTCGATGCAACGCGAAGAACCTTACCTACTCTTGACATCCAGCGAACTTAGCAGAGATGCTTTGGTGCCTTCGGGAACGCTGAGACAGGTGCTGCATGGCTGTCGTCAGCTCGG
+
CCCCCGGGGGGGGGGGGGGGGGGGGGGFGGGGFGGGGGGGGGGGGGGGGGGGGGECFFCFGEFGGFGGGGGFGDFGGGGGGGGGGGGEEFGGGGEEGGGGGGGGGGGGEGEGGGGGGGCGGGGGE:C@FGGCDFGGGFGGGGFFGFFDGFFGEGGGGGCFGGEGGGGGEECGGFBCGFFEFFGGGGGGGGGGGGGGGFEECEGGGGGGFGGGGGFGF6<:+<EFGF8CFFGGG5FFCCFFF8@EGGGC9F9E>C78CCC5CGGGGGGGGGGFCFE5AE?CG?FGGGGCE8AC81;EG?7C*
@M01751:259:000000000-C669V:1:1102:10139:5630 1:N:0:AGAGTC
GCTGTGGAAACAGGATTAGATACCCTGGTAGTCCACGCCGTAAACGATGGATACTAGTTGTTTGGCCGTAAGGTTGAGTGACTAAGCGAAAGTGATAAGTATCCCACCTGGGGAGTACGAACGCAAGTTTGAAACTCAAAGGAATTGACGGGGGCCCGCACAAGCGGTGGAGCATGTGGTTTAATTCGATGATACGCGAGGAACCTTACCAGGGCTTAAATGTAGTTTGACCGCTTTGGAAACAGAGCTTTCGCAAGACAGATTACAAGGTGCTGCATGGTTGTCGTCAGCTCGTGCCGTG
+
CCCCCGGGGGGGGGGGGGGGGGGGGGGGGGGGGGGGGGGGGGGGGGGGGGGGGGGGGGGGGGGGGGGGEGGGGFGGGGGGFGGGEGGGGGGGGGGGGGCGGGGGGGGGGGGGGGGGGGGGGGGGGDGFGGGGGGGGGGGGFFGGGGGGGGGGGGGGGGGDGGGGGGGGGGGGGGGGGGGFFGGGGGFGGGGGGGGGGGGGGGFGGGGGGGGGGG>CFGGGGGGGGGGGGGGGGGGGGGGGGGGGGGGGGGGCEGGGGFGGGGGGGGGDFFGGGGGGGGGGGGEGGGGGGGGGGGGGCGGE5
@M01751:259:000000000-C669V:1:1102:9230:5731 1:N:0:AGAGTC
ACGTGGTAACGTCATCCCCACCTTCCTCCGAGTTGACCCCGGCAGTATCCCATGAGTTCCCACCATTACGTGCTGGCAACATAGAACGAGGGTTGCGCTCGTTGCGGGACTTAACCCAACATCTCACGACACGAGCTGACGACAACCATGCACCACCTGTTTACGAGTGTCCAAAGAGTTGACCATTTCTGGCCCGTTCTCGTATATGTCAAGCCTTGGTAAGGTTCTTCGCGTTGCATCGAATTAATCCGCATGCTCCGCCGCTTGTGCGGGTCCCCGTCAATTCCTTTGAGTTTTAGCC
+
CCCCCGGGGGGGGGGGGGGGGGGGGGGGGGGGGGGGGGGGGGGGGGGGGGGGGGGGGGGGGGGGGGGGGGGGGGGGGGGFGGGDGGGDGEEGGGGGGGGGGGGFGGGGGGGGGGGGGEGGGGGGGGGGGGGGGGGGGGGGDGGGFFGGGGGGGGGGGGGGGGGGGGGGGGGGGGGGGGGGGGGGGGGGGGGFGGGGGGFGGGFGGGGFG?FGGGGGGGGGEEFGGGGGGFFGGGGEGGGGGG8CFGGGFFGGGGGC:<FGGGCGGGFFCEEGGGG5:FGGG5CFGFFCGGFC=FFGGFGGC
@M01751:259:000000000-C669V:1:1102:18806:5744 1:N:0:AGAGTC
ACGTGGTAACGTCATCCCCACCTTCCTCCGGTTTATCACCGGCAGTCTCCTTTGAGTTCCCGACCGAATCGCTGGCAACAAAGGATAAGGGTTGCGCTCGTTGCGGGACTTAACCCAACATTTCACAACACGAGCTGACGACAGCCATGCAGCACCTGTCTCACGGTTCCCGAAGGCACTAAGGCATCTCTGCCGAATTCCGTGGATGTCAAGAGTAGGTAAGGTTCTTCGCGTTGCATCGAATTAAACCACATGCTCCACCGCTTGTGCGGGCCCCCGTCAATTCATTTGAGTTTTAACC
+
CCCCCGGGGGGGGGGFGGGGGGGGGGGGGGGGGGGGGGGGGGGGGGGGGGGGGGGGGGGFGGGGGG@@BCFFGGGGGGGGGGGGGGGGGGGGGGGGGEGGGGGGGGGGGGGGGGGGGGGGGGGGGGGGGGGGGGGGGGGGGGGGGGGGGGGGGFGGGGGGCGFGGEGGGGGGGGGGBFGGFGGGGGGFGGGGGGGG<CGGGFGGGCFGGGGFEGGGGGFFGGF@FGGGGGGGDGGGDGCFGGGFFCGGGFFGGGFFGGGGGFGGGGGG+CEGGE=:>ECEEGC:CEGGGGCGCCGGGFGGF
@M01751:259:000000000-C669V:1:1102:15939:5771 1:N:0:AGAGTC
ACGTGGTAACGTCATCCCCACCTTCCTCCGGTTTATCACCGGCAGTCTCCTTTGAGTTCCCGACCGAATCGCTGGCAACAAAGGATAAGGGTTGCGCTCGTTGCGGGACTTAACCCAACATTTCACAACACGAGCTGACGACAGCCATGCAGCACCTGTCTCACGGTTCCCGAAGGCACTAAGGCATCTCTGCCGAATTCCGTGGATGTCAAGAGTAGGTAAGGTTCTTCGCGTTGCATCGAATTAAACCACATGCTCCACCGCTTGTGCGGGCCCCCGCCAATTCCTTTGAGTTTCAGTC
+
CCCCCGGGGGGGGGGGGGGGGGGGGGGGGGGGGGGGGGGGGGGGGGGGGGGGGGGGGGGGGGGGGGC@CFFGGGGGGGGGGGGGGGGGGGGGGGGGGEGGGGGGGGGGGGGGGGGGGGGGGGGFGGGGGGGGGGGGGGGGGGGGGGGGGGGGGFGGGGGGGGGGGGGGGGGGGGGGGGGGGGGGGGGGGGGGGGGGDFGGGGGGGGGGGGGGGGGGGGGGGGGGGGGGGGGGGGGGGGGGGGGGGGGGGGGGGGGGGGGGGGGGGGCFCGGGGGGGGGGGGGGGGGGGGGF+8AFGGGGF+
@M01751:259:000000000-C669V:1:1102:22234:5786 1:N:0:AGAGTC
ACGTGGTAACGTCATCCCCACCTTCCTCCGGTTTATCACCGGCAGTCTCCTTTGAGTTCCCGACCGAATCGCTGGCAACAAAGGATAAGGGTTGCGCTCGTTGCGGGACTTAACCCAACATTTCACAACACGAGCTGACGACAGCCATGCAGCACCTGTCTCACGGTTCCCGAAGGCACTAAGGCATCTCTGCCGAATTCCGTGGATGTCAAGAGTAGGTAAGGTTCTTCGCGTTGCATCGAATTAAACCACATGCTCCACCGCTTGTGCGGGCCCCCGTCAATTCATTTGAGTTTTAACC
+
CCCCCGGGGGGGGGGGGGGGGEGGGGGGGGGGDGGGGGGGGGGGGGGFFGGGGGGGGGGGGD@FGG@886CCCFEECGEGCFGDFDCFEFGGFCG7F:FFGG8:FGGGGFGFFEFGDGDDAFDA<?FGGG@:CCC:D9FEEEED@FGE8F<@CFGG,3@C;,,,>FFFCFGCD::FEE,<,CBCG7CF,=CFGCECFEGGGFGGGGGGGGFF<FGGGFGCFE9FGD:CFFCE5:C*;<@C8FEFC+@F96E8E@<@?F6+0;*:CC5A6<8EGCCE5C5;*/2<CFFEGGFF5+<<F?6<+
@M01751:259:000000000-C669V:1:1102:4196:5837 1:N:0:AGAGTC
ACGTGGTAACGTCATCCCCACCTTCCTCCGGTTTATCACCGGCAGTCTCCTTTGAGTTCCCGACCGAATCGCTGGCAACAAAGGATAAGGGTTGCGCTCGTTGCGGGACTTAACCCAACATTTCACAACACGAGCTGACGACAGCCATGCAGCACCTGTCTCACGGTTCCCGAAGGCACTAAGGCATCTCTGCCGAATTCCGTGGATGTCAAGAGTAGGTAAGGTTCTTCGCGTTGCATCGAATTAAACCACATGCTCCACCGCTTGTGCGGGCCCCCGTCAATTCCTTTGAGTTTTAATT
+
CCCCCGGGGGCFGGGGGGGGGGGGGGGGGGDFGGGGGGGGGGGGGGGGGGGGGGGGGGGGGGGGGGF6BC8FFFEGGGFGFCFGGFGGGFGGGGGGGEGGGGGGGGG:FFGGGGGGEGEBFFCGGCAFGGGGGDGDFGGFGDG>FCGGC@FDFFGFGGGGGGGGGGFEGGGGGGGDGGEBFGGC7<>FFGG@FGGG>FGGGGGGGGGGGGGFGGCFEGG:FFGCFGFF@GFC:CGGDGGGGGGFGFFFG85CCE98@FGGGGGGG5*0<CG55CCEEE5CEG5CCGFGGGF?*<CCC769+
@M01751:259:000000000-C669V:1:1102:3861:5875 1:N:0:AGAGTC
ACGTGGTAACGTCATCCCTACCTTCCTCCGGTTTATCACCGGCAGTCTCCTTTGAGTTCCCGACCGAATCGCTGGCAACAAAGGATAAGGGTTGCGCTCGTTGCGGGACTTAACCCAACATTTCACAACACGAGCTGACGACAGCCATGCAGCACCTGTCTCACGGTTCCCGAAGGCACTAAGGCATCTCTGCCGAATTCCGTGGATGTCAAGAGTAGGTAAGGTTCTTCGCGTTGCATCGAATTAAACCAAATGCTCCACCGCTTGTGCGGGCCCCCGTCAATTCATTTGAGTTTTAACC
+
CCCCCGGGGGCGDEGGGGGGGGGGGEGGGGGGGGGGGGGGGGGGGGGGGGGGGGGGGGGGGGGGGGF@CFEG@F:BFFGGGFGFFGGGFD8FGGGGGGGGGGGGCGE++FFGGGGGGGGGGGGGGDGGGGGDE@FCFDFFFEG7F<FGGGGFGGGGGDFGGGGGGFFFCCCE>FGEFGGFG7F:FCFGGGGGFGGGC7CFGCEEGGGFGGGGGGCG@FCFGGGFGG<BF@C58CG58FFGGFFGC@GGFGG**<:90CC?F8EGGCEG+<EEGGEGCE*2ACGCFGF9FFFDFGFFGGFG?
@M01751:259:000000000-C669V:1:1102:14169:5975 1:N:0:AGAGTC
GCTGTGGAAACAGGATTAGATACCCTGGTAGTCCACGCCGTAAACGATGTCGACTTGGAGGTTGTTCCCTTGAGGAGTGGCTTCCGGAGCTAACGCGTTAAGTCGACCGCCTGGGGAGTACGGCCGCAAGGTTAAAACTCAAATGAATTGACGGGGGCCCGCACAAGCGGTGGAGCATGTGGTTTAATTCGAAGCAACGCGCAGAACCTTACCAGCTCTTGACATTCGGGGTATGGGCAGTGGAGACATTGTCCTTCAGTTAGGCTGGCCCCAGAACAGGTGCTGCATGGCTGTCGTCAGC
+
CCCCCGGGGGGGGGGGGGGGGGGGGGGGGGGGGGGGGGGGGGGGGGGGGGGGGGGGGGGGGGGGGGGGGGGGFGGGGGGGGGGGGGGGGGGGGGGGGGGGGGGGGGGGGGGGGGGGGGGGGGGGGGGGGGGGGGGGGGGGGFGGGGGGGGGGGGGGGGFGEFEGGGGGGGGGGGDGFGGGGGGGGGGGGAFGGGGGGGGGGGGGGGGGGGGGGGGGGGGGGGGGGGGGGGGGGGGGGGGGGGGGGGGGGGGGGGGGGGGGGGGGGFGGGGGGGGGGGGGFC<FGGGGGGGGGGGF8@FGE?
@M01751:259:000000000-C669V:1:1102:16898:6063 1:N:0:AGAGTC
GCTGTGGAAACCGGATTAGATACCCTGGTAGTCCACGCCGTAAACGATGTCGACTTGGAGGCTGTTCCCTTGAGGAGTGGCTTCCGGAGCTAACGCGTTAAGTCGACCGCCTGGGGAGTACGGCCGCAAGGTTAAAACTCAAATGAATTGACGGGGGCCCGCACAAGCGGTGGAGCATGTGGTTTAATTCGATGCAACGCGAAGAACCTTACCTACTCTTGACATCCAGAGAATTTAGCAGAGATGCTTTAGTGCCTTCGGGAACTCTGAGACAGGTGCTGCATGGCTGTCGTCAGCTCGT
+
CCCCCGGGGGGGGGFGGGGGGGGGGGGGGGGGGGGGGGGGGGGGGGGGGGGGGGGGGGGGGGGGGGGGGGGGEGGGGGGGGGGGGEEEGGGGAFGGGGGGGGGGGGGGGGGGGGGGGGGGGGGGGGGGGGGGGGGGGGGGGGGGGCGGGGGGGGGGGGGGGGDGGGGGGGGDGGGGGGGC@FFFFGGGGFGFGGGG:CGDGGGGGGGGGGGGGGGGGGGGCEECFGFGGGGGGGGGGFFFFFFGF?F?FFGGGGGGGGGGGGGGGGF@GEGC<FGGG+6CGGCDFGGFC63*;@5?FGGG*
@M01751:259:000000000-C669V:1:1102:9785:6126 1:N:0:AGAGTC
ACGTGGTAACGTCATCCCCACCTTCCTCACAGTTTACACTGGCAGTCTTGCTAGAGTTCCCGACATTACTCGCTGGCAACTAACAACAGGGGTTGCGCTCGTTATAGGACTTAACCTGACACCTCACGGCACGAGCTGACGACAACCATGCAGCACCTTGTAATCTGTCTTGCGAAAGCTCTGTTTCCAAAGCGGTCAAACTCCATTTAAGCCCTGGTAAGGTTCCTCGCGTATCATCGAATTAAACACCATGCTCCACCGCTTGTGCGGGCCCCCGTCACTTCCTTTGCGTTTCAAACTT
+
CCCC9FGGGGGGGDGGGGFGGEGGGGGFCGGGFGGGGGGFD?DEGGGDGDEGCGGGGGGFDCFGDEGGCAEBGGGFCGGGGGFGGFFA<FCGFF@FCGG>EFFFFGEFC<AFGGGGGGFGFGGDGGGGDC=F7FEGGDFFFCGGG<F@CBD,BFEGGGGFEFFEGG9DFFFGGGGGGGGG<FCGFFEFF;:D@@EC>FECFF,?CA<FF;7C7::<:FG9<?FFGCAEFFGG::<FCC<:C7C;9<F+*3=C7:CGGCC@E>EGGG++;5*1?EEGGG=8*03<7EFFG7?E=CC7+C<CF
@M01751:259:000000000-C669V:1:1102:6324:6152 1:N:0:AGAGTC
ACGTGGTAACGTCATCCCCACCTTCCTCCGAGTTGACCCCGGCAGTCTCCTATGAGTCCCCGCCATAACGCGCTGGCAACATAGAACGAGGGTTGCGCTCGTTGCGGGACTTAACCCAACATCTCACGACACGAGCTGACGACAACCATGCACCACCTGTACACCGACCACAAGGGGGCGACCATCTCTGGCCGTTTCCGGTGTATGTCAAGCCTTGGTAAGGTTCTTCGCGTTGCATCGAATTAATCCGCATGCTCCGCCGCTTGTGCGGGCCCCCGTCAATTCCTTTGAGTTTTAGCCT
+
CCCCCGGGGGGFGGGGGGGGFGGFGGGGGGGGGGAEFGGGGGEGDGGCEGFGGGGFFAFGGGGGGGGGGGGGGGGGGGGGGGGDGGGEEGGGGG7FFGGGGGGDEGGGGGGDAFGGGGGGGGGFGGGCDGGGGGGDEGGGGGGGGGGGDGGGGGGGGGGGGG9@BF<FGGGGG7<C*:FFGGGDGGGGGGGGGE>CGGGGGGDGGDGGGFEFFGG?FGG7FFCFFGFGGGGGGGDGCFGCFEFFGGFFGCGCEEDFGCEGGDGGGGG+AED5CEEGGGEDCEFGGGGGC?FG?FEGGGGGC
@M01751:259:000000000-C669V:1:1102:17372:6201 1:N:0:AGAGTC
ACGTGGTAACGTCATCCCCACCTTCCTCCGGTTCATCACCGGCAGTCTCCTTTGAGTTCCCGACCGAATCGCTGGCAACAAAGGATAAGGGTTGCGCTCGTTGCGGGACTTAACCCAACATTTCACAACACGAGCTGACGACAGCCATGCAGCACCTGTCTCAGCGTTCCCGAAGGCACCAAAGCATCTCTGCTAAGTTCGCTGGATGTCAAGAGTAGGTAAGGTTCTTCGCGTTGCATCGAATTAAACCACATGCTCCACCGCTTGTGCGGGCCCCCGTCAATTCATTTGAGTTTTAACC
+
CCCCCGGGGGGGGGGGGGGGGGGGGGGGGGGGGGGGGGGGGGGGGGGGGGGGGGGGGGGGGGGGGGF@FFGGGGGGGGGGGGGGGGGGGGGGGGGGGGGGGGGGGGGGGGGGGGGGGGGGGGGGGGGGGGGGGGGGGGGGGGGGGGGGGGGGGGGGGGGGGGGGGGGGGGGGGGGGGGGGGGGGGGGGGGGGGGGGGGGDFGGGGGGGGGGGGGGGGGGGGGGGGFGGGGGDGGGEGGGGGFFFGGGGGGGGGGGG?FF+C8:EEGCE?FDGGGGEGD5;E8CCFGCFGG?<EGGGGDGC?
@M01751:259:000000000-C669V:1:1102:12444:6273 1:N:0:AGAGTC
ACGTGGTAACGTCATCCCCACCTTCCTCCGGTTTGTCACCGGCGGTCTCCTTAGAGTTCCCACCATTATGTGCTGGCAACTAAGGACAAGGGTTGCGCTCGTTGCGGGACTTAACCCAACATCTCACGACACGAGCTGACGACAGCCATGCAGCACCTGTGTTCGAGTTCCCGAAGGCACCAATCCATCTCTGGAAAGTTCTCGACATGTCAAGGCCAGGTAAGGTTCTTCGCGTTGCATCGAATTAAACCACATACTCCACCGCTTGTGCGGGCCCCCGTCAATTCCTTTGAGTTTCAGT
+
CCCCCGGGGGGGGGGFFGGGGGGGGGGGGGGGGGGGGGGGGGGEGGGGGGGGGGGGGGGGGGGGGGGGGGGFFFEFGGGGGGGGGGGGGGGGGGDGGGGGGGGFGDGDFGGGGGGFFGGEGGGFGGGGGGDGGGGGFGGGGGGGGGGGGGGGGGGGGGGGGGGDFFGEGGFGGGGGCFGGGGFFFGGFGFGGGGCF@FGGGGGGGGDG9FFFFGGGGG@CCBFGGGGGGGD8CCEEGGFGGGCFFF?FGGGGGGGD9@EGFGGGGGGFFFGCE5=8EEC=E8*:C9<EFCC<<8CCC?CCC
@M01751:259:000000000-C669V:1:1102:16857:6508 1:N:0:AGAGTC
ACGTGGTAACGTCATCCCCACCTTCCTCCGGTTTGTCACCGGCAGTCTCCTTAGAGTGCCCACCATAACGTGCTGGTAACTAAGGACAAGGGTTGCGCTCGTTACGGGACTTAACCCAACATCTCACGACACGAGCTGACGACAGCCATGCAGCACCTGTGTCAGAGTTCCCGAAGGCACCAATCCATCTCTGGAAAGTTCTCTGCATGTCAAGGCCTGGTAAGGTTCTTCGCGTTGCTTCGAATTAAACCACATGCTCCACCGCTTGTGCGGGCCCCCGTCCATTCCTTTGAGTTTCAAA
+
CCCCCGGGGGGGGGGGGGGGGGGGGGGGGGGGGGGGGGGGGGGGGGGGGGGGGGGGGGGGGGGGGGGGGGGGGGGGGGGGGGFGGGGGGGGGGGDGGGGGGGGGGGGGGGGGCGGGGGGGGGGDGGGGGGGGGGGGGGGGGGGGGGGGGGGGFGCGGGGGGGGGGGGGEGGGGGGCFGGGGGGGGGGGFFFGGDFGGGGGGGGGGGGGFGC;FCFGGGGCFGEFCF<EFGEGGGGGDGGGGGCFGGGG?GC8FFGCFCGFCFGECGGGGDFGCGEGGGGGEC*:<:<9FGG7A@FEFE?E9
@M01751:259:000000000-C669V:1:1102:10365:6532 1:N:0:AGAGTC
GCTGTGGAAACAGGATTAGATACCCTGGTAGTCCATGCCGTAAACGTTGGGAACTAGATGTAGGGCCTGTTCCACGGGTTCTGTGTCGTAGCTAACGCATTAAGTTCCCCGCCTGGGGAGTACGGCCGCAAGGCTAAAACTCAAAGGAATTGACGGGGGCCCGCACAAGCGGCGGAGCATGCGGATTAATTCGATGCAACGCGAAGAACCTTACCTGGGCTTGACATATGCAGGATCGGCACAGAGATGTGTTTTCCCTTGTGGTCTGTATACAGGTGGTGCATGGTTGTCGTCAGCTCGT
+
CCCCCGGGGGGGGGGGGGGGGGGGGGGGGGGGGGGGGGGGGGGGGGGGGGGGGGGFGGGGGGGGGGGGGGGGGC<FGGGGGGGGGGGGGGGGGGGGGGGGGGGGGGGGGGGGGGGGGDGGGGGGGGGGGGGGGGGGGGGGGGGGGGGGGGGGGGGGDGGDGGGGCCFGGGGEGGGGGGGGGGGGEEFFFFFGGGGGGG7FGDGGGGGGGGGFCC@EFGGGGGGFGFFGGFGGGGGGGGGGGDFGGGGGGGGGGGGGGGGGGGFGGGGFGGGGGFGGGGGEGGFGGGGGEGGGGFDGDCCE*
@M01751:259:000000000-C669V:1:1102:3790:6611 1:N:0:AGAGTC
GCTGTGGAAACAGGATTAGATACCCTGGTAGTCCACGCCGTAAACGACGTCGACTTGGAGGTTGTTCCCTTGAGGAGTGGCTTCCGGAGCTACCGCGTTAAGTCGACCGCCTGGGGAGTACGGCCGCAAGGTTAAAACTCAAATGAATTGACGGGGGCCCGCACAAGCGGTGGAGCATGTGGTTTAATTCGATGCAACGCGAAGAACCTTACCTACTCTTGACATCCACGGAATTTGGCAGAGATGCCTTAGTGCCTTCGGGAACCGTGAGACAGGTGCTGCATGGCTGTCGTCAGCTCGT
+
CCCCCGGGGGGGGGGGGGGGGGGGGFGGGGGGGGGGGGGGGGGGEGGGGGGGGGGGGGCFGGGGGGGGGGGGFGGGGGGGGGGGGGGGGGGG,EFGEGGGGGGGGGGGGGG?FGGGGGGGGGGGEFGGGGGGGGGGGGDGFGGGGGGGGGGGGGGGGGGGGGDGGGGFG>BFGGGGGGGGGGGGGGGGGGGGG?EGGGGGDGEEGGGGGGGGGGGGGGFGFGGGGGGGGGGGGCEFFGCDGGGGGGGFFG++<9CFGGGGGGGGGGGGGGGGGFGFGGGCFDGDGGGGGGGCEGGGGGG5*
@M01751:259:000000000-C669V:1:1102:4623:6690 1:N:0:AGAGTC
ACGTGGTAACGTCATCCCCACCTTCCTCCGGTTTATCACCGGCAGTCTCCTTTGAGTTCCCGACCGAATCGCTGGCAACAAAGGATAAGGGTTGCGCTCGTTGCGGGACTTAACCCAACATTTCACAACACGAGCTGACGACAGCCATGCAGCACCTGTCTCACGGTTCCCGAAGGCACTAAGGCATCTCTGCCGAATTCCGTGGATGTCAAGAGTAGGTAAGGTTCTTCGCGTTGCATCGAATTAAACCACATGCTCCACCGCTTGTGCGGGCCCCCGTCAATTCATTTGAGTTTTAACC
+
CCCCCGGGDFGGFGCFFC@FGGDGGAFFDFGEGGFEGGECGEGGGFGFGFGAFGGGGGG<FCFGG>CFFCFGGGCEGG7FD@FEGGCEFEDE=FGGGGGGEGGG>FEFGGGGGAFGGFGGGGGGGGGFGGGGGGGCFGFGGGDE<@BB,D9,A,,><>DA3;F9CC:BFGFEGGGGGGGG8FF<FFFGGGFCFGGGGGGGGGG7FD9BFGG9FFGFFGDCGGGFGGFGG9FC>GG5CFGGGGGGGGDF9C@FGG+@CEEFGECE5?ACE7EGGDEEGG=?CG=E@C7C?ECFGC?9CFFGC
@M01751:259:000000000-C669V:1:1102:21803:6708 1:N:0:AGAGTC
GCTGTGGAAACAGGATTAGATACCCTGGTAGTCCACGCCGTAAACGATGTCAACTAGCCGTTGGAATCCTTGAGATTTTAGTGGCGCAGCTAACGCATTAAGTTGACCGCCTGGGGAGTACGGCCGCAAGGTTAAAACTCAAATGAATTGACGGGGGCCCGCACAAGCGGTGGAGCATGTGGTTTAATTCGAAGCAACGCGAAGAACCTTACCAGGCCTTGACATGCAGAGAACTTTCCAGAGATGGATTGGTGCCTTCGGGAACTCTGACACAGGTGCTGCATGGCTGTCGTCAGCTCGT
+
CCCCCGGGGGGGGGGDGGGGGGGGGGGGGGFGFEGGGGGGGGGGGGGGFGGGGGGGGGGGGEBFGEFFFDF9FGG9FFGGGGGDEEGGGGGGFGGGCGGFDGGGGGGGGGGEFGGGGGGGCEDGDGGGEEGFFF?FGCGGG=FGGGGGGGGGGGGGGGGGGG7:FDGGGGCFGBF:CCGGGGDGGFFFFG7,FFGGFFGG7CGGGGCEGGGGCCGGFD?C6<CFG66<CGGFGGGGGCF7<:C6CGGFCEFFE5:6@EFFGCEE>FGGGFFFC08=9?CGGGFGFF5C5A?AEFFG62A7*
@M01751:259:000000000-C669V:1:1102:13986:6727 1:N:0:AGAGTC
ACGTGGTAACGTCATCCCCACCTTCCTCCGGTTTATCACCGGCAGTCTCCTTTGAGTTCCCGGCATCACCCGCTGGCAACAAAGGATAAGGGTTGCGCTCGTTGCGGGACTTAACCCAACATTTCACAACACGAGCTGACGACAGCCATGCAGCACCTGTCTCAGAGTTCCCGAAGGCCTCAAAGCATCTCTGCTAAGTTCTCTGGATGTCAAGGCCAGTTAAGGTTCTTCGCGTTGCATCGAATTAAACCACATGCTCCACCTCTTGTGCGTGCCCACGTCAATTCATTTGAGTTTTAAA
+
CCCCCFFGGG;CC,ECFFFFG@E<F<CG<EGFG;FFF9E@;F:CC6;EFFDFFA9FE<FCEEEG@FF<FC<@C7CE7CFGG8CFCGGGGC@,CFFGGGGFEGG@CC7>7FGGEEF9,BEEFF?FCF?5,:FFGE>FG,FC++@>F,BFG<,,@,DC3@C@@;DE,FF9E=FGD>*>@F,,8>:CEF83,=,3CFGFFGGG@C;,<FCFGFE9<CF@G>F2?F,9C,2BFG,<:7CFD5@C?CFGCE9+0+2*;/6@8?9<@02**<7+:<?>*8*A?+:CGC85<<<9<+<?+*0+<00+0
@M01751:259:000000000-C669V:1:1102:4812:6756 1:N:0:AGAGTC
GCTGTGGAAACAGGATTAGATACCCTGGTAGTCCACGCCGTAAACGATGTCGACTTGGAGGTTGTTCCCTTGAGGAGTGGCTTCCGGAGCTAACGCGTTAAGTCGACCGCCTGGGGAGTACGGCCGCAAGGTTAAAACTCAAATGAATTGACGGGGGCCCGCACAAGCGGTGGAGCATGTGGTTTAATTCGATGCAACGCGAAGAACCTTACCTACTCTTGACCTCCACGGAATTCGGCAGAGATGCCTTAGTGCCTTCGGGAACCGTTAGACAGGTGCTGCATGGCTGTCGTCAGCTCGT
+
@CCC@FGCFFGGG8FECCFGDEFFEFFGGGGFC,CEGCFFGGGG<@FFG<CFE@:7<F8@CCG@@EFFDGC@CFCGGFFFDFF,C@FGGGE<,CFF7:>F=FGGECEEGGGGG7=CCFE<:7+4:>+@:FFDDFEE9FGGGGGGGDGFFFC9@CFG77<FE7*14C7F:FF@D7<BEFG@<CCGCFG9EFF::C@CFF@CECE:;C6*0<EF?F:E+<9<<9:+0:AC;?>88CCFGG>:?8*8:9<F9+CFF?CGG<9@D/::/;8:*;8CEF85<E6:++2<+ACF8;CFFCE8@++//
@M01751:259:000000000-C669V:1:1102:18942:6778 1:N:0:AGAGTC
GCTGTGGAAACCGGATTAGATACCCTGGTAGTCCACGCCGTAAACGATGTCGACTTGGAGGTTGTTCCCTTGAGGAGTGGCTTCCGGAGCTAACGCGTTAAGTCGACCGCCTGGGGAGTACGGCCGCAAGGTTAAAACTCAAATGAATTGACGGGGGCCCGCACAAGCGGTGGAGCATGTGGTTTAATTCGATGCAACGCGAAGAACCTTACCTACTCTTGACATCCAGCGAACTTTCCAGAGATGGATTGGTGCCTTCGGCAACGCTGAGACAGGTGCTGCATGGCTGTCGTCAGCTCGT
+
CCCCCGGGGGGGGGGGGGGGGGGGGGGGGGGGGGGGGGGGGGGGGGGGGGGGGGGGGGGGGGGGGGGGGGGGGGGGGGGGGGGFGGGGGGGGFGGGGGGGGGGGEGGGGGGCGGGGGGGGGGGGGGGGGGGGGGGGGGGGGGGGGGGGGGGGGGGGGDFGEGGGGGGGGGGFGGGGGGGGCFCGGF,FEGGGFGEGGGGGGGGGGGGGGGGGCCGGG8FGDGGGGEGGGGGCEGFCG?FGGGFFGGFGGGGGGFFFFFGGGGEEFEGGGG@F9EGG96<F@E6+<@>:?FEFCC/:6?FE/
@M01751:259:000000000-C669V:1:1102:18384:6780 1:N:0:AGAGTC
ACGTGGTAACGTCATCCCCACCTTCCTCACAGTTTACACTGGCAGTCTTGCTAGAGTTCCCGACATTACTCGCTGGCAACTAACAACAGGGGTTGCGCTCGTTATAGGACTTAACCTGACACCTCACGGCACGAGCTGACGACAACCATGCAGCACCTTGTAATCTGTCTTGCGAAAGCTCTGTTTCCAAAGCGGTCAAACTACATTTAAGCCCTGGTAAGGTTCCTCGCGTATCATCGAATTAAACCACATGCTCCACCGCTTGTGCGGGCCCCCGTCAATTCCTTTGAGTTTCAAACTT
+
CCCCCGGGGGEGGGGGGGGGGGGGGGGGGGGGGGGGGGGGGGGGGGGGGGGGGGGGGGGGGGGGGGGGGGGGGGGGGGGGGGGGGGGGGGGGGGGGGGGGGGGGGGGGGGGGGGGGGFGGGGGGGGGGGGEGGGGGGGGGGGGGGGGGGFGGGGDGGGGGGGDGGGGGGGGGGGGGGGGGGGGGGGGGGGGGGGGGGGGFGGCFC@FGGEGGGGGGGGGGGFGGFGGGGGGGGGGGGGGGGGGGGGGGGGGGFGFFGGGGGGGC>E8CGGGGGGGGGEGCEGCFGGGGC<CGFFGGGFFGG
@M01751:259:000000000-C669V:1:1102:12237:6846 1:N:0:AGAGTC
ACGTGGTAACGTCATCCCCACCTTCCTCCGGTTTATCACCGGCAGTCTCCTTTGAGTTCCCGGCATCACCCGCTGGCAACAAAGGATAAGGGTTGCGCTCGTTGCGGGACTTAACCCAACATTTCACAACACGAGCTGACGACAGCCATGCAGCACCTGTACACCGACCACAAGGGGGCGACCATCTCTGGCCGTTTCCGGTGTATGTCAAGCCTTGGTAAGGTTCTTCGCGTTGCATCGAATTAATCCGCATGCTCCGCCGCTTGTGCGGGCCCCCGTCAATTCCTTTGCGTTTTAGCCT
+
CCCCCGGGGGGGGGGGGGGGGGGGGGGGGGGGGGGGGGGGGGGGGGGGGGGGGGGGGGGGGGGGGGGGGGGGGGGGGGGGGGGGGGGGGGGGGGGGGGGGGGFGGGGGGEGGGGGGGGGGGGGGGGGGGGGGGGGGGGGGGGGGGGGGGGGGGCFGGFFG9FFGGGGGGDGGFGGGGGGGGGGGGGFFGCFGGGGGGGGGGG>EDGGGGGFGGGGGGGFGDFGGGFFGFGGGGGGGGGGGFGGGGD9+<CGGGC@9FCEEGGGCGGG6CCECEEEEGDEG=*<+0<FGGG+8ECGG??CFC
@M01751:259:000000000-C669V:1:1102:15640:6918 1:N:0:AGAGTC
GCTGTGGAAACCGGATTAGATACCCTGGTAGTCCACGCCGTAAACGATGTCGACTTGGAGGCTGTGAGCATGACTCGTGGCTTCCGGAGCTAACGCGTTAAGTCGACCGCCTGGGGAGTACGGCCGCAAGGTTAAAACTCAAATGAATTGACGGGGGCCCGCACAAGCGGTGGAGCATGTGGTTTAATTCGATGCAACGCGAAGAACCTTACCTGCTCTTGACATCCACGGAATTTGGCAGAGATGCCTTAGTGCCTTCGGGAACCGTGAGACAGGTGCTGCATGGCTGTCGTCAGCTCGT
+
CCCCCGGGGGGGGGGGGGGGGGGGGGGGGGGGGGGGGGGGGGGGGGGGGGGGGGGGGGGGGGGGGFGGGGGGFFGFGGGGGGGGGGDGGGGGGGGGGGGGGGGGGGGGGGGGGGGGGGGGGGGGGGGGEGGGGGGGGGGGGGGGGGGGGFFGGGGGGGGGGGGGGGGGGGGGGCFGGGGGGGGGGFGGGGGGGGGGGGGGGGDGGGGGGGGGGGGGFGGGFGGGGGGGGGGGGGGGGGFFGCGGGGGGGGFGGGGGGGGGGGGGGGGGGFE?CFGGGCFGGFCFEGC6CEGFEF58@?CGE
@M01751:259:000000000-C669V:1:1102:15137:6935 1:N:0:AGAGTC
ACGTGGTAACGTCATCCCCACCTTCCTCCGGTTTGTCACCGGCAGTCTCCTTAGAGTGCCCACCATAACGTGCTGGTAACTAAGGACAAGGGTTGCGCTCGTTACGGGACTTAACCCAACATCTCACGACACGAGCTGACGACAGCCATGCAGCACCTGTGTCAGAGTTCCCGAAGGCACCGATCCATCTCTGGAAAGTTCTCTGCATGTCAAGGCCTGGTAAGGTTCTTCGCGTTGCTTCGAATTAAACCACATGCTCCCCCGCTTGTGCGGGCCCCCGTCAATTCATTTGAGTTTTAAC
+
CCCCCGGGGGEFFCGGGGGGGDGGGGGGGGGGGGGGCFGDGGGGGGGGFGGGGGGFFCFFFGGGGGFDGGGGGGGGGGGGGGFFGGGGFG8CGGCDGGEGGGGGGGGGGGFGFGDGGGGGCCGGFGGGGGGGCECGGGDDGGGB:FGGGFGGFGCGGG8FFGGGGGGGFFGGD7FGDCGGEEGGGGGCG9FGGGDFF@FEGGFGGGCBCFCFGFCFGGGFGGGFGGFFCF9FCFFGEECEEEFFFECC99?CFFG6+2A3**:8E>CGG6CE5CEG>CE8;CC=CF++<CC9+;<FEFC?<
@M01751:259:000000000-C669V:1:1102:7010:6951 1:N:0:AGAGTC
ACGTGGTAACGTCATCCCCACCTTCCTCCGGTTTATCACCGGCAGTCTCCTTTGAGTTCCCGACCGAATCGCTGGCAACAAAGGATAAGGGTTGCGCTCGTTGCGGGACTTAACCCAACATTTCACAACACGAGCTGACGACAGCCATGCAGCACCTGTCTCAGCGTTCCCGAAGGCACCAAAGCATCCCTGCTAAGTTCGCTGGATGTCAAGAGTAGGTAAGGTTCTTCGCGTTGCATCGAATTAAAACACATGCTCCACCGCTTGTGCGTGCCCCCGTCAATTCATTTGAGTTTTCACC
+
CCCC<CCFFFEEFFGGG9EGDG,CCCFGGGGGFCF9EFGEFEG:FC,CC<9@EFGF<<FEEECEFCC+866D<B=FGGFGCFCFE,CFC,<FFGCC@C+4@<E7CGG7>EEDEG,8CF+BCDF,A<C,8FF7+6=@A,,+8+@3@C7>,>><:<BC8,8>FGC@3:C:<CF@BGGCFGE7CF:,<,C<3<:CF,?<CCFF:<*=ECCGFFB,,CC:,?C>FGFGCG+<@F8*?E8CCCGGGFFCF9<C+<CE5@+<@@FFF*:8:8*0++1*2C/0:5/;*;CC+9+:CF++20:+:+<CG
@M01751:259:000000000-C669V:1:1102:10676:6978 1:N:0:AGAGTC
ACGTGGTAACGTCATCCCCACCTTCCTCCGGCTTATCACCGGCGGTTCCTTTAGAGTACCCAACCAAATGATGGTAACTAAAGGCGAGGGTTGCGCTCGTTGCGGGACTTAACCCAACATCTCACGACACGAGCTGACGACAGCCATGCAGCACCTGTGTTCCAGTCCCCGAAGGGAAGAGACCCATCTCTGGGAATCGTCCGGACATGTCAAACGCTGGTAAGGTTCTGCGCGTTGCTTCGAATTAAACCACATGCTCCACCGCTTGTGCAGGCCCCCGTCAATTCCTTTGAGTTTTAAC
+
CCCCCGGGGGEGGGGGGGGGGGGGGGGGGGGGGGGGGGGGGGGGGGGGGGGGGGGGGGGG9FGGDGGGGGGDGGGGGFGFFFFAFGGGGGGGDFGGGGEGGGGGGDEGGGGGGGFFFFGGGFEGGGGGGGGGGGGGGGGGEFGGGGG?C@GGGFGCGEGGFCFFGGGGGGGFGGGGGGDFC:FFFGBC@<<>FFGGGGGGGGGEC>ECCF<+3CFEEGGGFD7CGEGGGG9*2CEGGGGGGGGGGFDCGGAGGFGGGGGCCFGGGG>CG6<+CF8C5E*:EGDEFGGGGGGGGGGGGG7?9
@M01751:259:000000000-C669V:1:1102:21615:6997 1:N:0:AGAGTC
GCTGTGGAAACAGGATTAGATACCCTGGTAGTCCACGCCGTAAACGATGTCGACTTGGAGGTTGTTCCCTTGAGGAGTGGCTTCCGGAGCTAACGCGTTAAGTCGACCGCCTGGGGAGTACGGCCGCAAGGTTAAAACTCAAATGAATTGACGGGGGCCCGCACAAGCGGTGGAGCATGTGGTTTAATTCGATGCAACGCGAAGAACCTTACCTACTCTTGACATCCACGGAATTCGGCAGAGATGCCTTTGTGCCTTCGGGAACCGTGAGACAGGTGCTGCATGGCTGTCGTCAGCTCGT
+
CCCCCGGGFGGGGEE@EGGGGGGGGGGGGGGGGGFEGGGGGGGGGGGGGGGG@FEGGGGGGEGGGGGGGGGGGGGGGGGCGFFCFGCEGGGGGGGGGGGGGGGGGGGGGGGGGGGGGGGGGGGGDGGEGGG<FGGGGGFFGFGGFGGGCFFGGGGDCFFFGF7FFGGGGGGGGGGGGGGGFCCFDGFGGGGGGGGGGGGDCEEGGGGGGGGGGGGGFEGGGCFFFCFGGGGCEGGGGGEGCFDCFGGDGGGGGGGGGGFEEEE5@FCGGGGCFEFGC6FGGFEFFCFGGG?FFFGEC7?>/
@M01751:259:000000000-C669V:1:1102:9402:7087 1:N:0:AGAGTC
GCTGTGGAAACAGGATTAGATACCCTGGTAGTCCACGCCCTAAACGATGTCTACTAGTTGTTGGGGGATAAAAATCCTTTAGTAACGAAGCCAACGCGAGAAGTAGACCGCCTGGGGAGTACGGTCGCAAGATTAAAACTCAAAGGAATTGACGGGGGCCCGCACAAGCGGTGGATGATGTGGATTAATTCGATGCAACGCGAAGAACCTTACCTGCCTTTGACATGCCAGGAATTGTTGAGAGATCAATGAGTGCCTTCGGGAACCTGGACACAGGTGCTGCATGGCTGTCGTCAGCTCG
+
CCCCCGGGFGGGGGFGGGGGGGGGGGGGGGGGGGGGGGGGGGGGGGGGGGGGGGG<DGGGGFGGGGGDEGGGGGGGGGGGGGGGGGGGECEGG?FGGGGGGGGGGGGGGGGGGFGGGGGGGFDGGGGGGGGGGFEGFFGGGG8FGGGFGGGGFGDGGGGGEGGGGGGGGGD*<1<CFGGGGGG:CCEGFGFFFGGGGGGGGGGGGGGGGGGGGGGFGGGGGFGGGGGG+0ACFGGGGGGGGGGGGGGFGGFGFGFFDFGFGGGGGGGGGGGGGGGGGGFEGGGGFGFFGGGGFFFCC?9+*
@M01751:259:000000000-C669V:1:1102:6821:7115 1:N:0:AGAGTC
ACGTGGTAACGTCATCCCCACCTTCCTCCGAGTTGACCCCGGCAGTCTCCTATGAGTCCCCACCATCACGTGCTGGCAACATAGAACGAGGGTTGCGCTCGTTGCGGGACTTAACCCAACATCTCACGACACGAGCTGACGACAACCATGCACCACCTGTAAACCGACCGCAAGCGGGGCACCTGTCTCCAGGTATTACCGGTTCATGTCAAGCCTTGGTAAGGTTCTTCGCGTTGCATCGAATTAATCCGCATGCTCCGCCGCTTGTGCGGGCCCCCGTCAATTCCTTTGAGTTTTAGCC
+
CCCCCGGGGGGGGGGGGGGGGGGGGGGGGGGGGGGGGGGGGGGGGGGGGGGGGGGGGGGGGGGGGGGGGGGGFGGGGGGGGGGGGGGGGGGGGGGGGGGGGGG?EEGGCFGGGGGGGGGGGGGCGGGGGGGGGGEGGGGGGDGGGGGGGGGGGGCGGGDGFGGGGGGGGGGGGGGGGDGGGGGGGGGCGFFGEGCFCGGGCGGGGGGGGGGGGGGFGGGGGGGGGFGGGFFGGGGEGGFG8CFGGGGGGGGGGGDFCGGGGGGGGC8CCFCEDEGGGGGGGDCFFGGGFG9+/CFGGGGFF
@M01751:259:000000000-C669V:1:1102:4509:7124 1:N:0:AGAGTC
ACGTGGTAACGTCATCCCCACCTTCCTCCGGTTTATCACCGGCAGTCTCCTTTGAGTTCCCGACCGAATCGCTGGCAACAAAGGATAGGGGTTGCGCTCGTTGCGGTACTTTACCCAACATTTAACAACACGAGCTGACGACAGCCGTGCAGCACCTGTCTCACGGTTCCCGATGACTCTAAGGCATCTCTGCCGGCTTCCGTGAATGTGAAGAGTAGGTCAGGTTCTTAGCGTTTCATCGGATTAAACCACATGCGCCACCGCTTGTTGGGGCCCCCGGCAGCTCATTTGAGTTTTAACC
+
ACC@6-C<FGC6FFGF<--C@B@<EEFF9C@@C6EF9,<,BFGG@G,,,CCACC@@@E<,:@6C:@@8869D8FG7CF<=CF8FFEE,4,+BF==C+F+CF+,+4@+@+BE,B,,85B+D<F,,C9<:B,B+@++@FF,:B+8F7<+88:73,>F,D@F:;@,8<F:>C:DFE**,?,8D=3@,?:,88?,,,7=***4?<C:**4,,722,72=,77,?,<F7<CFEC++3::E*+<+02*1;*++++;;8*03</8**1@E*/*;20*1*/;8*/:**:***2<FFE<:9*33<:<+<A
@M01751:259:000000000-C669V:1:1102:16976:7157 1:N:0:AGAGTC
GCTGTGGAAACAGGATTAGATACCCTGGTAGTCCACGCCCTAAACGATGATAACTCGATGTTGGCGATAGACAGCCAGCGTCCCAGCGAAAGCGTTAAGTTATCCACCTGGGGAGTACGCCCGCAAGGGTGAAACTCAAAGGAATTGACGGGGGCCCGCACAAGCGGAGGAGCATGTGGTTTAATTCGATGATACGCGAGGAACCTTACCCGGGCTTGAAAGTTACTGAATAAGCCAGAGATGGCTTAGTCCTTCGGGACAGGAAACTAGGTGCTGCATGGCTGTCGTCAGCTCGTGCCGT
+
CCCCCGGGGGGGGGGGGGGGGGGGGGGGGGGGGGGGGGGGGGGGGGGGGGGGGGGGGGGGGGGGGGGGGGGGGGGGGGGGGGGGGGGGGGGGGGGGGGGGGGGGGGGGGGGGGGGGGGGGGGGGGGGGGGGGGGGGGGGGGGGGGGGGGGGGGGGGGGGGGGGGGGGGGGGGGGGGGGGGGGGGGGGGGGGCFGGGGGGGGGGGGGGGGGGGGGGGGGGCFFGGGGGGGGGGGGGGGGGGDFGGGGGGGGGGGGGCEGGGGGGGGGGGGGDGGFGGGGGGGGGGGFGGGGGFFGGGCCCE/
@M01751:259:000000000-C669V:1:1102:21301:7163 1:N:0:AGAGTC
GCTGTGGAAACAGGATTAGATACCCTGGTAGTCCACGCCGTAAACGATGTCGACTTGGAGGTTGTTCCCTTGAGGAGTGGCTTCCGGAGCTAACGCGTTAAGTCGACCGCCTGGGGAGTACGGCCGCAAGGTTAAAACTCAAATGAATTGACGGGGGCCCGCACAAGCGGTGGAGCATGTGGTTTAATTCGATGCAACGCGAAGAACCTTACCTACTCTTGACATCCAGAGAACTTAGCAGAGATGCTTTGGTGCCTTCGGGAACTCTGAGAAAGGTGCTGCATGGCTGTCGTCAGCTCGT
+
CCCCCFGGGGGGGGGGGGGGGGGGGGGGGGGGGFFFEGGGGGGGGGGGGFGGGGDGGGGGGGGGGGGGGGGGFGGGGGGGGCFDGFEFGGGGGGGGGGDGGGGGGGGCFGGGGGGGGGGGGGGGGGGGGEGCFFGGGGGGGGGFGGGGGGGGGGGGGEGG>FGGGGGGGGGGGGGGGFGFCGFFGGGGGDGGCFFFFGGGGGD8CGFGGDEGFGGGGGGG9C?FGFGGGGDGGGGGGC@G?88:FGGFG:CEF8FGGGGFDGGGGGGG7<FC9+8@++<:CC++<FGC8:CEGCEC6?FGC
@M01751:259:000000000-C669V:1:1102:17173:7178 1:N:0:AGAGTC
ACGTGGTAACGTCATCCCCACCTTCCTCCGTGTTGACCACGGCAGTATCCCATGAGTTCCCACCATAACGTGCTGGCAACATAGGACGAGGGTTGCGCTCGTTGCCGGACTTAACCGAACATCTCACGACACGAGCTGACGACAACCATGCACCACCTGTTTACGAGTGTCCAAAGAGTCCTGTATCTCTACAGTGTTCTCGTATATGTCAAGCCTTGGTAAGGTTCTTCGCGTTGCATCGAATTAATCCGCATGCTCCGCCGCTTGTGCGGGCCCCCGTCAATTCCTTTGAGTTTTAGCC
+
CCCCCGGGGGGGGGGGGGGGGGGGGGGFGGGGGGGGGDGGGEGGGGGGFGGGGGGGGGGGGGGGGGGGGGGGGGGGGGGGGGGGGGGGGGGGGGGGGGFGGGGGGGGDFEGGGGGGG7FGGGGCFGGGGGGGGGGGGGFGGGGGGGGGGGGGGGGGGGGGGGGGGGGGGGGFGGFGGGGGGGFGGGGGGGGGGGGGGGGGGGGFGGGGGGGGGGGGGGEFFGFCGFFGGGGGGGGDGFGG5ECGGGGGGGGGGGGGCCFGGGGG88*;8EECGGGGGGDEG5?FECFGFG9<;EFFGFC?6
@M01751:259:000000000-C669V:1:1102:15906:7196 1:N:0:AGAGTC
ACGTGGTAACGTCATCCCCACCTTCCTCCGAGTTGACCCCGGCAGTCTCATATGAGTTCCCACCATGACGTGCTGGCAACATACGACGAGGGTTGCGCTCGTTGCGGGACTTAACCCAACATCTCACGACACGAGCTGACGACAACCATGCACCACCTGTATACCGACCTTGCGGGGCGAACATTTCTGAACGTTTCCGGTATATGTCAAGCCTTGGTAAGGTTCTTCGCGTTGCATCGAATTAATCCGCATGCTCCGCCGCTTGTGCGGGCCCCCGTCAATTCCTTTGCGTTTTAGCCTT
+
CCCCCGGGGGCFGCFGGGGGGGGGGGGGGGGGGGGGGGGGGGGGGGGGFEFFDFFGGFGGGGGGGGGGGGGGGGGGGGGGGGGGGGGGGGGGGGDGGGGGGGGGGGGGGGGGGGGGGGGGGGGGGGGGGGDEGGGGGGGGGGGGGGGGGEFGGGCGGGFCFGGGGGGGGGGGGGGGGGGGGGGGFGFGGGGGGGGGGGGGGGGGGFGGFGGGGGGGGGGGGGGGGGGGGGCEG>EGFFEG8@FFGFFC*@EGGGFGGGGGG58CFG+98CE>CCEEEEE8*CCCECFGF+/?EEG<8C6CG
@M01751:259:000000000-C669V:1:1102:6912:7221 1:N:0:AGAGTC
ACGTGGTAACGTCATCCCCACCTTCCTCCGGTTTATCACCGGCAGTCTCCTTTGAGTTCCCGACCGAATCGCTGGCAACAAAGGATAAGGGTTGCGCTCGTTGCGGGACTTAACCCAACATTTCACAACACGAGCTGACGACAGCCATGCAGCACCTGTCTCACGGTTCCCGAAGGCACTAAGGCATCTCTGCCGAATTCCGTGGATGTCAAGAGTAGGTAAGGTTCTTCGCGTTGCATCGAATTAAACCACATGCTCCACCGCTTGTGCGGGCCCCCGTCAATTCATTTGCGTTTTAACC
+
CCCCCGGGFGGGGGGGGGGGGGG8FFGGGGGC@CFFGGFFFFGGBFGGGGAF<<EDE@FFFGGGGGCC:FEGGGGGGDDGFFGFG@FFFCGGGGGDC7FFGGFGGEC@F@FEGGC@FGGGGCDFGAFDGGGEGGGGDGGGGGGGGGGFGGGFGGGFGGGGCFFGG7@FCF?:1><7>FCFGGCCEFGFGGGGGFFGGDFGEF::<F9FFF9C,?+,,?FFGGFGCCC++:C**?CEGGC9?6E?F:CC?FGDFFGGFF?CEDGG>EFG69?E*?=5C5?=EGE77++0<9@+::?:CEFC<
@M01751:259:000000000-C669V:1:1102:14550:7242 1:N:0:AGAGTC
ACGTGGTAACGTCATCCCCACCTTCCTCACAGTTTACACTGGCAGTCTTGCTAGAGTTCCCGACATTACTCGCTGGCAACTAACAACAGGGGTTGCGCTCGTTATAGGACTTAACCTGACACCTCACGGCACGAGCTGACGACAACCATGCAGCACCTTGTAATCTGTCTTGCGAAAGCTCTGTTTCCAAAGCGGTCAAACTACATTTAAGCCCTGGTAAGGTTCCTCGCGTATCATCGAATTAAACCACATGCTCCACCGCTTGTGCGGGCCCCCGTCAATTCCTTTGAGTTTCAAACTT
+
CCCCCGGGGGFFFGGGGGGGGGGGGGGGGGGGGGGGGGGGGGGGGGGGGGGGGGGGGGGGGGEGGGGGGGGGGGGGGGGGGGGGGGGGGGGGGGGGGGFGGGGGGGGGGGGGGGGGGGGGGGGFGGGGGGGGGGGGGGGGGGGGGGGGGGGGGGGGGGGGGGGGGGGGGGGGGGGGGGGGGGGGGGGGGGGGGGGGGGGGGGGGGGGFGFGGCGGGGGFGGGGFGGGGGGGGGGGGGGGFFGGGGGGGGGGGGGFECCFGCEEGGD?FGGGGGGE?EGGGEGGCGFGG?EFGCFGGGCGGG
@M01751:259:000000000-C669V:1:1102:16335:7356 1:N:0:AGAGTC
ACGTGGTAACGTCATCCCCACCTTCCTCCAGCTTATCACTGGCAGTCCCTTTAGAGTGCCCAACTAAATGATGGTAACTAAAGGCGAGGGCTGCGCTCGTTGCGGGACTTAACCCAACATCTCACGACACGAGCTGACGACAGCCATGCAGCACCTGTGTGCAGGTCCCCGAAGGGAAGAAATCCATCTCTGGAAGTCGTCCTGCCATGTCAAACGCTGGTAAGGTTCTGCGCGTTGCTTCGAATTAAACCACATGCTCCACCGCTTGTGCGGGCCCCCGTCAATTCCTTTGAGTTTCAAA
+
CCCCCGGGGGGGGDGGGGGGGGGGGGGGGGGGGGGGGGGGGGGGGGFGGGGGGGGGGGGGGGGGGGGGGGGGGGGGGGGGGGGGGGGGGGGGGGGGDGGGGGGGGGGGGGGGGGGGGGGGGCFGGGGGGGGGGGEGGGGGGGGGGGGGGGGGGGGGGGGGGGGGGGGGGGGGDGGGGGGGGGGGGGGGGGFGGCFGGGGGGGGGGGGG@FGGGGGGGGGGGGGGGGGGGGGGGGGGGGGCEEG6FGGGGGGGGGGGGCEGFDGG5>ECGFGGGEEEGC88CECEFGGGFGGE78FGGGGC9
@M01751:259:000000000-C669V:1:1102:4364:7370 1:N:0:AGAGTC
GCTGTGGAAACAGGATTAGATACCCTGGTAGTCCATGCCGTAAACGTTGGGAACTAGATGTAGGGCCTGTTCCACGGGTTCTGTGTCGTAGCTAACGCATTAAGTTCCCCGCCTGGGGAGTACGGCCGCAAGGCTAAAACTCAAAGGAATTGACGGGGGCCCGCACAAGCGGCGGAGCATGCGGATTAATTCGATGCAACGCGAAGAACCTTACCAAGGCTTGACATATACGAGAACGGGCCAGAAATGGTCAACTCTTTGGACACTCGTAAACAGGTGGTGCATGGTTGTCGTCAGCTCG
+
CCCCCDGGGGGGG8FGGFCGGF<EG9FFFGGGFGGGGGGGGGGGGGGFGGGGGGFFGFDEDFFGGGGGGGGGGEEGGE@:C9FFGGECFFFGCGGGGECGCGGFGF<EGGGGECFGGGCDFGDEDGDGGGFEFG8FFGGFCFGGFGCCCF,EFAEGG><@ECCGGG7:FFGGGGGGC7FAC@C:@:FGGG7:CEFGGD?C8*28E8CCFFF?9CCGGGFGGG5:EFGCGGGGFCGGCGGDCCE8;CFFF6:9AFC++3@7C?FGGGCDE*;0:99;C<+*;8@+A<6FFDECEGCFE6:A7
@M01751:259:000000000-C669V:1:1102:5696:7432 1:N:0:AGAGTC
GCTGTGGAAACAGGATTAGATACCCTGGTAGTCCACGCCGTAAACGATGTCGACTTGGAGGTTGTTCCCTTGAGGAGTGGCTTCCGGAGCTAACGCGTTAAGTCGACCGCCTGGGGAGTACGGCCGCAAGGTTAAAACTCAAATGAATTGACGGGGGCCCGCACAAGCGGTGGAGCATGTGGTTTAATTCGATGCAACGCGAAGAACCTTACCTACTCTTGACATCCAGAGAACTTAGCAGAGATGCTTTGGTGCCTTCGGGAACTCTGAGACAGGTGCTGCCTGGCTGTCGTCAGCTCGT
+
CCCCCGGGGGGGGF?CGCEGGGGGG9EFFGDFGCCFGGFGGGGGGGGGGGGGFG7FGGGGGGGGGGGGGGGGFGGGGGGGGGGGGDEGGGGG,CFGGCFGFGGGGDGEGGGGGGGGGGGFDGDGGGGGGGFGGGGFAFFGFGGGGGGGGGGFGDGGGDEGEGGGGGEGGGFGGFCFFCFFCF:=BFGGGGGGG@FGGGGG58>E8C;FGFGG6AEFF:FG7FGFGCF:EF5F8@FFFC70:EF*CF7FGFFGECGF@FCCEGGC5<<7+A@FGGFFG+8:7<83<CF*8@FFG>CGG96E*
@M01751:259:000000000-C669V:1:1102:5904:7487 1:N:0:AGAGTC
GCTGTGGAAACAGGATTAGATACCCTGGTAGTCCACGCCGTAAACGATGAGTGCTAGGTGTTGGGGGGTTTCCGCCCCTCAGTGCTGAAGCTCACGCATTAAGCACTCCGCCTGGGGAGTACGGCCGCAAGGCTGAAACTCAAAGGAATTGACGGGGACCCGCACAAGCGGTGGAGCATGTGGTTTAATTCGAAGCAACGCGAAGAACCTTACCAACTCTTGACATCCCATTGACCGCTTGAGAGATCAAGTTTTCCCTTCGGGGACAATGGTGACAGGTGGTGCATGGTTGTCGTCAGCT
+
CCCCCGGGGGGGGGGGGGGGGGGGGGGGGGGGGGGGGGGGGGGGGGGGGGGGGGGGGGGGGGGGGGGGGGGGGGGGGGGGGGGGGGGGGGGG,DFGGGGGGGGGGGGGGGGGGGGGGGGGGGGGGGGGGGGGGGGGGGGFGGGGGGGGGGGGGGGGGGGGGGGGGD,AGGGGGGGGGGGGGGGGGGGFGGGGGGGGGFGGGEGGGGGGFFDFGGGGGEDGGFGGGGGGFGGGDCEGGGG>@ECGDGGGFGGGGGGGGFGGGGGGGEDGGGFFGEGGGGGGGGGGGGGGGGGDGFCFGGGC:
@M01751:259:000000000-C669V:1:1102:26470:7511 1:N:0:AGAGTC
GCTGTGGAAACCGGATTAGATACCCTGGTAGTCCACGCCGTAAACGATGAGTGCTAAGTGTTAGGGGGTTTCCGCCCCTTAGTGCTGCAGCTAACGCATTAAGCACTCCGCCTGGGGAGTACGGTCGCAAGACTGAAACTCAAAGGAATTGACGGGGGCCCGCACAAGCGGTGGAGCATGTGGTTTAATTCGAAGCAACGCGAAGAACCTTACCAGGTCTTGACATCCTCTGACAACCCTAGAGATAGGGCTTTCCCTTCGGGGACAGAGTGACAGGTGGTGCATGGTTGTCGTCAGCTCG
+
CCCCCGGGGGGCFGGGGGGGGGGGGGGGGGGGFFFGGGGGGGGGGGGGGGFGGFGGGGGGGGGGGGGGGGGGCFGGGGGGGGGGGGFGFGGGGGGGGGGFGGGGGGGGGGGGGGGGGGGGGGGDFFGGGGGGGGGGF9DFGGGGGFGGGGGGFGDGGGGGGGG*CFEGGGGCFG@FFGGGGGGDGGGGGGGGGGGGGGGDEGGGGGFGEFCCFGFFEEFFFFC0:CGEGFGGGGGFDEEGGG9<+<?FGGGGGGGGGCFGGGGGGGG5CGFCEGGGG?CFCGFFGGGG?>E?EGGGG6<75
@M01751:259:000000000-C669V:1:1102:6460:7531 1:N:0:AGAGTC
GCTGTGGAAACAGGATTAGATACCCTGGTAGTCCACCCCGTAAACGTTGGGAACTAGTTGTGGGGTCCATTCCACGGATTCCGTGACGCAGCTAACGCATTAAGTTCCCCGCCTGGGGAGTACGGCCGCAAGGCTAAAACTCAAAGGAATTGACGGGGACCCGCACAAGCGGCGGAGCATGCGGATTAATTCGATGCAACGCGAAGAACCTTACCAAGGCTTGACATATACGAGAACGGGCCAGAAATGGTCAACTCTTTGGACACTCGTAAACAGGTGGTGCATGGTTGTCGTCAGCTCG
+
CCCCCGGGGGGGGGGGGGGGGGGFGGGGGGGGGGGGGGGGGGGGGGGGGGGGGGGGGGGGGGGGGGGGGGGGGGGGGGGGGGGGGGGGGGGGGGGGGGGGGGGGGGGGGGGGGGGFGGGGGGGGGGGGGGGGGGGGGGGGGGGGGGGGGGFFGGGGGGGGGGGGGGGGGGGGGGGGGGGGGGGGGGGGGDFFGGGGGGGGGGGGGGGGGGGGGGGGCGGGGGGGGGGGGFFGGGGGFGGGGCEGGGGGF:GFFFGDFDEGFECFGFECCF8CCGGGGGGGGGC6CFGFGDGGGGGGE6CF5
@M01751:259:000000000-C669V:1:1102:16022:7739 1:N:0:AGAGTC
GCTGTGGAAACAGGATTAGATACCCTGGTAGTCCACGCCGTAAACGATGTCGACTTGGAGGTTGTTCCCTTGAGGAGTGGCTTCCGGAGCTAACGCGTTAAGTCGACCGCCTGGGGAGTACGGCCGCAAGGTTAAAACTCAAATGAATTGACGGGGGCCCGCACAAGCGGTGGAGCATGTGGTTTAATTCGATGCAACGCGAAGAACCTTACCTACTCTTGACATCCACGGAATTCGGCAGAGATGCCTTAGTGCCTTCGGGAACCGTGAGACAGGTGCTGCATGGCTGTCGTCAGCTCGT
+
CCCCCGGGGGGGGGGGGGGGGGGGGGGGGGGGGGGGGGGGGGGGGGGGGGGGGGGGGGGGGGGGGGGGGGGGGGGGGGGGGGGGGGGGGGGGGGGGGGGGGGGGGGGGGGGGGGGGGGGGGGGGGGGGGGGGGGGGGGGGGGGGGGGGGGGGGGGGGGGGGGGGGGGGGGGGGGGGGGGGGGGGGGGGGGGGGGGGGGGGGGGDEGGGGGGGGGFCCFGG7CEGGGGGGGGGGGGGGGGGGGGFFGGGGGGGGGGFGGGGGGGEFCEEFFE?CGGGGECFGGGGGGGFEFG8*:CEC<CE/
@M01751:259:000000000-C669V:1:1102:15206:7802 1:N:0:AGAGTC
ACGTGGTAACGTCATCCCCACCTTCCTCCGGTTTATCACCGGCAGTCTCCTTTGAGTTCCCGACCGAATCGCTGGCAACAAAGGATAAGGGTTGCGCTCGTTGCGGGACTTAACCCAACATTTCACAACACGAGCTGACGACAGCCATGCAGCACCTGTCTCACGGTTCCCGAAGGCACTAAGGCATCTCTGCCGAATTCCGTGGATGTCAAGAGTAGGTAAGGTTCTTCGCGTTGCATCGAATTAAACCACATGCTCCACCGCTTGTGCGGGCCCCCGTCAATTCATTTGAGTTTTAACC
+
CCCCCGGGGGEFGGGGFGGGGGGGGGGGGGGGGGGGGGGGGGGGGGGGGGGGGGGGGGGGGGGGGGF@FGGGGGGGGGGGGGGGGGGGGGGGFGGGGGGGGGFGGGGGGGGGGGGGGGFGGGFFGGGGGGGGCFGGGGGGGGGGGGGGGGGFGFGGGGCFGGGGFDGGGGGGGE7<FFG@FGGGGGGGGGGFGGDDGDFGFGGGGGGFGGGGGGGGGGGGGGGGGGGGGGGGGGGGGFGFCFFFFGGGGGGD*<EFEECCEGEGGGFG?CEEEGGCEGGGGGEGGGGGGGGCEFGGGGGG7
@M01751:259:000000000-C669V:1:1102:13548:7857 1:N:0:AGAGTC
ACGTGGTAACGTCATCCCCACCTTCCTCCAGCTTATCACTGGCAGTCCCTTTAGAGTGCCCAACCAAATGATGGCAACTAAAGGCGAGGGTTGCGCTCGTTGCGGGACTTAACCCAACATCTCACGACACGAGCTGACGACAGCCATGCAGCACCTGTATCCGGTCCAGCCGAACTGAAAGACACATCTCTGTGTCCGCGACCGGTATGTCAAGGGCTGGTAAGGTTCTGCGCGTTGCTTCGAATTAAACCACATGCTCCACCGCTTGTGCGGGCCCCCGTCAATTCCTTTGCGTTTTAAT
+
CCCCCGGGGGGGGGGGCFGGGGGGGGGGGGGGGGFGGGGGFGGGGGGGGGGGGGGGGGGGGGGGGGGGGGGFGGGFGGGGGGGGGGGGGGGFEGGGGGGGGGEGGGGGGGGFGGGGGGGGGFGGGFGGGGGCGGGGFGGGGGGGGGGGGGGGGCFGFGFGGGGGGGGGGGGGGGGGGGGGGGGGGGGGDFFCF@FGGDGGGGG@<FGGFFGGFGGEGGDGGGGGGGGGGGGGECEGGGGGGGGGGGGG7C?FC5@9E++<6CFGG8>*;8E>EDCEEEGG=>5:FGGGCF?7+*:EGGGGF
@M01751:259:000000000-C669V:1:1102:6073:7905 1:N:0:AGAGTC
ACGTGGTAACGTCATCCCCACCTTCCTCCGGTTTGTCACCGGCAGTCTCCTTAGAGTGCCCACCATAACGTGCTGGTAACTAAGGACAAGGGTTGCGCTCGTTACGGGACTTAACCCAACATCTCACGACACGAGCTGACGACAGCCATGCAGCACCTGTGTCAGAGTTCCCGAAGGCACCAATCCATCTCTGGAAAGTTCTCTGCATGTCAAGGCCTGGTAAGGTTCTTCGCGTTGCTTCGAATTAAACCACATGCTCCACCGCTTGTGCGGGCCCCCGTCAATTCATTTGAGTTTTAAC
+
CCCCCGGGGGGGGGGGGGGGGGGGGGGGGGGGGGGGGGGGGGGGGGGGGGGGGGGGGGGGGGGGGGGGGGGGGGGGGGGGGGGGGGGGGGGGGGGGEGGGGGGGGGGGGGGGGGGGGGGGGGG<FGGGGGGGGGGGGGGGGGGGCFGGGGGGGGGGGGGGFGFAGGCFGGGGGGGGGGGGGG@FGGGGGGGGGFGDGGGGGGGGGGGGGGGGGGGGGGGGGGGGGGGGGGFGGGGGDGGGGGGFFGGGGGGFGGGGGFCFFGFGGGGGGDGD5CGDGGGGGG*ACEGGGGGGFGCFGGGG?
@M01751:259:000000000-C669V:1:1102:12203:7914 1:N:0:AGAGTC
GCTGTGGAAACCGGATTAGATACCCTGGTAGTCCACGCCGTAAACGATGGATACTAGTTGTTTGGCCGTAAGGTTGAGTGACTAAGCGACAGTGATAAGTATCCCACCTGGGGAGTACGAAAGCAAGTTTGAAACTCAAAGGAATTGACGGGGGCCCGCACAAGCGGTGGAGCATGTGGTTTAATTCGATGATACGCGAGGAACCTTACCAGGGCTTAAATGTAGTTTGACCGCTTTGGAAACAGAGCTTTCGCACGACAGATTACAAGGTGCTGCATGGTTGTCGTCAGCTCGTGCCGTG
+
CCCCCCFFDGE8@C@@CGGGGGGF?FEGG9E@ECF@@FCCEGGGAFC@FCFCEFECE,@FCDFCFGFG@:,CFFF8FGGFF<CFEFFCE+CFE,EFGDDEEF5CCCF@FGFDD:F@GFGGG+=BFFG5@FF5,<,EFGGCA<<ECB=?,B+3>+F@CEEGGGFFCEG*3>1>::F9FFEB7FGCC;3FB;FCEC;*CFCCF:F7BCC<7,,FFGFCCF@,,?C@:FCCE7+A>58EGGFFFFGGGGCCCE?FEE5*8;8*:*<9CF?+<E++0<@<C<9=FGGGC8E*8*<?68C**1:C:
@M01751:259:000000000-C669V:1:1102:7566:7915 1:N:0:AGAGTC
ACGTGGTAACGTCATCCCCACCTTCCTCCGGTTTGTCACCGGCGGTCTCCTTAGAGTTCCCACCATTACGTGCTGGCAACTAAGGACAAGGGTTGCGCTCGTTGCGGGACTTAACCCAACATCTCACGACACGAGCTGACGACAGCCATGCAGCACCTGTGTTCGAGTTCCCGAAGGCACCAATCCATCTCTGGAAAGTTCTCGACATGTCAAGGCCAGGTAAGGTTCTTCGCGTTGCATCGAATTAAACCACATACTCCACCGCTTGTGCGGGCCCCCGTCAATTCCTTTGAGTTTCAGT
+
CCCCCGGGGGGGGGGGGGGGGGGGGGGGGGGGGGGGGGGGGGGGGGGGGGGGGGGGGGGGGGGGGGGGGGGGGGGGGGGGGGGGGGGGFGGGGGGGGGGGGGGGGGGGGGGGGGGGGGGGGGGFGGGGGGGGGGGGEGGGGGGGGGGGGEFGCFFGGGFGGGGGGGGGGGGGECFCEGGGGGGGGGCGG:FGGC,<:AGGGGGGGGGGGFGGGGGFGGGGFGFGGFGGGGGGGGGGDGGGGGGGGGGGGGGGGFGGGGGFCGGGGGG5FGGGGGGCCGGGEECEGGGECGGDECEFGFG7A
@M01751:259:000000000-C669V:1:1102:11094:8038 1:N:0:AGAGTC
ACGTGGTAACGTCATCCCCACCTTCCTCCGTGTTGACCACGGCAGTATCCCATGAGTTCCCACCATTACGTGCTGGCAACATAGGACGAGGGTTGCGCTCGTTGCCGGACTTAACCGAACATCTCACGACACGAGCTGACGACAACCATGCACCACCTGTATAGAAGTGTCCAAAGAGTGAATCATTTCTGACCCGTTCTTCTATATGTCAAGCCTTGGTAAGGTTCTTCGCGTTGCATCGAATTAATCCGCATGCTCCGCCGCTTGTGCGGGCCCCCGTCAATTCCTTTGAGTTTTAATT
+
CCCCCGGGFGCGGDGGGFFEGGG<CFDFGGGGGGEFGFFGEGDGGGFGFGGGGGGGFEFGDFGGFGFCFDEFGGGGFFEDGGG9CAFCFC>@FFGGGGG7>CG?7EF:@FFGDFGGCEGFECC9EFFEGGGGGGCEGFAB3+CFG<>FFGEFFG<B@FBFBFGGGGGAFFFFFGGGGG<;CFEC9DFGGGGCE:FE*FFCGCCCEFFEC,,@FFGFGGFGGGDGGGGGGC7:FBE7C9C@FCCFGCFGF?EDEGGGFGFE88**//8A8<EGEEGEEEEGGGCC+0<+++++;3<FG76C+
@M01751:259:000000000-C669V:1:1102:15242:8105 1:N:0:AGAGTC
ACGTGGTAACGTCATCCCCACCTTCCTCCGAGTTGACCCCGGCAGTCTCCTATGAGTTCCCACCATGACGTGCTGGCAACATAGAACGAGGGTTGCGCTCGTTGCGGGACTTAACCCAACATCTCACGACACGAGCTGACGACAACCATGCACCACCTGTGTACCGACCTTGCGGGGCGACCATCTCTGGCCGTTTCCGGTACATGTCAAGCCTTGGTAAGGTTCTTCGCGTTGCATCGAATTAATCCGCATGCTCCGCCGCTTGTGCGGGCCCCCGTCAATTCCTTTGAGTTTTAGCCTT
+
CCCCCGGGGGCFFGGGGGGGGGGGGGGGGGGGGGGGGGGGGGGGGGGGGGGGGGGGGGGGGGGGGGGGGGGGGGGGGGGGGGGGGGGGGGGGGGGGGGGGGGGDGGGGGGGGGGGGGGGGGGGCGGGGGGGGGFGGGGGGGGGGGGGGGGGGGGGGGGGGGGGGGGGGGGGGGGEGGGGGGGGGGFGFFFGGGGGGGGGGGGGGGGGGGGGGGGGGFGGGGGGGGGGCCGEGGEGCFGGG?FGGFGGGGGGGGGGGGGGGGC?EGFFGGGGGGGG?5CGGGGGGGGGGCC*<EGGCF7CCC
@M01751:259:000000000-C669V:1:1102:9165:8166 1:N:0:AGAGTC
GCTGTGGAAACAGGATTAGATACCCTGGTAGTCCACGCCGTAAACGATGATAACTAGCTGTCCGGGCACTTGGTGCTTGGGTGGCGCAGCTAACGCATTAAGTTATCCGCCTGGGGAGTACGGCCGCAAGGTTAAAACTCAAAGGAATTGACGGGGGCCTGCACAAGCGGTGGAGCATGTGGTTTAATTCGAAGCAACGCGCAGAACCTTACCAGCGTTTGACATGTCCGGACGATTTCCAGAGATGGGTCTCTTCCCTTCGGGGACTGGAACACAGGTGCTGCATGGCTGTCGTCAGCTC
+
CCCCCGGGGGGGGGGGGGGGGGGGGGGGGGGGGGGGGGGGGGGGGGFGGGGGGGGGGGGGGGGGGGGGGGGGGGGGGGGGGGGGGGGGGGGGAGGGGGGGGGGGGGGGGGGGGGGGEGGGGDEFGGGGGGGGGGGGGGGGFGGGGDFGGDFGGGGGGGGGGGGGGGGGGGGGGGGFGGGGGGGGGGGGGGGGFDGFFGGGGGGGGGGGGGGGFGGFGGGGGGFDFFG?@EDCEGGGGGGGGGG58CCGCFG6CGGGGCFGGGGDGGGGGGFGGGGFFGG6CCFGGGGGFGGCFCEGGGGC<
@M01751:259:000000000-C669V:1:1102:15281:8177 1:N:0:AGAGTC
GCTGTGGAAACAGGATTAGATACCCTGGTAGTCCACGCCGTAAACGATGTCAACTAGCCGTTGGAATCCTTGAGATTTTAGTGGCGCAGCTAACGCATTAAGTTGACCGCCTGGGGAGTACGGCCGCAAGGTTAAAACTCAAATGAATTGACGGGGGCCCGCACAAGCGGTGGAGCATGTGGTTTAATTCGAAGCAACGCGAAGAACCTTACCAGGCCTTGACATGCAGAGAACTTTCCAGAGATGGATTGGTGCCTTCGGGAACTCTGACACAGGTGCTGCATGGCTGTCGTCAGCTCGT
+
CCCCCGGGGGGGGGGGGGGGGGGGGGGGGGGGGGGGGGGGGGGGGGGGGGGGGGGGGGGGGGGGGGGFGGGGGGGGGGGGGGGGGGGGGGGGFFGGGGGGGGGGGGGGGGGGGGGGGGGGGGGGGGGGGGGGGGGGGGGGGGGGGGGGGGGGGGGGGGGGGGGGGGGGGGGEGFFGFGGGGGGGGGGGGGGGGGGGGGGGGGGGGGGGGGFGFGGGGGGFGGGGGGECGGGGGGGGGGGDCCFGGGGGGGGGGGGGGGGGGGGDFGGCCFC?FCFGGGGFGGCFCFGGGGFFGGECF7AG:
@M01751:259:000000000-C669V:1:1102:22169:8192 1:N:0:AGAGTC
GCTGTGGAAACAGGATTAGATACCCTGGTAGTCCACGCCGTAAACGATGTCGACTTGGAGGCTGTGAGCATGACTCGTGGCTTCCGGAGCTAACGCGTTAAGTCGACCGCCTGGGGAGTACGGCCGCAAGGTTAAAACTCAAATGAATTGACGGGGGCCCGCACAAGCGGTGGAGCATGTGGTTTAATTCGATGCAACGCGAAGAACCTTACCTACTCTTGACATCCAGAGAATTTAGCAGAGATGCTTTAGTGCCTTCGGGAACTCTGAGACAGGTGCTGCCTGGCTGTCGTCAGCTCGT
+
CCCCCFDGGGGACFGGGGGGGGGGGGGGGCFFFFFGEGFGGGCFGGGGGGFFCFGGGGGDCGGGGGGAFFFGFFFGGGGGCEEFFEGGGGFGGC@FGGGGFG?,BCGGDEGGGGGGGDGGFCE>ECGGGGF>F=CDD<DFFA<BDCG93FFCCEGGGDC>7F:FBCEDEGGD@FGGF:<CCF:FFFCGGGGGFF@CC,=CGEEEEFFGFFCE<?<C680<+9:EFG*<9EC@?FFGFGGGC8*;<FF9EGF79@E9CC3;C5C5CG?@+:EC6ECFGGFFGD*<FFCGC8<*/*2EFGFG:
@M01751:259:000000000-C669V:1:1102:21578:8379 1:N:0:AGAGTC
GCTGTGGAAACCGGATTAGATACCCTGGTAGTCCACGCCGTAAACGATGTCAACTAGCCGTTGGAATCCTTGAGATTTTAGTGGCGCAGCTAACGCATTAAGTTGACCGCCTGGGGAGTACGGCCGCAAGGTTAAAACTCAAATGAATTGACGGGGGCCCGCACAAGCGGTGGAGCATGTGGTTTAATTCGAAGCAACGCGAAGAACCTTACCAGGCCTTGACATGCAGAGAACTTTCCAGAGATGGATTGGTGCCTTCGGGAACTCTGACACAGGTGCTGCATGGCTGTCGTCAGCTCGT
+
CCCCCGGGGGGGGGGGGGGGGGGGGGGGGGGGGGGGGGGGGGGGGGGGGGGGGGGGGGGGGGGGGGGGGGGGGGGGGGGGGGGGGGGGGGGGGGGGGGGGGGGGGGGGGGGGGGGGGGGGGGGGGGGGGGGGGGGGGGGGGGGGGGGGGFFFFGGGGGGGGGGGDGFGGGGGGCGGCFGGGFFGGGGGGGGGGGGG?FGDGGGGGGGGGGGGFFFDGGGGGGGGGFGGGGGGGGGGGGCFFFGGGGGDFGGGGGGFGGGFEGGEGGGGGFGGGEGGGGGGGG?FFFGGGGGGGGFEGFGGC
@M01751:259:000000000-C669V:1:1102:18310:8480 1:N:0:AGAGTC
ACGTGGTAACGTCATCCCCACCTTCCTCACAGTTTACACTGGCAGTCTTGCTAGAGTTCCCGACATTACTCGCTGGCAACTAACAACAGGGGTTGCGCTCGTTATAGGACTTAACCTGACACCTCACGGCACGAGCTGACGACAACCATGCAGCACCTTGTAATCTGTCTTGCGAAAGCTCTGTTTCCACAGCGGTCAAACTACATTTAAGCCCTGGTAAGGTTCCTCGCGTATCATCGAATTAAACCACATGCTCCACCGCTTGTGCGGGCCCCCGCCCATTCCTTTGAGTTTCAAACTT
+
CCCCC7FGGGGGGGGGFGGGGGFCFGGDG9<FFFGGEGGGFFGGEGGCFGFGGGF@FFFGFGGGCCAFGDF@CFG@FFGGGGGCFGEG8FEGFFGGGGDGCFG=FFD9,?FGGGGGGGGGGAE,BBFG7FCEFC++8BEFFGGGEGEGGGCFFFDF?CBEGDFFCADC,FC=FG><BCFFCGEGGF,@F,@CFEG>FE:;FFGFGFFGGFFFF:<::<C;F,CFF<<9FFEF7FFFG:C:CBBFGGGGGFFEG?+<CCEGGGGDC;8CC*81*:8CE***/2+<CFFG+28<9+<290+:C
@M01751:259:000000000-C669V:1:1102:7847:8499 1:N:0:AGAGTC
GCTGTGGAAACAGGATTAGATACCCTGGTAGTCCACGCCGTAAACGATGTCAACTAGCCGTTGGGAGTCTTGAACTCTTAGTGGCGCAGCTAACGCATTAAGTTGACCGCCTGGGGAGTACGGCCGCAAGGTTAAAACTCAAATGAATTGACGGGGGCCCGCACAAGCGGTGGAGCATGTGGTTTAATTCGAAGCAACGCGAAGAACCTTACCAGGCCTTGACATCCAATGAACTTTCCAGAGATGGATTGGTGCCTTCGGGAACATTGAGACAGGTGCTGCATGGCTGTCGTCAGCTCGT
+
CCCCCGGGGGGGGGGGGGGGGGGGGGGGGGGGGGGGGGGGGGGGGGGGGGGGGGGGGGGGGGGGGFGGGGGGAFGGGGGGGGGGGGGGGGGGCGGGGGGGGGGGGGGGGGGGGGGGGGGGGGGGGGGGEGGGGGGFFGGGGGGGGGGGGGGGGDGGGGGGGGGGDGGGGGGGGGFGGGGGGGFCCFGGGGGFGGGGFGGGGGGGGGGGGGGGGGGGEEGGGFGFGGFFGGGGGGGGGGFFGGGGGGG*:ECC9CFCFFFCGE5?FGGGGFGGGGGGGGGGGGGGGGGGGGFFGFGGGGGG:
@M01751:259:000000000-C669V:1:1102:18370:8597 1:N:0:AGAGTC
ACGTGGTAACGTCATCCCCACCTTCCTCCGGTTTGTCACCGGCAGTCTCCTTAGAGTGCCCACCATAACGTGCTGGTAACTAAGGACAAGGGTTGCGCTCGTTACGGGACTTAACCCAACATCTCACGACACGAGCTGACGACAGCCATGCAGCACCTGTGTCAGAGTTCCCGAAGGCACCGATCCATCTCTGGAAAGTTCTCTGCATGTCAAGGCCTGGTAAGGTTCTTCGCGTTGCTTCGAATTAAACCACATGCTCCACCGCTTGTGCGGGCCCCCGTCAATTCATTTGAGTTTTAAC
+
CCCCCGGGGGGGGGGGGGGGGGGGGGGGGGGGGGGGGGGGGGGGGGGGGGGGGGGGGGGGGGGGGGGGGGFGGGGFGGGGGGGGGGGGGGGGGGGGGGGGGGGGGGGGGGGGGGGGGGGGGGGGGGGGGGGGGGGGGGFD7FGGGGGGGGGGCFAFGGGGGGGGGGGGGGGGG7FEGGGGGGGGGGGGGGGEGGGFGGGFGGGGGGGG9<FFGFGGGGGGFGGGGFGGGFF@CCFG@F<EFEFCCFFGGGGGG5<CFGGGFGGEGEGFG8EECEGGGGGG*;C5CGF7CGFGCCGGGGG60
@M01751:259:000000000-C669V:1:1102:28173:8657 1:N:0:AGAGTC
GCTGTGGAAACCGGATTAGATACCCTGGTAGTCCACGCCGTAAACGGTGGGCGCTAGATGTGGGGAACATTCCACGGTTTCCGTGTCGCAGCTAACGCATTAAGCGCCCCGCCTGGGGAGTACGGCCGCAAGGCTAAAACTCAAAGGAATTGACGGGGGCCCGCACAAGCGGCGGAGCATGCGGATTAATTCGATGCAACGCGAAGAACCTTACCAAGGCTTGACATACACGAGAACGGGCCAGAGATGGTTTTTCCCTTGTGGTCTGTATACAGGTGGTGCATGGTTGTCGTCAGCTCGT
+
CCCCCGGGGGGGEGGEDFGGGGGGGGGGGGGGGGGGGGGGGGGFFGGGF7FGC@FGDGGFFGCEEG,@E,F@EFFGCD@:FGGF78C==7FFGGGGGGGG7AE,:@EF:FCGGGGFGGGGGFFGEDGGGDEC73>FDCCG@9D8DA:FGGGGFGG7BFDGDF77BFGGGGGGGGGGGGFGGGG58?;FDCCCGGFG>GCFEGEGGGGGGGGCCGGGGFGC:8EFG?FGFGGEG?5EG>?CEC>EFGC+++03*;8@F+A:F+:CCC9FGG?FFC:8+<CC5?@FGGC7*AFEGGF8C:CE5
@M01751:259:000000000-C669V:1:1102:21008:8738 1:N:0:AGAGTC
GCTGTGGAAACAGGATTAGATACCCTGGTAGTCCACGCCGTAAACGATGTCGACCTGGAGGTTGTTCCCTTGAGGAGTGGCTTCCGGAGCTAACGCGTTAAGTCGACCGCCTGGGGAGTACGGCCGCAAGGTTAAAACTCAAATGAATTGACGGGGGCCCGCACAAGCGGTGGAGCATGTGGTTTAATTCGATGCAACGCGAAGAACCTTACCTACTCTTGACATCCACGGAATTCGGCAGAGATGCCTTAGTGCCTTCGGGAACCGTGAGACAGGTGCTGCATGGCTGTCGTCAGCTCGG
+
CCCCCGGGGGGGGGGGGGFGGGGGGGGGGGGGCGGGGGGGGGGGGGGGGGGGGGGCEGGGGGGGGFGGGGGGG?FFGGGGGGGFC:EEGGGG9EGGGGGGGGGGGGGGGGECGGGGGGGGGGDGGGGGGGGGFGGGGGFGGGGGGGGF9FGGGGGGGGGGGGGGGGFFGGDGGGGGGGGGDF<FGFGGFFEF9,:B:B<CEGGGGFGFFFCFCFF?9@CGC7FEFFEFFEC>5;F7AEEGGCGGGGCGGG??C++<EG@CGCGCGG8**8EECCE8<+89ECCFGDFF5CFFC8CC6021*
@M01751:259:000000000-C669V:1:1102:12143:8774 1:N:0:AGAGTC
GCTGTGGAAACAGGATTAGATACCCTGGTAGTCCACGCCGTAAACGATGTCGACTTGGAGGCTGTTTCCTTGAGAAGTGGCTTCCGGAGCTAACGCGTTAAGTCGACCGCCTGGGGAGTACGGCCGCAAGGTTAAAACTCAAATGAATTGACGGGGGCCCGCACAAGCGGTGGAGCATGTGGTTTAATTCGATGCAACGCGAAGAACCTTACCTGGCCTTGACATCCAGAGAACTTAGCAGAGATGCTTTGGTGCCTTCGGGAACTCTGAGACAGGTGCTGCCTGGCTGTCGTCAGCTCGG
+
CCCCCGGFCGGGGGGGGGGGGGGGGGGGGGGGGGEECFGGGGGGGGGGGGGGGGCCGFGGGGGGFGGGGGGGGGGGGGGGGFFFGGGGGGFCFGGGGGGEGGFGGGGGGGGGGGGGGGGGGGC@FGGGGGGDGGGGGFFGFFCFDFGGGGFGGGDEGGGG7ECGGGGFFGFG7FFGGGGGGGGGGGGGEGFGCEGGGGGFGGGDGGGGGGGGGGGGGGFFFG?@E?8+C7CCECCFEF+@FGGGFGF9<CFGFGGGFGGGGGCEGGGG?7C?FFFGG6@FCC*<FFGGGGGGGGD5EF7C*
@M01751:259:000000000-C669V:1:1102:15142:8909 1:N:0:AGAGTC
ACGTGGTAACGTCATCCCCACCTTCCTCCGGTTTATCACCGGCAGTCTCCTTTGAGTTCCCGACCGAATCGCTGGCAACAAAGGATAAGGGTTGCGCTCGTTGCGGGACTTAACCCAACATTTCACAACACGAGCTGACGACAGCCATGCAGCACCTGTCTCACGGTTCCCGAAGGCACTAAGGCATCTCTGCCGAATTCCGTGGATGTCAAGAGTAGGTAAGGTTCTTCGCGTTGCATCGAATTAAACCACATGCTCCACCGCTTGTGCGGGCCCCCGTCCATTCATTTGAGTTTTAACC
+
CCCCCGGGGGGGGGGGGGGGGGGGGGGGFGGGGGGGGGGGGGGGGGGGGGGGGGGFFGGFGGGGGG@@CFEGGEGGGGFGFGGGGGGGGGGGGGGGGGGGGGGGGGG@FGGGGAEFGGGGGGGGGGGGGGGGGGGGGGGGGGDFGGGGGGGFGFGGGGGGGGGGGEGGGGGGG>EEGGGGGGGGGFGGGGGGGGGGGGGGGGGGGGGCFF:F::FGGGGGGGGGFGGGGGFGEGGECCFFE8AFGCF9<EFGGGGGGFGCGGGGGEGGGGGDC?EEGGGGG**<FGFCFFCGCCFFC9?CF
@M01751:259:000000000-C669V:1:1102:21067:8919 1:N:0:AGAGTC
ACGTGGTAACGTCATCCCCACCTTCCTCCGGTTTGTCACCGGCAGTCTCATTAGAGTGCTCAACTAAATGTAGCAACTAATGACAAGGGTTGCGCTCGTTGCGGGACTTAACCCAACATCTCACGACACGAGCTGACGACAGCCATGCAGCACCTGTGTTACGGCTCTCTTTCGAGCACAACCAAATCTCTTCGGTCTTCCGTACATGTCAAGGGTAGGTAAGGTTTTTCGCGTTGCATCGAATTAATCCACATCACCCACCGCTTGTGCGGGTCCCCGTCAATTCCTTTGAGTTTTAATC
+
CCCCCGGGGGGGGGGGFGGEFGGGGGGGGGGGGGGGGGGGEDGGDFGGGFGGGGGGGGGGGFGGGGFFGGG9FFGGFFGAFGGGGGGGGGGGGGGGGGGGGGGGGGGGGGGGGGGGDFFFFGDEFGEGGGGGGGFGGGGGGGGGEGGGGGGGGG@F>FFFGGDEGGE<EGGGG7*,3FGGGDEGGA:C;CFGECEEEFGFGDCC<:@,@:AFCCGFGGFFCFCFCCGGGGGGFFGCE60:CCCEFC+9<73:C@6C+288CC8EGC8C6+?CGC:CG=?E=8A99CEFCF+:5C???9EG7
@M01751:259:000000000-C669V:1:1102:10431:9020 1:N:0:AGAGTC
ACGTGGTAACGTCATCCCCACCTTCCTCCAGTTTATCACTGGCAGTCTCCTTTGTGTTCCCGGCCGGACCGCTGGCAACAAAGGATAAGGGTTGCGCTCGTTGCGGGACTTAACCCAACATTTCACAACACGAGCTGACGACAGCCATGCAGCACCTGTCTCACAGTTCCCGAAGGCACCAATCCATCTCTGGAAAGTTCTGTGGATGTCAAGACCAGGTAAGGTTCTTCGCGTTGCATCGAATTAAACCACATGCTCCACCGCTTGTGCGGGCCCCCGTCAATTCATTTGAGTTTTAACC
+
CCCCCGGGGGGGGGGGGGGGGGGGGGGGGGGGGGGGGGGGGGGGGGGGGGGGGGGGGGGGGGGGGGGGGGGGGGGGGGGGGGGGGGGGGGGGGGGGGGGGGGGGGGGCFGGGGGGGGGGGGGGGGGGGGGGGGGGGGGGGGGGGGGGGGGGGGGGGGGGGFGGGGGGGGGGGGGGGGGGGGGGGFGGGGGGGGGGGGGGGGGGFGGGGGGGGGGGGGGGGGGG?FGGGGGGGGGGCGGGGGGGGFGGGGGGGGG?FCFGGGGGGGGGGCFEEGGGGGGGGGCGGGGGGGGG@GGGGGGFFC
@M01751:259:000000000-C669V:1:1102:24117:9079 1:N:0:AGAGTC
GCTGTGGAAACAGGATTAGATACCCTGGTAGTCCACGCCCTAAACGATGATAACTCGATGTTAGCGATATACAGTTAGCGTCTTAGCGAAAGCGTTAAGTTATCCACCTGGGGAGTACGCCCGCAAGGGTGAAACTCAAAGGAATTGACGGGGGCCCGCACAAGCGGAGGAGCATGTGGTTTAATTCGATGATACGCGAGGAACCTTACCCGGGCTTGAAAGTTACTGAATAAGCCAGAGATGGCTTAGTCCTTCGGGACAGGAAACTAGGTGCTGCATGGCTGTCGTTAGCTCGTGCCGG
+
CCCCCGGGGGGGGF@EFEFDFGGGGGGGGGGGGGGGGGGGGGFGGGGGGGGGGGGGGGGGGGG9FGEFGD<CFGGEGFGGGGGGGGGEEGECGGGGGGGEGGGGGGGGGGGCFCCFDFGDGGDEEGGGDGGDFGGGBCAEGGGCFGGGGGGGDGGGFGGGGGGGCEGGGGFCCCBFFGGGFFFGCFFGFGGGGGGGDG7CFCFGCGGFCF<CGGGEGGGGGGDG:CGGFCFFGFGGFGDGGD+:8FFGGFFFGGGF8>8>CGC**<CFFCGGCFGGGGGGG5;C@F@;2*2AFEGGGGGG*
@M01751:259:000000000-C669V:1:1102:17579:9082 1:N:0:AGAGTC
GCTGTGGAAACAGGATTAGATACCCTGGTAGTCCACGCCCTAAACGATGCGAACTGGATGTTGGGTGCAATTTGGCACGCAGTATCGAAGCTAACGCGTTAAGTTCGCCGCCTGGGGAGTACGGTCGCAAGACTGAAACTCAAAGGAATTGACGGGGGCCCGCACAAGCGGTGGAGCATGTGGTTTAATTCGATGCAACGCGAAGAACCTTACCTACTCTTGACATCCAGAGAATTTAGCAGAGATGCTTTAGTGCCTTCGGGAACTCTGAGACAGGTGCTGCATGGCTGTCGTCAGCTCG
+
CCCCCGGGGGGGGGGGGGGGGGGGGGGGGGGGGGGGGGGGGGGGGGGGGGGGGGGGGGGGGGGGGGGGGGGGGGGGGGGGGGGGGGGFGGGGEFFGGGGGGGGGGGGGGGGGGGGGGGGGGGGGGGGGGGGGGGGGGGGGGGGGGGGGGGGGGGGGGGGGGGGGGGGGGGGGDGGGGGGGGGGGGGGGGGGGGGGGGGGGGGEGGGGGGGGGGGGGGGGGGGGGGGGGGGGGGGGGGGGGGGGGGGGGGGGGGGGGGGGGGGGDGGGGGGGGGGGGGGGGGGGGGGGGGCGGGGGGGGGGE
@M01751:259:000000000-C669V:1:1102:20134:9133 1:N:0:AGAGTC
ACGTGGTAACGTCATCCCCACCTTCCTCACAGTTTACACTGGCAGTCTTGCTAGAGTTCCCGACATTACTCGCTGGCAACTAACAACAGGGGTTGCGCTCGTTATAGGACTTAACCTGACACCTCACGGCACGAGCTGACGACAACCATGCAGCACCTTGTAATCTGTCTTGCGAAAGCTCTGTTTCCAAAGCGGTCAAACTACATTTAAGCCCTGGTAAGGTTCCTCGCGTATCATCGAATTAAACCACATGCTCCACCGCTTGTGCGGGCCCCCGTCAATTCCTTTGAGTTTCAAACTT
+
CCCCCGGGGGGGGDFEGFGGGGGGGGGGGGGGGGGGGGFGEFGGGGFGGGGGGGGGG9FGF@FGGGCFFDGDGGFGGGGGGCFGGGGFG@FEFGGGGGGGE@DGFGGFCFGGGGGGGGGGCCFDGFGGE@CFGDFGDFDEC7CCCGDGGGGFDFFGGFG9FFFGFGGBFG9AF7:CEGECGFFGCFFGGGGFCFGGG*DFGGGGGGGGG9FDFFFGCFGFFDGG,C@;CF7FFGFCFGFFGGGFFGGGGGFGGC@FDFGGDEGDEG@GEGDGDGEGD**;5C?F9FGGF?8FA7CCFF?+<
@M01751:259:000000000-C669V:1:1102:22734:9135 1:N:0:AGAGTC
GCTGTGGAAACCGGATTAGATACCCTGGTAGTACACGCCGTAAACGATGTCGACTTGGAGGTTGTTCCCTTGAGGAGTGGCTTCCGGAGCTAACGCGTTAAGTCGACCGCCTGGGGAGTACGGCCGCAAGGTTAAAACTCAAATGAATTGACGGGGGCCCGCACAAGCGGTGGAGCATGTGGTTTAATTCGATGCAACGCGAAGAACCTTACCTACTCTTAACATCCAGAGAACTTTCCAGAGATGGATTGGTGCCTTAGGGAACTCTGAGACAGGTGCTGCATGGCTGTCGTCAGCTCGT
+
C9CCCFFGAF@FGD:CCFGFFF,6<FF,EA9E-CFD6@CF7,8D<C@FGGCF<EFD,6,CCFGCFE6CFFFCF@DFGGGG>8F<FFGG::FG9FE7C=:BEFGGDEGEEGGGGGG>7FGGGGGG7@FGGGGEFGG,BDFC<@EFGGFGG,DCCC:C>F7:FB@FGG7CC7FEGGGGGGFFF9FFCGFGGCCCFGGCGD**:EGCE60;FE98@FG8CCG?+<@<EGGGGGGGGGGGCC?99GGGGFC6<CCCFF7CGD+<6:68@EGGG?C:9*;8FF6<@F?FGFEGG8EGF**:CFCE*
@M01751:259:000000000-C669V:1:1102:14330:9194 1:N:0:AGAGTC
ACGTGGTAACGTCATCCCCACCTTCCTCCGGTTTGTCACCGGCAGTCTCCTTAGAGTGCCCACCATAATGTGCTGGTAACTAAGGACAAGGGTTGCGCTCGTTACGGGACTTAACCCAACATCTCACGACACGAGCTGACGACAGCCATGCAGCACCTGTGTCTGAGTTCCCGAAGGCACCAATCCATCTCTGGAAAGTTCTCAGCATGTCAAGGCCAGGTAAGGTTCTTCGCGTTGCTTCGAATTAAACCACATGCTCCACCGCTTGTGCGGGCCCCCGTCAATTCATTTGAGTTTTAAC
+
CCCCCGGGGGGGGGGGGGGGGGGGGGGGGGGGGGGGGGGGGGGGGGGGGGGGGGGGGGGGGGGGGGGGGGGGGGGGGGGGGGGGGGGGGGGGGGGGGGGGGGGGGGGGGGGGGGGGGGGGGGGGGGGGGGGGGGGGGGGGGGGGGGGGGGGGGGGGGGFFFGGGGGGGGGGGGGGGGGGGGGGGGGGGGGGGGGGDGGGGGGGGGGGGGGGGGGFFFGGFGGGGGFFGGGFGGEGGGGGGGGFFGGGGGGGGGGGGGGGFGGGEGEGFGFGGEDEGGGGGGGGDCGGGGGGCCC9CCFDG+
@M01751:259:000000000-C669V:1:1102:10728:9240 1:N:0:AGAGTC
ACGTGGTAACGTCATCCCCACCTTCCTCCAGCTTATCACTGGCAGTCCCTTTAGAGTGCCCAACTAAATGATGGCAACTAAAGGCGAGGGTTGCGCTCGTTGCGGGACTTAACCCAACATCTCACGACACGAGCTGACGACAGCCATGCAGCACCTGTATCCGGTCCAGCCGAACTGAAAGACACATCTCTGTGTCCGCGACCGGTATGTCAAGGGCTGGTAAGGTTCTGCGCGTTGCTTCGAATTAAACCACATGCTCCACCGCTTGTGCGGGCCCCCGTCAATTCCTTTGAGTTTTAAT
+
CCCCCGGGGFGGGGGGGGGGGGGGGGGGGGFGGGGGFGGGGGGGGGGGGGGGGGGGGGGGGGGGGGGGGDFGGGGGGGGGGGGGGGGGGGGGGGGGGGGGGGEGGGCEGGGGGGGGGGFGGCFGGGGGGGGGEGGGGGGGGGGGGGGGGGGGGGGGGGGGAFFGGGGGGGGGGGGGGGGGGGFFGFGGGGGGGFGGGGGGGGGGGGGGCFGCFGFGGGGGGFGFGFGGGCGGGGGGGGGGGCFGFFEGGGCCFGGGD+<C+@FGGEGGFGGEDEDGCE5EE>8:7@<CFGGFGGGFGGC60
@M01751:259:000000000-C669V:1:1102:11785:9365 1:N:0:AGAGTC
ACGTGGTAACGTCATCCCCACCTTCCTCCGGTTTGTCACCGGCAGTCTCCTTAGAGTGCCCACCATAACGTGCTGGTAACTAAGGACAAGGGTTGCGCTCGTTACGGGACTTAACCCAACATCCCACGACACGAGCTGACGACAGCCATGCAGCACCTGTGTCAGAGTTCCCGAAGGCACCAATCCATCTCTGGAAAGTTCTCTGCATGTCAAGGCCTGGTAAGGTTCTTCGCGTTGCTTCGAATTAAACCACATGCTCCACCGCTTGTGCGGGCCCCCGTCAATTCCTTTGAGTTTCAGT
+
CCCC9@DFGG>FG7CC<FFGE7C,CFGGGGFEGEGGGFEGGGGEGGGGGGG9EFGGGCFFGGGGGCDFFDFFCEGFC@F9AC<FCFGGFFFGFGG=@@CEGGGGDED>FEGGGGGDFGGFF8,,BF@CFE+FGG:C+<BFFGGEFGGFE<8,,@>FG8,@CFGG9FFFCGFA<<FCGGGC:FF7<B:<;<BFCF@F:<<@,FCG9F@@FCCFFFF7CBCBBFGFFFF9FFF@<:<FG7:9C:120;C:::@CGCFFGGCCFG65?C*AC+3:*18?CE888?CE+<<CCC:9+/<7CFF+<
@M01751:259:000000000-C669V:1:1102:9882:9391 1:N:0:AGAGTC
ACGTGGTAACGTCATCCCCACCTTCCTCCGGCTTATCACCGGCGGTTCCTTTAGAGTCCCCAACTGAATGATGGTAACTAAAGGCGAGGGTTGCGCTCGTTGCGGGACTTAACCCAACATCTCACGACACGAGCTGACGACAGCCATGCAGCACCTGTGTGCAGGTCCCCGAAGGGAAGAAATCCATCTCTGGAAGTCGTCCTTCCATGTCAAACGCTGGTAAGGTTCTGCGCGTTGCTTCGAATTAAACCACATGCTCCACCGCTTGTGCAGGCCCCCGTCAATTCCTTTGAGTTTCAGT
+
CCCCCGGGGGGGGGGGGGGGGGGGGGGGGGGGGGGGGGGGGGGGGGGGGGGGGGGGGGGGGFGGGGGGGGGGGGGGGGGGGGGGGGGGGEGGGGGGGGGGFGGGGGGGGGGGGGGGGGGGG<FGGGGGGGGGGGGGGGGGGGGGGGGGGGGGGGGGGGGGGGGGGGGGGGGGGGGGFGGGGGGGGGGG@FGGGGGGGGGGFGGGGGGGFGGGGGGGGGGGGGGFGFGGGGGGGGGGGDGGG5EGGGGGGGGGGDFCGGGGGGGGGGDGFFGFF>GGGGGGGGGGGGGGGFGG+/<FGG97<
@M01751:259:000000000-C669V:1:1102:20114:9583 1:N:0:AGAGTC
ACGTGGTAACGTCATCCCCACCTTCCTCCGGTTTATCACCGGCAGTCTCCTTTGAGTTCCCGACCGAATCGCTGGCAACAAAGGATAAGGGTTGCGCTCGTTGCGGGACTTAACCCAACATTTCACAACACGAGCTGACGACAGCCATGCAGCACCTGTCTCACGGTTCCCGAAGGCACTAAGGCATCTCTGCCGAATTCCGTGGATGTCAAGAGTAGGTAAGGTTCTTCGCGTTGCATCGAATTAAACCACATGCTCCACCGCTTGTGCGGGCCCCCGTCAATTCATTTGAGTTTTAACC
+
CCCCCGGGGGGGGGGGCFFGGGGGGGGGFGGGGGGGGDGGGGGGGGFFGGGGGGGGGGGGGGGGGGFFFFEGGGGGGGGGGGGGGGGGGGGGGDGGGGGCGDEEGGD7FFGGGGFFGGGGGGAFFGFFGFFGGGGGGGG@CGGGGGGGGGGCGEFCDFGGGGGGF7F@FCGGGG:CCGFGFGFGGGGGGF;FFFCEFGGGG7C*=BFCF9:<CFEGGGGGFGGGGGGGGGGGGGG>G?FC;;@FGCEGGFGGCFCFGFF?FGGGEEFGGG58EG5EGEDEGGCC?F7<FGD@=FGCFDEEC
@M01751:259:000000000-C669V:1:1102:19964:9592 1:N:0:AGAGTC
ACGTGGTAACGTCATCCCCACCTTCCTCCGGTTTGTCACCGGCGGTCTCCTTAGAGTTCCCACCATTACGTGCTGGCAACTAAGGACAAGGGTTGCGCTCGTTGCGGGACTTAACCCAACATCTCACGACACGAGCTGACGACAGCCATGCAGCACCTGTGTTCGAGTTCCCGAAGGCACCAATCCATCTCTGGAAAGTTCTCTGCATGTCAAGGCCTGGTAAGGTTCTTCGCGTTGCATCGAATTAAACCACATACTCCACCGCTTGTGCGGGCCCCCGTCAATTCCTTTGAGTTTCAGT
+
CCCCCGGGGGGGGGGGGGGGGGGGGGGGGGGGGGGGGGGGGGGFCFEGGGGGGGCFGGGGGFFGGGGGGGGFGGFFEGFFFGGGGGGGGGGGGGGGDGFGGGGECEGGGEGGGCFGGGGCEGGABFFGGGGGGGCEGCGGGCF+:FF:FGGGFF:CG@C9,FEFD7FGCFGGGCG>CFCGGGG?CFGFG,<FFFFGGGGGFGDFFFFF?CE99AFGGFFFCF9?FGGGGGFCEGGG55<9C86CEG@EFCE@F58AG+:ECCFEGGGEF+<8CCGGGGGG/;E5CF9CFGGC<CGFGGGC9
@M01751:259:000000000-C669V:1:1102:23289:9637 1:N:0:AGAGTC
ACGTGGTAACGTCATCCCCACCTTCCTCCGGTTTGTCACCGGCAGTCTCCTTAGAGTGCCCACCATAACGTGCTGGTAACTAAGGACAAGGGTTGCGCTCGTTACGCGACTTAACCCAACATCTCACGACACGAGCTGACGACAGCCATGCAGCACCTGTGTCAGAGTTCCCGAAGGCACCCATCCATCTCTAGAAAGTTCTCTGCATGTCAAGGCCTGGTAAGGGTCTTCGCGTTGCTTTGAGTTAAACCACATGCTCCACCGCTTGTGCGGGCCCCCGTCCATTCATTTGAGTTTTAAC
+
C<CCC;-CC@;FG;FGCF@FCC<FFGGGFGGGD;CFDAFEFGGG@F8FAFFCGD,6C,CFGGGD8EFEGDC7CFA8:EFF,ECF8FDFFEC7=CFGGG7:>+CFGC+++8FFCEDEF>DF7,BEAF<ECCGDFE+3+3><FGGCB8FFGC>FFGGFG?8<,3@FGG:F9BFFGC:FFG:DGFGFGGG;F9=,,?7,3?FFFGGGC9AAFF93@,,=<,=:F9FC,+=<<F,4<C<CEEDC9++*2<7+@988C*<?:@GC6CFGGGGGG+<>8?C8CEC5**//+<FF7:C:+8<@FFFG+
@M01751:259:000000000-C669V:1:1102:23049:9641 1:N:0:AGAGTC
ACGTGGTAACGTCATCCCCACCTTCCTCGCGGCTTATCACCGGCAGTCTCCCTAGAGTGCCCAACTGAATGATGGCAACTAAGGACGTGGGTTGCGCTCGTTGCGGGACTTAACCCAACATCTCACGACACGAGCTGACGACAGCCATGCAGCACCTGTGTTCGAGTTCCCGAAGGCACCAATCCATCTCTGGAAAGTTCTCTGCATGTCAAGGCCTGGTAAGGTTCTTCGCGTTGCTTCGAATTAAACCACATGCTCCACCGCTTGTGCGGGCCCCCGTCAATTCATTTGAGTTTTAACC
+
CCCCCGGGGGGGGGGGGGGGGGGGGGGGGGGGGGGGGGGGGGGGGGGGEEFGGGGFFFFGGGGGGGGGGGGGFGGGGGGFGGGGGGGGGGGGGGGGGGGGGGGGGGGGGGGGCFGGGGGGGGFGFG@7>>CFGGGGF,D<FGGGGGGGGFGEDFGGGGDFGGGGGGGGGGGGCGEG7<FFFCGGFGGG?CAGCCCFGGG<F@CFGGGCG?FG,CFGFGGGGGGG7FFGC<5ACCE55CFGGGGGGGGCFGCFFGCGCFGFGGEEGGC>CEEDCCDG>=C;CC5CCFGGGG+<8CFDEGGFF
@M01751:259:000000000-C669V:1:1102:15804:9692 1:N:0:AGAGTC
GCTGTGGAAACAGGATTAGATACCCTGGTAGTCCACGCCGTAAACGATGATAACTAGCTGTCCGGGGACTTGGTCTTTGGGTGGCGCAGCTAACGCATTAAGTTATCCGCCTGGGGAGTACGGCCGCAAGGTTAAAACTCAAATGAATTGACGGGGGCCCGCACAAGCGGTGGAGCATGTGGTTTAATTCGATGCAACGCGAAGAACCTTACCTACTCTTGACATCCAGCGAACTTAGCAGAGATGCTTTGGTGCCTTCGGGAACGCTGAGACAGGTGCTGCATGGCTGTCGTCAGCTCGT
+
CCCCCGGGGGGGGGGGGGGGGGGGGGGGGGGGGGGF7FGGEGGGGGGGGFAFCFGGGFGGGGGGGGGCGGFEGGGGGGGGGGEGGGGGGGGGGGGGDGGGGFGGGGGGGGGGGGGGGDGGFEEGGGGGGGGGGGGGGGFGGFFGGGGGGGGGGGGGGGEGGGCEGGFFGGDGGFGGGGGGGCFGGGGGGGCEFGGGFFFFFGGDCFGFGGFGGFGDF@CE:EGCFG?CFFGGGGGGGGGFFGG>FGGGGGFFGGG:EDFCGGGGGEC5CC5+<CGGG?FFDF6C9CFF*:A8A5@EGC+A5
@M01751:259:000000000-C669V:1:1102:24427:9807 1:N:0:AGAGTC
GCTGTGGAAACAGGATTAGATACCCTGGTAGTCCACGCCGTAAACGATGTCGACTTGGAGGTTGTTCCCTTGAGGAGTGGCTTCCGGAGCTAACGCGTTAAGTCGACCGCCTGGGGAGTACGGCCGCAAGGTTAAAACTCAAATGAATTGACGGGGGCCCGCACAAGCGGTGGAGCATGTGGTTTAATTCGATGCAACGCGAAGAACCTTACCTACTCTTGACATCCAGAGAACTTTCCAGAGATGGATTGGTGCCTTCGGGAACTCTGAGACAGGTGCTGCATGGCTGTCGTCAGCTCGT
+
CCCCCGGGGGGGGGGGGGGGGGGGGGGGGGGGGGGGGGGGGGGGGGGGGGGGGGGGGGGGGGGGGGGGGGGGGGGGGGGGGGGGGGGGGGGGGGGGGGGGGGGGGGGGGGGDGFFGGGGGGGGGGEGEGGGGGGGGGGGGGGGGFGGGGGGFGGGGGGGGGGGGGGFGGGGGGCFGGGGGGGFGGGGGGBFGGGGGGGGGGCEEGGGGGG9FCFFGGGGGFGGFGGGGGGGGGGGGGGFFGGGGGGGGGGGGGGGCFGGGGGGGGGGGGGGGGGGGGFFFGFGGGFEGDFGF@8@ED?GE=
@M01751:259:000000000-C669V:1:1102:22542:9877 1:N:0:AGAGTC
GCTGTGGAAACCGGATTAGATACCCTGGTAGTCCACGCCGTAAACGATGATAACTAGCTGTCCGGGGACTTGGTCTTTGGGTGGCGCAGCTAACGCATTAAGTTATCCGCCTGGGGAGTACGGTCGCAAGATTAAAACTCAAAGGAATTGACGGGGGCCTGCACAAGCGGTGGAGCATGTGGTTTAATTCGAAGCAACGCGCAGAACCTTACCAGCGTTTGACATCCTCATCGCGATTTCCAGAGATGGATTTCTTCAGTTCGGCTGGATGAGTGACAGGTGCTGCATGGCTGTCGTCAGC
+
CCCCCGGGGGGGDGGGGGGGGGGGGGGGGGGGGGGGGGGGGGGGGGGGGGGGGGGGGGGGFGGGGGGGGGGGGGGGGGGGGGGGGGGGGGGGFGGGGGGGGGGGGGGGGGGGGGGGGGGGGGGGGGGGGGGGGGGGGGGGGGGGGGGGGGGGGGGGGGGGGGGGGGGGGGGGGGFGGGGGGGCGGGGGGGGGGGFGGGGGGGGGGGGGGGGGGGGGGGGGGGGGGGGGGGGGGGDGGGGCGGGGGGGGGGGGGGGGGGGFGFGGGGE8FFG??FGFCCGGF:EFGGGGGFG6EGGGGGGGE
@M01751:259:000000000-C669V:1:1102:26431:9908 1:N:0:AGAGTC
ACGTGGTAACGTCATCCCCACCTTCCTCCGGTTTATCACCGGCAGTCTCCTTTGAGTTCCCGGCATCACCCGCTGGCAACAAAGGATAAGGGTTGCGCTCGTTGCGGGACTTAACCCAACATCTCACGACACGAGCTGACGACAGCCATGCAGCACCTGTATCCGGTCCAGCCGAACTGAAAGACACATCTCTGTGTCCGCGACCGGTATGTCAAGGGCTGGTAAGGTTCTGCGCGTTGCTTCGAATTAAACCACATGCTCCACCGCTTGTGCGGGCCCCCGTCAATTCCTTTGAGTTTTA
+
CCCCCGGGGGGGGGGGGGGGGGGGGGGGGGGGGGGGGGGGGGGDGGGGGGGGGGFGGGGGGGGGGGGGGGGGGGGEGGGGGGGGGGFCFGGFGGDFEDGGGCFGGGGG7FGDGGGGGGGGGGFDGFDF=C@GGGGGGGG?:7><:DFGCBEGGG:@EECGGGGGGGGGC:FFCGE>FGFGCGGGGGG?8FECGGGFGGGEEE7CFGD>EFFEFFGGGGGCGGFGGCCFGGGGFCCE>C5E@FGGGGGG?:ACFGF56<CCG6:@@CGG8;C?:E5EG5?EEEE=8*2<<:C9?+<EFFFF:
@M01751:259:000000000-C669V:1:1102:24408:9963 1:N:0:AGAGTC
ACGTGGTAACGTCATCCCCACCTTCCTCCGGTTTATCACCGGCAGTCTCCTTTGAGTTCCCGACCGAATCGCTGGCAACAAAGGATAAGGGTTGCGCTCGTTGCGGGACTTAACCCAACATTTCACAACACGAGCTGACGACAGCCATGCAGCACCTGTCTCACGGTTCCCGAAGGCACTAAGGCATCTCTGCCGAATTCCGTGGATGTCAAGAGTAGGTAAGGTTCTTCGCGTTGCATCGAATTAAACCACATGCTCCACCGCTTGTGCGGGCCCCCGTCAATTCATTTGAGTTTTAACC
+
CCCCCGGGGGGGGGGFFGGGGGGGGGGGGGGGGGGGGGGGGGGGGGGGGGGGGFGGGGGFGEGGGGFEEFFGGGGGGGGFGDG?FGGGFEFGGGGGGGGGGCGGGGC7CFGGFGGGGGGFGGFGGFEGGGGGGGGGGGGEDFEGG@FGGFGGG,CCGGGGGGGGCFGGGGGGGGDGFDG?FFGCGDFGEGGGFGGG7<CFC@FFEDFGG9FD:CFF9FFFGGGFEFCFGGGGEEGGDG:<;ECGGFGGG*8CCFF?<FFGGGGGGGGGGG5>8CEG8CCEGEGGCFFFGGC?FFGFFGEF7
@M01751:259:000000000-C669V:1:1102:18991:10021 1:N:0:AGAGTC
GCTGTGGAAACCGGATTAGATACCCTGGTAGTCCACGCCGTAAACGATGGAAGCTAGCCGTCGGGGGGTTTACCTTTCGGTGGCGCAGCCAACGCATTAAGCTTCCCGCCTGGGGAGTACGGTCGCAAGATTAAAACTCAAAGGAATTGACGGGGGCCCGCACAAGCGGTGGAGCATGTGGTTTAATTCGAAGCAACGCGCAGAACCTTACCAGCCCTTGACATGCCACGACGTCCTCAGAGATGAGGTCATTCCTTCGGGACGTGGACACAGGTGCTGCATGGCTGTCGTCAGCTCGTGT
+
CCCCCGGGGGGGGGDEGGGGGGGGGGGGGGGGGGFGGGGGGGGGGGGGGGGGGGGGGGGGGGGGGGGGGGGGGGGGGGGGGGGGGGGGGGGGGGGGGGGFGGGGGGGGDGGGGGGGGGGGGGGCGGGGGGGGGGGGGGGFGGGGGGGGGGGGGGGGGGGGGGGGGGGGGEGGFGGGGGGEC@FGGFGGGGFGDGGGGGGGGGGGGGGFGGGGGGGGGGGFGGGGGGGGGGGGGGGGGGGGGGGGGDGGGGGGGGGGFCFDGEGGGGGGGGGGGGGFGGDEFGGFFGGGGGGGGGG9@:*::
@M01751:259:000000000-C669V:1:1102:26840:10052 1:N:0:AGAGTC
GCTGTGGAAACAGGATTAGATACCCTGGTAGTCCACGCCGTAAACGATGTCGACTTGGAGGTTGTTCCCTTGAGGAGTGGCTTCCGGAGCTAACGCGTTAAGTCGACCGCCTGGGGAGTACGGCCGCAAGGTTAAAACTCAAATGAATTGACGGGGGCCCGCACAAGCGGTGGAGCATGTGGTTTAATTCGATGCAACGCGAAGAACCTTACCTACTCTTGACATCCACGGAATTCGGCAGAGATGCCTTAGTGCCTTCGGGAACCGTGAGACAGGTGCTGCATGGCTGTCGTCAGCTCGT
+
@CCCCCFGGGGGGGGGGGGGDGEFGGFGGGDFFGFFGGDFEG7FGCCGCGFGGGGGFGCCEGGGGFFEFGGGAFGGEGGCGGGGGGDGG7FGFGGGGGGGGGGEGGFGGGCFGGEGGGGGGGGGGGEFFCCDGGGGGGGCF@GGAFGGGGGGGGDGDEGGCFGGCFGG7F:CFFFGFGGGGCFGGFGGGFGGG9CFED7E>EDGGGFGGGG:@GGGG6EG7EG?CE:CA8CEEGFGEFCEEGGGGGFEG7C7<@CGFC9C88EE>8>EGFEFFGG*<+C7C9@?C65;E8C8FGGG8+<C*
@M01751:259:000000000-C669V:1:1102:8013:10167 1:N:0:AGAGTC
GCTGTGGAAACAGGATTAGATACCCTGGTAGTCCACGCCGTAAACGATGTCGACTTGGAGGCTGTTCCCCTGAGGAGTGGCTTCCGGAGCTAACGCGTTAAGTCGACCGCCTGGGGAGTACGAACGCAAGTTTGAAACTCAAAGGAATTGACGGGGGCCCGCACAAGCGGTGGAGCATGTGGTTTAATTCGATGATACGCGAGGAACCTTACCAGGGCTTAAATGTAGTTTGACCGCTTTGGAAACAGAGCTTTCGCAAGACAGATTACAAGGTGCTGCATGGTTGTCGTCAGCTCGTGCC
+
CCCCCGGGGGGGGG@GGGGGGGGGGGGGGGGGGGGGGGGGGGGGGGGGGGGGFGGGGGGGGGGGGGGGGGGGFFGGGGGGGGGFFDGGGGGGGGGGGGGGGGGGGGGGGGGGGGGGGGGGGGGGGG>FGGGGGGCGGGGGGGGGGGGGGGGGGGGGGGGGDGGGGGGGGG7CGCFGFGGGFGEGGGGGGGG9FFGGGGGGGGGGGGGGGGGGGGGGGGGGGGGGGGGGGFGGGGCGGGGGGGFGCCFCFGGFGFGGDEEGFGGGGGF+2<+CFGFDF9CCFFGGGGGGGGGGGGDFE55E=
@M01751:259:000000000-C669V:1:1102:19222:10185 1:N:0:AGAGTC
GCTGTGGAAACCGGATTAGATACCCTGGTAGTCCACGCCGTAAACGATGTCGACTTGGAGGTTGTTCCCTTGAGGAGTGGCTTCCGGAGCTACCGCGTTAAGTCGACCGCCTGGGGAGTACGGCCGCAAGGTTAAAACTCAAATGAATTGACGGGGGCCCGCACAAGCGGTGGAGCATGTGGTTTAATTCGATGCAACGCGAAGAACCTTACCTACTCTTGACATCCAGCGAACTTAGCAGAGATGCTTTGGTGCCTTCGGGAACGCTGAGACAGGTGCTGCATGGCTGTCGTCAGCTCGT
+
CCCCCGGGGGGGGGGGGGGGGGGGGGGGGGGGGGGGGGGGGGGGGGGGGGGGGDGGGGG@FGGGGGGGGGGGGFGGEGGGGGFFGGDGGGGG<FFGGGGGGGGGGGGGGGGGGGGGGGGGGGGEGGGDGGGGGGGGGGGGGGGGGGGGGGGGGGGGGGGGGGGGGGGGGGDGEFGGGGGDCFFFGGGGGGGGGGGGGGGGGGGGGGGGGGGGGGGGGFFFFGGDGFGGF?EGGGGGFGGGFGGGGGG?GGG6CCFFGGGGGGGCGGGDECGGG?CFGGFGGGFFGFEGGGGFGGGDFGGG*
@M01751:259:000000000-C669V:1:1102:12279:10307 1:N:0:AGAGTC
GCTGTGGAAACCGGATTAGATACCCTGGTAGTCCACGCCGTAAACGATGTCGACTTGGAGGTTGTTCCCTTGAGGAGTGGCTTCCGGAGCTAACGCGTTAAGTCGACCGCCTGGGGAGTACGGCCGCAAGGTTAAAACTCAAATGAATTGACGGGGGCCCGCACAAGCGGTGGAGCATGTGGTTTAATTCGATGCAACGCGAAGAACCTTACCTACTCTTGACATCCACGGAATTCGGCAGAGATGCCTTAGTGCCTTCGGGAACCGTGAGACAGGTGCTGCATGGCTTTCGTCAGCTCGG
+
CCCCCGGGGGGGGGGGGGGGGGGGGGGGGGGGGGGGGGGGGGGGGGGGGGGGGGGGGGGGGGGGGGGGGGGGGGGGGGGGGGGGGGGGGGGGGGGGGGGGGGGGGGGGGGGGGGGGGGGGGGGGGGGGGGGDGGGGGGGGGGCFAFGGGFFAFGGGGGG><**=FC,3CF:CCBF>FCFEGFEGGGEGGGDD9<:FFEEG8EE5C:EEEFFG+<@F++<@+00<@G6<6C88>E<CGFGGGF>*C+@EFC@9C?FCF?9:C:EEGD>?;8*3::;8C<8:9C6+C@88*0+2/*1;6:0:*
@M01751:259:000000000-C669V:1:1102:12089:10368 1:N:0:AGAGTC
ACGTGGTAACGTCATCCCCACCTTCCTCCGGTTTATCACCGGCAGTCTCCTTTGAGTTCCCGACCGAATCGCTGGCAACAAAGAATAAGGGTTGCGCTCGTTGCGGGACTTAACCCAACATTTCACAACACGAGCTGACGACAGCCATGCAGCACCTGTCTCACGGTTCCCGAAGGCACTAAGGCATCTCTGCCGAATTCCGTGGATGTCAAGAGTAGGTAAGGTTCTTCGCGTTGCATCGAATTAAACCACATGCTCCACCGCTTGTGCGGGCCCCCGTCAATTCATTTGAGTTTTAACC
+
CCCCCGGGGGGGGGGGGGGGGGGGGGGGGGGGGGGGGGGFGGGGGGGGGGGGGGGGGFGGGGGGGGC@BFFGDFGGGGGGGGGGGGGGGGGGGGGGGGGGGGFGGGGGGGGGGGGGGGGGGGFGGGGGGGGGGGGGGGGGGGGGDGGGGGGFGGGGGFGGGGGGGEFGEGGGDGGEGGGGGGGGGGGGFGGFGCGGGGGGGGGFGGGGGGGGGGGGGGCFGGGGGGGGGGGGGGGGDGDGGDFGGGGGGGGGGG9F9@FFFGGGGDFE+@CEEGGGGGGEGCEGFGGGGGGGFGGGGFGDF
@M01751:259:000000000-C669V:1:1102:28129:10406 1:N:0:AGAGTC
ACGTGGTAACGTCATCCCCACCTTCCTCCGGTTTATCACCGGCAGTCTCCTTTGAGTTCCCGACCGAATCGCTGGCAACAAAGGATAAGGGTTGCGCTCGTTGCGGGACTTAACCCAACATTTCACAACACGAGCTGACGACAGCCATGCAGCACCTGTCTCACGGTTCCCGAAGGCACTAAGGAATCTCTGCCGAATTCCGTGGATGTCAAGAGTAGGTAAGGTTCTTCGCGTTGCATCGAATTAAACCACATGCTCCACCGCTTGTGCGGGCCCCCGTCAATTCATTTTATTTTTAACC
+
C<CBCGGG<FGGGGGEGGFFCEFGG8CFCCBFEDFEEFGFGGGGDGGGGGG99FGFGGGEGGGDGG@C@BEFAFCFGG7FGECEEEFF9<CFGC8FCGD>FFCCG>FCFGGFFEF,CF7FGD<8FFGGGGGEFEC=D9D+>:<BCFGE<3@9F8FFFGD@A,888C<FEFGEEGC*<:BEEFGF,<<FDGF9FFGGGGG,FGC:FCF@GCFFGCC<BCFF:FGCFGCG@:*1CGGE5C:78FGGGFFFGCDG28<8+:CCCCGGEG8C+3;/85?8:7C*8A=GFGFGD7+<++<@+AFG2
@M01751:259:000000000-C669V:1:1102:16431:10487 1:N:0:AGAGTC
ACGTGGTAACGTCATCCCCACCTTCCTCCGGTTTATCACCGGCAGTCTCCTTAGAGTGCCCACCATAACGTGCTGGTAACTAAGGATAAGGGTTGCGCTCGTTGCGGGACTTAACCCAACATTTCACAACACGAGCTGACGACAGCCATGCAGCACCTGTCTCACGGTTCCCGAAGGCACTAAGGCATCTCTGCCGAATTCCGTGGATGTCAAGAGTAGGTAAGGTTCTTCGCGTTGCATCGAATTAAACCACATGCTCCACCGCTTGTGCGGGCCCCCGTCAATTCATTTGAGTTTTAAC
+
CCCCCGGGGGGGGGGGGGGGGGGGGGGGGGGGGGGGGGGGGGGGGGGGGGGGGGGGGGGGGGGGGGGGGGGGGFGGGGGGGGGGGFGGFGGGGGGGGGGGGGGGGGGGGGGGGGGGGGGGGGGGGGGGFGGGGCEGGGGGGGGGDGGFGGGGFGAGGGGAADFFGGG<BEFGGGGGGG:FGGGGGGGGGGGGGGGCFGGGGGGGFGGGFFGGGGFGGGCGGGGGGGGGGGGGGGFGCEGGGGGGGGGGG?FFGGG?G9:EGGGCEGGFGFGGGEGGGGGG5CG5CFGGFGGFFGEFGGG6<
@M01751:259:000000000-C669V:1:1102:8123:10500 1:N:0:AGAGTC
ACGTGGTAACGTCATCCCCACCTTCCTCCGGTTTGTCACCGGCAGTCTCCCTAGAGTGCCCAACTGAATGCTGGCAACTAAGGATAGGGGTTGCGCTCGTTGCGGGACTTAACCCAACATCTCACGACACGAGCTGACGACAACCATGCACCACCTGTCACCATTGTCCCCGAAGGGAAAACTTGATCTCTCAAGCGGTCAATGGGATGTCAAGAGTTGGTAAGGTTCTTCGCGTTGCTTCGAATTAAACCACATGCTCCACCGCTTGTGCGGGTCCCCGTCAATTCCTTTGAGTTTCAGC
+
CCCCCGGGGGGGGGGGGGGGGGGGGGGGGGGGGGGGGGGGGGGGGGGGGGGGGGGGGGGGGGGGGGCGGGGGGFGGGGGGGGGGGGGGGGGGGGGGGGGGGGGGGGGGGGGGGGGGGGGGGGGGGGGGGGGGGGGGGGGGGGGGGGGGGGGGGGGGGGGGGFGGGGGGGGGGGGGGGGGFFGGFGGGGGGGGGGFGGGGGGGGGGGGGGGGGGGGGGGGGGGGGGCFGGGGDEGGGDEDFGGGGFGGGGGGGGGGGGGGFGGGGEEGFG6CEECGGFE@EEGGGGGGGGGGFCFGG7:E7<
@M01751:259:000000000-C669V:1:1102:16628:10570 1:N:0:AGAGTC
GCTGTGGAAACAGGATTAGATACCCTGGTAGTCCACGCCGTAAACGATGTCAACTAGCCGTTGGGAGTCTTGAACTCTTAGTGGCGCAGCTAACGCATTAAGTTGACCGCCTGGGGAGTACGGCCGCAAGGTTAAAACTCAAATGAATTGACGGGGGCCCGCACAAGCGGTGGAGCATGTGGTTTAATTCGAAGCAACGCGAAGAACCTTACCAGGCCTTGACATGCAGAGAACTTTCCAGAGATGGATCGGTGCCTTCGGGAACTCTGACACAGGTGCTGCATGGCTGTCGTCAGCTCGT
+
CCCCCGGGGGGGGGGGGGGGGGGGGGGGGGGGGGGGGGGGGGGGGGGGGGGGGGGGGGGGEGGGGGGCFGGGGEFGGGGGGGGGGGGGGGGGFGGGGGGGGGGGGGGGGGGGGGGGGGGGGGGGGGGGGGGEFGGGGGGGGGGGGGGGGGFGGGGGGGGGGGGGGGGGGGCFGGGGGGGGGEGGGFFGGGGGGGFGGGGDFGGGEGGGGGGGGGGGGGGGGGEGGGGGGGGGFFGGGFGGGFGGGGGGG?E5;C>FFFGGGGCEF?7<:+:CFGGGGGGFGGGGCFCF>;CCCFFGD7CE1
@M01751:259:000000000-C669V:1:1102:8855:10574 1:N:0:AGAGTC
GCTGTGGAAACCGGATTAGATACCCTGGTAGTCCACGCCGTAAACGATGGATACTAGTTGTTTGGCCGTAAGGTTGAGTGACTAAGCGAAAGTGATAAGTATCCCACCTGGGGAGTACCAACGCAAGTTTGAAACTCAAAGGAATTGACGGGGGCCCGCACAAGCGGTGGAGCATGTGGTTTAATTCGATGATACGCGAGGAACCTTACCAGGGCTTAAATGTAGTTTGACCGCTTTGGAAACAGAGCTTTCGCAAGACAGATTACAAGGTGCTGCATGGTTGTCGTCAGCTCGTGCCGTG
+
CCCCCGGGGGGGGGGECFGGFFFGGGGGGGGGGFGGGGGGGGGGFGGGGGGGGGGGGGGGGGGGGGGGGGGGGFGGGGGGFEEFFGGGGGGGGGGGGGGGGGDGGGGGG?FFGGGGGGGGGGGDGGGGGGFGGFGGGGGGGGAEGGGGGGDGDCGGGGGGDEGGGGGDGGGGG*FBFGFFFFF9FFGGGGGGGGGGGGGGGGGGCFGGGFFDCCFCFGGGGGGGGGGGGGGFECGDF9CG?FCCFGEGGGGGGGGGGFGGGGGGGGGGGDFDGGGGGGFFGCGGFGGE>EG98CEGCGGG5
@M01751:259:000000000-C669V:1:1102:2026:10596 1:N:0:AGAGTC
GCTGTGGAAACAGGATTAGATACCCTGGTAGTCCACGCCGTAAACGATGATTGCTAGTTGTCGGGATGCATGCATTTCGGTGACGCAGCTAACGCATTAAGCAATCCGCCTGGGGAGTACGGTCGCAAGATTAAAACTCAAAGGAATTGACGGGGGCCCGCACAAGCGGTGGAGCATGTGGTTTAATTCGAAGCAACGCGCAGAACCTTACCACCTTTTGACATGCCTGGACCGCCAGAGAGATCTGGCTTTCCCTTCGGGGACTAGGACACAGGTGCTGCATGGCTGTCGTCAGCTCGTG
+
CCCCCGGGGGGGGGFFGGGGGGFGGGGGGGGGG,EEFGGGGGGGGGGGGGGDFCFFGGGEFFFGGGGGFFFGGFFDG9FFFGGGGGGGGGFFGGGGGGGGGGGGDGGGGGEDFGGGGGGGGGFFFEGGGGFGGGGGGGGGGGDFFFCFGGGGGGGGGDECEE:EG7CFG*>C7FG:<F<FGGG:BFGFFFGGGEGGGGGGDFFGGGFFCFFGGGDEGGGGGGGGGFGGFFEF8C>EGGGEFGFGGGGG6EF83<ED?FCEGE8ECGG6@CGFCFGGF?GD<:CGGFGGGGDFC8CF+02/*
@M01751:259:000000000-C669V:1:1102:3490:10604 1:N:0:AGAGTC
GCTGTGGAAACAGGATTAGATACCCTGGTAGTCCACGCCGTAAACGATGTCGACTTGGAGGTTGTTCCCTTGAGGAGTGGCTTCCGGAGCTAACGCGTTAAGTCGACCGCCTGGGGAGTACGGCCGCAAGGTTAAAACTCAAATGAATTGACGGGGGCCCGCACAAGCGGTGGAGCATGTGGTTTAATTCGATGCAACGCGAAGAACCTTACCTACTCTTGACATCCAGAGAACTTTCCAGAGATGGATTGGTGCCTTCGGGAACTCTGAGACAGGTGCTGCATGGCTGTCGTCAGCTCGT
+
CCCCCGDGCGFGGDGGGGGGFGGCFGFFGFFGGGGGGGGGGGGGGGGGGGGGGGGGGF8@FGGGGECFGGGGGGGGGGGGGGGGGGGGGGGGGGGGGGEGGGGGGGGGGGGGGGGGCCFGDGEGGGGGGGFGGFGGGF=FGGGGGGFFGFGGGGGGGGEEFGBFFFCFGGGGG7:FGD@FB92=EGGGGFFFEFEGGFGDGEGEGGGGGGGGGGGFFC9F<@FGF<FFGE5>FEGGGFCGGG8EGFF*:CFFG5C2+<<*;C8EEGFCC7@GGC8:<68E?F6CCCGGDGGGGGGG6<?E*
@M01751:259:000000000-C669V:1:1102:15804:10679 1:N:0:AGAGTC
ACGTGGTAACGTCATCCCCACCTTCCTCACAGTTTACACTGGCAGTCTTGCTAGAGTTCCCGACATTACTCGCTGGCAACTAACAACAGGGGTTGCGCTCGTTATAGGACTTAACCTGACACCTCACGGCACGAGCTGACGACAACCATGCAGCACCTTGTAATCTGTCTTGCGAAAGCTCTGTTTCCAAAGCGGTCAAACTACATTTAAGCCCTGGTAAGGTTCCTCGCGTATCATCGAATTAAACCACATGCTCCACCGCTTGTGCGGGCCCCCGTCAATTCCTTTGAGTTTCAAACTT
+
CCCCCGGGGGGGGGGGGGGGGGGGGGGGCGGGGGGGGGGGGGGGGFGGGGGGGGGGGGGGGGGGGGGGGGGGGGGGGGGGGGGGGGGGGGGGGGGGGGGGGGGGGGGGFGGGGGGGGGGGGGGGGGGGGGGGGGGGGGGGGGGGGGGGGGGGGGGGGGGGGGGGGGGGGGGGGGGGEGGGGGGGGGGGGGGGGGGGGGGGGGGGGGGGGGFGDEGGGGGGFGGGGGGGGGGGGGGFGGGGGGGGGGGGGGGGFGCGFGGGGGGGFFFGEGGEGGGGGEGGGGGGGFGGGFGGGG?@FGF9F
@M01751:259:000000000-C669V:1:1102:23785:10686 1:N:0:AGAGTC
ACGTGGTAACGTCATCCCCACCTTCCTCCGGTTTATCACCGGCAGTCTCCTTTGAGTTCCCGACCGAATCGCTGGCAACAAAGGATAAGGGTTGCGCTCGTTGCGGGACTTAACCCAACATTTCACAACACGAGCTGACGACAGCCATGCAGCACCTGTCTCACGGTTCCCGAAGGCACTAAGGCATCTCTGCCAAATTCCGTGGATGTCAAGAGTAGGTAAGGTTCTTCGCGTTGCATCGAATTAAACCACATGCTCCACCGCTTGTGCGGGCCCCCGTCAATTCCTTTGAGTTTTAACC
+
CCCCCGGGGGGGGDGGGGGGGGGGGGGGGGGGGGGFGFGGGGGGGGGFFGGGGCFDGGFGGGGGGG@88BFFGGGGGGGGGGGGGGGGGFCFGGGGDGGGGGFGGGGEGGGGGGGGGCGGG<FFGGGGGGGEB+CGGGFGEGGGG7CFGGFCD@EFEGGGAFFGGGGGGGGGGGGGGGGGG@FGGCFGFGGGGGGC7CFDFDFGGGGFGCFFFGGGFGGGG?ECFCCGGGGGGGGGGCF?EC?CFGFFGGGFFF??0C?C60:5CCG66:>CD5C*:5CCAG5FFG+<FGFF=0<FGCEF9
@M01751:259:000000000-C669V:1:1102:17295:10697 1:N:0:AGAGTC
GCTGTGGAAACCGGATTAGATACCCTGGTAGTCCACGCCGTAAACGATGTCAACTAGCCGTTGGGAGTCTTGAACTCTTAGTGGCGCAGCTAACGCATTAAGTTGACCGCCTGGGGAGTACGGCCGCAAGGTTAAAACTCAAATGAATTGACGGGGGCCCGCACAAGCGGTGGAGCATGTGGTTTAATTCGATGCAACGCGAAGAACCTTACCTACTCTTGACATCCACGGAATTTGGCAGAGATGCCTTAGTGCCTTCGGGAACCGTGAGACAGGTGCTGCATGGCTGTCGTCAGCTCGT
+
CCCCCGGGGGGGGGGGGGGGGGGGGGGGGGGGGGGGGGGGGGGGGGGGGGGGGGGGGGGGGGGGGGGGGGGGGEGGGGGGGGGGGGGGGGGGFGGGGGGGGGGGGGGGGGGGGGGGGGGGGGGGGGGGGGGCFGGGGGGGGDGGGGGGGGGGGGGGGGGGGGGGGGGGGGGGGGGGGGGGGFGGGGGGGGGGGGGGGGGGGGGGGGGGGGGGGGGGFGGGDFGGGGFFGGDEGGGGGGGGGGGGGGGGGGGGFGGGGGGGGGGGGFGGGGGGGGGGGGGGGGGFGDFGGFGGGGGGGGGGC
@M01751:259:000000000-C669V:1:1102:25061:10807 1:N:0:AGAGTC
GCTGTGGAAACAGGATTAGATACCCTGGTAGTCCACGCCGTAAACGATGAGTGCTAAGTGTTAGGGGGTTTCCGCCCCTTAGTGCTGCAGCTAACGCATTAAGCACTCCGCCTGGGGAGTACGGTCGCAAGACTGAAACTCAAATGAATTGACGGGGGCCCGCACAAGCGGTGGAGCATGTGGTTTAATTCGAAGCAACGCGAAGAACCTTACCTGGCCTTGACATGCTGAGAACTTTCCAGAGATGGATTGGTGCCTTCGGGAACTCAGACACAGGTGCTGCATGGCTGTCGTCAGCTCG
+
CCCCCGGGGGGGGGGGGGGGGGGGGGGGGGGGGGGGGGGGGGGGGGGGGGGGGGGGGGGGGGGGGGGGGGGGGGGGGGGGGGGGGGGGGGGGGGGGGGGGGGGGGGFFFGGGGGGGGGGGGGGGFGGGGGGGGGGGGGGGGGGGGGGGGGGGGGGGGGGGGGCEEGGGGGGGGGFGGGCGGGGGFGGGGGGGFGGGGGGGGGGGGGGGGGGGGGGGGGGFGGGGGGGGGGGGGGGGFC<?FECCFGGFFFGGFFGGGGGGGED8EFGFFCCFGGGGGGFGGF??9<CCFGGF=EFGGGFF=
@M01751:259:000000000-C669V:1:1102:19588:10809 1:N:0:AGAGTC
ACGTGGTAACGTCATCCCCACCTTCCTCCGGTTTATCACCGGCAGTCTCCTTTGAGTTCCCGACCGAATCGCTGGCAACAAAGGATAAGGGTTGCGCTCGTTGCGGGACTTAACCCAACATTTCACAACACGAGCTGACGACAGCCATGCAGCACCTGTCTCACGGTTCCCGAAGGCACTAAGGCATCTCTGCCGAATTCCGTGGATGTCAAGAGTAGGTAAGGTTCTTCGCGTTGCATCGAATTAAACCACATGCTCCACCGCTTGTGCGGGCCCCCGTCAATTCATTTGAGTTTTAACC
+
CCCCCGGGGGGGGGGGGGGGGGGGGGGGGGGGGGGGGGGGGGGGGFGGGGGGGGGGGFGGGGGGGGFFFFGGGGGGGFEFGGGGGGGGGGGGGGGGGCFGGGGGGGGEGGGGGGGDFGGGGGGGGGGGGGGGGGGGGGGGCFGGFGGGGGFEG@FGGGGGGGGGGGFEGGGGGCEGGGGGGGGCDCF?CGGGGGGGGGGGFCGGGCEC:FFGFGGGGGGGGGGGGGGFGEGGCEEGGGGGGGCFF9FGG*;ACEF6CCFCFEEGEGGGGGE?/CE8CECEG*8<CFGGDE++AFGGGFCF7
@M01751:259:000000000-C669V:1:1102:9269:10859 1:N:0:AGAGTC
ACGTGGTAACGTCATCCCCACCTTCCTCGCGGCTTATCACCGGCAGTCTCCCTAGAGTGCCCAACTGAATGATGGCAACTAAGGACGTGGGTTGCGCTCGTTGCGGGACTTAACCCAACATCTCACGACACGAGCTGACGACAGCCATGCAGCACCTGTGTTCGCGTCACCGAAGGGAACCCCGGATCTCTCCGGTTGGCACGACATGTCAAGGTATGGTGAGGTTCTGCGCGTTGCTTCGAATTAAACCACATGCTCCACCGCTTGTGCGGGCCCCCGTCAATTCCTTTGCGTTTTAATT
+
CCC@<CFFEFCEFEAFGF@FG;@<CCEEG>FFEFFGGAAFFGEG@FEECCF@EFFFG<AGGCEEG<FFF<<6C,CF@AD=CC@8<FGGG>C+?F@4@CBGGG8:EC:4@F?FFG<D@@CG<ACEDF8B:C+:>:=FCFDEFGE+DFC,,>@,,,>FFFFG9:B:CC@F*8::<<<CFGGGG<F@:F712>?<FC@*4:5<9C*5CE>+3C72++20+<AC++*/3;EFCFC88CE88CFC>C*+*<AFG8;*/<CF+<C<FF>8*;*2+01:8E8/2:/;;;CC?FG79C7+*/2*87+<+
@M01751:259:000000000-C669V:1:1102:25085:11023 1:N:0:AGAGTC
GCTGTGGAAACCGGATTAGATACCCTGGTAGTCCATGCCGTAAACGTTGGGAACTAGATGTAGGGCCTGTTCCACGGGTTCTGTGTCGTAGCTAACGCATTAAGTTCCCCGCCTGGGGAGTACGGCCGCAAGGCTAAAACTCAAAGGAATTGACGGGGGCCCGCACAAGCGGCGGAGCATGCGGATTAATTCGATGCAACGCGAAGAACCTTACCAAGGCTTGACATATAGAAGAACGGGTCAGAAATGATTCACTCTTTGGACACTTCTATACAGGTGGTGCATGGTTGTCGTCAGCTCG
+
CCCCCGGGGGGGGGGGGGGGGGGFGGGGGGGGGGGGGGGGGGGGGGGGGGGGGGGGGGGGGGGGGGGGGFGGGGGGGGGGGGGGGGGGGGGGGGGGGGGGGGGGGGGGGGGGGGFGGGGGGGGGGGGGGGGGGGGGGCGDGGGGGGGGGGGGGGGGGGGGGGEGGG:FGGGGGGGGGGGGGGGGGGGGGGGGGGGGGGGGGGGGGGGGGGGGGCFFGGGGFGCFGGGGGGCFGGGGFGGGCGGGGGGGCFGGGGGGGGGGDGG6:EFCGGGGGGFGGGFFCC9?CFGGGGGGGGGGGFGGE
@M01751:259:000000000-C669V:1:1102:24138:11052 1:N:0:AGAGTC
ACGTGGTAACGTCATCCCCACCTTCCTCCGGCTTAGCACCGGCAGTCCCATTAGAGTTCCCAACTAAATGATGGTAACTAAAGGCGAGGGTTGCGCTCGTTGCGGGACTTAACCCAACATCTCACGACACGAGCTGACGACAGCCATGCAGCACCTGTGTTCCAGTCCCCGAAGGGAAGATATCCATCTCTGGAAATCGTCCGGACATGTCAAACGCTGGTAAGGTTCTGCGCGTTGCTTCGAATTAAACCACATGCTCCACCGCTTGTGCAGGCCCCCGTCAATTCCTTTGAGTTTTAAC
+
CCCCCGGGGGGGGGGGGGGGGGGGGGGGGGGGGGGGGGGGGGGGGGGGGGGGGGGGGGGGGGGGGGGGGGGGGGFGGGGGGGGGGGGGGGEGGGGGEGGGGGGGGGCFGGGGGGGGGGGGGCFGGGGGGGGGGGGGGGDGGGGGGGGGGGGGGGGGCGGGGGGCFGGFGGGDGDGGGDGGGGGGGGGGG?FFFGGGGGGGGGGGGGGGCFFCFGGGGGGGGGGGGFGGGGGGGGGGEGGGGGG>FGGGFF?FFGG6CEGGFGGEGGGGGFGGGFE=CCEE88C5C@CCEGFCCCFFGGG67
@M01751:259:000000000-C669V:1:1102:5121:11194 1:N:0:AGAGTC
ACGTGGTAACGTCATCCCCACCTTCCTCCGGTTTATCACCGGCAGTCTCCTTTGAGTTCCCGACCGAATCGCTGGCAACAAAGGATAAGGGTTGCGCTCGTTGCGGGACTTAACCCAACATTTCACAACACGAGCTGACGACAGCCATGCAGCACCTGTCTCACGGTTCCCGAAGGCACTCAGGCATCTCTGCCAGATTCCGTGGATGTCAAGAGTAGGTAAGGTTCTTCGCGTTGCATCGAATTAAACCACATGCTCCACCGCTTGTGCGGGCCCCCGTCAATTCATTTGAGTTTTAACC
+
CCCCCGGGGGGGGGGGGGGGGGGGGGGGGGGGGGGGGGGFGGGGGGGGGGGGFGFGGGGGGGGGGGFFEGGGGGGGGGGGFFGGGGGGFGFGGDGGGGGGGGGGGGGGGGGGGGGGGGGGGFGGGGGGGGGGGGGGGGGGGGGGGGGGDFFCGGGGGGGGFGGGGDGGGGGGEEG@FGGFGGGGGGGGCGGGGGGFFGGGGGG7EEGFGGGCFGGGGGGGGGGGGFGGGGDEGGGDGGGGGGDGGGGFCFGGGGGGCCGGGG>EGG5*+<EGGGGGGGG?=CCGGG?FGGGGCGGGGGGGE
@M01751:259:000000000-C669V:1:1102:18801:11308 1:N:0:AGAGTC
GCTGTGGAAACAGGATTAGATACCCTGGTAGTCCACGCCGTAAACGATGGATACTAGTTGTTTGGCCGTAAGGTTGAGTGACTAAGCGAAAGTGATAAGTATCCCACCTGGGGAGTACGAACGCAAGTTTGAAACTCAAAGGAATTGACGGGGGCCCGCACAAGCGGTGGAGCATGTGGTTTAATTCGATGATACGCGAGGAACCTTACCAGGGCTTAAATGTAGTTTGACCGCTTTGGAAACAGAGCTTTCGCAAGACAGATTACAAGGTGCTGCATGGTTGTCGTCAGCTCGTGCCGTG
+
CCCCCGGGGGGGFGFGGGGGGGGGGGGGGGGGGGFGGGGGGGGGGGGGGGGEFFGGGGGGGGGGGGGGGFFGGGGGGGGGGFGGFGGGGGGGGGGGGGGGGGGGGGGGGGGGGCGGGFGGGGGGGEGGGGGGGGGGGGGGCFGGGGGGGGGGGGGGGGGGGGGGGGGGGGGGGEFGGFGFGCGGCGGG;FGGG;FGGGDCCCGF<FGGGFFGGGCEGGG?:FGCFGGF9CFGGGGGGFGFFFFGGGGGFGGGGGGCC8F?FFFFGGG?FGGDFDGGGGGGGGGGGEGGGGEEFGGGEGEGG
@M01751:259:000000000-C669V:1:1102:10688:11396 1:N:0:AGAGTC
GCTGTGGAAACAGGATTAGATACCCTGGTAGTCCATGCCGTAAACGTTGGGAACTAGATGTAGGGCCTGTTCCACGGGTTCTGTGTCGTAGCTAACGCATTAAGTTCCCCGCCTGGGGAGTACGGCCGCAAGGCTAAAACTCAAATGAATTGACGGGGGCCCGCACAAGCGGTGGAGCATGTGGTTTAATTCGATGCAACGCGAAGAACCTTACCTGGTCTTGACATCCACAGAACTTTCCAGAGATGGATTGGTGCCTTCGGGAACTGTGAGACAGGTGCTGCATGGCTGTCGTCAGCTC
+
CCCCCGFGFFFEGFFGGGGGGGGGFEGGGGGGCFFGFGGDGGGGGGGGGGGGGGGGGGGGCFGGGGGGGGGGGGGGGGCFGFFFGGGGGFGGGGGGGGGGGGGGGGGGGGGGGGGGGEFGGFGGGGGGGGGGFGGGGGGGFGGGGGGFGFGGGGGDG7CFDGEGG@CGGGGGGGGCFFGGGGGGGGGGGCGGGGCGGGGGGGGGEGGGFGGGGGGGGGGGFGGGGGGG8CFFGFGGGGGGFGEEF*<EF8FFGGGGG8FGCCEGGGGFGGGGGGGGGFFGCFCFE@FFGGGFGGGGGEGF+
@M01751:259:000000000-C669V:1:1102:12717:11416 1:N:0:AGAGTC
GCTGTGGAAACAGGATTAGATACCCTGGTAGTCCACGCCGTAAACGATGAATGTTAGCCGTCGGGGTGTTTACACTTCGGTGGCGCAGCTAACGCATTAAACATTCCGCCTGGGGAGTACGGTCGCAAGATTAAAACTCAAAGGAATTGACGGGGGCCCGCACAAGCGGTGGAGCATGTGGTTTAATTCGATGCAACGCGAAGAACCTTACCTACTCTTGACATCCAGCGAACTTAGCAGAGATGCTTTGGTGCCTTCGGGAACGCTGAGACAGGTGCTGCATGGCTGTCGTCAGCTCGTG
+
CCCCCGGGGGGGGGGGGGGGGGGGGGGGGGGGGGGGGGGGGGGGGGGGGFGGGGGGGGGGEGGGGGGGGGGGGGGGGGGGGGGGGGGGGGGGGGGGGGGGGGFGGGGGGGGGGGGGGGGGGGGGGGGGGGGGGGGGGGGGGGGGGGGGGGGGGGGGGGGGGGGGGGGGGGGGGGGGGGGGGGGGGGGGGGGGGGGGGGGGGGGGGGGGGGFGGGGGGGGFGGGGGGGG+?EGGGGGGGGGGGGGGGEFFFGGGGGGGGGGGCGGGGEGG>FGGGGGGGGGGGGGGFEGGGGGGCEGCFCGC
@M01751:259:000000000-C669V:1:1102:5292:11441 1:N:0:AGAGTC
ACGTGGTAACGTCATCCCCACCTTCCTCCGGCTTATCACCGGCAGTCCCCCTAGAGTGCCCAACCAAATGCTGGCAACTAAGGGCGAGGGTTGCGCTCGTTGCGGGACTTAACCCAACATCTCACGACACGAGCTGACGACAGCCATGCAGCACCTGTGTCCTCGTCCCGAAGGAACGCCCTCATCTCTGAAGTCTGCGAGGCATGTCAAGGGCTGGTAAGGTTCTGCGCGTTGCTTCGAATTAAACCACATGCTCCACCGCTTGGTCGGGCCCCCGTCAATTCCTTTGAGTTTCAGTCTT
+
CCCCCGGGGGGGGGGGGGDGGGGGGGGGGGGGGGFGGGGGGGGEEGGGGFGGFGFGGGFFFGGGGGFGGGGGGFGGGGGGCGGGGGGGEEGGGGGGGGGGECGGDGGGGGGGGGGGGEGGGFGGDFFGGG@EGEEFGG+<CFC7FFC8FFFGFFFGGGCFGFFGDG@FGGGD7CCFDG*<FFCEFF<FGGFFGC@FFGD7FGGGGFGGGCCGDCCEEGFDC8<@CF79EG5CGGGCGFG*:<FF?++;FFGGDFEFF6CE>EGGF*+<8C:5::CGE::*8CEGGGCEG98++:@FFGFDG
@M01751:259:000000000-C669V:1:1102:14761:11507 1:N:0:AGAGTC
GCTGTGGAAACAGGATTAGATACCCTGGTAGTCCACGCCGTAAACGATGAATGTTAGCCGTCGGGGTGTTTACACTTCGGTGGCGCAGCTAACGCATTAAACATTCCGCCTGGGGAGTACGGTCGCAAGATTAAAACTCAAAGGAATTGACGGGGGCCTGCACAAGCGGTGGAGCATGTGGTTTAATTCGAAGCAACGCGCAGAACCTTACCAGCGTTTGACATGTCCGGACGACTTCGAGAGATCGATTTCTTCCCTTCGGGGACTGGAACACAGGTGCTGCATGGCTGTCGTCAGCTCG
+
CCCCCGGGGGGGGGGFGGGGGGGGGGGGGGGGGGGGGGGGGGGGGGGGGGGGGGGGGGGGGGGGGGGGGGGGGGGGGGGGGGGGGGGGGGGGGGGGGGGGGGGGGGGGGGGGGGGGGGGGGGGGGGGGGGGGGGGGGGGGGGGGGGGGGGGGGGGGGGGGGGGGGGGGGGGGGGGGGGGGGGGGGGGGGGGGGGGGGGGGGGGGGGGGGGGGGGGGGGGGGGGGGGGGGGGGGGGGGFGGGGGGGGGGGGGGGGGGGGGGGGGGGGGGGGGGGGGGGFGGGGGGFDCCGEGGGGGGGGGDC
@M01751:259:000000000-C669V:1:1102:16884:11564 1:N:0:AGAGTC
GCTGTGGAAACAGGATTAGATACCCTGGTAGTCCACGCCGTAAACGATGATAACTAGCTGTCCGGGCACTTGGTGCTTGGGTGGCGCAGCTAACGCATTAAACATTCCGCCTGGGGAGTACGGTCGCAAGATTAAAACTCAAATGAATTGACGGGGGCCCGCACAAGCGGTGGAGCATGTGGTTTAATTCGATGCAACGCGAAGAACCTTACCTACTCTTGACATCCACGGAATTCGGCAGAGATGCCTTAGTGCCTTCGGGAACCGTGAGACAGGTGCTGCATGGCTGTCGTCAGCTCGT
+
CCCCCGGGGGGGGGGGGGGGGGGGGGGGGGGGGGGGGGGGGGGGGGGGGGGGGGGGGGGFGGGGGGGGGGGGGGGGGGGGGGGGGGGGDDGF<FGGGGGGGFGGGGGGGGGGGGGGGGGGGGGGGGGGGGGGGGGGGGGGG<FDFGGGGGGGGFGGGGGGGGGGGGFGGGGGGGGGGGGFDGG@FGGGGGGGGGGGGGGGGCFFGGGGGGFCGGGGCFGG@FGFGGG6EEGGGGGGGDCG>FGFCFFFGGFGGFGFGFFG8EGCECEE5ECCE8EGGFGGGG?CFGGFCFFCEEE*<+<C*
@M01751:259:000000000-C669V:1:1102:22774:11616 1:N:0:AGAGTC
GCTGTGGAAACAGGATTAGATACCCTGGTAGTCCACGCCCTAAACGATGCGAACTGGATGTTGGGTGCAATTTGGCACGCAGTATCGAAGCTAACGCGTTAAGTTCGCCGCCTGGGGAGTACGGTCGCAAGACTGAAACTCAAAGGAATTGACGGGGGCCCGCACAAGCGGTGGAGCATGTGGTTTAATTCGAAGCAACGCGAAGAACCTTACCAGGCCTTGACATGCAGAGAACTTTCCAGAGATGGATTGGTGCCTTCGGGAACTCTGACACAGGTGCTGCATGGCTGTCGTCAGCTCG
+
CCCCCGGGGGGGGGGGGGGGGGGGGGGGGGGGGGGGGGGGGGGGGGGGGGGGGGGGGGFFGGGGGGGGGGGGGGGGGGGGGGGGGGGGGGGGGGGGGGGGGGGGGGGGGGGGGGGGGGGGGGGGGGGGGGGGGGGGFGGGGGGGGGGGGGGGGGGGGGGGGGGEGGGGGGGGGGGGGGGGFFGFFFGGGGGGGGGDGGGGGGGGGGGGGGGGFGGFEGGGGGGGGGGGGGFCFCGGFCCGGG9EFGGGGGGGGGGGFG7<FGGGGGGFGGGGGFCC>FGGGGGCFGGGFGGFGGGDEGFG=
@M01751:259:000000000-C669V:1:1102:24965:11652 1:N:0:AGAGTC
ACGTGGTAACGTCATCCCCACCTTCCTCTCGGCTTATCACCGGCAGTCCCTTTAGAGTGCCCAACTAAATGATGGCAACTAAAGGCGAGGGTTGCGCTCGTTGCGGGACTTAACCCAACATCTCACGACACGAGCTGACGACAGCCATGCAGCACCTGTATCCGGTCCAGCCGAACTGAAAGACACATCTCTGTGTCCGCGACCGGTATGTCAAGGGCTGGTAAGGTTCTGCGCGTTGCTTCGAATTAAACCACATGCTCCACCGCTTGTGCGGGCCCCCGTCAATTCCTTTGAGTTTTAA
+
CCCCCEGGGGGGGGGGGGGCEGGFFGGGGGGGGGGGGGGGGGGGGDGGGGGGGGGGGGGGGGDCFGGCFCGFFGGGGGGGGGGGGGGGG>FFFCCGGGGGGGGGGGG7>FGGGGGGGGGGCF9FDFGGGGGGGGGGGGGGEG>CFGG@8@FFGGGGGCCGCFG>3@FFGGGGGGGGGGGCFGGGGGG@8<FFDF93?FCCCBFEGGEEGGGGGGFCEG>C>*AE9C<CCGGGGDEGGGGGFE5;CGGFGGFGG>FF:C9CC+0;88?8@CF+?:CC:EE=5;C7EFF70<FD+3*:CFGG6
@M01751:259:000000000-C669V:1:1102:18139:11666 1:N:0:AGAGTC
ACGTGGTAACGTCATCCCCACCTTCCTCCGGTTTATCACCGGCAGTCTCCTTTGAGTTCCCGACCGAATCGCTGGCAACAAAGGATAAGGGTTGCGCTCGTTGCGGGACTTAACCCAACATTTCACAACACGAGCTGACGACAGCCATGCAGCACCTGTCTCACGGTTCCCGAAGGCACTAAGGCATCTCTGCCGAATTCCGTGGATGTCAAGAGTAGGTAAGGTTCTTCGCGTTGCATCGAATTAAACCACATGCTCCACCGCTTGTGCGGGCCCCCGTCAATTCATTTGAGTTTTAACC
+
CCCCCGGGGGGGGGGGGGGGGGGGGGGGGGGGGGGGGGGGGGGGGGGGGGGGGGFGGGGGGGGGGG@88BCFGGGGGGGGGGGGGGGGGGGGGGGGGGGGGGGGGGGGGGGGGGGGGGGGGGGGGGGGGGGGCEGGGGGGGGGGGGGGGGGGGGGGGGGGGGGGGGGGGGGGGGDGGGGGFGFGGFGG;FGGGGGGGGFGGGGGGGGGGGFGGGGGEFGGGGGGGGGGGGGGGGGEGCFG;FGGGGGGGGGGGGGGGGGGGGGGGGGG?FGEEEDGGGGCGCGGEG7EFGFGGGGGGGGGF
@M01751:259:000000000-C669V:1:1102:14500:11700 1:N:0:AGAGTC
ACGTGGTAACGTCATCCCCACCTTCCTCCGGTTTGTCACCGGCGGTCTCCTTAGAGTTCCCACCATTACGTGCTGGCAACTAAGGACAAGGGTTGCGCTCGTTGCGGGACTTAACCCAACATCTCACGACACGAGCTGACGACAGCCATGCAGCACCTGTGTTCGAGTTCCCGAAGGCACCAATCCATCTCTGGAAAGTTCTCGACATGTCAAGGCCAGGTAAGGTTCTTCGCGTTGCATCGAATTAAACCACATACTCCACCGCTTGTCCGGGCCCCCGTCAATTCCTTTGAGTTTCAGT
+
CCCCCGGGGGEFGGGGGGGGGGGGGGGGGGGGGGGGGGGGGGGGDGDEFGFGGGGGFGGGGGGGGGGGGGGGGGFGGGGGGFGGGGGGGGGGGGEGDEFGGCGCEEGGGGGGGGGGGGGGGGGDGDGGGEGGGGGFCFGFGGGGFGGGGFGGGGGGGGGFCFGGGG@CGGFFGGGGGFFGGGGGGGGGF,?FEF@FC@FGGGFGGGGGGGGFGGGGGGFGGGGGFFFFGGFFGGGGGGGGGEFGGFC+CF;CFFFGGGDGGGGGCCC5C+<?EEG5CGGGEE5=?C@FFFG991CGGGG7<
@M01751:259:000000000-C669V:1:1102:7217:11895 1:N:0:AGAGTC
ACGTGGTAACGTCATCCCCACCTTCCTCCGGTTTATCACCGGCAGTCTCCTTTGAGTTCCCGACCGAATCGCTGGCAACAAAGGATAAGGGTTGCGCTCGTTGCGGGACTTAACCCAACATTTCACAACACGAGCTGACGACAGCCATGCAGCACCTGTCTCACGGTTCCCGAAGGCACTGAGGCATCTCTGCCAGATTCCGTGGATGTCAAGAGTAGGTAAGGTTCTTCGCGTTGCATCGAATTAAACCACATGCTCCACCGCTTGTGCGGGCCCCCGTCAATTCATTTGAGTTTTAACC
+
CCCCCGGGGGDGGGGGGGGGGGGGGGGGGGGGGGGGGGGGGGGGGGGGGGGGGGGGGGGGGGGGGGFFFGGGGGGGGGGGGGGGGGGGGGGGGGGGGGGGGGGGGGGGGGGGGGGGGGGGGGGGGGGGGGGGGGGGGGGGGGGGGGGGGGGGGGGGGGGGGGGGGGGGGGGGGGGGGGGGF9CFDGGGGGGGGGGGGGGGGGFGGDGGGC@FGGGGGGGGGGGGGGGGGGGGGGGGGGGGGGGGFGGGGGGGGGGF@FGGGGGDGGGGDGGDEGGGGGGGGCCFGGGGGGGGGGGGGGGDF
@M01751:259:000000000-C669V:1:1102:24976:11897 1:N:0:AGAGTC
ACGTGGTAACGTCATCCCCACCTTCCTCCGGCTTATCACCGGCGGTTTCTTTAGAGTCCCCAACTGAATGATGGTAACTAAAGGCGAGGGTTGCGCTCGTTGCGGGACTTAACCCAACATCTCCCGACACGAGCTGACGACAGCCATGCAGCACCTGTGTTCCAGTCCCCGAAGGGAAGAAATCCATCTCTGGAAATCGTCCGGACATGTCAAACGCTGGTACGGTTCTGCGCGTCGCTTCGAATTCAACAACATGCTCCACCGCTTGTGCAGTCCCCCGTCCCTTCATTTGTTTTTTAAA
+
6AC<AFFECEEFCFED96<@+,CEA,C@CCFDEEFC@,@FFFFD+FF,6EFF9E,<CFE@<FFE?CE9FCDGFCF9FFGGC,C<ECE7@E:FF84+C=@BFFED7:+=E<F95,BC@7<AA,E,B++3+3>C<FC<<FGCF33<338,@,>F:>FAF3,@>F<3>,8?FEC7=***3=FCCBF@E,2C9FA:FFC9F,<*=<*7<>CC02<<+<@*:CC*E:+*/2?ECCFE*8:*2:EFC588<E+++:+*;CF:<9<<@CGCE8*;;+0+A<FFD*:::1**0+0+3:@+0*2**>CG+
@M01751:259:000000000-C669V:1:1102:22501:12016 1:N:0:AGAGTC
GCTGTGGAAACAGGATTAGATACCCTGGTAGTCCACGCCGTAAACGATGATAACTAGCTGTCCGGGCACTTGGTGCTTGGGTGGCGCAGCTAACGCATTAAACATTCCGCCTGGGGAGTACGGTCGCAAGATTAAAACTCAAAGGAATTGACGGGGGCCCGCACAAGCGGCGGAGCATGCGGATTAATTCGATGCAACGCGAAGAACCTTACCAAGGCTTGACATACACCGGAAACGGCCAGAGATGGTCGCCCCCTTGTGGTCGGTGTACAGGTGGTGCATGGTTGTCGTCAGCTCGTGT
+
CCCCCGGGGGGGGGGGGGGGGGGGGGGGGGGGGGGGGGGGGGGGGGGGGGGGGGGGGGGGGGGGGGGGGGGGGGGGGGGGGGGGGGGGGGGGGGGGGGGGGGGGGGGGGGGGGGGGGGGGGGGGGGGGGGGGGGGGGGGGGGGGGGGGGGGGGGGGGGGGGGGGGGGGGGGGGGGGGGGGGGGDGGGGGGGGGGGGGGGGGGGGGGGGGGGGGGGGGGGGDGGGGGGECGGGGGCGGGGGGGGGGGGGGGGGGGGGGGGGGGFFGGGGGGGGGGFGCCFGGGGFFFGGGGGDGGCEFGGF1
@M01751:259:000000000-C669V:1:1102:25185:12052 1:N:0:AGAGTC
ACGTGGTAACGTCATCCCCACCTTCCTCCGGTTTATCACCGGCAGTCTCCTTTGAGTTCCCGACCGAATCGCTGGCAACAAAGGATAAGGGTTGCGCTCGTTGCGGGACTTAACCCAACATCTCACGACACGAGCTGACGACAGCCATGCAGCACCTGTGTTCCAGTCCCCGAAGGGAAGAAATCCATCTCTGGAAATCGTCCGGACATGTCAAACGCTGGTAAGGTTCTGCGCGTTGCATCGAATTAAACCACATGCTCCACCGCTTGTGCAGGCCCCCGTCAATTCCTTTGAGTTTTAA
+
CCCCCGGGGGGGGGGGGGGGGGGFFGGGGGGGGGGGGGGGGGEGGGGGFGGGGGGGGGGGGCGGGGGGEGGGGGGGGGGGGGGGGGGGGGGGGGGGGCGGG?@FGGGGGGGGGGGGEGGGGGAFCGGGGGGG7FGG@>F7FGGGGG<FFGDFFGGGGCFGGGGGGG@FFGGGGCEGCGGGGCFDGGGCFFFDGCFGGGGGGGGGEGGGGGGGGGGGGGCEGGGGGGGGGGFGGGGGGGGGFGCFFGGGDFG6CCCFCFGGCFECCGC>8EFGFFFGEGCGG*8C5CCFCEFF9+CFFGGG6
@M01751:259:000000000-C669V:1:1102:28956:12253 1:N:0:AGAGTC
GCTGTGGAAACAGGATTAGATACCCTGGTAGTCCACGCCGTAAACGATGTCGACTTGGAGGTTGTTCCCTTGAGGAGTGGCTTCCGGAGCTAACGCGTTAAGTCGACCGCCTGGGGAGTACGGCCGCAAGGTTAAAACTCAAATGAATTGACGGGGGCCCGCACAAGCGGTGGAGCATGTGGTTTAATTCGATGCAACGCGAAGAACCTTACCTACTCTTGACATCCACGGAATTCGGCAGAGATGCCTTAGTGCCTTCGGGAACCGTAAGACAGGGGCTGCATGGCTGTCGTCAGCTCGG
+
CCCCCGGGFGGGGGFGGGGGGGGFGGGGGGGGGGEFECGGGGEFGEGGFFGFCFDFFGGGGGGGGGGFFGGCFFGGGFFGGDGGGGCF+CFGGGG@FCEGGGG9FFE7>FGDGGFDEGEFEGDG>FGGGGGCDGDDDFEFBFFFFGGE9FFE7FGCCEEFCCFCFEFFCGGDGCFF@FGGGGGG+<CFFFEFCCGFC?<>EGGGGDFFFFGGGFGCCCF79EGGCGCF?E*CGFGGGFCECG5:?CF?+7<F7+:C?EFFG>EEGCG8**;@98;A***:*1<9A828;0<C85*88E+:*
@M01751:259:000000000-C669V:1:1102:23421:12289 1:N:0:AGAGTC
ACGTGGTAACGTCATCCCCACCTTCCTCCGGTTTGTCACCGGCAGTCTCCTTAGAGTGCCCACCATAACGTGCTGGTAACTAAGGACAAGGGTTGCGCTCGTTACGGGACTTAACCCAACATCTCACGACACGAGCCGACGACAGCCATGCAGCACCTGTGTCAGAGTTCCCGAAGGCACCAATCCATCTCTGGAAAGTTCTCTGCATGTCAAGGCCTGGTAAGGTTCTTCGCGTTGCTTCGAATTAAACCACATGCTCCAACGCTTGTGCGGGCCCCCGTCAATTCCTTTGAGTTTTAAT
+
CCCCCGGGGGFFFGGGGGGGGGGGGGGGGGGGGGGGGGGGGGGGGGGGGGGGGGGGGGGGGGGGGGGGGGGGGFGGGGGGGGGGGGGGGGFGGGGGGGEGGGGGGGGGGGGGGGGGGGGGGGGFDFFGGGGGGGGGGGGGDGGGGGGGGGFFDDGGGG<@EGGGCGGGGGFGGGDFGGGGGFGGGGFGGGGFGGEFEGGGGGGGGGGGGGFFGGGGGGGDEFGGGCGGGGF@:CGGGGCF?>CFFGGGGGGGEEEDGFGC:+<CEEGGGGGDGGGGGGGGECEE99:CFGG7<E<CFGEF7
@M01751:259:000000000-C669V:1:1102:10263:12294 1:N:0:AGAGTC
GCTGTGGAAACAGGATTAGATACCCTGGTAGTCCACGCCGTAAACGATGTCGACTTGGAGGCTGTTCCCCTGAGGAGTGGCTTCCGGAGCTAACGCGTTAAGTCGACCGCCTGGGGAGTACGCCCGCAAGGTTAAACCTCAAATGAATTGACGGGGGCCAGCACAAGCGGTGGAGCATGTGGTTTAATTCGATGCAACGCGAAGAACCTTACATGGCCTTGACATCCAGAGAACTTAGCAGAGATGCTTTGGTGCCTTCGGGAACTCTGAGACAGGTGCTGCATGGCTGTCGTCAGCTCGT
+
-@CCCGGFGGGFEFGGGGGGGGGFGGGGGGGGGGFFED8@FGGGGGGGGDEGFGE:FFFGECEEGGGGCFGGGGG<FGGF78E6FFGGGGFCDGDDGEGGDFDGGGGGG=CEGGGGDGGGGGC@FFECEFF,BFEF,BFGGGGFCADAF<CECCGGG>C7*::FGFDGGG1<FGFF7CECFGFGGCCC9FF9F?7CGFEECCECEGGGGGGG+0<@FC@CCFFGGGGCGCGCFFF7?FGGF*;FFGGFGC7?FFCCFGCCCE*:CA?9+<<@CCFG?C@70AEFG6@FGDFDEC=EFC6=*
@M01751:259:000000000-C669V:1:1102:3583:12294 1:N:0:AGAGTC
ACGTGGTAACGTCATCCCCACCTTCCTCCGGTTTATCACCGGCAGTCTCCTTTGAGTTCCCGGCATCACCCGCTGGCAACAAAGGATATGGGTTGCGCTCGTTGCGGGACTTAACCCAACATTTCACAACACGAGCTGACGACAGCCATGCAGCACCTGTCTCAGAGTTCCCGAAGGCACCAAAGCATCTCTGCTAAGTTCTCTGGATGTCAAGGCCAGGTAAGGTTCTTCGCGTTGCATCGAATTACACCACATGCTCCACCGCTTGTGCGGGCCCCCGTCCATTCATTTGAGTTTTAAC
+
CCCCCGGFFGEGG;FGGGDCGGGGGGGGGG@FGGGGGGGGCCE7CFEFGGGGG<CDFCEGG7:FCCFEFGG>FG:@FACFFFE=C8F,FFDFGFFGDGGGGFGBEC7@FFGG9?FGG7+?DFFFGGGGFG@E@=CFFDCGGEFG@CF<F<FCFF<FGGDGFFGC,>BFDFFC7::7:FGG@7,><BFG@;CGFCG@C:FFGGGGGBFF@FFF,,,=F77<<F<<FFGGFFGBE*=C*;:?F*0;EGF+<EG5FFFC8?FG+CF>EG>*;3A8**CE5CEGCE*:<EGCC@EC+*<+CCF+0
@M01751:259:000000000-C669V:1:1102:5239:12334 1:N:0:AGAGTC
GCTGTGGAAACCGGATTAGATACCCTGGTAGTCCACGCCGTAAACGATGTCGACTTGGAGGTTGTTCCCTTGCGGAGTGGCTTACGGAGCTAACGCGTTAAGTCGACCGCCTGGGGAGTACGGCCGCAAGGTTAAAACTCAAATGAATTGACGGGGGCCCGCCCAAGCGGTGGAGCATGTGGTTTAATTCGATGCAACGCGAAGAACCTTACCTACTCTTGACATCCACGGAATTCGGCAGAGATGCCTTAGTGCCTTCGGGAACCGTGCGACCGGTGCTGCATGGCTGTCGTCAGCTCGT
+
CCCCCGGGD<EFC++@@F96<CEEDCECGFFAC,C@@:@@C;;@<;@F@<CEFF@,,CEFCFGG@EFFGDF@,@7:7FFGG,C,CDECECF<EGGGGCCE<F<<+BCFCFBF<+A7CCC<CFCEB:@FE:=FG,8@,EFF<3<EEGA3,3E,8:@7BECC@C7C@*8CFFCFFF:<FCF:<C+1+<<FCFCFGGGFFFEG*8//CG>FGGC8CFFEGGGFFF+9C98@E:EEGGGGGFE5E8@@F?C?@FCFCCCE9AFEC**:;58C8*:***2*2::7C9CE+85*;8@52;@8?97:*
@M01751:259:000000000-C669V:1:1102:20889:12355 1:N:0:AGAGTC
ACGTGGTAACGTCATCCCCACCTTCCTCCGGTTTATCACCGGCAGTCTCCTTTGAGTTCCCGACCGAATCGCTGGCAACAAAGGATAAGGGTTGCGCTCGTTGCGGGACTTAACCCAACATTTCACAACACGAGCTGACGACAGCCATGCAGCACCTGTCTCACGGTTCCCGAAGGCACTAAGGCATCTCTGCCGAATTCCGTGGATGTCAAGAGTAGGTAAGGTTCTTCGCGTTGCATCGAATTAAACCACATGCTCCACCGCTTGTGCGGGCCCCCGTCAATTCATTTGAGTTTTAACC
+
CCCCCGGGGGGGGGGGFGGFGGGFGGGGGGGCFFGGFGGFGDGGGGGCGGGFGGGGGGGGGGGGGG@8@CFDGCFGFGGFGGCCC@FGGFG@FGCFGGGEGGFDGCEFEFFGGDFGGGEFGGCGFFG9C=>>FEGGF<>BCFCCFFGGFF9FCFFF:>;FF@=EC:FCCFEEEF7:FFA:CGG:CFCFFDFFFCGGGGFFGGFFGFGGGF:FC:CGCCFG<CGGFG+:CEGE>EEEEG7+;C68CFGC<0A8>?+<CF8:;CEC?C**+<E5>EEEG=:8855<9@+<CFF7CCEFCCGF7
@M01751:259:000000000-C669V:1:1102:2967:12371 1:N:0:AGAGTC
GCTGTGGAAACCGGATTAGATACCCTGGTAGTCCACGCCGTAAACGATGGATACTAGTTGTTTGGCCGTAAGGTTGAGTGACTAAGCGAAAGTGATAAGTATCCCACCTGGGGAGTACGAACGCAAGTTTGAAACTCAAAGGAATTGACGGGGGCCCGCACAAGCGGTGGAGCATGTGGTTTAATTCGATGATACGCGAGGAACCTTACCAGGGCTTAAATGTAGTTTGACCGCTTTGGAAACAGAGCTTTCGCAAGACAGATTACAAGGTGCTGCATGGTTGTCGTCAGCTCGTGCCGTG
+
CCCCCGGGGGGGGGGGGGGGGGGGGGFGGGGGGGFGGGGGGGGGGGGFGDGGGGGGGGGGGFFGGFFGGGGGGGGGGGGGGGGFGGGGGGGGFGGGGGGGGGGD=FGEGGFGGGGGGGGGGGGGFFGGGGGGGGGGGGGGGGG?BF9DGGGGGEDCGGGGGGGGGGECFGGGGGGGGDGGGDGGGGGGFGGGFFGGGGGGGGGGGGGGGGGGGDGEGGGCCGGGGGGGGGGFEGGDGGGGGGGGGFFFGGGGCDEEGFGG62<EFFGCEGGFGGGGGGGGGGGEGGGGGGG7FC8EEFE>C
@M01751:259:000000000-C669V:1:1102:21821:12385 1:N:0:AGAGTC
ACGTGGTAACGTCATCCCCACCTTCCTCACAGTTTACACTGGCAGTCTTGCTAGAGTTCCCGACATTACTCGCTGGCAACTAACAACAGGGGTTGCGCTCGTTATAGGACTTAACCTGACACCTCACGGCACGAGCTGACGACAACCATGCAGCACCTTGTAATCTGTCTTGCGAAAGCTCTGTTTCCAAAGCGGTCAAACTACATTTAAGCCCTGGTAAGGTTCCTCGCGTATCATCGAATTAAACCACATGCTCCACCGCTTGTGCGGGCCCCCGTCAATTCCTTTGAGTTTCAAACTT
+
CCC@A@FEGG,CFBEGAFDFGEFGFGGGGGGGDFFFGGGGFFGGEGDDAFGFGGDACFEGFGEEGEEGGGGGGDEGG8<FFGGFGGGGGGD>GEFGGGGDEGGGFDFGG<FFGGFGGGGFGGFAE<EFGGEGGGGGGGFCGFGGGGEEG9FDCFFGGGGFCGGCGFGEAFCCFGGDGCGFFGGGGGGGGFGGGGGGGE:CFGGGCGGFGGGGGFFFGCAFGGGGFGDFGGEGGGFGGCF7FGDGGGFGFD>FGGGGGGFGCEGGFFFFGGCCEEECEEEG5?CCGG7F:C8:@+C0C96:E
@M01751:259:000000000-C669V:1:1102:10548:12442 1:N:0:AGAGTC
GCTGTGGAAACAGGATTAGATACCCTGGTAGTCCACGCCCTAAACGATGATAACTCGATGTTAGCGATATACAGTTAGCGTCTTAGCGAAAGCGTTAAGTTATCCACCTGGGGAGTACGCCCGCAAGGGTGAAACTCAAAGGAATTGACGGGGGCCCGCACAAGCGGAGGAGCATGTGGTTTAATTCGATGATACGCGAGGAACCTTACCCGGGCTTGAAAGTTACTGAATAAGCCAGAGATGGCTTAGTCCTTCGGGACAGGAAACTAGGTGCTGCATGGCTGTCGTCAGCTCGTGCCGT
+
CCCCCGGGGGGGGGGGGGGGGGGGGGGGGGGGGGGGGGGGGGGGGGGGGGGGGGGGGGGGGGGGGGGGGGGGGGGGGGGGGGGGGGGGGGGGGGGGGGGGGGGGGGGGGGGGGGGGGGGGGGGGGCGGGGGGGGGGGFGGGGGGGGGGGGGGGGGGGEGGGGGGGGDGGGGGGGGFEGFFGGGGGGGGFGGGGGGGGGGGGGGGGGGGGGGGGGGEGGGGGGGGGGGGGGGGGGGGGGGGFGGFFGGGGGGGFGGGGGCEGGGGGGGGGGGG6FGGGGGGGGGGGGGGGGGGGGGGGGGG*
@M01751:259:000000000-C669V:1:1102:14144:12469 1:N:0:AGAGTC
GCTGTGGAAACAGGATTAGATACCCTGGTAGTCCACGCCGTAAACGATGTCGACTTGGAGGTTGTTCCCTTGAGGAGTGGCTTCCGGAGCTAACGCGTTAAGTCGACCGCCTGGGGAGTACGGCCGCAAGGTTAAAACTCAAATGAATTGACGGGGGCCCGCACAAGCGGTGGAGCATGTGGTTTAATTCGATGCAACGCGAAGAACCTTACCTACTCTTGACATCCACGGAATCTGGCAGAGATGCCTCAGTGCCTTCGGGAACCGTGAGACAGGTGCTGCATGGCTGTCGTCAGCTCGT
+
CCCCCGGGGGGGGGGGGGGGGGGGGGGGGGGGGGGGGGGGEGGGGGGGGGGGGGGGGGGGGGGGGGGGGGGGGGGGGGGGGGGGGGGGGGG<CEFGGGGGGGGGGGGFGGGGGGGGGGGGGGGGGGGGGGGGGGGGGGGGGGGGGGGGGGGGGGGGGGGGGGGGGGGGGGGGGGGGGGGGFGFGGGGGGGGFFFGGGGGGGGGGGGGGGGGGFGGGGGGGGGGGGGGGGGGGGGGGGGGGDGGGGGGGGGG?FCGGGFFFGG*:FDCGGGGGCFFGFFFDGGFGGGGGEFGGGGFEGDGG5
@M01751:259:000000000-C669V:1:1102:24613:12538 1:N:0:AGAGTC
ACGTGGTAACGTCATCCCCACCTTCCTCTCCGTTTGCACGGGCAGTCTGTTTAGAGTCCCCACCATAACATGCTGGCAACTAAACATAGGGGTTGCGCTCGTTGCGGGACTTAACCCAACACCTCACGGCACGAGCTGACGACAGCCATGCAGCACCTAGTTTCCTGTCCCGAAGGACTAAGCCATCTCTGGCTTATTCAGTAACTTTCAAGCCCGGGTAAGGTTCCTCGCGTATCATCGAATTAAACCACATGCTCCACCGCTTGTTCGGGCCCCCGTCAATTCCTTTGAGTTTCCAACT
+
CCCCCGGGGGGGGGGGGGGGGGGGGGGGGGGGGGGGGGGGGGGGGGGGGGCFFA@CEGFGGEGGCCF@G9EFGGGGEDFGFG<FF<FGFFCGGGGGGGGDEFDACECFDEGE?EFGGGGGFGE@FFGGEFGGE:3CFEFFF7FCFFFGFFDGFG,@CC8>@FGCGGGFFFGGEEC7FGFGGGFGF@FCFCFGGCCFF9;9FFFGGGGGC;F;<CGG7FGCFC@FCC@CFCFD<EEFGGG8C*<8?F9?CEGGGFGGFGCGGCDE>5;+<E>*?:5CED;:=EF:9<FGGFG>:F93<?:<C
@M01751:259:000000000-C669V:1:1102:28188:12634 1:N:0:AGAGTC
ACGTGGTAACGTCATCCCCACCTTCCTCCAGCTTATCACTGGCAGTCCCTTTAGAGTGCCCAACCAAATGATGGCAACTAAAGGCGAGGGTTGCGCTCGTTGCGGGACTTAACCCAACATTTCACAACACGAGCTGACGACAGCCATGCAGCACCTGTCTCAGCGTTCCCGAAGGCACCAAAGCATCTCTGCTAAGTTCGCTGGATGTCAAGGGTAGGTAAGGTTCTTCGCGTTGCATCGAATTAAACCACATGCTCCACCGCTTGTGCGGGCCCCCGTCAATCCATTTGAGTTTTAACCT
+
CCC6B@FGGDG@@FFECEFGGGGGGGFGFCFFFFF<<EDFGGGGDGF@C6E8CFFCFF9CCFFEEGFGGGGG9FGGG7<EFGFA@FEEGGGFDF7FFE7=FFCC:@F+BECGF9AFGEGGG9BEF?E+==FE@CFG@<C+3CC<F<AB=FDFGG<=DF,<=9,:@3+@D@>F75*8<C*>FDC?37D<F;FC9F9F,@,6:F:CFC,?CE@F:FF:*:?F9FBFG9:?<FCGEGG7:@F88FEFFGFFGG*:+<+0++0@*:>*A8C0+8C*//*:*>/2;8++8CC@+++1<7+30A?C?
@M01751:259:000000000-C669V:1:1102:10289:12657 1:N:0:AGAGTC
GCTGTGGAAACAGGATTAGATACCCTGGTAGTCCACGCCGTAAACGATGGATACTAGTTGTTTGGCCGTAAGGTTGAGTGACTAAGCGAAAGTGATAAGTATCCCACCTGGGGAGTACGAACGCAAGTTTGAAACTCAAAGGAATTGACGGGGGCCCGCACAAGCGGTGGAGCATGTGGTTTAATTCGATGATACGCGAGGAACCTTACCAGGGCTTAAATGTAGTTTGACCGCTTTGGAAACAGAGCTTTCGCAAGACAGATTACAAGGTGCTGCATGGTTGTCGTCAGCTCGTGCCGTG
+
CCCCCGGGGGGGGGGGGGGGGGGGGGGGGGGGGGGGGGGGGGGGGGGGGGGGGGGGGGGGGGGGGGGGGGGGGGGGGGGGFFGGGGGGGGGGFGGGGGGGGFGGGGGGGGGGGFGGGGGGGGGGGGGGGGGGGGGGGGGGGGGGGGGGGGGGGGGGGGGGGGGGGGGEGGGGGGGGGFGFGGGGGGGGGGGGGGGGGGGGGGGGGGGGGFGGGGGGGGGGGGGGGGGGGGGGGGGGGGDGGGGGGGGGGGGGGGGEGGFGGGGGGGG?CGGGGGGGGGGGFCGGGGGGGGGFGEGGGGGG=
@M01751:259:000000000-C669V:1:1102:23454:12685 1:N:0:AGAGTC
ACGTGGTAACGTCATCCCCACCTTCCTCCGGTTTGTCACCGGCAGTCTCCTTAGAGTGCCCACCATAACGTGCTGGTAACTAAGGACAAGGGTTGCGCTCGTTACGGGACTTAACCCAACATCTCACGACACGAGCTGACGACAGCCATGCAGCACCTGTGTCTGAGTTCCCGAAGGCACCAATCCATCTCTGGAAAGTTCTCAGCATGTCAAGGCCAGGTAAGGTTCTTCGCGTTGCTTCGAATTAAACCACATGCTCCACCGCTTGTGCGGGCCCCCGTCAATTCATTTGAGTTTTAAC
+
CCCCCGGGGGCGGGGGGGGGGGGGGGGGGGGGDGGGGGGGGGGGCEGFFGGGGGGGGGGGGGGGGGGGGGGFGGGGGGGGGGGGFGGGGGGGGFGGGGGGGGGGGGGDEEGGGGGGGGGGGGGEGGGGGGGGGGGGEGFDC+CFCFCGGGGFDGGGGGGGGGGGGFFGGGGGGGGDGFGGGCCCGGGGGFGGGFFGCGGGGGGGGFGGFG9@FFGGGGG@CCGGDCGGGGGGGEGGGGGGGDGFGGGGFGGGGGGGFC?FFFGGGGGGFCGGGDE=EEEGGG=EGGGGGGGCFGFFGGGG7
@M01751:259:000000000-C669V:1:1102:4009:12713 1:N:0:AGAGTC
ACGTGGTAACGTCATCCCCACCTTCCTCCGGTTTATCACCGGCAGTCTCCTTTGAGTGCCCACCATAACGTGCTGGTAACTAAGGACAAGGGTTGCGCTCGTTACGGGACTTAACCCAACATCTCACGACACGAGCTGACGACAGCCATGCAGCACCTGTGTGCAGGTCCCCGAAGGGAAGAAATCCATCTCTGGAAGTCGTCCTGCCATGTCAAACGCTGGTAAGGTTCTGCGCGTTGCTTCGAATTAAACCACATGCTCCACCGCTTGTGCAGGCCCCCGTCAATTCATTTGAGTTTTA
+
CCCCCGGGGGGGGGGGGGGGGGGGGGGGGGGGGGGGGGGGGGGGGGGFGGGGGGGGGGGGGGGGGGGGGGGGGGGGGGGGFGGGGGGGGCGEGGGGEFCGEGGGGGGGGGGGGGGGGGGGGGGGGGGGGGGGGEGGGGGGGGEGGGGGGGGGFGG?FGGGGGGGGGGGGGFGGGGGDE@FFGGGGGGFGG@FGGGGGGGGGGGGGFGGGGGGGFGGGGGEGDGGGGE9CFCGGCFGGGDGGGGEGGGGGGGGGGGGG+CFGFFGCCDGGFE?CFGGG=E=EG:5C*+9<C@FFF9EFFGFC
@M01751:259:000000000-C669V:1:1102:9989:12730 1:N:0:AGAGTC
GCTGTGGAAACAGGATTAGATACCCTGGTAGTCCACGCCGTAAACGATGTCGACTTGGAGGTTGTTCCCTTGAGGAGTGGCTTCCGGAGCTAACGCGTTAAGTCGACCGCCTGGGGAGTACGGCCGCAAGGTTAAAACTCAAATGAATTGACGGGGGCCCGCACAAGCGGTGGAGCATGTGGTTTAATTCGATGCAACGCGAAGAACCTTACCTACTCTTGACATCCACGGAATTCGGCAGAGATGCCTTAGTGCCTTCGGGAACCGTGAGACAGGTGCTGCATGGCTGTCGTCAGCTCGT
+
CCCCCGGGGGGGGGGGGGGGGGGGGGGGGGGGGGGGGGGGGGGGGGGGGGGGGGGGGGFGGGGGGGGGGGGGGGGGGGGGGGGGGGGGGGGCFGGGGGGGGCFFGGGGGGGGGGGGGGGGGGCFGGGGGGGGGGGGGGGGGGGGGGGGGGGGEGGGGGGGGGDGGGGGGGGGGGGGGGGGGGGGGFGGGGGGGGGGGGGGGGGGGGGGGGGGGGGGGGGGGGGGGGGGGGGGGGGGGFGGG5CGGGFGCGGFGGGGCFFCEGGGGGGD5FG?FFGFGCCGGGGFFGCCEEGGFCGGEC7:7
@M01751:259:000000000-C669V:1:1102:12187:12739 1:N:0:AGAGTC
GCTGTGGAAACAGGATTAGATACCCTGGTAGTCCACGCCGTAAACGATGATAACTAGCTGTCCGGGGACTTGGTCCTTGGGTGGCGCAGCTAACGCATTAAGTTGACCGCCTGGGGAGTACGGCCGCAAGGTTAAAACTCAAATGAATTGACGGGGGCCCGCACAAGCGGTGGAGCATGTGGTTTAATTCGATGATACGCGAGGAACCTTACCAGGGCTTAAATGTAGTTTGACCGCTTTGGAAACAGAGCTTTCGCAAGACAGATTACAAGGTGCTGCATGGTTGTCGTCAGCTCGTGCC
+
CCCCCGGGGGGGGFGGGGGGGGGGGGGGGGGGGGGGGGGGGGGGGGGGGGGGGGGGGFGGGGGGGGGGGGGGGGGGGGGGGGGGGGGGGGGGGGGGGGGGGGGGGGGGGGGGGGGGGGGGGGGGC@FGGGGGGGGGGGGGGGGGGGGFCFGGGGGGGDGGGGGGGGGGGGBFGCFCFGGCFGC7FFGGGGFFGGGDFGGGGG5:CCGGGGGGGFG>EECC6CFFDGGGGGGGGGFGGEGGGGGFEGCCFGGGCG98ECE588CF89FGGG++;FGGGG?<+0CFFEGCE8*AEGGGGCC:5
@M01751:259:000000000-C669V:1:1102:8608:12764 1:N:0:AGAGTC
ACGTGGTAACGTCATCCCCACCTTCCTCCGGCTTATCACCGGCGGTTCCTTTAGAGTACCCAACTAAATGATGGTAACTAAAGGCGAGGGTTGCGCTCGTTGCGGGACTTAACCCAACATCTCACGACACGAGCTGACGACAGCCATGCAGCACCTGTGTTCCAGTCCCCGAAGGGAAGAGATCCATCTCTGGAAATCGTCCGGACATGTCAAACGCTGGTAAGGTTCTGCGCGTTGCTTCGAATTAAACCACATGCTCCACCGCTTGTGCAGGCCCCCGTCAATTCCTTTGAGTTTTAAC
+
CCCCCGGGGGGGGGGGGGGGGGGGGGGGGGGGGGGGGGGGGGGGGGGGGGGGGGGGGGGGEGGGGGGGGGGGGGFFGGGGGGGGGGGGGGGGGGGGGGGGGGGGGGGGGGGGGGGGGGGGGGGGGGGGGGGGGGGGGGGGGGGGGGGGGGGGGGGGGGGGGGGGGGGGGGGGGGGGGGGGGGGGGGGGGGGGGGGGGGGGGGDGGEEGFGGFGGGGGGGGGGGGGFGGGGGGGGGGGGFGGGGGGGGGGGGGGGGFFFGF?GGGGGGEG67CGGGGGGGGCGGEGGGGGGGGEEFGFGGG+
@M01751:259:000000000-C669V:1:1102:18295:12775 1:N:0:AGAGTC
GCTGTGGAAACAGGATTAGATACCCTGGTAGTCCACGCCGTAAACGATGTCGACTTGGAGGTTGTTCCCTTGAGGAGTGGCTTCCGGAGCTAACGCGTTAAGTCGACCGCCTGGGGAGTACGGCCGCAAGGTTAAAACTCAAATGAATTGACGGGGGCCCGCACAAGCGGTGGAGCATGTGGTTTAATTCGAAGCAACGCGAAGAACCTTACCAGGCCTTGACATGCAGAGAACTTTCCAGAGATGGATGGGTGCCTTCGGGAACTCTGACACAGGTGCTGCATGGCTGTCGTCAGCTCGT
+
CCCCCGGGGGGGDG8FGGGGGGGGGGGGGGGGGGGFGGGGGGGGGGGGGGGGGGGGGGGGGGGGGGGGGGGGGGGGGGGGGGGGGGGGGGGG<FGGGGGGGGGGGGGGGGGGGGGGGGGGGGGGGGGGEGGGGGGGGGGGGGGGGGGFEGFGGGGGGEGEEDCGGGGGGG<CGCFGFGGGGGCFFCGGGGGGGGFGGGGGGGGGGGGFCGFCECCEFGGDFGGGFFGGGGGGGGGGGFGGGFGGGGGF7CGG8CEFFGGCEGEGGGFGGFGGGGGGGGFFCCFGGGGGGGGGGGGGGGGC/
@M01751:259:000000000-C669V:1:1102:28258:12888 1:N:0:AGAGTC
ACGTGGTAACGTCATCCCCACCTTCCTCCGGTTTATCACCGGCAGTCTCCTTTGAGTTCCCGACCGAATCGCTGGCAACAAAGGATAAGGGTTGCGCTCGTTGCGGGACTTAACCCAACATTTCACAACACGAGCTGACGACAGCCATGCAGCACCTGTCTCAGAGTTCCCGAAGGCACCAAAGCATCTCTGCTAAGTTCGCTGGATGTCAAGAGTAGGTAAGGTTCTTCGCGTTGCATCGAATTAAACCACATGCTCCACCGCTTGTGCGGGCCCCCGTCAATTCATTTGCGTTTTAACC
+
CCCCCGCFGGGGGGFFGGGGGGGGGGGDDGGGGDGGGGGGGGGGGG?,CFCFFFGFGGF9FGGGGG@@@@EFCFGGFGGGG@CEFGGGGEFGGG8=CFG=BFCEGC7FGFFFFFGGGF7FFDGGF?AFGGGGGGGGGGGEDD7>AFGGGCEFC8FG:8@FGGGDC:FGFGGG@FGG>@FGGGGGGGGC;FGEFFFDFCBFGGGD7<<FFGF:BFC:CF9CCFGGGAFGGGFCEEEE5CFF5C6CCFFFGFFGGF?GCF8:C*?ECDCF+:?ECDEGEEEEC5;C7@:CGGD+/:E*87EG+
@M01751:259:000000000-C669V:1:1102:16012:13074 1:N:0:AGAGTC
ACGTGGTAACGTCATCCCCACCTTCCTCCGGTTTATCACCGGCAGTCTCCTTTGAGTTCCCGACCGAATCGCTGGCAACAAAGGATAAGGGTTGCGCTCGTTGCGGGACTTAACCCAACATTTCACAACACGAGCTGACGACAGCCATGCAGCACCTGTCTCACGGTTCCCGAAGGCACTAAGGCATCTCTGCCGAATTCCGTGGATGTCAAGAGCAGGTAAGGTTCTTCGCGTTGCATCGAATTAAACCACATGCTCCACCGCTTGTGCGGGCCCCCGTCAATTCATTTGAGTTTTAACC
+
CCCCCGGGGGEGGGGGGGGGGGGGGGGGGGGGGGGGGGGGGGGGGGGGGGGGGGGGGGGGGGGGGGFCFGGGGGGGGGGGGGGG?FGGGGGGGGGGGGGGGGGGGGGGGGGGGGGGGGGGGGGGGGGGGGGGCEGGGGGGGGGGGGGGGGGGGGGGGGGGGFGGGGGGGGGGGGGGGGGFGGGGGGGGGGGGGGGGEGGGGGGGGGGGGGGFFGGGGGGGGGGGGFGGGGGGGGG>EGGGEFGGGGGGGGGGFGFGFGGGGGGGGG>F6FGGDEGGGGECGDCFGG?FFGC?8FCFECGGF
@M01751:259:000000000-C669V:1:1102:16175:13247 1:N:0:AGAGTC
ACGTGGTAACGTCATCCCCACCTTCCTCCGGTTTATCACCGGCAGTCTCCTTTGAGTTCCCGACCGAATCGCTGGCAACAAAGGATAAGGGTTGCGCTCGTTGCGGGACTTAACCCAACATTTCACAACACGAGCTGACGACAGCCATGCAGCACCTGTCTCACGGTTCCCGAAGGCACTAAGGCATCTCTGCCGAATTCCGTGGATGTCAAGAGTAGGTAAGGTTCTTCGCGTTGCATCGAATTAAACCACATGCTCCACCGCTTGTGCGGGCCCCCGTCAATTCATTTGAGTTTTAACC
+
CCCCCGGGGGGGGGGGGGGGGGGGGGGGGEGGGGGGGGGGGGGGGGGGGGGGGGGGGGGGGGGGGGFFCGGGGGGGGGGGGGGGGGGGGFGGFGGGGGGGGGGGGGGGGGGGGGGGGGGGGGGGGGGGGGGGGGGGGGGGGGGGGGGGGGGGGGGGGGGGGGGGFGGGGGGGGGGGGGGGGGF<FGGGGGGGGFGDCGGGFFGFGGGGGG,FFGFGGGGGGGGGGGGGGFGGGGGGGGGGGGGGGGGGGGGGGGGGGGGGGGGGGGGGFFEEGGGEEGD;CE8FFGGGGGG?FFFFGGGGD
@M01751:259:000000000-C669V:1:1102:22360:13254 1:N:0:AGAGTC
ACGTGGTAACGTCATCCCCACCTTCCTCACAGTTTACACTGGCAGTCTTGCTAGAGTTCCCGACATTACTCGCTGGCAACTAACAACAGGGGTTGCGCTCGTTATAGGACTTAACCTGACACCTCACGGCACGAGCTGACGACAACCATGCAGCACCTTGTAATCTGTCTTGCGAAAGCTCTGTTTCCAAAGCGGTCAAACTACATTTAAGCCCTGGTAAGGTTCCTCGCGTATCATCGAATTAAACCACATGCTCCACCGCTTGTTCGGGCCCCCGTCAATTCCTTTGAGTCTTAATCTT
+
CCCC9FGGGGCEFGGCEFEFEGGGFDFGGGGEFEFDGCDGGGGGDGCFEFDFEFGGCGGAEFDGEEECCA,8C@FG7EFFFAEEFFDECFGGGCFFGGGGGGGG=FGCEADFGG?EDBEFGGCEFFGGGCFCGG@C7FFEFEFEGGGGFGFDG@FGDB>=EF=DFDF9EFGGGGCDCECAC;F=FCC9FFA<FCGGGGGDCFGF@F,@CFGG:<<<FCFGGGGDG:FCFGDG7<ACFAFGGFGCFFE9*8CF??7C:FFGEGDDGF+:8C8*8?**2CEG8F9:ECFGF+:A+<:@@CCFF
@M01751:259:000000000-C669V:1:1102:26609:13402 1:N:0:AGAGTC
ACGTGGTAACGTCATCCCCACCTTCCTCCGGTTTGTCACCGGCAGTCTCCTTAGAGTGCCCACCATAACGTGCTGGTAACTAAGGACAAGGGTTGCGCTCGTTACGGGACTTAACCCAACATCTCACGACACGAGCTGACGACAGCCATGCAGCACCTGTGTCAGAGTTCCCGAAGGCACCGATCCATCTCTGGAAAGTTCTCTGCATGTCAAGGCCTGGTAAGGTTCTTCGCGTTGCTTCGAATTAAACCACATGCTCCACCGCTTGTGCGGGCCCCCGTCAATTCATTTGAGTTTTAAA
+
CCCCCGGGGGGGGGFGGGGGGGGGGGGGGGGGGGGGGGGGEEGGGGGGGGGGGGGGGFGFGGGGGFGGGGGGGGGFGGFFFGFGFG<FFEFGDFGGGGDEGGGGGGEEFEECEFFG<FFGGCF<FGFGGGGDC@FG+=BFCFGG@FFFCEFFFCFGGGGGGGGGCEEFFCCFGGGDGGGGGGEFFGFGGGG9CFFFFEFF9F<93FGGGGGGFFCF7FGGFGGGG@FGFF?F7FGGFBFCGEGCGGFGGG*;8C8:C7@CC8@EGEGFECFEGGDE8CEE88A5<9+<FGF??>9+:9FG+
@M01751:259:000000000-C669V:1:1102:7231:13411 1:N:0:AGAGTC
GCTGTGGAAACAGGATTAGATACCCTGGTAGTCCACGCCGTAAACGATGTCGACTTGGAGGTTGTTCCCTTGAGGAGTGGCTTCCGGAGCTAACGCGTTAAGTCGACCGCCTGGGGAGTACGGCCGCAAGGTTAAAACTCAAATGAATTGACGGGGGCCCGCACAAGCGGTGGAGCATGTGGTTTAATTCGATGCAACGCGAAGAACCTTACCTACTCTTGACATCCACGGAATTCGGCAGAGATGCCTTAGTGCCTTCGGGAACCGTGAGACAGGTGCTGCATGGCTGTCGTCAGCTCGT
+
CCCCCGGGGGGGGGGGGGFGGGGGGGGGGGGGGFEFGGCFFGGGGGGGGGGGGGGGGGGGGGGGGGFGGGGFGGGGGGGGGGGGGGGEGGGGGGGGGGGGGGFGDGGEGFGGGGGGGGGGGGGGGGGGGDFFGGGGGGGGGGFFGGGGGGGGGGGGD<FGGGGGGGGGGGGGGGGGGDGG9<CFFGGGGGGGGGGGGGGGGGGGDGGGGGGGGGFCGGGGGGGGGGGGGGGEGGGGGGGGGGGGGFGGGGGGGGGGGGGGG5EGGGGGFGGGGGGGC6EGGGGGGFFDGGGGEGFEGFG5:
@M01751:259:000000000-C669V:1:1102:24262:13429 1:N:0:AGAGTC
ACGTGGTAACGTCATCCCCACCTTCCTCCGGTTTATCACCGGCAGTCTCCTTTGAGTTCCCGACCGAATCGCTGGCAACAAAGGATAAGGGTTGCGCTCGTTGCGGGACTTAACCCAACATTTCACAACACGAGCTGACGACAGCCATGCAGCACCTGTCTCACGGTTCCCGAAGGCACTAAGGCATCTCTGCCGAATTCCGTGGATGTCAAGAGTAGGTAAGGTTCTTCGCGTTGCATCGAATTAAACCACATGCTCCACCGCTTGTGCGGGCCCCCGTCAATTCATTTGAGTTTTAACC
+
CCCCCGGGGGGGGGGGGGGGGGGGGGGGGGGGGGGGGGGGGGGDEFGGGGGGGGGGGGGGGGGGGGF+BFFGGCGGGGGGGGGGGGGGGGFGGGFEGGGEGGGGGGDEEGGGGGGGGGGGGFGGGGGGGGGGGGGGGGGGDGGEGGGGGGGGGGGGGCFGFGAFFEGFGGGGGEEGGGGGGGGDFGGGGGGGFGGGGGGGGEF<FGGGGFEFF9<C@FGGGGGGFGGGGGGGGGEDCFEFGCAFFFGGGGFGFGGGFGGFGGGGGGGG?C8CEGGGGGDCEC*<CGFFEF@F*<:CFGGF<
@M01751:259:000000000-C669V:1:1102:4240:13521 1:N:0:AGAGTC
GCTGTGGAAACCGGATTAGATACCCTGGTAGTCCACGCCGTAAACGATGTCGACTTGGAGGTTGTTCCCTTGAGGAGTGGCTTCCGGAGCTAACGCGTTAAGTCGACCGCCTGGGGAGTACGGCCGCAAGGTTAAAACTCAAATGAATTGACGGGGGCCCGCACAAGCGGTGGAGCATGTGGTTTAATTCGATGCAACGCGAAGAACCTTACCTACTCTTGACATCCAGCGAACTTAGCAGAGATGCTTTGGTGCCTTCGGGAACGCTGAGACAGGTGCTGCATGGCTGTCGTCAGCTCGT
+
CCCCCGGGGGGGGGCEGGGGGGGGGGFGGGGGGGGGGGGGGGGGGGGGGGGGGGGGGGGGGGGGFGGGGGGGGGGGGGGGGGFGGGG>CGGGGGGGGGGGGGGGGGGGGGGGGGGGGGGGGGGGGGGFGGFCGGFFGGGGGGFDGGGGGGGGGG7>FGGGGGGGGGFGGGGCGFCFGFCFGGGGGGGGGGGFGD7FEFG5CED>EG6@>EFGGDGGGGFGCFGFGGGFGGGGGECCCEG++:8@@9CCF9<<FCC?C9FEEEGECCEGG>CFFGG5EFFC9F6EFDF?>@FGGF88<96=*
@M01751:259:000000000-C669V:1:1102:18000:13555 1:N:0:AGAGTC
ACGTGGTAACGTCATCCCCACCTTCCTCCGGTTTATCACCGGCAGTCTCCTTTGAGTTCCCGACCGAATCGCTGGCAACAAAGGATAAGGGTTGCGCTCGTTGCGGGACTTAACCCAACATTTCACAACACGAGCTGACGACAGCCATGCAGCACCTGTCTCACGGTTCCCGAAGGCACTAAGGCATCTCTGCCGAATTCCGTGGATGTCAAGAGTAGGTAAGGTTCTTCGCGTTGCATCGAATTAAACCACATGCTCCACCGCTTGTGCGGGCCCCCGTCAATTCATTTGAGTTTTAACC
+
CCCCCGGGGGDGGGGGGGGGGGGGGGGGGGGGGGGGGGGGGGGGGGGGGGGGGGGGGGGGGGGGGG@88BEFGGGGFFGGGGGGGGGGGGGGGGGDGGEGGGGGGGGGGGGGGGGGGGGGGGGGGGGGGGGGGGGGGGGGGGGGGGGGGGGFGGGGGGGGGGGGGGGGGGGGGGGCGGGGGGGGGFGGFFGGGGGGGGGGGGGCGGGGGGGGGGGGGGGGGGGGGGGGGGGGGGGEGGGGGGGGGGFGGGGGGGGGDFGGGCCGGGFGCGGC>EGGGGGGGGDF??EGG?@FGCFFGGGGC
@M01751:259:000000000-C669V:1:1102:8189:13564 1:N:0:AGAGTC
GCTGTGGAAACAGGATTAGATACCCTGGTAGTCCACGCCGTAAACGATGTCAACTAGCCGTTGGAATCCTTGAGATTTTAGTGGCGCAGCTAACGCATTAAGTTGACCGCCTGGGGAGTACGGCCGCAAGGTTAAAACTCAAATGAATTGACGGGGGCCCGCACAAGCGGTGGAGCATGTGGTTTAATTCGATGCAACGCGAAGAACCTTACCTACTCTTGACATCCACGGAATTTGGCAGAGATGCCTTAGTGCCTTCGGGAACCGTGAGACAGGTGCTGCATGGCTGTCGTCAGCTCGT
+
CCCCCGGGGGGGGGGGGGGGGGGFGGGGGGGGGGGGGGGGGGGGGGGGGGGGGGGGGGGGGGCGGGGGGGGGGGGGGGGGGGGGGGGGGGGGGGGGGGGGGGGGGGGGGGGGGGGGGGGGGDGGGGGGGGGGGGGGGGGGGGFGGDG9DEGGGGGGGGGGGGEGGFGGGGGGGFFGF:FGGGGGGG@CFFECFGGGGGGDGGGGGGGGGG:8CFGGFGGGG:FGFGGGGGGGGGGGGGFGGFGGGCGFGGGGGGGGGGGGG5EEGGGGFGGDEFGGG+8CGGGFGGGGDDF5CFGGGEGD*
@M01751:259:000000000-C669V:1:1102:16424:13658 1:N:0:AGAGTC
ACGTGGTAACGTCATCCCCACCTTCCTCCGGTTTATCACCGGCAGTCTCCTTTGAGTTCCCGACCGAATCGCTGGCAACAAAGGATAAGGGTTGCGCTCGTTGCGGGACTTAACCCAACATTTCACAACACGAGCTGACGACAGCCATGCAGCACCTGTCTCACGGTTCCCGAAGGCACTAAGGCATCTCTGCTAAGTTCGCTGGATGTCAAGAGTAGGTAAGGTTCTTCGTGTTGCATCGAATTAAACCACATGCTCCACCGCTTGTGCGGGCCCCCGTCAATTCATTTGAGTTTTAACC
+
CCCCCEFFGGC<6CF<-EFG>EGFGEGEFGCFGGFFCFGGGCEGGFGDFGGFFFGGGGFCEGEGCG@768EDEEEDFFGGG@FFFCGGGG?EFDFFGGGGGGGGGGDFCFFDGGGGGGCFDGGCFCFGGGGGGGGDGDFCFC:FGGF,@FGGF>F7@EC<,DEFG7FDGGFFDC@>FGFGGGGFCGGGGGFFCFGFEC:,CFGGC7BCF,<FCG7FCFGGGGGGAFFFFF5*1;;CFG+<*;*+2<9CF88*;EFC:C6<AFEE58*;<+*:?C5?E58;CEC?<<9<9<C7AF?FGCFF9
@M01751:259:000000000-C669V:1:1102:6326:13737 1:N:0:AGAGTC
ACGTGGTAACGTCATCCCCACCTTCCTCGCGGCTTATCACCGGCAGTCTCCCTAGAGTGCCCAACTAAATGATGGCAACTAAGGACGTGGGTTGCGCTCGTTGCGGGACTTAACCCAACATCTCACGACACGAGCTGACGACAGCCATGCAGCACCTGTGTTCGCGTCCCCGAAGGGAACCCCGGATCTCTCCGGATGGCACGACATGTCAAGGGATGGTAAGGTTCTGCGCGTTGCTTCGAATTAAACCACATGCTCCACCGCTTGTGCGGGCCCCCGTCAATTCCTTTGAGTTTTAATT
+
CCCCCGGGGGGGGGGFFGGGGGGGGGGGGGGGGGGGGGGGGGGGGGGGGGGGGGGGGGGGGGGGGGGGGGGGGGGGGGGGGGGGGGGGGGGGGGGGGGGGGGGGGGGGGGGGGGGGGGGGGGFGGGGGGGGGGGGGGGGGGGGGGGGGGGGEGFGGGGGGGGGEGGGGGGGGEGGGGGGGGGGGGGEGGFFGGGGGGGGGGGGGGGGGFG9EFGGFGGGGGGGGGGGGFGDGGGGGGGGG>EFGGGGGGGCEGGFF<@CFGGGGGGGG8CCEGGGGGG5?=**3AFGGGGG7FFCGGGCF+
@M01751:259:000000000-C669V:1:1102:19905:13746 1:N:0:AGAGTC
GCTGTGGAAACCTGATTAGATACCCTGGTAGTCCACCCCGTAAACGTTGGGAACTAGTTGTGGGGACCATTCCACGGTTTCCGTGACGCAGCTAACGCATTAAGTTCCCCGCCTGGGGAGTACGGCCGCAAGGCTAAAACTCAAAGGAATTGACGGGGACCCGCACAAGCGGCGGAGCATGCGGATTAATTCGATGCAACGCGAAGAACCTTACCAAGGCTTGACATACACCAGAACGGGCCAGAAATGGTCAACTCTTTGGACACTGGTGAACAGGTGGTGCATGGTTGTCGTCAGCTCG
+
CCCCCGGGGGGGGGGGGGGGGGGGGGGGGGGGGGGGGGGGGGGGGGGGGGGGGGGGGGGGGGGGGGGGGGGGGGGGGGGGGGGGGGGGGGGGGGGGGGGGGGGGGGGGGGGGGGGGGGGGGGGGGGGGGGDGFGFGFGGGGGGGGGGGGGGGGGGGGGGGGGGGGGGGGGGGGGGGGGGGGGGGGGGGGGGGGGGGGGGGGGGGGGGGGGGGGGFGGFFGGGGGGGGGGGGGGGGGGGGGGGGGGGGGFGGGGCGDGGFGFFGGFGGGGFFEFFGGGGGGGGGGGGGGGGGGEFGFGF9F5
@M01751:259:000000000-C669V:1:1102:3519:13766 1:N:0:AGAGTC
ACGTGGTAACGTCATCCCCACCTTCCTCCGGCTTATCACCGGCGGTTCCTTTAGAGTACCCAACTGAATGATGGTAACTAAAGGCGAGGGTTGCGCTCGTTGCGGGACTTAACCCAACATCTCACGACACGAGCTGACGACAGCCATGCAGCACCTGTGTGTAGGTCCCCGAAGGGAAGAAATCCATCTCTGAAAATCGTCCTACCATGTCAAACGCTGGTAAGGTTCTGCGCGTTGCTTCGAATTAAACCACATGCTCCACCGCTTGTGCAGGCCCCCGTCAATTCATTTGAGTTTTAAC
+
CCCCCEGGGGGGGGGGGGGGGGGGGGGGGCFCFGGGGGGGGGGGGGGGGFGGGGGGGGGGGGGGGGGGGGGGGGGGGGGGGGGFFGGGGGGGGGGG@FGGGGGGGGGGGDFGFGDGGGGCGGGGGGDFCFGGGGGGGGDGGGGGGFGGGG9:FFGGGGGGGGGGG>FFGGGEF*:=<FC@FGGFGGGGCGGGGGFFFFGGFGGGG7<FFGGGFCFGGGDGE<EFFGGGGGGGGGGGGGFFGCCFCFFCD7ACEEGGGFFF?CF5CEEFGCGDFFGCGECCEG=CCEGFC<FC?CCFFGGGC
@M01751:259:000000000-C669V:1:1102:26473:13840 1:N:0:AGAGTC
GCTGTGGAAACAGGATTAGATACCCTGGTAGTCCACGCCCTAAACGATGCGAACTGGATGTTGGGTGCAATTTGGCACGCAGTATCGAAGCTAACGCGTTAAGTTCGCCGCCTGGGGAGTACGGTCGCAAGACTGAAACTCAAAGGAATTGACGGGGGCCCGCACAAGCGGTGGAGTATGTGGTTTAATTCGATGCAACGCGAAGAACCTTACCTGGCCTTGACATGTCGAGAACTTTCCAGAGATGGATTGGTGCCTTCGGGAACTCGAACACAGGTGCTGCATGGCTGTCGTCAGCTCG
+
CCCCCGGGGGGGGGGGGGGGGGGGGGGGGGGGGGGGGGGGGGGGGGGGGGGGGGGGFGGGGGGGGGGGGGGGGGGGGGGGGGGGGGGGFGGGGFGGGGGGGGGGGGGGGGGGGGGGGGGGGGGGGGGGGGGGGGGGGGGGGFGDFFGGGGGGGGGGEGGGGGGGGGGGGGGGEGFFF@FGFGGGFGGGGGGGGGGGGGGGGGGGGGGGGGGGGGGGGGGGGGGGGGGGGGEEGGGGGGGCFGGFCFGGFCFGFG5@CGGGGGGGGGFFEGGGGFGGGGGGGGGGGGGGGGF<@FGGDFCG5
@M01751:259:000000000-C669V:1:1102:20478:13849 1:N:0:AGAGTC
GCTGTGGAAACAGGATTAGATACCCTGGTAGTCCACGCCGTAAACGATGTCGACTTGGAGGCTGTTCCCCTGAGGAGTGGCTTCCGGAGCTAACGCGTTAAGTCGACCGCCTGGGGAGTACGGCCGCAAGGTTAAAACTCAAATGAATTGACGGGGGCCCGCACAAGCGGTGGAGCATGTGGTTTAATTCGATGCAACGCGAAGAACCTTACCTGGCCTTGACATCCAGAGAACTTAGCAGAGATGCTTCGGTGCCTTCGGGAACTCTGAGACAGGTGCTGCATGGCTGTCGTCAGCTCGT
+
CCCCCGGGGGGGGGGGGGGGGGGGGGGGGGGGGGGGGGGGGGGGGGGGGFGGGGGGGGGGGGGGGGGGGGGGGGGGGGGGGGGGGGGGGGGGGGGGGGGGGGFGGGGEGGGGGGGGGGGGGCGGGGGGGGGFGGGGGGGGGGGGGGGFGGGGGGGGGGGGGGCGGGGGGGGGGGFGGGGGFGFGGGGGGGGGGGGGGGGGGGGGGGGGGGGGGGGGGGGGGGGGGCCCFGGGGGGGGGGGGGGGGGGGGGGGGGGGGGGGGGGGGGGGGGGGGGGGGGGGGGGGGGGCGGFGGGGGGGGG:
@M01751:259:000000000-C669V:1:1102:9683:13911 1:N:0:AGAGTC
ACGTGGTAACGTCATCCCCACCTTCCTCTCCGTTTGCACGGGCAGTCTGTTTAGAGTCCCCACCATAACATGCTGGCAACTAAACATAGGGGTTGCGCTCGTTGCGGGACTTAACCCAACACCTCACGGCACGAGCTGACGACAGCCATGCAGCACCTAGTTTCCTGTCCCGAAGGACTAAGCCATCTCTGGCTTATTCAGTAACTTTCAAGCCCGGGTAAGGTTCCTCGCGTATCATCGAATTAAACCACATGCTCCTCCGCTTGTGCGGGCCCCCGTCAATTCCTTTGAGTTTCACCCT
+
CCCCCGGGGGGGGGGGFFFF:FFFFFFFGGGGCFGGGGFGGGGGGGGGGGGGGGFGGGGGGGGEGGGGGGGGGGGGGGGEGGGGGGGFFFGGGGGGGGGGGGGGGGGGGGGGGGGGGGGGGGGGGGGGGGGGGGGGGGGGGGGGGGGDGGGGGGGGGGGGGGGGGGGGGGGGDGGGCGFGGGGFCFFFGGGGGFGFGGGGFGGGGGGGGGGFGCCECEGGGGGGGGGGGGFGE8CFGFFGGFFGGGGGFDFFGFEFGGGGGEECE5F+AEGGG58:CGGEGGGFCF?FFCEGGGG7<CF::
@M01751:259:000000000-C669V:1:1102:21016:13994 1:N:0:AGAGTC
ACGTGGTAACGTCATCCCCACCTTCCTCCAGCTTATCACTGGCAGTCCCTTTAGAGTGCCCAACCAAATGATGGCAACTAAAGGCGAGGGTTGCGCTCGTTGCGGGACTTAACCCAACATCTCACGACACGAGCTGACGACAGCCATGCAGCACCTGTATCCGGTCCAGCCGAACTGAAAGACACATCTCTGTGTCCGCGACCGGTATGTCCAGGGCTGGTAAGGTTCTGCGCGTTGCTTCGAATTAAACCACATGCTCCACCGCTTGTGCGGGCCCCCGTCAATTCCTTTGAGTTTTAAT
+
CCCCCGGGGGGGGGGGGGGGGGGGGGGGGGGGGGGGFGGGGGGGEFFFGGGGGGGGGGGAFGGGEGGEFGGGGGGGGEFGGGFFFC@FGEFGEFGGEEFEGGDGGGGGGFGGGGGGFEG8F,9FFGGGGCFCFGGGFGGGGDGGGGFFC@FCF,DCFGG9CFGGGDGF@DFEEGGGGGGGFDEFFGEC;BFCCGFG,CFEEGEGGEFFGGG9F:CEGGGGDG7CGEG?F<CC>CEGGDCFGG562C<99@FGGG++0+<++8*:EGGF8<+**?=5:CE=?CCE:FFFGGGGCGCGFG?E?
@M01751:259:000000000-C669V:1:1102:21968:14049 1:N:0:AGAGTC
ACGTGGTAACGTCATCCCCACCTTCCTCCGGTTTATCACCGGCAGTCTCCTTTGAGTTCCCGACCGAATCGCTGGCAACAAAGGATAAGGGTTGCGCTCGTTGCGGGACTTAACCCAACATTTCACAACACGAGCTGACGACAGCCATGCAGCACCTGTCTCAGAGTTCCCGAAGGCACCAAAGCATCTCTGCTAAGTTCTCTGGATGTCAAGAGTAGGTAAGGTTCTTCGCGTTGCATCGAATTAAACCACATGCTCCACCGCTTGTGCGGGCCCCCGTCAATTCATTTGAGTTTTAACC
+
CCCCCGGGGG7FGGGGGGGGGGGGGGGGGGGGGGGGGGGGGGGGGGGGGGGGGGGGGGGGGGGGGG@@BFFGGGGGGGGGGGGGGGGGGGGGGGGGGGGGGGGGGGGGGGGGGGGGGGGGGGGGGGGGGGGGGGGGGGFEGGDGGGGGGGGGGGGGGFFGGGGGGGGGGGGGCGGGGGGGGFGDGGGGFGGGGGGGGGGGFGGGGGGGGGGGGFGGGGGEF@FGGF,?FGGGGGGGGGGGGGGGGGGGGCCCGFCFE?FGGGGGGG5C++?EGECGGGG8*1CCGGGGGC?CFGGGGGGGG
@M01751:259:000000000-C669V:1:1102:26783:14063 1:N:0:AGAGTC
GCTGTGGAAACCGGATTAGATACCCTGGTAGTCCACGCCGTAAACGATGTCAACTAGCCGTTGGAATCCTTGAGATTTTAGTGGCGCAGCTAACGCATTAAGTTGACCGCCTGGGGAGTACGGCCGCAAGGTTAAAACTCAAATGAATTGACGGGGGCCCGCACAAGCGGTGGAGCATGTGGTTTAATTCGAAGCAACGCGAAGAACCTTACCAGGCCTTGACATGCAGAGAACTTTCCAGAGATGGATTGGTGCCTTCGGGAACTCTGACACAGGTGCTGCATGGCTGTCGTCAGCTCGT
+
CCCCCGGGCFGGC7:F7FGGGFDGGGGGFC9FCFEEEEGGGGGCDEGGGGGF<ECEFFFECCCADGEFFCC<,@,@,@CFC9CEFFDC+@=CEFB@>FEGFGGGAFCG7F+CF7FEGC:FF:C::7F:7CBF?CF@DFGFBDFGFCCC9DFD@7E>CF7C@FECFGGDCBFGGCFAF:FGCGGGGDFCFF77:F*<FFCFGDGEDFFFCAFFGC+;C5@C8+<<<96<CFFGGECFGG7CFF*;@CF6A98;CFGGGF?CECCCGGGEG77ACF8C@CFFGF8+C8CGGGGC;:C*00+:*
@M01751:259:000000000-C669V:1:1102:20348:14128 1:N:0:AGAGTC
GCTGTGGAAACAGGATTAGATACCCTGGTAGTCCACGCCGTAAACGATGTCGACTTGGAGGTTGTTCCCTTGAGGAGTGGCTTCCGGAGCTAACGCGTTAAGTCGACCGCCTGGGGAGTACGGCCGCAAGGTTAAAACTCAAATGAATTGACGGGGGCCCGCACAAGCGGTGGAGCATGTGGTTTAATTCGATGCAACGCGAAGAACCTTACCTACTCTTGACATCCACGGAATTCGGCAGAGATGCCTTAGTGCCTTCGGGAACCGTGAGACAGGTGCTGCATGGCTGTCGTCAGCTCGT
+
CCCCCGGGGGGGGGFGGGGGGGGGCFFFGGGGGFFFGGGGGGGGGGGGGGFGGGGGGGGGGGGGGGGGGFG@F@FFGGGFG?EGFGDBFEGGGGGGGGGGGFFGGGGGGGGGCGGDEGEGFGGGGGGGGGGFDGGGGGDGGFEGGCAFGFGGFFGDGEEFCCEGGG7CFGGGGFGGGGCGFFFFGFFGGFGGGGGGGGDGGGGGGGFG>FGGFFGGFCGGDGFGGGDGGGGGEGCEFCDD/:CGGEFGGFCGGG7EGFEGGGGDFEGGF859CFGGF+<CF<GFFC8C8;<88EDCD?6A1
@M01751:259:000000000-C669V:1:1102:19171:14152 1:N:0:AGAGTC
ACGTGGTAACGTCATCCCCACCTTCCTCCGGTTTATCACCGGCAGTCTCCTTTGAGTTCCCGACCGAATCGCTGGCAACAAAGGATAAGGGTTGCGCTCGTTGCGGGCCTTAACCCAACATTTCACAACACGAGCTGACGACAGCCATGCAGCACCTGTCTCAGAGTTCCCGAAGGCACCAAAGCATCTCTGCTAAGTTCTCTGGATGTCAAGAGTAGGTAAGGTTCTTCGCGTTGCATCGAATTAAACCACATGCTCCACCGCTTGTGCGGGCCCCCGTCAATTCATTTGATTTTTAACC
+
CCCCCFGGFFDGGGGGDFCFC78EAFFGFGEGEGFGCFFCEGGGGGGGGDGGGFGGGGGG<@@ECG@88CCED@FEFGGG8FFFFGDFFCGAF7EEGGGGEGGG@CE7+BDGGGGGGGDFFGFGGGGGGGGGGB:CF<F+8@F@FFG<FGGG8FCFGGGC;@F;FGGFGGFCFF*>CFFCFC,,<CFFFFFGE9;CF<CF,?FC7FCGFDF9<FFGF@CEG9,7<CFGGGGGGGDEGGGC508CGGCFFGGGGGFG?FFGCC888CFF?<8>C88=8E*;E**<CC@EGF+0++3+<C?F9
@M01751:259:000000000-C669V:1:1102:18212:14168 1:N:0:AGAGTC
ACGTGGTAACGTCATCCCCACCTTCCTCCGGTTTGTCACCGGCAGTCTCCTTAGAGTGCCCACCATAACGTGCTGGTAACTAAGGACAAGGGTTGCGCTCGTTACGGGACTTAACCCAACATCTCACGACACGAGCTGACGACAGCCATGCAGCACCTGTGTCAGAGTTCCCGAAGGCACCAATCCATCTCTGGAAAGTTCTCTGCATGTCAAGGCCTGGTAAGGTTCTTCGCGTTGCTTCGAATTAAACCACATGCTCCACCGCTTGTGCGGGCCCCCGTCAATTCATTTGAGTTTTAAC
+
CCCCCGGGGGDGGGGGGGGGGGGGGGGGGGGGGGGGGGGGGGGGGGGFFGGGGGGGGGGGGGGGGGGGGGGGGGGGGGGGGGGGGGGGGGGGGGGGGGEGGGGGGGGGGGGGGGGGGGGGGGGDGGGGGGGGGDGGGGDGCGG@GDGGGGGGDFFGGGGGGGGGGGGGGGGGGGGGEGBFGGFGGGGGGCFGGGGFFGFFGGGGGGGGGGGGGFGGGGGGGGGGGGGGGGFFFGGGFGGGFGGGGGGGGGGGGGGGGGFGGGGGGGGGGGGCEEGGEEGG/8:CFGFGGGGG75FFFGGGC
@M01751:259:000000000-C669V:1:1102:4294:14272 1:N:0:AGAGTC
GCTGTGGAAACAGGATTAGATACCCTGGTAGTCCACGCCGTAAACGATGGATACTAGTTGTTTGGCCGTAAGGTTGAGTGACTAAGCGAAAGTGATAAGTATCCCACCTGGGGAGTACGAACGCAAGTTTGAAACTCAAAGGAATTGACGGGGGCCCGCACAAGCGGTGGAGCATGTGGTTTAATTCGATGATACGCGAGGAACCTTACCAGGGCTTAAATGTAGTTTGACCGCTTTGGAAACAGAGCTTTCGCAAGACAGATTACAAGGTGCTGCATGGTTGTCGTCAGCTCGTGCCGTG
+
CCCCCGGGGGGGGGGGDGGGGGGGGGGGGGGGGGFGGGGGGGGGGGGGGGGGGGGGGFGGGGGGGGGFGGGGGGGGGGGGGGFGGCGGGGGGGGGGFFGGGGGGGGGGGGGGGDGGGGGGGGGGGGGGGGGGGGGGGGGGGGDGFGGFGGGGGGGGGDGGGGGGGGGGEGGFF@CFGFF<CFG?CGGGGGGGGGGGDEGGGGGGGGGGGGGGGGDGGGGGGGGGGFGGGGGGGGGGGGGFFFGGGGGGGFGGGGGGGGFGCGGFGGDEFFGGGFGFGGGGGGDEGGGGGGGGGDEGGGGC:
@M01751:259:000000000-C669V:1:1102:11128:14286 1:N:0:AGAGTC
ACGTGGTAACGTCATCCCCACCTTCCTCCGGTTTGTCACCGGCAGTCTCCTTAGAGTGCCCACCATAACGTGCTGGTAACTAAGGACAAGGGTTGCGCTCGTTACGGGACTTAACCCAACATCTCACGACACGAGCTGACGACAGCCATGCAGCACCTGTGTCAGAGTTCCCGAAGGCACCAATCCATCTCTGGAAAGTTCTCTGCATGTCAAGGCCTGGTAAGGTTCTTCGCGTTGCTTCGAATTAAACCACATGCTCCACCGCTTGTGCGGGCCCCCGTCAATTCATTTGAGTTTTAAC
+
CCCCCGGFGFCFGGGGFCGF7@FGGGGGGCGGGGGDFGGGGGGGGGGGGGGG9EEDEFGEEGCFGCFFFCEDF,CF@FEEFFF?<FEFC8,CFFEEFGGDGG7<C:@F++BFFCE?EFGGF<E<FFCB@FGE?+>FGGGG7CFGGEFGGAEGFFFECFC<EGFCGGFFGGFCCFFFGG8FGGFCFBCFGAGGGGGCCFCCGGGFGGGDCAF9F:FFGGGFGGC@F<FB@:2<<CFEGD@CFFFCGCC:EFFGGFEGG99:+;EG5:CF@8CCC>ECCCEGGGGEFFGCCE?C9CGC+0<<+
@M01751:259:000000000-C669V:1:1102:21220:14325 1:N:0:AGAGTC
GCTGTGGAAACCGGATTAGATACCCTGGTAGTCCATGCCGTAAACGTTGGGCGCTAGATGTAGGGACCTTTCCACGGTTTCTGTGTCGTAGCTAACGCATTAAGCGCCCCGCCTGGGGAGTACGGCCGCAAGGCTAAAACTCAAAGGAATTGACGGGGGCCCGCACAAGCGGCGGAGCATGCGGATTAATTCGATGCAACGCGAAGAACCTTACCAAGGCTTGACATACACCGGAAACGGCCAGAGATGGTCGCCCCCTTGTGGTCGGTGTACAGGTGGTGCATGGTTGTCGTCAGCTCGT
+
CCCCCGGGGGGGGGGGGGGGGGGGGGGGGGGGGGGGGGGGGGGGGGGGGGGGGGGGGGGGGGGGGGGGGGGGGFGGGGGGGGGGGGGGGGGGGGGGGGGGGGGGGGGGGGGGGGGGGGGGGGGGGGGGGGGGGGGGGGGGGGGGGGGGGGGGGGGGGGGGGGGGGGGGGGGGGGGGGGGGG?EGGGGFFGGGGGGGGGGGGGGGGGGGGGGGGGGGCGGGGGGGGGGGGGGGGGGGEFEEGDGF6@FGGFGGGGGGGGGGGFDG>CEGCC>FFGGG76FEGGGGFFFDGEGEEEFG8:?E*
@M01751:259:000000000-C669V:1:1102:27179:14383 1:N:0:AGAGTC
GCTGTGGAAACAGGATTAGATACCCTGGTAGTCCACGCCGTAAACGATGTCGACTTGGAGGTTGTTCCCTTGAGGAGTGGCTTCCGGAGCTAACGCGTTAAGTCGACCGCCTGGGGAGTACGGCCGCAAGGTTAAAACTCAAATGAATTGACGGGGGCCCGCACAAGCGGTGGAGCATGTGGTTTAATTCGATGCAACGCGAAGAACCTTACCTACTCTTGACATCCACGGAATCTGGCAGAGATGCCTCAGTGCCTTCGGGAACCGTGAGACAGGTGCTGCCTGGCTGTCGTCAGCTCGT
+
C@CCCGGD<EFCCCEFFC<FGGGGGFFCFEFF<,CCFFFFFEGF9@C@FCEGGCDEFFCFGGCFFGFFGGGF6FCE@EFFEEC@@BGEDEGFGGGGGGGEFGGCFCFCC:FGGGGCCFGFCGG7FCF:@FGC<<FFGDFFGCGAFFA9=FFGGE@::F*<:CBFEGFGEG<FD7*=F:,8??FF:FCFGGGC,FFACEE88C>:CFEA>C7CC@9A+<EF+03+9CCCFC5:CEGGGGFCEFGGGGGF9++<<CFF?CFG*8>88CCE58*2C@8FGC60<:*0+8;EGGG58*2C+<+:*
@M01751:259:000000000-C669V:1:1102:28280:14436 1:N:0:AGAGTC
ACGTGGTAACGTCATCCCCACCTTCCTCACAGTTTACACTGGCAGTCTTGCTAGAGTTCCCGACATTACTCGCTGGCAACTAACAACAGGGGTTGCGCTCGTTATAGGACTTAACCTGACACCTCACGGCACGAGCTGACGAAAACCATGCAGCCCCTTGTAATCTGTCTTGCGAAAGCTCTGTTTCCAAAGCGGTCAAACTACATTTAAGCCCTGGTAAGGTTCCTAGCGTATCATCGAATTAAACCACATTCTCCACCGCTTGTGCGGGCCCCCGTCAATTCCTTTGAGTTTCAACATT
+
CBCCCEGGGFCFGGGGGGGGGEFGGFFGGFGGGFCFGGGAFGGGGFFGGGGGGFFGFCCGGGGGGGFGGGG,@CFD7FFCEGGFGFFFFFG>B:FFCFGGEG7DEFC9,BFE9?FFGGGGGG7E<FDCECGFGDGGGGCF:7+BFE7CG9D@DB,:+B<DFEFGGGGFGFDFC7CGF@,83,7@FG93;@@>7CCGEFG9,@D,3>FFGGGCGGFFGGC;,<<<@:@2,4CCFGDFEC,5+<CGG9<CFGFC+2<9<9CG8ED58CF<EGGGDG85?EG5?7E?<CGGC+;+0++2:++*<
@M01751:259:000000000-C669V:1:1102:15638:14439 1:N:0:AGAGTC
ACGTGGTAACGTCATCCCCACCTTCCTCCGGTTTATCACCGGCAGTCTCCTTTGAGTTCCCGACCGAATCGCTGGCAACAAAGGATAAGGGTTGCGCTCGTTGCGGGACTTAACCCAACATTTCACAACACGAGCTGACGACAGCCATGCAGCACCTGTCTCACGGTTCCCGAAGGCACTAAGGCATCTCTGCCAAATTCCGTGGATGTCAAGAGCAGGTAAGGTTCTTCGCGTTGCATCGAATTAAACCACATGCTCCACCGCTTGTGCGGGCCCCCGTCAATTCATTTGAGTTTTAACC
+
CCCCCGGGGG7FFGGGGGGGGGGGGGGGGGGGGGGGGGGGGGGGGGGGGGGGGGGGGGGGGGGGGGFCEGGGGGGGGGGGGGGGGGGGGGGGGGGGGGGGGGGGGGGGGGGGGGGGGGGGGGGGGGGGGGGGGGGGGG8FFGGGGGGGGGGGGGGGGGGGGGGGGGGGGGGGGDEGGGGGGGGGGGGGGGGGGGGGGGGGGGGGGGGGGGGGGGGGGGGGGGGGGGGGGGFGGGGGGGGGGGGGGGGDGGGGGGGGGGGGGFGGGGGGFFGGGGGGGGGGGGDDFFGGGGGGGDGGGGGGC
@M01751:259:000000000-C669V:1:1102:27105:14451 1:N:0:AGAGTC
ACGTGGTAACGTCATCCCCACCTTCCTCCGGTTTGTCACCGGCAGTCTCCTTAGAGTGCCCACCTTAACGTGCTGGTAACTAAGGACAAGGGTTGCGCTCGTTACGGGACTTAACCCAACATCTCACGACACGAGCTGACGACAGCCATGCAGCACCTGTCTCAATGTTCCCGAAGGCACCAATCCATCTCTGGAAAGTTCATTGGATGTACAGCCCTGGTAAGGTTCTTAGCGTTGCTTCGAATTAAACCACATGCTCCACCGCTTGTGCGGGCCCCCGTCAATTCATTTGAGTTTTAAC
+
CCCCCFGG9EEFCCFFEFE9FGGGGFFF<FFGGG@FFA9FEDGEGEE,ECFGAEFEGGGCFFFFGGG,FEFEFGGGGGGFCEFC@CACCC,:CFF,>C@::F,4?:EG+>=EEFGGFEGEFEFGDEFDE7+:+8CE7DBF+8@@FD+B<BFD,F8,CFFFE,@9FCFGB<DGD>FC73<FFGGGF:FD@;>FAF,?9FGF,FEFFFGC7C,,7;,6<:7*4CECC<?FGG,<CCFGC*:<@<7<CGFF99B8>;E<F7FGGGGGGEE*;6+*:>CECE**;:**CCA+<AF99;CCGGG79
@M01751:259:000000000-C669V:1:1102:26866:14551 1:N:0:AGAGTC
GCTGTGGAAACCGGATTAGATACCCTGGTAGTCCACGCCGTAAACGATGTCAACTAGCCGTTGGGAGTCTTGAACTCTTAGTGGCGCAGCTAACGCATTAAGTTGACCGCCTGGGGAGTACGGCCGCAAGGTTAAAACTCAAATGAATTGACGGGGGCCCGCACAAGCGGTGGAGCATGTGGTTTAATTCGAAGCAACGCGAAGAACCTTACCAGGCCTTGACATCCAATGAACTTTCCAGAGATGGATTGGTGCCTTCGGGAACATTGAGACAGGTGCTGCATGGCTGTCGTCAGCTCGT
+
CCCC@FGGCFGFGGDEGGDGGGGGGCF8FGGFFGGGGGGGGGGGGGGGGGGGGGFG9FGGGDGGGFGFGGG9F8FFGCEGGGGGGGGGGGGGGG@EFGGGGGFGGFGGEGGGGGGDGEBEGGDGGGGCFGGGFFGFGDGGDDFFDGGGGGGGGGCEDGGFCCGC@FACFGFEDFGGGFGGGGGGGGFCEGG,<CE7CB<CEGGEGDGGGGGG6CFGCEG669CFGGFGGGGGGGGGG7EAFGCGG+<*CFGGC8CCEGGGC5:E;8CFFFG*<8CGGGGGGGFFGGFGCFFFCCFGC<6C5
@M01751:259:000000000-C669V:1:1102:13329:14615 1:N:0:AGAGTC
GCTGTGGAAACAGGATTAGATACCCTGGTAGTCCACGCCGTAAACGATGTCAACTAGCCGTTGGAATCCTTGAGATTTTAGTGGCGCAGCTAACGCATTAAGTTGACCGCCTGGGGAGTACGGCCGCAAGGTTAAAACTCAAATGAATTGACGGGGGCCCGCACAAGCGGTGGAGCATGTGGTTTAATTCGAAGCAACGCGAAGAACCTTACCAGGCCTTGACATGCAGAGAACTTTCCAGAGATGGATGGGTGCCTTCGGGAACTCTGACACAGGTGCTGCATGGCTGTCGTCAGCTCGT
+
CCCCCGGGGGGGGGGGGGGGGGGGGGGGGGGGGGGGGGGGGGGGGGGGGGGGGGGGGGGGGGGGGGGGGGGGGGGGGGGGGGGGGGGGGGGGGGGGGGGGGGGGGGGGGGGGGGGGGGGGGGGGGGGGGGGGGGGGGGGGGGGGGGGGGGGGGGGGGGGGGGGGGGGGGGFGGGGGGGGGGGGGGGGGGGGGGDGGGGGGGGGGGGGGGGGGGGGGGGGGGGGGGFGGGGGGGGGGGGGGGGGGGGGGGGGGGGGGGGGGEGGGGGGGGGGGGGGGGGGGGGGGGGGGCGFFFEFEFCC5*
@M01751:259:000000000-C669V:1:1102:27747:14630 1:N:0:AGAGTC
ACGTGGTAACGTCATCCCCACCTTCCTCCGGTTTATCACCGGCAGTCTCCTTTGAGTTCCCGACCGAATCGCTGGCAACAAAGGATAAGGGTTGCGCTCGTTGCGGGACTTAACCCAACATTTCACAACACGAGCTGACGACAGCCATGCAGCACCTGTCTCACGGTTCCCGAAGGCACTAAGGCATCTCTGCCGAATTCCGTGGATGTCAAGAGTAGGTAAGGTTCTTCGCGTTGCATCGAATTAAACCACATGCTCCACCGCTTGTGCGGGCCCCCGTCAATTCATTTGAGTTTTAACC
+
CCCCCGGGGGGDGGGGGGGGGGGGGGGGGGGGGGFGGGGGGGGGGGCDFGGGGGGFGGFGGGGGGG@8BBFGFEGGGGGGGGGCFGFGGGGGGGGGGGGGDFGCFGDGGDGFFFGGGGGGGGGGGGGGGDCFCFDFGFFGGEDFGGGG,AFFFGGCGGG8@FFFFCFGEGFGEGDEFCFGGGGGFGGG,>@;AFC>EGGDFGFDFGGCFGGGGGGGGGDFAFG7<F7AFGG5CGGGEGEFCGGGGGCGGGGGGF?C9FGGGFGGEDGFFGDGECCE8>=8C:8CEGFCFG+:8CF?FCEC+
@M01751:259:000000000-C669V:1:1102:21424:14634 1:N:0:AGAGTC
ACGTGGTAACGTCATCCCCACCTTCCTCCGGTTTATCACCGGCAGTCTCCTTTGAGTTCCCGACCGAATCGCTGGCAACAAAGGATAAGGGTTGCGCTCGTTGCGGGACTTAACCCAACATTTCACAACACGAGCTGACGACAGCCATGCAGCACCTGTCTCAGCGTTCCCGAAGGCACCAAAGCATCTCTGCTAAGTTCGCTGGATGTCAAGAGTAGGTAAGGTTCTTCGCGTTGCATCGAATTAAACCACATGCTCCACCGCTTGTGCGGGCCCCCGTCAATTCATTTGCGTTTTAACC
+
CCCCCGGGGGGGGGGGGGGGGGGGGGGGGGGGGGGGGGGGGGGGGGGGGGGGGGGGGGGGGGGGGGGFFFGGGGGGFGFGGGGGGGGGAAFGGGGGGGGGGGGGGGG@FFGGGGGGGGEGGGGFGCGGGGGCEGGGGGGEGCFGGGGGGFFGGGGGGGGGGGGGGGGGGGGGGFGGGGGGGGGGGGGFFGFF9CFGGGGGGGGGGGGGGGGGGGGGGGGGGFFGGFCGGFCGEGGGGGCF5EFGGGFGFGGGGG6:2:<<FFGGGGGGFCGGGG=?CEC;EECF@C?GGGC+:CE=GGGGG
@M01751:259:000000000-C669V:1:1102:19749:14660 1:N:0:AGAGTC
ACGTGGTAACGTCATCCCCACCTTCCTCCGGTTTATCACCGGCAGTCTCCTTTGAGTTCCCGACCGAATCGCTGGCAACAAAGGATAAGGGTTGCGCTCGTTGCGGGACTTAACCCAACATTTCACAACACGAGCTGACGACAGCCATGCAGCACCTGTCTCAGCGTTCCCGAAGGCACCAAAGCATCTCTGCTAAGTTCGCTGGATGTCAAGAGTAGGTAAGGTTCTTCGCGTTGCATCGAATTAAACCACATGCTCCACCGCTTGTGCGGGCCCCCGTCAATTCATTTGAGTTTTAACC
+
CCCCCGGGGGGGGGGGGGGGGGGGGGGGGGGGGGGGGGGGGGGGGGGGGGGGGGGGGGGGGGGGGG@68CFGGGGGGGGGGGGGGGGGFFGGGGGGGGGGGGGG:FF+CFGGGGGGGGGGGGGGGGGGGGGGGGGGGGGDGGGGGGGFFGGFGFGGGGGGFGGGGGGGGGGGGGGGGGGGGGGGGGGGGGGGGFGGGGGGGGGGGGFGGGGGGGGGGGGFGGGGGGCFGGGGGGGGGGGGGGGGGGGGGGGGGGGGFFGGGGGGGGGGFGGGGGGGGGG8CEGGCFGGGGGGGGGGGGFGG
@M01751:259:000000000-C669V:1:1102:14569:14747 1:N:0:AGAGTC
ACGTGGTAACGTCATCCCCACCTTCCTCCGACTTATCATCGGCAGTTTCCATAGAGTGCCCAACTGAATGCTGGCAACTAGGGACGTGGGTTGCGCTCGTTGCCGGACTTAACCGAACATCTCACGACACGAGCTGACGACAGCCATGCAGCACCTGTGTGCAGGTCTCTTACGAGAAAGCTGAATCTCTCCAGCGGTCCTGCCATGTCAAGGGTTGGTAAGGTTCTGCGCGTTGCTTCGAATTAAACCACATGCTCCACCGCTTGTGCGGGCCCCCGTCAATTCCTTTGGGTTTTAATCT
+
CCCCCGGGGGGGGGGGGGGGGGGGGGGGGGGGGGGGGGGGGGGGGGGGGGGGGGGGGGGGGGGGGGGGGGGGGFGGGGGGGGGGGGGGGGGGGGGGGGGGGGGGGGGGGGGGGGGGGGGGGCGGGGGGGGGGGGGGGGGGGGGGGGGGGGGGGGGGGGGGGGGGGGGGGGGGGGGGGGGGGGGGGGGGGGGGGGGGDGGGGGGGGGFGGGGGGGGGGGGGGGGGGGGGGGGGGGGGGGGGGGGGGGGGGGGGGGGEFGGGGGGGGGGFGEGGGCEGGGDECEGGCGFGGGGGGGGG96?CF
@M01751:259:000000000-C669V:1:1102:5640:14766 1:N:0:AGAGTC
ACGTGGTAACGTCATCCCCACCTTCCTCCGGTTTATCACCGGCAGTCTCCTTTGAGTTCCCGACCGAATCGCTGGCAACAAAGGATAAGGGTTGCGCTCGTTGCGGGACTTAACCCAACATTTCACAACACGAGCTGACGACAGCCATGCAGCACCTGTCTCAGCGTTCCCGAAGGCACCAAAGCATCTCTGCTAAGTTCGCTGGATGTCAAGAGTAGGTAAGGTTCTTCGCGTTGCATCGAATTAAACCACATGCTCCACCGCTTGTGCGGGCCCCCGTCAATTCATTTGAGTTTTACCC
+
CCCCCGFGFFEGGGGGGGGGGDGFGGGGGGGGDEFFGEFEECCECEFGFGGEFGGGGDEGGGGGGG@88BEFEGFGGGGFGGGGGGFGGFGE<EF7BFFGGC8@FCGGGGEF?FGF:FEGCFGGF?FF:3FECEEE8BGFGEDCFCCFGGCFG,<<:DFD,;,@BFEGGGGGGGG7FFGF8BCAFGEC,<;FFFFGFFE9F:F7:C?FA,2?9?FFGGDCFEFCFGGFFF:*8*:2?90<8*;FGFFGC*;F8<<E9<C+*;588?CF69A5EGCEE5*2;*;C9FEFGG7+;0@?FG7+3
@M01751:259:000000000-C669V:1:1102:5176:14796 1:N:0:AGAGTC
GCTGTGGAAACCGGATTAGATACCCTGGTAGTCCACGCCGTAAACGATGTCGACTTGGAGGCTGTGAGCATGACTCGTGGCTTCCGGAGCTAACGCGTTAAGTCGACCGCCTGGGGAGTACGGCCGCAAGGTTAAAACTCAAATGAATTGACGGGGGCCCGCACAAGCGGTGGAGCATGTGGTTTAATTCGATGCAACGCGAAGAACCTTACCAGGTCTTGACATCCTCTGACAACCCTAGAGATGGATCTCTTCCCTTCGGGGACTGGAACACAGGTGCTGCATGGCTGTCGTCAGCTCG
+
CCCCCGGGGGGGGGGGGGGGGGGGGGGGGGGGGGGGGGGDGGGGGGGGGGGGGGGGGGGGDGGFGGGGGGGGGGGGGGGGGGGGGGGGGGGGFGDGGGGGGGFGGGGGGGGGGGGGGGGGGGGGGGGCGGGFDGGDGDGGGGGGGGGGGGGGGGDGGGGGGGGGGGGGGGGGGGGGGGGGGGGGGGGGGGGGGCFFGGGGGGEGGGGGGCC<FFGG?FGGFGGGGGFFGGGCCGGGGGGFFGFFECFEGGGGGGGGGGFFGG>CEGGGGGGGGGGGGG6CGFGGGGFGGGGGGGG5E6+<:
@M01751:259:000000000-C669V:1:1102:21415:14902 1:N:0:AGAGTC
GCTGTGGAAACAGGATTAGATACCCTGGTAGTCCACGCCCTAAACGATGATAACTCGATGTTAGCGATATACAGTTAGCGTCTTAGCGAAAGCGTTAAGTTATCCACCTGGGGAGTACGCCCGCAAGGGTGAAACTCAAAGGAATTGACGGGGGCCCGCACAAGCGGAGGAGCATGTGGTTTAATTCGATGATACGCGAGGAACCTTACCCGGGCTTGAAAGTTACTGAATGATCTAGAGATAGATCAGTCCTTCGGGACAGGAAACTAGGTGCTGCATGGCTGTCGTCAGCTCGTGCCGT
+
CCCCCGGGGGGGGGGFFGGGGGGFGGGGGGGGGGGGGGDGGGGGGGGGGGGGGGGGGFGGGGGGGGGGGGGGGGGGGGGGGGGGGGGGGGGGGGGGGGGGGGGGGGGGGGGGGGGGGGGGGGGGGGGGGGGGGGGGGGGGGGFFFGGGGGGGGGGGGGGGGGGGGGGEGGEGGGDGGGG<FFGGGGGGFGFGGGGGGGGGGGGGGGGGGGGGGGGGGGGGGG?FFGGGGGGGGGGGGGFFGGGEGFGGGGGGGGGGGGDC8CGGGFGGGGGGCCFFGFGGGGGGGGFGGGGGCFGE8EEG/
@M01751:259:000000000-C669V:1:1102:11367:15118 1:N:0:AGAGTC
ACGTGGTAACGTCATCCCCACCTTCCTCCGGTTTATCACCGGCAGTCTCCTTTGAGTTCCCGACCGAATCGCTGGCAACAAAGGATAAGGGTTGCGCTCGTTGCGGGACTTAACCCAACATTTCACAACACGAGCTGACGACAGCCATGCAGCACCTGTCTCACGGTTCCCGAAGGCACTAAGGCATCTCTGCCGAATTCCGTGGATGTCAAGAGTAGGTAAGGTTCTTCGCGTTGCATCGAATTAAACCACATGCTCCACCGCTTGTGCGGGCCCCCGTCAATTCATTTGAGTTTTAACC
+
CCCCCGGGGGGGGGGGGGGGGGGGGGGGGGGGGGGGGGGGGGGGGGFGGGGGGGGGGGGGGGGGGG@88BCFGGCFGGGGGGGGGGGGGGGGGCFGCCFFGGGGGGGGGGGGGFGGGGGGGGGGGGGGGGGGGECGGGGGGGGCFGGGGFCAFGGGGGGGA9FFGDGGGGGGDGGGGGGGGGGGGGFDFFGGGGG7FGGGGGGFDG@FGGFGGFGFFFGGGGGGGGGGGDCECEGGGFFGGGGGGGFGGGCGGGFGGGGGGGGGGGGGF9CEGGGCEGC8CGED7EFGGG?9*<FFGFGGF
@M01751:259:000000000-C669V:1:1102:23420:15197 1:N:0:AGAGTC
GCTGTGGAAACAGGATTAGATACCCTGGTAGTCCACGCCGTAAACGATGTCGACTTGGAGGTTGTTCCCTTGAGGAGTGGCTTCCGGAGCTAACGCGTTAAGTCGACCGCCTGGGGAGTACGGCCGCAAGGTTAAAACTCAAATGAATTGACGGGGGCCCGCACAAGCGGTGGAGCATGTGGTTTAATTCGATGCAACGCGAAGAACCTTACCTGGCCTTGACATCCAGAGAACTTAGCAGAGATGCTTCGGTGCCTTCGGGAACTCTGAGACAGGTGCTGCATGGCTGTCGTCAGCTCGT
+
CCCCCGGGGGGGGGGGGFGGGGGGGGGGGGFGFGGGGGGGGGGGGGGGGGGGGGGGGGFCGGGGGGGGGGGGGGGGGGGGGGGGGGGDFGFFFFGGGGGGGGGGDGGGGGGGGGGDGEGGGGCFGGGGGGGFGGGGGGGGGFGGGGGGGGGGGGGGGGGGGGEGGCCGGGFGGGGFFFGCEGFCFFFGGGGGGGGGFGGGEGCGGGGFGGGGGGGGGGGGGGGGGGGGGGFGGGGF?FGGGGGGGFFGGGEGGGGGGGGGEDEGGFGGGFFG96CFG?6CFFFEFG@*8CF888@CFFFD*
@M01751:259:000000000-C669V:1:1102:17600:15285 1:N:0:AGAGTC
GCTGTGGAAACAGGATTAGATACCCTGGTAGTCCACGCCGTAAACGATGGATACTAGTTGTTTGGCCGTAAGGTTGAGTGACTAAGCGAAAGTGATAAGTATCCCACCTGGGGAGTACGAACGCAAGTTTGAAACTCAAAGGAATTGACGGGGGCCCGCACAAGCGGTGGAGCATGTGGTTTAATTCGATGATACGCGAGGAACCTTACCAGGGCTTAAATGTAGTTTGACCGCTTTGGAAACAGAGCTTTCGCAAGACAGATTACAAGGTGCTGCATGGTTGTCGTCAGCTCGTGCCGTG
+
CCCCCGGGGGGGGGGGGGGGGGGGGGGGGGGGGGGGGGGGGGGGGGGGGGGGGGGGGGGGGGGGGGGGGGGGGGGDGGGGGFGGGGGGGGGGGGGGGGGGGGGGGGGGGGGGGGGGGGGGGGGGGGGFGGGGGGGGFCGGGGGGGGGGGGDGGDGGGEGGGGGGGGG7FFFGGGFGGCFFFFGGCFGGGGGGGGGGEGGGGGFDGGGGFGGGGGGGGGGGFGGGGGGFGGDFGGEEGGC?FFGGGGGGFFGGGGGGGGGGGGGFFCGGGGGGGFGGCFFGGGGGGGGGFGFGGGGGGCG5/
@M01751:259:000000000-C669V:1:1102:7542:15320 1:N:0:AGAGTC
ACGTGGTAACGTCATCCCCACCTTCCTCCGAGTTGACCCCGGCAGTATCCCATGAGTTCCCACCATTACGTGCTGGCAACATAGAACGAGGGTTGCGCTCGTTGCGGGACTTAACCCAACATCTCACGACACGAGCTGACGACAACCATGCACCACCTGTATAGAGACCTTGCGGGGCGACTGTTTCCAGACGTTTCCTCTATATGTCAAGCCTTGGTAAGGTTCTTCGCGTTGCATCGAATTAATCCGCATGCTCCGCCGCTTGTGCGGGTCCCCGTCAATTCCTTTGAGTTTTAGCCTT
+
CCCCCGGGGGGGGGGGGGGGGGGGGGGGGGGGGGCFGGGGGGGGGGGGGGGGGGGGGGGGGGGGGGGGGGGFFGGGGGGGGGG9DFGGGGGGGGGGEGGGGGGGGGGECGG9FGGGGGGGGGGFGGGGGGGGGGDGGGGGGGGGGGGGGGGGGGGGGGGGGFFFFGGGGFGFGGGGGGGGGDEGGGGGFGGFEFCCFGGGGGGGGGGGGGGGGGGFGEFFCFGGGGGGGGGGG8EGCGGGFGGGGGGGGGGGGF9@6*;CEEGGGGCD=CEG11;C>EGCGGGGGFGG7@EFGGGG*0?EF
@M01751:259:000000000-C669V:1:1102:16906:15326 1:N:0:AGAGTC
GCTGTGGAAACAGGATTAGATACCCTGGTAGTCCACGCCGTAAACGATGTCGACTTGGAGGTTGTTCCCTTGAGGAGTGGCTTCCGGAGCTAACGCGTTAAGTCGACCGCCTGGGGAGTACGGCCGCAAGGTTAAAACTCAAATGAATTGACGGGGGCCCGCACAAGCGGTGGAGCATGTGGTTTAATTCGATGCAACGCGAAGAACCTTACCTACTCTTGACATCCACGGAATTCGGCAGAGATGCCTTAGTGCCTTCGGGAACCGTGAGACAGGTGCTGCATGGCTGTCGTCAGCTCGT
+
CCCCCGGGGGGGGGFGGGGGGGGGGGGGGGGGGAFFGGGGGGGGGGGGGGGGGGGGGGGGGGGGGGGGGGGGGGGGGGGFGGGGGGGGGGGGAFGGGGGGGGGGGGGGGGGGGGGGGGGGGGGGGDGGGGGGGGGGGGGGGGGGGGGGGGGGGGGDGGGGGGGGGGGGGGGGGGGGGGGGGGGGGFGGGGGGGGGGGGGGGGGGGGGGGGGGGGGGGGGGGGGGGGGGGGGGGGGGGFGGGGGGGG?FFGGGGGGGGG?FGGGGGGGGGGGGE;AFGFGGGGGGGGGGGFGG=FGGGGGG5
@M01751:259:000000000-C669V:1:1102:2708:15329 1:N:0:AGAGTC
ACGTGGTAACGTCATCCCCACCTTCCTCTCGGCTTATCACCGGCAGTCCCCTTAGAGTGCCCAACTGAATGCTGGCAACTAAGGGCGAGGGTTGCGCTCGTTGCGGGACTTAACCCAACATCTCACGACACGAGCTGACGACAGCCATGCAGCACCTGTGTTCCGGTCCCCGAAGGGAACTCCAAATCTCTCTGGATAGCCGGACATGTCAAGGGCTGGTAAGGTTCTGCGCGTTGCTTCGAATTAAACCACATGCTCCACCGCTTGTGCGGGCCCCCGTCAATTTCTTTGAGTTTTAATT
+
CCCCCGGGG,CFGGGGCFGGGGFGGFGGGGGGCFCGGGGGGG>FEGGGDFGGFFGGGGFGGGGGGGGGGGEAADFGGGDFFAFGGEGGGGGGGGF@+@CFGGGGGGGFGGFFFFGCFGGGGGFFGGGGGGGGGG@7DFGGGEGGGGGFGGGGGGGGGGFBFGFDF@FGECCEGGGGG:FEG;FGGGG?:FGGGGGFCGGGCGC=:FG@FC<F@FGEGGGGGGGFAFCFF7EGGEEEDE7CCFEFFCFFFFGGGGGG<::6:CC:*AFE8C8885CGE==/*/;C:+AFFGCFGGGFFFFC+
@M01751:259:000000000-C669V:1:1102:2441:15372 1:N:0:AGAGTC
GCTGTGGAAACAGGATTAGATACCCTGGTAGTCCACGCCGTAAACGATGTCAACTAGCCGTTGGAATCCTTGAGATTTTAGTGGCGCAGCTAACGCATTAAGTTGACCGCCTGGGGAGTACGGCCGCAAGGTTAAAACTCAAATGAATTGACGGGGGCCCGCACAAGCGGTGGAGCATGTGGTTTAATTCGAAGCAACGCGAAGAACCTTACCAGGCCTTGACATGCAGAGAACTTTCCAGAGATGGATCGGTGCCTTCGGGAACTCTGACACAGGTGCTGCATGGCTGTCGTCAGCTCGG
+
CCCCCDGGFGGGGFFGCGGFDFCFGGGGGGGGCFFGEGGG:;@FF@FGGE<CFGCGCFGEFGGGFGFF@E9FFFGF,CAFGAEFFGDGG:EFGGEFFGCE<9,CFCGCC@FE<BDCFGGGDGGGED7FGGGDFGGGGGGFE8?,C?DCFFCDFEFGDFEFECCGGGFGGGCFGCC8F,@CCGFFGF;F,:<CCF:F7CF*C@CEGF>56:E+<@CGGCEFGG?EFFFGGFGFGGFD9:<CC+;@AC8C@CCD888C+3+;*58EFD<CFGCFG8AEEGFGGEFGGFCFE6C5E*8?0<0:*
@M01751:259:000000000-C669V:1:1102:5440:15420 1:N:0:AGAGTC
GCTGTGGAAACAGGATTAGATACCCTGGTAGTCCACGCCCTAAACGATGTCTACTAGTTGTCGGGTTTTAATTAACTTGGTAACGCAGCTAACGCGTGAAGTAGACCGCCTGGGGAGTACGGTCGCAAGATTAAAACTCAAAGGAATTGACGGGGACCCGCACAAGCGGTGGATGATGTGGATTAATTCGATGCAACGCGAAAAACCTTACCTACCCTTGACATGTACGGAAGACCGAAGAGATTTGGTTGTGCTCGAAAGAGAACCGTAACACAGGTGCTGCATGGCTGTCGTCAGCTCG
+
CCCCCGGGEDFGFFCGGGGGFG9CFECFFGGGGGFC@FGGGFGGGGGGGFC99FGFGGGGGGEDG,:BFFGGFGGGGGGGGGEEEEGEGGFCEECGEEEFGGGAFFGGGGGGGGGGGGGGGGG+CFGEGFGGGGGGDGGGGFFFFFGFFGGGGGGDDCEGGDGGGGGFGFEEGDFGFGGG9FFFFGGGGGGGGGGGFDGGGGDEG@FGF:FEFFFFGGGGGGFF,7?CFG8CEFGGGGGGC86CFF<9;FGEEEGGGGF5>?88CEC>CC88++*8@GFG7@CEFFGGGGF:CEFG8<E6>
@M01751:259:000000000-C669V:1:1102:26735:15595 1:N:0:AGAGTC
GCTGTGGAAACAGGATTAGATACCCTGGTAGTCCACGCCCTAAACGATGCGAACTGGATGTTGGGTGCACTTTGGCACGCAGTATCGAAGCTAACGCGTTAAGTTCGCCGCCTGGGGAGTACGGTCGCAAGACTGAAACTCAAAGGAATTGACGGGGGCCCGCACAAGCGGTGGAGTATGTGGTTTAATTCGATGCAACGCGAAGAACCTTACCTGGCCTTGACATGTCGAGAACTTTCCAGAGATGGATTGGTGCCTTCGGGAACTCGAACACAGGTGCTGCATGGCTGTCGTCAGCTCG
+
CCCCCGGGGGGGGGGGGGGGGGGGGGGGGGGGGGGGGGGGDGFGGGGGFFECFGGGGGGGGGGGEGGGGGGGGGGGGGGGGGGGAFFGGDGGGGGGGGGGGGFGGGFGGDGGCCFEGCDGFGGGGGGGGG:DFGFGGGGGF,FBFGGGGEFGFCECFGGDCFGGGGFGFGGFFG>CFCFFFGGGGGGGGGGGFGGGGGGGGG8C>EEGGGGGFGG7CGGGGGFGGGCC:C>EGGGGGGGGGF:E*<@FG?+8:CCFGGGDCCE:EGCFEFGGGFG@C:+CG?CFDFG>FCGC;CFGGGC65
@M01751:259:000000000-C669V:1:1102:15546:15647 1:N:0:AGAGTC
GCTGTGGAAACAGGATTAGATACCCTGGTAGTCCACGCCGTAAACGATGTCGACTTGGAGGTTGTTCCCTTGAGGAGTGGCTTCCGGAGCTAACGCGTTAAGTCGACCGCCTGGGGAGTACGGCCGCAAGGTTAAAACTCAAATGAATTGACGGGGGCCCGCACAAGCGGTGGAGCATGTGGTTTAATTCGATGCAACGCGAAGAACCTTACCTACTCTTGACATCCAGAGAACTTAGCAGAGATGCTTTGGTGCCTTCGGGAACTCTGAGACAGGTGCTGCATGGCTGTCGTCAGCTCGT
+
CCCCCGGGGGGGGGGFGGGGGGGGGGGGGGGGGGGGGGGGGGGGGGGGGGGGGGGGGGGGGGGGGGGGGGGGGGGGGGGGGGGGGGGGGGGGFGGGGGGGGGGGGGGGGGGGGGGGGGGGGGGGGGGGGGGGGGGGGGGGGGGGGGGGGCFFGGGGGGGGGGEFGGGGGGGGGGGGGGGGGGGCFGGGGFGGGGGGGGGDGGGGGGGGGGFGGFGGGGGGGCGGGFGGGGGGGGGGFCGE@EFCGGGGGGGFGGGGGGGGGGGGGFFF??C@FGGGGGGFGGGGGGGCCGGGGGGGGGGGC
@M01751:259:000000000-C669V:1:1102:18914:15667 1:N:0:AGAGTC
ACGTGGTAACGTCATCCCCACCTTCCTCCGGTTTATCACCGGCAGTCTCCTTTGAGTTCCCGACCGAATCGCTGGCAACAAAGGATAAGGGTTGCGCTCGTTGCGGGACTTAACCCAACATTTCACAACACGAGCTGACGACAGCCATGCAGCACCTGTCTCACGGTTCCCGAAGGCACTAAGGCATCTCTGCCGAATTCCGTGGATGTCAAGAGTTGGTAAGGTTCTTCGCGTTGCTTCGAATTAAACCACATGCTCCACCGCTTGTGCGGGTCCCCGTCAATTCCTTTGAGTTTCAGCC
+
CCCCCGGGGGGGGGGGGGGGGGGGGGGGGGGGGGGGGGGGGGGGGGGGGGGGGGGGGGGGGGGGGGGGGGGGGGGGGGGGGGGGGGGGGGGGGGGGGGGGEDGGGDGDFFGGGGGGGGGGGGGGGGGGGGGGGGGGGGGGGGDGEFFGGGGGGFGGGGGGGGGGGGGGGGGGG@FFGGGGGGFGGGGGAF9FGGGEC@FGGGFGGGGGGGGCGGGGGGGGCGGGFGFGG<EGGGGGGGGGGGGGGGGGGFFGGGGGGGGGGGGGGGGGCGGGDECEFGGEGGGFGGGGGGGGGGGGGGGGF
@M01751:259:000000000-C669V:1:1102:23094:15720 1:N:0:AGAGTC
GCTGTGGAAACAGGATTAGATACCCTGGTAGTCCACGCCGTAAACGATGTCAACTAGCCGTTGGAATCCTTGAGATTTTAGTGGCGCAGCTAACGCATTAAGTTGACCGCCTGGGGAGTACGGCCGCAAGGTTAAAACTCAAATGAATTGACGGGGGCCCGCACAAGCGGTGGAGCATGTGGTTTAATTCGAAGCAACGCGAAGAACCTTACCAGGCCTTGACATGCAGAGAACTTTCCAGAGATGGATGGGTGCCTTCGGGAACTCTGACACAGGTGCTGCATGGCTGTCGTCAGCTCGG
+
CCCCCGGGGGGGGGGGGGGGGGGGGGGGGGGGGGGGGGGGGGGGGGGGGGGFGGFGGGGGFGGGGGCGGGGDGGGGGGGGGGGGGGGGGGGG?F@FGGGGGGGGGGGGCGFEGGGGGDGFFGGGGGGGGGGGGGGGGGGGGGGGGGFDGGGFCGGGGGFG:<FEEGGGGG@FG7BE@FFGGC@FFGGGGGEGGDEGGG::@FCCGGGGGGGGGGCCECGGC:FGGG8CG95EGGGGFF++@+;>FGF6FG5C@EGFF99CEGGGFGGGGGFEGGGCGC69C:6<EGG?*;ECC8AC?0<E5
@M01751:259:000000000-C669V:1:1102:5739:15741 1:N:0:AGAGTC
ACGTGGTAACGTCATCCCCACCTTCCTCCGGTTTATCACCGGCAGTCTCCTTTGAGTTCCCGACCGAATCGCTGGCAACAAAGGATAAGGGTTGCGCTCGTTGCGGGACTTAACCCAACATTTCACAACACGAGCTGACGACAGCCATGCAGCACCTGTCTCACGGTTCCCGAAGGCACTAAGGCATCTCTGCCGAATTCCGTGGATGTCAAGAGTAGGTAAGGTTCTTCGCGTTGCATCGAATTAAACCACATGCTCCACCGCTTGTGCGGGCCCCCGTCAATTCATTTGAGTTTTAACC
+
CCCCCGGGGGGGGGGGGGGGGGGDGGGGGGGGGGGGGGGGGGGGGGGGGGFFGGGGGGGGGGGGGGF@CFFGGGGGGGGGGGGFFFGGGFEEGDGGDEGGGGGDGGGGGGGGGGGGGGGGCFGFGFGGGGGGGEGEFGGGGGDGGGGGGGGFGGGFGDFGGGCCCEGGGCFFGDED,=C<FFGFGGGGGGGGGGGGCFGCCCF@@EFFFFGGGGGGFGGGGG?C<FGGGGCECGE5CCFFEGCFFGGGGGGGGGGGF7@+AECDGCGG6C8*5?EEDGGG=8=FGGGFFGG783<CFFG7:
@M01751:259:000000000-C669V:1:1102:15371:15807 1:N:0:AGAGTC
GCTGTGGAAACAGGATTAGATACCCTGGTAGTCCATGCCGTAAACGTTGGGCGCTAGATGTAGGGACCTTTCCACGGTTTCTGTGTCGTAGCTAACGCATTAAGCGCCCCGCCTGGGGAGTACGGCCGCAAGGCTAAAACTCAAAGGAATTGACGGGGGCCCGCACAAGCGGCGGAGCATGCGGATTAATTCGATGCAACGCGAAGAACCTTACCAAGGCTTGACATACACCGGAAACGGCCAGAGATGGTCGCCCCCTTGTGGTCGGTGTACAGGTGGTGCATGGTTGTCGTCAGCTCGT
+
CCCCCGGGGGGGGGGGGGGGGGGGGGGGGGGGGGGGGGGGGGGGGGGGGGGGGGGGGGGGGGGGGGGGGGGGGGGGGGGGGGGGGGGGGGGGGGGGGGGGGGGGGGGGGGGGGGGGGGGGGGGGGGGGGGGGGGGGGGGGGGGGGGGGGGGGGGGGGGGGGGGGEGGGGGGGGGGGGGGGFGGGD>CEGGGGGGGGGGGGGGGGGGGGGGGGGGGGGGGGGGGGGGGGGGGGGGG8CGGGGECFGGGGFFGGGGGGGGGEC@FEFFGGGCEGGFGGGGGGGGFFGGFGGGGGGGGGGFFG5
@M01751:259:000000000-C669V:1:1102:4451:15937 1:N:0:AGAGTC
ACGTGGTAACGTCATCCCCACCTTCCTCCAGCTTATCACTGGCAGTCCCTTTAGAGTGCCCAACTAAATGATGGCAACTAAAGGCGAGGGTTGCGCTCGTTGCGGGACTTAACCCAACATCTCACGACACGAGCTGACGACAGCCATGCAGCACCTGTATCCGGTCCAGCCGAACTGAAAGACACATCTCTGTTTCCGCGACCGGTATGTCAAGGGCTGGTAAGGGTCTGCGCGTTGCTTCGAATTAAACCACATGCTCCACCGCTTGTGCTGGCCCCCGTCAATTCCTTTGAGTTTTAAT
+
CCCCCGGGGCCAGGGGGGFGGDGED@@E-EGFFCEEFFGGFGFG7FGGFGGFFCGGGGGGGGGGGGGCG9FGGGGFGGGGGGFFFEFEFEECFCFEGGG>F8C7BEFFGGGGGGFGFEFFG,EFDEB=FG@EEEG,,B>CEGE8FFGFFAFFG8FCGFGGGFGCFGGGGFFGE7CGFFG::FFGGF8F;FFF;,=C;F<<7C:7<<<1<<FFFABFCFG>FGGGC*ACC*A58CE5EGFGE*CFGGGGFGGGGGFGGFGC6EG/:*;8;8C77+*ACEG5*A=CF+3<FCC+:;C+09970
@M01751:259:000000000-C669V:1:1102:26890:15994 1:N:0:AGAGTC
GCTGTGGAAACCGGATTAGATACCCTGGTAGTCCACGCCGTAAACGATGGATACTAGTTGTTTGGCCGTAAGGTTGAGTGACTAAGCGAAAGTGATAAGTATCCCACCTGGGGAGTACGAACGCAAGTTTGAAACTCAAAGGAATTGACGGGGGCCCGCACAAGCGGTGGAGCATGTGGTTTAATTCGATGATACGCGAGGAACCTTACCAGGGCTTAAATGTAGTTTGACCGCTTTGGAAACAGAGCTTTCGCAAGACAGATTACAAGGTGCTGCATGGTTGTCGTCAGCTCGTGCCGTG
+
CCCCCGGGGGGGGGGGGGGGGGGGGGGGGFFGGGGGGGGGGGGGGGDFGGFFGGGFGGFFFFDGGGGGCFGGGGGGGGGGFDFFCFGGGGEFGGGFFGGGGFGGGCGGGGGGGGGEGFGGGDGGGEEFGGEFGGGGGGGGGGFFDFGGGEGGGGGCFGGGGGGGGGGEEEFGGGGGGGGGFGGGGGCFGGGGGEGGGGDCGDGGGGGGFGGGGGGGGGGFCFGGGGGGGGFGGGGGGGGGGGGGGGF8EGGGGGCGGGFGGGGFFGGGGGG6FGGDFGGC:CCEGGG@F?@<CEGGGGDE=
@M01751:259:000000000-C669V:1:1102:22337:16093 1:N:0:AGAGTC
GCTGTGGAAACAGGATTAGATACCCTGGTAGTCCACGCCGTAAACGATGTCGACTTGGAGGTTGTTCCCTTGAGGAGTGGCTTCCGGAGCTAACGCGTTAAGTCGACCGCCTGGGGAGTACGGCCGCAAGGTTAAAACTCAAAGGAATTGACGGGGGCCCGCACAAGCGGTGGAGTATGTGGTTTAATTCGATGCAACGCGAAGAACCTTACCAGGTCTTGACATCCTTTGACCACTCTGGAGACAGAGCTTCCCCTTCGGGGGCAAAGTGACAGGTGGTGCATGGTTGTCGTCAGCTCGG
+
CCCCCGGGGGGGGGGGGGGGGGGGGGGGGGFGGGGGGGGGGGGGGGGGGGGGGGGGGGGGGGGGGGFGGGGGGGGGGGGFEDGGGGGGGGGGGGGGGGGGGFEGGGGGDDGC@FGEECGGGGG>FGG7FGGFFGGGGGGGGGGGGGGGGGGGGGGGGGGGGGGGGGGGGGGGGGFGE:FFGGGGGGGGGFGCDFFGGGGGGDGGGGGGGCFFGGGGGGGGFGCGGCGGGGGGGGG5CFGGGGGGGGFDFGCE@F6E8FGCGGGGGCGGG9C?FGFFA+@ECFGGGGGGGGFC8FGGC0<E*
@M01751:259:000000000-C669V:1:1102:5278:16214 1:N:0:AGAGTC
ACGTGGTAACGTCATCCCCACCTTCCTCCGGTTTATCACCGGCAGTCTCCTTTGAGTTCCCGACCGAATCGCTGGCAACAAAGGATAAGGGTTGCGCTCGTTGCGGGACTTAACCCAACATTTCACAACACGAGCTGACGACAGCCATGCAGCACCTGTCTCACGGTTCCCGAAGGCACTGAGGCATCTCTGCCAGATTCCGTGGATGTCAAGAGTAGGTAAGGTTCTTCGCGTTGCATCGAATTAAACCACATGCTCCACCGCTTGTGCGGGCCCCCGTCAATTCATTTGAGTTTTAACC
+
CCCCCGGGGGGGGGGGGGGGGGGGGGGGGGGGGGGGGGGGGGGGGGGFGGGGGGGGGGGGGGGGGG@88BFGEGGGGGGGGGGGGGGGFGGGGGGGGGGGGGGGGGGGGGGGGGGGGGGGGGGGGGGGGGGGGGGGGGGDGGGGGGGGGGGGGGGGGGGGGGGGGGEGGGGGGGGCFGGGGGGFGGGGBEGGGGGGCFGGGGGGGGGCFGGGFGGGGGGGGGGGGGGGGFFGGGGGGGGGGGGGFG7EGGGGGGFGFGGGGGGDGGFG8FGGGGGGGGDEEGDGFGGGGGGGGGGGFGGGC
@M01751:259:000000000-C669V:1:1102:21516:16282 1:N:0:AGAGTC
ACGTGGTAACGTCATCCCCACCTTCCTCCGGCTTATCACCGGCGGTTCCTTTAGAGTACCCAACTAAATGATGGTAACTAAAGGCGAGGGTTGCGCTCGTTGCGGGACTTAACCCAACATTTCACAACACGAGCTGACGACAGCCATGCAGCACCTGTCTCACGGTTCCCGAAGGCACTAAGGCATCTCTGCCGAATTCCGTGGATGTCAAGAGTAGGTAAGGTTCTTCGCGTTGCATCGAATTAAACCACATGCTCCACCGCTTGTGCGGGCCCCCGTCAATTCATTTGAGTTTTAAACT
+
CCCCCGGGGGGGGGGGGGGGGGGGGGGGGGGGGGFFGGGGGGGGGFGGGGGGGGGGFGGGGGGGGGGGCGGGGGGGGGGGGGGGFEGGGGGGGGGGGGGGFFGFGGGEGGGGGGGGGGGGGGDGGGGFGGGGGGGGGDGGGGDGFGFFGFGGFFGGGGG,DGGFGGGGGGGGGEGGGGGGGGG@FCGGGGGFGGGGGGGGGGGGGGGFFGGFGGFGC?EFGGGCG?7<@FDEGGDCCF9:;CFCFGGGGGGGGCDEDGGGGC>EEFGGGGGGGGCECG8EE>9+3CFGGF+89+ACCF+<<
@M01751:259:000000000-C669V:1:1102:15891:16326 1:N:0:AGAGTC
GCTGTGGAAACAGGATTAGATACCCTGGTAGTCCACGCCGTAAACGATGTCGACTTGGAGGCTGTGAGCATGACTCGTGGCTTCCGGAGCTAACGCGTTAAGTCGACCGCCTGGGGAGTACGGCCGCAAGGTTAAAACTCAAATGAATTGACGGGGGCCCGCACAAGCGGTGGAGCATGTGGTTTAATTCGATGCAACGCGAAGAACCTTACCTGCTCTTGACATCCACGGAATTCGGCAGAGATGCCTTAGTGCCTTCGGGAACCGTGAGACAGGTGCTGCATGGCTGTCGTCAGCTCGT
+
CCCCCGGGGGGGGGGGGGGGGGGFGGGGGGGGGGGGGGGGGGGGGGGGGGGGGGGGGGGFGGGG6FGGGGGGGGGGGGFGGGGGGGGGGGGGGFCGGGFGGFGGGGGGGGGGGGGGGEFGGGGGGGGGGFF=FGGGG@FGG8FGGGGGGGGGGGFGGGGGGGGGGGGGGGGGGGGGF?FECC:CFGGGGGFGCCEFGGGCEEGGGGCCFGGGFGDGGGGF:CFFGGGCGGGGGGGFGGGDCGGGGGFGGGGCEDFCGGGGGGGGGDCGECCFEEGG?68C<EF?FCFC8FGGGGEEFC7E*
@M01751:259:000000000-C669V:1:1102:17114:16372 1:N:0:AGAGTC
GCTGTGGAAACAGGATTAGATACCCTGGTAGTCCACGCCGTAAACGATGGAAGCTAGCCGTCGGGGGGTTTACCTTTCGGTGGCGCAGCCAACGCATTAAGCTTCCCGCCTGGGGAGTACGGTCGCAAGATTAAAACTCAAAGGAATTGACGGGGGCCCGCACAAGCGGTGGAGCATGTGGTTTAATTCGATGCAACGCGAAGAACCTTACCTGGCCTTGACATCCAGAGAACTTAGCAGAGATGCTTTGGTGCCTTCGGGAACTCTGAGACAGGTGCTGCATGGCTGTCGTCAGCTCGTG
+
CCCCCGGGGGGGGFGGGGGGGGGGGGFGGGGGGFFGGGGGGGEGFFFFFGGGGGCE@FFDGGGGGEBCFGFCAF9@FDCFFGGCFC>FECF:FGEGGECFGFFFFFFEGGGGGDF7<FFFGGGECGGGGGGFFGFFGGGGCGGGGGG@99EGEGDGG*:>EGGGFFGGGCECAF@F?C9F9;EFFC?G?FF7FGGGC::EEGGDGFGFGGGGF+CFC:6<CEE@6@+<CG6<@F9@FGGGGGGGCGGGGGF850ACF6;CGC58<C9:FF?GGGGCFGFGFFGFCCCGC9C>EFE?EF=2*
@M01751:259:000000000-C669V:1:1102:16191:16450 1:N:0:AGAGTC
GCTGTGGAAACAGGATTAGATACCCTGGTAGTCCACCCCGTAAACGTTGGGAACTAGTTGTGGGGTCCATTCCACGGATTCCGTGACGCAGCTAACGCATTAAGTTGACCGCCTGGGGAGTACGGCCGCAAGGTTAAAACTCAAATGAATTGACGGGGGCCCGCACAAGCGGTGGAGCATGTGGTTTAATTCGAAGCAACGCGAAGAACCTTACCAGGCCTTGACATGCAGAGAACTTTCCAGAGATGGATCGGTGCCTTCGGGAACTCTGACACAGGTGCTGCATGGCTGTCGTCAGCTC
+
CCCCCGGGGGGGFFFFGGGGGGGGGGGGGGGGGGGGGGGGGGGGGGFFGGGGGGGGGGGGGGGGGGGGGGGGGGGEGGGGGFFGGGGGGGGGGGGGGGGGGFGGFGGGGCGGGGFFDFGGGGGDGGGGGCFGGGGGFDFAFFFGGGGGGGGGGGGGGGDFFGGGDGGCGGGG<FGF<FGCGGCGFGGFGGCFCFFDEFDDGEEGGC5FGGGGC8CGGEFG6FGGGG@FFFGGFFFGGGEGGFGGGFGGG?+<1?;*:C9?@EG>EGGGGGGC<?EF8CF+AE?9ECCGGD?FC*;8:5+0+
@M01751:259:000000000-C669V:1:1102:19471:16568 1:N:0:AGAGTC
ACGTGGTAACGTCATCCCCACCTTCCTCCGGTTTGTCACCGGCAGTCTCCTTAGAGTGCCCACCATAACGTGCTGGTAACTAAGGACAAGGGTTGCGCTCGTTACGGGACTTAACCCAACATCTCACGACACGAGCTGACGACAGCCATGCAGCACCTGTGTCAGAGTTCCCGAAGGCACCGATCCATCTCTGGAAAGTTCTCTGCATGTCAAGGCCTGGTAAGGTTCTTCGCGTTGCTTCGAATTAAACCACATGCTCCACCGCTTGTGCGGGCCCCCGTCAATTCATTTGAGTTTTAAC
+
CCCCCGGGGGDGGGGGGGGGGGGGGGGGGGGGGGGGGGGGGGGGGGGGGGGGGGGGGGGGFGGGGGGGGGGFGGGGGGGGGGGGGGGGGGDGGGGGGGGGGGGGGGGEGGGGFGGGCFCGGGGFGFGGGGGGGGGGGGGGEGGGGGGGGGGGFGFGGGGGGGGGGGGGGGGGGGGGGGGGGGGGGGGGGFGGGGGFGGFGGGGGGGGGGGGGGFCFGGGGGGGGGGGGGGGGFGGGGGGC?CDGGEGECFFFFGG6EFF6EGG8>EGGFFCEEDE?EGGGGGE5F7<<EGGGFFGFGGGG7
@M01751:259:000000000-C669V:1:1102:22427:16581 1:N:0:AGAGTC
ACGTGGTAACGTCATCCCCACCTTCCTCCGGTTTGTCACCGGCAGTCTCATTAGAGTGCTCTTGCGTAGCAACTAATGACAAGGGTTGCGCTCGTTGCGGGACTTAACCCAACATCTCACGACACGAGCTGACGACAGCCATGCAGCACCTGTGTTCAGGTTCTCTTTCGAGCACTCCCAAATCTCTCCGGGATTCCTGACATGTCAAGGGTAGGTAAGGTTTTTCGCGTTGCATCGAATTAATCCACATCATCCACCGCTTGTGCGGGTCCCCGTCAATTCCTTTGAGTTTTAATCTTGC
+
CCCCCGGGGGGGGGGEGGGGGGGGCFGGFGGGGGDGGGFGGGGGGGGGGGGGGGGGGGGGGGGGGEGGGGGGGGGFGGGGGFGGGGGGGGCFEGEGGGEEGGGGFGGGGFGGGGFG<FCGGGGCF@EGGGGFGGGEGGGG8<DFGGGGGGGGGGEFGFFCBFGGGFFGGGGGGGGGGGC:DFGGGG;DCFGGGGGGCF9CFGGEFGGFGGGFEFGGFGGGGGGFGGGGDGGEGGG?EGEFGG9<ACFGGGEG?F98CFGGE5*C?CCECECGGG5*;5EGGFGFFGGGGGGGEC8EFGGF7
@M01751:259:000000000-C669V:1:1102:25288:16588 1:N:0:AGAGTC
ACGTGGTAACGTCATCCCCACCTTCCTCCGGTTTATCACCGGCAGTCTCCTTTGAGTTCCCGACCGAATCGCTGGCAACAAAGGATAAGGGTTGCGCTCGTTGCGGGACTTAACCCAACATTTCACAACACGAGCTGACGACAGCCATGCAGCACCTGTCTCACGGTTCCCGAAGGCACTAAGGCATCTCTGCCGAATTCCGTGGATGTCAAGAGTAGGTAAGGTTCTTCGCGTTGCATCGAATTAAACCACATGCTCCACCGCTTGTTCGGGCCCCCGTCCATTCATTTGAGTTTTAACC
+
CCCCCEGGGGGGGCGGGGGGGCGGGGGGGGGGGGGGGGGGGGGGGGGGFFGGGFGFGGGG@FCEGGFGFGGGGCGGGGGGGGGGGGGGGFFGCFGGEGGDEFFGEEDCBFFGFGGFEFEC@FGGGGGGGCCD7BFGEGGFEGGDGGGC8FF=:>:F<:F8FAFFFGGEGGGGG>EDFFCFCGGGGGGD;CGGFGGGFGGGCAFGGGGC<CFFEGGGGG:FF<CFF@9FCF585:>EDCFGE?CCFCEC7ACGFGCC@<C?*2:EEECC+<;8E*CEE=8;E*/2CFFFGG++;EC7CFGF7
@M01751:259:000000000-C669V:1:1102:27232:16661 1:N:0:AGAGTC
GCTGTGGAAACAGGATTAGATACCCTGGTAGTCCACGCCGTAAACGATGTCGACTTGGAGGTTGTTCCCTTGAGGAGTGGCTTCCGGAGCTAACGCGTTAAGTCGACCGCCTGGGGAGTACGGCCGCAAGGTTAAAACTCAAATGAATTGACGGGGGCCCGCACAAGCGGTGGAGCATGTGGGTTAATTCGATGCAACGCGAAGAACCTTACCTACTCTTGACATCCAGCGAACTTAGCAGAGATGTTTTGGTGCCTTCGGGAACGCTGAGACAGGTGCTGCATGGCTGTCGTCCGCTCGT
+
CCCCCGGGGGGGGCFEGGGGGGGFFEFGGFGGGGGGEGFGEFCFCCGGGGFGGECEEGEFC:@@FFGGGGGGCFFFGEFEGFDGEFGDCCGC,FGGGGGGGGGGDE>:CEGBABFGGEFDFEE7@BFGGGG@FFEFGGGFGGGCFAFFG?EFGDGDGEEGGG:CDFFGGG:CGC:BFGGGGG*=<=FGGG@FG?EGFGC:8?:C8FF:8C0<FFCFEGGG7?6EGGGECFEGEE8CFEC<CFGGF?+0<@>5FFG6C@+@E?EGC88CGEEDG?:8+CCC7C8CC@*882<;E;*:8:*C7
@M01751:259:000000000-C669V:1:1102:19431:16670 1:N:0:AGAGTC
ACGTGGTAACGTCATCCCCACCTTCCTCCGGTTTGTCACCGGCAGTCTCCTTAGAGTGCCCACCATAACGTGCTGGTAACTAAGGACAAGGGTTGCGCTCGTTACGGGACTTAACCCAACATCTCACGACACGAGCTGACGACAGCCATGCAGCACCTGTCTCACGGTTCCCGAAGGCACTAAGGCATCTCTGCCGAATTCCGTGGATGTCAAGAGTAGGTAAGGTTCTTCGCGTTGCATCGAATTAAACCACATGCTCCACCGCTTGTGCGGGCCCCCGTCAATTCATTTGAGTTTTAAC
+
CCCCCGGGGGGGGGGGGGGGGGGGGGGGGGGGGGGGGGGGGGGGGGGGGGGGGGGGGGGGGGGGGGGGGGGGGGGGGGGGGGGGGGGGGGGGGGGGGGGGGGGGGGGGGGGGGGGGGGGGGGGCEGGGGGGGGGGGGGFGGGGGGGGGGGFGFGGGGGGGGGGGGGGGGGGGGGGGGGGGGGGGGGGGGGGGGGGGGGGGGGGGG@FGGGGGGFGCGGGGGGGGGGGGGGFGGGGGGGGEFG?CFGGGGFGGGGGGGGGGGGG>GGGGGCFEGDGGGGGE*A=EGGG7EGF7CFGGFGGG+
@M01751:259:000000000-C669V:1:1102:12226:16710 1:N:0:AGAGTC
GCTGTGGAAACCGGATTAGATACCCTGGTAGTCCACGCCGTAAACGATGTCGACTTGGAGGTTGTTCCCTTGAGGAGTGGCTTCCGGAGCTAACGCGTTAAGTCGACCGCCTGGGGAGTACGGCCGCAAGGTTAAAACTCAAATGAATTGACGGGGGCCCGCACAAGCGGTGGAGCATGTGGTTTAATTCGATGCAACGCGAAGAACCTTACCTACTCTTGACATCCAGCGAACTTAGCAGAGATGCTTTGGTGCCTTCGGGAACGCTGAGACAGGTGCTGCATGGCTGTCGTCAGCTCGT
+
CCCCCGGGGGGGGGGGGGGGGGGGGFGGGGGGGGGGGGGGGGGGGGGGGGGGGGGGGGGGGGGGGCFGGGGGGGGGGGGGGGGGGGGDGGGGGGGGGGGGGGGGGGG:FGGGGGGGGGGGGGGGGGGGGGGFGFCGGGGGGGGGGGCGGGGGGGGGGGGGGGGGGGGGGGGG@FGGGGGGGGFC<CFGCCFGCGGGGGGGGGGGGGGGGGGGDGGGGGGGGGGGGGGGGGGGGEFFGGGFGCEGGGG799<+1;EEEGFGC>CGCEEGECF79@68EFG+9E8CCE5*?FFCFGDEFDD5*
@M01751:259:000000000-C669V:1:1102:19593:16762 1:N:0:AGAGTC
ACGTGGTAACGTCATCCCCACCTTCCTCCGGTTTATCACCGGCAGTCTCCTTTGAGTTCCCGACCGAATCGCTGGCAACAAAGGATAAGGGTTGCGCTCGTTGCGGGACTTAACCCAACATTTCACAACACGAGCTGACGACAGCCATGCAGCACCTGTCTCACGGTTCCCGAAGGCACTAAGGCATCTCTGCCAGATTCCGTGGATGTCAAGAGTAGGTAAGGTTCTTCGCGTTGCATCGAATTAAACCACATGCTCCACCGCTTGTGCGGGCCCCCGTCAATTCATTTGAGTTTTAACC
+
CCCCCGGGGGGGGGGGGGGGGGGGGGGGGGGGGGGGGGGGGGGGGGGGGGGGGGGGGGGGGGGGGG@8BBCFGGGGGGGGGGGGGGGGGGGGGGGFGGGGGGGGGGGEFFGGGGGGGGGGGGGGGGGGGGGGGGGGGGGGGGGGGGGGFGGGDGGGGGGGGGGGG>BFDGGDGGGGGGGGGGGGGGGGCFGGGGGFFGGGGGGGCFGGCFDGFGGGGGGGGGGGGGGGGGGGGGGEGGGGGGGGGGGGGGGGGGGGFGGGGGGGGGGG+CEDEE:EEGGGGGGGCGGGGGGGGGGGGGGFF
@M01751:259:000000000-C669V:1:1102:21500:16841 1:N:0:AGAGTC
GCTGTGGAAACAGGATTAGATACCCTGGTAGTCCATGCCGTAAACGTTGGGCGCTAGGTGTGGGGGCCATTCCACGGTCTCCGTGCCGCAGCTAACGCATTAAGCGCCCCGCCTGGGGAGTACGGCCGCAAGGCTAAAACTCAAAGGAATTGACGGGGGCCCGCACAAGCGGCGGAGCATGTTGCTTAATTCGATGCAACGCGAAGAACCTTACCTAGGCTTGACATGTGCGGAAATCCTCCAGAGATGGTGGGTCCGTAAGGGTCGCACACAGGTGGTGCATGGTTGTCGTCAGCTCGTG
+
CCCCCGGGGGGGGGGGGGGGGGGEGDEEFGEGFGEFFGGGGGGGGGFFGGGGGG>GGGFGEGGGGGGGEEGDG<FFDGGEGGG7@FFCCGDGGGGGECFEGGGFEEGBFGGGGGGGGGGGGGFFEGGGGGGGGGFGGGGFCCCFFCFFGGGGEEEEGECEFGGGGGEFGFDEEGGEG5CC::EC+CFF?:CFFCEGGGGFGGGGC>EGGGFGECFGEGGGGG58CFEGF?7;EEGGGGGC9FFE+:A9@:@@EGGFGGGG>E6ECCEDG*:;8@F:+**/0<C98C95;@88*2;0++:**
@M01751:259:000000000-C669V:1:1102:6613:16857 1:N:0:AGAGTC
ACGTGGTAACGTCATCCCCACCTTCCTCCGGTTTATCACCGGCAGTCTCCTTTGAGTTCCCGACCGAATCGCTGGCAACAAAGGATAAGGGTTGCGCTCGTTGCGGGACTTAACCCAACATTTCACAACACGAGCTGACGACGGCCATGCAGCCCCTGTCTCCCGGTTCCCGAAGGCACTAAGGCTTCTCTGCCGAATTCCTTGGATTTCAAGAGTAGGTAAGTTTCTTCCCTTTTCATCGAATTAAACCACATCCCCCACCCCTTGTCCGGGCCCCCCTCAATTCTTTTGGGTTTTACCC
+
CCCCCGGGGGGGGGGGGGGGGGGGGGGGGGGGGGFEGGGGGGGGCGGGGGGGGGGGGGGGGGGGGGC@FEEFFGGGGGGGGGGGGGGGFECFFGFGGCEGGFGEEEEGGGGGGFGGGGGGGGGGGGG,8<>++8::A>,++@++335:,33,@3FC7>F88@,8>*><C<3*C*:1<8C,?:,5+,88,8>,<B*=*4*<<,7:<:,2><BCC:8F9E7<ECF@EG9EC7+0+<++++2+<@8C>FGCGG**;C0**1/*:85:@**:+2CEGE5CE5**;*+30++3:79**;:C@C+C+
@M01751:259:000000000-C669V:1:1102:8360:16910 1:N:0:AGAGTC
ACGTGGTAACGTCATCCCCACCTTCCTCCGGCTTATCACCGGCGGTTCCTTTAGAGTACCCAACTAAATGATGGTAACTAAAGGCGAGGGTTGCGCTCGTTGCGGGACTTAACCCAACATCTCACGACACGAGCTGACGACAGCCATGCAGCACCTGTGTTCCAGTCCCCGAAGGGAAGAAATCGATCTCTCGAAGTCGTCCGGACATGTCAAACGCTGGTAAGGTTCTGCGCGTTGCTTCGAATTAAACCACATGCTCCACCGCTTGTGCAGGCCCCCGTCAATTCCTTTGAGTTTTAAC
+
CCCCCGGGGGGGGGGGGGDFGGGGGGGGGGGGGEGGGGGGGGGGGGGGFGGGGGFGGGGGGEGGGGGGFGGGGGFEFGFGGFGGGGGEGCGGCFEEGGGGGGGGGGGGGGGGGGGGGGGGG9FGGFGEDGDCFEEGG8CCF7>FFGCFGGFGCFC:8FFGGGGGGGF8FFGG7CCEFDGGGGGGEF7FCGGGEGGGGFGCFFDGGGEG6@9EC9+8*8>>8<EGGGGCGGG>EGGGGGGGGGGFFGGGGFCC5CGGGFEEFGG5C8EGA<CGF6CEC5EG?EC5@CGGGGGGCF9CGGGG7
@M01751:259:000000000-C669V:1:1102:12184:16929 1:N:0:AGAGTC
ACGTGGTAACGTCATCCCCACCTTCCTCCGGTTTATCACCGGCAGTCTCCTTTGAGTTCCCGACCGAATCGCTGGCAACAAAGGATAAGGGTTGCGCTCGTTGCGGGACTTAACCCAACATTTCACAACACGAGCTGACGACAGCCATGCAGCACCTGTCTCACGGTTCCCGAAGGCACTAAGGCATCTCTGCCGAATTCCGTGGATGTCAAGAGCAGGTAAGGTTCTTCGCGTTGCATCGAATTAAACCACATGCTCCACCGCTTGTGCGGGCCCCCGTCAATTCATTTGAGTTTTAACC
+
CCCCCGGGGG;FGGGGGGGGGGGGGGGGGGGGGGGGGGGGGGGGGGGGGGGGGGGGGGGGGGGGGG@88BEFGDGGGGGGGGGGGGGGGGGGGGGGGGGGGGGGGGGEGGGGGGGGGGGGGGGGGGGGGGGGGGGGGGGGGGGEGGGGGGGGFFGGGGGGFGGGGGGFGGGGDGGGGGGACCFCFGGGFGGGGGGGGGGGGGGGGGFCFGGGGGFGGGFGGFEGGGGGGGGGGGGECFFGGGDGFCGGGGGGGGFGFGGGGGGGGGGGCFEGGGGGGGGGGECFFGGGGGGFCGGGGGGFC
@M01751:259:000000000-C669V:1:1102:21361:16989 1:N:0:AGAGTC
ACGTGGTAACGTCATCCCCACCTTCCTCCGGTTTATCACCGGCAGTCTCCTTTGAGTTCCCGACCGAATCGCTGGCAACAAAGGATAAGGGTTGCGCTCGTTGCGGGACTTAACCCAACATTTCACAACACGAGCTGACGACAGCCATGCAGCACCTGTCTCAGCGTTCCCGAAGGCACCAAAGCATCTCTGCTAAGTTCGCTGGATGTCAAGAGTAGGTAAGGTTCTTCGCGTTGCATCGAATTAAACCACATGCTCCACCGCTTGTGCGGGCCCCCGTCAATTCATTTGAGTTTTAACC
+
CCCCCGGGGGGFFEGGGGGGGGGFGGGGGGGGDGGEFGGGGGGGGGGGGGGGDGGGGGGGGGGGGGGFFGDGGGGGGGGGGGGGGGGGGGGGGGGGGGGGGGGGDDFEEGGGFGGGGGGGGFEFFDFGGGGGGGGGGGGGGGGG<FCFC8FCGGGGGGGGGGGGGGGGGGGGGDGGGGGGGFGGGGFFCFGGGGGGFCCFGGFF@:<FCCFGGFGGGGGDFFF<FCGFFEFE>EEEGFFGEGCEFGGGGGGGGGCFFGGGGGDGGGCGFG5?CEGGGEEGGGCCF9+AFGGD=:EFF7FC+
@M01751:259:000000000-C669V:1:1102:6894:16994 1:N:0:AGAGTC
ACGTGGTAACGTCATCCCCACCTTCCTCCGGTTTGTCACCGGCAGTCTCCTTAGAGTGCCCACCATAATGTGCTGGTAACTAAGGACAAGGGTTGCGCTCGTTACGGGACTTAACCCAACATCTCACGACACGAGCTGACGACAGCCATGCAGCACCTGTGTCTGAGTTCCCGAAGGCACCAATCCATCTCTGGAAAGTTCTCAGCATGTCAAGGCCAGGTAAGGTTCTTCGCGTTGCTTCGAATTAAACCACATGCTCCACCGCTTGTGCGGGCCCCCGTCAATTCATTTGAGTTTTAAC
+
CCCCCGGGGGGGGGGGGGGGGGGGGGGGGGGGGGGGGGGGGGGGGGGGGGGGGGGGGGGGGGGGGGGGGGGGGGGGGGGGGGGGGGGGGFGGGGCFCDFGGGGGGGGGGGGGGGGGGGGGGGGAFGGGGGGGGGGGGGGGGGGGGGGGGGGGFG=CGGGFCFGGAFFCFGGGGGGGGGGGGGCFGGGCG;FGGGFGFGGGGGFCGGGG,?EGGCCFG<F7<FDGFFCFGGGFGGFGGGGGGGGFGGGGGGGFFFGGG9CFCGGCCE>CF?EGD8=EGGGGGG=CFFG7EFGFGGGFFGGG?
@M01751:259:000000000-C669V:1:1102:5049:17076 1:N:0:AGAGTC
GCTGTGGAAACAGGATTAGATACCCTGGTAGTCCACGCCGTAAACGATGTCGACTTGGAGGTTGTTCCCTTGAGGAGTGGCTTCCGGAGCTAACGCGTTAAGTCGACCGCCTGGGGAGTACGGCCGCAAGGTTAAAACTCAAATGAATTGACGGGGGCCCGCACAAGCGGTGGAGCATGTGGTTTAATTCGATGCAACGCGAAGAACCTTACCTACTCTTGACATCCAGCGAACTTAGCAGAGATGCTTTGGTGCCTTCGGGAACGCTGAGACAGGTGCTGCATGGCTGTCGTCAGCTCGT
+
CCCCCGGGGGGGGGGGGGFGGGGGGFGGGGGGGGGGGGGGGGGFF>FFGGGGGGDCFGCFDGGGGGGGGGGGGGGGGGGGGGGGGGGGGGGGGFEGDGGGGFFAFGGGGGGGGGGGG>FGGGGGGEGGGGGGGCDGGGGGGGDDFGGGGGGGGGGGGGDEGDGGGGGGFGGGGGGGGDFFGGFGFGGGGGGGGGGGCECGGGGEGGGGGGGDFGGGCCGFAFFFFGFGGGEDCEGGGGGFGD*:FFGGGGECCCFGG7EFGEGGGGGGGGFGGGGGGCCDFGFCCGF?8C6*;AC88CG*2
@M01751:259:000000000-C669V:1:1102:18474:17099 1:N:0:AGAGTC
GCTGTGGAAACCGGATTAGATACCCTGGTAGTCCACGCCGTAAACGATGTCGACTTGGAGGCTGTTCCCTTGAGGAGTGGCTTCCGGAGCTAACGCGTTAAGTCGACCGCCTGGGGAGTACGGCCGCAAGGTTAAAACTCAAATGAATTGACGGGGGCCCGCACAAGAGGTGGAGCATGTGGTTTAATTCGATGCAACGCGAAGAACCTTACCTACTCTTGACATCCAGAGAATTTAGCAGAGATGCTTTAGTGCCTTCGGGAACTCTGAGACAGGTGCTGCATGGCTGTCGTCAGCTCGT
+
CCCCCGFFGGGGGDFGGFGFDFGGC@FGGGGGGGGGGGGGGGGG9FEGGGGGGGGGGFEGGGGFEDAEFGC<FGGDGGGGCCCFCFDCGGFA?FGGGGGGGGGEEEGDCGGCFCFDCF?FFGDEGGG>FFF=AFGGGGDFFFAFGFFGGGGGGGGGGGE@CCFGG:C,=CFFF77FCCFGGGFFFDGFGGGGGGGGGFGGGGGGGGGFGGCFEFCFFGGG9EGCGGCEC?EGGGFGCEFEGGDGE?F?CG:CFG7+C?<85?8EFFGGFG7+<CGF?EFF@E@CCEFDG8C5E8CEGCEC=
@M01751:259:000000000-C669V:1:1102:25660:17156 1:N:0:AGAGTC
GCTGTGGAAACAGGATTAGATACCCTGGTAGTCCACGCCCTAAACGATGATAACTCGATGTTAGCGATATACAGTTAGCGTCTTAGCGAAAGCGTTAAGTTATCCACCTGGGGAGTACGCCCGCAAGGGTGAAACTCAAAGGAATTGACGGGGGCCCGCACAAGCGGCGGAGCATGCGGATTAATTCGATGCAACGCGAAGAACCTTACCAAGGCTTGACATACACCGGAAACGGCCAGAGATGGTCGCCCCCTTGTGGTCGGTGTACAGGTGGTGCATGGTTGTCGTCAGCTCGTGTCGT
+
CCCCCGGGGGGGGGGGGGGGGGGFGGGGGGGGGAEFEGGGGGGGFEGGGGGGGGGGGGGGGGGGGGGGGGGGGGGGGGFGECEGGGGGGGGDGGGGGGGGGGGGGGDEGGGGGGGGGGGGGGGGGGGGGFGGGGGGGGGAFDGGGGGGGCEDGCGGGFGGGEFGGGGGGFGGGGGFGCEFCGGGGGGGGCGGGGGGGGGGGGGGGGGGDGFGGGGGGGGGGGGGGGFGDGGGGGGGDGGGGDGGGGCEGGEGDE@GFGEC9EGEGGGGGGFEGGG5CGFGGGF=EFEGGGGG?FGGGGGE*
@M01751:259:000000000-C669V:1:1102:22082:17159 1:N:0:AGAGTC
ACGTGGTAACGTCATCCCCACCTTCCTCCGGTTTGTCACCGACAGTCTCCTTAGAGTGCCCACCATAACGTGCTGGTAACTAAGGACAAGGGTTGCGCTCGTTACGGGACTTAACCCAACATCTCACGACACGAGCTGACGACAGCCATGCAGCACCTGTGTCAGAGTTCCCGAAGGCACTAAGGCATCTCTGCCGAATTCCGTGGATGTCAAGAGTAGGTAAGGTTCTTCGCGTTGCATCGAATTAAACCACATGCTCCACCGCTTGTGCGGGCCCCCGTCAATTCATTTGAGTTTCAGC
+
CCCCCGGGGGGGGGGGGGGGGGGGGGGGGGGGGGGGGGGGGGGGGGGGGGGGGGGGGGGGGGGGGGGGGGGGGGGGGGGGGGGGGGGGGGGGGGGGGGGGGGGGGGGGGGGGGGGGGGGGGGGGGGGGGGGGGGGGGGGGGGGGGGGGGGGGGGGGGDGGGGGGGGGGGGGGCGGGGGGGGGGGGGCGGGGGGFGGGGGGGGGGGGGGGGGGGGGGGGGGGGGGGGGGGGGGGGGGGGGGFGGGGGGGGFGGGGGGGGGGGGGGGGGGGGGGGGGDGGGGEGEEGFF7CGF?CCGGGGGDA
@M01751:259:000000000-C669V:1:1102:22135:17172 1:N:0:AGAGTC
GCTGTGGAAACCGGATTAGATACCCTGGTAGTCCACGCCGTAAACGATGTCGACTTGGAGGTTGTTCCCTTGAGGAGTGGCTTCCGGAGCTAACGCGTTAAGTCGACCGCCTGGGGAGTACGGCCGCAAGGTTAAAACTCAAATGAATTGACGGGGGCCCGCCCAAGCGGTGGAGCATGTGGTTTAATTCGATGCAACGCGAAGAACCTTACCTACTCTTGACATCCACGGAATTTGGCAGAGATGCCTCAGTGCCTTCGGGAACCGTGAGACAGGTGCTGCATGGCTGTCGTCAGCCCGT
+
CCCCCGGGGGGGGGGGGGGGGGGGGGGGGGGGGGGGGGGGGGGGGGGGGGGGGGGGGGGGGGGGGGGGGGGGGGGGGGGGGGGGGGGGGGGG<FGGGGGGGGGGGGGGGGGGGGGGGGGGGGGGGGGGGGGGGGGGGGGGGGGGGGGGGGGGGGGGGGGDCC*1FF<BFCFGCCFFDFFFGFFG7F@E:<C9FG7FG?E>?EDEEFGFFFGGFE+<++<C9CECCGEFFGEGGGEFGFFFEE>8<?EFCEFGF+C?FCCFEDG8F88*;A*++*0*0++<CC++@F>@**0*2AC8+*/:*
@M01751:259:000000000-C669V:1:1102:8169:17185 1:N:0:AGAGTC
GCTGTGGAAACAGGATTAGATACCCTGGTAGTCCACGCCGTAAACGATGTCGACTTGGAGGTTGTTCCCTTGAGGAGTGGCTTCCGGAGCTAACGCGTGAAGTTATCCACCTGGGGAGTACGCCCGCAAGGGTGAAACTCAAAGGAATTGACGGGGGCCCGCACAAGCGGAGGAGCATGTGGTTTAATTCGATGATACGCGAGGAACCTTACCCGGGCTTGAAAGTTACTGAATAAGCCAGAGATGGCTTAGTCCTTCGGGACAGGAAACTAGGTGCTGCATGGCTGTCGTCAGCTCGTGC
+
CCCCCGGGGGGGGGGGGGGGGGGGGDCFGGGGGGGGGGGGGGGGGGGGGGGGGGGGGGFGGGFGGGGGGDGGGGGGGGGGGGGFGGGGGGFFFCFGGGGGGGGGGGGGGGGGGGGGGGGGGGGEFGC+CFGGGGCFFGGGG@FGGGFGGGGGGDFE<CCFGGGGGGCGGGDGD<FCFGG9<BFGGGGGGGGCFEFGGGGGG@EEEGC>FCGGFFGEGCGGGGG+CCFGF?FCFCFFGGGGCECFGGGGGFGGGGEFFFDEG5EGFFGGGFFCFDFGGGGGGGGGG6?FGC@F8EFA?=C5/
@M01751:259:000000000-C669V:1:1102:12332:17273 1:N:0:AGAGTC
GCTGTGGAAACCGGATTAGATACCCTGGTAGTCCACGCCGTAAACGATGTCGACTTGGAGGTTGTTCCCTTGAGGAGTGGCTTCCGGAGCTAACGCGTTAAGTCGACCGCCTGGGGAGTACGGCCGCAAGGTTAAAACTCAAATGAATTGACGGGGGCCCGCACAAGCGGTGGAGCATGTGGTTTAATTCGATGCAACGCGAAGAACCTTACCTGGCCTTGACATCCAGAGAACTTAGCAGAGATGCTTTGGTGCCTTCGGGAACTCTGAGACAGGTGCTGCATGGCTGTCGTCAGCCCGT
+
CCCCCGGGGGGGGGGGGGGGGGGGGGGGGGGGGGGGGGGCGGDGGGGGGGGGGDGGGFACGGGGGDEGGGGGGGGGGGGGGFFFEGGGGGGGFFGGGGGGFGGGGGGGGGGGGGGGGGGGGGGGGGGGGEGGGGGGGGGGGFGGGGGFGGGGGGGGGDFDEGEGGGDFGGGGGGGGGGGGGFACGGGGGGGCFGGGG6:CEGCEGGGGFGGFGGFGGFGGCFGGFEGGGGGGFGGGG+<F7:@*929CGGCFEGGGGGGGGGG>FFFGDFC:9FGGD+@C7E8CGFCG>FGCFG==6*::2
@M01751:259:000000000-C669V:1:1102:22252:17319 1:N:0:AGAGTC
GCTGTGGAAACAGGATTAGATACCCTGGTAGTCCACGCCGTAAACGATGATAACTAGCTGTCCGGGGACCTGGTCTTTGGGTGGCGCAGCTAACGCATTAAGTTATCCGCCTGGGGAGTACGGCCGCAAGGTTAAAACTCAAAGGAATTGACGGGGGCCTGCACAAGCGGTGGAGCATGTGGTTTAATTCGAAGCAACGCGCAGAACCTTACCAGCGTTTGACATGTCCGGACGATTTCCAGAGATGGATCTCTTCCCTTCGGGGACTGGAACACAGGTGCTGCATGGCTGTCGTCAGCTC
+
CCCCCGGGGFGGGGCFGGFFGGGGGGFGGFGGGGGGGGGGGGGGGGGGGGGGGGGGGGGGGGGGGGGGGGGGGGGGGGGGGGGGGGGGGEGGGGGGGGGGGGGGGGGGGGGDFGGDGGGGGGGGGGGCGGGGGGFFGGGGGGGFGGGGGGGGGGGGGGGGGGCFGCCGGFFGGGGGGGGGGGGGGGGGGGFGGGGGGGCGGGGGGGGGGGGGGGGGGGGEGGGFGGGGGGGGGGCEFGGGGGGGGGGGGDGCGGG@CCFGGFCEE858CFG6CEGGGGGFFGGGCCC>C68CF5EFGED+0
@M01751:259:000000000-C669V:1:1102:19406:17509 1:N:0:AGAGTC
GCTGTGGAAACAGGATTAGATACCCTGGTAGTCCACGCCGTAAACGATGTCGACTTGGAGGTTGTTCCCTTGAGGAGTGGCTTCCGGAGCTACCGCGTTAAGTCGACCGCCTGGGGAGTACGGCCGCAAGGTTAAAACTCAAATGAATTGACGGGGGCCCGCACAAGCGGTGGAGCATGTGGTTTAATTCGATGCAACGCGAAGAACCTTACCTACTCTTGACATCCAGCGAACTTAGCAGAGATGCTTTGGTGCCTTCGGGAACGCTGAGACAGTTGCTGCATGGCTGTCGTCAGCTCGT
+
BC<CCEGC<FG86;@FDAF<EGF@FFGGGA9FGGFD,@9FFECFG@FGGFF,C@,6C<,6@@6CF@CFF:,CD,E8@FFF,,C,,B6=>CA9,CFCE=+BDGFG>GGDEGGF<?7+FFBE?C7:43+36+B38>FA9,=,:,>CFDCFGAC<F>CC771:<7FGEC<,<:B:F*=,C,<<F94=:<,,:?*,?>1,27:B*?5?*<;CF?:<EE9<60CE+:AFECC@9CE5E5CGE??F?FF8<A+3+3CFC*+;@9CGC*8?F*;*;1800*;+++09+<?+<;C@EF6*;**;+++5/
@M01751:259:000000000-C669V:1:1102:22784:17605 1:N:0:AGAGTC
GCTGTGGAAACCGGATTAGATACCCTGGTAGTCCACGCCGTAAACGATGAATGTTAGCCGTCGGGGTGTTTACACTTCGGTGGCGCAGCTAACGCATTAAACATTCCGCCTGGGGAGTACGGTCGCAAGATTAAAACTCAAAGGAATTGACGGGGGCCCGCACACGCGGTGGAGCATGTGGTTTAATTCGATGCAACGCGAAGAACCTTACCTCCTCTTGACATCCAGAGAATTTAGCAGAGATGCTTTAGTGCCTTCGGGAACTCTGAGACAGGTGCTGCATGGCTGTCGTCAGCTCGTG
+
9CCBAFDFEFG<+8@6-6FGGFGAEC@CFGGGGEFGCGGFBFGGG@@DCC<FGFGFFFGGGGDED7FFCEGFG9FC<FE,BFFGE>FGGGG<FFGGGGF9FFDF9F9?:FED?DD++BBC::8FGGEFFFFFDAFGEFGGGG9BF8FBAE>C<:FC*C:@@<CE7CF<ECEGGGGF@GGGGGGGF9CC9CCFFGGGFEGEEEEGF88CEC8<C+*2CFG79CF?EF+<FEFCGGFF?EC72*@EGG7<:<9<<9+<9@5858CGDGFF@?+A??E<CFD?FFGG*8C>C@8AFGG6:FCC*
@M01751:259:000000000-C669V:1:1102:12841:17624 1:N:0:AGAGTC
ACGTGGTAACGTCATCCCCACCTTCCTCACAGTTTACACTGGCAGTCTTGCTAGAGTTCCCGACATTACTCGCTGGCAACTAACAACAGGGGTTGCGCTCGTTATAGGACTTAACCTGACACCTAACGGCACGAGCTGACGACAACCATGCAGCACCTTGTAATCTGTCTTGCGAAAGCTCTGTTTCCAAAGCGGTCAAACTACATTTAAGCCCTGGTAAGGTTCCTCGCGTATCATCGAATTAAACCACATGCTCCACCGCTTGTGCGGGCCCCCGTCAATTCCTTTGAGTTTCAAACTT
+
CCCCCGGGGG>GGGGGGGGGGGGGGGGGGGGGGGGGGGGGGGGGGGGGGGGGGGGGGGGGGGGGGGGGGGGGGGGGGGGGGGGGGGGGGGGGGGGGGGGGGGGGGGGGGGGGGGGGGFFGGGGGGGGGGGGGGGGGGGGGGGGGGGGGGGGGGGGGGGGFGGGGGGGGGGGGGGGGGGGGGGGGGGGGGGGGGGGGGGGGGGGGGGGGGFGGAFCEFGGGGGGGGGGGGGGGGGGGGGGGGGGGGGGCGGGGFGFGGGGGGGGGFGCFEGCEEEEGGGGGGFGGGGGGCEGFGFGGDGFGG
@M01751:259:000000000-C669V:1:1102:23213:17656 1:N:0:AGAGTC
GCTGTGGAAACAGGATTAGATACCCTGGTAGTCCATGCCGTAAACGTTGGGAACTAGATGTAGGGCCTGTTCCACGGGTTCTGTGTCGTAGCTAACGCATTAAGTTCCCCGCCTGGGGAGTACGGCCGCAAGGCTAAAACTCAAAGGAATTGACGGGGGCCCGCACAAGCGGCGGAGCATGCGGATTAATTCGATGCAACGCGAAGAACCTTACCAAGGCTTGACATATGGAAGAACGGGTCAGAAATGATTCACTCTTTGGACACTTCTATACAGGTGGTGCATGGTTGTCGTCAGCTCG
+
CCCCCGGGGGGGGGFEGGFDGGGFGGFGGGGGGGGGFGGGGGGFGGGGGGGGGGGGGGGGGGGGGGGGGGGGGGGGGGGGCFGEAEFGGGGFGFFGGGGGGGGGGGGDGGGGGFFGGGGGGFGGGGEGGGFGGGGGG?FFGGGGGG@EF,DGGFEGGDCGFGCF>FGGGGECEECFGGGGE7F<<<FFGGGGCCGFCGGGGGGGGGGFGECFFGGGGFFFFFED8C<FFGGFF@@C;EEECCFGCGGGG9F9FGG7EGGGFGDCFGGGGGGGFCEGGCFGGGGGGGGFF8E?E@58:<CCC
@M01751:259:000000000-C669V:1:1102:12684:17684 1:N:0:AGAGTC
ACGTGGTAACGTCATCCCCACCTTCCTCTCGGCTTATCACCGGCAGTCCCCTTAGAGTGCCCAACTAAATGCTGGCAACTAAGGGCGAGGGTTGCGCTCGTTGCGGGACTTAACCCAACATCTCACGACACGAGCTGACGACAGCCATGCAGCACCTGTGTTCCAGTCCCCGAAGGGAAGAAATCGATCTCTCGAAGTCGTCCGGACATGTCAAACGCTGGTAAGGTTCTGCGCGTTGCTTCGAATTAAACCACATGCTCCACCGCTTGTGCAGGCCCCCGTCAATTCCTTTGAGTTTTAA
+
CCCCCGGGGGGFGGGGGGGGGGGFGGGGGGDGGGEGGGGGGGGGGGGGGGGGGGGGGGGGGCGGGGGGGGGGGGGGGGGGGGGGGGGGGGGGGGGGDGGGGGGGGGGGGGGGGGGGGGGGGGEGGGGGGGGGGGGGGGGCGGGEFGGGGGGGCCGGGGGGFGGGG9EFGCGEGGGGGGGDFGGGGGG7FFGGGEFGGGGGCGGGGDGGGFEFFGGGGEGGGGGFGF:CFG7FGGGGGGGGGGEFFGGGFGGGGG5FGGGGGFGGEEDE5A?FCGFGGGGE5;:5*<@FGGGF++;@FCCG+
@M01751:259:000000000-C669V:1:1102:28469:17718 1:N:0:AGAGTC
GCTGTGGAAACAGGATTAGATACCCTGGTAGTCCACGCCGTAAACGATGTCGACTTGGAGGTTGTTCCCTTGAGGAGTGGCTTCCGGAGCTAACGCGTTAAGTCGACCGCCTGGGGAGTACGGCCGCAAGGTTAAAACTCAAATGAATTGACGGGGGCCCGCACAAGAGGTGGAGCATGTGGTTTAATTCGACGCAACGCGAAGAACCTTACCTGGCCTTGACATGCTGAGAACTTTCCAGAGATGGCTTGGTGCCTTCGGGAACTCAGACACAGGTGCTGCATGGCTGTCGTAAGCTCGT
+
CCCCCGGGGGGGGFD@<FFAAEG<FFFGG9EFGFFCCCGGGGGGCFDEFGGCDFFGGGCF>FGGGGG@E@F,C,@FCFGGGEEF@CEGGEFGGGDGGE:?CFE<7BEFCFEFFGDE@FCFBE=+6+@8FGGFGGGGGGGFA,>FA<DFFFGECCEFD@EEFD7:FAE3@FE@CCCGGGGGGCFCCG9BF9<C*=CGECCG5CEEGGFFGG7::FG5>8<8<9A9EG6@:08@FFGDCFGGF7*:CFG*0C:E3*<89C+:*:*?@6<E6@F6@88C9+8@FGEGE8A8*23CG*;FF<2A*
@M01751:259:000000000-C669V:1:1102:19105:17987 1:N:0:AGAGTC
GCTGTGGAAACAGGATTAGATACCCTGGTAGTCCACGCCGTAAACGATGTCGACTTGGAGGTTGTTCCCTTGAGGAGTGGCTTCCGGAGCTACCGCGTTAAGTCGACCGCCTGGGGAGTACGGCCGCAAGGTTAAAACTCAAATGAATTGACGGGGGCCCGCACAAGCGGTGGAGCATGTGGTTTAATTCGATGCAACGCGAAGAACCTTACCTACTCTTGACATCCACGGAATCTGGCAGAGATGCCTCAGTGCCTTCGGGAACCGTGAGACAGGTGCTGCATGGCCGTCGTCAGCTCGT
+
CCCCC@CFFGG<@F8EDGGFGGGFGDF@EEDFDAEFC7FFGGGGGGGGGGG@DFGEGGGGFGFFFFFFG9FCA@F@FGFDC8EACFEEGGGG,=FEGFF:<EGGGGGD+CCF+A@EG@CFFD+@FFG@CF<FFDDCD9=3,BBCDCDFC,D=FE>7FGE7:*=FECEG@@<:CCC@FCCGFCFGE7CF@BF<2?4FF:**/:CECFGGGFFGGGG6+<<F+<FGFCGG88588A@CC7?C>FG6C97E?+:E+++<++08C5CGGA*;C*C:@@6=9+3<7A8CFC8+*::*CEEEFC7=/
@M01751:259:000000000-C669V:1:1102:10954:18061 1:N:0:AGAGTC
ACGTGGTAACGTCATCCCCACCTTCTTCCGGTTTATCACCGGCAGTCCCCTTAGAGTGCCCAACTGAATGCTGGCAACTAAGGGCGAGGGTTGCGCTCGTTGCGGGACTTAACCCAACATTTCACAACACGAGCTGACGACAGCCATGCAGCACCTGTCTCACGGTTCCCGAAGGCACTAAGGCATCTCTGCCGAATTCCGTGGATGTCAAGAGTAGGTAAGGTTCTTCGCGTTGCATCGAATTAAACCACATGCTCCACCGCTTGTGCGGGCCCCCGTCAATTCATTTGAGTTTTAACCT
+
CCCCCGGGGGGGGGGGGGGGGGGGGGFGGGGGGGGGGGGGGGGGGGGGGGGGGGGGGGGGGGGGGGGGGFGGGGGGGGGGGGGGGGGGGGGGGGGGGGGEGGGGGGGGGGGGGGGGGGGGGGGGGGGGGGGGGGGFGGGGGGGGGGGGGG9FGGGGGFGFGFGGGGGGGGGGGGGGGGGG@FGGGFGFGGFGGGGGGGGGGGGGGGGGGGGGGGGCGGGGGGGGFGGGGGGGGDGGGGGGGFGGGGGGDGGGFGGGGGFGG5EGGGG698>CGGGCGGGGGGGGGGGGGGGGGGFFGFG7C
@M01751:259:000000000-C669V:1:1102:4009:18078 1:N:0:AGAGTC
ACGTGGTAACGTAATCCCCACCTTCCTCCAGCTTATCACTGGCAGTCCCTTTAGAGTGCCCAACTAAATGATGGCAACTAAAGGCGAGGGTTGCGCTCGTTGCGGGACTTAACCCAACATCTCACGACACGAGCTGACGACAGCCATGCAGCACCTGTATCCGGTCCAGCCGAACTGAAAGACACATCTCTGTGTCCGCGACCGGTACGTCAAGGGCTGGTAAGGTTCTGCGCGTTGCTTCGAATTAAACCACATGCTCCACCGCTTCTGCGGGCCCCCGTCAATTCCTTTGAGTTTCAAA
+
@C@88FGGFGCF<FC9EGFGGC@C@FG9CEFFFGG99CFCCFGCGGFGGGFFGC8FFE9FCGGGGGGFEDGGGCCCF6EFFGFAFGFFD>CEFFG++CEEFGFE>7>=EAF,BEFEFC@DG<FEE<=:+C?F=FGCFF+FGGGGGFG<FF,BF8FF@<@FFG:C+@:FFFGC*@*>>C<CC<A?<F3>>3@FGFGGE<*<=:CF7FF*<22<1>E>ECEG*<F+<09?FCF>8EGG58FGG*/ACFD?9@?C>>EG+9C6EFGCEEC*++08?EE*:=EE21//+<CGCCG++13<9:<<E
@M01751:259:000000000-C669V:1:1102:17594:18097 1:N:0:AGAGTC
ACGTGGTAACGTCATCCCCACCTTCCTCCGGCTTATCACCGGCGGTTCCTTTAGAGTACCCAACTTAATGATGGTAACTAAAGGCGAGGGTTGCGCTCGTTGCGGGACTTAACCCAACATCTCACGACACGAGCTGACGACAGCCATGCAGCACCTGTGTTCCAGTCCCCGAAGGGAAGAAAGGCATCTCTGCCAGTCGTCCGGACATGTCAAACGCTGGTAAGGTTCTGCGCGTTGCTTCGAATTAAACCACATGCTCCACCGCTTGTGCGGGCCCCCGTCAATTCATTTGAGTTTTAAC
+
CCCCCGGGGGGGGGGGGGGGGGGGGGGGGGGGGGGGGGGGGGGGGGGGGGGGGGGGGGGGGGGGGGGGGGGGGFGGGGGGGGGGGGGGCGGGGGGGGGGGGGGGGGGGGGGGGGGGGGGGGGGGGGGGEGGDEGGGFGGGCGDFGGGGGGFGFGGGGGGGGGGGGGGGGGFEGGGDFGGGGGGGFCFFFGFGGGGGGGGGGGD@<EGGCGGGDFGGGGGGGGGGGGGCEFGGGGGCGGGGGGGGGGGGGGGGGGGGGEGGGGGGGCE>@8C>E*:CEEGG;;C=ECFFECFEDFGGCGFG7
@M01751:259:000000000-C669V:1:1102:18849:18208 1:N:0:AGAGTC
ACGTGGTAACGTCATCCCCACCTTCCTCCGGCTTATCACCGGCGGTTCCTTTAGAGTCCCCAACTGAATGATGGTAACTAAAGGCGAGGGTTGCGCTCGTTGCGGGACTTAACCCAACATCTCACGACACGAGCTGACGACAGCCATGCAGCACCTGTGTGCAGGTCCCCGAAGGGAAGAAATCCATCTCTGGAAGTCGTCCTGCCATGTCAAACGCTGGTAAGGTTCTGCGCGTTGCTTCGAATTAAACCACATGCTCCACCGCTTGTGCAGGCCCCCGTCAATTCATTTGAGTTTTAAC
+
CCCCCGGGGGGFGGGGGGGGGGGGGGGGGGGGGGGGFGGGGGGGGGGGGGGGGGGGGGGGGGGGGGGGGGGGGGGGGGGGGGGGGGGGGGGGGGGGGGGGGGGGGGGGGGGGGGGGGGGGGFGGFGGGGGGGGGDGGGGGGGGGGGGGFGGGGGGGGGGGGGGGGGGGGFFGEGEGFFCFG?FGGGGF9BCCGGG7FGGGGGCFGGFGFFGGFGFEGGGGFFGFDFGGF?+CGGGGEGGFGDGGGGG?FGFGGGGFGFFDCFGGGEEGGDGGGGGGGGDGEE=:@FGGCEFC9EFGGGFG9
@M01751:259:000000000-C669V:1:1102:19072:18281 1:N:0:AGAGTC
ACGTGGTAACGTCATCCCCACCTTCCTCCAGCTTATCACTGGCAGTCCCTTTAGAGTGCCCAACTAAATGATGGCAACTAAAGGCGAGGGTTGCGCTCGTTGCGGGACTTAACCCAACATCTCACGACACGAGCTGACGACAGCCATGCAGCACCTGTATCCGGTCCAGCCGAACTGAAAGACACATCTCTGTGTCCGCGACCGGTATGTCAAGGGCTGGTAAGGTTCTGCGCGTTGCTTCGAATTAAACCACATGCTCCACCGCTTGTGCGGGCCCCCGTCAATTCCTTTGAGTTTTAAT
+
CCCCCGGGGGGGGGGGGGGGGGGGGGGGGGGGGGGGGGGGGGGGGGGGGGGGGGCGGGGGGGGGGGGGGGGFGDGGGGGGGGGCFDGDEDGGGGGGGGGGGGGGGGDGGGGGGGGGGGGDGDFGGGGGDGGGGGGGGGEEGCFGGGGGGGGGD@FFGFGFEFGD@7FGGGGGGGGGGGGGFFGGGGGGGGGFBBFFGGGDEGGGCFGGGGGGGGGGGGGD6FGGGFFGGGGDEEGGGGGGGGGGGGGGGGGGGGGFG7FGDGG5EGGGGGGEGGGGGGDEEEGDFCGGGGGC9FGGGGGGF
@M01751:259:000000000-C669V:1:1102:23756:18330 1:N:0:AGAGTC
ACGTGGTAACGTCATCCCCACCTTCCTCCGGCTTATCACCGGCGGTTCCTTTAGAGTACCCAACTAAATGATGGTAACTAAAGGCGAGGGTTGCGCTCGTTACGGGACTTAACCCAACATCTCACGACACGAGCTGACGACAGCCATGCAGCACCTGTGTCAGAGTTCCCGAAGGCACTAAGGCATCTCTGCCGAATTCCGTGGATGTCAAGAGTAGGTAAGGTTCTTCGCGTTGCATCGAATTAAACCACATGCTCCACCGCTTGTGCGGGCCCCCGTCAATTCATTTGAGTTTTAACCT
+
CCCCCGGGGGGGGGGGGGGGGGGGGGGGGGGGEGGGGGGGGGGDEGGGFGGGGGGGGGGGGGGGGGGGGGFGFGGGGGGGGGGGGEGCGGEGGGDGGGGGGGGGGDFGGGGGGGGGGGFGGFGGGGGGGGEGGGGGGGEEGGGGGGGGGGCFFGGGFGCFGFGFGFFGGGGGGGFGGGGGGFGGGGGFGG9FFGGGGGGGGG:FDGGGGGGF?FGGGGGGGGGGGGGGGFGGGGDGGGGGF?FG?GGFGCFGG66CGF?CEEGGG5CFCEG>E>EEG=EECE9?FFGGGCGCGGGF7ECG9
@M01751:259:000000000-C669V:1:1102:17238:18410 1:N:0:AGAGTC
GCTGTGGAAACAGGATTAGATACCCTGGTAGTCCACGCCCTAAACGATGTCAACTGGTTGTTGGGAATTAGTTTTCTCAGTAACGCAGCTAACGCGTGAAGTAGACCGCCTGGGGAGTACGGTCGCAAGATTAAAACTCAAAGGAATTGACGGGGACCCGCACAAGCGGTGGATGATGTGGATTAATTCGATGCAACGCGAAAAACCTTACCTACCCTTGACATGTACGGAAGGCCGAAGAGATTTGGCTGTACTCGAAAGAGAACCGTAACACAGGTGCTGCATGGCTGTCGTCAGCTCG
+
CCCCCFGGGGGGGGGGGGGGGGGGGGFGGGFGGGGGGGGGGGGGGGGGGGGGGGGGGGFGGGGGGGGGGGGGGGGGGGGGGGGGGGDGGGGFGGGGGGGGGGGDEGEFGGFFGGDGGGGGGGFGGGGGGGF9AAEGGGGGGGGGFGGGGGGGGGGGGGGGGEGDGFGGGCGGFFGFF;DFGGGGF9C9,DFGGGGFGGGGGGGGGGDGGCGGGGGGGFGFFEGGGGGGGGGDGECGGGGCGDGG7@9<EGGG+30<EFCGEGGGFFFDGGCCGGGG5?ECFGGGGFFGGCEFE@F58?+<*
@M01751:259:000000000-C669V:1:1102:23887:18413 1:N:0:AGAGTC
GCTGTGGAAACAGGATTAGATACCCTGGTAGTCCACGCCGTAAACGATGTCAACTAGCCGTTGGAATCCTTGAGATTTTAGTGGCGCAGCTAACGCATTAAGTTGACCGCCTGGGGAGTACGGCCGCAAGGTTAAAACTCAAATGAATTGACGGGGGCCCGCACAAGCGGTGGAGCATGTGGTTTAATTCGAAGCAACGCGCAGAACCTTACCAGCGTTTGACATGTCCGGACGATTCCCAGAGATGGGTCTCTTCCCTTCGGGGACTGGAACACAGGTGCTGCATGGCTGTCGTCAGCTC
+
CCCCCGGGGGGGGGFGGGGGGGGGGGGGGGGGGFGGDGGGGGGGFGGGGGGGGGGFFGGGGDGFFGGGGDFGFGGFGGGGGGGFGGGGGGGGGGDGGGGGFGGGFFGGGGGGGGGG@FGGGGGGGGGFGGGG9?A?ADFGG8DFFDGGG<FCFEGGCCFGDGGGGGGFGGFGGGGFGGGGGGGGFGFGGFGGGGEGGGGGEEGCCGGFFGDGGGFGGGGGG7:CFGGGGGG>>ECGFC:EEGFFCC<6CGGGCCFGGGGFF>?EEEGGGG?GGGGGGGGCFGC9+<C6*C*AC8FE=*<C7
@M01751:259:000000000-C669V:1:1102:5027:18447 1:N:0:AGAGTC
GCTGTGGAAACAGGATTAGATACCCTGGTAGTCCACGCCGTAAACGATGAATGTTAGCCGTCGGGGTGTTTACACTTCGGTGGCGCAGCTAACGCATTAAACATTCCGCCTGGGGAGTACGGTCGCAAGATTAAAACTCAAAGGAATTGACGGGGGCCCGCACAAGCGGTGGAGCATGTGGTTTAATTCGAAGCAACGCGCAGAACCTTACCAGCCCTTGACATACCGGTCGCGGACACAGAGATGTGTCTTTCAGTTCGGCTGGACCGGATACAGGTGCTGCATGGCTGTCGTCAGCTCG
+
CCCCCGGGGGGGGGGGGGGGGGGGGGGGGGGGGGGGGGGGGGGFGGGGGGGGGGGGGGGGGGGGDGGGGGGGGGGGGGGDGGGFGGDGGGGGGGGGGGGGGGGGGCGGGGGGGGGGGGGGGGGGGGGGGGGGGGGGGGGGGGGGGGGG@FGGGGGGGGGGGGGGGGGGGFEGGGGGGGGGGGGGGFGGDGGGDGGCFGGGGEGGGGGGGGFFGGFFGGGGGGGGC98EGGGDGGCGGC>EGGGFGGGGGGGGGDFGGCGGGE>8EGGCGGGGGFGCGF6F77CGGGGGGCFCFGG5:6?CE
@M01751:259:000000000-C669V:1:1102:8272:18464 1:N:0:AGAGTC
ACGTGGTAACGTCATCCCCACCTTCCTCCGGTTTGTCACCGGCAGTCTCATTAGAGTGCTCAACTGAATGTAGCAACTAATGACAAGGGTTGCGCTCGTTGCGGGACTTAACCCAACATCTCACGACACGAGCTGACGACAGCCATGCAGCACCTGTGTTACGGTTCTCTTTCGAGCACAACCAAATCTCTTCGGTCTTCCGTACATGTCAAGGGTAGGTAAGGTTTTTCGCGTTGCATCGAATTAATCCACATCATCCACCGCTTGTGCGGGTCCCCGTCAATTCCTTTGAGTTTTAATT
+
CCCCCGGGGGGGGGGGGGGGGGGGGGGGGGGGGGGGGGGGGGGGGGGGGGGGGGGGGGGGGGGGGGGGGGGGGGGGGGGGGGGGGGGGGGGGGGGGGGGGGGGGGGGGGGGGGCGFGGGGFGGGGGGGGDGGGGGGGGGDGGGGGGGGGGGGGGGGGGGGCFGGGGGGGGGGGGGGGGGGGGGGGGGGGGGGGGGGGGGGGGGGGGGGGGGGGGD7FGGGGGGGGGGGFFGGEGGGGFGGGGGGGGFCFFGGCCGCCFFDFGGGGGGGGGDG>?CFCGGGDGGF??FFGGGFFGGGGFFG+
@M01751:259:000000000-C669V:1:1102:12876:18561 1:N:0:AGAGTC
GCTGTGGAAACCGGATTAGATACCCTGGTAGTCCACGCCGTAAACGATGATAACTAGCTGTCCGGGGACTTGGTCTTTGGGTGGCGCAGCTAACGCATTAAGTTATCCGCCTGGGGAGTACGGTCGCAAGATTAAAACTCAAAGGAATTGACGGGGGCCCGCACAAGCGGTGGAGTATGTGGTTTAATTCGATGCAACGCGAAGAACCTTACCTGGCCTTGACATGTCGAGAACTTTCCAGAGATGGATTGGTGCCTTCGGGAACTCGAACCCAGGTGCTGCATGGCTGTCGTCAGCTCGT
+
CCCCCGGGGGGGGGGGGGGGGGGGGGGGGGGGGGGGGGGGGGGGGGGGGGGGGGGGGGGGGGGGGGGGGGGGGGGGGGGGGGGGGGGGGGGGGGGGGGGGGGGGGGG9FGGGGGGGGGGGGGGGGGGGGGFGGGGGGGGGGDFFFGGGGGGGGGEGGGGGGGGGGGFGGGFFGGGGGFGGGGGFGGFGGGGGGGGGGGGGGGGGCGGGGGGGGGGGGGGGFEFGGGGGGGGGGGGGGGFG7CGGGGGFFGGFGCGGGGG*>EEEFCGGGGG*;*CCF6CGGGE9CFGGGGGGGFGDGGGGC
@M01751:259:000000000-C669V:1:1102:26240:18693 1:N:0:AGAGTC
ACGTGGTAACGTCATCCCCACCTTCCTCCGGTTTGTCACCGGCGGTCTCCTTAGAGTTCCCACCATTACGTGCTGGCAACTAAGGACAAGGGTTGCGCTCGTTGCGGGTCTTAACCCAACATCTCACGACACGAGCTGACGACAGCCATGCAGCACCTGTGTTCGAGTTCCCGAAGGCACCAATCCATCTCTGGAAAGTTCTCGACATGTCAAGGCCAGGTAAGGTTCTTCGCGTTGCATCGAATTAAACCACATACTCCACCGCTTGTGCGGGCCCCAGTCCATTCCTTTGAGTTTCAGT
+
CCCCCFGFCFGGGGGGGFGGGEGGGGGGGGGGEGGGFGGGGDCGGGGCFGGC@ECAGFGGCFGGGGFFGFGGFGFGGGGGGGGGF<CFFDGGGGCFFG:CEGEGEC@F+CGFCAFF<8F:FBD<F9F<BC:7+>B@F,ECEC@FGGGGG8CF:>,@FFGGDG:9>CG>C;FGC:CE<C8BF7FF<F,<CCFGGCE7BFACF<C7FCBE9<<C9C7<<<F7<9A++<?9CF98C*:5CC+CFECGFFG797:E*;8@FGGFGGF5*:C5C6+;CCE8EC**3<+<@FFGG9C9952<CF:?C
@M01751:259:000000000-C669V:1:1102:23219:18696 1:N:0:AGAGTC
ACGTGGTAACGTCATCCCCACCTTCCTCCGGTTTATCACCGGCAGTCTCCTTTGAGTTCCCGACCGAATCGCTGGCAACAAAGGATAAGGGTTGCGCTCGTTGCGGGACTTAACCCAACATTTCACAACACGAGCTGACGACAGCCATGCAGCACCTGTCTCACGGTTCCCGAAGGCACTAAGGCATCTCTGCCGAATTCCGTGGATGTCAAGAGTAGGTAAGGTTCTTCGCGTTGCATCGAATTAAACCACATGCTCCACCGCTTGTGCGGGCCCCCGTCAATTCATTTGAGTTTTAATT
+
CCCCCGGGGGGGGGGFGFGGGGGGGGGGGGGGGGGGGGGGGGGGGGGGGGGGGGGGGGGGGDDGGGFFFFCGGGGGGGGGGGGGGGGGGGGGGGGGGGGGGGGGGGGGGGGGGGCGGGGGGGGGGGGFGGGGGGGGGGGGGGGGGGGGGGGCGFGGGGGGFGFGCEFEEGGGGCGGGGF3CFGGGGGGFGGGGGGEEGGGGFGGDFGFGFFGGGGGDGGGGGGGGGGGGGGGGEEGGFFCGFFGGGGGGGGGGGCF9FFEF>CEEGGG6?C8?5?CEGG8:>CEFG7CCFF+CCGGCCFG+
@M01751:259:000000000-C669V:1:1102:6200:18790 1:N:0:AGAGTC
GCTGTGGAAACAGGATTAGATACCCTGGTAGTCCACGCCGTAAACGATGTCGACTTGGAGGTTGTTCCCTTGAGGAGTGGCTTCCGGAGCTAACGCGTTAAGTCGACCGCCTGGGGAGTACGGCCGCAAGGTTAAAACTCAAATGAATTGACGGGGGCCCGCACAAGCGGTGGAGCATGTGGTTTAATTCGATGCAACGCGAAGAACCTTACCTACTCTTGACATCCACGGAATCTGGCAGCGATGCCTCAGTGCCTTCGGGAACCGTGAGACAGGTGCTGCATGGCTGTCGTCCGCTCGT
+
CCCCCFDFGFFGEFGGGGGGGGGGGGGGGFGGGCFC@FGGFGGGGDEFGGGF<CEEGGDF>FF,FFGGGGD@FGF8FFEGDE@AFCGGDFG9FFGGGGCCEEGGGEE@FGGGGGGGCE?FGGG7FC7FECBDCGGC9,BFGCFGGFGG9FFGDGECFGGGEGCCEG7CCFC<FGGGGD9<FFFGFGG9FGGFCGGGFG@EGE588C8FEFGGGGCCFGGGEFF?FF8<<>58?CF+<FFG**:****8@CFCE?@FFCD5;CEGGFGE**;CFGCGCCFDEC8C7CG8*;@8;@/2C7:7/
@M01751:259:000000000-C669V:1:1102:10288:18856 1:N:0:AGAGTC
GCTGTGGAAACCGGATTAGATACCCTGGTAGTCCACGCCGTAAACGATGAATGTTAGCCGTCGGGGTGTTTACACTTCGGTGGCGCAGCTAACGCATTAAACATTCCGCCTGGGGAGTACGGTCGCAAGATTAAAACTCAAAGGAATTGACGGGGGCCCGCACAAGCGGTGGAGCATGTGGTTTAATTCGAAGCAACGCGCAGAACCTTACCAGCCCTTGACATACCGGTCGCGGACACAGAGATGTGTCTTTCAGTTCGGCTGGACCGGATACAGGTGCTGCATGGCTGTCGTCAGCTCG
+
CCCCCGGGGGGGGGGGGGGGGGGGGGGGGGGGGGGGGGGGGGGGGGGGGGGGGGGGGGGGGGGGGGGGGGGGGGGGGGGGGGGGGGGGGGGGGGGGGGGGGGGGGGGGGGGGGGGGDGGGGGGGGGGGGGGGGGGGGGGGGGGGGFGGGGGGDGGGGGGGGGGGGGGGGFGGCGGGGGGGGGGGGGGGGGGGGGGGGGGGGDEGGGGGDGGGGGGGGGGGGGFGGGGGEGGGDCEGGGGGGGFEFGGF7@9E?FGGGGFGGGGEDEGGGGGGGGFF?GGGGGGFGG>>FD8F=*8CEGGFD
@M01751:259:000000000-C669V:1:1102:24212:18903 1:N:0:AGAGTC
GCTGTGGAAACAGGATTAGATACCCTGGTAGTCCACGCCGTAAACGATGAATGTTAGCCGTCGGGGTGTTTACACTTCGGTGGCGCAGCTAACGCATTAAACATTCCGCCTGGGGAGTACGGTCGCAAGATTAAAACTCAAAGGAATTGACGGGGGCCCGCACAAGCGGTGGAGCATGTGGTTTAATTCGAAGCAACGCGCAGAACCTTACCAGCCCTTGACATACCGGTCGCGGACACAGAGATGTGTCTTTCAGTTCGGCTGGACCGGATACAGGTGCTGCATGGCTGTCGTCAGCTCG
+
CCCCCGGGGGGGEEG?FGGGFGGGGGDGGGGGGGGGGGGGGGGGGGGGGGGDFFGGGGCFGGGGGGGGGGGGGGGGGGGCFGGGGGGGGGGDFGGGGGGGGGGGGGG8CB7DFFGCC@EGGCFG7:EE7FGGGGGGG@FACGGGGGFFFFG:>:FGGGFGDFEGGGGGDCCGGGGGGGGGGGGCFACFGCFFGGGFGCCE58*?CGGGGG6E7CEGGGDGGFGCEGGCEGEECEGG5/8CFCFGGGG+0ACFFFFGGGFGDG@EEFGGGGDCEGGF6:CF7+@6ACCFE5;:C8;*2C7?5
@M01751:259:000000000-C669V:1:1102:26013:18958 1:N:0:AGAGTC
ACGTGGTAACGTCATCCCCACCTTCCTCACAGTTTACACTGGCAGTCTTGCTAGAGTTCCCGACATTACTCGCTGGCAACTAACAACAGGGGTTGCGCTCGTTATAGGACTTAACCTGACACCTCACGGCACGAGCTGACGACAACCATGCAGCACCTTGTAATCTGTCTTGCGAAAGCTCTGTTTCAAAAGCGGTCAAACTACATTTAAGCCCTGGTACGGTTCCTCGCGTATCATCGAATTAAACCACATCCTCCACCGCTTGTGCGGGCCCCCGTCAATTCCTTTGAGTTTCAAACTT
+
CCCC9-FA9F7FFCGAFF<@EEGGGGFEF9F-CFGGFFFFFCEGDFC<FGGGFFGGFEFG<:CFEGGGGGGGGGGGGFGGG8EDGGG<FC,6FFGGEG7C@FG?FGAE,AAECGGGE@FGC8DEG@CF:CEBFFF@FE9,8FGGGGGGFAFGACFGGCG>CF=<FDFGCGG,E7FC7:DFC;:7F,B3@BE7FFD<>CFCGGFFDFCFF@FFFGA3*4?,6*?=*CCF*<<<:<7>CFC++<CF9+BFFEEG+*3<CEE2*1:CFG8CED*8?:*:/*;C5C??<CFF9C80<+7<C+3<<
@M01751:259:000000000-C669V:1:1102:4814:19143 1:N:0:AGAGTC
GCTGTGGAAACAGGATTAGATACCCTGGTAGTCCACGCCGTAAACGATGTCGACTTGGAGGCTGTTCCCCTGAGGAGTGGCTTCCGGAGCTAACGCGTTAAGTCGACCGCCTGGGGAGTACGGCCGCAAGGTTAAAACTCAAATGAATTGACGGGGGCCCGCACAAGCGGTGGAGCATGTGGTTTAATTCGATGCAACGCGAAGAACCTTACCTGGCCTTGACATCCAGAGAACTTAGCAGAGATGCTTTGGTGCCTTCGGGAACTCTGAGACAGGTGCTGCATGGCTGTCGTCAGCTCGT
+
CCCCCGGGGGGGGFEGGGGGGGCGGFFGFGGGGCFGGGGGGGGGGGGGGGGGGGGDGGGGGGFGGGGGGGGGGGGCFGGGGFFGGGG7CGDGGGGGCGGGGGGGGGGGGGGGGGGGG7FFGGGGGGGGGGG<F<FGGF<FFFCG9>FFDCFFGDFGGGGGGCCEEGFGGG@:CCGGGFG@FGGCGFFGCFCGGGGGGGGDGGCDGG6:FGGGCF+8CEFG6CGFGCFGFDFGGFGFGGGC?E;@FGGFGGGGG*9;<FFFEGGGGFFFGGFG?C@FFCGFFFFCCGCFGGFC*;CGGFC7*
@M01751:259:000000000-C669V:1:1102:25326:19281 1:N:0:AGAGTC
ACGTGGTAACGTCATCCCCACCTTCCTCCAGCTTATCACTGGCAGTCCCTTTAGAGTGCCCAACTAAATGATGGCAACTAAAGGCGAGGGTTGCGCTCGTTGCGGGACTTAACCCAACATCTCACGACACGAGCTGACGACAGCCATGCAGCACCTGTATCCGGTCCAGCCGAACTGAAAGACACATCTCTGTGTCCGCGACCGGTATGTCAAGGGCTGGTAAGGTTCTGCGCGTTGCTTCGAATTAAACCACCTGCTCCACCGCTTGTGCGGGCCCCCGTCAATTCCTTTGAGTTTTAAT
+
CCCCCGGGGGGGGGGGGGGGGGGGGGGGGGGGGGGGGGGGGFGGGGGGGGGGGGGGGGGGGGGGGGGGGGGGGGGGGGGGGGGGGGGGGGGGGGGGGGGGGGEGGGGGGGGFGGGGGGGGGCFGGGGGGGGGGGGGGGGGGGGGC@,DEGGGGGGGGGGAFGGGFFG9FGGGGGGGGGFGFGGGFFCGFGG9FGGGGGGCCFFFFFEGGGGFGGG@EF?EGGCFFEFGECGEGGGG5CGGC*@FEGFGCFGE;**+;:<FGGFEEC588:<CEC5CEGGGGG=EEGGGGGGFFC9CFFG6?
@M01751:259:000000000-C669V:1:1102:17199:19321 1:N:0:AGAGTC
GCTGTGGAAACCGGATTAGATACCCTGGTAGTCCACGCCGTAAACGATGAGTGCTAAGTGTTAGGGGGTTTCCGCCCCTTAGTGCTGCAGCTAACGCATTAAGCACTCCGCCTGGGGAGTACGGTCGCAAGACTGAAACTCAAAGGAATTGACGGGGGCCCGCACAAGCGGTGGAGCATGTGGTTTAATTCGAAGCAACGCGAAGAACCTTACCAGGTCTTGACATCCTCTGACAACCCTAGAGATAGGGCTTTCCCTTCGGGGACAGAGTGACAGGTGGTGCATGGTTGTCGTCAGCTCG
+
CCCCCGGGGGGGGGGGGGGGGGGGGGGGGGFGGGGGGGGGGGGGGGGGGGGGGGGGGGGGGGGGGGGGGGGGGGGGGGGGGGGGGGGGGGGGGGGGGGGGGGGGGGGGGGGGGGGGGGGGGGGGGGDGGGGGGGGCFGGGGGDGGGGGFGGGGGGGGGGGGEGGGGGGGGDCFEFGGGGGGGGGGGGGGGGGGGGGGGGGGGGGGGGGGGGGGGGGGGGGGGGGCFCFGGGGGGCFGGGGGFCGGGGGGGGGGDGEGGGGFGGGGGGGGGFGFGFFGFCFEGC?FGFCGGGGE5**;CE6*
@M01751:259:000000000-C669V:1:1102:7716:19322 1:N:0:AGAGTC
GCTGTGGAAACAGGATTAGATACCCTGGTAGTCCACGCCGTAAACGATGTCGACTTGGAGGTTGTTCCCTTGAGGAGTGGCTTCCGGAGCTAACGCGTTAAGTCGACCGCCTGGGGAGTACGGCCGCAAGGTTAAAACTCAAATGAATTGACGGGGGCCCGCACAAGCGGTGGAGCATGTGGTTTAATTCGATGCAACGCGAAGAACCTTACCTACTCTTGACATCCACGGAATTTGGCAGAGATGCCTCAGTGCCTTCGGGAACCGTTAGACAGGTGCTGCATGGCTGTCGTCAGCTCGT
+
CCCCCGGGGGGGGGGGGGGGGGGGGGGGGGGGGGGGGGGGGGGGGGGGGGGGGGGGGGGGGGGGGGGGGGGGGGGGGGGGGGGGGGGGGGGGGGGGGGGGGGGGGGGGGGGGGGGGGGGGGGGGGGGGGGGGGGGGGGGGGGGGGGGGFGGGGGGGGDGGGGGGGGGGGGGGGGGGGGGGGGFGGGGGGGGGGGGGGGGGGGGGDFFGGGGGGGGGGGGGGGGGGGGGG8EGEFGGGGG??CFFGGGG?E?FCGGFGGG>GECGGGGE**2<FCGCEGGGGGGGGGGF**<>EFFGFGGG*
@M01751:259:000000000-C669V:1:1102:22111:19324 1:N:0:AGAGTC
GCTGTGGAAACAGGATTAGATACCCTGGTAGTCCACGCCGTAAACGATGAATGTTAGCCGTCGGGGTGTTTACACTTCGGTGGCGCAGCTAACGCATTAAACATTCCGCCTGGGGAGTACGGTCGCAAGATTAAAACTCAAAGGAATTGACGGGGGCCTGCACAAGCGGTGGAGCATGTGGTTTAATTCGATGCAACGCGAAGAACCTTACCTACTCTTGACATCCACGGAATTCGGCAGAGATGCCTTAGTGCCTTCGGGAACCGTGAGACAGGTGCTGCATGGCTGTCGTCAGCTCGTG
+
CCCCCGGGGGGGGGGGGGGGGGGGGGGGGGGGGGGGGGGGGGGGGGGGGGGGGEGGGGGGGGGGGGGGGGGGGCGGGGGGGGGGGGGGGGGGGGGGGGGGGGGGGGGGG>FGGGGGGEGGGGGGGGGGGFGGGGGGGGGGGGGGGGGFFGGGGGGGGEEGGGGFF,>FGGGGGGGGGGGGGGGDFGGGGGF9FGGAFGGGGGGGGGGGGGGGGGG?CFF9FGGGCGGGDGDGGGGGGGDEGGGGGGGGGGDC9F7:CGDDCEEGGG8;CCGGGGGGFFFGFEEGCFCCEGGGFGGFFFGCF
@M01751:259:000000000-C669V:1:1102:18799:19393 1:N:0:AGAGTC
GCTGTGGAAACAGGATTAGATACCCTGGTAGTCCACGCCGTAAACGATGTCGACTTGGAGGTTGTTCCCTTGAGGAGTGGCTTCCGGAGCTAACGCGTTAAGTCGACCGCCTGGGGAGTACGGCCGCAAGGTTAAAACTCAAATGAATTGACGGGGGCCCGCACAAGCGGTGGAGCATGTGGTTTAATTCGATGCAACGCGAAGAACCTTACCTACTCTTGACATCCACGGAATTCGGCAGAGATGCCTTAGTGCCTTCGGGAACCGTGAGACAGGTGCTGCATGGCTGTCGTCAGCTCGT
+
CCCCCGGGGGGGGGGGGGGGGGGGGGGGGGGGGGGGGGGGGGGGGGGGGGGGGGGGGGGGGGGGGGGGGGGGGGGGGGGGGGGGGGGGGGGGGGGGGGGGGGGGGGGGGGGGGGGGGGGGGGGGGGGGGGG@DFGGGGGGGGGGGGGGGGGGGGGGGGGGGGEGGGGGGGGGGGGGGGGGFGGGGGGGGGGGGGGGGGGG>CEGGGGGGGGGGGGGGGGGGGGGGGGGGGGDGGF<FGGGEFFGGFGGGGGGGGGGGGGGEEGGGGGGGGGGGGGFG?6FGGFGFGGGGGGGGGGEFGFDC
@M01751:259:000000000-C669V:1:1102:15472:19439 1:N:0:AGAGTC
ACGTGGTAACGTCATCCCCACCTTCCTCCGGTTTATCACCGGCAGTCTCCTTTGAGTTCCCGACCGAATCGCTGGCAACAAAGGATAAGGGTTGCGCTCGTTGCGGGACTTAACCCAACATTTCACAACACGAGCTGACGACAGCCATGCAGCACCTGTCTCAGCGTTCCCGAAGGCACCAAAGCATCTCTGCTAAGTTCGCTGGATGTCAAGAGTAGGTAAGGTTCTTCGCGTTTCATCGAATTAAACCACATGCTCCCCCGCTTGTGCGGGCCCCCGTCAATTCATTTGAGTTTTAACC
+
CCC@BEFFGGGGG7EFFEFFG@FGEFFGGGGEE7FGFGGFGGGGGGGGFFGGGGGGCFFGGGDDCC@@CFGGGCF7CFFFEFDEFCFEE<=F,+CFDFBGGGDEEGGEGFGEE<<EFGCF@FE?FDFFG8FFGCGGGGG:+B:F@FGGGGGDC8FGGFFCADFCFGFFEGGGGCCEF@FG@FF:FCFG9FC;F@@F7?CCFFGGDGGFEGFEFFFGDCEGFGFF9C9;?C*;C8E*39<FGFCEGFGFGGFFGG6?:C@*;>EC:8CCE7;*/C58E7*18880<CDCFF79*CCGFE?FF
@M01751:259:000000000-C669V:1:1102:26974:19471 1:N:0:AGAGTC
ACGTGGTAACGTCATCCCCACCTTCCTCCGGCTTATCACCGGCGGTTCCTTTAGAGTACCCAACCAAATGATGGTAACTAAAGGCGAGGGTTGCGCTCGTTGCGGGACTTAACCCAACATCTCACGACACGAGCTGACGACAGCCATGCAGCACCTGTGTTCCAGTCCCCGAAGGGAAGAAAGGCATCTCTGCCCGTCGTCCGGACATGTCAAACGCTGGTAAGGTCCTGCGCGTTGCTTCGAATTAAACCACATGCTCCACCGCTTGTGCAGGCCACCGTCCATTCATTTTCGTTTTAAC
+
CCCCCCGGGG,CF@CE@FF9CEGFDGAFCF@FGEGFGGGGGEC@CFCC@FFCFFGGFGGG9FGGDEGGG9F<DCCEFFGAFFGGGEEGEGGGCCFGDGGGGGEGD++>CFC<FFFCFGG<DAF9B,CEFGGGGD>BB3:+*@@C7DFGG:FGGF@,,>B<>FC<FFGDFFECGE@GGFGF8CCCG<<<2::FG9:F**41CCC5*159C@?CC@+**/;*;<9<::+++3<:>>CC*8E9:*8EEF7CCGGGGG89C+<?CCFD*:*/;3@C<6?C*AC88***<C@9CGG++*;EC7CF+
@M01751:259:000000000-C669V:1:1102:21986:19475 1:N:0:AGAGTC
ACGTGGTAACGTCATCCCCACCTTCCTCCGGTTTGTCACCGGCAGTCTCCTTAGAGTTCCCACCATTACGTGCTGGCAACTAAGGACAAGGGTTGCGCTCGTTGCGGGACTTAACCCAACATCTCACGACACGAGCTGACGACAGCCATGCAGCACCTGTGTTCGAGTTCCCGAAGGCACCAATCCATCTCTGGAAAGTTCTCGACATGTCAAGGCCAGGTAAGGTTCTTCGCGTTGCATCGAATTAAACCACATACTCCACCGCTTGTGCGGGCCCCCGTCAATTCCTTTGAGTTTCAGT
+
CCCCCGG<FFGGGEGGGGGGGGFGGGGGEGGGGGGGGFGEFGGGGGG9FDGGGGGGGFGGGGGGGGGGGGGFGGGGGGFFGGGGGGGFFDCFGGCFDEFGGEFFG7FDF7AFECFGGGGGGFG<FGGGGGGGGGEEGGGGEEGGEFGEGFGGGFFFGFGCCFFGGGGGGGDFEGGEEFGGGGGGGGGGGFC9FFGGGCFGGGGCEGGEFCGGGFCFEE:<FF?FCFFFFC<CF*<CCGGFEAFGGF797CCFGFFGGFE?6*;88E>5CFFDG5CGGGGGGGDGGG9FGGF@CFFFFGGGF
@M01751:259:000000000-C669V:1:1102:12196:19479 1:N:0:AGAGTC
GCTGTGGAAACAGGATTAGATACCCTGGTAGTCCACGCCGTAAACGATGTCAACTAGCCGTTGGAATCCTTGAGATTTTAGTGGCGCAGCTAACGCATTAAGTTGACCGCCTGGGGAGTACGGCCGCAAGGTTAAAACTCAAATGAATTGACGGGGGCCCGCACAAGCGGTGGAGCATGTGGTTTAATTCGAAGCAACGCGAAGAACCTTACCAGGCCTTGACATGCAGAGAACTTTCCAGAGATGGATTGGTGCCTTCGGGAACTCTGACACAGGTGCTGCATGGCTGTCGTCAGCTCGT
+
CCCCCGGGGGGGGGGGGGGGGGGGGGGGGGGGGGGGGGGGGGGGGGGGGGGGGGGGGGGGGGGGGGGGGGGGGGGGGGGGGGGGGGGGGGGGGGGGGGGGGGGGGGGGEGGGGGGGGGGGGGGGGGGGGGGGGGGGGGGGGGGGGGGGGGGGGGEEDGEGGGGGGGGGGGFGGGGGGGGGGGGGGGGGGGGGGGGGGGEFEGGGGGGGGGGGGGGGGGGGGGGGGGGGGGGGGGGGGGGGGGGFGGGGGGGGGGGFDGGGGGGGGGGGGGGGC6C*<6C99F?EG8EFEGGGGGGCFGGG:
@M01751:259:000000000-C669V:1:1102:13235:19525 1:N:0:AGAGTC
ACGTGGTAACGTCATCCCCACCTTCCTCCGGTTTATCACCGGCAGTCTCCTTTGAGTTCCCGACCGAATCGCTGGCAACAAAGGATAAGGGTTGCGCTCGTTGCGGGACTTAACCCAACATTTCACAACACGAGCTGACGACAGCCATGCAGCACCTGTCTCACGGTTCCCGAAGGCACTAAGGCATCTCTGCCGAATTCCGTGGATGTCAAGAGTAGGTAAGGTTCTTCGCGTTGCATCGAATTAAACCACATGCTCCACCGCTTGTGCGGGCCCCCGTCAATTCATTTGAGTTTTAACC
+
CCCCCGGGGGGGGGGGGGGGGGGGGGGGGGGGGGGGGGGGGGGGGGGGGGGGGGGGGGGGGGGGGGFFFGDGGGGGGGGGGGGGGGGGGFGGGGGGGGGGGGGGGGGEGGGGGGGGGGGGGGGGGGGGGGGGGGGGGGGGGGGGGGGGGGGGGGGGGGGGGGGGGGGGGGGGGGGFFGGGGGGFGGGGFGGGGGGDGGGGGGGGGEGGGGGGGGGGGGGGGGGFGFGGGGGGGEGGGGGGGGFGGFGFFGGGGG6FGGGGGDCEGEGGFGGGDEGGGGGCEECCFGGGGGGGGCEFGGGFF
@M01751:259:000000000-C669V:1:1102:12624:19650 1:N:0:AGAGTC
ACGTGGTAACGTCATCCCCACCTTCCTCCGGTTTGTCACCGGCAGTCTCCTTAGAGTGCCCACCATAATGTGCTGGTAACTAAGGACAAGGGTTGCGCTCGTTACGGGACTTAACCCAACATCTCACGACACGAGCTGACGACAGCCATGCAGCACCTGTGTCAGAGTTCCCGAAGGCACCAATCCATCTCTGGAAAGTTCTCGGCATGTCAAGGCCAGGTAAGGTTCTTCGCGTTGCTTCGAATTAAACCACATGCTCCACCGCTTGTGCGGGCCCCCGTCAATTCATTTGAGTTTTAAC
+
CCCCCGGGGGGGGGGGGGGGGGGGGGGGGGGDEGGGGGGGGGGGEGGGGGGGGGGGGGGGFGGGGGGGGGGGGGGGDGGGGGGGGGGGFGFFGGGGGGGGGGGGGGGGGGGGGGGGGGGGGGGFGGGFDGGGGCEGGGGGGGGGGGGGGFGGFGFFGGGGFGGFGGFFGGGGGGGGGGGGGFFGGGGGGFGGGGGCGGGGGGGGGGGGDFCEGFGGFGFG@F9:F<FGF:?FFGGGDGGGGGGFGGGGGGDFCFFFFG?FGGF>CEGGGGGGGC5C>7EEE>8CFGGFGGGCGC99CC7F?
@M01751:259:000000000-C669V:1:1102:22911:19707 1:N:0:AGAGTC
ACGTGGTAACGTCATCCCCACCTTCCTCCGAGTTGACCCCGGCAGTCTCCTATGAGTCCCCGGCATAACCCGCTGGCAACATAGAACGAGGGTTGCGCTCGTTGCGGGACTTAACCCAACATCTCACGACACGAGCTGACGACAACCATGCACCACCTGTACACCGACCACAAGGGGGCGACCATCTCTGGCCGTTTCCGGTGTATGTCAAGCCTTGGTAAGGTTCTTCGCGTTGCATCGAATTAATCCGCATGCTCCACCGCTTGTGCGGGCCCCCGTCAATTCCTTTGAGTTTTAATCT
+
CCCCCGGGGGGFGGGDGGGGGGGGGGGGGGGGGGGGGGGGGGGGGGGGGGGGGGGGGGGGGGGGGGGGFGGGGGGGGGGGGGGGGGGGGGGGGGGGGGGGGGGGGGGG>GGGGGGGGGGGGGGGGGGGGGGGGGGGGFGGGGGGGGGGGGGGGGGGGGGFGGGGGGGGGGGGGGGGGDGGGGGGGGCGG<CGGGGGGGGGDGDEGGGGGGGGGGGGGGGCEGFGDGGGGFGGGGCGGFECFGGGGGGFE:EGGGGFCGFCFCEE>FGE?EGGGEGGDCCE8CFGGGGGGG7>C?FG?GFGG
@M01751:259:000000000-C669V:1:1102:8693:19770 1:N:0:AGAGTC
GCTGTGGAAACAGGATTAGATACCCGGGTAGTCCATGCCGTAAACGTTGGGAACTAGATGTAGGGCCTGTTCCACGGGTTCTGTGTCGTAGCTAACGCATTAAGTTCCCCGCCTGGGGAGTACGGCCGCAAGGCTAAAACTCAAAGGAATTGACGGGGGCCCGCACAAGCGGCGGAGCATGCGGATTAATTCGATGCAACGCGAAGAACCTTACCAAGGCTTGACATATAGAAGAACGGGTCAGAAATGATTCACTCTTTGGACACTTCTATACAGGTGGTGCATGGTTGTCGTCAGCTCG
+
@CCCCGGGGGGGGGGGGGGGGGGGGGGGGDGGGGGGGGGGGGGGGGGG@FGFGGGGGGGGGGGGGGGGGGGGGGGGGDFGGGDGGGFFGGGGGGGGGGGGGGGGGFEGGGGGGGFGGGDGGGGDGGGGGDEGGGGGFCGGGGAFFGGDGGGF9BFDGEDEFFEECFEF>@7<@FCEGGGGGGEDCEGG?EFGGCGFGF?FGGGCGE5FGGGGGGGCCCFGGG:CGGGGFG?CC9+CCEDCEGGGGFGECFGGCFCCFGGF@++<C58@FGGGGGGGFFCFEFGGGGGGGGGFGGGGGG7C*
@M01751:259:000000000-C669V:1:1102:13614:19834 1:N:0:AGAGTC
GCTGTGGAAACAGGATTAGATACCCTGGTAGTCCACGCCGTAAACGATGAATGTTAGCCGTCGGGGTGTTTACACTTCGGTGGCGCAGCTAACGCATTAAACATTCCGCCTGGGGAGTACGGTCGCAAGATTAAAACTCAAAGGAATTGACGGGGGCCCGCACAAGCGGTGGAGCATGTGGTTTAATTCGAAGCAACGCGCAGAACCTTACCAGCTCTTGACATTCGGGGTATGGGCATTGGAGACGATGTCCTTCAGTTAGGCTGGCCCCAGAACAGGTGCTGCATGGCTGTCGTCAGCT
+
CCCCCGGGGGGGGGGGGGGGGGGGGGGGGGGGGGGGGGGGGGGGGGGGGGGGGGGGGGGGGGGGGGGGGGGGGGGGGGGGGGGGGGGGGGGGGGGGGGGGGGGGGGGGGGGGGGGGGGGGGGGGGGGGGGGGGGGGGGGGGGGGGGGGGGGGGGGGGGGGGGGGGGGGGGGGFFFGGGGGGGGGGGGGGGGGGGGGGGGGGGGGGGGGGGEGGGFGGGGGCFGGGGGGGGGGGGGGGGGGGGGGGGGGGGGGGGGGGGGG?FGGGGGGGEEGGGGGGFFGGGGGGGGGGGGGGGGGGGGG+
@M01751:259:000000000-C669V:1:1102:18758:19878 1:N:0:AGAGTC
ACGTGGTAACGTCATCCCCACCTTCCTCCGGTTTATCACCGGCAGTCTCCTTTGAGTTCCCGACCGAATCGCTGGCAACAAAGGATAAGGGTTGCGCTCGTTGCGGGACTTAACCCAACATTTCACAACACGAGCTGACGACAGCCATGCAGCACCTGTCTCACGGTTCCCGAAGGCACTAAGGCATCTCTGCCGAATTCCGTGGATGTCAAGAGTAGGTAAGGTTCTTCGCGTTGCATCGAATTAAACCACATGCTCCACCGCTTGTGCGGGCCCCCGTCAATTCATTTGAGTTTTAACC
+
CCCCCGGGGGGGGGGGGGGGGGGGGGGGGGGGGEGGGGGGGGGGGGGFGGGGGGGGGGGGGGGGGGFFFGFGGGGGGGGGGGGGGGGGGGGGGGGGGGGEGGGGGGGGGGGGGGGGGGGGGGGGGGGGGGGDGDGCFDGEEGGGGGFGGGGGGGGGGGGGGGC;AFGGGGGGGGGGC@FDGGGGFGGGCGGGGGGGDEEFGGFGG>FGFGFGGGGGGGGGGGGCFGGGFCEG>CGCGGGGGFGGGFGGGGGGFGG6+:EFGGCEEGFG+7:E*:CEEEEEGGE9<FCFEGF9@?FCFG6C9
@M01751:259:000000000-C669V:1:1102:9535:19999 1:N:0:AGAGTC
ACGTGGTAACGTCATCCCCACCTTCCTCCGGTTTATCACCGGCAGTCTCCTTTGAGTTCCCGACCGAATCGCTGGCAACAAAGGATAAGGGTTGCGCTCGTTGCGGGACTTAACCCAACATCTCACGACACGAGCTGACGACAGCCATGCAGCACCTGTGTTCGAGTTCCCGAAGGCACCAATCCATCTCTGGAAAGTTCTCGACATGTCAAGGCCAGGTAAGGTTCTTCGCGTTGCATCGAATTAAACCACATACTCCACCGCTTGTGCGGGCCCCCGTCAATTCCTTTGAGTTTCAGTC
+
CCCCCGGGGGGFFGGGGGGGGGGGGGGGGGCFGEGGGGGGGGGGGGGFEFFGFGGCFFGGGGGGGDGF7FFGGGGCFGGGGF=EDGGGGGGGGGGGGGGGGGGGGGGEGGGAFGFGGGGGGGAGDFFGGDGG7:@CEFGGGGDGGGGGCFGGGEFGGGGEFGFGFGGGFCFFECCCGGGGGFGGGGGGEGGGGGGFGGCCFFFGGGGGCCFGGGGGGGGFGF?FGGFGGGGGCEGGGGGGCF6FGGFGGGGGGGGGGGGFFFEGGGGGGGGG55CEEEGGGE=FFGFGGGFC5EFGFGFG9
@M01751:259:000000000-C669V:1:1102:12266:20042 1:N:0:AGAGTC
ACGTGGTAACGTCATCCCCACCTTCCTCCGGTTTATCACCGGCAGTCTCCTTTGAGTTCCCGACCGAATCGCTGGCAACAAAGGATAAGGGTTGCGCTCGTTGCGGGACTTAACCCAACATTTCACAACACGAGCTGACGACAGCCATGCAGCACCTGTCTCACGGTTCCCGAAGGCACTAAGGCATCTCTGCCGAATTCCGTGGATGTCAAGAGTAGGTAAGGTTCTTCGTGTTGCATCGAATTAAACCACATGCTCCACCGCTTGTGCGGGCCCCCGTCAATTCATTTGAGTTTTAACC
+
CCCCCGGGGGGGGGGGGGGGGGGGGGGGGGGGGGGGGGGGGGGGGGGGGGGGGGGGGGGGGGCGDGFFFGGGGGGGGGFGGGGGGGGG9=FGGGGGDGGGGGGGGGDFEGGGGGGGGGGGGGGGGGGCFFGGGGEFGGGGGGGE<FGFFGGGGGGGGGGGGGGGG7FGGGFG7FGGGGGGGGGGGGGGGGFGGG>GCFGGDGGGGGFGGGGFGGGGGGGGGGGGGGGGGFGFGGGGFGGFEGGGGGGGGGGGGGGFFGGGGGGDGGFG?CEGDGCEE=E;E58C97<CFGG+A@FCFFFFF
@M01751:259:000000000-C669V:1:1102:10436:20046 1:N:0:AGAGTC
ACGTGGTAACGTCATCCCCACCTTCCTCCGGTTTATCACCGGCAGTCTCCTTTGAGTTCCCGGCACTACCCGCTGGCAACAAAGGATAAGGGTTGCGCTCGTTGCGGGACTTAACCCAACATTTCACAACACGAGCTGACGACAGCCATGCAGCACCTGTCTCAGAGTTCCCGAAGGCACCGAAGCATCTCTGCTAAGTTCTCTGGATGTCAAGGCCAGGTAAGGTTCTTCGCGTTGCATCGAATTAAACCACATGCTCCACCGCTTGTGCGGGCCCCCGTCAATTCATTTGAGTTTTAAC
+
CCCCCGGGGGGGGGGGGGGGGGGGGGGGGGGGGGGGFGGFGGGGDFGFFGGGGGGGGGGGGGEGEGGGGGGGGGGGGGGGGGGGFGGGGECFGGGGGGDGGGGGGGDEGGGFGGGGGGFGGGGCGGGGGGGGGGGGFFG8CFEGGGGFCGGGG?FGGGGGGGCFGFGGGGGGGGGGGFGGGGGGGGCGGCFGGGGGGGGGGGGGFGFGFEFGGGFFGEFGGGFGGGDEGG?CEEGGGCFGGGGDFGGGGGFFGGF6AFGFFGGEGGEFGCGGG>=*::CEEEEGGGG?EGGGG8FFFGGGC
@M01751:259:000000000-C669V:1:1102:20865:20070 1:N:0:AGAGTC
GCTGTGGAAACAGGATTAGATACCCTGGTAGTCCACGCCGTAAACGATGGATACTAGTTGTTTGGCCGTAAGGTTGAGTGACTAAGCGAAAGTGATAAGTATCCCACCTGGGGAGTACGAACGCAAGTTTGAAACTCAAAGGAATTGACGGGGGCCCGCACAAGCGGTGGAGCATGTGGTTTAATTCGATGATACGCGAGGAACCTTACCAGGGCTTAAATGTAGTTTGACCGCTTTGGAAACAGAGCTTTCGCAAGACAGATTACAAGGTGCTGCATGGTTGTCGTCAGCTCGTGCCGTG
+
CCCCCGGFGGGC<E8EEGFGGGGGGGGGGGGDFGFGDEGGGGGGGGGCFGFGGGGFG<FGEFFGGGGGEGCFFFGGGGGGGGGGGGGGGEGEGGGGGGGGGGGFGGGDGGGFGGGGGGGGGEGGDGGFDCFGGGGCGAEGGGGDFFF,E@=FFG@FEEDCGGGGGGG:CGDGGGGGGGGGFGGGGGFGF;FGGGGGCGGGF*<B@FGE7FFFGDECEF@E9<FF+<CECEFFCEEEGGFECEGGGGEDCDEGGGGGGGG??;@@FGGGGGGGFGGG69ECFFEGGGGG5EGCGEEFGG5CC
@M01751:259:000000000-C669V:1:1102:8032:20096 1:N:0:AGAGTC
ACGTGGTAACGTCATCCCCACCTTCCTCCGGCTTATCACCGGCGGTTCCTTTAGAGTACCCAACTAAATGATGGTAACTAAAGGCGAGGGTTGCGCTCGTTGCGGGACTTAACCCAACATCTCACGACACGAGCTGACGACAGCCATGCAGCACCTGTGTTCCAGTCCCCGAAGGGAAGAAATCGATCTCTCGAAGTCGTCCGGACATGTCAAACGCTGGTAAGGTTCTGCGCGTTGCTTCGAATTAAACCACATGCTCCACCGCTTGTGCAGGCCCCCGTCAATTCCTTTGAGTTTTAAT
+
CCCCCGGGGGGGGGGGGGGGGGGGGG<FGGGGGGGGGGGGGGGGEFGGGGGGGGGGGGGGGFGGGGFGGGFGGGFGGGGGGGGGGGGGGGGGDGEDEGGGGGGGGGGGGGGGGGGGGGGGGGGGGGGGGGG@FGGGGGGGG:FFGGFGGGGFGGGCFGGGGGGGFGGGGGCFEGGGGGGFGDGGGGGGFGGGGGGGGGD*<FGGEGGGGGGGGGGGGGGGGGGGGGGG7AFGGGGGGGGFGGF@FG7F7CCGGFGGFGGFGGGGGGEFGCFFFEGGGGGG5AGEFGG@?CCFGFGGGFFCC
@M01751:259:000000000-C669V:1:1102:21594:20232 1:N:0:AGAGTC
ACGTGGTAACGTCATCCCCACCTTCCTCCGGTTTGTCACCGGCAGTCTCCTTAGAGTGCCCACCATAACGTGCTGGTAACTAAGGACAAGGGTTGCGCTCGTTACGGGACTTAACCCAACATCTCACGACACGAGCTGACGACAGCCATGCAGCACCTGTGTCAGAGTTCCCGAAGGCACCAATCCATCTCTGGAAAGTTCTCTGCATGTCAAGGCCTGGTAAGGTTCTTCGCGTTGCTTCGAATTAAACCACATGCTCCACCGCTTGTGCGGGCCCCCGTCAATTCATTTGAGTTTTAAC
+
CCCCCGGGGGGGGGGGGGGGGGGGGGGGGGGGGGGGGGGGGGGGGGGGGGGGGGGGGGGGGGGGGGGGGGGGGGGGGGGGGGGGGGGGGFFGGGGGGGGGGGGGGGGGGGGGGGGGGGGGGGGAFFGGGGGGGGGGGGGGGGGGGGGGGGGGGGFGGGGGGGGGGGGGGGGGGGGGGGGGGGGGGGGGGAFGGGGGGGGGGGGGGGGGGGGGGGGGGGGGGGGGGGGGGGGFGGGGEEFGGGFGGFGGGGGGGGGGC<FFG8AEGGGGFFF8ECGEGGGG588CGGGGGGGF7CGGGFGG7
@M01751:259:000000000-C669V:1:1102:17609:20255 1:N:0:AGAGTC
ACGTGGTAACGTCATCCCCACCTTCCTCTCCGTTTGCACGGGCAGTCTGTTTAGAGTCCCCACCATAACATGCTGGCAACTAAACATAGGGGTTGCGCTCGTTGCGGGACTTAACCCAACACCTCACGGCACGAGCTGACGACAGCCATGCAGCACCTAGTTTCCTGTCCCGAAGGACTAAGCCATCTCTGGCTTATTCAGTAACTTTCAAGCCCGGGTAAGGTTCCTCGCGTATCATCGAATTAAACCACATGCTCCTCCGCTTGTGCGGGCCCCCGTCAATTCCTTTGAGTTTCACCCT
+
CCCCCGGGGGGGGGGGGGGGGGGGGGGGGGGGGGGGGGGGGGGGGGGGGGGGGGGGGGGGGGGGGGGGGGGGGGGGGGGGGGGGGGGGGGGGGGGGGGGGGGGGGGGGGGGGGGGGGGGGGGGFGGGGGGGGGGGGGGGGGGGGGGGGGGGGGGGGGGGGGGGGGGGFGGGGGGGGGGGGGGGGGFGGGGGGGFGGGGGGGGGGGGGGGGGGGCFGGGGGGGGGGFGFFEGGGCEGGFCCGGGDGGFFGGGGGFGFGGFGGEGGGGGCGCCCCGGGEEEGGGGGCGGGGC+8CGGG??E5:
@M01751:259:000000000-C669V:1:1102:10356:20343 1:N:0:AGAGTC
ACGTGGTAACGTCATCCCCACCTTCCTCCGGCTTATCACCGGCGGTTCCTTTAGAGTACCCAACCAAATGATGGTAACTAAAGGCGAGGGTTGCGCTCGTTGCGGGACTTAACCCAACATCTCACGACACGAGCTGACGACAGCCATGCAGCACCTGTGTTCCAGTCCCCGAAGGGAAGAGATCCATCTCTGGAAATCGTCCGGACATGTCAAACGCTGGTAAGGTTCTGCGCGTTGCTTCGAATTAAACCACATGCTCCACCGCTTGTGCAGGCCCCCGTCAATTCATTTGAGTTTTAAT
+
CCCCCGGGGGGGGGGGGGGGGGGGGGGGGGGGGGGGGGGGGGGGGGGGGGGGGGGGGGGGGGGGGGGGGGGGGGGGGGGGGGGGGGGGGGGGGGGGGGGGGGGGGGGGGGGGGGGGGGGGG<FFGGGGGGGGGGGGGGGEGDGGFGGFFGGGGGGGGGGGGGGGGAFCFGGGGGGGGGGAFGGGGGGGGGGGGGGGGGGGFFEGGGGGGGGGGGGGGGGEGGGGG9EGGGGGGGGGGGGGGGGGGGGGGGGGGGD:CFFFGGGGGGGGGGGGGGGGGEE5;CE5CCFCFG+0AC??FFFFC
@M01751:259:000000000-C669V:1:1102:20416:20424 1:N:0:AGAGTC
ACGTGGTAACGTCATCCCCACCTTCCTCCGGTTTATCACCGGCAGTCTCCTTTGAGTTCCCGACCGAATCGCTGGCAACAAAGGATAAGGGTTGCGCTCGTTGCGGGACTTAACCCAACATTTCACAACACGAGCTGACGACAGCCATGCAGCACCTGTCTCACGGTTCCCGAAGGCACTGAGGCATCTCTGCCAGATTCCGTGGATGTCAAGAGTAGGTAAGGTTCTTCGCGTTGCATCGAATTAAACCACATGCTCCACCGCTTGTGCGGGCCCCCGTCAATTCATTTGAGTTTTAACC
+
CBCCCGGGFFGGGGGGEFGGGGGGGGGGGGGGGGGFEFGFEGGECGGGGGGGFGFDFEGGGGGGGGC688C@EEGGFFGEF,6EFFGGFGGGFC<FGGG>FGGGGGGEGFG9FFFGGCCC@FAFGGFFEFGGFGGDFDF:BGGCC@FEGGFFGFCFCB@FFGGGBF@EGCFFE@BCGGFFFF@CGEFG9FFCCFC,+<<?FGG@F@CD>B@F<:FGGFFFGC9CC9FCEF5CGE>GGFC0:CGG>F7CC@E>5@CF7C@FGG>C?*;F6C?E*8/88CEG52:CF:++<:++;F7+<?FG9
@M01751:259:000000000-C669V:1:1102:25189:20432 1:N:0:AGAGTC
ACGTGGTAACGTCATCCCCACCTTCCTCCGGTTTATCACCGGCAGTCTCCTTTGAGTTCCCGACCGAATCGCTGGCAACAAAGGATAAGGGTTGCGCTCGTTGCGGGACTTAACCCAACATTTCACAACACGAGCTGACGACAGCCATGCAGCACCTGTCTCAGCGTTCCCGAAGGCACCAAAGCATCTCTGCTAAGTTCGCTGGATGTCAAGAGTAGGTAAGGTTCTTCGCGTTGCATCGAATTAAACCACATGCTCCACCGCTTGTGCGGGCCCCCGTCAATTCATTTGAGTTTTAACC
+
CCCCCGGGGGGGGGGGGGFGG7FFGGGGGGGGGGGGDFG,FEE@FGGFGFDFCF@FCEFG@CFGGC@8BCEFGDDG@FGGGFFFFGAF,,8FCC8FEG=BF@=F7FC+@FB<9E9<FECFGGFGGGGGGGGDCFC7B<FCE+<CGGGGCFGGGGGGGCFFFF9=CCFEGGGGGGDE7F:7C<,<@GGG,?FFGGFGEG,?FCEGEG9:CBCC<BFF@FGGDFGFCG@EFFGEDE5:EGGFGG6:8:C9+;@FGGF??<6CG*:EGE5ECDE5CEGG5:E*;*;:++<9AFD+;CC?FGGF7
@M01751:259:000000000-C669V:1:1102:17688:20519 1:N:0:AGAGTC
GCTGTGGAAACAGGATTAGATACCCTGGTAGTCCACGCCGTAAACGATGTCGACTTGGAGGTTGTTCCCTTGAGGAGTGGCTTCCGGAGCTAACGCGTTAAGTCGACCGCCTGGGGAGTACGGCCGCAAGGTTAAAACTCAAATGAATTGACGGGGGCCCGCACAAGCGGTGGAGCATGTGGTTTAATTCGATGCAACGCGAAGAACCTTACCTACTCTTGACATCCACGGAATTCGGCAGAGATGCCTTAGTGCCTTCGGGAACCGTGAGACAGGTGCTGCATGGCTGTCGTCAGCTCGT
+
CCCCCGGGGGGGGGGGGGGGGGGGGGGGGGGGGGGGGGGGGGGGGGGGGGGGGGGGGGGGGGGGGGGGGGGGGGGGGGGGGGGGGGGGGGGGGGGGGGGGGGGGGGGGGGGGGGGGGGGGGGGGGGGGGGGGGGGGGGGGGGGGGGGGGFGGGGGGGGGGGGGFGGGGGGGGGGGGGGGGGGGGGGGGGGGGGGGGGGGGGGGGGGGGGGGGGGGGGGGGGGGGGGFGGGGGGGGFGGGGGGGGGGGGGGGGGGGGGGGGGGGGGCEEGF>CFGCFGGGGGGFFFFFFCCG>@58EGGGGC
@M01751:259:000000000-C669V:1:1102:27462:20546 1:N:0:AGAGTC
ACGTGGTAACGTCATCCCCACCTTCCTCCGGTTTGTCACCGGCAGTCTCCTTAGAGTGCCCACCATAACGTGCTGGTAACTAAGGACAAGGGTTGCGCTCGTTGCGGGACTTAACCCAACATCTCACGACACGAGCTGACGACAGCCATGCAGAACCTGTGTTCCGGTTCTCTTGCGAGCACTCCTCGATCTCTCGTGGATTCCAGACATGCCAAGGGTAGGTAAGGTTTTTCGCGTTGCATCGACTTAATCCACATCATCCACCGCTTGTGCGGGTCCCCGTCAATTCCTTTGAGTCTTA
+
CCCCCFGD-@CFEGGFGGFGGDGGCGGGGGCEEG7EEGGEBCGE7FCEGGGGCFGFEG9EEE:,C@DFGGCDFGFDFGFFGGGFEFGFF,ECFFG,CFFGD@FFGFDGCEGGFGGFFDGCD8<,C<FG7+@+8C:FGFE8+8@FCEFFG88CC,DF<<FFGGG9@FD<C*8DFGFFCBFGGFG:BC:F<FFEFGEGCFE>9C7?27?7CCC,,?C:<@<21=:?,>:;,F:C+888?88EFFG5F*;EE9::+3@CE+A+3388CE5:?58++/:*?CCFGGEEGE:0A+0<CCGCG++++
@M01751:259:000000000-C669V:1:1102:16835:20628 1:N:0:AGAGTC
ACGTGGTAACGTCATCCCCACCTTCCTCCGGTTTATCACCGGCAGTCTCCTTTGAGTTCCCGACCGAATCGCTGGCAACAAAGGATAAGGGTTGCGCTCGTTGCGGGACTTAACCCAACATTTCACAACACGAGCTGACGACAGCCATGCAGCACCTGTCTCACGGTTCCCGAAGGCACTAAGGCATCTCTGCCGAATTCCGTGGATGTCAAGAGTAGGTAAGGTTCTTCGCGTTGCTTCGAATTAAACCACATACTCCACTGCTTGTGCGGGTCCCCGTCAATTCCTTTGAGTTTCAGTC
+
CCCCCGGGGGGGGGGGGGGGGGGGGGGGGGGGGGGGGGGGGGGGGGGGGGGGGCGGGGGGGGGGGG@8BFFGGGGGGGGGGGGGGGGGGGGGGGGGGGGGGGGGCGGGGGGGGGGGGGGGGGGGGGGGGGGGGGGGGFGFFGGGGGGG8FGGGGGGGGGGGGEGGGGGGGGCGGEGGGGGGGGGFGGGGGGGGGGGGGGGGGGCGGGGGFFGGGGGGGFFGGGGGGGGGFE;EGGEGGFFGGGGGGGGGGGGGGGGGGGGGGGFGFFGGGGD>ECGFGGEEEEFGGGGGG7CCFFGGGGG+
@M01751:259:000000000-C669V:1:1102:25291:20654 1:N:0:AGAGTC
ACGTGGTAACGTCATCCCCACCTTCCTCCGGTTTATCACCGGCAGTCTCCTTTGAGTTCCCGACCGAATCGCTGGCAACAAAGGATAAGGGTTGCGCTCGTTGCGGGACTTAACCCAACATTTCACAACACGAGCTGACGACAGCCATGCAGCACCTGTCTCACGGTTCCCGAAGGCACTAAGGCATCTCTGCCGAATTCCGTGGATGTCAAGAGTAGGTAAGGTTCTTCGCGTTGCATCGAATTAAACCACATGCTCCACCGCTTGTGCGGGCCCCCGTCAATTCATTTGAGTTTTAACC
+
CCCCCGDGGGGGGGGFGFGGGGGGGGFGGGCGGGGGGGGGGGG@FFGGGFFGGGGGFFGGFG@FGG@88BFFGGDGGGGGG=FG,FGGGFFFGGGGGEFFGGGGGGGGGGGFGGGGCFGGGGGGGGCGGCGC7FGEGGGG=+C>FG7C>CFFFGGFGFBC;DEGFEGDGGGGGGGDCFGCFFGFGFGGGGGGDFGGGGGGGGGFG7AFGGAFCGGGGGGGFF@AFFFGGGGGGGEEGCGGCC;C>EC7+CFGGGFG:CC8CEEGGGGCEFDCEC5=EEGEGC=CFFCCFFGG5AFFFFDGF
@M01751:259:000000000-C669V:1:1102:16777:20713 1:N:0:AGAGTC
GCTGTGGAAACAGGATTAGATACCCTGGTAGTCCACGCCGTAAACGATGAATGTTAGCCGTCGGGGTGTTTACACTTCGGTGGCGCAGCTAACGCATTAAACATTCCGCCTGGGGAGTACGGTCGCAAGATTAAAACTCAAAGGAATTGACGGGGGCCCGCACAAGCGGTGGAGCATGTGGTTTAATTCGAAGCAACGCGCAGAACCTTACCACCTTTTGACATGCCTGGACCGCCAGAGAGATCTGGCTTTCCCTTCGGGGACTAGGACACAGGTGCTGCATGGCTGTCGTCAGCTCGTG
+
CCCCCGGGGGGGGGGGGGGGGGGGGGGGGGGGGGGGGGGGGGGGGGGGGGGGGGGGGGGGGGGGGGGGGGGGGGGGGGGGGGGGGGGGGGGGGGGGGGGGGGGGGGGGGGGFGGGGGGGGGGGGGGGGGGGGGGGAFFGGGGGGCGGGGGGGGGGGGGGDGGGGGGGGGGGGGGGGGGGGGCGGGGGGGGGGGGGGGGGGGGGGGGGGGGGFGGGGGGGGGGGGGGGGGGGGGGGGGDFGGGGGGGGGGGGCFGGGGGGGGGGGGGGG?FEFEFDGF?EGG?EGGGCEGG8:CF=GFFEG=
@M01751:259:000000000-C669V:1:1102:12434:20758 1:N:0:AGAGTC
ACGTGGTAACGTCATCCCCACCTTCCTCCGGTTTGTCACCGGCAGTCTCCTTAGAGTGCCCACCATAACGTGCTGGTAACTAAGGACAAGGGTTGCGCTCGTTACGGGACTTAACCCAACATCTCACGACACGAGCTGACGACAGCCATGCAGCACCTGTGTCTGAGTTCCCGAAGGCACCCATCCATCTCTGGAAAGTTCTCTGCATGTCAAGGCCTGGTAAGGTTCTTCGCGTTGCTTCGAATTAAACCACATGCTCCCCCGCTTGTGCGGGCCCCCGTCAATTCATTTGAGTTTTAAC
+
CCCCCGGGGGGGGGGGGGGGGGGGGGGGGGGGGGGGG9FFGEGEEFE<FCFFGGFFGCFGFEGGGGGFECGCFGGGGGFEFFDG,CFFFGGDFFCF@@@FGGGGDGGD>EFGGFGGGGGCGFGFGGFGGGGGGCEE7D<ACFFC7F=FG8FGB,>FFGFG8BCFF9<EEFGGGCFG:FAFGDFCFGDFE;DFGGGGFGGGGGCE?FGGC<FFFGCFFFGGGGFGGGGGGGFFD*=C7<F<,1=8CFGGGGG@856<CEFE**:8CGGCEEFG5CEGEGEG=/**<9CEGGG9<>EGGFGF7
@M01751:259:000000000-C669V:1:1102:20469:20796 1:N:0:AGAGTC
ACGTGGTAACGTCATCCCCACCTTCCTCCGGTTTGTCACCGGCAGTCTCATTAGAGTGCTCAACTAAATGTAGCAACTAATGACAAGGGTTGCGCTCGTTACGGGACTTAACCCAACATCTCACGACACGAGCTGACGACAGCCATGCAGCACCTGTGTCAGAGTTCCCGAAGGCACCAATCCATCTCTGGAAAGTTCTCTGCATGTCAAGGCCTGGTAAGGTTCTTCGCGTTGCTTCGAATTAAACCACATGCTCCACCGCTTGTGCGGGCCCCCGTCAATTCATTTGAGTTTCAGTCTT
+
CCCCCGGGGGGGGGGGGGGGGGGGGGGGGGGGGGGGGGGGGGGGGGGDGGGGGGGGGGGGGGGGGGGGGGGGGGGGGGGGGGGGGGGGGGGGGGGGGGGGGGGGGGGGGGGGGGGGGGGGDFFGGGGGGGGGGGGGGGGGGGGGGGGGGGGGGGGGGGGGGGFGGGGGGGGGGGGGGGGGGGGGGGGGGGGFGGGGGGGGGGGGGGGGGFGGGGGGGGGGGGGFFGGGGGGGGGDFGFDGGGGGFDGFGGGGFGGGGFGGGGGGGGGGGGCGGEGEGEG5CFGGGGGGGGGGGGCFGGGGG
@M01751:259:000000000-C669V:1:1102:7129:20879 1:N:0:AGAGTC
ACGTGGTAACGTCATCCCCACCTTCCTCCGAGTTGACCCCGGCAGTCTCTCACGAGTCCCCACCATTACGTGCTGGTAACTAAGGACAAGGGTTGCGCTCGTTACGGGACTTAACCCAACATCTCACGACACGAGCTGACGACAGCCATGCAGCACCTGTGTCTGAGTTCCCGAAGGCACCAATCCATCTCTGGAAAGTTCTCAGCATGTCAAGGCCAGGTAAGGTTCTTCGCGTTGCTTCGAATTAAACCACATGCTCCACCGCTTGTGCGGGCCCCCGTCAATTCATTTGAGTTTTAAC
+
CCCCCGGGGGGGGGGGGGGGGCGGGGGGGGGGGGGGGGGGGGGGGGGGGFGGGGGGGGGGFGGGFFGGGGGGGGGGGGGGGGGGGGGGGGGGGGGGDDGGGGGGGGGGGGGGGFGGGGFGGFFGGGGGDGGGGGGGGGGGGGGGGGGGG@FGFGGGGGGGDFGGGGGGGGGGGCFGGD:BFFGFGFDGGFGFGFF:FFFGCCFGGGG@<<FGG:AFCECFFAFCFFGFGGF7F74F7=CFGGGCFGDGGGGGGGFCGGGGGGFGGGGGGGGCD58:CGDCCEE*3AFC?CG?FGGFFGCGF
@M01751:259:000000000-C669V:1:1102:14862:20901 1:N:0:AGAGTC
GCTGTGGAAACAGGATTAGATACCCTGGTAGTCCACGCCGTAAACGATGTCGACTTGGAGGTTGTTCCCTTGAGGAGTGGCTTCCGGAGCTAACGCGTTAAGTCGACCGCCTGGGGAGTACGGCCGCAAGGTTAAAACTCAAATGAATTGACGGGGGCCCGCACAAGCGGTGGAGCATGTGGTTTAATTCGATGCAACGCGAAGAACCTTACCTACTCTTGACATCCACGGAATTCGGCAGAGATGCCTTAGTGCCTTCGGGAACCGTGAGACAGGTGCTGCATGGCTGTCGTCAGCTCGT
+
CCCCCGGGGGGGGGGGFGDGGGGFGFGGGGGFGGGFGGGGGGGGA@@C<FG@FFFEGFFF7FGGGGGGGGGGGCFGGGGFGFGGFGGDCGGGGGGG:CFGGGGGGGGGGGGGFGGGGGEGGDGGGGGGGGGGGGGGGGGDGGGGGGGGGDGGGDGGCFEGGCFFGFFFEG:FCEDFGGG9BFBFGGGGFFGF,?@:CGGDEEG?EGGGGGGGGEFGGGGG7EGFFGFFG>CEGGGGGFGGGGDFFGGF:C6@FE<A+@FFGGCEGCGGFFGFGGGGGCGFFGEEFC8@88<8=;;?F931*
@M01751:259:000000000-C669V:1:1102:11457:20914 1:N:0:AGAGTC
GCTGTGGAAACAGGATTAGATACCCTGGTAGTCCACGCCGTAAACGATGTCGACTTGGAGGTTGTTCCCTTGAGGAGTGGCTTCCGGAGCTAACGCGTTAAGTCGACCGCCTGGGGAGTACGGCCGCAAGGTTAAAACTCAAATGAATTGACGGGGGCCCGCACAAGCGGTGGAGCATGTGGTTTAATTCGATGCAACGCGAAGAACCTTACCTACTCTTGACATCCACGGAATCTGGCAGAGATGCCTCAGTGCCTTCGGGAACCGTGAGACAGGTGCTGCATGGCTGTCGTCAGCTCGT
+
CCCCCGGGGGGGGGGGGGGGGGGGGGGGGGGGGGGGGGGGGGGGGGGGGGGGGGGGGGGGGGGGGGFGGGGGGGGGGGGGGGGGGGGGGGGGGGGGGGGGGGGGGGGGGGGGGGGGGGGGGCCEGGGDGGGGGGGGGGGGGGGGGGGGGGGGGGGDGGGGGGGGGGFGGC:FGGGGGDGFGG@FGGGGGGGGFGGGGGGGGGGGEGGGGGGFFFGGGGGGGGGGGGGGGGEGEGGGE9FFGGGGGGG8EGGFGGGGGGGGGGGGGGGGGGGGGGGFFGGGGGGGGG5EEFE88EDEFGGG/
@M01751:259:000000000-C669V:1:1102:4141:21055 1:N:0:AGAGTC
GCTGTGGAAACAGGATTAGATACCCTGGTAGTCCACGCGGTCAACGATGGCGACTTGGAGGTTGTTCCCTTGAGGAGTGGCTTAAGGAGCTAAGGCGTTAAGTCGAACGCCTGGGGAGGAAGGCCGACAGGGTAAAACTCAAATGAATTGGCGGGGGCCTGCACAAGCGGTGGAGCATGTGGTTTAATTCGACGCAACGCGAAGAACCTTAGCTACGCTTGACATGCAGAGAAATTAGCAGAGTAGCTGTGGAGCGTTAGGGAAGTATGTGACAGGTGCTGCATGGCTGTCGTGAGCTCGG
+
BCCCCFGFF,EEFG8CFCCE9F<6C,EC--CEF,<,,++6++8C,8<DF,,@FE@BAFGGD:CE,9FC,<,CFGGFCCC<7C,,,<EFGCEGC,88+8@FGF,,=8+4>:+49BD@+@+8,4B,,88++6++B<<DA<BDFGFBF9,<,:,>=FE7CBE*<8,>CE7*1:<F<7C=F@9?BFFC+2,,2<<C*2:5**28CE*:>F**A?+++++<*8/88FG+3++<CC8*0+000C6+<880+303+3<*+2*****;@F6;*00+2++2++<:FC?+<++0+:**1:<*:*+28++**
@M01751:259:000000000-C669V:1:1102:8220:21167 1:N:0:AGAGTC
ACGTGGTAACGTCATCCCCACCTTCCTCCAGCTTATCACTGGCAGTCCCTTTAGAGTGCCCAACTAAATGATGGCAACTAAAGGCGAGTGTTGCGCTCGTTGCGGGACTTAACCCAACATCTCACGACACGAGCTGACGACAGCCATGCAGCACCTGTATCCGGTCCAGCCGAACTGAAAGACACATCTCTGTGTCCGCGACCGGTATGTCAAGGGCTGGTAAGGTTCTGCGCGTTGCTTCGAATTAAACCACATGCTCCACCGCTTGTGCGGGCCCCCGTCAATTCCTTTGAGTTTCAGT
+
CCCCCGGGGGGGGGGGGGGGGGGGGGGGGGGGFDFFGGGGGGGGGGGGGGGGGFGFGDFGGGGDFDFGGFGGGGGGGGGGGGGGG>FCFGGGGFCFGEGGGFGGGGGFGGGGGFDGGEGGGGFFG8FGGGGGEGGGGGGGGGGGGGGFGGFFFGGGGFGFAC@:C@FGFGDGFGGGGGGGGGGFFGGGGGG9FGG?FGEE@@:CFEFGGF:,2<CGEGGGAFFGGGGGFC<ECECECEG7EECGC@FGFCFC8@C?F?FDGGG8>EEGG6CCDE5?*>=8888EFF7FGGC@7C@FGFGC<
@M01751:259:000000000-C669V:1:1102:6834:21196 1:N:0:AGAGTC
GCTGTGGAAACCGGATTAGATACCCTGGTAGTCCACGCCGTAAACGATGTCGACTTGGAGGTTGTTCACTTGAGGAGTGGCTTCCGGAGCTAACGCGTTAAGTCGACCGCCTGGGGAGTACGGCCGCAAGGTTAAAACTCAAATGAATTGACGGGGGCCCGCACAAGCGGTGGAGCATGTGGTTTAATTCGATGCAACGCGAAGAACCTTACCTACTCTTGACATCCACGGAATTCGGCAGAGATGCCTTAGTGCCTTCGGGAAACGTGAGACAGGTGATGCATGGCTGTAGTCAGCTAGT
+
CCCCCGGGFFGGEGE@FFGGGGGGG9EFGGGGG@CCFCFEFGGGGGGCGCFCGG7CFCEFCGCFC@F,FF9FCCE,@EFGGFCGFFGEEGGFFFFC@FCEF?BFGEGGGDGCFFFG@FE,E+4>F@CE7BDE9FGCGG?E3DF3EFGGFGGD+@<CCECECCEGCFG>CG**=1<FGGGCCC:=FFFC@FGFFGGGCGGGGGG5EGGG69FD8CFGFFFG?CGFGGGGFEE*ACF+:8C8?GFG79CGG@+00AE9<+<8EGE>*8@CFE>GE**/<<+0@F79:F58*0+<AF??CC+<+
@M01751:259:000000000-C669V:1:1102:19979:21284 1:N:0:AGAGTC
GCTGTGGAAACAGGATTAGATACCCTGGTAGTCCACGCCGTAAACGATGTCGACTTGGAGGTTGTTCCCTTGAGGAGTGGCTTCCGGAGCTAACGCGTTAAGTCGACCGCCTGGGGAGTACGGCCGCAAGGTTAAAACTCAAATGAATTGACGGGGGCCCGCACAAGCGGTGGAGCATGTGGTTTAATTCGATGCAACGCGAAGAACCTTACCTACTCTTGACATCCACGGAATTCGGCAGAGATGCCTTAGTGCCTTCGGGAACCGTGAGACAGGTGCTGCATGGCTGTCGTCAGCTCGT
+
CCCCCGGGGGGGGGGFGGGGGGGGGGGGGGGGDFGGGDFGGGGGGGGGGGGGGGGGGGFGEGGGGGGGGGGGGGGDDGGGGGGGGGGEGGGGGGGGGGGGGGDGDGGGGGDGFGGGGGGGGGGGGGGDGGGGGGGFGGGGGGGGGGFGGFGGGGGDEGGG@CFG@FGGGGGDGGGGGGGGGGGGFGGGGGGGGFGGDGGGGGGGGGGGGGGFGGGGGGFG9CFGGGGGGGEGCCFC8FEGGGGGGGGGFGG?FGFFGGGGGGGG8E5CC>EFGGCGF6CC7<8<+;CFGGGFFFGGF+32*
@M01751:259:000000000-C669V:1:1102:7669:21291 1:N:0:AGAGTC
ACGTGGTAACGTCATCCCCACCTTCCTCCGGTTTATCACCGGCAGTCTCCTTTGAGTTCCCGGCATCACCCGCTGGCAACACAGGATAAGGGTTGCGCTCGTTGCGGGACTTAACCCAACATTTCACAACACGAGCTGACGACAGCCATGCAGCACCTGTCTCAGAGTTCCCGAAGGCACCGAAGCATCTCTGCTAAGTTCTCTTGATGTCAAGGCCAGGTAAGGGTCTTCGCGTTGCATCGAATTAAACCACATGCTCCACCGCTTGTGCGGGCCCCCGCCAATTCATTTGAGTTTTAAA
+
-9C<@FFGAC@CC;<,@E:CF7FFFGGGG7C@7,CA<EFFFGGGDFFFCAEFGD<FE,CA@CCEC78@FFFC@:F7FEFGG,CE869,CC9FFFC?FG+?CFGGGDC7:C<FFDFGD=FC<,BFGGGFGGGGG7=CFDDB@CF+@CC,@<@BFFG<FG8;<FFF,@:F,,@<*C**><FF@FFGBFG<<<<F;C9,,@:<,CFF,>FEF,>9FGCDGFGFGGFEF+4+=?,<FEG5:EFFCEGGGFDF798C*;8:C+2:CF*1:**2;8CEGE=C8CE=***:+3<+<+003:FC7C9<+
@M01751:259:000000000-C669V:1:1102:23420:21362 1:N:0:AGAGTC
GCTGTGGAAACAGGATTAGATACCCTGGTAGTCCACGCCCTAAACGATGATAACTCGATGTTAGCGATATACAGTTAGCGTCTTAGCGAAAGCGTTAAGTTATCCACCTGGGGAGTACGCCCGCAAGGGTGAAACTCAAAGGAATTGACGGGGGCCCGCACAAGCGGTGGAGCATGTGGTTTAATTCGAAGCAACGCGAAGAACCTTACCAGGCCTTGACATCCAATGAACTTTCCAGAGATGGATTGGTGCCTTCGGGAACATTGAGACAGGTGCTGCATGGCTGTCGTCAGCTCGTGTC
+
CCCCCGGGGGGGGGGGGGGGGGGGGGGGGGGGGGGGGGGGGGGGGGGGGGGGGGGGGGGGGGGGGGGGGGGGGGGGGGGGGGGGGGGGGGGGGGGGGGGGFGGGGGGGGGGGGGGGGGGGGGGGGGGGGGEFFDFGFGGGGGGGGGGGGGGGGGGGGGGGGGGGGGGGEGFGGGGGFFGFFGGGGGGGGGGGGGGGGGGGGGGGGGGGGGGGGGGGGGGGGGGGGGGGGCGGGGGGFGGGGGGGGGGFGGGGGGGGGGGDEGGGGGCFEGDFC98@FGGFGF6:EEFG5@FGGGC<5:CF*
@M01751:259:000000000-C669V:1:1102:11155:21376 1:N:0:AGAGTC
GCTGTGGAAACAGGATTAGATACCCTGGTAGTCCACGCCGTAAACGATGTCGACTTGGAGGTTGTTCCCTTGAGGAGTGGCTTCCGGAGCTAACGCGTTAAGTCGACCGCCTGGGGAGTACGGCCGCAAGGTTAAAACTCAGATGAATTGACGGGGGCCCGCACAAGCGGTGGAGCATGTGGTTTAATTCGATGCAACGCGAAGAACCTTACCTACTCTTGACATCCACGGAATTTGGCAGAGATGCCTTAGTGCCTTCGGGAACCGTGAGACAGGTGCTGCATGGCTGTCGTCAGCTCGT
+
CCCCCGGGGGGGGGGGGGGGGGGGGGGGGGCFGFFFGGFGGGGGGGGGFFFGGGGGGGGGGGFGEGFGGGGGGGGGGGGGGGGDFFDGCFGGCFGGGGFGFGGGGGGDE7FEFGGGDCFFGGGCGGE@CFG<<BFGGGGGG8EGFFGGCCFGE@CEGGGGGGGGGGGG*=<FEGFFBCFGGGGGFEGGG9FGFGDFGGEGGCGGDFFFDFG8CFGGGGGGFGG+9EGGGGGGGG8CF0AFEC;@CGF?FGFF@CCGGGGGCEGGCFGEGCEDE@6/3+3<FF+ACFGG>FG5*8/;@FDC*
@M01751:259:000000000-C669V:1:1102:13077:21457 1:N:0:AGAGTC
ACGTGGTAACGTCATCCCCACCTTCCTCCGGTTTGTCACCGGCAGTCTCCTTAGAGTGCCCACCATAACGTGCTGGTAACTAAGGACAAGGGTTGCGCTCGTTACGGGACTTAACCCAACATCTCACGACACGAGCTGACGACAGCCATGCAGCACCTGTGTCAGAGTTCCCGAAGGCACCAATCCATCTCTGGAAAGTTCTCTGCATGTCAAGGCCTGGTAAGGTTCTTCGCGTTGCTTCGAATTAAACCACATGCTCCACCGCTTGTTCGGGCCCCCGTCAATTCATTTGAGTTTTAAC
+
CCCCCGGGGGGGGGGGGGGGGGGGGGGGGGDGGGGGGGGGGGGGGGEGGGGGGGGGGGGGGGGGGGGGGGGGFGGGGGGGGGGGGGGGGGFFGGGGGGGGDCGGGGGCGGGGGGGGGGGGGGGGGGGGGGGGGGGGGGGGGGGGGGFGGGGGGGGGGGGGGGGGGGFGGGGGGGGGGGDFGGGGGGGGGFFFGGGGGGGFBFGGGGGGFFGCGFGGGGGFGFGGG>FEACCFGGGE@FGGGECFGFGGGGGGGG?EFCFEFGDCC>EF*+<288:CEGGCCEEGGGGEFGGGGF<CECFGF
@M01751:259:000000000-C669V:1:1102:9359:21534 1:N:0:AGAGTC
GCTGTGGAAACCGGATTAGATACCCTGGTAGTCCACGCCGTAAACGATGTCGACTTGGAGGTTGTTCCCTTGAGGAGTGGCTTCCGGAGCTAACGCGTTAAGTCGACCGCCTGGGGAGTACGGCCGCAAGGTTAAAACTCAAATGAATTGACGGGGGCCCGCACAAGCGGTGGAGCATGTGGTTTAATTCGATGCAACGCGAAGAACCTTACCTACTCTTGACATCCAGCGAACTTTCCAGAGATGGATTGGTGCCTTCGGGAACTCTGACACAGGTGCTGCATGGCTGTCGTCAGCCCGT
+
CCCCCGGGGGGGEGGGEFGEECGGGFGFEGGGC,CEFGGEGGDGA@F@FGGGGGGDGDFGGGFFFCGGFCCCGGGGCF<FG8,C,,CFFGGGEGGG7F+?BEFAFEEGGGDGGCDFGGEGGGG7FGGEE>DFFFGGGFC9CFFFGFGFFEFGGGEGE*>CGC7CGGFFGEC<C:<F*<FFF@+1C@AAFCFGCCCFGGGGGGGGGGG*;9C86@<CFEGGFGGGGCGFGGGDG*;FFG@GGF5*++0:7C6FE*+0<+<FGG5EFF+0+<A?8@F8<<EF768CD*1*;A6*;*/*<*:>*
@M01751:259:000000000-C669V:1:1102:18122:21630 1:N:0:AGAGTC
ACGTGGTAACGTCATCCCCACCTTCCTCCGGTTTGTCACCGGCAGTCTCCTTAGAGTGCCCACCATAACGTGCTGGTAACTAAGGACAAGGGTTGCGCTCGTTACGGGACTTAACCCAACATCTCACGACACGAGCTGACGACAGCCATGCAGCACCTGTGTCAGAGTTCCCGAAGGCACCAATCCATCTCTGGAAAGTTCTCTGCATGTCAAGGCCTGGTAAGGTTCTTCGCGTTGCTTCGAATTAAACCACATGCTCCACCGCTTGTGCGGGCCCCCGTCAATTCATTTGAGTTTTAAC
+
CCCCCGGGGGGGGGGGGGGGGGGGGGGGGGGGGGGGGGGGGGGGGGGGGGGGGGGGGGGGGGGGGGGGGGGGGGGGGGGGGGGGGFGGGGGGGGEGGGGGGGGGGGGGGGGGGGGGGGGGGGGGGGGGGGGGGGGGGGGGGGGGGGGGGGGGGGGGGGGGGGGGGGGGGGGGGGGGGGGGGGGGGGGGGFGGGGGGGGGGGGGGCFGGFGFFGFGFGGGGGGGGGGGGGGGGGDGGGGGGGGGGFGFGGGGGGGGC?:EFDGGGGGGFFFGDECCEGGGCAE57:CGEEFGGFGFGGGGG+
@M01751:259:000000000-C669V:1:1102:5939:21659 1:N:0:AGAGTC
ACGTGGTAACGTCATCCCCACCTTCCTCCGGTTTATCACCGGCAGTCTCCTTTGAGTTCCCGACCGAATCGCTGGCAACAAAGGATAAGGGTTGCGCTCGTTGCGGGACTTAACCCAACATTTCACAACACGAGCTGACGACAGCCATGCAGCACCTGTCTCACGGTTCCCGAAGGCACTAAGGCATCTCTGCCGAATTCCGTGGATGTCAAGAGTAGGTAAGGTTCTTCGCGTTGCATCGAATTAAACCACATGCTCCACCGCTTGTGCGGGACCCCGTCAATTCATTTGAGTTTTAACC
+
CCCCCGGGFG7CFEGGGGGGGGGGGGGGGGGE:FFGGGFFGGGGGGGGGGGGGGGFGGGGGGGGGG@88B6DF@+:FGGGGGGDGGGG,<=FDEGGG:FFFFGG@CC@FCEGGGGGG<EGGGGGGGCGGGGCE:CFEEGEEEGCFGFC,>F@FEGFGG>FFGGGGGF@CGG@7F7FFFCGGDFCGGGGDG3<:F7FGEGGGGFEGG9,,,?F:FCFC9,?<C:C<FGGGFFEGCEDGGF?EFCCFFGFGC>FFGGF?FFFE88EGEFGGG**8*:AEG=EG>;FGGGGGF+9*<AEFG6?9
@M01751:259:000000000-C669V:1:1102:17383:21872 1:N:0:AGAGTC
GCTGTGGAAACCGGATTAGATACCCTGGTAGTCCACGCCGTAAACGATGAGTGCTAAGTGTTAGGGGGTTTCCGCCCCTTAGTGCTGCAGCTAACGCATTAAGCACTCCGCCTGGGGAGTACGGTCGCAAGACTGAAACTCAAAGGAATTGACGGGGGCCCGCACAAGCGGTGGAGCATGTGGTTTAATTCGAAGCAACGCGAAGAACCTTACCAGGTCTTGACATCCTCTGACAACCCTAGAGATAGGGCTTTCCATTCGGGGACAGAGTGACAGGTGGTGCATGGTTGTCGTCAGCTCG
+
CCCCCGGGGGGG@:CFGFGGGGGGEGGGGGGGGGGGGCFFGGGGGGGGGGFGGGAFGGGGGGGGGGGGGGGGDCGGEGGGGGGGDCFFGGGGGGGGGEGGGFGGGGFGGGGGE7FFGEGGFGGGGEGGGGEGGGGGGFGGG<DCFFGGGGGFGFGGGCFEGGGDGGGGGGGFDGFGGG@FC:FFEGGGGGGDGFCDGGFEEEGDCEFCGCFGGGGG5:8CGGGGGFCCCGFEGGGFFEEGCEFGFGGGFGGGGFFF0<<<9CEGEGGGGGEC@EFGFGF5;80<C7ECG8C:EC58=6++:
@M01751:259:000000000-C669V:1:1102:12094:21895 1:N:0:AGAGTC
ACGTGGTAACGTCATCCCCACCTTCCTCCGGTTTGTCACCGGCGGTCTCCTTAGAGTTCCCACCATTACGTGCTGGCAACTAAGGACAAGGGTTGCGCTCGTTACGGGACTTAACCCAACATCTCACGACACGAGCTGACGACAGCCATGCAGCACCTGTGTCAGAGTTCCCGAAGGCACCGATCCATCTCTGGAAAGTTCTCTGCATGTCAAGGCCTGGTAAGGTTCTTCGCGTTGCTTCGAATTAAACCACATGCTCCACCGCTTGTGCGGGCCCCCGTCAATTCATTTGAGTTTTAAC
+
CCCCCGGGGGGGGGGGGGGGGGGGGGGGGGGGGGGGGGGGGGGGGGGGGGFGGGGGGGGGGGGGGGGGGGGGGGGGGGGGGGGGGGGGGGGGGGGGGGGGGGGGGGGGGGGGGGGGGGGGGGG<FFFGGGGGGGGGGGGGGGGGGGGGGGGGFGGGGGGGGGGGGGGFGGGGGGGGGGGGGGGGGGGGGFFFGGGGGGGGGGGGGGGGFGGGGFGGGGGFCFGGGFGGGGGGEDGGGDDGFGGDFGGGGGGGGGGFGFEFFGGGGGGGGDFGGGGEECEGEGEGGGFGGGGEGGC?FGGC+
@M01751:259:000000000-C669V:1:1102:8329:21931 1:N:0:AGAGTC
ACGTGGTAACGTCATCCCCACCTTCCTCCGGCTTATCACCGGCGGTTCCTTTAGAGTACCCAACTAAATGATGGTAACTAAAGGCGAGGGTTGCGCTCGTTGCGGGACTTAACCCAACATCTCACGACACGAGCTGACGACAGCCATGCAGCACCTGTGTTCCAGTCCCCGAAGGGAAGAGATCCATTTCTGGAAATCGTCCGGACATGTCAAACGCTGGTAAGGTTCTGCGCGTTGCTTCGAATTAAACCACATGCTCCACCGCTTGTGCGGGCCCCCGTCAATTCATTTGAGTTTTAAC
+
CCCCCGGGGGCGEGGGGGGGGGGGGFGGGGGGGGFGGGGGGGGEGFGGGFGGGGGGGGGGGGGCFGGGGDFCFFGGEEGGGGFF8C@ECCFGGGGGFGGGGCGDCFFGGGGGGGGGGGGFF9FCFEGGGDGGDGGGGGGGGEFFFAFCFDGGF8FFFGGFFGGGGCFFGGGGGGFEFGEGFGF9:<CFGGGGC,4<CFFFF@FGGGEGCFGFG?FGGGGGGGFGGGG+CFFGCCGGGGGF9:@*<FDC+<?FFE6+<@7CGGCE5CCFEG?8EGG8:EEE?EC5@C@CFGGGG5FGGGGG7
@M01751:259:000000000-C669V:1:1102:11187:21932 1:N:0:AGAGTC
ACGTGGTAACGTCATCCCCACCTTCCTCCGGTTTGTCACCGGCGGTCTCCTTAGAGTTCCCACCATTACGTGCTGGCAACTAAGGACAAGGGTTGCGCTCGTTGCGGGACTTAACCCAACATCTCACGACACGAGCTGACGACAGCCATGCAGCACCTGTGTTCGAGTTCCCGAAGGCACCAATCCATCTCTGGAAAGTTCTCGACATGTCAAGGCCAGGTAAGGTTCTTCGCGTTGCATCGAATTAAACCACATACTCCACCGCTTGTGCGGGCCCCCGTCAATTCCTTTGAGTTTCAGT
+
CCCCCGGGGGCFGGGGGGGGGGGGGGGGGGGGGGGGGGGGGGGGGGGGGGGGGGGGGGGGGGGGGGGGGGGCFGGGGGGGGGGGGGGGGGFGGGGGGGGGGGGFGGGCFCFGGGGGGGGGGGGDGFGGGGGGGGDGGGGGGGGGCFFGGFFGGGGGGGGGGGGGGGGGGGEGGGEFGGGGGGGGGGGGGGGGGGGGGGGGGGGGGGGEGFFGGGFFGGGC<FGGGFFFGGGGDEEGGGGCGG?FFFGGFGGGGGGGGGFGGGGGDGGG*+@C5>EGG5EE=GGGGGGF<?C7<A@FDEF93
@M01751:259:000000000-C669V:1:1102:18243:22055 1:N:0:AGAGTC
ACGTGGTAACGTCATCCCCACCTTCCTCCGGCTTATCACCGGCGGTTCCTTTAGAGTACCCAACTCAATGATGGTAACTAAAGGCGAGGGTTGCGCTCGTTGCGGGACTTAACCCAACATCTCACGACACGAGCTGACGACAGCCATGCAGCACCTGTGTTCCAGTCCCCGAAGGGAAGAGACCCATCTCTGGGAATCGTCCGGACATGTCAAACGCTGGTAAGGTTCTGCGCGTTGCTTCGAATTAAACCACATGCTCCACCGCTTGTGCAGGCCCCCGTCAATTCCTTTGAGTTTTAAC
+
CCCCCGGGGGGGGGGGGGGGGGGGGGGGGGGGGGGGGGGGGGGGGGGGGGGGGGGGGGGGGGFGFGGGGGGGGGGGGGGGGGGGFGGGGGGGGGGGFGGGGGGGGGGGGGGGGGGGGGGGGCEGGGGGGGGGGDGGGGG:FGGGGGGGGGFGGGGGGGGGGFFDFGGGGGGGGGGGGGGGGGGGGGGGGGGGGGGGGGGGGGGGGGGFCFGGGGGGGGGGGGGGGGGGFGGEGGGGGGGGG5A8CGGGGGGGGGGCGGGGGF>EGGGDC6FGGGGGGGG588?CFFGG?CE7+/AEFFDF+
@M01751:259:000000000-C669V:1:1102:6893:22086 1:N:0:AGAGTC
GCTGTGGAAACAGGATTAGATACCCTGGTAATCCACGCCGTAAACGATGTCAACTAGCCGTTGGAATCCTTGAGATTTTAGTGGCGCAGCTAACGCATTAAGTTGACCGCCTGGGGAGTACGGCCGCAAGGTTAAAACTCAAAGGAATTGACGGGGGCCCGCACAAGCGGTGGAGCATGTGGTTTAATTCGAAGCAACGCGCAGAACCTTACCAGCCCTTGACATACCGGTCGCGGACACAGAGATGTGTCTTTCAGTTCGGCTGGACCGGATACAGGGGCTGCATGGCTGTCGTCAGCTC
+
CCCCCGGGFGGGGFCCGGGGGGGGGGGGGGFFEGGGEFCGGGGGGGEGGGGGGGGGGGGGEGGGGGEFGG9FAFGGGGGGGGG8FGGGGGGCFGGGFGGGGGGGGGGGGGGGGGGGGGGGGGGGEGGGGGGGGGGDGFGGGGGGGGGGGGGGGEG7FCFGGGGGGGGGGGF7:FFFGCFFGGCFGGGGGGGGGGGGGGGGDGGGDFGGGGGGGGG>CC6@EGGGGGGGCEGGEG>CGGG8EG:C*++<+0<CGGGGGGGGGCEGGGGGGGGDCGGGGG5*/:CEGD7F;CGGGDC:85<76
@M01751:259:000000000-C669V:1:1102:7078:22143 1:N:0:AGAGTC
ACGTGGTAACGTCATCCCCACCTTCCTCCGGTTTATCACCGGCAGTCTCCTTTGAGTTCCCGACCGAATCGCTGGCAACAAAGGATAAGGGTTGCGCTCGTTGCGGGACTTAACCCAACATTTCACAACACGAGCTGACGACAGCCATGCAGCACCTGTCTCAGCGTTCCCGAAGGCACCAAAGCATCTCTGCTAAGTTCGCTGGATGTCAAGAGTAGGTAAGGTTCTTCGCGTTGCATCGAATTAAACCACATGCTCCACCGCTTGTGCGGGCCCCCGTCAATTCATTTGAGTTTTAACC
+
CCCCCGGGGGGGGGGGGGGGGGGGGGGGGGGFCGFFFGGGGGGGGGGFG9FGGGFDEGGGGGGGGGF7FFFEFGGGGGGGGGG8EFFFGFGGGFFDEGGGGGF7:FGGEFFFG,??FGGGGGGGEGGGGGGEG=CF<B=F:3+@FFFGC@<FGGGFGGGGGGGGG>CCFGGFFE<<@FGGFG><@FGG9FFGG9FF@BFGGGGGEFGCFGGGGGGFGCFGFF?EFCGGFC888EE85CGDEF6?@CFED*;8@CCFFG?F6CGGGGGG6CEEGEEEGECCGGC70A97CGG7CFGGG?7:<
@M01751:259:000000000-C669V:1:1102:18791:22165 1:N:0:AGAGTC
GCTGTGGAAACAGGATTAGATACCCTGGTAGTCCACGCCGTAAACGATGAATGTTAGCCGTCGGGGTGTTTACACTTCGGTGGCGCAGCTAACGCATTAAACATTCCGCCTGGGGAGTACGGTCGCAAGATTAAAACTCAAAGGAATTGACGGGGGCCCGCACAAGCGGTGGAGCATGTGGTTTAATTCGAAGCAACGCGCAGAACCTTACCAGCCCTTGACATACCGGTCGCGGACACAGAGATGTGTCTTTCAGTTCGGCTGGACCGGATACAGGTGCTGCATGGCTGTCGTCAGCTCG
+
CCCCCGGGGGGGGGGGGGGGGGGGGGGGFFCFGGGG@FGGGGGGGGGGGGGGGEGGGGGGGGGGGGGGGGGGGGGGGGGGGGGGCGGGGGGGGGGGGGGGGGGGGGGFCCFFFGDGGGGGGGGGGGGGGGGGGGGGGGGGDDGGGGGGGGFEGGGGGGGGGGGGGGGGGFG7FFGGGGGGGGGGGGGGGGGGGGGGFGGGGGCEGGCFGG?FFGGFGGGGGGFFEEGECE:EGGGEE>FGGFF>FGGGFGGGGFGGGGFECGGGEGGGGCGGGGDGGGGFFGGC9FGFF5828CFGGGCF5
@M01751:259:000000000-C669V:1:1102:8148:22197 1:N:0:AGAGTC
ACGTGGTAACGTCATCCCCACCTTCCTCCGGCTTATCACCGGCGGTTCCTTTAGAGTACCCAACCAAATGATGGTAACTAAAGGCGAGGGTTGCGCTCGTTGCGGGACTTAACCCAACATCTCACGACACGAGCTGACGACAGCCATGCAGCACCTGTGTTCCAGTCCCCGAAGGGAAGAAATCCATCTCTGGAAGTCGTCCGGACATGTCAAACGCTGGTAAGGTTCTGCGCGTTGCTTCGAATTAAACCACATGCTCCACCGCTTGTGCAGGCCCCCGTCAATTCCTTTGAGTTTTAGC
+
CCCCCGDGGGGGGGGGGGGGGGGGGGGFGGGGGGGGFGGGGGGGGGGGGGGGGGGGGGGGCFFCGGGGGGGGGFGGGGGGGGGGGGGGGGGGCFGGGGGFGFGGGGGGGGGGGGGGGGGGGFFGGGGGGGGDGGGGCE:@>**@FF9FFGG@FFGGGGGGCFFFGGGFGDGCCGEGGGGGGGGFGGFG9FGGGGFGGGGGFGGGGGGGGGCFFC6CDGGD69EFGGCECF?EGGGGGGGGGEC8CEGCFG*5CGF<?CG?EFGGEGGGGGGGGCEC8CGG8;8EGGG?FGFGFG@7?FAFE
@M01751:259:000000000-C669V:1:1102:15026:22270 1:N:0:AGAGTC
ACGTGGTAACGTCATCCCCACCTTCCTCCGGTTTGTCACCGGCAGTCTCCTTAGAGTGCCCACCTTAACGTGCTGGTAACTAAGGACAAGGGTTGCGCTCGTTACGGGACTTAACCCAACATCTCACGACACGAGCTGACGACAGCCATGCAGCACCTGTCTCAATGTTCCCGAAGGCACCAATCCATCTCTGGAAAGTTCATTGGATGTCAAGGCCTGGTAAGGTTCTTCGCGTTGCTTCGAATTAAACCACATGCTCCACCGCTTGTGCGGGCCCCCGTCAATTCATTTGAGTTTTAAC
+
CCCCCGGGGGGGGGGGGGGGGGGGGGGGGGGGGGGGGGGGGGGGGGGGGGGGGGGGGGGGGGGGGGGGGGGGGGGGGGGGGGGGGGGGGGGGGGGGGGGGGGGGGGGGGGGGFFFGGGGGGGGFFGGGGGGGGGGGGGGGGGGGGGGGGGGGFFFDGFGGG,@FFGGFFGGGGGGGGGGGGGGGG@<FGFFEGGGGGGGGGGGG9BFGGGGGDFFGGGGFGGGFFFGGGGGGGEGGEFFGGGGGGGCGGGFGGGGGGEFDFGGEDGGG8F7CGGGDEGG5CEGEFGGGFGG7CCFGGGGG:
@M01751:259:000000000-C669V:1:1102:19977:22343 1:N:0:AGAGTC
GCTGTGGAAACAGGATTAGATACCCTGGTAGTCCACGCCGTAAACGATGAATGCCAGCCGTTGGCCTGCTTGCAGGTCAGTGGCGCCGCTAACGCATTAAGCATTCCGCCTGGGGAGTACGGTCGCAAGATTAAAACTCAAAGGAATTGACGGGGGCCTGCACAAGCGGTGGAGCATGTGGTTTAATTCGAAGCAACGCGCAGAACCTTACCAGCGTTTGACATGTCCGGACGACTTCCAGAGATGGATTTCTTCCCTTCGGGGACTGGAACACAGGTGCTGCATGGCTGTCGTCAGCTCG
+
CCCCCGGGGGGGGFGFGGGGGGGGGGGGGGGGGFFFEGGGGGGGGGGGGGGGGGCGGGGGGGGGGGGGGGGGGGGGGGGGFGGGGGGGGEGGGGDGDGGGGGGGGGGGGGGGGFEGGGGGG>DBEEGGGGGGGGGGGGGD?BE@DFGGFGGGEEDG7FGGFGGGGGGGD>FG7FFGGCGGGGGFGDGFGGGGGGFGGGEECEGGGGGGF?FFGGGGGGGGFGFGGGGGGDDEEGEGGFGGGGGGGGFGGFGGGGGGGGGFGGC58?CCFF6CFGFGGGGGGFFGGGGC8CFGGGGGGGGFE
@M01751:259:000000000-C669V:1:1102:12413:22363 1:N:0:AGAGTC
ACGTGGTAACGTCATCCCCACCTTCCTCCAGCTTATCACTGGCAGTCCCTTTAGAGTGCCCAACTAAATGATGGCAACTAAAGGCGAGGGTTGCGCTCGTTGCGGGACTTAACCCAACATCTCACGACACGAGCTGACGACAGCCATGCAGCACCTGTATCCGGTCCAGCCGAACTGAAAGACTCATCTCTGTGTCCGCGACCGGTATGTCAAGGGCTGGTAAGGTTCTGCGCGTTGCTTCGAATTAAACCACATGCTCCACCGCTTGTGCGGGCCCCCGTCAATTCCTTTGAGTTTTAAT
+
CCCCCGGGGGGGGGGGGGGGGGGGGGGGGGGGGGGGGGGGGGGGGG@FGGGGGFGGGGGGDGGGGGGGGGGGGGGGGGGGGGGGGGGGGGGGGGGGDGGGGGGGGGGGGGGGGGGGGGGGGGGGGCFCFFFFGGGFGGGGGGGGGGGGGGGGGGFGFGFCFFCFFGGGGGGGGGGGGGGGFDF::FGGGGGGGGGGFCFFGGG>C=FCFFFEGGGGDFGGGGGCE?FGGC7CEC?EC*:EF5CF6FFGG+C>CFGGGFGGGGGCE*A5ACFCE55CE7E8CEECGEFGGGGDC8AEFFGFC
@M01751:259:000000000-C669V:1:1102:21720:22367 1:N:0:AGAGTC
ACGTGGTAACGTCATCCCCACCTTCCTCCGGTTTATCACCGGCAGTCTCCTTTGAGTTCCCGACCGAATCGCTGGCAACAAAGGATAAGGGTTGCGCTCGTTGCGGGACTTAACCCAACATTTCACAACACGAGCTGACGACAGCCATGCAGCACCTGTCTCAGCGTTCCCGAAGGCACCAAAGCATCTCTGCTAAGTTCGCTGGATGTCAAGAGTAGGTAAGGTTCTTCGCGTTGCATCGAATTAAACCACATGCTCCACCGCTTGTGCGGGCCCCCGTCAATTCATTTGAGTTTTAACC
+
CCCCCGGGGGGGGGGGFFGGGGGGFGGGGG7FFFAEGGGGGGGGCGGGGGGGGGFFGGGGGEGGGG@8BCCFEG>FGGFGGCGGGGGCD,8C<EF+@>FECBFGGCFCGGGGGGGFFGGGGG<,CDGGGGCFGGGGGGFCF+>BCGCFFFGFGGGGGGFF9FFEEEFFGGGCEBB*:CCFGGGC7?,F,CGGGGFGC:BFDGGGE*FBCCGFGGCCGFFE:FGF<BGFGG5>EGG>EFGGEF?@FFGFEGGCGCCFE?+A8EEEEEC83:*:C**2:7*;=>;FGEGC9+0<5<<+ACEE9
@M01751:259:000000000-C669V:1:1102:21510:22376 1:N:0:AGAGTC
ACGTGGTAACGTCATCCCCACCTTCCTCCGGTTTGTCACCGGCAGTCTCCTTAGAGTGCCCAACTAAATGATGGTAACTAAAGGCGAGGGTTGCGCTCGTTGCGGGACTTAACCCAACATCTCACGACACGAGCTGACGACAGCCATGCAGCACCTGTGTTCCAGTCCCCGAAGGGAAGAGATCCATCTCTGGAAATCGTCCGGACATGTCAAACGCTGGTAAGGTTCTGCGCGTTGCTTCGAATTAAACCACATGCTCCACCGCTTGTGCAGGACCCCGTAAATTCATTTGAGTTTTAAC
+
CCCCCGGGGGGGGGGGGFFFGFFGFFGGGGGGGGGGGGGGGGGGEE@EGFFGGFGGDFGGGGFGGFGGGFDEGGGFFFGGGGG<FFGGGGGGGGG7CGFF<FGEGDGGGGGGGGCFFGFBBBEGGDG=FGFGGGDCGGGEEFGCFGG<CGG<FFFFCFF=>EFEFA:@FEGGGGG7>FCFGGGGGGGG9FCFGGF:?FGFDEGECBFGGFFGGGGGGEGGGGGG?+A9EFCECE?>E>CGC>FG?FFGGG8CGG69C7+0@FFEG>EEGGDFCF*8/AEC**2*<++<<+<CEGGF@9FG7
@M01751:259:000000000-C669V:1:1102:13330:22384 1:N:0:AGAGTC
ACGTGGTAACGTCATCCCCACCTTCCTCCGGTTTATCACCGGCAGTCTCCTTTGAGTTCCCGCCATTACGCGCTGGCAACAAAGGATAAGGGTTGCGCTCGTTGCGGGACTTAACCCAACATTTCACAACACGAGCTGACGACAGCCATGCAGCACCTGTCTCACGGTTCCCGAAGGCACTAAGGCATCTCTGCCGAATTCCGTGGATGTCAAGAGTAGGGAAGGTTCTTCGCGTTGCATCGAATTAAACACCATGCTCCACCCCTTGTGCGGGCCCCCGTCCATTCATTTGCGTTTTAAC
+
C@C<BF<EFG7@FGGGGGGGGGGFGFEFEFEGG@FGFFGGGGBCDF8CEF,CEDGCGD9,EFEGFEGEECF@BF>BDEGGGG8F8EFGGGG@EF:AFG::BFC,B@@FEEGFGGGGFGFGGGGFGGEFGDGGFDC@CGGGGC+@+@FGCFFFAEF,DFFCG9FEGFGFC@CFE7F@CDAFG7C,3,,CCCE9CCGGGF:CF<<?@71<:FGFA?9FFCA,*2FEG<@7@@CEE>CE8?0<0*;*0;+<+A0*2/CEF+22<68*1;8EG6C8E**::E==CE*:<EF7<9:++/2:CG760
@M01751:259:000000000-C669V:1:1102:25647:22583 1:N:0:AGAGTC
GCTGTGGAAACAGGATTAGATACCCTGGTAGTCCACCCCGTAAACGTTGGGAACTAGTTGTGGGGACCATTCCACGGTTTCCGTGACGCAGCTAACGCATTAAGTTCCCCGCCTGGGGAGTACGGCCGCAAGGCTAAAACTCAAAGGAATTGACGGGGACCCGCACAAGCGGCGGAGCATGCGGATTAATTCGATGCAACGCGAAGAACCTTACCAAGGCTTGACATATACGAGAACGGGCCAGAAATGGTCAACTCTTTGGACACTCGTAAACAGGTGGTGCATGGTTGTCGTCAGACCG
+
CCCCCGGGGFGCDFGG@EGGGGGGGCGGG<CFGGGGGGGGGGGGGGGGGGGFFGFGGGGGGGGECGGGGFGGGGFCFFGGGCFGGGGGGGDGGGAFGCEGDFFFGFGGGGGGGGGGGGGG4EEEC7FFGGGGGGFF8FFFEFGGFF=DBF<FGFDG7<FFFFGGGEGCFG7CGGC<E7CCFFFC=FGGGGGGGGCEGGGGG*:EGGGFGC*<7EGGEFFGF6ECFCGFGC+;CCE58C>*:EDCCCE9:6<+AFC++:@CF8@?+*3;;;EFG?7C@?C=EG9CFFGGFGCFEGFGG++2*
@M01751:259:000000000-C669V:1:1102:12414:22613 1:N:0:AGAGTC
GCTGTGGAAACAGGATTAGATACCCTGGTAGTCCACGCCGTAAACGATGATTGCTAGTTGTCGGGATGCATGCATTTCGGTGACGCAGCTAACGCATTAAGCAATCCGCCTGGGGAGTACGGTCGCAAGATTAAAACTCAAAGGAATTGACGGGGGCCCGCACAAGCGGTGGAGCATGTGGTTTAATTCGAAGCAACGCGCAGAACCTTACCACCTTTTGACATGCCTGGACCGCCAGAGAGATCTGGCTTTCCCTTCGGGGACTAGGACACAGGTGCTGCATGGCTGTCGTCAGCTCGTG
+
CCCCCGGGGGGGGFGGGGGGGGGGGGGGGGGGGGGGGGGGGGGGGGGGGGGGGGGGGGGGGGGGGGGGGGGDGGGGGGGGGGGGGGGGGFGGGGGGGGGGGGGGGGGGGGGGGGGGGGGGGGGGGGGGGGGGGGGGGGGGGGGGGGGGGGGGGGGGGGGGGGGGGGGGGEGGGGGGGGGGGGGGGGGGGGFFGGGGGGDDEGGGGGGGFEG6FCEGFDFFCGGCC68CGGGGGGGDGGGGGGGGFGFGGGGGFFFFGGGG>EDCFDGCFFGGGGGG8<7CFFGGGDGGGCF*/:CFFCE=C
@M01751:259:000000000-C669V:1:1102:16874:22714 1:N:0:AGAGTC
ACGTGGTAACGTCATCCCCACCTTCCTCTCGGCTTATCACCGGCAGTCCCCTTAGAGTGCCCAACTAAATGCTGGCAACTAAGGGCGAGGGTTGCGCTCGTTGCGGGACTTAACCCAACATCTCACGACACGAGCTGACGACAGCCATGCAGCACCTGTTCTGGGGCCAGCCTAACTGAAGGACAATGTCTCCACTGCCCATACCCCGAATGTCAAGAGCTGGTAAGGTTCTGCGCGTTGCTTCGAATTAAACCACATGCTCCACCGCTTGTGCGGGCCCCCGTCAATTCCTTTGAGTTTT
+
CCCCCGGGGGGGFGGGGGGGGGGGGGGGGGGFGGGGGGGGGGGEGGGGGGGGGGGGGGGGGGGGGGFGFGGGGGGDDCEGGGGGGGGGGGGGGGGGGGGGGGGGGGG:CFGGGGGGGGGGGG<DFGFGGGGGEGDEGGGGGGGECGGGCCGFGCCGGGGGFGGGGEDFGGGGGGGGGGGGGGGGGFGGCEFCFGGGGGGGGGGFFGGGGGGGFGGGGGGGFCE<CCGFFGFGFFEDCEEGEDGGGGCF@FFFG@;>CF++0<8+8AECGGFG?CCEC=?5CE5*;5*<C?FG7++380<9F
@M01751:259:000000000-C669V:1:1102:6771:22821 1:N:0:AGAGTC
GCTGTGGAAACAGGATTAGATACCCTGGTAGTCCACGCCGTAAACGATGTCGACTTGGAGGTTGTTCCCTTGAGGAGTGGCTTCCGGAGCTAACGCGTTAAGTCGACCGCCTGGGGAGTACGGCCGCAAGGTTAAAACTCAAATGAATTGACGGGGGCCCGCACAAGCGGTGGAGCATGTGGTTTAATTCGATGCAACGCGAAGAACCTTACCTACTCTTGACATCCACGGAATTCGGCAGAGATGCCTTAGTGCTTTCGGGGACAGAGTGACAGGTGGGGCATGGTTGTCGTAAGCTCGG
+
CCCCCGGGGFFGCFGGGGGGFGGFGGGGGAC<-ECAF@FGGGGGGGGGGGDFGEGGGGFFGEEFFGFFFGCGCDFFGGGGCFC,CFE@FDGGGGGGGEFGGGFF+B>4CCCFFGCFFGEG9FF7@BF:C:C>CFDADEGGCFFGF<F,=<@=<@FDGE:BCGEFCCCB<7<FG:<FFCGCGGCFFF<FA,*?CCF:,248C5*2:<AFGCGGEC+2<C+<C9@7230++;CDE8:<*82:>;8*<?7<FFCC:CC++3+;CEC**;CC++3++0+/228*:**2*:CFE><CFF;8CG+1*
@M01751:259:000000000-C669V:1:1102:23469:22877 1:N:0:AGAGTC
ACGTGGTAACGTCATCCCCACCTTCCTCCGGTTTATCACCGGCAGTCTCCTTTGAGTTCCCGACCGAATCGCTGGCAACAAAGGATAAGGGTTGCGCTCGTTGCGGGACTTAACCCAACATTTCACAACACGAGCTGACGACAGCCATGCAGCACCTGTCTCACGGTTCCCGAAGGCACTGAGGCATCTCTGCCAGATTCCGTGGATGTCAAGAGTAGGTAAGGTTCTTCGCGTTGCATCGAATTAAACCACATGCTCCACCGCTTGTGCGGGCCCCCGTCAATTCATTTGAGTTTTAACC
+
CCCCCGGGGGC@FGGGGGGGGGGGGGGGFGG:FEGGGGGGGGGGCAEFGGGGGGFGGGGGGGGGGG@@F@CCEDDGFGGGGGGGGGGGGGFGGGGGGGG:FFA=CGGGGFGGGGGGGFFGGAEGGGGGGGGGGGGGGFGCGGGCFGGGGFGGGGGGGCGGEGGGFGGGEFGGGGGCFGGGGGFFGGGGCGGGGFFFCFGGG7FCGGGGGGGFEFCEFFGGAC:FGFCFGGGGCGECEGGGGGC@:E7CFCFEF6<CGGFFGGCEG5@C+:?EED8CEGGE5*;+<<C+<<C9*<EFF7E9<
@M01751:259:000000000-C669V:1:1102:14000:22923 1:N:0:AGAGTC
ACGTGGTAACGTCATCCCCACCTTCCTCCGGTTTATCACCGGCAGTCTCCTTTGAGTTCCCGACCGAATCGCTGGCAACAAAGGATAAGGGTTGCGCTCGTTGCGGGACTTAACCCAACATTTCACAACACGAGCTGACGACAGCCATGCAGCACCTGTCTCACGGTTCCCGAAGGCACTAAGGCATCTCTGCCAAATTCCGTGGATGTCAAGAGTAGGTAAGGTTCTTCGCGTTGCATCGAATTAAACCACATGCTCCACCGCTTGTGCGGGCCCCCGTCAATTCATTTTAGTTTTAACC
+
CCCCCGGGGGGGGGGGGGGGGGFFGFFGGGGGGGGGGGGGGGGGGGGGFGCFGGGGGGGGGGGGGG@86BCFGGDEGGGFGFGGGGGFFFGFGEGGGGGGGGGGGGGGGGGGGGC@FGGGGGCCFGGGEGGGFFCGGGGGGGGGGGGGFGDBCGFGGGGEFFGGGGGEEGCFGGGGGGGFGGFFF@FGGGG<<FFGFEGGFGGGGGGGF:F:AFGGCEG@EFGDGEEGGF7ECECCEGGFCA;@CEFFF8C>CGFGG+<EGFGG?>C>+7CCEGG8CEGCEEEGGFGFGF+<CCFGC<6++
@M01751:259:000000000-C669V:1:1102:8457:23114 1:N:0:AGAGTC
ACGTGGTAACGTCATCCCCACCTTCCTCGCGGCTTATCACCGGCAGTCTCCCTAGAGTGCCCAACTGAATGATGGCAACTAAGGACGTGGGTTGCGCTCGTTGCGGGACTTAACCCAACATCTCACGACACGAGCTGACGACAGCCATGCAGCACCTGTGTGCACGCCTCCGAAGAGGATCCCCGATCTCTCGAGGTAACATGCCATGTCAAGGGATGGTAAGGTTCTGCGCGTTGCTTCGAATTAAACCACATGCCACACCGCTTGTGCGGGCCCCCGTCAATTCCTTTGAGTTTTAATC
+
CCCCCGGGGG7FFFFFFGFGGGGFFGGGGEFDECFGGGGAEFEGGCFG,CFGGGGGFGDGGGGDEFFFGGGGGGGGGGGGGGGGGGEGC@@:BCFGG7FGGCGGCEDCGGFFFGFFGFGGDG,FFGFGG+@FFCCGDGC7++>FFGF::FGCGGGDGCF@FFCF<FEG8CFDG7*=FGC:FGGG@FCF*8FA:FFEGFFFF9,,?9C77<CFG<E>FDFF:CGFGGGGGECECGGGGGGF8F8CGFGGGCGFG?:C++<8C>8EGGG887*/:>EE8//:*;;?CFFFFGC7C+<9CG+<0
@M01751:259:000000000-C669V:1:1102:24112:23209 1:N:0:AGAGTC
GCTGTGGAAACAGGATTAGATACCCTGGTAGTCCACGCCGTAAACGATGTCAACTAGCCGTTGGAATCCTTGAGATTTTAGTGGCGCAGCTAACGCATTAAGTTGACCGCCTGGGGAGTACGGCCGCAAGGTTAAAACTCAAATGAATTGACGGGGGCCAGCACAAGCGGTGGAGCATGTGGTTTAATTCGAAGCAACGCGAAGAACCTTACCAGGCCTTGACATGCAGAGAACTTTCCAGAGATGGATTGGTGCCTTCGGGAACTCTGAAACAGGTGCTGCATGGCTGTCGTCAGCTCGG
+
CCCCCGGGGGGGG8<FFFGAFFGFFFGGGGGGFFFGGGGGGGGGGGGGGFGGGGGGGFGGCEGFGFF,CAFF<CFFFG9FFFGEBC@F:CFGC<CCGGDGGGCFGFFEFFG?FGGGGGGGFG@CFFGGGGGGGFGGGFDFFGAFGGGGFGGFEEGGGFG*DFGGGFF7:CFF@FFFEGFFGGCFGGGGGFGFFCBCGGGCCG7<BB+<F:FG+0AC5:F?GFCGGGCFFE8C8+CFGGGGCCFGGGFFCGGGGGCGGGCFE>C>*0<F9:+0+*;;+0<CFFGGGGC*8:E5/;8;C9+**
@M01751:259:000000000-C669V:1:1102:6699:23231 1:N:0:AGAGTC
GCTGTGGAAACAGGATTAGATACCCTGGTAGTCCATGCCGTAAACGTTGGGAACTAGATGTAGGGCCTGTTCCACGGGTTCTGTGTCGTAGCTAACGCATTAAGTTCCCCGCCTGGGGAGTACGGCCGCAAGGCTAAAACTCAAAGGAATTGACGGGGGCCCGCACAAGCAGCGGAGCATGCGGATTAATTCGATGCAACGCGAAGAACCTTACCAAGGCTTGACATATAGAAGAACGGGTCAGAAATGATTCACTCTTTGGACACTTCTATACAGGTGGTGCATGGTTGTCGTCAGCTCG
+
CCCCCFGDFGGGGGGGGGGGGGGGGGGGGGGGGGGGFGGGCFGGGGGGGGDDGGGGGGGGGGGGGGGGGGGGGFGDEFGGGGGGGGGGGFGGGGG<@CEGGGGGGFGGGGG:>FFFGGGGGGFGGGCGGGG>FGF=,FFGGGGGGGFGCGFFGGGGGG:>FGEFEGGFFGGGGEGGGGEEEFGGGDGGGGGFGCGGGGGGGGG>GGGGGF>GG+8<?>CG6CEG??CFFECGGFGGCEG5EGGGFG6CFGGFFGGGG?:FD6CFGGGGF?FF++<0;++;CCD6C76CG8EC5C=8E6<7*
@M01751:259:000000000-C669V:1:1102:17685:23243 1:N:0:AGAGTC
ACGTGGTAACGTCATCCCCACCTTCCTCCGGTTTGTCACCGGCAGTCTCCTTAGAGTGCCCACCATAATGTGCTGGTAACTAAGGACAAGGGTTGCGCTCGTTACGGGACTTAACCCAACATCTCACGACACGAGCTGACGACAGCCATGCAGCACCTGTGTCTGAGTTCCCGAAGGCACCAATCCATCTCTGGAAAGTTCTCAGCATGTCAAGGCCAGGTAAGGTTCTTCGCGTTGCTTCGAATTAAACCACATGCTCCACCGCTTGTGCGGGCCCCCGTCAATTCATTTGAGTTTTAAC
+
CCCCCGGGGGCGGGGGGGGGGGGGGGGGGGGGGGGGGGGGGGGGGGGGGGGGGGGGGGGGGGGGGGGGGGGGGGGGGGGGGGGGGGGGGGFGGFGGGGEEGFFGGGGGGGGGGGCFGGGGGGGFGFGGGGGGDEGGDGGGGGGGGGGGGGGGGGGGGGFGCFGGGGGGGGGGGGGGDFGGGFGFFGGGGFGGCFFGGDCFFCFGCGFGGGGGG9CFGGGFEFGGGGGF,:F*CCGG@FAB:CBBFF9CB<CGGG?9EFDFGGF>EGG5CF?C*:E8:=GGGDCEG7?:7<7+:@CEGGGF+
@M01751:259:000000000-C669V:1:1102:8079:23344 1:N:0:AGAGTC
GCTGTGGAAACAGGATTAGATACCCTGGTAGTCCACGCCGTAAACGATGGATACTAGTTGTTTGGCCGTAAGGTTGAGTGACTAAGCGAAAGTGATAAGTATCCCACCTGGGGAGTACGAACGCAAGTTTGAAACTCAAAGGAATTGACGGGGGCCCGCACAAGCGGTGGAGCATGTGGTTTAATTCGATGATACGCGAGGAACCTTACCAGGGCTTAAATGTAGTTTGACCGCTTTGGAAACAGAGCTTTCGCAAGACAGATTACAAGGTGCAGCATGGTTGTCGTCAGCTCGTGCAGTG
+
CCCCCGGGGGGGGFFFGFFGFGGGFF@FGGGGGGGG@FGG7CGGGGDGGGGGFFFFGGGFFGGGGGGGGGEGGFGGGFGFF<FCC8AC@FGGGGGGGFCG9EFGFFFGGGFFCBFGGGGGGGGEE:FFFAFGGGGGGFGGGGG8F@FGGGGGGGGC@CGCEEFFFED>FFFEFEFF,@,DFFGGGCGFGGGF93CEEFFCGGGGFFG:<,?CGCGGGGGFC:,<C@FGGEC:8CCECFG6CFEG6C+;:EGG>C58?FGFCCFFGGFCF5CCFFGG69ECCGC=EEGGFC?788CEE70<7
@M01751:259:000000000-C669V:1:1102:17359:23386 1:N:0:AGAGTC
ACGTGGTAACGTCATCCCCACCTTCCTCCAGCTTATCACTGGCAGTCCCTTTAGAGTGCCCAACTAAATGATGGCAACTAAAGGCGAGGGTTGCGCTCGTTGCGGGACTTAACCCAACATCTCACGACACGAGCTGACGACAGCCATGCAGCACCTGTATCCGGTCCAGCCGAACTGAAAGACACATCTCTGTGTCCGCGACCGGTATGTCAAGGGCTGGTAAGGTTCTGCGCGTTGCTTCGAATTAAACCACATGCTCCACCGCTTGTGCGGGCCCCCGTCAATTCCTTTGAGTTTTAAT
+
CCCCCGGGGGGGGGGGGGGGGGGGGGGGGGFGGGGGGGGGGGGGGGGGGGGGGGGGGGGGGGEBFGGGGGGGGGGGGGGGGGCFGGGGGGGGGGGGGGGGGGGGGGGGGGGGGGFEFGGGGGGGGGGGGGGCEGEGGGGGG@GGGGGGGFGGGGGGGGGGGGGGGGGGGGG7CFFGCGGGFFGGGGGGGFGAFCF9FGGGGGGGGDGGF<92FCFGGGGGFCF680<FF+98*:?E*;@?F:5FFG+9C<;FFGGCFEFGCFGCCC5CC@F5>C:CCCG*88*:<C+AECFFFF?:EGC<9
@M01751:259:000000000-C669V:1:1102:11371:23559 1:N:0:AGAGTC
GCTGTGGAAACAGGATTAGATACCCTGGTAGTCCACGCCGTAAACGATGTCGACTTGGAGGCTGTTCCCCTGAGGAGTGGCTTCCGGAGCTAACGCGTTAAGTCGACCGCCTGGGGAGTACGGCCGCAAGGTTAAAACTCAAATGAATTGACGGGGGCCCGCACAAGCGGTGGAGCATGTGGTTTAATTCGATGCAACGCGAAGAACCTTACCTGGCCTTGACATCCAGAGAACTTAGCAGAGATGCTTTGGTGCCTTCGGGAACTCTGAGACAGGTGCTGCATGGCTGTCGTCAGCTCGG
+
CCCCCGGGGGGGGGFGGGGGGGGGGGGGGGGGGGFFGGGGGGGGFFGGGFFGGG@FGGGGGGGGGGGGGGGGGGGGGGGGGG?FGGGGGGGGCFGGGGGGGGGGGGGGGGGGCFGGGGEGFGGCCFGFGGG9>FGGGGGGGGGGFFFGGGCFGGGDGGEFGGGGCGGGEGGGGGGGGCFD@FFEDCGGGGG9?FGGGGCGGGGCEFGC@FGGGGCCCFGGGGGGGGG:9+8@CGGFGGGDCCFGGE+:CFGGGG7;EFGGGCGGGGGG?CEFG?:*2+<70<<??>ECEFE>@E=CFGCE*
@M01751:259:000000000-C669V:1:1102:7745:23631 1:N:0:AGAGTC
GCTGTGGAAACCGGATTAGATACCCTGGTAGTCCACGCCGTAAACGATGTCGACTTGGAGGTTGTTCCCTTGAGGAGTGGCTTCCGGAGCTAACGCGTTAAGTCGACCGCCTGGGGAGTACGGCCGCAAGGTTAAAACTCAAATGAATTGACGGGGGCCCGCACAAGCGGTGGAGCATGTGGTTTAATTCGATGCAACGCGAAGAACCTTACCTACTCTTGACATCCACGGAATTCGGCAGAGATGCCTTAGTGCCTTCGGGAACCGTGAGACAGGTGCTGCCTGGCTGTCGTCAGCTCGT
+
CCCCCGGGGGGGGGGDFGFGGGGGGGGGGGGFGGGGGGGGGGGGGGGGGGGGGGGGGGGGGGGGGGGGGGGDFGGFGGGGGGFFGGGGEGGGGGGDGGGGGGGGGGGEGGGGGGGGGGGGGGGGFGGGGGGGGGGGGGGGFGGGGGGGGGGGGGGG@7FFGE<<FD7CEGGEGF:FGEGGGGG@FGFGC,<FFCF?FFEGDE8EEGGGGGGGGGGGGCCC:CEFFGGGFEEGDFFGGCEDGG>EG77CFFGF?:CFGGGFGG5:>FG5*;A<@CFFG?6+9C*<9F>6/;@88CGE?+7C/
@M01751:259:000000000-C669V:1:1102:13690:23707 1:N:0:AGAGTC
GCTGTGGAAACCGGATTAGATACCCTGGTAGTCCACGCCGTAAACGATGAATGTTAGCCGTCGGGGTGTTTACACTTCGGTGGCGCAGCTAACGCATTAAACATTCCGCCTGGGGAGTACGGTCGCAAGATTAAAACTCAAAGGAATTGACGGGGGCCCGCACAAGCGGTGGAGCATGTGGTTTAATTCGAAGCAACGCGCAGAACCTTACCAGCCCTTGACATACCGGTCGCGGACACAGAGATGTGTCTTTCAGTTCGGCTGGACCGGATACAGGTGCTGCATGGCTGTCGTCAGCTCG
+
CCCCCGGGGGGGGDGGGGGGGGGGGGGGGGGGGGGGGGGGGGGGGGGGGGGGGCEGGGGGGGGGGGGGGGGFFGGGGGGGGGGGGGG@CFFGGGGDCGGGGGGGGGGGGGGGGGGGEEGGGGGGGGGGGGGGGFGGDEGGGGGGGFG?FGGGDGCGDGGGGGGGGFGGGFECCGGEGGGGGFGGFGGFGGFEGGGGGEEGGGDGC6C:?FCFFFFF58C8CFGGF6@EGD58>CEEGGGGGF6*<:C70<<CECE?CC9CG8@EGF8*18:AEGD+;FGG9EC?EA6@F50<=**2;6<E*
@M01751:259:000000000-C669V:1:1102:15010:23787 1:N:0:AGAGTC
GCTGTGGAAACAGGATTAGATACCCTGGTAGTCCACGCCGTAAACGATGCTAACTCGTTTTTGGGGCCTTGCGCTTCAGAGACTAAGCGAAAGTGATAAGTTAGCCACCTGGGGAGTACGTTCGCAAGAATGAAACTCAAAGGAATTGACGGGGGCCCGCACAAGCGGTGGAGCATGTGGTTTAATTCGATGATACGCGAGGAACCTTACCAAGACTAAAATGGGAAATGACAGGTTTAGAAATAGACCCTTCTTCGGACATTTTTCAAGGTGCTGCATGGTTGTCGTCAGCTCGTGCCGG
+
CCCCCGGG@FGGGGGGGGGGGGGGGGGFCGGGGGEFGGFGGGGGGGGFGGGGGGGGGGFFGGGGEGDGGGGCFEGEEGGGGGFGGFFGGGGGGGFFFCFFGFGGG898EFFGGGGEGC9CFCFGGGGGGGGGGGGGFFFGGGGGG8>FFCGGGGCEFGGGGGGGGECFFFG*DACCF;CFGFCFF;CFF9,<FGGGGGGCCFEGGF7FFCFCFCEG?+3<?:FFGFDC9:E+0CF0<+0AFG?CFCECF58FFC7EFCEEGGGGDC+<CCEFC?<9FG9CFGFCC<E*;*1++0*/21:=*
@M01751:259:000000000-C669V:1:1102:13576:23862 1:N:0:AGAGTC
ACGTGGTAACGTCATCCCCACCTTCCTCCGGTTTGTCACCGGCGGTCTCCTTAGAGTTCCCACCATTACGTGCTGGCAACGAAGGACAAGGGTTGCGCTCGTTGCGGGACTTAACCCAACATCTCACGACACGAGCTGACGACAGCCATGCAGCACCTGTCTCAGAGTTCCCGAAGGCACCAAAGCATCGCTGCCAAATTCCGTGGATGTCAAGAGTAGGTAAGGTTCTTCGCGTTGCATCGAATTAAACCACATGCTACACCGCTTGTGCGGGCCCCCGTCAATTCATTTGAGTTTTAAC
+
@<CBBFFADF;FFC8F<FCF:7C,CEF9CFGED@@C9CFEFGG7@F7,CFACCF@FFFDGCEFGFFCFFDF,CFGFCFF=+CFFCFGFF8CGFD>E@=CEG@F,B:BCECEFAE?DDF@FGG?,ACFFEGG:=EG77<B,:+8<>F*D9>,,8@DFGCEC:@FG9,8>CFF@>BFEGGGG>FFCFCFFG*C7@:C7<CFF9FGGCFC:A:F9FGGG?EC:090<?F9@CF+8*?EC5/@?C8C:CF@:@+8C@8@66@+0<@**/:CF=CCEDC885EGC=C**+3<<:<E97CFE7CFF9
@M01751:259:000000000-C669V:1:1102:17375:24059 1:N:0:AGAGTC
GCTGTGGAAACCGGATTAGATACCCTGGTAGTCCACGCCGTAAACGATGTCGACTTGGAGGTTGTTCCCTTGAGGAGTGGCTTCCGGAGCTAACGCGTTAAGTCGACCGCCTGGGGAGTACGGCCGCAAGGTTAAAACTCAAATGAATTGACGGGGGCCCGCACAAGCGGTGGAGCATGTGGTTTAATTCGATGAAACGCGAAGAACCTTACCTACTCTTGACATCCACGGAATTCGGCAGAGATGCCTTAGTGCCTTCGGGAACCGTGAGACAGGTGCTGCATGGCTGTCGTCAGCTCGG
+
CCCCCGGGGGGFG@CEGGGGGGGGGGGGGGGGFFFEEEFECC@FCEGGGGGG@FE>FFFGGG@EFAFGGGFFGCEFEFFGE?,6CFGDGGGCEFECCFED<E?FEFGC:=BEGGGEDG+EFG7=@FCFEGG<DFGFE9FFG8@FGC,@FD=>FEGE<C>CFC:CFFGFGBFGGCFGEA:<CFGC7:CGFGGGFC,,?C>*/:*:5ECEFFFGG?FGF?EF?<FGE+8+:1?C5@CCCFCE8>FG99767<<C<FC7@C<>58CEFFE*;8CDGF@=++8+0<++<*88C>+;*/*28A+**
@M01751:259:000000000-C669V:1:1102:13902:24059 1:N:0:AGAGTC
GCTGTGGAAACAGGATTAGATACCCTGGTAGTCCACGCCGTAAACGATGTCAACTAGCCGTTGGGATCCTTGAGATCTTAGTGGCGCAGCTAACGCATTAAGTTGACCGCCTGGGGAGTACGGCCGCAAGGTTAAAACTCAAATGAATTGACGGGGGCCCGCACAAGCGGTGGAGCATGTGGTTTAATTCGAAGCAACGCGAAGAACCTTACCTGGCCTTGACATGCTGAGAACTTTCCAGAGATGGATTGGTGCCTTCGGGAACTCAGACACAGGTGCTGCATGGCTGTCGTAAGCTCGG
+
CCCCCGGGGGGGGGGGGGGGGGGGGGGGGGGGGGGGGGGGGGGGGGGGGGGGGGGGGGGGEGGGGGGDGGGGEGGGGGGGGGGDEDGGGGGGCFGGEEGGGGGGFFGGDEDGGGGDGGGGGGGG7FGGGGGGAFGGGGGGGGGGGGGGGGGGGGGGGGGFCECFGGGGGGGGD:FGDFFFFGGGGGGFFBFGGGGGG>CFGGGGGGFF>FGGGGGG5CFGFGGCFGGGGGGGCCFFGGC@FGGGCFFGF7C8:CFGC+<88CEG5E???EGGG885<6CCCFFCFFGGGC9CF*88?:7C5
@M01751:259:000000000-C669V:1:1102:19349:24163 1:N:0:AGAGTC
GCTGTGGAAACAGGATTAGATACCCTGGTAGTCCACGCCGTAAACGATGATAACTAGCTGTCCGGGGACTTGGTCTTTGGGTGGCGCAGCTAACGCATTAAGTTATCCGCCTGGGGAGTACGGTCGCAAGATTAAAACTCAAAGGAATTGACGGGGGCCTGCACAAGCGGTGGAGCATGTGGTTTAATTCGAAGCAACGCGCAGAACCTTACCAGCGTTTGACATGTCCGGACGACTTCGAGAGATCGATTTCTTCCCTTCGGGGACTGGAACACAGGTGCTGCATGGCTGTCGTCAGCTC
+
CCCCCGGGGGGGGGGGGGGGFGGGGGGGGGGGGGFGGGGGGGGGGGGGGFGGGGGGGGGGGFGGGGGGGGGGGGGGGGGGGGGGGGGGGGGGGFGGGGGGGFGGCFDGGGGGGGGGGGGGGGDGGGGGGGGGGGGGGGGGGGGGGGGGGGGGGGGGGGGGGFGCGGGGGGFGGFGGGGGGGGGCFFGGCFGGGGGGGFGGGGGCFGGF6CFGGGGGGCEGDEGGGGGGGGEEEG>5AEFEG8;CGEF8C5CFCGGCFGGGGGE5CEGGGGGGGGGGGGC??FCFFGGGFC=*<CEFCGGF+
@M01751:259:000000000-C669V:1:1102:23156:24398 1:N:0:AGAGTC
GCTGTGGAAACCGGATTAGATACCCTGGTAGTCCACGCCGTAAACGATGATAACTAGCTGTCCGGGAACTTGGTTTTTGGGTGGCGCAGCTAACGCATTAAGTTATCCGCCTGGGGAGTACGGCCGCAAGGTTAAAACTCAAATGAATTGACGGGGGCCTGCACAAGCGGTGGAGCATGTGGTTTAATTCGAAGCAACGCGCAGAACCTTACCAGCGTTTGACATGTCCGGCCGATTTCCAGAGATGGACCCCTTCCCTTGGGGGACTGGAACACAGGTGCTGCATGGCTGTCGTCAGCCC
+
CCCCCGGGGGGGGGGGGGGGGGGGGGFGGGGGGFGCFGGGGGGGDFGGGGGGGGGGGGGGGGGDCEBFGGGGG@FGGGGGGGG7FFGGFGGGGGGGGGGGFGFGGGFFGGGDGFGGGGGCFGGDEFGGF7FFFGGFDFGGGFFGGGFGFGFFFGGGGGGGGGGGGCF7FECFGCCFFGG@EGGGFFFGGGFGGGGFFGGGGGGDECGGGGGGC78CE5CE89@EFGGGFGC/*/::C8<+<90C*9A<8+0**:88E8C+*3***12*;58C+0@=>E<+++++0CF6*0**3::8;5C**
@M01751:259:000000000-C669V:1:1102:20724:24405 1:N:0:AGAGTC
GCTGTGGAAACAGGATTAGATACCCTGGTAGTCCACGCCGTAAACGATGAATGTTAGCCGTCGGGGTGTTTACACTTCGGTGGCGCAGCTAACGCATTAAACATTCCGCCTGGGGAGTACGGTCGCAAGATTAAAACTCAAAGGAATTGACGGGGGCCCGCACAAGCGGTGGAGCATGTGGTTTAATTCGAAGCAACGCGCAGAACCTTACCAGCCCTTGACATACCGGTCGCGGACACAGAGATGTGTCTTTCAGTTCGGCTGGACCGGATACAGGTGCTGCATGGCTGTCGTCAGCTCG
+
CCCCCGGGGGGGGGFGGGGGGGGGGGGGGGGGFGGGGGGGGGGGGGGGGGGGGGCFGGGGGGGGGGGGGGGGGGGGGGGGGEGGGGGGGGGG<FC:FGFGGGGGGGGEGGGGGGGGGGGGGGDEFGGGGGGGGGGGGGGG8DGG?EFGGFGGGGGGGFGGGGGGGCFFGCFGGGGGGGGFGGGGG:>FGGFDFFGGFGGGGGGGGFGGFGGGGGGGD?EGGGGDG?C5EGCEGGGGGGGFF@FC@@<FGDFGGFGFGGGGGGFCEGGC?CCEGFGGFGGFG9CFGGG>CGGGG5*AEFCC5
@M01751:259:000000000-C669V:1:1102:13871:24506 1:N:0:AGAGTC
GCTGTGGAAACAGGATTAGATACCCTGGTAGTCCACGCCGTAAACGATGTCGACTTGGAGGTTGTTCCCTTGAGGAGTGGCTTCCGGAGCTACCGCGTTAAGTCGACCGCCTGGGGAGTACGGCCGCAAGGTTAAAACTCAAATGAATTGACGGGGGCCCGCACAAGCGGTGGAGCATGTGGTTTAATTCGATGCAACGCGAAGAACCTTACCTACTCTTGACATCCACGGAATCTGGCAGAGATGCCTCAGTGCCTTCGGGAACCGTGAGACAGGTGCTGCCTGGCTGTCGTCAGCTCGT
+
CCCCCGGGGGGGGGGFGGGGGGGGGGGGGGGFGFGGDGGGGGGGGGGGGADGGGGGFGFGGGGGGFGGGFGGAGFGGGGGDFFGGG@F+@EG9FGEGGGGGGGGECGGGGGGGFFGGEGGGGGGEGFCFDGGGGFGGGGGGGGGGGGGGGGFD>CCCCFEFGGEGFGFGGECCCCFFGGGGGGGFGGGGFGGGGGGGGGGGEGGDGGGFCC+<FGGGGGGFDGGGGGGCCGGDFGGGF6@EG8CC++++++<FCFGFFCC8CG5*/:;:CCFGGCGFF?++@*<<C**;2A8/*/;@76/*
@M01751:259:000000000-C669V:1:1102:8053:24807 1:N:0:AGAGTC
GCTGTGGAAACCGGATTAGATACCCTGGTAGTCCACGCCGTAAACGATGTCGACTTGGAGGTTGTTCCCTTGAGGAGTGGCTTCCGGAGCTAACGCGTTAAGTCGACCGCCTGGGGAGTACGGCCGCAAGGTTAAAACTCAAATGAATTGACGGGGGCCCGCAAAAGCGGTGGAGCATGTGGTTTAATTCGAAGCAACGCGAAGAACCTTACCTGGCCTTGACATGCTGAGAACTTTCCAGAGATGGATTGGTGTCTTAGGGAACTAAGAAACAGGTGCTGCATGGCTGTCGTCAGATCGG
+
CCCCCGGGGFGGGGEGGGCGGGGFF9FFGGGGCFEECFFFGGGGGGGGGFFC@FFEFFGGGEGGBFFG,CFFEDG<FGGGCFF<EFGGGDFGCCFFGGGGGGCFEGGCFFGGFFGGGGGEFGDF7+8@FCFFFGFGGG3DFF<FEC<D,,<<@FGDG7>ECF<*CFFFFC8FCFCFGGGF9>CF:EF@FCC::F*<F*:EGGGDEFG8;CCG++@@C5<<E+0A9C6<C?59C+0AC0<C@+:A9?CCCEGGGF*<7<+3A888/:9+8@+;@FECE?6+C<8+A6;8>AC>FF8C+02:/
@M01751:259:000000000-C669V:1:1102:15316:25072 1:N:0:AGAGTC
ACGTGGTAACGTCATCCCCACCTTCCTCACAGTTTACACTGGCAGTCTTGCTAGAGTTCCCGACATTACTCGCTGGCAACTAACAACAGGGGTTGCGCTCGTTATAGGACTTAACCTGACACCTCACGGCACGAGCTGACGACAACCATGCAGCACCTTGTAATCTGTCTTGCGAAAGCTCTGTTTCCAAAGCGGTCAAACTACATTTAAGCCCTGGTAAGGTTACTCGCGTATCATCGAATTAAACCACATGCTCCACCGCTTGTGCGGGCCCCCGTCAATTCATTTGAGTTTTAACCTT
+
CCCCCGGGGF7F8C<E-@FFGGGCFFFGGGFGGGGGGGEGGGGGGGFDGGGGGFGFGGGGFGGGGGGGGDFGGGGGDGGGGGGFEEFGGCGDCEECCCCEGGGGCFFFEFGGGGGCEFGFCGGD8A=FFCGGBCEFGFFFGGD78BBFCFGFCGGG,8DFFFFCFFFGGGGCE@<FG<F9:FCFGDGDFCCFGGGCFEGC:FFGGGG9FFF,@CFGFGD@C,@<,>C,4FC**:<FGAC7FGFGGGG68CF6+AEFCCCC85*;FG?CG>C:*/?CC7/*;:?<<+<<+2*3A?EGG90?C
@M01751:259:000000000-C669V:1:1101:17009:1078 1:N:0:AGAGTC
GCTGTGGAAACAGGATTAGATACCCTGGTAGTCCACGCCGTAAACGATGGATACTAGTTGTTTGGCCGTAAGGTTGAGTGACTAAGCGAAAGTGATAAGTATCCCACCTGGGGAGTACGAACGCAAGTTTGAAACTCAAAGGAATTGACGGGGGCCCGCACAAGCGGTGGAGCATGTGGTTTAATTCGATGATACGCGAGGAACCTTACCAGGGCTTAAATGTAGTTTGACCGCTTTGGAAACAGAGCTTTCGCAAGACAGATTACAAGGTGCTGCATGGTTGTCGTCAGCTCGTGTCGTG
+
CCCCCGGGGGGGGGGGGGGGGGGGGGGGGGGGGGGGGGGGGGGGGGFFGGGGGGGGGFGGGFGGGGFFGGFGGGGGGGGGFDFGGGGGGGGGGGGGGGGGGGGGGGGGGGGGGGGGGGGGGGGGGGGCGFGGGGGGGFGGGGGGGGGGGGGGGGGGGGGGGGGGGGGGGDFGFGGGGGGGGGGGG;FGGGGGFGGGGGGGGGGGGGGGGGGGGGGFGFG?9CFGGGDC<CCFGGGGGFFGGGGGGGG6?FGGGGGGGGFFGFFGGFGGGGG?CGGGGGGGG?EE9CGGGGG@ECC:EG3CD
@M01751:259:000000000-C669V:1:1101:16344:1247 1:N:0:AGAGTC
GCTGTGGAAACAGGATTAGATACCCTGGTAGTCCACGCCGTAAACGATGTCAACTAGCCGTTGGGATCCTTGAGATCTTAGTGGCGCAGCTAACGCATTAAGTTGACCGCCTGGGGAGTACGGCCGCAAGGTTAAAACTCAAATGAATTGACGGGGGCCCGCACAAGCGGTGGAGCATGTGGTTTAATTCGAAGCAACGCGAAGAACCTTACCTGGCCTTGACATGCTGAGAACTTTCCAGAGATGGATTGGTGCCTTCGGGAACTCAGACACAGGTGCTGCATGGCTGTCGTCAGCTCGT
+
CCCCCGGGGGGGGGGGGGGGGGGGGGGGGGGGGGGGGGGGGGGGGGGGGGGGGGGGGGGGGGGGGGFFGGGGGGGGGGGGGGGFGGGGGGGGGGGGGGGGGGGGGGGGGGGGGGGGGGGGGGGGGGGGGGGFGGGGGGGGG<DFGGEGGGGGGGDGGGGGEGDGGGGGGGFGECFGGFGGGGGGGGGGGGGGGGGGGGGGGGGGGGGGGFGGCFFF5EGGGEGD7CFGGGFGGGGGG7CCFCFGF?FFFGG=@5EFFGCFCEG8CD7<@GGGG6FF@CCGFC6EEGFGGG?FG=**2+99/
@M01751:259:000000000-C669V:1:1101:9460:1328 1:N:0:AGAGTC
GCTGTGGAAACAGGATTAGATACCCTGGTAGTCCACGCCGTAAACGATGTCAACTAGCCGTTGGAATCCTTGAGATTTTAGTGGCGCAGCTAACGCATTAAGTTGACCGCCTGGGGAGTACGGCCGCAAGGTTAAAACTCAAATGAATTGACGGGGACCCGCACAAGCGGCGGAGCATGCGGATTAATTCGATGCAACGCGAAGAACCTTACCAAGGCTTGACATACACCAGAACGGGCCAGAAATGGTCAACTCTTTGGACACTGGTGAACAGGTGGTGCATGGTTGTCGTCAGCTCGTG
+
CCCCCGGGGGGGGGGGGGGGGGGGGGFGGGGGGGGGGGGGGGGGGGGGGGGGGGGGGGGGGGGGGGGGGGGGAEGGGGGGGGGGGGGGGGGGGGGGGGGGGGGGGGGGGCFGGGFGGGGGGGGGGDGGGGGGGGGGGGGGGGGGGGGFGGGGGEGGGGGGDGDEGGCFEDGFDGGGGGGGGGGGGGGGGGGGGGGGGFGGGGGGGGGGGGGGGGFGGFCGEGGGGGGGGGGGGFGGGEGEGGGFGGGGGGGGGGFF7C?C80<CFDEFFDFFGGGCFGGGGGGGCFGGCCGGGGGG0+*1/
@M01751:259:000000000-C669V:1:1101:9455:1365 1:N:0:AGAGTC
GCTGTGGAAACAGGATTAGATACCCTGGTAGTCCACGCCGTAAACGATGTCGACTTGGAGGCTGTTCCCTTGAGGAGTGGCTTCCGGAGCTAACGCGTTAAGTCGACCGCCTGGGGAGTACGGCCGCAAGGTTAAAACTCAAATGAATTGACGGGGGCCCGCACAAGCGGTGGAGCATGTGGTTTAATTCGATGCAACGCGAAGAACCTTACCTACTCTTGACATCCAGCGAACTTAGCAGAGATGCTTTGGTGCCTTCGGGAACGCTGAGACAGGTGCTGCATGGCTGTCGTCAGCTCGT
+
CCCCCGGGGGGGGGGGGGGGGGGGGGGGGGGGGGGGGGGGGGGGGGGGGGGGGGGGGGGGGGGGGGGGGGGCFGGGGGGGGGGGGGGGGGGGFGGGGGGGGGAEGGGGGGGGGGGGGGGGGGGGGGGGGGGCGGGGGGFGGGGGGGGGGFGGGGGGGGGGE:F@FAFFEGFGGGGGGGFF@FCCGGGGG?FF@:FCGGEGGGGGGGGGGGGGGGGG?FFE:<+<<FGDCC>CEG@?EGG79AF*<9C0+<C61*2;:CFG88:?8CEGGC5E?*27:EFGGFGF?CE8=FGGDF**<?799
@M01751:259:000000000-C669V:1:1101:21098:1439 1:N:0:AGAGTC
ACGTGGTAACGTCATCCCCACCTTCCTCCGTGTTGACCACGGCAGTATCCCATGAGTTCCCACCATTACGTGCTGGCAACATAGGACGAGGGTTGCGCTCGTTGCCGGACTTAACCGAACATCTCACGACACGAGCTGACGACAACCATGCACCACCTGTATAGAAGTGTCCAAAGAGTGAATCATTTCTGAACCGTTCTTCCATATGTCAAGCCTTGGTAAGGTTCTTCGCGTTGCATCGAATTAATCCGCATGCTCCGCCGCTTGTGCGGGCCCCCGTCAATTCCTTTGAGTTTTATCC
+
CCCCCGFF9CCFFGGFFGFDGGGGGGCGGCGCGG?FGGGGGGGCGGGGGCGGGGGGGGFGFGCFGGFFDGFGGF9CCFGFGGGEAAFGCCGGCF>ECE7FFCF?C9CC7=+EB,B?FEEGGGG,5@F8EGGC+FCEFA9<BEF7CFGGGGGC>,@<:ACGFGF,,@BFFGG99FFF,D3F;3@FGGGGGG,7,5>C:C:CFF9CFFGGGFG;,7CC9,,?FF9FCCFFF9*=:FFBE9B,*0;<C7CG97*C5?*37<6:;CCEGDG6+<*?*?E*C:5C**:ECEFGGF++:<CCFC*:0
@M01751:259:000000000-C669V:1:1101:17890:1517 1:N:0:AGAGTC
GCTGTGGAAACCGGATTAGATACCCTGGTAGTCCACGCCGTAAACGATGGATACTAGTTGTTTGGCCGTAAGGTTGAGTGACTAAGCGAAAGTGATAAGTATCCCACCTGGGGAGTACGAACGCAAGTTTGAAACTCAAAGGAATTGACGGGGGCCCGCACAAGCGGTGGAGCATGTGGTTTAATTCGATGATACGCGAGGAACCTTACCAGGGCTTAAATGTAGTTTGACCGCTTTGGAAACAGAGCTTTCGCAAGACAGATTACAAGGTGCTGCATGGTTGTCGTCAGCTCGTGCCGTG
+
CCCCCGGGGGGGGGEGGGGGGGGGGGGGGGGGGGGGGGGGGGGGGGGFGGGFAGGFGGGGGGGGGGGGGG@FGFGGFGGGEFFGDGGGGGGGCFGGGGGGGEGFFFFCGCFGGGGGFFEGGDGGGGDFFGFGG9FGGGGGGG?E<FCFGGGGGGGCCFGGGGGFGGGCFGFFGDFGC@EFGGGGFFGG@@FCCCFCFDGGGGGCFFGGFFDGCFEFFF7@CGGGD@CGGGG@CE?EGGGFGCCCFG?CGFFGG=EEGGE@F6CAFG9<EEGGGC+<CGGGFGCEG>FGFEC03CE5C:5/9
@M01751:259:000000000-C669V:1:1101:16065:1626 1:N:0:AGAGTC
ACGTGGTAACGTCATCCCCACCTTCCTCCGGTTTATCACCGGCAGTCTCCTTTGAGTTCCCGACCGAATCGCTGGCAACAAAGGATAAGGGTTGCGCTCGTTGCGGGACTTAACCCAACATTTCACAACACGAGCTGACGACAGCCATGCAGCACCTGTCTCACGGTTCCCGAAGGCACTAAGGCAGCTCTGCCGAATTCCGTGGATGTCAAGAGTAGGTAAGGTTCTTCGCGTTGCATCGAATTAAACCACATGCTCCACCGCTTGTGCGGGCCCCCGTCAATTCATTTGAGTTTTAACC
+
CCCCCCFEGGGGGGGGGFGGEGGFFGFFEGD7+CFGCEFEGGGGCGG9EFDGGGFGEFCEGEC:FGFBFDCFFFGGGGDGFGGGG<ECFG@FEEFGGGEGGFFEG@CFCFGGGGCFEF@FCFF<DFFFGC73=FE7BF8==CCFGFC>C<,,>8FFGGGGC,<><:FF7FDECCBEFEEGFFFFFG*<,<;9,?F:C@C:FFC7C7<F:9:CBCB<,<<FCFFGCFFGE?8**:C5*C:9/;8AFG99C6;FFFCC?CG6:*:**;C:F7;C:?5/:7**2*:CGFF+AFF97C79C79::
@M01751:259:000000000-C669V:1:1101:7868:1734 1:N:0:AGAGTC
ACGTGGTAACGTCATCCCCACCTTCCTCACAGTTTACACTGGCAGTCTTGCTAGAGTTCCCGACATTACTCGCTGGCAACTAACAACAGGGGTTGCGCTCGTTATAGGACTTAACCTGACACCTCACGGCACGAGCTGACGACAACCATGCAGCACCTTGTAATCTGTCTTGCGAAAGCTCTGTTTCCAAAGCGGTCAAACTACATTTAAGCCCTGGTAAGGTTCCTCGCGTATCATCGAATTAAACCACATGCTCCACCGCTTGTGCGGGCCCCCGTCAATTCCTTTGAGTTTCAAACTT
+
CCCCCGGEGGEFGEGGGGGGGGGGGGGGGGFGGAEEGGAFGGGGG,EFFGGFCFFG@EFGGGGGFGACGDGCFCEGGGG<FGGGGGGGGGGGCFGGGEB@FGFGGGGGGGCGFGGGGGGGGGG8FFFED+CFFEEGEGGGDFGEFGGGGFGDGDGGGGFGGDFFGCCGEGGGFGGGEDC:D9,EAAFFFDG,DF>>F7FEGGFAFG9FF<A9<F:CCAFGD?FGGGFCEDEBFC:FCEFGFCFGGCCCGF/+2<CFG?*;C8*:CGGGGGD5ECE5CEG5C9FC++A<+31<:?F?+<9DC
@M01751:259:000000000-C669V:1:1101:13404:1738 1:N:0:AGAGTC
ACGTGGTAACGTCATCCCCACCTTCCTCCGGTTTGTCACCGGCAGTCACCTTAGAGTGCCCAACTAAATGCTGGCAACTAAGATCAAGGGTTGCGCTCGTTGCGGGACTTAACCCAACATCTCACGACACGAGCTGACGACAACCATGCACCACCTGTCACTCTGTCCCCGAAGGGAAAGCCCTATCTCTAGGGTTGTCAGAGGATGTCAAGACCTGGTAAGGTTCTTCGCGTTGCTTCGAATTAAACCACATGCTCCACCGCTTGTTCGGGCCCCCGTCAATTCATTTGCGTTTTAACCT
+
CCCCCGGGGGGGGGGGGFGGGGGGGGGGGFGGGGGGGGGGGGGGGGGGGGGGGGGFGGGGGGGGGGGGGFGGGGGGGGFEGGGFFGFGGGGGGGGGDEGGGGGGGGDGGGGGGGGGGGGGG<FFFGGGGGGGEGC8FFEG>C@FGGGDG@FB<7FCCF8FGGGGCGGGGGGGGGGDFGGGC,>FGCG;C@;FGGGGGGGC,?CFCCGGGCGFFGFECFGGGGGCEGGFGGGGGGEGFGFEEFFGGGCCFGGGF+8++A6;CEEEE50+<C8EEGCEG=*:*2C+:++<<7+:7:=E7E*>7
@M01751:259:000000000-C669V:1:1101:9186:1829 1:N:0:AGAGTC
GCTGTGGAAACCGGATTAGATACCCTGGTAGTCCACGCCGTAAACGATGTCGACTTGGAGGTTGTTCCCTTGAGGAGTGGCTTCCGGAGCTAACGCGTTAAGTCGACCGCCTGGGGAGTACGGCCGCAAGGTTAAAACTCAAATGAATTGACGGGGGCCCGCACAAGCGGTGGAGCATGTGGTTTAATTCGATGCAACGCGAAGAACCTTACCTACTCTTGACATCCACGGAATTCGGCAGAGATGCCTTAGTGCCTTCGGGAACCGTGAGACAGGTGCTGCATGGCTGTCGTCCGCTCGT
+
CCCCCFGGGGGGGGGGGGGGGGGAFGFDGGGGGGGGGDGGCFEDFEGGGEDCFGGGGGCFEFFGGGGGGFGC,@FGGGGGG,EFGGGGFFGFGGEDEGGGG9AC:B7FCFGDCGGGGDGGGGGGCGCFEEGGGGGGDG8FFDCFGGGGG9<FCGEC@CF711**=BCFCG:@*<FEF9F,,>C@BCF@<<=C9:*:C<8:C>8*8<FFEGFFGGGGFGGC+3ACC?FG+:EECE03CGG*8E5CGGCGCFF:<<EGGC+*8*:=*;8CCGE7920:C<+<:C6++;/*;C0:A5*55C55)
@M01751:259:000000000-C669V:1:1101:10163:1831 1:N:0:AGAGTC
ACGTGGTAACGTCATCCCCACCTTCCTCCGGTTTATCACCGGCAGTCTCCTTTGAGTTCCCGACCGAATCGCTGGCAACAAAGGATAAGGGTTGCGCTCGTTGCGGGACTTAACCCAACATTTCACAACGCGAGCTGACGACAGCCATGCAGCACCTGTCTCACGGTTCCCGAAGGCACTAAGGCATCTCTGCCGAATTCCGTGGATGTCAAGAGTAGGTAAGGTTCTTCGCGTTGCATCGAATTAAACCACATGCTCCACCGCTTGTGCGGGCCACCGTCAATTCATTTGAGTTTTAACC
+
CCCCCGGGGGGEGGGGGGGGGGGGGGGGGGGEGGFAFGGGGGGGGFGGGGGGGGGFGGEAFDGGGG@@BCEEFFEGGGFGCFGGGEFFC@FGGEGGGGFGGCFGECEGFGG9EGGGGGECGGGGGGGGGG>:BCEGGCFFGGEGGGFDFGGFGGFGGGGGGGGGGDDFBGGFEGC@FGGGGGGGGEF7FFGGGFFEEFGGGGCFGDFFGFFF:FGGGGGGFGGGGGGGGFCEGGC>EFCC5;F6AF7@EFGGE6+<++<C@C8?CCF*<CE5CGG*CCC::::+9@FC@@79C73<C79C:
@M01751:259:000000000-C669V:1:1101:11002:2206 1:N:0:AGAGTC
GCTGTGGAAACCGGATTAGATACCCTGGTAGTCCACGCCGTAAACGATGTCGACTTGGAGGTTGTTCCCTTGAGGAGTGGCTTCCGGAGCTAACGCGTTAAGTCGACCGCCTGGGGAGTACGGCCGCAAGGTTAAAACTCAAATGAATTGACGGGGGCCCGCACAAGCGGTGGAGCATGTGGTTTAATTCGATGCAACGCGAAGAACCTTACCTACTCTTGACATCCACGGAATTCGGCAGAAATGCCTTAGTGCCTTCGGGAACCGTGAGACAGGTGCTGCATGGCTGTCGTCAGCTCGG
+
<CCCCGGGGGGGGGGDGGGGFGAFFFGGGGGFGGGGGDGGGGGGGGEGGGGGGGGGCGGGGGGGGGGFGFDF,FGCEFGGDF8DFED@=FGGGGGGG7FEGEEFGG:4+F>:EGFCG7=E<BFGFFC+++B<=<FF<=,8FFFFGGGFFGF<FC7F7FGDE7:FCFFF7ECFF<FF7F:FFDFCCFFFGFGGGF*:A?5>5*:8>C650@FGGCEGGD9FGF+<FG*+<**:*;8+2@*8*8++3:C@9@CEFEG+@F98>EGGCEG=**;@FC8/<6C7EF+3<*A*/0A@F=CEFDF3)
@M01751:259:000000000-C669V:1:1101:15802:2213 1:N:0:AGAGTC
GCTGTGGAAACCGGATTAGATACCCTGGTAGTCCACGCCGTAAACGATGTCAACTAGCCGTTGGGAGTCTTGAACTCTTAGTGGCGCAGCTAACGCATTAAGTTGACCGCCTGGGGAGTACGGCCGCAAGGTTAAAACTCAAATGAATTGACGGGGGCCCGCACAAGCGGTGGAGCATGTGGTTTAATTCGAAGCAACGCGAAGAACCTTACCAGGCCTTGACATCCAATGAACTTTCCAGAGATGGCTTGGTGCCTTCGGGAACATTGAGACAGGTGCTGCATGGCTGTCGTCAGCTCGT
+
CCCCCGGFGGGGGGGGGGGGGGGGGGGFFGGGGFGGGGGGGGGGGGGGGGGGGGGGGGGGGGGGGGGGGGGGGGGGGGGGGGGFGGGGGGGGGGGGGGGGGGGGG9FFGGGGGGGGGDGGGGGGGGGDGGGGGGGFGGGGGGFFGGGGGGGGGGGGGGGGEGGGCGGGGG7<FFGG*<FFE@FFGGGGEGGGGDGGGGGG>EG*5CEFGGGFGGGGGGGGGGGGGGFCGG+CGGGGFFGCFCEGGGG68CEDF8FF?FFGGDGEGGGGFE9FGGGGEFFGFFFGGGGF5E<*:=556+7C9
@M01751:259:000000000-C669V:1:1101:15468:2301 1:N:0:AGAGTC
ACGTGGTAACGTCATCCCCACCTTCCTCCGGCTTATCACCGGCGGTTCCTTTAGAGTACCCAACTAAATGATGGTAACTAAAGGCGAGGGTTGCGCTCGTTGCGGGACTTAACCCAACATCTCACGACACGAGCTGACGACAGCCATGCAGCACCTGTGTTCCAGTCCCCGAAGGGAAGAAATCTGTCTCCAGAAGTCGTCCGGACATGTCAAACGCTGGTAAGGTTCTGTGCGTTGCTTCGAATTAAACCACATGCTCCCCCGCTTGTGCAGGCCCCCGCCAATTCCTTTGCGTTTTAAC
+
CCCCCGGGGGGGGGGEFG?F@;@FFFGGGEDGC:FFEFCFGDGGGGGDFGGGGGCFFF9@FGGGGEFCCGGGGGGFF<CFGGGGCGGDEGGGGGGGDC++BEFGG7FCFGCEGFCGGGGF89BDFGFGGGGFC@FC9FCFFGGFGF,,@FGGGGGG?FCFG9FFD;FGGGGGGCGG7CCGG+7C:CCF,,?F7FEGGGGFFEC*<F59+9@EEF:/*;CEFDGC609CFF+2+8CGGGGGGGFGGF:9AFGGC@F66E9@**2/*12/;+9CF6*:**:=*15CC++<<@90+2CEG*:**
@M01751:259:000000000-C669V:1:1101:9604:2313 1:N:0:AGAGTC
GCTGTGGAAACAGGATTAGATACCCTGGTAGTCCACGCCGTAAACGATGGATACTAGTTGTTTGGCCGTAAGGTTGAGTGACTAAGCGAAAGTGATAAGTATCCCACCTGGGGAGTACGAACGCAAGTTTGAAACTCAAAGGAATTGACGGGGGCCCGCACAAGCGGTGGAGCATGTGGTTTAATTCGATGATACGCGAGGAACCTTACCAGGGCTTAAATGTAGTTTGACCGCTTTGGAAACAGAGCTTTCGCAAGACAGATTACAAGGTGCTGCATGGTTGTCGTCAGCTCGTGCCATG
+
CCCCCGGGGGGGGGGGGGGGGGGGGGGGGGGGGGGGGGGGGGGGGGGGFGGGGGGGGGGGGGGGGGGGGGGGGGGGGGGGFGFGGGGCGGGGGGGGGGGGGFFFGGGGGGGGG7FGGFDGGGGGGGGAFGFFGGGGFFGGGGGGGGGGGGGGGGGFGEEGGEGFFDE<FGGGGGGGGGGGGGGGGGGGGCFFGFGGGGGGGGGGGGGGGGGGGGGGGGEEDFGFFEDGCFGG5ECED?EGGGGGFFGGEFG7**5?ECF?C?CFFGGGFGGC@E+9CFGDF7*:CEGGFGFFCEGGE****
@M01751:259:000000000-C669V:1:1101:17885:2333 1:N:0:AGAGTC
GCTGTGGAAACCGGATTAGATACCCTGGTAGTCCACGCCGTAAACGATGGATACTAGTTGTTTGGCCGTAAGGTTGAGTGACTAAGCGAAAGTGATAAGTATCCCACCTGGGGAGTACGAACGCAAGTTTGAAACTCAAAGGAATTGACGGGGGCCCGCACAAGCGGTGGAGCATGTGGTTTAATTCGATGATACGCGAGGAACCTTACCTACTCTTGACATCCACGGAATCTGGCAGAGATGCCTCAGTGCCTTCGGGAACCGTGAGACAGGTGCTGCATGGCTGTCGTCAGCCCGTGTT
+
CCCCCGGGGGGGGGGGEGGGGGGGGGGGGGGGGGFGGDGEGGGGGGGGGGGGGGGGGGGGCFGGGGGGGGGCFGGG?CFGFFFGGFGGGGGGGGGGGCFFCEGCFEECGCFDGEGGGGGGGGGGGGGFGGGGGGGGGGGFF8FFGFFGGGGGGDGGGGGGGGGFFFGEDGCFGFFCGFGCFGGFGFFFE9,C@EGGGEDEFGFGF7FFGFFFFGGGF@EGGGGGFGGE58CFFFE8AC>8E7:7CFF669::?FFGF5C8:CFGGF88FFC*;FF++39+A?FGGGCF@CFF=665:57**
@M01751:259:000000000-C669V:1:1101:11799:2353 1:N:0:AGAGTC
ACGTGGTAACGTCATCCCCACCTTCCTCACAGTTTACACTGGCAGTCTTGCTAGAGTTCCCGACATTACTCGCTGGCAACTAACAACAGGGGTTGCGCTCGTTATAGGACTTAACCTGACACCTCACGGCACGAGCTGACGACAACCATGCAGCACCTTGTAATCTGTCTTGCGAAAGCTCTGTTTCCAAAGCGGTCAAACTACATTTAAGCCCTGGTAAGGTTCCTCGCGTATCATCGAATTAAACCACATGCTCCACCGCTTGTGCGGGCCCCCGTCAATTCCTTTGAGTTTCAAACTT
+
CCCCCGGGGGGGGGGGFGGGGGGGGGGGGGGGGGGGGGGGGGGGDGGGGGGGGGGGGGGGGGGGGGGGFEGGGGFGGCGFFFGGGGGGGGGGGGGFGGEGEGGGGGGGGGGGGGGGGGGFEGG<FCFGGGGGGGGGGGGGGGDCCGFGGGGFDFGGGGGGGG<FF=EFGGGGGGGGGGGFGGFFFGGGGGC@EFDGGGCFGFFGGGFFGGGGGGFGGGGGGGGGGGFGDGGEEFGGEFGGGGGGGFGGGGGG?FFGGGGGCGGEGF6C*:?EEGG5EGG*:CCCEGFG?3;@CGF9?9*0:
@M01751:259:000000000-C669V:1:1101:19685:2383 1:N:0:AGAGTC
ACGTGGTAACGTCATCCCCACCTTCCTCCGGTTTGTCACCGGCAGTCTCCTTAGAGTGCCCACCTTAACGTGCTGGTAACTAAGGACAAGGGTTGCGCTCGTTACGGGACTTAACCCAACATCTCACGACACGAGCTGACGACAGCCATGCAGCACCTGTCTCAATGTTCCCGAAGGCACCAATCCATCTCTGGAAAGTTCATTGGATGTCAAGGCCTGGTAAGGTTCTTCGCGTTGCTTCGAATTAAACCACATGCTCCACCGCTTGTGCGGGCCCCCGTCAATTCATTTGAGTTTTAAC
+
CCCCCGFGGGGGGGGGGGGGGGGGGGGGGGGGGGEGGGGGGDGGGGGGGGGGGGGGGGGGGGGGGGGGGGGFGGGGGGGGGGGGGGGGGGGDGGDGGGDDGGGFFGDGGGGGGGFGGGGGGGGDGGGEGGGGGGGGGGFGGGGGGGGGGGGGGGGGGGFFFCF,@FFGGFGGGGGGGGGGGGGGGFFBCFFGGFFFFFGGF;FG9FFGGFC9FFFGGFFFGGGGGFFGGGGGGGGECGGGGG8BCFFGG7EFGFG?CCFGGGGEGCEFGEGGGCE=CEEEGG57E9++<<FCFCFFFFDF7
@M01751:259:000000000-C669V:1:1101:9159:2663 1:N:0:AGAGTC
GCTGTGGAAACAGGATTAGATACCCTGGTAGTCCACGCCGTAAACGATGATAACTAGCTGTCCGGGCACTTGGTGCTTGGGTGGCGCAGCTAACGCATTAAGTTATCCGCCTGGGGAGTACGGCCGCAAGGTTACAACTCAAAGGAATTGACGGGGGCCTGCACAAGCGGTGGAGCATGTGGGTTAATTCGAAGCAACGCGCAGAACCTTACCAGCGTTTGACATGTCCGGCCGATTTCCAGAGATGCATCTCTTCCCTTCGGGGCCTGGAACACTGGTGCTGCACGGCTGTCGCCAGTCC
+
B@CCCFFGCEF<F8C8EDCEDFFDG<FFFGGE9<FFC@FFGCFGGGEG@EC<FF<@<<9C6EFGFECG7FED8F,CF<FD8,B@FDCGC@FGFGGGEGCGFF<??5EA7DCE<DFD7FECEBB44=FFCFG=?<,,5=AD9F9B,><><DGGD:+F@*@*8:FA:>F,5C1C**C,*@C,@,*=CFE@,<*2+*<A<C7C*=<CEGG*8@?6+3<:>ECGGD?7<0<+0:>**/*2A2<++0<C6CC+9<00<<E+2AE?*:8:E**//;8++A8+<*+*090+++2*:*/*+2**12***
@M01751:259:000000000-C669V:1:1101:18655:2673 1:N:0:AGAGTC
GCTGTGGAAACCGGATTAGATACCCTGGTAGTCCACGCCGTAAACGTTGGGAACTAGATGTGGGGGCCATTCCACGGTCTCCGTGTCGCAGCTAACGCATTAAGTTCCCCGCCTGGGGAGTACGGCCGCAAGGCTAAAACTCAAAGGAATTGACGGGGGCCCGCACAAGCGGCGGAGCATGCGGATTAATTCGATGCAACGCGAAGAACCTTACCAAGGCTTGACATATACCGGAAACGGCCAGAGATGGTCGCCCCGCAAGGTCGGTATACAGGTGGTGCATGGTTGTCGTCAGCTCGTG
+
CCCCCGGGGGGGGGGGGGGGGGGGGGGGGGGGGGGGGGGGGGGGGGGGGGGGGGGGGGGGGGGGGGGGGGGGGGGGGGGGGGGGGGGGGGGGFGGGGGGGGGGGGGGGGGGGGGGGFGGGGGGGGGGGGG@FGGGGGGGGGGGCFC@FGGGGGGGGGGGGGG@FGGGGGGGGGCGGEDGGGFGG:5EGGGDDGGGGGGFGEEGDGGG?FGGGGCGGGGGFFGC8FGFGGGGGGGGGGGGDEGGEFGGGGGFGGGCGGGG*?:FGG5EGFFGGCEG?GGCCFGGG6<C8*088**2+++1)*
@M01751:259:000000000-C669V:1:1101:23331:2721 1:N:0:AGAGTC
GCTGTGGAAACCGGATTAGATACCCTGGTAGTCCACGCCGTAAACGATGTCGACTTGGAGGCTGTTCACCTGAGGTGTGGCTTCCGGAGCTAACGCGTTAAGTCGACCGCCTGGGGAGTACGGCCGCAAGGTTAAAACTCAAATGAATTGACGGGGGCCCGCCCAAGCGGTGGAGCATGTGGTTTAATTCGATGCAACGCGAAGAAACTTACCTGGCCTTGACATCTAGAGAACTTAGCAGAGATGCTTTGGTGCTTTCGGGAACTCTGAGACAGGTGCTGCCTGGCTGTTGTCCGCTTGT
+
CCCCC--CFEGGD7FCFFD9D@EGGG<@FFAFEGG9@:FCF@7FGGEGGGFGC@CCE88<,BEFG@C,996CE@<,CC6C7,96FF7,8FECCFCF74C:FFFAEC7FFCFEGG?+:CF=FG+=++:++8+,C<,DFGF9F@CCGC=<D<@>+:>E@77*1:*:<@<@@@=FFGGGCGC2<ACGG:<CGGFF,?CFC6:E88CEGG*;EGG9CEC>CGG0C+C9::+2<CC7CF?C+0+<+2C>F?:CGC?+2*++0<<E5*8*/20<C+++0*2:CC+<+9*<+;5E=C9+:++/**/9>
@M01751:259:000000000-C669V:1:1101:10997:2818 1:N:0:AGAGTC
GCTGTGGAAACAGGATTAGATACCCTGGTAGTCCACGCCGTAAACGATGAATGTTAGCCGTCGGGCAGTTTACTGTTCGGTGGCGCAGCTAACGCATTAAACATTCCGCCTGGGGAGTACGGTCGCAAGATTAAAACTCAAAGGAATTGACGGGGGCCCGCACAAGCGGTGGAGCATGTGGTTTAATTCGAAGCAACGCGCAGAACCTTACCAGCCCTTGACATGTCCGGCTCACCACAGAGATGTGGTTTTCCCTTCGGGGACCGGAGCACAGGTGCTGCATGGCTGTCGTCAGCTCGTG
+
CCCCCGGGGGGGGGGGGGGGGGGFGGGGGGGGGGGGGGGGGGGGGGFFGGGGFGGGGGGGGGGGGGDGFGGGGGGGGGGDGGGGGGEGGGGGGGGGDGGGGGGGGGFGGGGGGGGGGGGGGGEEGGGGGDFGGGGGGGGGGGFGGGGDGGGGGGGGGGEGGDGGFGGGG*:F:CGFFGGGGGGGGGGGGGGG><CGGGGGGGGGGGGGGGCFGGFFEG?FGGGGGGFGGGGGDGGGGGFGGGG@C+9CCFGGFGGGFGGGGGEEGGGG=28CCFFGDGGGGEFGGGGGGGGGGFGGGFDC<
@M01751:259:000000000-C669V:1:1101:11068:2932 1:N:0:AGAGTC
GCTGTGGAAACAGGATTAGATACCCTGGTAGTCCACGCCGTAAACGATGTCGACTTGGAGGCTGTGAGCATGACTCGTGGCTTCCGGAGCTAACGCGTTAAGTCGACCGCCTGGGGAGTACGGCCGCAAGGTTAAAACTCAAATGAATTGACGGGGGCCCGCACAAGCGGTGGAGCATGTGGTTTAATTCGATGCAACGCGAAGAACCTTACCTGCTCTTGACATCCACGGAATTTGGCAGAGATGCCTTAGTGCCTTCGGGAACCGTGAGACAGGTGCTGCCTGGCTGTCGTCAGCTCGT
+
CCCCCGGGGGGGGGGGGGGGGGGGGGGGGGGGGGGGGGGGGGGGGGGGGGGGGGGGGGGGGGGGGGGGGGGG<FGGGGGGGGGGGGGGGGGGGGGGGGGGGGGGGGGGGGGGGGGGGGGGGGDGECFGGGGGFGGGGGFGFGGGGGGGGGGGGGGGGGGGGGGGGGGGGGGCEDGGGGGG9:FFGGGGGFFGFGGGGGGGGEGDGGGGGGGGGGGGGGGGDGD:CFGFFGEEEGGGGGGGG5:FG?C@<@0<FGFGFGF/:?E8CFGE*8EECFFGGGG?E?5+<@C658CGGGGC++29)
@M01751:259:000000000-C669V:1:1101:14222:3041 1:N:0:AGAGTC
ACGTGGTAACGTCATCCCCACCTTCCTCCGGTTTATCACCGGCAGTCTCCTTTGAGTTCCCGACCGAATCGCTGGCAACAAAGGATAAGGGTTGCGCTCGTTGCGGGACTTAACCCAACATTTCACAACACGAGCTGACGACAGCCATGCAGCACCTGTCTCAGAGTTCCCGAAGGCACCAAAGCATCTCTGCTAAGTTCTCTGGATGTCAAGAGTAGGTAAGGTTCTTCGCGTTGCATCGAATTAAACCACATGCTCCACCGCTTGTGCGGGCCCCCGTCAATTCATTTGAGTTTTAACC
+
CCCCCGGGGGGGGGGGEGGGGGGGGGGGGGGGEEGGGGGGGGGGEGFGGGGGGGGGGGGGGGGGGG@@B@FGGGGGGGGGGGGGGGGGGFFGGGGGGGDGGGCFEGGGGGGGGGGGGGFGFGGFGFGGGGGGGEGGGGGGDG>FFEEGGGGFFGG>FADFFGFGGGGCFGGGGGGGGGGGGGGFGGGG;CCFGGGGGGGGGGGGG?FFFF9:?FFFGGGGCB9FCG9BC+;E@C*2C6:9EFGGGGFGGGGC*0+AEEFFGGGEGGGG6C=58=*:5*:;C55EGF+<EGFFCGGEFDFG7
@M01751:259:000000000-C669V:1:1101:16731:3054 1:N:0:AGAGTC
GCTGTGGAAACCGTATTAGATACCCTGGTAGTCCACGCCGTAAACGATGATAACTAGCTGTCCGGGGACTTGGTCTTTGGGTGGCGCAGCTAACGCATTAAGTTATCCGCCTGGGGAGTACGGTCGCAAGATGAAAACTCAAAGGAATTGACGGGGGCCTGCAGAAGCGGTGGAGCATGTGGTTTAATTCGAAGCAACGCGCAGAACCTTACCAGCGTTTGACATGTCCGGACGACTTGGAGAGATCGATTTCTTCCCTTCGGGGACTGGAACACAGGAGCTGCACGGCTGTGGTCAGCTC
+
CCCCCEEGDFF<@8CFFGGFGF9EFGGGGDGFG<F9@CFGEGG<FGGGGGGGDEFFGFCGE,,@E:F@FCEGFG<9EFGFE,@=AFG+6>4C<ECC7FFGFGCE,CB5:F7C@CDEG7BF?CCB+@+:@BF<,,C,CFGDEE?,<>FFFGGGGGG@77*>*D8,388FCC>7F=BDC,CFC:,6F,,,7?<,+**?<FGD7@CCF:CFFGCG?7C5C/;C>7CCEGGECE*;8C:88EEC0*2A29+**;<=@FG+:8C<0/8E5/:FC5C@F6CGG5*/**3<0<8CEGG*+::CG6*2*
@M01751:259:000000000-C669V:1:1101:23398:3117 1:N:0:AGAGTC
GCTGTGGAAACCGGATTAGATACCCTGGTAGTCCACGCCGTAAACGATGATAACTAGCTGTCCGGGCACTTGGTGCTTGGGTGGCGCAGCTAACGCATTAAGTTATCCGCCTGGGGAGTACGGTCGCAAGATTAAAACTCAAAGGAATTGACGGGGGCCTGCACAAGCGGTGGAGCATGTGGTTTAATTCGAAGCAACGCGCAGAACCTTACCAGCGTTTGACATCCTCATCGCGCTTTCCAGAGATGGATCTCTTCAGTTCGGCTGGATGAGTGACAGGTGCTGCATGGCTGTTGTCAGG
+
CCCCCGGGGGGGEGGGGGGGGGCFFGFGGGGGGGGGEGGGGGGGGGGGGGGGGGGGGFFGGGGGGGGGGEDGGGGGGGGGGGGG?FGGCGGFFGGC+BCFFGGGGGGGGGG:<D<F=FGGGGDGGGGD7FDFGGFGGGDFAFEFGFGDF,CDGGGDGGGDEGCFCFGGGGGDGFGGGG@FDGGGGG9FCFGGGGD?GGG*=FGG7CFGFGGGGG?GGEE5*CG7CCFGGF0<@EC*:EFEG77<82<:88C+<9?FG?GGF</*:8*1;CF86AC799<CF+<?+<C:98;87C+<7<CC*
@M01751:259:000000000-C669V:1:1101:17842:3147 1:N:0:AGAGTC
ACGTGGTAACGTCATCCCCACCTTCCTCCAGCTTATCACTGGCAGTCCCTTTAGAGTGCCCAACTAAATGATGGCAACTAAAGGCGAGGGTTGCGCTCGTTGCGGGACTTAACCCAACATCTCACGACACGAGCTGACGACAGCCATGCAGCACCTGTATCCGGTCCAGCCGAACTGAAAGACACATCTCTGTGTCCGCGACCGGTATGTCAAGGGCTGGTAAGGTTCTGCGCGTTGCTTCGAATTAAACCACATGCTCCACCGCTTGTGCGGGCCCCCGTCAATTCTTTTGATTTTTAAT
+
CCCCCGGGGGGGGGGGGGGGGGGGGGGGGGGGGGGGGGGGGGGGGGGGGGGGGGGGFFGGGGGGGGGGGGGGGGGGGGGGGGGGGGGGGGGGGGGGGGGEGGGGGDGGGGGGGGGGGGGGGCACFGEGGGEGCFFGGGGGGGGGGGE@FGGG8FGGGGGGFGEGGGEAFGGGGGDFCEFGEGGGCFGGFGF,CBFFGGGEGEGGEEEGFBF9FFE7:CEDEG?FGFGCFGGEGGGGGGGGGDF*+;+AGGFGGGGCC+CFGFGCECGGC8F=:5:5::C=E5/5C9A+<CFE*++<CFFG>
@M01751:259:000000000-C669V:1:1101:9171:3149 1:N:0:AGAGTC
ACGTGGTAACGTCATCCCCACCTTCCTCCGGTTTGTCACCGGCAGTCTCCTTAGAGTGCCCACCATAACGTGCTGGTAACTAAGGACAAGGGTTGCGCTCGTTACGGGACTTAACCCAACATCTCACGACACGAGCTGACGACAGCCATGCAGCACCTGTCTCAATGTTCCCGAAGGCACCAATCCATCTCTGGAAAGTTCATTGGATGTCAAGGCCTGGTAAGGTTCTTCGCGTTGCTTCGAATTAAACCACATGCTCCACCGCTTGTGCGGGCCCCCGTCAATTCATTTGAGTTTTAAC
+
CCCCCGGGGGGGGGGGGGGGGGGGGGGGGGGGGGGGGGGGGGGEGGFAFGGGGGGGGFGGGGGGGGGGGGFFFGGGFGGGGGGGGFGGGFGFEGGGGGGGGGGGGDGGGGGFGGGFGGGGGGG,FFFEGGGGGGGF>EFGGGGGGGGGGGGGDGGGGGCFFGGGCGGGGGGGGGGGGFGGFBEGFGGGG9>BFCFGGG;FGGGGGFEGCFGGGGFFCFCCFGG9C?EGGGGGGGEEC8<FGEG6FGGE9@EGGGGGGGGFGG;C5=C=EFCECE57C5EGCEG*AEGFGGF9E*3<CFFFF
@M01751:259:000000000-C669V:1:1101:17287:3194 1:N:0:AGAGTC
GCTGTGGAAACAGGATTAGATACCCTGGTAGTCCACGCCCTAAACGATGCGAACTGGATGTTGGGTGCAATTTGGCACGCAGTATCGAAGCTAACGCGTTAAGTTCGCCGCCTGGGGAGTACGGTCGCAAGACTGAAACTCAAAGGAATTGACGGGGGCCCGCACAAGCGGTGGAGTATGTGGTTTAATTCGATGCAACGCGAAGAACCTTACCTGGCCTTGACATGTCGAGAACTTTCCAGAGATGGATTGGTGCCTTCGGGAACTCGAACACAGTTGCTGCATGGCTGTCGTCAGCTCG
+
CCCCCGGGGGGGGGGGGGGGGGGGGGGGGGGGGGGFGGGGGGGGGGGGGGGGGGGGGGGGGGGGGEGGGGGGGGGGGGGGGGCFGGGGGGGGGGGGGEGGGGGGGGGGGECFCFGGGGGFGGGGGGGGGGGGGGGGGGGGGGGGGGFFGGFFGEGEDGGEGGGGGGGGGGG<CGFGEFGGGFFFCEGGGGFGFGGGGGGGGGGGGGGFFGGFFDECFFGGFEFFFGC9FGGGGGGGGGDCGF?FGGGGGGEFGGGGGFGFGEEGGGDF*;CFGG5C+<902<E?FGCFGGCF=7*5C6*67
@M01751:259:000000000-C669V:1:1101:21122:3399 1:N:0:AGAGTC
ACGTGGTAACGTCATCCCCACCTTCCTCCGGTTTGTCACCGGCAGTCTCCTTAGAGTGCCCACCATAACGTGCTGGTAACTAAGGACAAGGGTTGCGCTCGTTACGGGACTTAACCCAACATCTCACGACACGAGCTGACGACAGCCATGCAGCACCTGTGTCTGAGTTCCCGAAGGCACCAATCCATCTCTGGAAAGTTCTCAGCATGTCAAGGCCAGGTAAGGTTCTTCGCGTTGCTTCGAATTAAACCACATGCTCCACCGCTTGTGCGTGCACCCGTCAATTCATTTGAGTTTTAAC
+
CCCCCGGGGGGGGGGGGGFGGGGGGGAFGGGGGGGGGGGCGGGGGFGGGGGGFGGGFFGGFGGGGDFGGGF7FGFGGGGGGGGFGGGGGGFGGGGGGGGGGGGGGEEDCCGGGGFGAFFFFF8,?@FFGGGGGGEGGGGFFGEC@GFG9,FDDFGFFGGGGGC<FFGEFGGGGG7FGGGFGFGGGGGGGGGGGGCFFFGGC;C9CDGG,@F,CF<:FCEFFFCF7C<<BFFFEEG:8@CFFCFCF8??F7C=FCCEF9EFGECEGDC*;CG8*;?*3?C87A=*9C+<CGF7A=:<CF76:
@M01751:259:000000000-C669V:1:1101:8861:3445 1:N:0:AGAGTC
GCTGTGGAAACAGGATTAGATACCCTGGTAGTCCACGCCGTAAACGATGATAACTAGCTGTCCGGGAACTTGGTTTTTGGGTGGCGCAGCTAACGCATTAAGTTATCCGCCTGGGGAGTACGGTCGCAAGATTAAAACTCAAAGGAATTGACGGGGGCCCGCACAAGCGGTGGAGCATGTGGTTTAATTCGATGCAACGCGAAGAACCTTACCTACTCTTGACATCCAGCGAACTTTCCAGAGATGGATTGGTGCCTTCGGGAACGCTGAGACAGGTGCTGCATGGCTGTCGTCAGCTCGT
+
CCCCCGGGGGGGGGGGGGGGGGGGGGGGGGGGGGGFGGGGGGGGGGGGGFCFGGGGFGGGGGGGGGCFGGGGGGGFCGGGDGGGGGGGGGGGGGGGGGGGGGGGGGGFEGGGGGFGGGFGGGGFFGGGGGFGGGAFGGGGGGGGGGGGGGGGGGGGGGGGCCGGGGGGGDCFGGGGGGFCBCFGGFFFGGGDCCF<FGDGGGGEGGAFCGGFGGGFFCFG7CGGFGCFFFDGCCFGFFCFGGGEG7C*<FGGCFFGDFGGGGGGFC8CECCFCC85<+30<CEFGGGFCG<@FFGDGGGD)
@M01751:259:000000000-C669V:1:1101:6594:3526 1:N:0:AGAGTC
ACGTGGTAACGTCATCCCCACCTTCCTCCGGTTTATCACCGGCAGTCTCCTTTGAGTTCCCGGCATCACCCGCTGGCAACAAAGGATAAGGGTTGCGCTCGTTGCGGGACTTAACCCAACATTTCACAACACGAGCTGACGACAGCCATGCAGCACCTGTCTCAGAGTTCCCGAAGGCACCAAAGCATCTCTGCTAAGTTCTCTGGATGTCAAGGCCAGGTAAGGTTCTTCGCGTTGCATCGAATTAAACCACATGCTCCACCGCTTGTTCGGGCCCCCGTCAATTCATTTGAGTTTTAAC
+
CCCCCGGGGGGGGGGGGGGGGGGGGGGGGGGGGGGGGGGGGGCFGGGGGGGGGGGGGGGGGGCGGGGGGGGGGGGGGGGGGGGG<EGGGGGGGGGGGGGGGGGGGGGGGGGGGGGGGGGGGGGGGGGGGGGGGDGGGEGGGGGGGGGGFGGGGGGGGGGGGFFCCEGGGGGGGGGGGGDFG@FGCFGGFFGGGC;?FCFGGFGGGFFGGGGGGGGGGGGGGGGGGGG?FGGGDGEE5EFCFEGFGGGGGFFGGDFFF?FFGGG5EEGCC+<CGGGGGGEEGG5CFGGFFGGGC5A<FGDG*
@M01751:259:000000000-C669V:1:1101:17757:3580 1:N:0:AGAGTC
GCTGTGGAAACAGGATTAGATACCCTGGTAGTCCACGCCGTAAACGATGTCGACTTGGAGGTTGTTCCCTTGAGGAGTGGCTTCCGGAGCTAACGCGTTAAGTCGACCGCCTGGGGAGTACGGCCGCAAGGTTAAAACTCAAATGAATTGACGGGGGCCCGCACAAGCGGTGGAGCATGTGGTTTAATTCGAAGCAACGCGAAGAACCTTACCAGGCCTTGACATCCAATGAACTTTCCAGAGATGGATTGGTGCCTTCGGGAACATTGAGACAGGTGCTGCATGGCTGTCGTCAGCTCGG
+
CCCCCFGGGGFGGGGGGGGGGGGGGGGGGGDGGGGGGGGGGGGGGGGGGGGGGGDGGGG@CFGGGGC<FGGFGGGGGGGGGGGFFEGGGGFFGGGGGEDDFGGGGGGGGGEEGGGGGGFFFCCGDGD7FFG<FDEFGGFFFFGGGGGGCFFFCEGC7CFGGGFGEGGGGGGGDCCFFFCFFGFEFGGGGGGGGGDGGFCEEEGEGGGFGGGGFFGGFGGFFGGGGFFGGFGG?+0A@+<9C7AE7FFGCFFCGG?FGGEFEGCEG6C+++A@E6C5<?EFGGFFFGD?CF<:=FCEGG<<)
@M01751:259:000000000-C669V:1:1101:17303:3686 1:N:0:AGAGTC
GCTGTGGAAACAGGATTAGATACCCTGGTAGTCCACGCCGTAAACGATGAGTGCTAAGTGTTAGGGGGTTTCCGCCCCTTAGTGCTGCAGCTAACGCATTAAGCACTCCGCCTGGGGAGTACGGTCGCAAGACTGAAACTCAAAGGAATTGACGGGGGCCCGCACAAGCGGTGGAGCATGTGGTTTAATTCGATGATACGCGAGGAACCTTACCAGGGCTTAAATGTAGTTTGACCGCTTTGGAAACAGAGCTTTCGCAAGACAGATTACAAGGTGCTGCATGGTTGTCGTCAGCTCGTGC
+
CCCCCGGGGGGGGGGGGGGGGGGGGGGGGGGGGGGGGGGGGGGGGGGGGGGGGGGGGGGGGGGGGGGGGGGGGGGGGGGGGGGGGGGGFGGGGGGGGGGGGGGGGGGGGGGGGGGGGGGGGGGGGGEGGGGGGGGGGGGGGGGGGGFGGGGGGGGGGGGGGGDCGGGGGGCCGGGFGCFGAFGGGGGGGGGGGGGGFGGGGGGGGGGGGGGFGGFFEEEGGGFGGGGGGGGGFGGGGGGGGCFFFGGGDCEFGGGGGGGGGGGGGGGGG79AFFGGGGGGGGGGGGGGGGGGGGFGCECC5
@M01751:259:000000000-C669V:1:1101:20122:3748 1:N:0:AGAGTC
GCTGTGGAAACCGGATTAGATACCCTGGTAGTCCACGCCGTAAACGATGTCGACTTGGAGGTTGTTCCCTTGAGGAGTGGCTTCCGGAGCTAACGCGTTAAGTCGACCGCCTGGGGAGTACGGCCGCAAGGTTAAAACTCAAATGAATTGACGGGGGCCCGCACAAGCGGTGGAGCATGTGGTTTAATTCGATGCAACGCGAAGAACCTTACCTACTCTTGACATCCACGGAATCTGGCAGAGATGCCTGAGTGCCTTCGGGAACCGTGAGACAGGTGCTGCATGGCTGTCGTCAGCTCGT
+
CCCCCGGGGGGGGGGGGGGGGGGGGGGGGGGGGGGGGGGGGGGGGGGGGGGGGGGGGGGFGGGGGGGGGGGGGGGGGGGGGGGGGGGGGGGGGGDGGGGGGGGGGGGGGGDGGGGGGDEGGCEGGGGGGGGGGGGGGGGGGFGGGGGGGGCFGGGGGG<F<B<FGGGGGGGGGCFFGGGFFG::FFFGGGGGGGGGGGGGDGCGGGGGGGG6EGGGCFGGFGFFFG6AFGGGGFFCGGGGGG8FGEFGG9;8CGGGGGGGGDGGGDEEFGGGGGGFEFD@CF<FGFCFEGFGG=5CFFGG9
@M01751:259:000000000-C669V:1:1101:22534:3763 1:N:0:AGAGTC
GCTGTGGAAACAGGATTAGATACCCTGGTAGTCCACGCCGTAAACGATGAATGCTAGGTGTTAGGGGTTTCGATACCCTTGGTGCCGAAGTTAACACATTAAGCATTCCGCCTGGGGAGTACGGTCGCAAGACTGAAACTCAAAGGAATTGACGGGGACCCGCACAAGCAGTGGAGTATGTGGTTTAATTCGAAGCAACGCGAAGAACCTTACCAAGTCTTGACATCCCTTTGACCGGTGTAGAGATATGCCTTTCCTTCGGGACAAAGGAGACAGGTGGTGCATGGTTGTCGTCAGCTCG
+
CCCCCGGGGGGGGGGGGFGGGGGGGGGGGGGGGGGGGGGGGGGGGGDGGGGGGGGGGGFGGGFGGGGGGGGGGGGGGGGGGGFFGGGGGGGGFFGGGGGGGGGGFGGGGGGGGGGGGGGGGGGGGGGGGGGECGGGFGGGGGGGGGGGGFCFGGCGGGGGGEGGGGGGGGGFFF@FCFFGGFFFFGGGGGGGGGGGGGGEGEGGGGFGBCGGGGGF7:FFG9FFGG9CEGGGGGGGGGE5CFG7EEFG++<AFFGG9:E?CEG5=CFGFGGFGG86FCGC5CFG7@FGGGGDC:=CGGF6C
@M01751:259:000000000-C669V:1:1101:13045:3765 1:N:0:AGAGTC
ACGTGGTAACGTCATCCCCACCTTCCTCCAGTTTATCACTGGCAGTCTCCTTTGAGTTCCCGGCCTAACCGCTGGCAACAAAGGATAAGGGTTGCGCTCGTTGCGGGACTTAACCCAACATTTCACAACACGAGCTGACGACAGCCATGCAGCACCTGTCTCACAGTTCCCGAAGGCACCAATCCATCTCTGGAAAGTTCTGTGGATGTCAAGACCAGGTAAGGTTCTTCGCGTTGCATCGAATTAAACCACATGCTCCACCGCTTGTGCGGGCCCCCGTCAATTCCTTTGAGTTTTAATC
+
CCCCCGGGGGGGGGGGGGGGGGGGGGGGGGGGGGGGAGGGGGFGGGGGGGFGFGFGGGEGFGDFGGGGGGGGEGGGGGGGGGGGGGGG9EGGGEGGGDEGGGGGGGGGGGGGGGGGCFGFGGGGGFGGGGGGGGGGGGGGGGGGGGGGGGGGGGGGGGGGFGGGGGGFGGGGGGGGGDGGGGFGGGGGGGGGFGGGGGFGD,@;FFGGG?CC9EGFGGGGGGGFFGFCG<C7FGGGGGGGCFGGGG9CCEFGGGGGGCGGGDCGEG8A<CEGECECEEEEGGECF9CEGGF7=CFG772:*
@M01751:259:000000000-C669V:1:1101:24817:3780 1:N:0:AGAGTC
ACGTGGTAACGTCATCCCCACCTTCCTCCAGCTTATCACTGGCAGTCCCTTTAGAGTGCCCAACCAAATGATGGCAACTAAAGGCGAGGGTTGCGCTCGTTGCGGGACTTAACCCAACATCTCACGACACGAGCTGACGACAGCCATGCAGCACCTGTATCCGGTCCAGCCGCACTGAAAGACACATCTCTGTGTCCGCGACCGGTATGTCAAGGGCTGGAAAGGTTCTGCGCGTTGCTTCGAATTAAACCACATGCTCCACCGCTTGTGCGGGCCCCCGTCAATTCCTTTGAGTTTTAAT
+
CCCCCGGGGFGGGGGGDGGGGGFGDFGEGFGFGGGGGGGGGGGGGFGGGFGGGGGGGFGGAFGGGGGGGDGGGGGGGGGGGFCGGGGGCFGFGGEGGGG7CFGCEEGGGDGGGFGEFGGGG<EGAF@FGGGGGGGDGFGGGGGGCFFCGDFGFFFCCFGGC3<F@FFG:3FE*>FGGGCG<F@FFFGGFFG9FEGGGGG7EC7FECCFGF,,?FCGGC8E*<CCGGFC@<CEE5E>>EECGGGCFGGFF9;CC*ACF9+<CCCC5E55C+<CGG5C*/:?CCE*<<++3A++0:<<:CFFF
@M01751:259:000000000-C669V:1:1101:15096:3814 1:N:0:AGAGTC
ACGTGGTAACGTCATCCCCACCTTCCTCCGGTTTATCACCGGCAGTCTCCTTTGAGTTCCCGACCGAATCGCTGGCAACAAAGGATAAGGGTTGCGCTCGTTGCGGGACTTAACCCAACATTTCACAACACGAGCTGACGACAGCCATGCAGCACCTGTCTCACGGTTCCCGAAGGCACTAAGGCATCTCTGCCGAATTCCGTGGATGTCAAGAGTAGGTAAGGTTCTTCGCGTTGCATCGAATTAAACCACATGCTCCACCGCTTGTGCGGGCCCCCGTCAATTCATTTGAGTTTTAACC
+
CCCCCGGGGGGGGGGGGGGGGGGGGGGGGGGGGGGGGGGGGGGGGGGGGGGGGGGGGGGFGCFGGGFGFGFGGGGGGGGGGGGGGGGGGGGGGGGGGGEGGGGDGGGGGGGGGGGGGGGGFGGGGGGGGGGGGGGEGGGGGGGGGGFGFFGGGGGGGGGGFG9FEEFGGGGGGGEGGGFFGGFEFFFGGG9CGGGGGGGGGGGGGGGGGGFGGGGGGGFGCFFEGGGGGGCECEGG5CGGGGGGGGGGGGGGGG?FCGGCFGGGGGGG?+C=EGGG=:EEGCGG?E7CEC7+CCCEFC4>7
@M01751:259:000000000-C669V:1:1101:5766:3923 1:N:0:AGAGTC
ACGTGGTAACGTCATCCCCACCTTCCTCCGGTTTATCACCGGCAGTCTCCTTTGAGTTCCCGACCGAATCGCTGGCAACTAAGGATAGGGGTTGCGCTCGTTGCGGGACTTAACCCAACATCTCACGACACGAGCTGACGACAGCCATGCAGCACCTGTGTGTAGGTCCCCAAAGGGAAGAAATCCATCTCTGAAAATCGTCCTACCATGTCAAACGCTGGTAAGGTTCTGCGCGTTGCTTCGAATTAAACCACATGCTCCGCCGCTTGTGCGGGCCCCCGTCAATTCATTTGAGTTTTAA
+
CCCCCGG9FFEFGGGGFG@FGEGFGGGGGGGGGGGGGGFFGGGGEGGFCEFEFGGGGGGGGG@FFGFCBB<7@FFGGGGGGCGGGGGFFGGGGGGGGDFEEGGDGC7FGGGGFGGGGG7=FBB<AFGCGGGFFEBFDG8@<+::C>:CEDG,D@:FGGGG;@F,?CFGGFFCGDFFEF7<FCFGGF9CFFGGGGFGGFFGGF@CGGFF@CC,,,2CFCFEFC<9CEFFGCEC55?CCEDGGG58FEF+CFF68CCG?F?7C?C*:=ECFFGG*:1**::8E=ECCE+++3<:++:ECCCC9
@M01751:259:000000000-C669V:1:1101:7431:4090 1:N:0:AGAGTC
GCTGTGGAAACCGGATTAGATACCCTGGTAGTCCACGCCGTAAACGATGGATACTAGTTGTTTGGCCGTAAGGTTGAGTGACTAAGCGAAAGTGATAAGTATCCCACCTGGGGAGTACGAACGCAAGTTTGAAACTCAAAGGAATTGACGGGGGCCCGCACAAGCGGTGGAGCATGTGGTTTAATTCGATGATACGCGAGGAACCTTACCAGGGCTTAAATGTAGTTTGACCGCTTTGGAAACAGAGCTTTCGCAAGACAGATTACAAGGTGCTGCATGGTTGTCGTCAGCTCGTGCCGTG
+
CCCCCGGGGGGGGGGDEGFGGGGGGGGGGGGGGGGGGGGGGGGGGGGGGGGGGGGGGGGGGGGGGGGGGGGGGGGGGGFFFCFGGFGGGGGGGGGGGGGGGGGGGGGGDGGGGCGGGGGGGGGGDGGGGGGGGGFGGGGGG@FGFFGDFGGGCFGDGGGGGGGGGGGFGC>>FFCGGDGGGFGF@FGF@FFFGFGGGGGFEDCFGGGGGGGGGGGGGGFGGGGGGGGGGGGGGGGGGGGGDFGGGFGGGGF<ECEGD>FFCEGFFFG9CFF+@?9?GGGGGGGEEEGGGGGF?EECGGGGG
@M01751:259:000000000-C669V:1:1101:8217:4276 1:N:0:AGAGTC
GCTGTGGAAACAGGATTAGATACCCTGGTAGTCCACGCCGTAAACGATGTCGACTTGGAGGTTGTTCCCTTGAGGAGTGGCTTCCGGAGCTAACGCGTTAAGTCGACCGCCTGGGGAGTACGGCCGCAAGGTTAAAACTCAAATGAATTGACGGGGGCCCGCACAAGCGGTGGAGCATGTGGTTTAATTCGATGCAACGCGAAGAACCTTACCTACTCTTGACATCCAGAGAACTTAGCAGAGATGCTTTGGTGCCTTCGGGAACTCTGAGACAGGTGCTGCATGGCTGTCGTCAGCTCGT
+
CCCCCGGGGGGGGGGGGGGGGGGGGGGGGGGGGGGGGGGGGGGGGGGGGGGGGGGGGGFGEGFFFGGGGGGFGGGDGGGGGGGGGGGGGGGGGGGGGGGGGGGGDGGGGGGGGGGGGGGGGGGGGGGGGGGGGGGGGGGGGGGGGGGGGFGGGGGGGGGGGGGGGGGGGGG>FGGGFEFGFGCFGGGGGGGGGGGGGGG5EGGGGGGGGGGGGGGGGGGC9CFGGGGGGGGFFGGGGGGGGGG>EGGGGGGFGGGGGGGGGGGCCGGGGGGGGGGGGC7<EGGGGGGGGCGF=FFDGG<C5
@M01751:259:000000000-C669V:1:1101:5357:4346 1:N:0:AGAGTC
ACGTGGTAACGTCATCCCCACCTTCCTCCGGTTTGTCACCGGCAGTCTCCTTAGAGTGCCCACCATAACGTGCTGGTAACTAAGGACAAGGGTTGCGCTCGTTACGGGACTTAACCCAACATCTCACGACACGAGCTGACGACAGCCATGCAGCACCTGTGTCAGAGTTCCCGAAGGCACCAATCCATCTCTGGAAAGTTCTCAGCATGTCAAGGCCAGGTAAGGTTCTTCGCGTTGCTTCGAATTAAACCACATGCCCCACCGCTTGTGCGGGCCCCCGTCAATTCATTTGAGTTTTAAC
+
CCCCCGGGGGGGGGGGFGGGGGGFGGGGGGGGGGGGGGGGGDDGGGGGGGGGEFGCGGGFFGGGGGGGGGGGGGGGGGGGGFGGGGGGGGGGGGGGGGDGGGGGGDFFGGGGGFGCEGGGGGGCBFGGGGGGGGGG>8BFEGGGGGGGGCBFFDGCGGCF,E<DFGFEFGGGGGFECF,@FG7FGGGFF<EFFGC:FFGGGGGGFGGGGGGGGFGFFGFGC9<FA<FGGGFG@CFGGGGGFCCF?FGCFFGGC*AF6+2/*:C88C8;0@CE5*:CE*7?EG5::CFFGGFCF5+<CEFF7
@M01751:259:000000000-C669V:1:1101:20298:4419 1:N:0:AGAGTC
ACGTGGTAACGTCATCCCCACCTTCCTCCGGTTTGTCACCGGCAGTCTCCCTAGAGTGCCCAACCAAATGCTGGCAACTAAGGATAGGGGTTGCGCTCGTTGCGGGACTTAACCCAACATTTCACAACACGAGCTGACGACAGCCATGCAGCACCTGTCTCACGGTTCCCGAAAGCACTAAGGCATCTCTGCCGAATTCCGTGGATGTCAAGAGCAGGTAAGGTTCTTCGCGTTGCATCGAATTAAACCACATCCTCCACCGCATGTGCGGGCCACCGTCAATTCATTTGAGTTTTTACCT
+
CCCCC>DFGGGGGGGG9EF6@;E6;FFGFGGFGDEFGCFGG:FGGGGGGFGGF?FFEFGGGGGE:FFFGGGGGCGGGF,ECCF9,CFG@DGE@FEDEG@F7AEECCECFF,E9<=CFEGDAAEFFFDEF:CE@F=FFD@@:FEFCFFGD<FFFG?FCCB,@,8<+8*CFGGDF*CF,:FFG?EC>DADCGFCGG7FGG,73<:C7?AFFFFFFF<:B@C@BFFFCGGGGGEEEE>C:<CE?C:8<FF00A18++*3<**888=*;=EFGC5*1**:CC5*/7FFGG9@<9C5+3<+*/:::
@M01751:259:000000000-C669V:1:1101:11129:4730 1:N:0:AGAGTC
ACGTGGTAACGTCATCCCCACCTTCCTCTCCGTTTGCACGGGCAGTCTGTTTAGAGTCCCCACCATAACATGCTGGCAACTAAACATAGGGGTTGCGCTCGTTGCGGGACTTAACCCAACACCTCACGGCACGAGCTGACGACAGCCATGCAGCACCTAGTTTCCTGTCCCGAAGGACTAAGCCATCTCTGGCTTATTCAGTAACTTTCAAGCCCGGGTAAGGTTCCTCGCGTATCATCGAATTAAACCACATGCTCCTCCGCTTGTGCGGGCCCCCGTCCATTCCTTTGAGTTTCACCCT
+
CCCCCGGGGGGGGGGGGGGGGGGGGGGGGGGGGGGGGGGGGGGGGGGGGGGGGGGGGGGGGGGGGGGGGGGGGGGGGGGGGGGGGGGGGGGGGGGGGGGGGGGGGGGGGGGGGGGGGGGGGGGFFGGGGGGGGDGGGGGGGGGGGGGGGGGGGGDGGGFGGGGGGGGGGGGGGCFGFGGGGGGGGGGGGGGGGGG?FGGGGGGGGGFGG;FF9FGGGGGGG?FFFFFFGCEGGG>FGGDGGGGGGGGGGGGGG?F9CFFCCCEG?C8078C5CCEEEGGG*CFFCEGGGF<@FFG+<CFC7
@M01751:259:000000000-C669V:1:1101:8630:4771 1:N:0:AGAGTC
GCTGTGGAAACAGGATTAGATACCCTGGTAGTCCACGCCGTAAACGATGTCGACTTGGAGGTTGTTCCCTTGAGGAGTGGCTTCCGGAGCTAACGCGTTAAGTCGACCGCCTGGGGAGTACGGCCGCAAGGTTAAAACTCAAATGAATTGACGGGGGCCCGCACAAGCGGTGGAGCATGTGGTTTAATTCGATGCAACGCGAAGAACCTTACCTACTCTTGACATCCAGAGAACTTAGCAGAGATGCTTTGGTGCCTTCGGGAACTCTGAGACAGGTGCTGCATGGCTGTCGTCAGCTCGT
+
CCCCCGGGGGGGGGCCEGGGGGGGGFGFGGGGGGGFGGGGGGGDGEEGGGGGGGGCGGGGGGGGGGGGEFFCFGFGDGGGG@FGGGGGGGGGF8FFGGFECCFGGGGGGGGGFGFGGGCFGGGCEGGGGGGFGGCEDFGGGGGGGFFFGGGGGCGCGGGEGGGGGEEGGGGGD:@FFGGGGGGGG,FGGGFGGGGGFC@8>CEGDFGGGEFGFC?FGGGG7@FCFGCC:F5@FEGGGFFGG*;6<<CF@EDFG5+*<C:ED5CEGCC?+97:FFFCGC6+<C6E768*;0+:C=C5C+7*)
@M01751:259:000000000-C669V:1:1101:10442:4924 1:N:0:AGAGTC
GCTGTGGAAACCGGATTAGATACCCTGGTAGTCCACGCCGTAAACGATGTCAACTAGCCGTTGGGAGTCTTGAACTCTTAGTGGCGCAGCTAACGCATTAAGTTGACCGCCTGGGGAGTACGGCCGCAAGGTTAAAACTCAAATGAATTGACGGGGGCCCGCACAAGCGGTGGAGCATGTGGTTTAATTCGAAGCAACGCGAAGAACCTTACCAGGCCTTGACATCCAATGAACTTTCCAGAGATGGATTGGTGCCTTCGGGAACATTGAGACAGGTGCTGCATGGCTGTCGTCAGCTCGT
+
CCCCCGGGGGGGGGGGGGGGGGGGGGGGGGGGGFGGGGGGGGGGGGGGGGGGGGGGGGGGGGGGGGGGGGGFFGGGGGGGGGGGGGGGGGGGGGGGGGGGGGGGGGGGGGGGGGGGGGGGGGGGGGGGGFGFGGGGGGGGGGGGGGGGGGGGGGGGGGGDG7CFGGGGGGFEGFGFCFCCCCFGGGGGFGGCFGGGGGGG@EE>5CEFFGGGGGGGGGGGGGGGGGFCGCGGGGGGGGG9C9C8CCGGGFGGFGGGGGGFECEGGFGF7CEFFGGG9+<FCF6CFGCCE>CECCFGGCFG3
@M01751:259:000000000-C669V:1:1101:19066:5041 1:N:0:AGAGTC
GCTGTGGAAACAGGATTAGATACCCTGGTAGTCCACGCCGTAAACGATGTCGACTTGGAGGTTGTTCCCTTGAGGAGTGGCTTCCGGAGCTAACGCGTTAAGTCGACCGCCTGGGGAGTACGGCCGCAAGGTTAAAACTCAAATGAATTGACGGGGGCCCGCACAAGCGGTGGAGCATGTGGTTTAATTCGATGCAACGCGAAGAACCTTACCTACTCTTGACATCCACGGAATTCGGCAGAGATGCCTTAGTGCCTTCGGGAACCGTGAGACAGGTGCTGCATGGCTGTCGTCAGCTCGT
+
CCCCCGGGGGGGGGGGGGGGGGGGGGGGGGGGGGGFGGGGGGGGGGGGGGGGGGGGGGGFEGGGGGGGGGGGGGGGGGGGEGFFEFG7>CGGGGGEGGGGGGGGCGGGEGEEGFGEGDGGGG+=FDG+@FFFFGGGGFFCE@GGGGGGD,<DFEEEFCFBCGGG@EFGGGG7**=FF9:FCFFFDFCCFFE9@<ECFFFGEGGDDCCF>GGG6CGF60CCCCGGGGGFGGGGCEFGFGGG>FG*+3<:CFCCGGC@F@EFGDGE@G=A88CGGFGCF?CFCF6FFG>C*238CFF=3+2*/
@M01751:259:000000000-C669V:1:1101:26131:5117 1:N:0:AGAGTC
GCTGTGGAAACCGGATTAGATACCCTGGTAGTCCACGCCGTAAACGATGTCGACTTGGAGGTTGTTCCCTTGAGGAGTGGCTTCCGGAGCTAACGCGTTAAGTCGACCGCCTGGGGAGTACGGCCGCAAGGTTAACACTCAAATGAATTGACGGGGGCCCGCACAAGCGGTGGAGCATGTGGTTTAATTCGATGCAACGCGAAGACCCTTACATACGCTTGACATCCACGGCATTCGGCAGAGATGCCTTACTGACTTCGGGAACCGTGAGACAGGTGCTGCATGGCTGTCGTCTGCTCGT
+
CCCCCGGG<<F,C@:FGGFFCFCFA<F?F9,;6<CFC:FE:@BFFCEGFFFFD@@,C<FFGGGGGFDFG9FF9FFGGG8@7,,E,FF:7C<<,,,@C=7=DG,9?7+=C+6BFGD@7F:FGGGGBC:FG7EDF9D3@,8FE8:3,=<DCFGGGGE***14C>=E7F7<FGE7*<<B=>F,,,4*<>?:FFGG9F1,3+:**:5?A*0;*A2@+<A?*2A**2<+<9;6:8C*8CC+02:CE***<:32++0+3C7+0++;EC8:2:/**2*<+***+2<++2+0+;/CE*+/***/+3:D)
@M01751:259:000000000-C669V:1:1101:12876:5119 1:N:0:AGAGTC
GCTGTGGAAACAGGATTAGATACCCTGGTAGTCCACGCCGTAAACGATGTCAACTAGCCGTTGGGAGTCTTGAACTCTTAGTGGCGCAGCTAACGCATTAAGTTGACCGCCTGGGGAGTACGGCCGCAAGGTTAAAACTCAAATGAATTGACGGGGGCCCGCACAAGCGGTGGAGCATGTGGTTTAATTCGAAGCAACGCGAAGAACCTTACCAGGCCTTGACATCCAGAGAACTTAGCAGAGATGCTTTGGTGCCTTCGGGAACTCTGAGACAGGTGCTGCATGGCTGTCGTCAGCTCGT
+
CCCCCGGGGGGGGGGGGGGGGGGGGGGGGGGGFGGGGGGGGGGGGDGGGGGGGGGGGGFGGGGGGCFGGFGFGGGGGFGGGGGGGGGGGGGEEGDGGGGFGGGGGGGGGDEGGGGGGGGGGGGGGGGG7CFBFGGGGGFGGGGGGGGGGGGGEGGGGCCFCFEGGGGFCD:FG<:CCGFGGGGFGCFFGGGGGDGGDD*CC<EEE?8C><CFFGGGFGGGGGGGG+8EFFGGG?FGFGGGGGFC<9:+<FGGG5CCGGGC8?*:EECCFFFFFGGGEFDFFGGGC8;;EFFFGGFDGGGG7
@M01751:259:000000000-C669V:1:1101:24021:5207 1:N:0:AGAGTC
ACGTGGTAACGTCATCCCCACCTTCCTCCAGCTTATCACTGGCAGTCCCTTTAGAGTGCCCAACTAAATGATGGCAACTAAAGGCGAGGGTTGCGCTCGTTGCGGGACTTAACCCAACATCCCACGACACGAGCTGACGACAGCCATGCAGAACCTGTATCCGGTCCAGCCGAACTGAACGACACATCTCTGTGTCCGCGACCGGTATGTCAAGGGCTGGTAAGGTTCTTTGCGTTGCGTCGAATTAAACACCATGCTCCCCCGCTTGTGTGGGGCCCCGTCAATTCATTTGAGTTTTAAC
+
CCCCCCGGGGGG@FFEDFFFD;DEFGGGCFGCEE@F<9FCGGGGGG?EFCFGGF<FGFFAFGD,EEFGFGGF9AACFGFFGGGFFGG:CFFGC<CFGGGGGGGGCGB:FGFGGFGE?CFE,,AB=FC:F7FFGGCGGGE>:@+B3B,:,E9,:,@@FGFFFE7E<CGFFCF:>CG799C,>*<:*,CF,?CA@,@F;F7C<EE**4*=+3<9EGCE*8CCEC96:+<9CF+<+:/?E5***28AC59+::+*2CG7E7+<8***/*:5CC*;;**//*::2:5*<+39+02:<:0+<C772
@M01751:259:000000000-C669V:1:1101:8899:5235 1:N:0:AGAGTC
GCTGTGGAAACAGGATTAGATACCCTGGTAGTCCACGCCGTAAACGATGGATACTTGTTGTTGGAGGTATTGACCCCTTCAGTGACGAAGCTAACGCGTTAAGTATCCCGCCTGGGGAGTACGGTCGCAAGATTAAAACTCAAAGAAATTGACGGGGGCCCACACAAGCGGTGGAGCATGTGGTTTAATTCGATGCAACGCGAAGAACCTTACCTGGTCTTGACATCCACAGAACTTTCCAGAGATGGATTGGTGCCTTCGGGAACTGTGAGACAGGTGCTGCATGGCTGTCGTCAGCTCG
+
CCCCCGGGGGGGGGGGGGGGGGGGGGGGGGGGGGGGGGGGGGGGGGGGGGGCFGGGGGGGGGGGGGGEGGGGCGFGGGGGGGGGGGGGGEGGFGGGGGGGGFGGGGGGGGGGGGGGGGGGGGGDGGGGGGGGGFGGGGGGGGGGGGGGGGGGGGGGGGGGGGGGGGGGGGGGEDGGGG:FGCFFGGGGGGGGGGGGGGGGGGGGGCFGGGGGGGGGGGGEGCFGGGG8E8FGGGGGGGGGGGGGGGGCFGGG6FGGGGGGGCE8C5EGGGGGGGC6=FCFGGGGGGGFGGGGDFCFGFFDD
@M01751:259:000000000-C669V:1:1101:20270:5293 1:N:0:AGAGTC
GCTGTGGAAACAGGATTAGATACCCTGGTAGTCCACGCCGTAAACGATGTCGACTTGGAGGTTGTTCCCTTGAGGAGTGGCTTCCGGAGCTAACGCGTTAAGTCGACCGCCTGGGGAGTACGGCCGCAAGGTTAAAAATCAAATGAATCGACGGGGGCCCGCACAAGCGGTGGAGCATGTGGTTTAATTCGATGCAACGCGAAGACCCTTACCTACTCTTGACATCAAAGGAATTCGGCAGAGATGGCTTAGTGCCTTCTGGAACCGTGAGACAGGTGCTGCACGGCTGTCGTCAGCTCGG
+
C@C9@FFF<FFCE8@<<FGFCFAFCEEGCFGEE<<@,FGGCFFE@FEFG,,6:F7CFA,FG:EDFFFFF<F,@CGGGFF7BF@@E@@=+6<<E<,FEG>CFG<,++7+++64=77FE:CEA+@7=@@@:>F<,C<F<,BFE9FGGFF9,,:++@::@F:1CCEEEFC7FGFGDFFG7FCF:9CFGD:<FGGGC,<+<FEC8CE>E0;FEG<:<<+<+<F?+<<7AG++0<888EF+;CGECE;0A++2*;8C:?CFFGC+2++<0;=C*;87<8652++++A6+/8/**0+;CFEC+<4<)
@M01751:259:000000000-C669V:1:1101:12242:5370 1:N:0:AGAGTC
ACGTGGTAACGTCATCCCCACCTTCCTCCGGTTTATCACCGGCAGTCTCCTTTGAGTTCCCGACCGAATCGCTGGCAACAAAGGATAAGGGTTGCGCTCGTTGCGGGACTTAACCCAACATTTCACAACACGAGCTGACGACAGCCATGCAGCACCTGTCTCACGGTTCCCGAAGGCACTGAGGCATCTCTGCCAGATTCCGTGGATGTCAAGAGTAGGTAAGGTTCTTCGCGTTGCATCGAATTAAACCACATGCTCCACCGCTTGTGCGGGCCCCCGGCAATTCATTTGAGTTTTAACC
+
CCCCCGGGGGGGGGGCGGGGGGGGGGGGGGGGGGGGFGGGGGGGGGGFGGGGGGGGGGFGGDGGGGFCFFGGGGGGGGGGGGGGGGGGGGGGGGGGGCGGGGGGGGGGGGGGGGGGGGGGGGGGGGGGGGGGGGGGGGGGGGGGFGGGFGGFGGGGGCGFFDGGGGGG*FFGGGECGGGGGFFGGGGGGFGFGGGGGGGGGGG7BFFGGGGGGGGGGFGGGGGGCFGGGGGGGGGGGGGG5CFFFGGGG?*;EGFGC?@+:EGGGE5CCGGGEDCGEGG**:EGGGGGGGFFGFFGGGGGF
@M01751:259:000000000-C669V:1:1101:21366:5441 1:N:0:AGAGTC
GCTGTGGAAACCGGATTAGATACCCTGGTAGTCCACGCCGTAAACGATGAATGTTAGCCGTCGGGGTGTTTACACTTCGGTGGCGCAGCTAACGCATTAAACATTCCGCCTGGGGAGTACGGTCGCAAGATTAAAACTCAAAGGAATTGACGGGGGCCTGCACAAGCGGTGGAGCATGTGGTTTAATTCGAAGCAACGCGCAGAACCTTACCAGCGTTTGACATGTCCGGACGACTTCGAGAGATCGATTTCTTCCCTTCGGGGACTGGAACACAGGTGCTGCATGGCTGTCGTCCGCTCG
+
CCCCCGGGGGGGGGGGGGGGGGGGGGGGGDGGFGFGGG@FGGGGGGGFCFGGGFGGFCFGBFGGCCFCGGGGGGGGFGEGGGGFDGG@FGGGGGEEFGG9FDFGGAFGDGG77<CEGGGGGGG@CFGGGFBEDGGGGFFFGGGGCF?DFBFFGEGDEFEGGGGGCGCCGC7:B:FGGGGGGGFCFFGCF7FGGEDE+=7@FGGGCC5FGGCFF8CEGGGDGDFC<CCC8:*88CCGEGGF8**2@CFE*<CFFGFFCFGGGGGC8EF5888+8;@5F?+0+0<?FF6>:CF9*****7>D3
@M01751:259:000000000-C669V:1:1101:13823:5446 1:N:0:AGAGTC
GCTGTGGAAACAGGATTAGATACCCTGGTAGTCCACGCCGTAAACGATGTCGACTTGGAGGTTGTTCCCTTGAGGAGTGGCTTCCGGAGCTAACGCGTTAAGTCGACCGCCTGGGGAGTACGGCCGCAAGGTTAAAACTCAAATGAATTGACGGGGGCCCGCACAAGCGGTGGAGCATGTGGTTTAATTCGATGCAACGCGAAGAACCTTACCTACTCTTGACATCCACGGAATTTGGCAGAGATGCCTTAGTGCCTTCGGGAACCGTGAGACAGGTGCTGCATGGCTGTCGTCAGCTCGT
+
CCCCCGGGGGGGGGCGGGGGGGGGGGGGGGGGGGGGGGGGGGGGGGGGGGGGGGGGFGGGGGGGGGGGGGGGGGGGGGGGGGGGGGGGDGGGFGGGGGGGGGGGGGGGGGGGGGGGGGGGGGGGGGGGGGGGGGGGGGGGGGGGGGGGGDGGFGEGEGGGGG7F:FFGGGGGC@FFGGGGGGGGGGGGGGGGFFC:?FFGG>E88FGGGGGGGGGGCFCGGGGFGFGG68CCEGGGGGC:EG>6:0@@+AC@9:EFGG+:?CEG=CEG51*+02;59+<:+<FFF62*;F687:C56EGD/
@M01751:259:000000000-C669V:1:1101:15195:5456 1:N:0:AGAGTC
ACGTGGTAACGTCATCCCCACCTTCCTCCGGTTTATCACCGGCAGTCTCCCTAGAGTGCCCAACTGAATGATGGCAACTAAGGACGTGGGTTGCGCTCGTTGCGGGACTTAACCCAACATTTCACAACACGAGCTGACGACAGCCATGCAGCACCTGTCTCACGGTTCCCGAAGGCACTAAGGCATCTCTGCCGAATTCCGTGGATGTCAAGAGTAGGTAAGGTTCTTCGCGTTGCATCGAATTAAACCACATGCTCCACCGCTTGTGCGGGCCCCCGTCAATTCATTTGAGTTTTAACCT
+
CCCCCGGGGGGGGGGGGGGGGGGGGGGGGGGGGGGGGGGGGGGGGGGGGGGGGGGGGGGGGGGGGGGGGGGGGGGGGGGGGGGGGGGEEGGGGGGGGGGGGGGGGGGGGGGGGGGGGGGGGGFGGGGGGGGGGGGGGGGGGGGGGGGGGGGGGGGGGGGGGGGGGGGGGGGGGGGGGGFGGGGGGGGGGGGGGGGGGGGGGGGGFGFGGGGGGGGFGGGGGGGGGGGGGGGGGGGGCCGGGGGGFGFGGGGGGGGFGGGGGDGGGFG6CGGGGGGGEEEEGGGGFFFGFCFFGGFGGFCCF
@M01751:259:000000000-C669V:1:1101:12212:5481 1:N:0:AGAGTC
ACGTGGTAACGTCATCCCCACCTTCCTCCGGTTTATCACCGGCAGTCTCCTTTGAGTTCCCGACCGAATCGCTGGCAACAAAGGATAAGGGTTGCGCTCGTTGCGGGACTTAACCCAACATTTCACAACACGAGCTGACGACAGCCATGCAGCACCTGTCTCACGGTTCCCGAAGGCACTAAGGCATCTCTGCCGAATTCCGTGGATGTCAAGAGTAGGTAAGGTTCTTCGCGTTGCATCGAATTAAACCACATGCTCCACCGCTTGTGCGGGCCCCCGTCAATTCATTTGAGTTTTAACC
+
CCCCCGGGGGGGGGGFEFGGGGGGGGGGGGGGGGGGGGGGGGGGGGGGGGGGGGGGGGGGGGEGGGFFFGGGGGGGGGGGGGGGGGGGGGGGGGGGGGGGGGGGGGGGGGGGGGGGGGGGFGGDGGGGFGGGGGGGGGGDGGEGGGGGGGGGGGGGGGGGGG,=:FFGGGGGGDGEFFEGGGGGGGGGGGGGCGGGGGGGGGGGGGGGCGGGGGGFFEGGGFCBFFFGG?E5?EGGGGGFGCFGGGFGG6@CEG9+<EFGGGEGCEGG?FGGGGGGGGGGGG=GGGFGGGG?FGGFFGGG7
@M01751:259:000000000-C669V:1:1101:7532:5510 1:N:0:AGAGTC
GCTGTGGAAACCGGATTAGATACCCTGGTAGTCCACGCCGTAAACGATGAATGTTAGCCGTCGGGCAGTTTACTGTTCGGTGGCGCAGCTAACGCATTAAACATTCCGCCTGGGGAGTACGGTCGCAAGATTAAAACTCAAAGGAATTGACGGGGGCCCGCACAAGCGGTGGAGCATGTGGTTTAATTCGAAGCAACGCGCAGAACCTTACCAGCCCTTGACATGTCCGGCTCACCACAGAGATGTGGTTTTCCCTTCGGGGACCGGAGCCCAGGTGCTGCATGGCTGTCGTCAGCCCGTT
+
CCCCCGGGGGGGGGGGGGGFGGGFFGGGGGFGGGGGGGGGGGGGGGGGGGGGGGGGGGGGGGEGGGGGGGGGGGGGGFGFFGGGGGGGGGGGGGGGGGGGGGGGGGGFGGGGGGGGGGGGGGGGGGGGGGFGGGGGGFFBGGGGGGGGGFGGDGDGGG@FGGGGGGGECFGGFFGGGGCCCF@FGGGGGGGG7C:FGGGGDE8EGGGGG7<FGGGGGGGGG6EF+CFGGDGGG6<CCGE8+<CFFF998/8CFC@FGGGGGGGGG=C5?5*/*/C<<6+<FGGCGFF>:CFD5C*3*/)/*
@M01751:259:000000000-C669V:1:1101:23462:5561 1:N:0:AGAGTC
ACGTGGTAACGTCATCCCCACCTTCCTCCGGTTTGTCACCGGCAGTCTCCTTAGAGTGCCCACCATAACGTGCTGGTAACTAAGGACAAGGGTTGCGCTCGTTACGGGACTTAACCCAACATCTCACGACACGAGCTGACGACAGCCATGCAGCACCTGTCTCACGGTTCCCGAAGGCACTAAGGCATCTCTGCCGAATTCCGTGGATGTCAAGAGTAGGTAAGGTTCTTCGCGTTGCATCGAATTAAACCACCTGCTCCCCCGCTTGTTCGGGCCCCCGACCATTCATTTGAGTTTTTAC
+
CCCCCFGGGGGFGCEGEEGGGGFGGGEFGDGGDEGFGFDFCCFEEEECFGGGGGGFEGGGFFGGGGGGGE@<FCFGGGGGGGFG@FGGGGGGGG7FGGD:CFGGGG+7?FFGGGFGGGGGGGG9EFFF7FCFGG>EFCADEGGEEDGGGFGCDFFGGC,FFCCFFGGEBCFE7CF7CC7FCFGF7F:CF;BD9:F7EGGGGFGGFGGGCGGGGFCCFGGGCCG,CFGGGFC7EGGGGGG9<8EFDCF+<A6CG**380<0*;=C5C;;;+9*::=5::78*1**0+<<9EF795<E:C*9:
@M01751:259:000000000-C669V:1:1101:4243:5694 1:N:0:AGAGTC
GCTGTGGAAACAGGATTAGATACCCTGGTAGTCCACGCCGTAAACGATGTCGACTTGGAGGTTGTTCCCTTGAGGAGTGGCTTCCGGAGCTAACGCGTTAAGTCGACCGCCTGGGGAGTACGGCCGCAAGGTTAAAACTCAAATGAATTGACGGGGGCCCGCACAAGCGGTGGAGCATGTGGCTTAATTCGATGCAACGCGAAGAACCTTACCTACTCTTGACATCCAGCGAACTTAGCAGAGATGCTTTGGTGCCTTCGGGAACGCTGAGACAGGTGCTGCATGGCTGTCGTCCGCTCGG
+
CCCCCGGGGGGGGGGGGGGGGGGGGGGGGGGGGFGGGGGGGGGGGGGGGGGGGGGGGGGGGGGGGGFGGGFGGDGCEFGGGGGGGGGDFGGGFGGGGEFGFGG9FGGGGGGGGGGGCCGFGGGGCFEGGGGGFGGGGGFGGFFFGGFGGGGGGGGGGGGDDF<CGF7FGGFCGGGGGGFGGGCFGFFGFGGCGCGGGGGDGGGGGGEGFGGGGGGG?FGG7CCFDEFFFGGGGGGGGFCFGGG*<99CCFGG8*<CFFG5CG=CFEDGGG=C?FGFFCFGGGGGCFGC8A+/CG**7/9C)
@M01751:259:000000000-C669V:1:1101:4568:5777 1:N:0:AGAGTC
GCTGTGGAAACAGGATTAGATACCCTGGTAGTCCACGCCCTAAACGATGATAACTCGATGTTAGCGATATACAGTTAGCGTCTTAGCGAAAGCGTTAAGTTATCCACCTGGGGAGTACGCCCGCAAGGGTGAAACTCAAAGGAATTGACGGGGGCCCGCACAAGCGGAGGAGCATGTGGTTTAATTCGATGATACGCGAGGAACCTTACCCGGGCTTGAAAGTTACTGAATAAGCCAGAGATGGCTTAGTCCTTCGGGACAGGAAACTAGGTGCTGCATGGCTGTCGTCAGCTCGTGCCGT
+
CCCCCGGGGGGGGGGGGGGGGGGGGGGGGGGGGGGGGGFGGGDGDGGGGGFGGFGGG8F,EFGGGDGGGGGGGGGGGGGGGGGGGGGGG@CFGDED@CEGGGGEGGGGGGGGGGGGGGGGGGGGGGGGEFGGGGGGGGGFFGGGGGGGGGG@CGGGGGGGGGFGGGGGEGEFGGGGGGGGGGGGGGGG@CGGGGGGDGFGEGGFGFGFBF,:5CGG>E8FFG9EGGGGGFGGGFGGGGGGGGGFGGGGGCF++C?=ED>C5@GGGG6C::8C+2<?969?:*0:F6A:*:C69CE7**9C*
@M01751:259:000000000-C669V:1:1101:10489:5779 1:N:0:AGAGTC
ACGTGGTAACGTCATCCCCACCTTCCTCACAGTTTACACTGGCAGTCTTGCTAGAGTTCCCGACATTACTCGCTGGCAACTAACAACAGGGGTTGCGCTCGTTATAGGACTTAACCTGACACCTCACGGCACGAGCTGACGACAACCATGCAGCACTTTGTAATCTGTCTTGCGAAAGCTCTGTTTCCAAAGCGGTCAAACTACATTTAAGCCCTGGTAAGGTTCCTCGCGTATCATCGAATTAAACCACATGCTCCACCGCTTGTGCGGGCCCCCGTCAATTCCTTTGAGTTTCAAACTT
+
CCCCCGGGGGGGGGGGGGGGGGGGGGGGGGGGGGGGGGGGGGGGGGGGGGGGGGGGGGGGGGGGGGGGGGGGGGGGGGGGGGGGGGGGGGGGGGGGGGDEFGGGGGGGGGGGGGGGGGGGGGGGGGGGGGGGGGGGGGGGGGGGGGGGGGGGGGGGGGGGGGGGGGGGGGGGGGGGGGGGGGGGGGGGGGA:FGGGGGGGGGGGGGGGGFFGGGGGGGGGGGGGFGGGGGGGGGFGFF8FGGGGGGGFGGGGCF@7C?FGDGGGGGGGGGDGGGGGG77EEGFGCFGF7CFGGGGFGFFGG
@M01751:259:000000000-C669V:1:1101:20656:5823 1:N:0:AGAGTC
ACGTGGTAACGTCATCCCCACCTTCCTCCGGTTTATCACCGGCAGTCTCCTTTGAGTTCCCGACCGAATCGCTGGCAACAAAGGATAAGGGTTGCGCTCGTTGCGGGACTTAACCCAACATTTCACAACACGAGCTGACGACAGCCATGCAGCACCTGTCTCACGGTTCCCGAAGGCACTAAGGCATCTCTGCCGAATTCCGTGGATGTCAAGAGTAGGTAAGGTTCTTCGCGTTGCATCGAATTAAACCACATGCCCCACCGCTTGTGCGGGCCCCCGTCAATTCATTTGAGTTTTAACC
+
CCCCCGGGGGGGGGGGGGGGGGGGGGGGGGGGGGGGGGGGGGGGGGGGGGGGGGGGGGGGGGGGGG@@BCFGGGGGGGGGGGGGGGGGGGGCFEGEGGCGGGGGDGGG>FGGGGGGGGGGAFGGGGGGGGGGGGGGGGGGGGGGGGGGGGGFGGGGGGGGGGFGGGG@FFGGGGGCFFFGGGGGGGFFFGGGGGGGDGGGFFF7CEGGGGGGGGG@FGGFGGGFGGFGGCCGCEECEFFDGGGGGGGGFDCGGGFG+2C88C88:CGGFFEGGEGG:>ECEGC?7+++<<+<CFGGG+C77
@M01751:259:000000000-C669V:1:1101:27404:5903 1:N:0:AGAGTC
GCTGTGGAAACCGGATTAGATACCCTGTTAGTCCACGCGGGAAAGGATGGCAACTAGGAGGAGGAACCCTTGAGATTGTAGTGGCGCAGCTAACGCAGTAAGTTGAACGCCTGGGGAGTACGGCTGCAAGGTTAAAACTAAAATGAATTGACGGGGGCCCGCACAAGCGGTGGAGCATTTGGTTTAATTCGATGCAACTGGAAGAACCTTACCTACTCTTGACATCCAGAGACATTTCCAGAGCTGGATTGGTGTCTTCGGGACATCTAAGAAAGGTGCTGTATGGCTGTCGTATGTTCGT
+
CC68CFFG<<F87@BFEG@<CF9FF@G<,<,<@FEFD+7:+++8,,,;<6E8,C6EA,,6,,6::8,,,:F6,E<C?,9,6<CED7FD+>F?AE?BF++5,?,B,@,:<FCFD?FEC+4:EE+:+@CFCDFAED<DGGG<FD>DFGFGGFG,:33:77*5F**51<CCE*1=FFC@CC,27<=FCCF9?<*7,?BE<2,,,+,+47+<=F:C++0+++3+32<C7+8<??50;*3A@+<?9+;*++8*228*+;*+30+*/:85*++0+33<+00*3++0<3<<+*88**+/:**0+3*9*
@M01751:259:000000000-C669V:1:1101:8463:5924 1:N:0:AGAGTC
GCTGTGGAAACAGGATTAGATACCCTGGTAGTCCACGCCGTAAACGATGATAACTAGCTGTCCGGGCACTTGGTGCTTGGGTGGCGCAGCTAACGCATTAAGTTATCCGCCTGGGGAGTACGGTCGCAAGATTAAAACTCAAAGGAATTGACGGGGGCCTGCACAAGCGGTGGAGCATGTGGTTTAATTCGAAGCAACGCGCAGAACCTTACCAGCGTTTGACATCCTCATCGCGGATTTGAGAGATCATTTCCTTCAGTTCGGCTGGATGAGTGACAGGTGCTGCATGGTTGTCGTCAGC
+
CCCCCGGGGGGGGGGGGGGGGGGEGGGGGGGGGGGGGGGGGGGGGGGGGGGGGGGGGGGGGGGGGGEGGFGGGGGGGGGGGFGCFGGGGGGGFGGGGGGGGGGGGGFGGG7=FGGGGGGGGGGGDEGGGGGGGGGGGGFGFFGGGGGGFGGGGDGGEFEDFFFFGGGACGEDEFGGGGGGGGGGGGGGGDGGGGGFFACGCGGDGGGG7FGGECCGGGGDEGGGG+AEGFFFEGG>EE56:7;CGF7CEGG?<@FCFGGGGGGDGGGGGGFCFGGG73<FFDFGGG69FG++*AEGGF:32
@M01751:259:000000000-C669V:1:1101:18787:5961 1:N:0:AGAGTC
ACGTGGTAACGTCATCCCCACCTTCCTCCGGTTTGTCACCGGCAGTCTCATTAGAGTGCCCTTTCGTAGCAACTAATGACAAGGGTTGCGCTCGTTGCGGGACTTAACCCAACATCTCACGACACGAGCTGACGACAGCCATGCAGCACCTGTGTTCCGGTTCTCTTGCGAGCACTCCCAAATCTCTTCGGGATTCCAGACATGTCAAGGGTAGGTAAGGTTTTTCGCGTTGCATCGAATTAATCCACATCATCCACCGCTTGTGCGGGTCCCCGTCAATTCCTTTGAGTTTTAATCTTGC
+
CCCCCGGGGGGGGGGGGGGGGGGGGGGGGGGGGGGGGGGGGGGGGGGGGGGGGGGGGGGGGGGGGGGGGGGGGGGGGGGGGGGGGGGGGGGGGGGGGGGGGGGGGGGGGGGGGGGGCGGGGFGGGGGGGGGGGGGGGGGGGGGGGFGGGGFGGGGGGGGGGGGGGGGFGGGGGGFGGGGFGGGGGGGGGGGDGGGDGCGGGGGGGGFFGGG2FFGGGGGGGGGGGFEEEEGGGCGFEGGGGGGGCGFGGG?CGGGGGGGGGGGG8FGGDGGFGGDE?5CGGGGGGG7+/CFGGGCC9AFF*
@M01751:259:000000000-C669V:1:1101:25494:5985 1:N:0:AGAGTC
GCTGTGGAAACAGGATTAGATACCCTGGTAGTCCACGCCGTAAACGATGTCAACTAGCCGTTGGGAGTCTTGAACTCTTAGTGGCGCAGCTAACGCATTAAGTTGACCGCCTGGGGAGTACGGCCGCAAGACTGAAACTCAAAGGAATTGACGGGGGCCCGCAAAAGCGGTGGAGCATGTGGTTTAATTCGAAGCCACGCGAAGAACCTTACCAGGTCTTGACATCCTCTGACAACCCTAGAGATAGGGCTTTCCCTTCGGGGTCAGAGTGACAGGTGGTGCACGGTTGTCGTCAGCTCGT
+
CCCCCGGGGGGG?C<EFGFFGGFGGFGGGGGGFFFGGGGFGGGCA@@CCFEFEFGEEAFGFGGGGFGGGGFFE8FFGFGCFGGGG7:FGGGGADFGEGGGCFGFFFGGEG:FGG7@+@FGFGDFGGGDG@FG9DFFGEGCF8,CF,B<:=D=FGCEDG>FCGE*5@>FCF1=7FGGGF<=C@FGFGFGCFFFFF>+=ACFDC>EGGCF8<CC<76*3AFC?FGFG6;9CFGCEFF8C2:8C32<C+CC6C8C+0+0A90C88:*;C8CC+<CF<?C+3:*/<6+**2?C8+*/:CE6C4D)
@M01751:259:000000000-C669V:1:1101:25203:6049 1:N:0:AGAGTC
GCTGTGGAAACCGGATTAGATACCCTGGTAGTCCACGCCGTAAACGATGTCAACTAGCCGTTGGAATCCTTGAGATTTTAGTGGCGCAGCTAACGCATTAAGTTGACCGCCTGGGGAGTACGGCCGCAAGGTTAAAACTCAAATGAATTGACGGGGGCCCGCACAAGCGGTGGAGCATGTGGTTTAATTCGAAGCAACGCGAAGAACCTTACCAGGCCTTGACATGCAGAGAACTTTCCAGAGATGGATTGGTGCCTTCGGGAACTCTGACACAGGTGCTGCATGGCTGTCGTCAGCTCGT
+
CCCCCGGGGGGGGGGGGGGGGGFGGGGGGGGGGGGGDGGGGGGGGGGGGGGGGGGGGGGGGGGGGGGGGGGFGGD<FGGGGGGGGGGGGGGGGGEGGGGGGGGGGGGGGGFGGGFEGGGGGGGGGGEDFG7>FFFGGDFGGGGGGGGFGFFGGGGGGECGEGGGGGGGGECCG7AFGGF9;FGGGGGGF@@FFCBFGG7FFGG5CFGGGGGGGGCEFGG?:@@790<9+78EGGGG?7<+<<**2:88CF=E9*32<E65A5CE=+<:7@9+0;8CF7EGF+AF?8*88CC*2:E*++99)
@M01751:259:000000000-C669V:1:1101:25187:6200 1:N:0:AGAGTC
ACGTGGTAACGTCATCCCCACCTTCCTCCGGTTTATCACCGGCAGTCTCCTTTGAGTTCCCACCATTACGTGCTGGCAACAAAGGATAAGGGTTGCGCTCGTTGCGGGACTTAACCCAACATTTCACAACACGAGCTGACGACAGCCATGCAGCACCTGTCTCAGAGTTCCCGAAGGCACTAAAGCATCTCTGCTAAATTCTCTGGATGTCAAGAGTAGGTAAGGTTCTTCGCGTTGCATCGAATTAAACCACATGCTCCACCGCTTGTGCGGGCCCCCGTCAATTCCTTTGAGTTTCAGT
+
CCCCCGGGGGGGGCGFGGGGGGGFFGGGCF7@FDGGGGGGGGGEGGGFFGGGGGGGFEGFGGGGFCFGGGGGGFGFE8FGGGGGCFFDFGG?FG@FEE7FGGCCFFGGGGGGGGFGGGGFGFGGGGGGGGGGGDEGDFGGDEECD<FGC<<F<DFFFGFEECFAACEFFGFFG<<>:FFEGFGCEGGFC;FGGGGGG9DF,@9;<FCEEBFFFG9FGGG9>FGGCFC?CF9CE7F7EGGGDE+?CGFFC?8CGGG+80ACF*ACGGGFF67C5ECEDCEE=ECEC@7CFGGGFCFCE<C>:
@M01751:259:000000000-C669V:1:1101:9981:6463 1:N:0:AGAGTC
ACGTGGTAACGTCATCCCCACCTTCCTCCGGTTTATCACCGGCAGTCTCCTTTGAGTTCCCGGCATCACCCGCTGGCAACAAAGGATAAGGGTTGCGCTCGTTGCGGGACTTAACCCAACATTTCACAACACGAGCTGACGACAGCCATGCAGCACCTGTCTCAGAGTTCCCGAAGGCACCAAAGCATCTCTGCTAAGTTCTCTGGATGTCAAGGCCAGGTAAGGTTCTTCGCGTTGCATCGAATTAAACCACATGCTCCACCGCTTGTGCGGGCCCCCGTCAATTCCTTTGAGTTTTAAT
+
CCCCCGGGGGGGGGGGGGGGGGGGGGGGGGGGGGGGGGGGGGGGGGGGGGGGGGGGGGGGGGGGGGGGGGGGGGGGGGGGGGGGGGGGGGGGGGGGGGGGGGGGGGGGGGGGGGGGGGGGGGGGGGGGGGGGGGGGGGGGGGGGGGGGGGGGGGGGGGGGGGGGFGGGGGGGGG@GGGGGGGGGGGGGGCFFGGGGGGGGGGGGGGCGGGFGGGGGGGGGGEGGGGG9EGBCEGGGGGGGGGGGGGGGGGGGGGGGGGGGGGGGGGGGGGGDGGGEGGGGGGDGGGGGGGGGFGGGGC*97
@M01751:259:000000000-C669V:1:1101:15057:6531 1:N:0:AGAGTC
ACGTGGTAACGTCATCCCCACCTTCCTCCGGTTTGTCACCGGCAGTCTCCTTAGAGTGCCCACCATAACGTGCTGGTAACTAAGGACAAGGGTTGCGCTCGTTACGGGACTTAACCCAACATCTCACGACACGAGCTGACGACAGCCATGCAGCACCTGTGTCAGAGTTCCCGAAGGCACCAATCCATCTCTGGAAAGTTCTCTGCATGTCAAGGCCTGGTAAGGTTCTTCGCGTTGCTTCGAATTAAACCACATGCTCCACCGCTTGTGCGGGCCCCCGTCAATTCATTTGAGTTTTAAC
+
CCCCCGGGGGGGGGGGGGGGGGGGGGGFFGGGGGGGGGGFEGGGGGGGGGGGGDGFGGGGGGGGGGGGGGEFGGGGGGGFGGGGFFGGFEGGGGGFGGGGGGGGGGGDFEGGGFGFFGFFFGFEGDG@FGGGGGEGGGGFGGG7:A<DC=@DDGGGCFGGEAFFE=<FF>FFGDEGGGDGFFCCFG?BF<FCGGFCGDGGGGFGGGGF9FE;C:CCFGG>CFGGGGCGFGGGDGGDEEGFF@FFGGGG?E*/;8CCGDGGCCFGDGE5@8EGGE5*8>ECEG7*0<FGEFGGFFGFFGC**
@M01751:259:000000000-C669V:1:1101:13826:6532 1:N:0:AGAGTC
ACGTGGTAACGTCATCCCCACCTTCCTCCGGCTTATCACCGGCGGTTCCTTTAGAGTACCCAACCAAATGATGGTAACTAAAGGCGAGGGTTGCGCTCGTTGCGGGACTTAACCCAACATCTCACGACACGAGCTGACGACAGCCATGCAGCACCTGTGTTCCAGTCCCCGAAGGGAAGAAATCCATCTCTGGAAGTCGTCCGGACATGTCAAACGCTGGTAAGGTTCTGCGCGTTGCTTCGAATTAAACCACATGCTCCACCGCTTGTGCAGGCCCCCGTCAATTCCTTTGAGTTTTAAC
+
CCCCCGGGGGGGGGGGGGGGGGGGGGGGGGGGGGGGGGGGGGGGGGGGGGGGGGGGGGGGGGGGGGGFGGGGGGGGGGGGGGGGGDDGGGGGGGGGDGGGGGGGGGGFGGFFGGGGGGGGGCGGGGGGGGGGGGGGGGGGGGGGGGGGGGGGGGGGGGGFGGGGGGGGGGGDEEGGGFGFGGGGGBFC:<CCFGC+<FGGGGGGGGGG?FCCCCGEGGGGGGGGGFGGFFGGEGGGGGGFF5EDFGFGFFDFGGGGGCGG6@F*:CC888<CCCCEEE5?ED570<::2C?<<CCFF7*9*
@M01751:259:000000000-C669V:1:1101:14938:6700 1:N:0:AGAGTC
GCTGTGGAAACAGGATTAGATACCCTGGTAGTCCACGCCGTAAACGATGAATGCCAGCCGTTGGCCTGCTTGCAGGTCAGTGGCGCCGCTAACGCATTAAGCATTCCGCCTGGGGAGTACGGTCGCAAGATTAAAACTCAAAGGAATTGACGGGGGCCCGCACAAGCGGTGGAGCATGTGGTTTAATTCGAAGCAACGCGCAGAACCTTACCATCCCTTGACATGGCATGTTACCTCGAGAGATCGGGGATCCTCTTCGGAGGCGTGCACACAGGTGCTGCATGGCTGTCGTCAGCTCGTG
+
CCCCCGGGGGGGGGGGGGGGGGGGGGGGGGGGGGGGGGGGGDGGGGGGGGGGGGGGGGGGGGGGGGGGGGGGGGGGGGGGGGGGGGGGGGGGGGGGGGGGGGGGGGGGGGGGGGGGGGGGGGGGGGEFGFGFDFGGGGGGGGGGGDFGGFGGGGGGGGGGGGGGGGGGGGGGGGGCFGGGGFGGGGGGGGFGGGGGGGDGGGGGGGGGGGGGGGGGGGGFGDFFCGEGDFGGGGGFGGGGGGG?FC?EGG=;FCF?CFFG*:EGEECEGD98*/*<+<EGG6FCGGDCFGFFGGE++<D<*
@M01751:259:000000000-C669V:1:1101:23022:6735 1:N:0:AGAGTC
GCTGTGGAAACAGGATTAGATACCCTGGTAGTCCACGCCGTAAACGATGAGTGCTAGGTGTTGGGGGGTTTCCGCCCCTCAGTGCTGAAGCTAACGCATTAAGCACTCCGCCTGGGGAGTACGGCCGCAAGGCTGAAACTCAAAGGAATTGACGGGGACCCGCACAAGCGGCGGAGCATGCGGATTAATTCGATGCAACGCGAAGAACCTTACCAAGGCTTGACATATACGAGAACGGGCCAGAAATGGTCAACTCTTTGGACACTCGTAAACAGGTGGTGCATGGTTGTCGTCAGCTCGT
+
CCCCCGGGGGGGGGGGGGGGGGGGGFGGGGGGGFFGGGGGGGGGGGGGGGGGGGGGG?FEFGGGFGGGGDCGGDDEGGGGGGGGGGGGGG8FFAFGGGGGGGCGFGGGGGDGGCGGGGGEGFGGGDGGGGGGGGGGG:FGGGFFFEGGGCF,:FEGEGGGE88:ECGDFGGGGGE88>GGFGGEGCGGGGFFCCCGCFGCEGCEGGGGGGGGEFFGGGGG68EGFE?@CCFGGGG+:?EEED>FGG7CGF+0C9+3<@FCCFCFGGGFG5EGGGFFGF=GEG6?F6FF=EGGD5::<077)
@M01751:259:000000000-C669V:1:1101:16728:6762 1:N:0:AGAGTC
ACGTGGTAACGTCATCCCCACCTTCCTCCGGTTTGTCACCGGCAGTCTCCTTAGAGTGCCCACCATAACGTGCTGGTAACTAAGGACAAGGGTTGCGCTCGTTACGGGACTTAACCCAACATCTCACGACACGAGCTGACGACAGCCATGCAGCACCTGTCTCAATGTTCCCGAAGGCACCAATCCATCTCTGGAAAGTTCATTGGATGTCAAGGCCTGGTAAGGTTCTTCGCGTTGCTTCGAATTAAACCACATGCTCCACCGCTTGTGCGGGCCCCCGTCAATTCATTTGAGTTTTAAC
+
CCCCCGGGGGGGGGGFGGFGGGGGGGGGGGGGGGGGGGGGGEEGGGGGGGGGGGGGEFGGGGGGGGGGGGGGGGGGGGGGGGGGGGGGGGGGGGGGGGGGGEGGGGGGGGGGGGGGGGGGGGGFFGGGGGGGGGGGGGGGEEGCFGF<ECGG=DEGGFFGGGGGGGGGCDFGGGCFGGGGGGGGGDFFGGGFGFFGGGGCGFGGFC@F@FGGGF7FFGGGGGGGFFGGGGGGGGGGGGG:F@F>FFCE?@2;@*<AFFGGGG;8=:E8F6C8C5=EEGDCEEGGG:<CGGGFF5<EGGG4:
@M01751:259:000000000-C669V:1:1101:4642:6792 1:N:0:AGAGTC
ACGTGGTAACGTCATCCCCACCTTCCTCCGGTTTATCACCGGCAGTCTCCTTTGAGTTCCCGACCGAATCGCTGGCAACAAAGGATAAGGGTTGCGCTCGTTGCGGGACTTAACCCAACATTTCACAACACGAGCTGACGACAGCCATGCAGCACCTGTCTCACGGTTCCCGAAGGCACTGAGGCATCTCTGCCGAATTCCGTGGATGTCAAGAGAAGGTCAGGTTCTTCGCGTTGCATCGAATTAAACCACATGCTCCACCGCTTGTGCGGGCCCCCGTCAATTCATTTGAGTTTTAACC
+
CCCCCGGGGGGGGGGGGGGGGGGGGGGGGGEGGGGGGGGGGDGGGGGGGGGGGGGGGGGGGGGGGG@888CF@EEGGGGGGGGGGGGGGGGGGEGGG>FCFCEECC@CEG9FGGGFGGGFFGGGGGGGGGDEEGFGFGCFF@FGGGGFGGEEGGGGGGGGGGGGGGGGGGGGFGGGGGGGDGGGGGGGFF9FCFGDGGGGGGGGEGFGGGEFGECCFGFG,>CC<ECFCEGGEGGE89:C*AFGGEGGG?8FGC9FFGGGG;8CEC8:+A8?CEGGGG=*::5?@CFGGG7::+3<:7>>*
@M01751:259:000000000-C669V:1:1101:8065:6964 1:N:0:AGAGTC
ACGTGGTAACGTCATCCCCACCTTCCTCCGAGTTGACCCCGGCAGTATCCCATGAGTTCCCACCATTACGTGCTGGCAACATAGAACGAGGGTTGCGCTCGTTGCGGGACTTAACCCAACATCTCACGACACGAGCTGACGACAGCCATGCAGCACCTGTGTGCACGCCTCCGAAGAGGATCCCCGCTCTCTCGAGGTAACATGCCATGTCAAGGGATGGTAAGGTTCTGCGCGTTGCTTCGAATTAAACCACATGCTCCACCGCTTGTTCGGGCCCCCGTCAATTCCTTTGAGTTTTAAT
+
CCCCCGGGGGGFFDGGGDGGGGGGGGGGGGGGGGGGGGGGGGEGDFEFCGGGGGGGCFGGCEGGGGGGGGGGGGGGGGGGGGGGGGFEGGGDGGFGGGGGGGGGGEGGGGGGGGGGGCGGGFG9?FFGGGGGG7FCGGGGGGGGGFF7FFGFFFGGGGGGGGGGGGGGGFEGGFGECBFFFFGGG7*1C:FEFGG*CCFFGGGCFFC@FGGGGGGGGGGGGGGFF@EFGFFGDG>EGGGGGEEFGF9CGGFGGGG+C+AGGFCC=?CFG79;EEGGGCEGGGDEGC9+<EF72A?FGGFGF
@M01751:259:000000000-C669V:1:1101:17839:7074 1:N:0:AGAGTC
ACGTGGTAACGTCATCCCCACCTTCCTCCGGTTTATCACCGGCAGTCTCCTTTGAGTTCCCGACCGAATCGCTGGCAACAAAGGATAAGGGTTGCGCTCGTTGCGGGACTTAACCCAACATTTCACAACACGAGCTTACGACAGCCATGCAGCACCTGTCTCAGCGTTCCCGAAGGCACCAAAGCATCTCTGCTAAGTTCGCTGGATGTAAAGAGTAGGTAAGGTTCTTCGCGTTGTATCGAATTAAACCACATGCTCCACCGCTTGTGCGGGCCCCCGTCAATTCATTTGAGTTTTAACC
+
CCCCCGGGGGGGGGGGGGGGGGGGGGGGGGGGGGGGGGGGGGGGGGGGGGGGGFGGGGGGGGGGGG8888CFFGGGGGGGGGGGGGGGGGGGGGFGGGGGGGGGGGGGGGGGGGGGGGGGGGGGGGGGGDGFGGGGGGGGFFCGGGGGGGGGGGGGGGGGGGGGGGGGGGGGGGGGGAFGGGC,3<=C,73CFEFCFFAF:1<C7*?CC,7,7,+?<C9?E@F7FE9CC;CEEEG>EGFFGG6?CFG73@FGGG+A+CCFGFC=GC8C?CECCEDGG5*1/A=CEC@FGGGGC?FGEEFC*
@M01751:259:000000000-C669V:1:1101:25134:7080 1:N:0:AGAGTC
GCTGTGGAAACCGGATTAGATACCCTGGTAGTCCACGCCGTAAACGATGAGTGCTAAGTGTTAGGGGGTTTCCGCCCCTTAGTGCTGCAGCTAACGCATTAAGCACTCCGCCTGGGGAGTACGGTCGCAAGACTGAAACTCAAAGGAATTGACGGGGGCCCGCACAAGCGGTGGAGCATGTGGTTTAATTCGAAGCAACGCGAAGAACCTTACCAGGTCTTGACATCCTCTGACAACCCTAGAGATAGGGCTTTCCCTTCGGGGACAGAGTGACAGGTGGTGCATGGTTGTCGTCAGCTCG
+
CCCCCGGGGGGGGGGGGGGGGGGGGGGGGGGGGGGGGGGGGGGGGGGGGGGGGGGGGGGGGGGGGGCFGGEFGGGGGGGGGGGGGFFGGFGGDGGGGEGGGFGGGGGGGGGGGGGGGGGGGGGGGGGGGGGGGGGGGGDFGGGFFF?FGGGGGGGGGDGGGGGGGECFFGGFFEEFGFEFGGGGGGGGGFFFGGDGGGGGCFGEEDGGGGGCEGGGGCFGFGGC?FGGGCFGGGGGGGGGGCCCFGGFGGGGGGGGGGGGGEEGGGGGDF9@FGGFCCCFGGGF7<F9C8?@EG5*AFGCD
@M01751:259:000000000-C669V:1:1101:17625:7228 1:N:0:AGAGTC
GCTGTGGAAACCGGATTAGATACCCTGGTAGTCCACGCCGTAAACGATGTCGACTTGGAGGTTGTTCCCTTGAGGAGTGGCTTCCGGAGCTAACGCGTTAAGTCGACCGCCTGGGGAGTACGGCCGCAAGGTTAAAACTCAAATGAATTGACGGGGGCCCGCACAAGCGGTGGAGCATGTGGTTTAATTCGATGCAACGCGAAGAACCTTACCTACTCTTGACATCCACGGAATTCGGCAGAGATGCCTTAGTGCCTTCGGGAACCGTGAGACAGGTGCTGCATGGCTGTCGTCAGCTCGG
+
CCCCCGGGGGGGGGGGGGGGGGGGGGGGGGGGGGGGGGGGGGGGGGGGGGGGGGGGGGGGGGGGGGGGGGGFAEGGGGGGGGGGGGGGGGGGGGGGGGGGGGGGGGGGGGGGGGGGGGGGGGGGGEGGGGGGGGGGGGGGGGGGGGCGGGGGGGGGGGGGGGGGGGGGGDCEEGGGGGFFGGFGGGGGGGGGGGGGGGGGGEGGGGGGGGGGGGGGGGGGGGGGGGGGFEGGGGFCEGGGGFEGGCG69CFGFFC7<FGCEEGEGGGGGF8++0;5CFGGGG?FGGGG=;C57:5EE7FG)
@M01751:259:000000000-C669V:1:1101:9925:7280 1:N:0:AGAGTC
ACGTGGTAACGTCATCCCCACCTTCCTCCGGTTTGTCACCGGCAGTCTCATTAGAGTGCTCAACTGAATGTAGCAACTAATGACAAGGGTTGCGCTCGTTGCGGGACTTAACCCAACATCTCACGACACGAGCTGACGACAGCCATGCAGCACCTGTGTTACGGTTCTCTTTCGAGCACTGCCAAATCTCTTCGGCATTCCGTACATGTCAAGGGTAGGTAAGGTTTTTCGCGTTGCATCGAATTAATCCACATCATCCACCGCTTGTGCGGGTCCCCGTCAATTCCTTTGAGTTTTAATT
+
CCCCCGGGGGGGGGGGGGGGGGGGGGGGGGGGGGGGGGGGGGGGGGGGGGGGGGGFGGGGGGGGGGGGGGGGGGGGGGGGGGGGGGGGGGGGGGGGGGGGGGGGGGGGGGGGGGGGGGGGCGGGGGGGGGGGGGGGGGGGDGGGGGGGGGGGGGGGGGGFFFGGGGGGGGGGGGG,FFGGFGGGGGGGFFFF9FGGECFGGGGGGGG9FGGGGGGGGGCCFGGGGGGGGEGGGGGGGG9<8CDGGGFFGGFCC?EDFGFGGGGGGGFGGC=EDGEGGGEGG=EGGG?FGG+:5?CC9C9>*
@M01751:259:000000000-C669V:1:1101:5868:7317 1:N:0:AGAGTC
GCTGTGGAAACAGGATTAGATACCCTGGTAGTCCACGCCGTAAACGATGTCAACTAGCCGTTGGAATCCTTGAGATTTTAGTGGCGCAGCTAACGCATTAAGTTGACCGCCTGGGGAGTACGGCCGCAAGGTTAAAACTCAAATGAATTGACGGGGGCCCGCACAAGCGGTGGAGCATGTGGTTTAATTCGAAGCAACGCGAAGAACCTTACCAGGCCTTGACATGCAGAGAACTTTCCAGAGATGGATCGGTGCCTTCGGGAACTCTGACACAGGTTCTGCATGGCTGTCGTCAGCTCGG
+
CCCCCGGGGGGGGGGGGGGGGGGGGGGGCGGGGGGGGGGGGGGGGGGGGGGGGGGGGGGGGGGGGGFGGGGGGGGGGGGGGGGGGGGGGGGGGGGGGGGGGGGGGGGGGGGGGGGGGDGGGGGGGGGGGGGGFGEGGGGGGGGGGGGGGGGGGGGGGGEGGGGG7FFGGGEDGGGGGGGGGGDEFFGGGGGGGGGGGGGGGCFEGGFGGGGGGGGEGGGGGGGGGGGGGGGFC8<EFGGGGGCCGGFGGGGGG8CFFC@FGGEGFCCGFGG?FGGG++20+<<C:FFFGEG5==FGF?79)
@M01751:259:000000000-C669V:1:1101:16940:7349 1:N:0:AGAGTC
GCTGTGGAAACAGGATTAGATACCCTGGTAGTCCACGCCGTAAACGATGTCGACTTGGAGGTTGTTCCCTTGAGGAGTGGCTTCCGGAGCTAACGCGTTAAGTCGACCGCCTGGGGAGTACGGCCGCAAGGTTAAAACTCAAATGAATTGACGGGGGCCCGCACAAGCGGTGGAGCATGTGGTTTAATTCGATGCAACGCGAAGAACCTTACCTACTCTTGACATCCACGGAATTTGGCAGAGATGCCTCAGTGCCTTCGGGAACCGTGAGAAAGGTGCTGCATGGCTGTCGTCAGCTCGT
+
CCCCCGGGGGGGGGGGGGGGGGGGGGGGGGGGGGGGGGGGGGGGGGGGGGGGGGGGGGGGGGGGGGGGGGGG9FGGGGGGGGGGGGGGGGGGGGGGGEGGGFGFGGGGGGDGFGGGEEFGGGGGGGDGGGGGGGGGGGGGGGGGAFFGCDFFGGGGGEECFGGGGGGGGGCFGFFCFGCCEF:@CFCCEFFCCFGGGBFGEGGCEGGFGFGGGGGGGGGGGGFCF6CF+;C>EGGGGF60?C:CFGGGGGGGFGGE<C@CGGGGG85;*/?EC88EF6C+<C6C9C86**3A5C5*+39D/
@M01751:259:000000000-C669V:1:1101:25623:7366 1:N:0:AGAGTC
ACGTGGTAACGTCATCCCCACCTTCCTCGCGGCTTATCACCGGCAGTCTCCCTAGAGTGCCCAACTGAATGATGGCAACTAAGGACGTGGGTTGCGCTCGTTGCGGGACTTAACCCAACATCTCACGACACGAGCTGACGACAGCCATGCAGCACCTGTGTTCGCGTCCCCGAAGGGAACCCCGGATCTCTCCGGATGGCACGACATGTCAAGGGATGGTAAGGTTCTGCGCGTTGCTTCGAATTAAACCACATGCTCCACCGCTTGTGCGGGCCCCCGTCAATTCCTTTGCGTTTTAATT
+
CCCCCGGGGGGGGGGFGGGGGGGGGGFEGGGFFGGGGGGGGEGGGGGGDFGGGGGFFGCGGGGGGGGGGGGGGGGGCGGFGGGGGGGG:FCGGGGGGGGGGFFGGGGGGGGGFFFGGGGFFGDC,C>FFDGEFFGGGGGFGGGECFGFDGGCGCCGG8@:EFGGGGGGGGGGG@EDG7FF:C:C<<EFFFCEGCGGD58FGG*2C5EGGGGGGGDCFGGGGGFGFE?E+3?CCGEDEFGGGGFD><0+<CEGCF?FCFF+CE*:CE/C8<CC5C:>EC5/AC5+<C?EG++0*::5E7***
@M01751:259:000000000-C669V:1:1101:8496:7508 1:N:0:AGAGTC
ACGTGGTAACGTCATCCCCACCTTCCTCCGGTTTATCACCGGCAGTCTCCTTTGAGTTCCCGACCGAATCGCTGGCAACAAAGGATAAGGGTTGCGCTCGTTGCGGGACTTAACCCAACATTTCACAACACGAGCTGACGACAGCCATGCAGCACCTGTCTCACGGTTCCCGAAGGCACTAAGGCATCTCTGCCAAATTCCGTGGATGTCAAGAGTAGGTAAGGTTCTTCGCGTTGCATCGAATTAAACCACATGCTCCACCGCTTGTGCGGGCCCCCGTCAATTCATTTGAGTTTTAACC
+
CCCCCGGGGGGGGGGGGGGGGGGGGGGGGGGGGGGGGFGGGGGGGGGGGGGGGGGGGGGGGGGGGD8788CFGGGGGGGGGGGGGGGGGGGGGGGGGGGGGGGGGGGGGGGGGGGGGGGGGGGGGGGGGGGGGGGGGGGGGGGGGGGGGGGGFGGGGGGGGGCFGGGGGGGGGGGGGGGGGGGGCBEG@FGGGGGGGGGGFGGGGGGGGGGGCFGGGGGGGGGGECCFFCFGGGGDG6CG5CEFF:FGGGFGGGGGGGGGGGGD8C8FEGGGGGGEGGDGD=EGGGGFDCECCFGGGCGF7
@M01751:259:000000000-C669V:1:1101:12859:7528 1:N:0:AGAGTC
GCTGTGGAAACAGGATTAGATACCCTGGTAGTCCACGCCGTAAACGATGAATGCCAGCCGTTGGCCTGCTTGCAGGTCAGTGGCGCCGCTAACGCATTAAGCATTCCGCCTGGGGAGTACGGTCGCAAGATTAAAACTCAAATGAATTGACGGGGGCCTGCACAAGCGGTGGAGCATGTGGTTTAATTCGAAGCAACGCGCAGAACCTTACCAGCGTTTGACATGGCAGGACGACTTCCAGAGATGGATTTCAGTTCGGCTGGACCGGATACAGGTGCTGCATGGCTGTCGTCAGCTCGTG
+
CCCCCGGGGGGFFGGGGGGGGGGGGGGGGGGGGGGGEGGGGGGGGGGGGGGGGGGGGGGGGGGGGGGGGGGGGGGGGGGGGGGGGGGGGGGGGGGGGGGGGGGGGGAFGGGCFGGDGGGGGGGGGGGGGE@FGGGGGGGGGFGFFDCFGGGGGGGGDGDGGGGGGGGEG*>FGGFFGGGGGGGGFCCCEFFGBFFGGGGGGGGGGFECGFGGFFGGEGGGDCFGGGGFGGGGGGGGGFGFGGGGGGGGGGGGFCFGGGGGGGDGGG8ECEGCFGFF+0<FGCGGGGGGGCFGGGG<++195
@M01751:259:000000000-C669V:1:1101:14178:7531 1:N:0:AGAGTC
ACGTGGTAACGTCATCCCCACCTTCCTCCGGTTTGTCACCGGCAGTCTCCTTTGAGTTCCCGACCGAATCGCTGGCAACAAAGGATAAGGGTTGCGCTCGTTACGGGACTTAACCCAACATCTCACGACACGAGCTGACGACAGCCATGCAGCACCTGTGTCAGAGTTCCCGAAGGCACCAATCCATCTCTGGAAAGTTCTCTGCATGTCAAGGCCTGGTAAGGTTCTTCGCGTTGCTTCGAATTAAACCACATGCTCCACCGCTTGTGCGGGCCCCCGTCAATTCATTTGAGTTTTAATC
+
CCCCCGGGGG7CEEGGFGGGGGGGGGGGGGGGGGGGGGGGGGGGDFGGGGGGGGGGGCDEGGGGGGF@FGGGGGCFGGGGGGGGGGGGG?GGFGGD7F?FEGGGGEGFFFGG9FGFGFGCGGFGGGGGGGGGGG>CFGGGGGGCCGGGGGGFF>CCGGGGGGGGGGGGEGGGGEBGEFGFG:FFGFGGFGFFFGF9BFF9FGFGGGF<FDCFFGGCCG7?FCEFGGCGF+8B*CEGECF7EC>EGGGC?881;C6C796+CF5CCE5:@:EGGC*5::7C>C*<C9+CCG7@7FDEDC<F*
@M01751:259:000000000-C669V:1:1101:2943:7557 1:N:0:AGAGTC
GCTGTGGAAACAGGATTAGATACCCTGGTAGTCCACGCCGTAAACGATGGATACTAGTTGTTTGGCCGTAAGGTTGAGTGACTAAGCGAAAGTGATAAGTATCCCACCTGGGGAGTACGAACGCAAGTTTGAAACTCAAAGGAATTGACGGGGGCCCGCACAAACGGTGGAGCATGTGGTTTAATTCGATGATACGAGAGGAACCTTACCAGGGCTTAAATGTAGTTTGACCGATTTTGAAACAGAGCTTTCGCAAGACAGATTACAAGGTGATGCATGGTTGTCGTCAGCTCGTGCCGTG
+
@CCCCGCFEFFFCDC@EFGFGEG<EFFCFGA@FFGGGGG+@CEGEFGGGFGCF<FFGG,9C@C,,;<@66CC,EE,@EF9EFFGFEF@7CB@F,<FFGACEF,6CEFGGGFGG>FGGGCFFCFCF:FFGFFGCF,5,FE<FFG8?FGGC:@+3+@CGCF7F:,,8>FF7*6><FFF9;C>77FDAF9CGEFFGF@:*4=C7C,<72<<,<:C*1BF:7B,7CFACB9?+;++**1;E+0A@CGGGF:@+<9@88EGEC6+*2<7CAF0+2<++3<9:??8F+::E8C;=*3+02C*5:<C)
@M01751:259:000000000-C669V:1:1101:7610:7708 1:N:0:AGAGTC
ACGTGGTAACGTCATCCCCACCTTCCTCACAGTTTACACTGGCAGTCTTGCTAGAGTTCCCGACATTACTCACTGGCAACTAACAACAGGGGTTGCGCTCGTTATAGGACTTAACCTGACACCTCACGGCACGAGCTGACGACAACCATGCAGCACCTTGTAATCTGTCTTGCGAAAGCTCTGTTTCCAAAGCGGTCAAACTACATTTAAGCCCTGGTAAGGTTCCTCGCGTATCATCGAATTAAACCACATGCTCCACCGCTTGTGCGGGCCCCCGTCAATTCCTTTGAGTTTCAACCTT
+
CCCCCGGGGGEFGGGGGGGGGGGCEFGGGFGGGCECGGGGGGGGDGGCFGGGGGGGGGGECGEGGGGAEFD,FFGFG<ECFFGGGDF?@ECFG7@8@F@ECFGGGCDFFFGFFEGDGGGGGGF,4,9EGEGGGEGEGGGFEFGGGGEEFGGGGFGGGCF9DFGCG<<EFAECGG7@FEFFCFFACECGBCFFGG7F7*<;?>ECF?G,,@>F<:F,:FG?FGAFCFBF@EGG7FC:CCCFCCCFCF+?@C5@9EC+0CC65*::CFFGGG5:CE8C*:5/:CFFC<<9C:*+<<CFC+09D
@M01751:259:000000000-C669V:1:1101:4496:7758 1:N:0:AGAGTC
GCTGTGGAAACAGGATTAGATACCCTGGTAGTCCACGCCGTAAACGATGTCGACTTGGAGGTTGTTCCCTTGAGGAGTGGCTTCCGGAGCTAACGCGTTAAGTCGACCGCCTGGGGAGTACGGCCGCAAGGTTAAAACTCAAATGAATTGACGGGGGCCCGCACAAGCGGTGGAGCATGTGGTTTAATTCGATGCAACGCGAAGAACCTTACCTACTCTTGACATCCACGGAATTCGGCAGAGATGCCTTAGTGCCTTCGGGAACCGTGAGACAGGTGCTGCATGGCTGTCGTCAGCTCGT
+
CCCCCGGGGCFFGGEEDFGGGFFCFGGGGGGEFGGGGDFGGEDGGGGGGGGGGGGGCFGGGGGGGGGGGGGFGGFG@FGGGFEFFCC=ECGGGGGGGGGGGGGGCFGGGDGGGGGGGGGGGGGGEGG7EBFBFFF9DFFFFFDAFGGGGFGGFGD7:FG7C777F@EGGE@7C@FC7BF:FG+<FB9A:<F9ACF,?FE5CD8C8EFGGCGF6+++:<:9+AEECFFFGGC>8CCFFFC5C>5CFC9CC@<:<CC7CFFCGD8CF*:C8CGC+02*<?69AEF?<>F8;@FCFC5ECF45)
@M01751:259:000000000-C669V:1:1101:15552:7912 1:N:0:AGAGTC
GCTGTGGAAACCGGATTAGATACCCTGGTAGTCCACGCCGTAAACGATGGATACTAGTTGTTTGGCCGTAAGGTTGAGTGACTAAGCGAAAGTGATAAGTATCCCACCTGGGGAGTACGAACGCAAGTTTGAAACTCAAAGGAATTGACGGGGGCCCGCACAAGCGGTGGAGCATGTGGTTTAATTCGATGATACGCGAGGAACCTTACCAGGGCTTAAATGTAGTTTGACCGCTTTGGAAACAGAGCTTTCGCAAGACAGATTACAAGGTGCTGCATGGTTGTCGTCAGCTCGTGCCGTG
+
CCCCCGGGGGGGGEGGGGGGGGGGGGGGGGGGGCFGGGGGGGCGGGGEGGEFGGGGGGCFGGGGGGGGEFGGGFGGGGGGG<EGGGGGGGGGDGGGGGGGG9EFGFGGGGFGGDGGGGGGGGGGGGGGGGGFGFFGGGGGGGGFFDGFCFG=CCGBFGGGGCGFGGGGCEFGGGGG;FCCFGGGGGGGGGGGFGGEGGBFGGFEFEGGFFFGDEFGFFGCF9@GGGGCFGGFGGGGGGGFGGGGGGGGGGFGGGE8:>CGGCF<FEGGGGG6E9FGGGGGGGGGGGGFGGGCFCEGDGGGC
@M01751:259:000000000-C669V:1:1101:20350:8068 1:N:0:AGAGTC
GCTGTGGAAACAGGATTAGATACCCTGGTAGTCCACGCCGTAAACGATGAATGTTAGCCGTCGGGGTGTTTACACTTCGGTGGCGCAGCTAACGCATTAAACATTCCGCCTGGGGAGTACGGTCGCAAGATTAAAACTCAAAGGAATTGACGGGGGCCCGCACAAGCGGTGGAGCATGTGGTTTAATTCGAAGCAACGCGCAGAACCTTACCAGCCCTTGACATACCGGTCGCGGACACAGAGATGTGTCTTTCAGTTCGGCTGGACCGGATACAGGTGCTGCATGGTTGTTGTCAGCTCG
+
CCCCCGGGGGGGGGGGGGGGGGGGGGGGGGGGGGGGGGGGGGGGGGGGGCFFECFGGE<FFB@C@EFBFGGGCEEFFFGGGECFCFECEE<E,4>BBFFGG9EFG<F@=FFDFGGCEEFAFGGGGCFGE=FGFFGG9<DDFGCE@D3DDA<CFGGGCGDG@::BE::CF1*<<::FFGG9F=FGGGFG,*7<CBFGGGC1*:*8C6CAF?+:9C>>>CF*9@FF9CFG5E*/8?*2*:EGFDGFGG<9C9++<++:CFFEC58?EF6;EC8*CF<?*00++<++2AC++/;*::93:CFC*
@M01751:259:000000000-C669V:1:1101:4251:8106 1:N:0:AGAGTC
ACGTGGTAACGTCATCCCCACCTTCCTCCGGCTTATCACCGGCGGTTCCTTTAGAGTACCCAACCAAATGATGGTAACTAAAGGCGAGGGTTGCGCTCGTTGCGGGACTTAACCCAACATCTCACGACACGAGCTGACGACAGCCATGCAGCACCTGTGTTCCAGTCCCCGAAGGGAAGAAATCCATCTCTGGAAATCGTCCGGACATGTCAAACGCTGGTAAGGTTCTGCGCGTTGCTTCGAATTAAACCACATGCTCCACCGCTTGTGCAGGCCCCCGTCAATTCCTTTGAGTTTTAAC
+
CCCCCGGGGGGGGGGGGGGGGGGGGGGGGGGGGGGGGGGGGGGGGGGGGGGGGGGGGGGGGGGGGGGGGGGGGGGGGGGGDFGGGGGGGGGFGGGGGGGGGGGGGGGGGGGGGGGGGGGGGGGGGDGGGGGGEGGGGGGEGGGGGGGFFGGGGGGGGGFGGGGGGAFGGGGGGEGEGGGF<FFFGGGGGGFGGGF9BCFGGDGGDEGFEG@FGGGGGDG5CFFCC?CEGGGGDDEGGGGFECFGGGGGFGGGGGG?DC?FGGGGGGD@G6@?@@GE*CEEEGGG?EGCGGG9EFCFGFGFC
@M01751:259:000000000-C669V:1:1101:18434:8162 1:N:0:AGAGTC
GCTGTGGAAACCGGATTAGATACCCTGGTAGTCCACGCCGTAAACGATGTCGACTTGGAGGTTGTTCCCTTGCGGAGTGGCTTCCGGAGCTAACGCGTTAAGTCGACCGCCTGGGGAGTACGGCCGCAAGGTTAAAACTCAAATGAATTGACGGGGGCCCGCACAAGCGGTGGAGCATGTGGTTTAATTCGATGCAACGCGAAGAACCTTACCTACTCTTGACATCCAGAGAACTTAGCAGAGATGCTTTGGTGCCTTCGGGAACTCTGAGACAGGTGCTGCATGGCTGTCGTCAGCTCGT
+
CCCCCGGGGGGGGGGGGGGGGGGGGGGGGGGGGGGGGGGGGGGGGGGGGGGGGGGGGGGGGGGGGGGGGGGG,@FGGGGGGGGGGGGGGGGGAEGGGGGGGGGGGGGGGGGGGGGGGGGGFGGGDEGGGFGGGG<F<FGGGGGGGGGGGFGGGGGGGGFGGGGGGFCFGGGEDCFGCFFEGG7F7FFGGC@EC7EGGF*?5?EEGGG@FFFCEEGGFFGF7E8FGGFFF+8A8CFGGFDGG*8C?EDFFGFG@CF8FGGGGGGG5<@C+9@F6CE=FF6CC?FGGCFD5@C5*2:C+0*C)
@M01751:259:000000000-C669V:1:1101:22539:8211 1:N:0:AGAGTC
ACGTGGTAACGTCATCCCCACCTTCCTCCAGTTTATCACTGGCAGTCTCCTTTGAGTTCCCGACCGAATCGCTGGCAACAAAGGATAAGGGTTGCGCTCGTTGCGGGACTTAACCCAACATTTCACAACACGAGCTGACGACAGCCATGCAGCACCTGTCTCAGAGTTCCCGAAGGCACCAAAGCATCTCTGCTAAGTTCTCTGGATGTCAAGAGTAGGTAAGGTTCTTCGCGTTGCATCGAATTAAACCACATGCTCCACCGCTTGTGCGGGCCCCCGTCAATTCATTTGAGTTTTAACC
+
CCCCCGGGGGGGGGGGGGGGGGGGGGGGFGGGGGGGGGGGGGGGGGGGGGGGGGGGGGGGGGGGGG@88BFFGEGGGGGGGGGGFGGGCFFGGGGGGGGGGGGGGEDFGGGGGGGGGGGGGGGGGGGGGGGGGGGGGGGGGDGGGGGGGGGGGGGGCFGGGGGGGGGGGGGGGFGGGGGGGGGFGFGGFGGGGGGGGGGGGGGGGGGGECFGGGGGGGFGGGGGGGGGGGGEGGEEGFGG>FFGGGFGGGGCFGGGGGFGGGCCEEFG??EGGCEGGGD8CC:CGDCGEG7AFGGFGGCG7
@M01751:259:000000000-C669V:1:1101:18239:8226 1:N:0:AGAGTC
ACGTGGTAACGTCATCCCCACCTTCCTCGCGGCTTATCACCGGCAGTCTCCCTAGAGTGCCCAACTGAATGATGGCAACTAAGGACGTGGGTTGCGCTCGTTGCGGGACTTAACCCAACATCTCACGACACGAGCTGACGACAGCCATGCAGCACCTGTCTCAGCGTTCCCGAAGGCACCAAAGCATCTCTGCTAAGTTCGCTGGATGTCAAGAGTAGGTAAGGTTCTGCGCGTTGCTTCGAATTAAACCACATGCTCCACCGCTTGTGCGGGCCCCCGTCAATTCATTTGAGTTTTAACC
+
CCCCCGGGGGGGGGGGGGGGGGCGG@FGDEGGGGGGGGGGGGGGGGGGGGGG8D@FGGGGGGF@FGGGGGGGGGFGGGGGGGGGCFGGEGEGEFGGGDFEGG<FGGGGGCFFGCFFEGGGGGBFFFCEGGGGG7:FFGG@CGGGFGGGGGDCFCGFGGGG9AECFGCGGFGGGGDGGGGGG7FCGEGG<<<FGFFEGGFGGGGGGCCCF:CFGGFGGGGGGFFFEF7C7CEGCCGGCFG?EGGGG7CF0;EFGGFFC?CF>F8CCG88+AEEEGGGGEGCG5EGDFDGGC7<7?FFEC*70
@M01751:259:000000000-C669V:1:1101:8118:8251 1:N:0:AGAGTC
GCTGTGGAAACAGGATTAGATACCCTGGTAGTCCACGCCGTAAACGATGGATACTAGTTGTTTGGCCGTAAGGTTGAGTGACTAAGCGAAAGTGATAAGTATCCCACCTGGGGAGTACGAACGCAAGTTTGAAACTCAAAGGAATTGACGGGGGCCCGCACAAGCGGTGGAGCATGTGGTTTAATTCGATGATACGCGAGGAACCTTACCAGGGCTTAAATGTAGTTTGACCGCTTTGGAAACAGAGCTTTCGCAAGACAGATTACAAGGTGCTGCATGGTTGTCGTCAGCTCGTGCCGTG
+
CCCCCGGGGGGGGGGGGGGGGGGGGGGGGGGGGGGGGGGGGGGGGDEFGGGFGGGGGGGGGGGGGGGGGGGGGGGGGGGGGGGFGGGGE7+@EF,FFEEFFGGGGCGGGGGGGEGGGGGGFGGGGGGGGGGGGGGGGGGGGFG8FFFGGGGGGGGGGCB+CF8CGGDECGGGGGGFGGGGDFGFFGFGFGGGF@CFGGGGGG>FGGGCFGGGDGE>FG,>FGFGFGGGGFFG>EGCGG6:9<;CFCC?FCEGCGGCEFGFGGFFGGGGFGG?CC7CCFC6CG=EFCFGCEGFGCG5EGCD)
@M01751:259:000000000-C669V:1:1101:4216:8254 1:N:0:AGAGTC
GCTGTGGAAACAGGATTAGATACCCTGGTAGTCCACGCCGTAAACGATGTCGACTTGGAGGTTGTTCCCTTGAGGAGTGGCTTCCGGAGCTAACGCGTTAAGTCGACCGCCTGGGGAGTACGGCCGCAAGGTTAAAACTCAACTGAATTGACGGGGGCCCGCACAAGCGGTGGAGCATGTGGTTTAATTCGATGCAACGCGAAGAACCTTACCTACTCTTGACATCCACGGAATTCGGCAGAGATGCCTTAGTGCCTTCGGGAACCGTGAGACAGGTGCTGCATGGCTGTCGTCAGCGTGT
+
CCCCCGGG9FGGGGCFFCGGGGGAGFGGGD9FCFDFGGC@FEBEGFGGGGC,@@FBGCEFEGGGFGGGGGGFFEF,FFF,6,@FC@@,+@AEEC,@FF:B<FGFEGGGGGGGF7B7F+BEBFF+@CECC:BDFDGFDGEEFG<F8BFGC9DCF7><C:><:*CG7CC<FGGGGFGFG9<C<C<E7,:>9FCCF9C:@C@*?EEEC8E*CCFGGGGGFCGGCCC9?CE@EC>E*:FFF*/?EFGFD7CFFECC<<9:<CFF5*2:;8=C58*39***30<79<69CCGCG6C@*1C:+**91
@M01751:259:000000000-C669V:1:1101:3389:8255 1:N:0:AGAGTC
GCTGTGGAAACCGGATTAGATACCCTGGTAGTCCACGCCGTAAACGATGAATGTTAGCCGTCGGGGTGTTTACACTTCGGTGGCGCAGCTAACGCATTAAGTTGACCGCCTGGGGAGTATGGCCGCAAGGTTAAAACTCAAATGAATTGACGGGGGCCCGCACAAGCGGTGGAGCATGTGGTTTAATTCGAAGCAACGCGAAGAACCTTACCAGGCCTTGACATGCAGAGAACTTTCCAGAGATGGATTGGTGCCTTCGGGAACTCTGACACAGGTGCTGCATGGCTGTCGTCAGCTCGTT
+
CCCCCGGGFGGGGEGGGGGGGGGGGGGFGGGGGGGDFGGGGGGGGGGGGGGGGGGGDGGGGGGEFGGGDGGGGGGGGGG7FEFGGGGGGGGGGDEGGGFGGGGFFGFFFGFGGGCFGGGFGGGGDGDGGGGGGGGGGGGG8FDDG9FDFGGGGGDEFGC@GEFGGGGDE<FGFGGGGGFGGGGGGFGGFCFFGGGGGCE8>CE*AFGGDFGGGGGGGGG+@CCFECE7+;6E6CCECFFDGG>CEGGGG6FG5C?FFG>EDGG=CGGEGGGGF5:ACFA<<+7+;@C50+2;5:EGED35*
@M01751:259:000000000-C669V:1:1101:23991:8305 1:N:0:AGAGTC
ACGTGGTAACGTCATCCCCACCTTCCTCCGGTTTATCACCGGCAGTCTCCTTTGAGTTCCCGACCGAATCGCTGGCAACAAAGGATAAGGGTTGCGCTCGTTGCGGGACTTAACCCAACATTTCACAACACGAGCTGACGACAGCCATGCAGCACCTGTCTCACGGTTCCCGAAGGCACTGAGGCATCTCTGCCGAATTCCGTGGATGTCAAGAGTAGGTAAGGTTCTTCGCGTTGCATCGAATTAAACCACATGCTCCACCGCCTGTGCGGGCCCCCGTCAATTCATTTGAGTTTTAACC
+
CCCCCGGGGGGGGGGGGGGGGGGGGGGGGGGGGGGGGFGGGGGGGGG9EGGGGGGGGGGGGGGGGGF@CGFFG7FG@FFFGGGGGGGGGGGGGGGFCCFEFF8FEFBFGGGGGGGGGGGGGGGGGGGGGGGGGDGGGGGGGGGBGG7FAFFFFGGG:FGGGG;@FGGGGGGGCEGEFGC,6<?BFGGGGGGGGGGG@FF:FDGFEGGGGGGGFFGGGCFC@FG7,<CFC71CCEG5CFGGGFFGGFGFFCC518EG?CA8F>=**;;ECGEGD8CEC5E=EC=FCF7CFGF75<<FGDCG7
@M01751:259:000000000-C669V:1:1101:15288:8309 1:N:0:AGAGTC
ACGTGGTAACGTCATCCCCACCTTCCTCCGGTTTATCACCGGCAGTCTCCTTTGAGTCCCCACCATTATGTGCTGGCAACAAAGGATAAGGGTTGCGCTCGTTACGGGACTTAACCCAACATCTCACGACACGAGCTGACGACAGCCATGCAGCACCTGTGTCAGAGTTCCCGAAGGCACCAATCCATCTCTGGAAAGTTCTCAGCATGTCAAGGCCAGGTAAGGTTCTTCGCGTTGCTTCGAATTAAACCACATGCTCCACCGCTTGTGCGGGCCCCCGTCAATTCATTTGAGTTTTAAC
+
CCCCCGGFGGDGGGGFGGGGGGGGGGGGGGGGGEGGDGGGGDEGGGGGGGGGGGFFEEDEFFGGGGGGGGGEFFFFGGGGGGGGGGGGGGGDGG7FGGGGGGGGGGGGDGGGFGCFGGGGCF<,BEFGGEEGEFEGFGDGD>FGGFEGGGGCCFG<DFGGGC<F,>F=FCCGDCCFGFEG7@,>CEGFGC@CF>FC>:>FGGFGFGGGFF9<@<FFDFGG@F9FAFC@EG+*4<FFCEGFGDFGGGFC@+;E88ECGE?CFFGGGGDGGFGCCDGG=::87ECC?C@C?FFC7AFF?CF4:
@M01751:259:000000000-C669V:1:1101:5676:8320 1:N:0:AGAGTC
GCTGTGGAAACAGGATTAGATACCCTGGTAGTCCACGCCGTAAACGATGATAACTAGCTGTCCGGGCACTTGGTGCTTGGGTGGCGCAGCTAACGCATTAAGTTATCCGCCTGGGGAGTACGGCCGCAAGGTTAAAACTCAAATGAATTGACGGGGGCCTGCACAAGCGGTGGAGCATGTGGTTTAATTCGAAGCAACGCGCAGAACCTTACCAGCGTTTGACATGGCAGGACGACTTCCAGAGATGGATTTCTTCCCTTCGGGGACCTGCACACAGGTGCTGCATGGCTGTCGTCAGCTC
+
CCCCCGGGGGGGGGGGGGGGGGFGGGGGGGGEGFFGGGGGGGGGGGGGGGCGGGGGGGGGGGFEGGGGGGGGGGGGGGGGGGGGGDCCFGGGFGFG:FGEGGGGGGGGGGGGGGGGGD:FFGGGGGGGGGGFGGGGGGGGGGGGGGFGGGDGGEGGGG>@FGGFFGGFGEGGGGGGGGGGGFFGGFCGGGGGGGGGFE@7<1<BFCGGGGGGGFGGGGDGGGGGGGCFFGGG5E5CCGGDFC+:;@FGF?96C7CG?CFFGGDCCCE*CFCGGGGDGGGCG?CFFGGFFGGGFFGF5=CD<
@M01751:259:000000000-C669V:1:1101:4453:8349 1:N:0:AGAGTC
GCTGTGGAAACAGGATTAGATACCCTGGTAGTCCACGCCGTAAACGATGTCGACTTGGAGGTTGTTCCCTTGAGGAGTGGCTTCCGGAGCTAACGCGTTAAGTCGACCGCCTGGGGAGTACGGCCGCAAGGTTAAAACTCAAATGAATTGACGGGGGCCCGCACAAGCGGTGGAGCATGTGGTTTAATTCGATGCAACGCGAAGAACCTTACCTACTCTTGACATCCACGGAATTCGGCAGAGATGCCTTAGTGCCTTCGGGAACCGTGAGACAGGTGCTGCATGGCTGTCGTCAGCTCGT
+
CCCCCGGGGGGGGGGFGGGGGGGGGGGGGGGGGGGGGGGGGGGGGGGGGGGGGGGGGGGGGGGGGGGGGGGGGGGGGGGGGGGGGGGGGGGGGGEGGGGGGGGGGGGGGGGGGGGGGGGGGGGGGGGGDGGGGG,FGGGGGGGGGGGGGGGGGGGGGG>EGGGGEGGGGGGGGFFCEFFGAG@CGGGGGGGGGGGGGGGGGGGGCFGGFGGGCCFFGGGGFGC?FFCFGGGGD*<<8C>5CCCG7+<CGGCFF7?FGGF8EEDCGGGG;C8<<;CC9EGF?CCEFCFG**+8:*:5<2>D)
@M01751:259:000000000-C669V:1:1101:14981:8362 1:N:0:AGAGTC
GCTGTGGAAACAGGATTAGATACCCTGGTAGTCAACGCGGTAAACGATGTCGACTTGGAGGCGGTCCCCCTGAGGAGTGGCTTCCGGAGTTAACGCGTTAAGTTGACCGCTTGGGGAGAACGGCCCAAGGGTTAAAACACAAATGAATGGACGGGGGCCGGCACAAGGGGTGGGGCATGTGGTTTAATTCGAGGCAACCCGAAGAACCTTACCTGGCATTGACATCAATGTAACTTACAGGAGATCCTTTGGGTCCTTCGGGACTCCTAGGACGGGTGCGGGTTGGTTGTCGTCAGCCCGT
+
CCCCCGGGGGGGFGGGGGGGGGGGGGGF,C6CCE@@@F+++@C<,B+,,C,C,+BBF<EE::++@+@FD++,,:C8::E=,EEDCFC?:,,<,,+8+@:?4,5,<<E54@+4?FGD+4+,5C77+++:,3+B,BDFC9,,3@,,,8@F<,F,@BF@C77***1:<8**=@*=**1;8**2+02A88790+*+*2*;;***//28*<C8;0+<+3<*;*3+0++++<+++++3<+<+0+++0*22*+03<CC6**;*A+0;>CG***+++0*+0*/*25******/****/+*/***+**))
@M01751:259:000000000-C669V:1:1101:18934:8560 1:N:0:AGAGTC
ACGTGGTAACGTCATCCCCACCTTCCTCCGGTTTATCACCGGCAGTCTCCTTTGAGTTCCCGACCGAATCGCTGGCAACAAAGGATAAGGGTTGCGCTCGTTGCGGGACTTAACCCAACATTTCACAACACGAGCTGACGACAGCCATGCAGCACCTGTCTCACGGTTCCCGAAGGCACTAAGGCATCTCTGCCGAATTCCGTGGATGTCAAGAGTAGGTAAGGTTCTTCGCGTTGCATCGAATTAAACCACATGCTCCACCGCTTGTGCGGGCCCCCGTCAATTCATTTGAGTTTTAACC
+
CCCCCGGGGGGGGGGGGGGGGGGGGGGGGGGGGGGGGGGGGGGGGGGGGGGGGGGGGGGGGGGGGG@88BEGGGGGGGGGGGGGGGGGGGGGGGGGGGGGGGGGGGGDGGGGGGGFGGGGGGGGGGGGGGGGGGGGGGGGGGGGGGGGGGGGGGGGGGGGGGFGGGGGGGGGGGGGGGGGGGGGGGGGGGGGGGGGGGGGGGGGGGGGGGGGGGGGGGGGGGGGFGFGGGGGGGGGGGGGGGFGGGFGGGGGGGGG?C6<FFGGDGGG6CGEGGGGEGEGGGGGGGGGGG7FGGCFGGGFC
@M01751:259:000000000-C669V:1:1101:16881:8573 1:N:0:AGAGTC
ACGTGGTAACGTCATCCCCACCTTCCTCCGGTTTGTCACCGGCGGTCTCCTTAGAGTTCCCACCATTACGTGCTGGCAACTAAGGACAAGGGTTGCGCTCGTTGCGGGACTTAACCCAACATCTCACGACACGAGCTGACGACAGCCATGCAGCACCTGTGTTCGAGTTCCCGAAGGCACCAATCCATCTCTGGAAAGTTCTCGACATGTCAAGACCAGGTAAGGTTCTTCGCGTTGCATCGAATTAAACCACATACTCCACCGCTTGTGTGGGCCCCCGTCAATTCCTTTGAGTTTCAGT
+
CCCCCGGGGGGGGGGGGGGGGGGGGGGGGGGGGGGGGGGGGGGGGGGGGGGGGGGGGGGGGGGGGGGGGGGFGGGFGFFGGGGGGGGGGGGGGGGGGGEGGGGGGGGGGGGGGGGGGGGGGGGGFGGGGGGGGGGGGGGGGGGGGFGGG@FFFGGGGFFGGGGGGG8<FGGGEEGGGGFGGGCFFGGGF9FFGFGGGFGFFFGF:FEGGGGG9:::FGGGCFFFFCFGGGGGGGGC8>@GGGGGGGGGGGGGGGGGG9@GFGGGE=CFG68CGGGGGGGGE=*:CFFFGGG7EE?FEFFDC
@M01751:259:000000000-C669V:1:1101:15231:8668 1:N:0:AGAGTC
ACGTGGTAACGTCATCCCCACCTTCCTCCGGTTTATCACCGGCAGTCTCCATTGAGTTCCCGACCGAATCGCTGGCAACAAAGGATAAGGGTTGCGCTCGTTGCGGGACTTAACCCAACATTTCACAACACGAGCTGACGACAGCCATGCAGCACCTGTCTCACGGTTCCCGAAGGCACTGAGGCATCTCTGCCAGATTCCGTGGATGTCAAGAGTAGGTAAGGTTCTTCGCGTTGCATCGAATTAAACCACATGCTCCACCGCTTGTGCGGGCCCCCGTCAATTCATTTGAGTTTTAACC
+
CCCCCGGGGGGGGGGGGGGGGGGGGGGGGGGGGGGGGGGGGGGGGGFGGGGGGGGGGGGGGGGGGGC@CFEGGGGGGGGGGGGGGGGGGGGGG7FGGGGGGGFGGGDGGGGGGGGGGGGGGGGGGGGGGGGGGGGGGGGGGGGGGGGGGGGGDCFFGGGGFGGGGGGGGGGGGGGGGGGGGGFFGGGGFGFGGGGFGGFGGGGGGG9,CFFGGFGGGGFGGGGGFFGGGGFGGGEEGGGGGGGGGEGGGGGGGGGFEGCGFDGGGGFGCFEG5EE7CEEEGACFGGFGGF77*3<FFGGG:
@M01751:259:000000000-C669V:1:1101:16236:8730 1:N:0:AGAGTC
GCTGTGGAAACCGGATTAGATACCCTGGTAGTCCACGCCGTAAACGATGTCGACTTGGAGGCTGTTCCCCTGAGGAGTGGCTTCCGGAGCTAACGCGTTAAGTCGACCGCCTGGGGAGTACGGCCGCAAGGTTAAAACTCAAATGAATTGACGAGGGCCCGCACAAGCGGTGGAGCATGTGGTTTAATTCGATGCAACGCGAAGAACCTTACCTGGCCTTGACATCCAGAGAACTTAGCAGAGATGCTTTGGTGCCTTCGGGAACTCTGAGACAGGTGCTGCATGGCTTTCGTCAGCTCGT
+
CCCCCGGGGGGGGGGGGGGGGGGGGGGGGGGGGGGGGGGGGGGGGGGGGGGGGGGGGGGGGGGGGGGGGGGG<FGGGGCGGGGGGGGGGGGGGGGGGGGGGGGGECGGGGGFGGGGGGGGGGGGGGGGDEEFGCFGGGGGGGGGGGGGGGGGGDGGGGGGGGGGGGFGGGECEFFGGGGGGGGGGGCGGFGGFDG?FGGGGGGGGGGGGGGGCFGGGGGGCCFGGEFCFGGFGCFGCGFGGGFG7:C<@9+<F8EFGGGGGGEGGGGGGGGFGDGGGGFCGGGGGGGC*+38:C:E?FFD9
@M01751:259:000000000-C669V:1:1101:16485:8772 1:N:0:AGAGTC
ACGTGGTAACGTCATCCCCACCTTCCTCACAGTTTACACTGGCAGTCTTGCTAGAGTTCCCGACATTACTCGCTGGCAACTAACAACAGGGGTTGCGCTCGTTATAGGACTTAACCTGACACCTCACGGCACGAGCTGACGACAACCATGCAGCACCTTGTAATCTGTCTTGCGAAAGCTCTGTTTCCAAAGCGGTCAAACTACATTTAAGCCCTGGTAAGGTTCCTCGCGTATCATCGAATTAAACCACATGCTCCACCGCTTGTGCGGGCCCCCGTCAATTCCTTTGAGTTTCAAACTT
+
CCCCCGGGGGGGGGGGGGGGGGGGGGGGGGGGGGGGGGGGGGGGGGGGGGGGGGGGGGGGGGGGGGGGGGGGGGGGGGGGGGGGGGGGGGGGGGGGGGGGGGGGGGGGGGGGGGGGGGGGGGGFFFGGGGGDGEGGGGGGGGGGGGGGGGGGGGFGGGGGGGGGGGGGGGGGGGGGGGG9FEFGGGGGGGGGGGGGGGGGGGGGGGGGGGGGGGGGGGGFGGGGGGGGGGGGCBFGGGGGCEFGGFGFGGGGGGGGGGGGGGGGG8+<C=EGGGGG=CECECCCFFGGCFGGGGGGC9>CF
@M01751:259:000000000-C669V:1:1101:18203:8773 1:N:0:AGAGTC
ACGTGGTAACGTCATCCCCACCTTCCTCCGGCTTATCACCGGCGGTTCCTTTAGAGTACCCAACTGAATGATGGTAACTAAAGGCGAGGGTTGCGCTCGTTGCGGGACTTAACCCAACATCTCACGACACGAGCTGACGACAGCCATGCAGCACCTGTGTGTAGGTCCCCAAAGGGAAGAAATCCATCTCTGAAAATCGTCCTACCATGTCAAACGCTGGTAAGGTTCTGCGCGTTGCTTCGAATTAAACCACATGCTCCACCGCTTGTGCAGGCCCCCGTCAATTCATTTGAGTTTTAAC
+
CCCCCGGGGGGGGGGGGGGGGGGGGGGGGGGGGGGGGGGGGGGGGGGGGGGGGGGGGGGCCFGGGGGGGGDGGGGGGGGGGGGGGGGGGGGGGGGGGGGGGGGGGGGGGGGGGGGEGGGGG9FGGGEGGGGGGGGGGGDDGGGGGGGGGGGGGGGGGGGGGGGGGGGGGGGGGGGGGGDFGGGGGGGGGGGGGGF?ACC:FFEFFGGGGGGGGGGGGGGDGGGFFFGCGGGGC>EGGGGFGG>FFGGGGGGGGGGGGGG68CGGGGG8FGGGGGG5EEEG=*:CF+++<EFGCCEAGGGC*
@M01751:259:000000000-C669V:1:1101:26086:8797 1:N:0:AGAGTC
ACGTGGTAACGTCATCCCCACCTTCCTCCGGTTTGTCACCGGCAGTCTCCTTAGAGTGCCCACCATAACGTGCTGGTAACTAAGGACAAGGGTTGCGCTCGTTACGGGACTTAACCCAACATCTCACGACACGAGCTGACGACAGCCATGCAGCACCTGTGTCAGAGTTCCCGAAGGCACCAATCCATCTCTGGAAAGTTCTCTGCATGTCAAGGCCTGGTAAGGTTCTTCGCGTTGCTTCGAATTAAACCACATGCTCCACCGCTTGTGCGGGCCCCCGTCAATTCCTTTGCGTTTCAGT
+
CCCCCEGGGGGGGGGGGGGGGGGFGGFGGGGGGGGGGGGGEGGGGGGGGGGGGGGGGGGGGGGGGGGGGGGGGGGGFGGFGGGGFGGGFFGGGGGGGGGDGGGFGEGGGGCFFGGGFGGGGGGGGGGGGGGGGGGGGGGGGGGGGGGGGGGGDGGGDGGGCFFGG9CGGGGGGGGG>,DCGGGGGGFGFFFGGGFC:FGGGGGGFGGGGGGGFFFGCFCBF9BECCFGFF@FF@GEGG?@FDG8CCGGGGGGA8CFF?FGGG=*:8:CGGGGDGEC:E>CEE57@FGD9+AC+7:CEGGGC
@M01751:259:000000000-C669V:1:1101:27685:8811 1:N:0:AGAGTC
ACGTGGTAACGTCATCCCCACCTTCCTCCGGTTTATCACCGGCAGTCTCCTTAGAGTGCCCAACTAAATGATGGCAACTAAGGACGAGGGTTGCGCTCGTTGCGGGACTTAACCCAACATCTCACGACACGAGCTGACGACAACCATGCACCACCTGTCACTCTGTCCCCGAAGGGAAAGCCCTATCTCTAGGGTTGTCAGAGGATGTCAAGACCTGGTAAGGTTCTTCGCGTTGCTTCGAATTAAACCACATGCTCCACCGCTTGTGCGGGCCCCCGTCAATTCCTTTGAGTTTCACCCT
+
CCCCCGGGGG7FGEGEFGGGGGGGGGGGGGGGGGGGFGGGGGGGGAEEFGGGGGGGGGGGGFFDGGGFGGGGGGGGGGGGGGGGGGGGGGGGGGG7CFEGGF?FCGGGGGGGGGGEFGGGGGCGGGGG7CGGGGGGGGGGGGGGGDFFGGCGCGGGGGGGFCCGFCFGGE7FFGGGFGCCFGGD7<F;FF,?,FF:FEEGC9FCFF7>,7<F9CCFFFGGFCGCCC99B**/?C8;<CCG5:EFFGCF8885<9E+<2+;>CCEGFC+<8E8=:EE5C:**:ECF?CFG?9CFG7+2<7C<
@M01751:259:000000000-C669V:1:1101:25594:8844 1:N:0:AGAGTC
ACGTGGTAACGTCATCCCCACCTTCCTCCGAGTTGACCCCGGCAGTATCCCATGAGTTCCCACCATTACGTGCTGGCAACATAGAACGAGGGTTGCGCTCGTTGCGGGACTTAACCCAACATCTCACGACACGAGCTGACGACAACCATGCACCACCTGTTTACGAGTGTCCAAAGAGTTGACCATTTCTGGCCCGTTCTCGTATATGTCAAGCCTTGGTAAGGTTCTTCGCGTTGCATCGAATTAATCCGCATGCTCCGCCGCTTGTGCGGGTCCCCGTCAATTCCTTTGAGTTTTAGCC
+
CCCCCGGGGGGFGGGGGGGGGGGGGFGGGGGGGGFGGGFGGGGGGGGGGGGGGGGGGGGGGGGEEEGDGGGGGGGGGGGGGGGFGGGGGGGGGGGGGGEGGGGGEEGGGGGGGGGGGGGGGGGCFCFDEGFGGGEFFEAFGGGGGGGGGGGGGGGGDFGFGGGGEGGGGGGGGGGGGGD9FFG>DFGGGGC:EF:C<AFFGGGCFGGGGGGGGGC@C:FGG?CCF9BFGC@8<EECCFGDGC888?GGGGGEGEEFGF@5:CEC*AEG+9:EDEEGCCE5CCEDFFGGFF@+AFFGFFGF*
@M01751:259:000000000-C669V:1:1101:27858:8909 1:N:0:AGAGTC
GCTGTGGAAACAGGATTAGATACCCTGGTAGTCCACGCCGTAAACGATGTCGACTTGGAGGTTGTTCCCTTGAGGAGTGGCTTCCGGAGCTAACGCGTTAAGTCGACCGCCTGGGGAGTACGGCCGCAAGGTTAAAACTCAAATGAATTGACGGGGGCCCGCACAAGCGGTGGAGCATGTGGTTTAATTCGATGCAACGCGAAGAACCTTACCTACTCTTGACATCCAGCGAACTTAGCAGAGATGCTTTGGTGCCTTCGGGAACGCTGAGCCAGGTGCTGCATGGCTGTCGTCAGCTCGT
+
CCCCCGGGGGGGGFGGFGGGGGGGGGGFGGGGGGGFGDGGGGGGGGGGGGGFCEGGGGGGGGGGGGGGGCFDFGCCEGGGGGGFFEGG@FEGGGGGGGGGGGGGGGGGEGGGGCGEECCD?FGGGFGGEGFEGGGC<D8CFGGGGFGGF9FGGGCGGGCFEG*CFFC:CFGEC@FGG,<BFFFGGGGG9BC::FCFCFGGGDDE8EF:CGFGGF@@CEGFGCFCF?CFGGGGEEFG??CCEC>CFD?0AFF6A*@697<8EGGDF****/*+2<CGE+<9?FGFGGCECACFFF:A+<*91
@M01751:259:000000000-C669V:1:1101:17252:8965 1:N:0:AGAGTC
ACGTGGTAACGTCATCCCCACCTTCCTCCGGTTTATCACCGGCAGTCTCCTTTGAGTTCCCGACCGAATCGCTGGCAACAAAGGATAAGGGTTGCGCTCGTTGCGGGACTTAACCCAACATTTCACAACACGAGCTGACGACAGCCATGCAGCACCTGTCTCAGCGTTCCCGAAGGCACCAAAGCATCTCTGCTAAGTTCGCTGGATGTCAAGAGTAGGTAAGGTTCTTCGCGTTGCATCGAATTAAACCACATGCTCCACCGCTTGTTCGGGCCCCCGTCAATTCATTTGAGTTTTAACC
+
CCCCCGGGGGGGGGGGGGGGGGGGGGGGGGGGGGGGGGGGGGGGGGGGGGGGGGGGGGGGGGGGGGF@CFFGGGGEGGGGGGGFGGGGGG8FGGGGGGGGGGGGGGD=FGGGFGGGGGGGGGGGGGGGGGGGGCGGGGGGGGGGGGGGGGFFGGGGGGGGGGGGGGGGGGGGGGGEFGGGGGCFGGGGCFFGGGGGGGFGEGGDDGGGGGGGE?FGFFGGGGGGGGGGFGGGGGGGGGGGGGGGGGFGGGGCFGFC+<<EFGGGGGFG+<EEDGCCEGE=E=EFF9<EGF79=EGGGGGG>
@M01751:259:000000000-C669V:1:1101:17612:8988 1:N:0:AGAGTC
ACGTGGTAACGTCATCCCCACCTTCCTCCGGTTTATCACCGGCAGTCTCCTTTGAGTTCCCGACCGAATCGCTGGCAACAAAGGATAAGGGTTGCGCTCGTTGCGGGACTTAACCCAACATTTCACAACACGAGCTGACGCCAGCCATGCAGCACCTGTCTCACGGTTCCCGAAGGCACTAAGGCATCTCTGCTAAGTTCTCTGGATGTCAAGAGTAGGTAAGGTTCTTCGCGTTGCATCGAATTAAACCAAATGCTCCTCCGCTTGTGCGGGCCCCCGTCAATTCATTTGAGTTTTAACC
+
CCCCCEGGGGGGG@<FFGFGEEGAFGCFEC@@FEGGGFGGGGGGGGG9@CE<EFFFDFFGGEEGEE8888CFD7F7=FFFGEEFEAEG<<<FFGFGGCDGGGCEGG:+@E,CFEF<:FB+A?F9<AEFG3>EFFC+BF8=+5:FFC,>FCFAFCFFC@FGGFCCGG**13?>>:CEGGGF,<C7?B,><CAFCFC;BC9FFGGFGFGGC9:F<9BFFFA2<:FG2CEFDGGGGGGE897CEF6<CFGGGCG*;C7A<<C8E2:5*;EF6CGG*C:5?///175?7<+<@F7+A?CC?G9**
@M01751:259:000000000-C669V:1:1101:13897:9002 1:N:0:AGAGTC
GCTGTGGAAACAGGATTAGATACCCTGGTAGTCCACGCCCTAAACGATGATAACTCGATGTTAGCGATATACAGTTAGCGTCTTAGCGAAAGCGTTAAGTTATCCACCTGGGGAGTACGCCCGCAAGGGTGAAACTCAAAGGAATTGACGGGGGCCCGCACAAGCGGAGGAGCATGTGGTTTAATTCGATGATACGCGAGGAACCTTACCCGGGCTTGAAAGTTACTGAATAAGCCAGAGATGGCTTAGTCCTTCGGGACAGGAAACTAGGTGCTGCATGGCTGTCGTCAGCTCGTGCCGT
+
CCCCCGGGGGGGGGGGGGGGGGGGGGGGGGGGGGGGGGGGGGGGGGGGGGGGGGGGGGGGGGGGGGGGGGGGFGGGGGGGGGGGGGGGGEGGGGFGGGGGGGGGGGGGGGGGGGGGGGGGGGGGGGGGGGGGGGGGGGGGGGGGGGGGGGGDGGGGGGGGGGGGGGGCEGFGGGGGGGGGFGGGFGFGFGGGGGGGGDGEFEFGGGFGGGGGGGDGGGGGE79@FGGGGFGGGFGGGC@FGFGGFGGGGGGGGGGGDGGGFGGGFFGGGGFF6FGGGFGGGFFGF+;;C8CGGFGGGGGD*
@M01751:259:000000000-C669V:1:1101:14624:9009 1:N:0:AGAGTC
GCTGTGGAAACAGGATTAGATACCCTGGTAGTCCACGCCGTAAACGATGGATACTAGTTGTTTGGCCGTAAGGTTGAGTGACTAAGCGAAAGTGATAAGTATCCCACCTGGGGAGTACGAACGCAAGTTTGAAACTCAAAGGAATTGACGGGGGCCCGCACAAGCGGTGGAGCATGTGGTTTAATTCGATGATACGCGAGGAACCTTACCAGGGCTTAAATGTAGTTTGACCGCTTTGGAAACAGAGCTTTCGCAAGACAGATTACAAGGTTCTGCATGGTTGTCGTCAGCTCGTGCCGTG
+
CCCCCGGGGGGGGGGGGGGGGGGGGGGGGGGGGGGGGGGGGGGGGGGGGGGGGGGGGGGGGGGGGGGGGGGGGGGGGGGGGGGGGGGGGCGGGGGGGGGGFGFGGGGGGGGGGCGGG9FGGGGGGGGGGGFFFGGGGGGGGGGGGGGGFEGGEGGGGGGGGGFBFGGGGGGG7:FGGGG>FF7FFGGGGGGGGGFGGGEGGGFFGFGFFGGGGGGGGG<EFGGG9FFGGGGGGGGGGGGG7@EGCFGFGGGGCGGGG>6+8:CFC++:+*++32+C:?9C?FGGFGGGGGG+AEEGGGGD)
@M01751:259:000000000-C669V:1:1101:12330:9101 1:N:0:AGAGTC
GCTGTGGAAACAGGATTAGATACCCTGGTAGTCCACGCCGTAAACGATGTCGACTTGGAGGTTGTTCCCTTGAGGAGTGGCTTCCGGAGCTAACGCGTTAAGTCGACCGCCTGGGGAGTACGGCCGCAAGGTTAAAACTCAAATGAATTGACGGGGGCCCGCACAAGCGGTGGAGCATGTGGTTTAATTCGATGCAACGCGAAGAACCTTACCTACTCTTGACATCCACGGAATCTGGCAGATATGCCTCAGTGCCTTCGGGAACCGTGAGACAGGTGCGGCATGGGTGTCGTCAGCTCGG
+
CCCCCGGGGGGGFGGGGGGGGGGGGGGGGGGGGFFFGGGGGGGFFGGGGGGGGGGGGGGFGGGGGGGGGGGGFGGGEGGGGGGGGGGGG>FGGGGGGGGGF9FGGGGGGGGGGGGGGGGFGGGGGGGGGEFGGGGGGFGGGGGGDFGGF@FFGGGGG@CFEGGGGGGGGDFGDFGGGFGGFG:CG@FGGGGGGFDBCFGE>EGGGFGGGGGGFGGGFGFG@EGGGGGGGGGGDC<CFFG68*+3ACFEEFCCCF+AF9<EG**?F8*/***++2**2+32:EC5@6*28>CE7/*2++*1)
@M01751:259:000000000-C669V:1:1101:7470:9174 1:N:0:AGAGTC
ACGTGGTAACGTCATCCCCACCTTCCTCCGGTTTATCACCGGCAGTCTCCTTTGAGTTCCCGACCGAATCGCTGGCAACAAAGGATAAGGGTTGCGCTCGTTGCGGGACTTAACCCAACATTTCACAACACGAGCTGACGACAGCCATGCAGCACCTGTCTCACGGTTCCCGAAGGCACTAAGGCATCTCTGCCGAATTCCGTGGATGTCAAGAGTAGGTAAGGTTCTTCGCGTTGCATCGAATTAAACCACATGCTCCACCGCTTGTGCGGGCCCCCGTCAATTCATTTGAGTTTTAACC
+
CCCCCGGFGGGGGGGGGFDGGGG?FGGGGGGGCEFFCFFGGGGGGGC<EFGGGGGGGGGGGGGGGGC8BFFGGGDGGGGGGGFGGGGGGGGGGGGGE@:CFFGGGGDGGGGGGGGGGGCEGGGFGGGGGGGGGGGGGGF+CFGGFGGGGGGF8FGFFGGGGFA9<7FEF<D@GE@FGDFGGGGGGGGGGGGGGGE:FFBFFCFC7BFGGGG:<FGEGG?FGCDFGGCF9ECCC??CC?F9E8CEGFFGFFFCG8AFDEGCFCCE8;*C+<C5:E:EC5785EGGCF+<3+<@5<<<ACCDF
@M01751:259:000000000-C669V:1:1101:27570:9358 1:N:0:AGAGTC
GCTGTGGAAACAGGATTAGATACCCTGGTAGTCCACGCCCTAAACGATGCGAACTGGATGTTGGGTGCAATTTGGCACGCAGTATCGAAGCTAACGCGTTAAGTTCGCCGCCTGGGGAGTACGGTCGCAAGACTGAAACTCAAAGGAATTGACGGGGGCCCGCACAAGCGGTGGAGTATGTGGTTTAATTCGATGCAACGCGAAGAACCTTACCTGGCCTTGACATGTCGAGAACTTTCCAGAGATGGATCGGTGCCTTCGGGAACTCGAACACAGATCCTGCATGGCTTTCGTCAGCTCG
+
@CCCCGGGGGGGG8CEFGFGGGGGG?@CFF,FGGCGEGGGCGCGFBFGGGG7FGGGGFA8FGGGCFFGGGGGGFGFGGFEGGGGAFEGC6=CFGG7FEFECFDFGF7CE>CF++4B@+6+BF@7FGDGGGFFDF,<BF9FGGCFFGFGGFBFDFDC7:@FGDECGCFCC:F*<FCF,5?,7?CCCE<CCFCF,CFGGG7*<C*:8CFCGGFF8+0:***<+++3@C+<+*;:FEDG?FG+<0<8@+++20+2*;*52<CFG>5*?FCF**:CE6*/+++++3<0+9*/;*3+*::**<:65
@M01751:259:000000000-C669V:1:1101:18765:9540 1:N:0:AGAGTC
ACGTGGTAACGTCATCCCCACCTTCCTCCAGTTTATCACTGGCAGTCTCCTTTGAGTTCCCGACCGAATCGCTGGCAACAAAGGATAAGGGTTGCGCTCGTTGCGGGACTTAACCCAACATTTCACAACACGAGCTGACGACAGCCATGCAGCACCTGTCTCAGAGTTCCCGAAGGCACCAAAGCATCTCTGCTAAGTTCTCTGGATGTCAAGAGTAGGTAAGGTTCTTCGCGTTGCATCGAATTAAACCACATGCTCCACCGCTTGTGCGGGCCCCCGTCAATTCATTTGAGTTTTAACC
+
CCCCCGGGGGGGGGGGGGGGGGGGGGGGGGGGGGGGGGGGGGGGGGGGGGGGGGGGGGGGGGGGGGFF@FFGGEEGGGGGGGGGGGGGGFGFGGGGGGGGGGGGGDGGGGGGGGGGGGGGGGGGGGGGGGGGCFGGFGGGGGGGGGGGGGGGGGGGGGGGGGGFDCFGGGGGDEFDG,FFGGGGGGGC;CFGGCCGGGGGGGGCFFGGGGGGGGGGGGGGGGGGGGGGG?FD@BFFGGFF8FGGGGGDCGCCGGGGGDFGE>55CEFF6EGGGGE5EEGGGGGGGGGGG?9A5AEFGGGGG
@M01751:259:000000000-C669V:1:1101:4306:9563 1:N:0:AGAGTC
ACGTGGTAACGTCATCCCCACCTTCCTCCGGTTTATCACCGGCAGTCTCCTTTGAGTTCCCGACCGAATCGCTGGCAACAAAGGATAAGGGTTGCGCTCGTTGCGGGACTTAACCCAACATTTCACAACACGAGCTGACGACAGCCATGCAGCACCTGTCTCACGGTTCCCGAAGGCACTAAGGCATCTCTGCCAGATTCCGTGGATGTCAAGAGTAGGTAAGGTTCTTCGCGTTGCATCGAATTAAACCACATGCTCCACCGCTTGTGCGGGCCCCCGTCAATTCATTTGAGTTTTAACC
+
CCCCCGGGGGGGGGGGGGGGGGGGGGGGGGGGGGGGGGGGGGGGGGGGGGGGGFGGGGGGGGGGGG@88BCFFEGGGGGGGGGGGGGGFCFGGGGGGGGGGGFEGGGGGGEGGGGGGGGGGGGGGGGGEGEGEGGGGGGDGGCEFGGFFGGGGGGGGGGGGGGGGGGGGGGGG:CCCGGGGGGGGGGGFGGGGGGGGGGGGGGEGGGGGDFGCGGGGFGGG9CGGFGGFEFGGGGGGGGGGFGGFGFDFGGGGGFFCGGGGGECE588+<C8ECEEGGG5:*:C@FFG9FCFGC:EFEGG7
@M01751:259:000000000-C669V:1:1101:13826:9643 1:N:0:AGAGTC
ACGTGGTAACGTCATCCCCACCTTCCTCCAGCTTATCACTGGCAGTCCCTTTAGAGTGCCCAACCAAATGATGGCAACTAAAGGCGAGGGTTGCGCTCGTTGCGGGACTTAACCCAACATCTCACGACACGAGCTGACGACAGCCATGCAGCACCTGTGTTCCAGTCCCCGAAGGGAAGAGATCCATCTCTGGAAATCGTCCGGACATGTCAAACGCTGGTAAGGTTCTGCGCGTTGCTTCGAATTAAACCACATGCTCCACCGCTTGTGCAGGCCCCCGTCAATTCCTTTGAGTTTTAAC
+
CCCCCGGGGGGGGGGGGGGGGGGFGGFGGGGGGGGCFGGFCFFFCEGG<EEEFGGGEFGGGGGGGGGGGGFGFGEFGGGGGGA<FEEGGGGGGGGGEGGGGGGGGG7F<F<EEEFGGGFEG9FFGFFGGEE7:@EGFGC7@CGGGFG8=FFF,<D><FGGGGGFCCDGFFDCB:ECCE>CCCFGCFCGCFA@FGFGGFGGGGGGGG7:>FGGG9<:C7**5CFGGCEC9BFC8*CC8CCFD*/*0AGFFG6EFG62<+2<AFF:C:882ACFC=EEGCC*:C5/<0+<9@C20*3C9ADG*
@M01751:259:000000000-C669V:1:1101:22953:9674 1:N:0:AGAGTC
ACGTGGTAACGTCATCCCCACCTTCCTCCAGCTTATCACTGGCAGTCCCTTTAGAGTGCCCAACTAAATGATGGCAACTAAAGGCGAGGGTTGCGCTCGTTGCGGGACTTAACCCAACATCTCACGACACGAGCTGACGACAGCCATGCAGCACCTGTATCCGGTCCAGCCGAACTGAAAGACACATCTCTGTGTCCGCGACCGGTATGTCAAGGGCTGGTAAGGTTCTGCGCGTTGCTTCGAATTAAACCACATGCTCCACCGCTTGTGCGGGCCCCCGTCAATTCCTTTGAGTTTTAAT
+
CCCCCGGGGGGGGGGGGGGGGGGGGGGGGGGGGGGGGGGGGGGGDEFGGGGGGGGGGGGGGGGGGGGGGGGGGGGGGGGGGGGGGGGGGDGGEGGGEGGGGGGGGGGGGGGGGGGGGGGGF<FGGGGGGGGGGGGFEGGGGGGGGGGGGGGGGGGGGGGGGGGGCFGGGGFDGGGGGGFGGFFGGGGGGGGFGCFGGDGGGGGGGGGGFGGD:FFGGFGGGGGGG:CFGGGGGGEG5EGGG*8ACF?FGGDGFDFGGGGGGGF8CCEFF+:?C5ECEEGE:EE*<+:9<F99CF:EGGGGD
@M01751:259:000000000-C669V:1:1101:2459:9867 1:N:0:AGAGTC
ACGTGGTAACGTCATCCCCACCTTCCTCCGGTTTATCACCGGCAGTCTCCTTTGAGTTCCCGACCGAATCGCTGGCAACAAAGGACAAGGGTTGCGCTCGTTACGGGACTTAACCCAACATCTCACGACACGAGCTGACGACAGCCATGCAGCACCTGTGTCAGAGTTCCCGAAGGCACCAATCCATCTCTGGAAAGTTCTCTGCATGTCAAGGCCTGGTAAGGTTCTTCGCGTTGCATCGAATTAAACCACATGCTCCTCCGCTTGCGCGGGCCCCCGTCAATTCCTTTGAGTTTCACCC
+
CCCCCGGGFGGGGGGFGGGGEGGGGGGGGGGGGGGGAGGGGGGGGFGFGGGGGGGGGGGGGGGGGC@7BFFFGGGDFFGGGGGGGDFGGGDGGEGCGEDGGCGGGGGGGGDGGGGGGGGGGGGFGGGGGGGGGGGFF@FGGGGGGGFGCGDFFGGGFEGGGFFGGFFGGFFGGGGCGFGGGGFBFFGFCFGFAFF,<?FGGCGGCFFGFCCFD7FGGGGFAFGACCF@9E8B@EEEGGCFEGGFC<CG9CFGC?CF9CFFGGEEGGFCDE==*/8>EGG*:C7::CG@CFA<C9A<C::C7
@M01751:259:000000000-C669V:1:1101:8656:9895 1:N:0:AGAGTC
ACGTGGTAACGTCATCCCCACCTTCCTCCGGTTTATCACCGGCGGTTCCTTTAGAGTACCCAACTAAATGATGGTAACTAAAGGCGAGGGTTGCGCTCGTTGCGGGACTTAACCCAACATCTCACGACACGAGCTGACGACAGCCATGCAGCACCTGTGTTCCAGTCCCCGAAGGGAAGAAATCGATCTCTCGAAGTCGTCCGGACATGTCAAACGCTGGTAAGGTTCTGCGCGTTGCTTCGAATTAAACCACATGCTCCACCGCTTGTGCAGGCCCCCGTCAATTCATTTGAGTTTTAAC
+
CCCCCGGGGGEGGGGGGGGGGGGGGGGGGGGGGGGGGGGGGGGGGGGGGGGGGGGGGGGGGGGGGGGGGGGGGGGGGGGGGGGGGGGGGGGGGGGGGGGGGGGGGGGGGGGGGGGGGGGGGFGGGGGGGGGGGGGGGGGGGGGGGGGGGGGGGGGGGGGFGFGGGGGGGGEEEGGGGFFFGGGGGGFGGGGGFGFGGGGGGGGGGGGGGGGGGGGGGGGGGGGGGGGGGGGCDEGGGGGGGGGGGGFFGGGGGGFEGGGGGGGGGGGGG+:@EGGGGEEGEGG7FGGGGGG?FGGFGGGG7
@M01751:259:000000000-C669V:1:1101:5097:9900 1:N:0:AGAGTC
ACGTGGTAACGTCATCCCCACCTTCCTCCGGTTTATCACCGGCAGTCTCCTTAGAGTGCCCACCATAACGTGCTGGTAACTAAGGACAAGGGTTGCGCTCGTTACGGGACTTAACCCAACATCTCACGACACGAGCTGACGACAGCCATGCAGCACCTGTGTCAGAGTTCCCGAAGGCACCAATCCATCTCTGGAAAGTTCTCTGCATGTCAAGGCCTGGTAAGGTTCTTCGCGTTGCTTCGAATTAAACCACATGCTCCACCGCTTGTGCGGGCCCCCGTCAATTCATTTGAGTTTTAAC
+
CCCC9EGGGGGGGGGGGGGGGDGGGGGGGGGGGGFGGGGGEGGEFGGGGFGF9FGGGGGFGGGGFFFGGGGGFGGGGGGGCFFFFGGGGGFFFGGGGGGGGGGGGGF7::EGFFGGFGGGGGGFGGGGCFEGGGECGCFCGGG7FGGGGGGG,BFFFGGGFFGGFGGFCGGFFEGGGFGGGGGGFGFGGDEGGGGG9FDFGGGGFGFFCFGGC:FGF@CFFGGGGGFGGE<CGEFGEGGGG>FGGGGFFECCEGG9CCEFGF=**:A5E@FG5EGG5EEE:E5*<9<:9CF??5?E<CG6*
@M01751:259:000000000-C669V:1:1101:17634:10078 1:N:0:AGAGTC
GCTGTGGAAACCGGATTAGATACCCTGGTAGTCCACGCCGTAAACTATGAGAGCTAGCCGTTGGCAGGTTTACCTGTCGGTGGCGCAGCTAACGCATTAAGCTCTCCGCCTGGGGAGTACGGTCGCAAGACTGAAACTCAAAGGAATTGACGGGGGCCCGCACAAGCGGTGGAGTATGTGGTTTAATTCGATGCAACGCGAAGAACCTTACCTGGCCTTGACATGTCGAGAACTTTCCAGAGATGGATTGGTGCCTTCGGGAACTCGAACACAGGTGCTGCATGGCTGTCGTCAGCTCGTG
+
CCCCCGGGGGGGGGGGGGGGGGGGGGGGGGGGGGGGGGGGGGGGGFFGGGGGGGGGGGGGGGGGGGGGGGGGGGGGGGGGGGGGGGGGGGGGGGGGGGGGGGGGGGGGGGGGGGGGGGGGGGGGGGGGGGGGGGGGGGGGGGGGGGGGGGGGGGGGGEGGGGGGGGGGGEGGFFFGGFGGGGGGGGGGGGGGGGGGGGGGGGGGGGGGGGGGGGGFGGGGGGGGGGGGFGGGGGGGGGGGGGGGGGG?FGGGGGGGGGGDE8:FFGGGGGGGGGGG67FGGGGGFFGGGGGGGGGGFEDG5
@M01751:259:000000000-C669V:1:1101:17602:10138 1:N:0:AGAGTC
ACGTGGTAACGTCATCCCCACCTTCCTCCGGTTTATCACCGGCAGTCTCCTTTGAGTTCCCACCATTACGTGCTGGCAACAAAGGATAAGGGTTGCGCTCGTTGCGGGACTTAACCCAACATTTCACAACACGAGCTGACGACAGCCATGCAGCACCTGTCTCAGAGTTCCCGAAGGCACTAAAGCATCTCTGCTAAATTCTCTGGATGTCAAGAGTAGGTAAGGTTCTTCGCGTTGCATCGAATTAAACCACATGCTCCACCGCTTGTGCGGGCCCCCGTCAATTCATTTGAGTTTTAAC
+
CCCCCGGGGGGGGGGGGGGGGGGGGGGGGGGGGGGGGGGGGGGGGGGDGGGGGGGGGGGGGGGGGGGGGGGFGGGGGGGGGGGGGGGGGGGGGGGGGGGGGGGGGGGGGGGGGGGGGGGGGGGGGGGGGGGGGGGGGGGGGGGGGGGGGDGGGGFGGGGGGGGGGGGGGEFGEGGGGGGGGGGGFGGGGCGGGGGGGGGGG,CFFGFGGGGGFFGGGGF:FEGGGGGGGGGGGGGGCGGC<BCFGGGDG7CCFGG6CFFGGFGGGGGGGFGGGDEGGDGE/5C5CGDFFC@CCGGGGGG4*
@M01751:259:000000000-C669V:1:1101:16353:10162 1:N:0:AGAGTC
GCTGTGGAAACCGGATTAGATACCCTGGTAGTCCACGCCGTAAACGATGTCGACTTGGAGGCTGTTCCCCTGCGGAGTGGCTTCCGGAGCTAACGCGTTAAGTCGACCGCCTGGGGAGTACGGCCGCAAGGTTAAAACTCAAATGAATTGACGGGGGCCCGCACAAGCGGTGGAGCATGTGGTTTAATTCGATGCAACGCGAAGAACCTTACCTGGCCTTGACATCCAGAGAACTTAGCAGAGATGCTTTGGTGCCTTCGGGAACTCTGAGACAGGTGCTGCATGGCTGTCGTCAGCTCGT
+
CCCCCGGGGGGGGGGGGGGGGGGGGGGGGGGGEDFGEGFGGGGGGGGGGFGGGGGGGGGGGGGGGGGGGGGG,CFFFGFGGFGGGGGGGGGGG?CCEFGGGGGGGGGGGGGGGGGDGFCEFEGGDGG7BFG<CFGGGGGDCFGGGGFFFEGFCFCGGE7FC><FGCCGEC:FGGGG>:FFFG7CFFF9FGGGCCCFGGGGGGGGGF6CGGGGGGGGGGGGFGFGGGFCFGDGGGGDGCGGGGG>+9C:@FCFFFFGFFCF5>*?GFGGFFGGCCCFF++<FG+A98C*:@C*/:*:CFGC)
@M01751:259:000000000-C669V:1:1101:26762:10206 1:N:0:AGAGTC
ACGTGGTAACGTCATCCCCACCTTCCTCCGGTTTGTCACCGGCAGTCTCCTTTGAGTTCCCGACCGAATCGCTGGCAACAAAGGATAAGGGTTGCGCTCGTTGCGGGACTTAACCCAACATTTCACAACACGAGCTGACGACAGCCATGCAGCACCTGTCTCAGCGTTCCCGAAGGCACCAAAGCATCTCTGCTAAGTTCGCTGGATGTCAAGAGTAGGTAAGGTTCTTCGCGTTGCATCGCATTAAACCACATGCTCCACCGCTTGTGCTGGCCCCCGTCAATTAATTTGGGTTTTTACC
+
CCCCCGGGGG,CFGGGDGFGCEGGGGGGGGCFGDF<<FGGGGGGDFGDFFCCGCFGGGGGGDCFFGC7BFCFGGGCFGGGGGGGGAFEAFGGGCF:F=EGE7F@FDCCDGGGGFGFEFGGGGGGGGGDGFG7>:FGFGGDGCCEGGGA,<FEFGGG8CEFGGG,35>CEGGGGGCFGFGGGFEA7CFGF;@FFGFC@FGF7CGGDGFGGGGGGDFGGGCFGGCC:<BEG:@E>E?*>C+21*1A>FGCG68CGGGGF7CF>*8=EG5C+<+<CEF5CEG;EE*C00+2C+++/1=EG*9F*
@M01751:259:000000000-C669V:1:1101:24110:10235 1:N:0:AGAGTC
GCTGTGGAAACCGGATTAGATACCCTGGTAGTCCACGCCGTAAACGATGTCAACTAGCCGTTGGAATCCTTGAGATTTTAGTGGCGCAGCTAACGCATTAAGTTGACCGCCTGGGGAGTACGGCCGCAAGGTTAAAACTCAAATGAATTGACGGGGGCCCGCACAAGCGGTGGGGCATGTGGTTTAATTCGATGCAACGCGAAGAACCTTACCTACTCTTGACATCCACGGAATTCGGCAGAGATGCCTTAGTGCCTTCGGGAACCGTGAGACAGGTGCTGCATGGCTGTCGTCAGCTCGT
+
CCCCCGGGGGGGGGGGGGGGGGGGGGGGGGGGGGGGGGGGGGGGGGGGFGGGGGGGGGGGGGGGGGGGGGGGGGGGGGGGGGGGGDGGGGGG9FFGGGGGGGGGDGGGGGGGGFFDGGGGGGGGGGGCGGGGGGGGDGGGGGGGGGGGGGGGGGGGGGGGGGGGGGGGGGGGG7CGDCGGGGGGGGGDGGGGGGGGGGGGGGGDGGGGGGGGGGGGF6FGFGGGGGGGGGGCEG89CCEGGGGGGGGGGG+<CFCGGEGFCGCEGGGGCC5<EC8EFFGFGGCGGFFFGGFGEGG*A:CC9
@M01751:259:000000000-C669V:1:1101:13481:10364 1:N:0:AGAGTC
ACGTGGTAACGTCATCCCCACCTTCCTCCGGTTTATCACCGGCAGTCTCCTTTGAGTTCCCGACCGAATCGCTGGCAACAAAGGATAAGGGTTGCGCTCGTTGCGGGACTTAACCCAACATTTCACAACACGAGCTGACGACAGCCATGCAGCACCTGTCTCAGCGTTCCCGAAGGCACCAAAGCATCTCTGCTAAGTTCGCTGGATGTCAAGAGTAGGTAAGGTTCTTCGCGTTGCATCGAATTAAACCACATGCTCCACCGCTTGTGCGGGCCCCCGTCAATTCATTTGAGTTTTAACC
+
CCCCCGGGGGGGGGGGGGGGGGGGGGGGGGGGGGGGGGGGGGGGGGGFGGGGGGGGFFGGGGGGGGFCFGFGGGEGGGGGGGGGGGGGGGGGGGGGGGGGGGGGGGGGEGGGGGGGGGGGGGGGGGGGGGGEGGGGGFGGGGGGGFGGGGGGGGGGGGGGCGGGGGGGGGGGGEGEGGGGGGGGGFGGCFFGGGGFGGGGEGEFGGGGGGGGGGFGGGGFGGGGGGGGGFGGGEGEE9:CCG:CECFFGCFGGGGGGFG8EGGGGGGG+<8CC5?EGGG=EC5CFGGGGGGGGFEGGFGCD
@M01751:259:000000000-C669V:1:1101:24814:10365 1:N:0:AGAGTC
ACGTGGTAACGTCATCCCCACCTTCCTCCGGTTTGTCACCGGCAGTCTCCTTAGAGTGCCCACCATAACGTGCTGGTAACTAAGGACAAGGGTTGCGCTCGTTACGGGACTTAACCCAACATCTCACGACACGAGCTGACGACAGCCATGCAGCACCTGTGTCAGAGTTCCCGAAGGCACCAATCCATCTCTGGAAAGTTCTCTGCATGTCAAGGCCTGGTAAGGTTCTTCGCGTTGCTTCGAATTAAACCACATGCTCCACCGCTTGTGCGGGCCACCGTCAATTCATTTGAGTTTTAAC
+
CCCCCGGGFGCGGEGGGGGGGGGGGGGGGGGGGGGGGGGGGDGGGGGFCGGGGFG<FFCFFGG@FGGGGDGGGGGGGGGGFFGGGGGGFGCCGGGGGGGGDGFGEEEGGG?FFCC9F:DFG=B?DCF?FGGDGGEFGFFG7C>FGFGGGG?FCC<<FECFEACCG9,>FFFGGEE7CF:FFGFGGFG9C<F9FCCF>@FDFF9<;,,?;,7@CEGG7,1*2CFC@BE5+??**:<FECE<9*=CGDGF+A?FGGGCFFGF?@F=E=E*22<888::*2C?*:CE99CFGCG70:0<C7CD*
@M01751:259:000000000-C669V:1:1101:7017:10373 1:N:0:AGAGTC
GCTGTGGAAACCGGATTAGATACCCTGGTAGTCCACGCCGTAAACGATGATAACTAGCTGTCCGGGGACTTGGTCTTTGGGTGGCGCAGCTAACGCATTAAGTTATCCGCCTGGGGAGTACGGTCGCAAGATTAAAACTCAAAGGAATTGACGGGGGCCCGCACAAGCGGTGGAGCATGTGGTTTAATTCGAAGCAACGCGCAGAACCTTACCAGCTCTTGACATTCGGGGTATGGTCCTTGGAGACGATGACCTTCAGTTCGGCTGGCCCTAGAACAGGTGCTGCATGGCTGTCGTCAGC
+
CCCCCGGGCEFGGGGEGGGGGGGGGGGGGGGGG9FEGGGGEGGGGGGGGGGGGGGGGCGGGGGGGGGGGGGGGGGGGGGGDGGGGDECEGGGGFEGGGGGGGGGGGGGEGDGFDFGGCCFGGGGDFGGGGGGGGGGGGCGGEFGG8DEGGGGGGG7>F:CFGDGGFGGGGGGDGGGGGGGGGFGGGGGGGGGGGGGGGGGDGGGGFFGGGFFGFFF?FGGFGFGGGCGGG5CEEFFCG++<EG68<8EG*;FFFG7CEGGGFE5?ECEEGGGG6+AC*75:CC+0CCC9F58=79*:CCDD
@M01751:259:000000000-C669V:1:1101:17296:10425 1:N:0:AGAGTC
ACGTGGTAACGTCATCCCCACCTTCCTCCGGTTTATCACCGGCAGTCTCCTTTGAGTTCCCGACCGAATCGCTGGCAACAAAGGATAAGGGTTGCGCTCGTTGCGGGACTTAACCCAACATTTCACAACACGAGCTGACGACAGCCATGCAGCACCTGTCTCAGCGTTCCCGAAGGCACCAAAGCATCTCTGCTAAGTTCGCTGGATGTCAAGAGTAGGTAAGGTTCTTCGCGTTGCATCGAATTAAACCACATGCTCCACCGCTTGTGCGGGCCCCCGTCAATTCATTTGAGTTTTAACC
+
CCCCCGGGGGGGGGGCFGGGGGGGGGGGGGGGGGGGGGGGGGGGGGGGGGFGGGGGGGGGGGGGGGF@CFGGGGGEGGGFGGGGGGGGFFGGGGGGGGGGGGGGGGGGGGGGGGGGGGGGDGGGGGGGGGGGGCGGGGGGGGGGGGGGFGGGGGFGGGGGGGCGGGGEGGGGFGGGGGGGGGFCGGGFFGFFGGGGGGEGGEGEEGGFGGGGGGGGGGGGGGGGFGGGGGGGGGEEGGGGGF8FGCFFGCFF5@CCCFGGFGDGGGGF8?5EGGGGGGGEG==GFD7EGGG@>CCE9?CGC
@M01751:259:000000000-C669V:1:1101:14358:10428 1:N:0:AGAGTC
GCTGTGGAAACAGGATTAGATACCCTGGTAGTCCACGCCGTAAACGATGAATGTTAGCCGTCGGGGTGTTTACACTTCGGTGGCGCAGCTAACGCATTAAACATTCCGCCTGGGGAGTACGGTCGCAAGGGTGAAACTCAAAGGAATTGACGGGGGCCCGCACAAGCGGAGGAGCATGTGGTTTAATTCGATGATACGCGAGGAACCTTACCCGGGCTTGAAAGTTACTGAATAAGCCAGAGATGGCTTAGTCCTTCGGGACAGGAAACTAGGTGCTGCATGGCTGTCGTCCGCTCGTGCC
+
CCCCCGGGGGGGGGGGGGFGGGGGGGGGGGGGGGGGGGGGGGGGGGGGGGGGGGGGGGGGGGGGGGGGGGGGGGGGGGGGGGGGGGGGGGGGGGGGGGGGGGGGGGGGGGGGGGGGGGGFGGGGGGGGGGGGGGGGGGGGGGGGGGGGGGGGGGGGGGGGGGGGGGGGGGGGGGGGGGFGGGGGGGGGGGF9CFGGGGGGGGGGCGGGGG?FGGGGCC>EGFFGGGGGGGGGGGFGGGGGGGGGGFFGGGGGGGGGGGGGGGGGGGGGCCCFG?9CCGC?F?FGFDC<FF5**::CEEF99
@M01751:259:000000000-C669V:1:1101:21615:10432 1:N:0:AGAGTC
ACGTGGTAACGTCATCCCCACCTTCCTCCGGTTTATCACCGGCAGTCTCCTTTGAGTTCCCGACCGAATCGCTGGCAACAAAGGATAAGGGTTGCGCTCGTTGCGGGACTTAACCCAACATTTCACAACACGAGCTGACGACAGCCATGCAGCACCTGTCTCACGGTTCCCGAAGGCACTAAGGCATCTCTGCCGAATTCCGTGGATGTCAAGAGTAGGTAAGGTTCTTCGCGTTGCATCGAATTAAACCACATGCTCCACCGCTTGTTCGGGCCCCCGTCAATTCATTTGAGTTTTAACC
+
CCCCCGGGGGDGGGGGGGGGGGGGGGGGGGGGGGGGGGGGGGGGGGGFGGGGGFGGGGGGGGGGGGC8BFFDGGGGGGGGGGGGCGGGCFGGGGGGGCGGGGGGGGGGGGFFGGGGGGDGFGGGGGGGGGGGGGGGGGGGGGGGGGGGFGGGGCGGFFGGGGGFFGFCGGGG@FCCCGGGG<FCFFGFFGCCFFFG<FGGFGGGGGGGGGFGGGGGGFFFGGGGFFGFGCFGGGGGD6C?EG6:8CCFFFGGGGGGDFFGGG58CCCF++*:CEGGGCCEC5=CGF:9EFE+5<FCFC<D7
@M01751:259:000000000-C669V:1:1101:18310:10545 1:N:0:AGAGTC
GCTGTGGAAACCGGATTAGATACCCTGGTAGTCCACGCCGTAAACGATGTCGACTTGGAGGTTGTTCCCTTGAGGAGTGGCTTCCGGAGCTAACGCGTTAAGTCGACCGCCTGGGGAGTACGGCCGCAAGGTTAAAACTCAAATGAATTGACGGGGGCCCGCACAAGCGGTGGAGCATGTGGTTTAATTCGATGCAACGCGAAGAACCTTACCTACTCTTGACATCCACGGAATTCGGCAGAGATGCCTTAGTGCCTTCGGGAACCGTGAGACAGGTGCTGCATGGCTGTCGTCAGCTCGT
+
CCCCCGGGGGGGGGGGGGGGGGGGGGGGGGGGGGGGGGGGGGGGGGGGGGGGGGGGGGGGGGGGGGGGGGGG9CFGGGGGGGGGGGGGGGGG9FGGGGGGGGGGGGGGGGGGGGGGGGGGGDGGEFGGGGGGGGGGGGGGGGGGGGGGGGGGGGGGGGFGGGEGGGGGGG7@EGGGFGGDDGFFGGGGGGGGGFEFGGGGGGGEEGGGGGGGGGGGGGGGGGGGFGGGGGGGGGGFCFEGGFGFGGGGGGGF:CFFGGGGGGEGCFG8@=5CFCFGGGDGFFEFEGGFC8</**2CFC6<5
@M01751:259:000000000-C669V:1:1101:11981:10603 1:N:0:AGAGTC
ACGTGGTAACGTCATCCCCACCTTCCTCCAGTTTATCACTGGCAGTCTCCTTTGAGTTCCCGGCCGGACCGCTGGCAACAAAGGATAAGGGTTGCGCTCGTTGCGGGACTTAACCCAACATTTCACAACACGAGCTGACGACAGCCATGCAGCACCTGTCTCACAGTTCCCGAAGGCACCAAGGCATCTCTGCCAAGTTCTGTGGATGTCAAGACCAGGTAAGGTTCTTCGCGTTGCATCGAATTAAACCACATGCTCCACCGCTTGTGCGGGCCCCCGTCCATTCATTTGAGTTTTAACC
+
CCCCCGGGGGGGGGGGGGGGGGGGGGGGGGGGGGGGGGGGGGGGGGGDGGGGGGGGGGGGGGGGGGGGGGGGGGFGGGGGGGGGGGGGGGGGGGGGGGGGGGGGGGGGGGGGGGGGGGGGGGGGGGGGGGGGGGGGGGGGGGGGGGGGFGGGGGGGGGGGGFGGGGGFGGFBFGFGGGGGGGEGFFGGGGGGGGGGGFGGGFGGGGGGGGGGGGGGGGGGFGG??FEGGGFGGGGGGFGGGGFGGGFG7@FC@C?60AE6>G=5/A*;+<=EGGGEEGE*7*:?CF+<FGFCEFGGF?DGF
@M01751:259:000000000-C669V:1:1101:14161:10615 1:N:0:AGAGTC
GCTGTGGAAACCGGATTAGATACCCTGGTAGTCCACGCCGTAAACGATGTCGACTTGGAGGTTGTGCCCTTGAGGCGTGGCTTCCGGAGCTAACGCGTTAAGTCGACCGCCTGGGGAGTACGGCCGCAAGGTTAAAACTCAAATGAATTGACGGGGGCCCGCACAAGCGGTGGAGCATGTGGTTTAATTCGATGCAACGCGAAGAACCTTACCTACTCTTGACATCCAGAGAACTTAGCAGAGATGCTTTGGTGCCTTCGGGAACTCTGAGACAGGTGCTGCATGGCTGTCGTCAGCTCGT
+
CCCCCGGGGGGGGGGGGGGGGGGGGGGGGGGGGGGGGGGGGGGGGGGGGGGGGGGGGGGGGGGGGGGGGGGGAGGGGGGGGGGGGGGGGGGGGGGGGGGGGGGGGGGGGGGGGGGGGGGGGGGGGGGGGGGGFGGCGGGGGGGGGGGGGGGGGGGGGGEGGGDEGGGGGD@CGGGGGGGGGGGGGGGGGGGCFGGGGGGEEGGECGGFEDGGGGCFEGGFC7FDFFGCECCDFCGFC9CFCFGGGGGGGEG6E5CCFGGGGGGGGF:CGGGFGFGGD+CCC?6<CEFFDF@C:55CCFGG5
@M01751:259:000000000-C669V:1:1101:5174:10708 1:N:0:AGAGTC
GCTGTGGAAACAGGATTAGATACCCTGGTAGTCCACGCCGTAAACGATGTCGACTTGGAGGTTGTTCCCTTGAGGAGTGGCTTCCGGAGCTAACGCGTTAAGTCGACCGCCTGGGGAGTACGGCCGCAAGGTTAAAACTCAAATGAATTGACGGGGGCCCACACAAGCGGTGGAGCATGTGGTTTAATTCGATGCAACGCGAAGAACCTTACCTACTCTTGACATCCACGGAATTCGGCAGAGATGCCGTAGTGCCTTAGGTAACCGTGAGACAGGTGCTGCGTGGCTGGCGTCAGGTCGT
+
CCCCCFEFFGGGGGGFCFGGGGFGCD<FGGGFEGEFFGFFCGEGDBEFGCCFFGEFFGGGGGGGGC,@CFDFFGGGGCGC,:CEGGGD@E=EF=F>FG>BF,EAFGG+:FEFF@<F:FGGC@FFGG>CDFFGAGD9<>FDAD=A<CE,DEFFGDCEE7FECFGE*<FCFB6<7@F:F,<2,?CCCA:C<FCC@FC:FG7=<8:C*28@CEC+A7C++<99CFF?E9C885:8?E:98**1:*A0++0<*;:CEF+30<:EF++<C98*;*;9<88/A67C79*:8CEGE**:/**:*<*1)
@M01751:259:000000000-C669V:1:1101:8466:10810 1:N:0:AGAGTC
GCTGTGGAAACAGGATTAGATACCCTGGTAGTCCACGCCGTAAACGATGTCAACTAGCCGTTGGAATCCTTGAGATTTTAGTGGCGCAGCTAACGCATTAAGTTGACCGCCTGGGGAGTACGGCCGCAAGGTTAAAACTCAAATGAATTGACGGGGGCCCGCACAAGCGGTGGAGCATGTGGTTTAATTCGAAGCAACGCGAAGAACCTTACCAGGCCTTGACATGCAGAGAACTTTCCAGAGATGGATTGGTGCCTTCGGGAACTCTGACACAGGTGCTGCATGGCTGTCGTCAGCTCGT
+
CCCCCGGGGGGGGGGGGGGGGGGGGGGGGGGGGGGGGGGGGGGGGGDGGGGGGGGGGGGGGGGGGGGGGGGGFGGGGGGGGGGGGGGGGGGGFGGGGGGGGGGGGGGGFGGGFGGGGGGGGGGEGGGGGGGGGGGGGGGGGGGGGGGGGGGGGGGGGGCFGGGGGGGGGGFGGGGGGGGGGGFGGGGGGGGGGGGGGGGGGGGGGGGGGGGGEGGGGGGGGGGGGGGGGGGGGGGGG?FGGGGFGGGGGGF6<EGFGGGGGGDDGGGGGGGGGGGGGGGFGGGGGGGGGGGGGGFDFFGG7
@M01751:259:000000000-C669V:1:1101:4014:10929 1:N:0:AGAGTC
GCTGTGGAAACAGGATTAGATACCCTGGTAGTCCACGCCGTAAACGATGTCGACTTGGAGGCTGTGAGCATGACTCGTGGCTTCCGGAGCTACCGCGTTAAGTCGACCGCCTGGGGAGTACGGCCGCAAGGTTAAAACTCAAAGGAATTGACGGGGGCGCGCACAAGCGGTCGGGCATGTGGTTGAATTCGATGCAACGCGAAGAACCTTACCTGCCCTTGACATCCACGGAATTTGGCAGAGAGGCCTTAGTGCCTTCGGGAACCGTGAGACAGGTCCTGCATGGCTGTCGTCAGCTAGT
+
CCC<CDGGFFGCFCEGCFGDFF9EF9E@FFEGDFFE7@ECFFGFFFGGGFC<CFCFGFDFGCEEF<,CFF9EEGAFGFF:@,6,6C7BFEGG,C::FC:BFGG9FEGE@FCCFCC:7FBFBC=@@:FDG7>=9=D=9<,B>B9,BD,8<>FGG7CE7F*4<FG@@C**4=<*=*48EC6<CC88*3C7998++0:7AE5CE88*1<*;FFCFDC+8**3CF7C7C9@@C5*12;8CGGCFCF5@**1/+<CC999:F7+1>88CD**1**2++02*0+2<<CCE<2/@E*9**2**37*9*
@M01751:259:000000000-C669V:1:1101:7165:10963 1:N:0:AGAGTC
ACGTGGTAACGTCATCCCCACCTTCCTCTCTACTTGCGTAGGCAGTCTCACTAGAGTCCTCAACTGAATGTTAGCAACTAGTGACAGGGGTTGCGCTCGTTGCAGGACTTAACCTAACACCTCACGGCACGAGCTGACGACAACCATGCAGCACCTTGAAAAATGTCCGAAGAAGGGTCTATTTCTAAACCTGTCATTTCCCATTTAAGTCTTGGTAAGGTTCCTCGCGTATCATCGAATTAAACCACATACTCCACCGCTTGTGCGGGCCCCCGTCAATTCCTTTGAGTTTCAGTCTTGC
+
CCCCCGGGGGGGGGGGGGGGGGGGGGGGGGGFGGGGGGGGGGGGGGGGGGGGAFGFGGGGGFGGGGGGGGGGGGGGGGGGFGGGGGFDFEGGGGGGGGGGGGGGDCEGGGGGGGGGGGGGGGGGGGGGGGGGEGGGGGGGGEEFFGGGGFFFGGGGGGGFGDFGGF3FCCCFGFFFDFGGEFGFGGGFGGGGGGGGGFFGGGDFGGGFF<CFDGGGCGGGGGGGFDEGE@BEGDGGGFGGGGG9;C58@CF9CFCGGGEEEGFFC7855?CEEEGGCCC@<9FCCGFC5CGEFGDF<<7**
@M01751:259:000000000-C669V:1:1101:17872:11098 1:N:0:AGAGTC
GCTGTGGAAACCGGATTAGATACCCTGGTAGTCCACGCCCTAAACGATGATAACTCGATGTTAGCGATATACAGTTAGCGTCTTAGCGAAAGCGTTAAGTTATCCACCTGGGGAGTACGCCCGCAAGGGTGAAACTCAAAGGAATTGACGGGGGCCCGCACAAGCGGTGGATTATGTGGTTTAATTCGATGATACGCGAGGAACCTTACCAAGGCTTAAATGGGAATTGACAGGCTTAGAAATAGGCTTTTCTTCGGACAATTTTCAAGGTGCTGCATGGTTGTCGTCAGCTCGTGCCGTG
+
CCCCCGGGGGGGGGGGGGGGGGGGGGGGGGGGGGGGGGGGGGGGGGGGGGGGGGGGGGGGGGGGGGGGGGGG9FGGGGGGGGGGGGGGGGGGGGGGGGGGGGGGGGGGGGGGGGGGGGGGBEGGGCFGGGGDFGGGGGGFGGGGGGGGGGGGGGGGGGGGGGGGGGGGGGFGFGGGGGGGGGGGGGGGGGGGGGGGGDGGGGGGGGGGGGGGGGGGGGFFGGGGGGGGGGGGGGGGGGGGGGGGGGGGGGGGGGGGDGGGGGGGGGGGF?F6EGGGGGGGGGGGGGGGGGGC6CGGGGGC5
@M01751:259:000000000-C669V:1:1101:24772:11112 1:N:0:AGAGTC
ACGTGGTAACGTCATCCCCACCTTCCTCCAGCTTATCACTGGCAGTCCCTTTAGAGTGCCCAACTAAATGATGGCAACTAAAGGCGAGGGTTGCGCTCGTTGCGGGACTTAACCCAACATCTCACGACACGAGCTGACGACAGCCATGCAGCACCTGTATCCGGTCCAGCCGAACTGAAAGACACATCTCTGTGTCCGCGACCGGTATGTCAAGGGCTGGTAAGGTTCTTCGCGTTGCTTCGACTTAAACCACATGCTCCACCGCTTGTGCGGGCCCCCGTCACTTCCTTTTAGTTTTACT
+
CCCCCGGGFGCEFGGGGGGFGGGGGGGGGGDFGGGFGGGGGGGGCFCFEGFFGFGGFGGGCGGDGGGGGCFF<FGGGGGGGGGGGDDGEGGGGGGGGGCF<ECDEF:CEFF9E<EFG7=4=B9?FFCECFE7==C<5A7>F:=DDFDFGGGGCDFGGG=FGCE+C>CFFGGCEEFFFFGGCCGFGGGFFGF;7@FB<<FEGGDFCC:FF:<92CGCCF*A*CCG+<<<:+<C>8:C5CCC@882;:+<CC8E@CF689@ACCC?=?=F@8@ACEC=/C*/:C**0<<CFCC+3:EFGG7*0
@M01751:259:000000000-C669V:1:1101:6127:11302 1:N:0:AGAGTC
GCTGTGGAAACCGGATTAGATACCCTGGTAGTCCACGCCGTAAACGATGAATGTTAGCCGTCGGGGTGTTTACACTTCGGTGGCGCAGCTAACGCATTAAACATTCCGCCTGGGGAGTACGGTCGCAAGATTAAAACTCAAAGGAATTGACGGGGGCCCGCACAAGCGGTGGAGCATGTGGTTTAATTCGAAGCAACGCGCAGAACCTTACCAGCCCTTGACATACCGGTCGCGGACACAGAGATGTGTCTTTCAGTTCGGCTGGACCGGATACAGGTGCTGCCTGGCTGTCGTCAGCTCG
+
CCC@CEGGGGGFEGGGGGGGGGGGGGGGGGGGGGGGGGGGGGGGGGGGGGGDCEFGGFGGGGGGDGGGGGG,CEGGGFDEGGGGGGGEGGGFGGGGGGGGGGGGGGGFEGFGC?EBCFGGDGGEGGGGGGGFFGFGGGGGGGGGGGGFGFGGG>CCFGDGGGDGGGGGG*<:CG@FFFFFFGGFFCCCEGGF@FFGGCGGE*:EGGGFFGGFCCGGCFGCGGFGGDGDEE:8ECEGGGFG8CFF?CC?CEFGF?FGGGGCEGGG5*AFDGCCECEEGE?A9C6*0<EGFGFFEGG**6:C7
@M01751:259:000000000-C669V:1:1101:17307:11375 1:N:0:AGAGTC
GCTGTGGAAACCGGATTAGATACCCTGGTAGTCCACGCCGTAAACGATGTCGACTTGGAGGTTGTTCCCTTGAGGAGTGGCTTCCGGAGCTAACGCGTTAAGTCGACCGCCTGGGGAGTACGGCCGCAAGGTTAAAACTCAAATGAATTGACGGGGGCCCGCACAAGCGGTGGAGCATGTGGTTTAATTCGATGCAACGCGAAGAACCTTACCTACTCTTGACATCCACGGAATTCGGCAGAGATGCCTTAGTGCCTTCGGGAACCGTGAGACAGGTGCTGCATGGCTGTCGTCAGCTCGT
+
CCCCCGGGGGGGGGGGGGGGGGGGGGGGGGGGGGGGGGGGGGGGGGGGGGGGGGGGGGGGGGGGGGGFGGGGGGGGGGGGGGGGGGGGGGGGGGGGGGGGGGGGGGGGGGGGGGGGGGGGGGGGGEGEGGGGGGGGGGGGGGGGFFGGGGGGGGGGGGFFGGGGGGGGGGGDEFGGGGGGGGCFGGGGGGGGGGGGFFGGGGEG>FGGGGGGFFGGGGGGGGGGGGGGGGGGGGG7FGGCEGGGGGGGGG6EFCGGGGGGGGGGGDGGGFGGGGGCC6FFGGGGGFGDE8CFGG5CF+991
@M01751:259:000000000-C669V:1:1101:7252:11433 1:N:0:AGAGTC
GCTGTGGAAACCGGATTAGATACCCTGATAGTCCACGCCGTAAACGATGTCGACTTGGAGGTTGTTCCCTTGAGGAGTGGCTTCCGGAGCTAACGCGTTAAGTCGACCGCCTGGGGAGTACGGCCGCAAGGTTAAAACTCAAATGAATTGACGGGGGCCCGCACAAGCGGTGGAGCATGTGGTTTAATTCGATGCAACGCGAAGAACCTTACCTACTCTTGACATCCACGGAATTCGGCAGCGATGCCTTAGTGCCTTCGGGAACCGTGAGACAGGTTCTGCATGGCTGTCGTCAGCTCGT
+
CCCCCGGGGGGGGGGGGGGFGGGGGGGFGGGGGGGGGGGGGGGGGGGGGGGFGGGGGGGGGGGGDECFFGGG<FFCCFGGGGGGGGGEGGCFFECGGGGGGGGGGGGEGGGGGGGGDGGFGEGEGGGGGGGGGFGDFGGGGGGGGGGGG<AFEDGGGGGGGG7@:FFGEGFEGGGGFGGGGGGGGGGGGGFGGGGGGGGG>EGEGG>FGGEFFFEEFGGG7EGGG6AC6>>EGFGGGGGGG*/:8>EGGFGGCGFFG7CGEE*:CCGC58?<<6ECE+3<EE?FGFEFGG6*//*17C991
@M01751:259:000000000-C669V:1:1101:13190:11436 1:N:0:AGAGTC
GCTGTGGAAACAGGATGAGATACCCTGGTAGTCCACGCCGTAAACGATGAATGCCAGCCGTTGGCCTGCTTGCAGGTCAGTGGCGCCGCTAACGCATTAAGCATTCCGCCTGGGGAGTACGGTCGCAAGATTAAAACTCAAAGGAATTGACGGGGGCCTGCACAAGCGGTGGAGCATGTGGTTTAATTCGAAGCAACGCGCAGAACCTTACCAGCCCTTGACATACCGGTCGCGGACACAGAGATGTGTCTTTCAGTTCGGCTGGACCGGATACAGGTGCTGCATGGCTGTCGTCAGCTCG
+
CCCCCGGGGGGGGGGGGGGGGGGGGGGGGGGGGGGGGGGGGGGGGGGGGGGGGGGGGGGGGGGGGGGGGGGGGGGGGGGGGGGGGGGGGGGGGGGGGGGGGGGGGGGGGGGGGGGGGGGGGGFGGGGGGGGGGGGGGGGGGGGGGGGGGGGGGGGGGGGGGGGGGGGGGEGGGGGGFGGGGGGGGGGGGGGGGGGGGGGGGGGGFG@GGGGGGGGGGGFGGGGGGFGGGGGGGEGGEGG6ECFGGFFFGGGGGGGGGGGGDEGGGFFGEGGGGGGGGGGGGGG6ECGGGGGGGGGGDCCGC
@M01751:259:000000000-C669V:1:1101:21515:11476 1:N:0:AGAGTC
GCTGTGGAAACAGGATTAGATACCCTGGTAGTCCACGCCGTAAACGATGAGTGCTAAGTGTTAGGGGGTTTCCGCCCCTTAGTGCTGCAGCTAACGCATTAAGCACTCCGCCTGGGGAGTACGGTCGCAAGACTGAAACTCAAAGGAATTGACGGGGGCCCGCACAAGCGGTGGAGCATGTGGTTTAATTCGAAGCAACGCGAAGAACCTTACCAGGTCTTGACATCCTCTGACAACCCTAGAGATAGGGCTTTCCCTTCGGGGACAGAGTGACAGGTGGTGCATGGTTGTCGTCAGCTGG
+
CCCCCGGGGGGGFFGGGGGGGFFGGGGGGGFGGFGFGGGGGGGGGGGFGGGGGGGGGGGGGDGFFGGGGDEGGGGGGGCFGGGGGGGGFFGGGFFGGGGGDEFGGGGGGGCGEFFCFDGGGFFGGGGGGGGGGGGGGG,DFDGGGGFGGFFG9FCECCE7*>CFCFFGFGECEGGGFG,C<FEGGGGGG?FFGECFFFGEGEGC8EFFFGGGGGGGGGFG7EFGGG6EFFFFFEFGGG5EGCCCGGG++;C@CC+<97?EDGGGGGFGCFGCFF+2;+<C:C?FFGCCFECF77**2+:**
@M01751:259:000000000-C669V:1:1101:15033:11670 1:N:0:AGAGTC
ACGTGGTAACGTCATCCCCACCTTCCTCCGGTTTATCACCGGCAGTCTCCTTTGAGTTCCCGACCGAATCGCTGGCAACAAAGGATAAGGGTTGCGCTCGTTGCGGGACTTAACCCAACATTTCACAACACGAGCTGACGACAGCCATGCAGCACCTGTCTCACGGTTCCCGAAGGCACTAAGGCATCTCTGCCGAATTCCGTGGATGTCAAGAGTAGGTAAGGTTCTTCGCGTTGCATCGAATTAAACCACATGCTCCACCGCTTGTGCGGGCCCCCGTCAATTCATTTGAGTTTTAACC
+
CCCCCGGGGGGGGGGGGGGGGGGGGGGGGGGGGGGGGGGGGGGGGGGGGGGGGGGGGGGGGGGGGGF@FGGGGGGGGGGGGGGGGGGGGGGGGGGGGGGGGGGGGGGGGGGGGGGGGGGGGGGGGGGGGGGGGGGGGGGGGGGGGGGGGGGGGGGGGGGGGGGGGGGGGGGGGGGGGGGGGGGGGGGGGGGGGGGGDGGGGGGGGGGGGGGGGGGGGGGGGGGGGGGGGGGGGGGGGGFFCGFFFGCGGGGGGGFGFGF8FGGGGGGGFGGGGGGGGGGGGGGGGD7FGGGDCFGFGGGGG
@M01751:259:000000000-C669V:1:1101:19071:11763 1:N:0:AGAGTC
ACGTGGTAACGTCATCCCCACCTTCCTCCGGTTTGTCACCGGCAGTCTCCTTAGAGTGCCCACCATAATGTGCTGGTAACTAAGGACAAGGGTTGCGCTCGTTGCGGGACTTAACCCAACATTTCACAACACGAGCTGACGACAGCCATGCAGCACCTGTCTCAGCGTTCCCGAAGGCACCAAAGCATCTCTGCTAAGTTCGCTGGATGTCAAGAGTAGGTAAGGTTCTTCGCGTTGCATCGAATTAAACCACATGCTCCACCGCTTGTGCGGGCCCCCGTCAATTCATTTGAGTTTTAAC
+
CCCCCGGGGGGGGGGGGGGGGGGGGGGGGGGGGGGGGGGGGGGGGGGGGGGGGGGGGGGGGGGGGGGGGGGGGGGGGGGGGGGGGGGGGGGGGGGGGGGGGGGFGGGGGGGGGGGGGGGGGGGGGGGGGGGGGGGGGGGGGEGGGGGGGGGGGGGGGGGGG<FGGGGGGGGGGECEGGGGGGGGGGGGGGGGGGGGGGGGGGGGGGGGGGGGGGGGGGGGGGGGGGGGGGGGGGGGDG@GGGGGGGGGGGGGGFGGGGGGGGGGGECFG87?CCGGGGGGGGGDGGFGGGGFFGGGGGGGF
@M01751:259:000000000-C669V:1:1101:17224:11787 1:N:0:AGAGTC
GCTGTGGAAACCGGATTAGATACCCTGGTAGTCCACGCCGTAAACGATGTCGACTTGGAGGTTGTTCCCTTGAGGAGTGGCTTCCGGAGCTAACGCGTTAAGTCGACCGCCTGGGGAGTACGGCCGCAAGGTTAAAACTCAAATGAATTGACGGGGGCCCGCACAAGCGGTGGAGCATGTGGTTTAATTCGATGCAACGCGAAGAACCTTACCTACTCTTGACATCCACGGAATTCGGCAGAGATGCCTTAGTGCCTTCGGGAACCGTGAGACAGGTGCTGCATGGCTGTCGTCAGCTCGT
+
CCCCCGGGGGGGGGGGGGGGGGGGGGGGGGGGGGGGGGGGGGGGGGGGGGGGGGGGGGGGGGGGGGGGGGGGGGGGGGGGGGGGGGGGGGGGGGGGGGGDGGGGDGGGGGGGGGGGGGGGGGGDGGGGGGGFGGGGGGGGGGGGGGDGGGGGGGGGGGGGGGCFEGGGGGGGGGGGGGGGGGGGGGGGDGGGGGGGGGGGGGGGGGGGGGGGGGGGGGGGG989FGFGGGGGGGFGGGGGEGGFFGFFGGG7:@FFFFGGCCEGGCGGGGGGGGF5+<6:FF??C68*;@CFGFCGGFFD)
@M01751:259:000000000-C669V:1:1101:21052:11790 1:N:0:AGAGTC
ACGTGGTAACGTCATCCCCACCTTCCTCCGGTTTATCACCGGCAGTCTCCTTAGAGTGCCCACCATAATGTGCTGGTAACTAAGGACAAGGGTTGCGCTCGTTACGGGACTTAACCCAACATCTCACGACACGAGCTGACGACAGCCATGCAGCACCTGTGTCAGAGTTCCCGAAGGCACCAATCCATCTCTGGAAAGTTCTCTGCATGTCAAGGCCTGGTAAGGTTCTTCGCGTTGCTTCGAATTAAACCACATGCTCCACCGCTTGTGCGGGCCCCCGTCACTTCATTTGAGTTTTAAT
+
CCCCCGGGGGGGGGGGGGGGGGGGGGGGGGGGGGGGGGGGGGGGGGGGGGGGGGGGGGGGGGGGGGGGGGGGGGGGGGGGGGGGGGGGGGGGGGGGGGGGGGGGGGGGGGGGGGGGGGGGGGGGGGGGGGGGGGGGGGGGGGGGGGGGGGGGGGGGGGGGFFGGGGGGGGGGGEGGGGGGGGGGGGGGGFGGGGGFGGGGGGGGGGGGCGGGGFCGGGGFCFGGGGGGGGGGGGGGDEGGGGGGGGGGGGGGGFFFGGFGGGGGGGEDGFGC5EE:?EGGGGG*9CCFGGFGCFFGGEGCC
@M01751:259:000000000-C669V:1:1101:27854:11837 1:N:0:AGAGTC
ACGTGGTAACGTCATCCCCACCTTCCTCCGGTTTATCACCGGCAGTCTCCTTTGAGTTCCCGACCGAATCGCTGGCAACAAAGGATAAGGGTTGCGCTCGTTGCGGGACTTAACCCAACATTTCACAACACGAGCTGACGACAGCCATGCAGCACCTGTCTCACGGTTCCCGAAGGCACTAAGGCATCTCTGCCGAATTCCGTGGATGTCAAGAGTAGGTAAGGTTCTTCGCGTTGCATCCAATTAAACCACATGCTCCACCGCTTGTGCGGGCCACCGTCCATTCATTTGAGTTTTAACC
+
CCCCCEGGGFGFGGGGFGGDBFFGCCFEGCFGGGGGFGFFGEGGCFFAFGFGFCCDFGGGGG>CCECCCCC@FGGGGGGGGGG,FGG,:<FGGGGEGGGGGG,:@EC+=EGECEFFG+C<FDFFGFAFCGGGG7EFFC,=8<@FFG,@>AF<FEGFFFFF,@F>C@CFGCF7><*>FG@FGGCFGGGC3FFFGF7FCFGGGCCCC*7,5,2C9:FGGGFGGGFFGC+@:7CGEGE58CF9++3@E+A9+**2CG6C+CF?8CCEG5=FCFG***:/2:E87*:+<C@0A+++2A7CCF*::
@M01751:259:000000000-C669V:1:1101:21699:11880 1:N:0:AGAGTC
ACGTGGTAACGTCATCCCCACCTTCCTCCGGTTTATCACCGGCAGTCTCCTTTGAGTTCCCGACCGAATCGCTGGCAACAAAGGATAAGGGTTGCGCTCGTTGCGGGACTTAACCCAACATTTCACAACACGAGCTGACGACAGCCATGCAGCACCTGTCTCACGGTTCCCGAAGGCACTAAGGCATCTCTGCCGAATTCCGTGGATGTCAAGAGTAGGTAAGGTTCTTCGCGTTGCATCGAATTAAACCACATGCTCCACCGCTTGTGCGGGCCCCCGTCAATTCATTTGAGTTTTAACC
+
CCCCCGGGGGGGGGGGGGGGGGGGGGGGGGGGGGGGGGGGGGGGGGGGGGGGGGGGGGGGGGGGGGC@BFFGGGGGGGGGGGGGGGGGCGGGGGGDFGGGGGGGGGGGGGFGGGGGGGGFGGGGGGGGGGGGGGGGFGGGFGGGGGGGGGGGGGGGGGGGCFGGFDGGGGFGDGCEGFGFGGGDCEGE@FGFGGEFGGGGGGGGGGGFGF@F9FFGFCCGGGG7?FFGGF@E>EGGGGGGGFFGGCCFGGGGGGGG7CFGGGD*?EFG6CCEC8EGGG=8CCGGGGGGGGCFCCGGGGCD7
@M01751:259:000000000-C669V:1:1101:7389:11991 1:N:0:AGAGTC
GCTGTGGAAACAGGATTAGATACCCTGGTAGTCCACGCCGTAAACGATGGATACTAGTTGTTTGGCCGTAAGGTTGAGTGACTAAGCGAAAGTGATAAGTATCCCACCTGGGGAGTACGAACGCAAGTTTGAAACTCAAAGGAATTGACGGGGGCCCGCACAAGCGGTGGAGCATGTGGTTTAATTCGATGATACGCGAGGAACCTTACCAGGGCTTAAATGTAGTTTGACCGCTTTGGAAACAGAGCTTTCGCAAGACAGATTACAAGGTGCTGCATGGTTGTCGTCAGCTCGTGCCGTG
+
CCCCCGGGFGGGFGGGGGGGGGGGGGGGGGGGGEFGGGGGGGGGGGGGGGGGGGFGGGGGGGGGGGGGGGGGGAFGGGGGGFGGGGGDGGGGGDFGGGGFFGFGGGGGGGGGGGGGGGE@GGGFGDCAFGGAFGGGGDFFFGGGFF9AFGGGGGGCGGGGGGGGGGGGFG@FGGGGGGGFFEGCGFGGG9CCGGDGGGGGGEDA:FGDGCGGGDDGG?9FFDFFFGGGGGGGGGGGGDG8CFCGFGGGDCGGGCGGC6CCCEFGFEFGGGCE6EGGGGFFGGDEGGGGGEGF?5ECDFDG3
@M01751:259:000000000-C669V:1:1101:26515:12191 1:N:0:AGAGTC
GCTGTGGAAACCGGATTAGATACCCTGGTAGTCCACGCCGTAAACGATGTCAACTAGCCGTTGGGAGTCTTGAACTCTTAGTGGCGCAGCTAACGCATTAAGTTGACCGCCTGGGGAGTACGGCCGCAAGGTTAAAACTCAAATGAATTGACGGGGGCCCGCACAAGCGGTGGAGCATGTGGTTTAATTCGAAGCAACGCGAAGAACCTTACCAGGCCTTGACATCCAATGAACTTTCCAGAGATGGATTGGTGCCTTCGGGAAACTTGAGAAAGGTGCTGCATGGCTTTTGTCAGCTAGG
+
CCCCCGFGGGGGGGGGGGGGGGG8FGGGGGFFGGFGEGGGGEGGGGGGGGGGGGGFFFGGGDGGGGECFGGGFGG9FECFGEFG@GEFGGGGGGGGCEGFGGGGCG,CF=CGGGGGGGDG94CC@FEGGEFGGGGGGFDGGGGGGGG,C<,3B@BFCEGGGCFGGGGG7F=C::B,4CFFGGFGCEC9CEC@CGGGGG7*18EEEGG**<CCC:+8CGF869+++3*<CFGGGFFC<:++0+1*2<C*02A60*+0<A+*8:88=*<9+208:+<70+7C9CA9EGD**0+02+<+++*2*
@M01751:259:000000000-C669V:1:1101:9345:12198 1:N:0:AGAGTC
ACGTGGTAACGTCATCCCCACCTTCCTCCGGTTTATCACCGGCAGTCTCCTTTGAGTTCCCGACCGAATCGCTGGCAACATAGGATAAGGGTTGCGCTCGTTGCGGGACTTAACCCAACATTTCACAACACGAGCTGACGACAGCCATGCAGCACCTGTCTCAGCGTTCCCGAAGGCACCAAAGCATCTCTGCTAAGTTCGCTGGATGTCAAGAGTAGGTAAGGTTCTTCGCGTTGCATCGAATTAAACCACATGCTCCACCGCTTGTGCGGGCCCCCGTCAATTCATTTGAGTTTTAACC
+
CCCCCGGGGGGGGEGGGGGFGGGGGGGGGGGGGGGGDGGGGGGGGGGFFFFFGGGGGGGGGGGGGGF@FGGGGGGGGGGG8?FFGGGGGGGGGGGEGGGGGGGGGGGGGGGGGGGGGGGGDGFGFGGGGGCEGGGGGGGGDDGGGFGGGGGGGE:FCFFGGGFCGGGGGFGEGEGGG:BF7CFGG7FC9F@FGCGGGGGGGGDEGGGDFFFGGFGGGGGGFGGF9FGGGEC8C?C?E6+<ECEGFGGGGGGGGGGGFF?EGGGECECF+:AC5CC:E=C8***3<ECCFFF:5AFGGC<*:
@M01751:259:000000000-C669V:1:1101:13007:12273 1:N:0:AGAGTC
ACGTGGTAACGTCATCCCCACCTTCCTCCAGCTTATCACTGGCAGTCCCTTTAGAGTGCCCAACTAAATGATGGCAACTAAAGGCGAGGGTTGCGCTCGTTGCGGGACTTAACCCAACATCTCACGACACGAGCTGACGACAGCCATGCAGCACCTGTATCCGGTCCAGCCGAACTGAAAGACACATCTCTGTGTCCGCGACCGGTATGTCAAGGGCTGGTAAGGTTCTGCGCGTTGCTTCGAATTAAACCACATGCTCCACCGCTTGTGCGGGCCCCCGTCAATTCCTTTGAGTTTTAAT
+
CCCCCGGGGGCGGGGFGGGGGGGGGGGGGGGGGGGGGGGGGGGGGGGGGGGGGGGGGGGGGGGGGGGGGGGGGGGGGGGGGGGGGGGGGGGGGGGGGGGGGGGGGGGGGGGGGGGGGDGGGGFGGGGGGGGGGGGGGGGGGGGGFGGGGGFFGGGGGGGGGGGGGGGGGGGGGGGGGGGGGGGGGGGGGGF;FGGGGGGGGGGGGGGGGFFGGGGDGGGGGFGCGGE:FGFCE>EGGGGGGGGGGGGGGFFGGGGGGFFGGGGGGGGFG+CCE=5=EGEGGGGCGGG79CGFFGD9CF77:
@M01751:259:000000000-C669V:1:1101:6029:12325 1:N:0:AGAGTC
GCTGTGGAAACAGGATTAGATACCCTGGTAGTCCACGCCGTAAACGATGAATGTTAGCCGTCGGGGTGTTTACACTTCGGTGGCGCAGCTAACGCATTAAACATTCCGCCTGGGGAGTACGGTCGCAAGATTAAAACTCAAAGGAATTGACGGGGGCCCGCACAAGCGGTGGAGCATGTGGTTTAATTCGAAGCAACGCGCAGAACCTTACCAGCCCTTGACATACCGGTCGCGGACACAGAGATGTGTCTTTCAGTTCGGCTGGACCGGATACAGGTGCTGCATGGCTGTCGTCAGCTCG
+
CCCCCCEGFFGGGGGGGGGGGGGGGGGGGGGGGGGGGGGGGGGGGGGGGFEFGGFGGGGGGGGGGGEGEGGFGFFGGGGGGGGGGGGGGFFGGGGGGGCFCFGGGGGGCGGGGGGGGGGGGGGGEGGEGG9FGGGGFFGCFFGFGGGGGGGGGGDGGEGGGGFGGGGGG<EEGFFB:FGGGGGFGCEFFGFCFGGGFGGGG?>>F8CGGGGGGGGFGGG?CGCFFFGGGGCGG8C88>FEFCFC9:EFG7E?E7CG?FCE>5;/CCCGC8=;E67AFF+<?FFFGFGGGCCFGG5*:C709
@M01751:259:000000000-C669V:1:1101:22606:12331 1:N:0:AGAGTC
GCTGTGGAAACAGGATTAGATACCCTGGTAGTCCACGCCGTAAACGATGAATGTTAGCCGTCGGGGTGTTTACACTTCGGTGGCGCAGCTAACGCATTAAACATTCCGCCTGGGGAGTACGGTCGCAAGATTAAAACTCAAAGGAATTGACGGGGGCCCGCACAAGCGGTGGAGCATGTGGTTTAATTCGAAGCAACGCGCAGAACCTTACCAGCCCTTGACATACTGGTCGCGGACACAGAGCTGTGTCTTTCAGTTCGGCTGGACCGGATACAGGTCCTGCATGGCTGTCTTCTGCTAG
+
CCCCCGGGGFFGFFC@FFFGGGG@F9FCGEFGGGGG7EFEFCFGDGGFFGD<@CEF<CEGGGDGDEFCE@FFGCEGGG>DGGGEFECC:FFGGGGGGGFDFGGGGFF?CGEF=7FCF+E,FEFE@CECE8FFGGGGB=BFFF9=,BB=CDGE>F>F:CB@B*>BCGGEGEFCCFGGFFF9:<<2?CCGCFFGGGGCFGCGGGGGFEF8FGFGGCF*;0C?CFGGC6+38F7*8**:85C?ECC*+CE6903:<E7EGFFE5CF8:****22*?++2*3+3+++*<<6CC8@++02+<97**
@M01751:259:000000000-C669V:1:1101:22544:12426 1:N:0:AGAGTC
ACGTGGTAACGTCATCCCCACCTTCCTCACAGTTTACACTGGCAGTCTTGCTAGAGTTCCCGACATTACTCGCTGGCAACTAACAACAGGGGTTGTGCTCGTTATAGGACTTAACCTGACACCTCACGGCACGAGCTGACGACAACCATGCAGCACCTTGTAATCTGTCTTGCGAAAGCTCTGTTTCCAAAGCGGTCAAACTACATTTAAACCCTGGTAAGGTTCCTCGCGTATCATCGAATTAAACCACATGCTCCACCGCTTGTGCGGGCCCCCGTCAATTCCTTTGAGTTTCAAACTT
+
CCCCCGGGGFFGGGGGGGGGGGGFGGGGGGGGDGGGGGGGGGGGGGGGGGGGGGGGGGGGGGGGGGGGGGGDGEGDGGGGGGGGGGGGGGGDFGCGEGGFGGGGGGDFGGGGGGCFGGGGGGGGGFGFGGGGGGDGEGGGGGGFGGGGGGGGGGGGGGGGFGFGGGGGGGGGGDGEC@CEFGG,=CFGGG9FFGEEGGGGFGGGFFGGFGGGGGGF@FG@@FGGFGGDCGGGGGGGGGGGFG8BCGGGGGGF?FFGC?FF>CEGFFFFED=CCGGGDEC=CCFFGGGGFCG9?FF?+<CFC
@M01751:259:000000000-C669V:1:1101:21615:12493 1:N:0:AGAGTC
GCTGTGGAAACCGGATTAGATACCCTGGTAGTCCACGCCGTAAACGATGTCGACTTGGAGGTTGTTCCCTTGAGGAGTGGCTTCCGGAGCTACCGCGTTAAGTCGACCGCCTGGGGAGTACGGCCGCAAGGTTAAAACTCAAATGAATTGACGGGGGCCCGCACAAGCGGTGGAGCATGTGGTTTAATTCGATGCAACGCGAAGAACCTTAACTACTCTTTACATCCACGGAATTCGGCAGAGATGCCGTAGGGCCTTCGGGAACCGTGAGACAGGTGCTGCATGGCTGTCGTCAGCTCGT
+
CCC@CDGDGGFFGG@FGGGGGFGCEFFGGGGGGAC@,@CFGEFGGGGGGE@EGEFFGGFGDCCGGGG9FF@<<FEDGGGGC@E@D7FFEDGG9=FGGGDFFFGGCECFFGEGG7@++8+:ACF@BFCCFFFGF9FFGGGGF<><>EFA<<AECGGGGGGGGC:@GCACFEGGGFCFGFEFGC<:BFGFG9CC22<CC8E8CE5C80*;CF9+<FC<@C9E+<<::7CFCC*8;8C9F6CCE588AEA<*1:***;?8:CCGC8:@=EG5@CC?*0>02+2<9+0+*8@E8CCGF*:<<C5)
@M01751:259:000000000-C669V:1:1101:12343:12729 1:N:0:AGAGTC
GCTGTGGAAACAGGATTAGATACCCTGGTAGTCCACGCCGTAAACGATGATAACTAGCTGTCCGGGGACCTGGTCTTTGGGTGGCGCAGCTAACGCATTAAGTTATCCGCCTGGGGAGTACGGCCGCAAGGTTAAAACTCAAAGGAATTGACGGGGGCCTGCACAAGCGGTGGAGCATGTGGTTTAATTCGATGCAACGCGAAGAACCTTACCAGCGTTTGACATGTCCGGACGATTTCCAGAGATGGATCTCTTCCCTTCGGGGACTGGAACACAGGTGCTGCATGGCTGTCGTCAGCTC
+
CCCCCGGGGGGGGG@FGGGGGGGGGGGGGGGGGGGGGGGGGGGGGGGGGGGGGGGGGGGGGGGGGGGGGGGGGGGGGGGGGGGGGGGDGGGGGGGGGGGGGGGGGGGGGGGGGGGGDGGGGGGGGGGGGGGGGGGGGGGGGGGGGGGGGGGGGGGGGGGGGGGGGGGGGGGGGGGGGGGGGGGGGG:FGGGGGGGGGGGGGGGGGGGFGGGGGGFFGGGGGGGGGGGGGGGDGGGGGFGFGGGGGGGGGGGGGGGGGFCFGFGGDCEGGG8FGF8*AFGCGGGGFGGGGGGGGGGGGDFG4
@M01751:259:000000000-C669V:1:1101:5133:12757 1:N:0:AGAGTC
ACGTGGTAACGTCATCCCCACCTTCCTCACAGTTTACACTGGCAGTCTTGCTAGAGTTCCCGACATTACTCGCTGGCAACTAACAACAGGGGTTGCGCTCGTTGCGGGACTTAACCCAACATCTCACGACACGAGCTGACGACAGCCATGCAGCACCTGTGTTCCAGTCCCCGAAGGGAAGAAATCGATCTCTCGAAGTCGTCCGGACATGTCAAACGCTGGTAAGGTTCTGCGCGTTGCTTCGAATTAAACCACATGCTCCACCGCTTGTGCAGGCCCCCGTCAATTCCTTTGAGTTTTA
+
CCCCCGGGDGGFGGGGGFFGGGGGGFGFFGFCFFGGFGGGGGGGGGGGGGGGGFGGGFGGGGGGGGGGGGGEGFFEGFGGFGGGGGGGGGGGGGGGGGGGGGGGGGGGGGGGGFGGGGGGGGGAFGGGEGGGG>FGEGGGGGGGDGGG9<FGGGGGGFGGGFGFFFGGGGGG7C7FGGDCFGFGGGD@@E7FGGGGGC:CFGGEGGFGGGFGFF9CF@FFGGGGGG?CFCGFGEGG8:EEEGG5C;CFGFC7C=FE?FGGCC88CECEEGGCGF?*?E5CCGEGG8EGGGGFGC9*::7D*
@M01751:259:000000000-C669V:1:1101:11404:12801 1:N:0:AGAGTC
GCTGTGGAAACCGGATTAGATACCCTGGTAGTCCACGCCGTAAACGATGAGTGCTAAGTGTTAGGGGGTTTCCGCCCCTTAGTGCTGCAGCTAACGCATTAAGCACTCCGCCTGGGGAGTACGGTCGCAAGACTGAAACTCAAAGGAATTGACGGGGGCCCGCACAAGCGGTGGAGCATGTGGTTTAATTCGAAGCAACGCGAAGAACCTTACCAGGTCTTGACATCCTCTGACAACCCTAGAGATAGGGCTTTCCCTTCGGGGACAGAGTGACAGGTGGTGCATGGTTGTCGTCCGCTCG
+
CCCCCGGGGGGGGGGGGGGGGGGGGGFGGGGGGGGFDGGGGGGGGGGGGGGGGGGGAFFGGGGGGGGGGGGG<FGGGGGFGGGGGGGGGFGGGGGEGGGGGGGGGGGGGGGGGGGGGGGGGGGGGGGGGGGGGGGGGGGGGGGGGGGFGFGGGGGGGGGCCGDEGF,CFGG<CEFGGGGGFAEFGGFCFEFCFGGGFFDGDGGGGGGGGGGGFFFCEFGGGCC+3CEFGGDGFGGD>>EFGGCGGFGGGGF=FF@79<CC8EEGGGCCFCFGGG?C*02;**<CEGFFCC8<=:755*9))
@M01751:259:000000000-C669V:1:1101:14816:12817 1:N:0:AGAGTC
ACGTGGTAACGTCATCCCCACCTTCCTCCGGTTTATCACCGGCAGTCTCCTTTGAGTTCCCGACCGAATCGCTGGCAACAAAGGATAAGGGTTGCGCTCGTTGCGGGACTTAACCCAACATTTCACAACACGAGCTGACGACAGCCATGCAGCACCTGTCTCAGCGTTCCCGAAGGCACCAAAGCATCTCTGCTAAGTTCGCTGGATGTCAAGAGTAGGTAAGGTTCTTCGCGTTGCATCGAATTAAACCACATGCTCCACCGCTTGTGCGGGCCCCCGTCAATTCATTTGAGTTTTAACC
+
CCCCCGGGGGGGGGGGGGGGGGGGGGGGGGGGGGGGGGGGGGGGGGGGGGGGGGGGGGGGGGGGGG@8BBEFGGGGGGGGGGGGGGGGFGGGGGGGGGGGGGGGGGGGGGGDGGGGGGGGGGGGGGGGGGGFGGGGGGGGGGGGGGGFGGGGGGGGGGGGGGGFGGGGGGGEFGGGGGGGGGGGGGGG,CFFG9;?FGGGGGGGGGGGFFGGGGGGGGGFGGGGGGGGGGGGDEECEGCCECFGGFGGGGGGGG6C:FGGGGGGEGFGCGGGGGEGGGGGGGGGGGFGGGG?CEGGGGGGG
@M01751:259:000000000-C669V:1:1101:22033:12846 1:N:0:AGAGTC
ACGTGGTAACGTCATCCCCACCTTCCTCCGGTTTATCACCGGCAGTCTCCTTAGAGTGCCCACCTTAACGTGCTGGTAACTAAGGACAAGGGTTGCGCTCGTTACGGGACTTAACCCAACATCTCACGACACGAGCTGACGACAGCCATGCAGCACCTGTCTCAATGTTCCCGAAGGCACCAATCCATCTCTGGAAAGTTCATTGGATGTCAAGGCCTGGTAAGGTTCTTCGCGTTGCTTCGAATTAAACCACATGCTCCACCGCTTGTTCGGGCCCCCGTCAATTCATTTGAGTTTTAAC
+
CCCCCGGGGGGGGGGGGGGGGGGGGGGGGGGGGGGGGGGGGGGGGGGGGGGGGGGGGGGGGGGGGGGGGGGGGGGGGGGGGGGGGFGGGGGGGGGGGGGGGGGGGGGGGGGGGGGGGGGGGGFFGGGGGGGGGGGGGGGGGGGGGGGGGGGGGGGGGGGGGFGGGGGGGGGGGGGGGGGGGGGGGGGGGFGGGGGCFGGGGGGGFGF9:FFGGGGGGGGGGGGGGE@FGGGGGGGGGGGGGGGGFGGGFGGGGGGFGDGGGGGDGGGGG+@8E5EGGGGGGGGGFGGDGGGFEFGGGFGG:
@M01751:259:000000000-C669V:1:1101:12449:13035 1:N:0:AGAGTC
GCTGTGGAAACCGGATTAGATACCCTGGTAGTCCACGCCGTAAACGATGTCAACTAGCCGTTGGAATCCTTGAGATTTTAGTGGCGCAGCTAACGCATTAAGTTGACCGCCTGGGGAGTACGGCCGCAAGGTTAAAACTCAAATGAATTGACGGGGGCCCGCACAAGCGGTGGAGCATGTGGTTTAATTCGAAGCAACGCGCAGAACCTTACCAGCGTTTGACATGTCCGGACGATTTCCAGAGATGGATTTCTTCCCTTCGGGGACTGGAACACAGGTGCTGCATGGCTGTCGTCAGCCC
+
CCCCCGGGGGGGGGGGGGGGGGGGGGGGGGGGGGGGGGGGGGGGGGGGGGGGGGGGGGGGGGGGGGGGGGGGGGGGGGGGGGGGGGGGGGGGGGGGGGGGGGGGGGGGGGGGGGGGGGGGGGGGGGGGGGGFGGGGGGGGGGGGGGGGGGGGGGGGGGGGGGGGGGGGGG:C@CGGGGGGGGGGGGGGGGGGGGGGGGGGGGGGGGGGGGGGGFGGGGGEGGGGG9F?FGGGGGGGGGGGGFGGGFCEE7CEFGCFGCCFFGE5=CEGDFFEGGGGGGGG?9CC8CCFDFDEGGCCFGF4*
@M01751:259:000000000-C669V:1:1101:22757:13089 1:N:0:AGAGTC
GCTGTGGAAACAGGATTAGATACCCTGGTAGTCCACGCCGTAAACGATGATTGCTAGTTGTCGGGATGCATGCATTTCGGTGACGCAGCTAACGCATTAAGCAATCCGCCTGGGGAGTACGGTCGCAAGATTAAAACTCAAAGGAATTGACGGGGGCCCGCACAAGCGGTGGAGCATGTGGTTTAATTCGAAGCAACGCGCAGAACCTTACCAGCCCTTGACATACCGGTCGCGGACACAGAGATGTGTCTTTCAGTTCGGCTGGACCGGATACAGGTGCTGCATGGCTGTCGTCAGCTCG
+
CCCCCGGGGCGGGGGFCGGGGGGGGGFGGGGGDGGGGGGGGGDGGGGGGFGGGGGGGGGGGGGGGGGDGGGGGCFGGGGGGGGGGDGGGGGGGGGGGGGGGGGGGGFEFGGGGGGGGGGGGGGGGGGDGEFGGGGGDFGFGGGGGGGGGGGGEGGGGDEGGGGGG:>FEFFGGFDFGGGGG7FCGGGGFGGGGGGGGGGGDGEGGGGGGGGGFFFFGGGGGGGGGFFCCEGGG>EEGGGGGC+;+@FGGFGDCGGGGGFECEGGD@=FGGCCEGGFDFGGC<EGGGFEC5@EECF5:F773
@M01751:259:000000000-C669V:1:1101:6535:13122 1:N:0:AGAGTC
ACGTGGTAACGTCATCCCCACCTTCCTCCGGTTTATCACCGGCAGTCTCCTTTGAGTTCCCGACCGAATCGCTGGCAACAAAGGATAAGGGTTGCGCTCGTTGCGGGACTTAACCCAACATCTCACGACACGAGCTGACGACAACCATGCACCACCTGTCTCCTTTGTCCCGAAGGAAAGGCATATCTCTACACCGGTCAAAGGGATGTCAAGACTTGGTAAGGTTCTTCGCGTTGCTTCGAATTAAACCACATACTCCACTGCTTGTGCGGGTCCCCGTCAATTCCTTTGAGTTTCAGTC
+
CCCCCGGGGGGGGGGGGGGGGGGGGGGGGGGGGGGGGGGGGGGGGGGGGGGGGDGGGGGGGGGGGGGGGGGGGGGGGGGGGGGGGGGGGGGGGDGGFEGGGGGGGGG7FGGGGGFGGGGGGGEGGGGGGCGGGGGGGGGGGGGGGGCFFGGGGGGGGFEGAFGGGGGGGGGDGEGGFGGGCGFGEGGGGGF;FFGGGGGGGFGEGCFDFGGGF?FGGFGGGGGGFFGGGFEEGEGGGGGGCEFEF@FFFF:CGFGGFG<+*<@FGGGG6C88CCE5FGGEGGDF@E@FGFC<CFFFGDDC*
@M01751:259:000000000-C669V:1:1101:26890:13186 1:N:0:AGAGTC
GCTGTGGAAACAGGATTAGATACCCTGGTAGTCCACGCCGTAAACGATGAATACTAGGTGTCGGGGGTCAAAAGACCCTAGGTGCCGTCGCAAACGCATTAAGTATTCCACCTGGGGAGTACGTTCGCAAGAATGAAACTCAAAGGAATTGACGGGGGCCAGCAAAAGCGGTGGAGCATGTGGTTTAATTCGAAGCAACGCGCAGACCCTTACCAGCAATTGACATACCGGTCGCGGAAACAGAGATCTGGCTTTCAGTTCGGCTGGACCGGATACAGGTGCGGCAAGGCTGTCGTCAGCT
+
CCCCCGCGFGGGF?8EFGGGCFGGGCFFGGGFFCG@CCFGECGG@,@8<E<DFCCD9F,6,C:+@@@+BFEGF8FFFGG,=CCDC=FGGEGFGGFGE+?FGGGEEEFGCC9,,E8BF@FEGFFBDFCC:CFADEGGFF>,C,F<DFEG8<CCE+7FGCC*>8*38>8F7FC7*4<@AFG?:CCG7<:::BCGGDEC,<+=F**88C*1A8*<<FGFG*2+3+<FFGF+**/?8?5EC**2*;CC6;++++++**<9++<++/888:/8*2C*8*860C6+<6*5:8*28@6**3/:5/94*
@M01751:259:000000000-C669V:1:1101:25044:13292 1:N:0:AGAGTC
ACGTGGTAACGTCATCCCCACCTTCCTCCGGTTTATCACCGGCAGTCTCCTTTGAGTTCCCGACCGAATCGCTGGCAACAAAGGATAAGGGTTGCGCTCGTTGCGGGACTTAACCCAACATTTCACAACACGAGCTGACGACAGCCATGCAGCACCTGTCTCACGGTTCCCGCAGGCACTAAGGCATCTCTGCCGAATTCCGTGGATGTCAAGAGTAGGTAAGGTTCTTCGCGTTGCATCGAATTAAACCACATGCTCCACCGCTTGTTCGGGCCCCCGTCAATTCATTTGCGTTTTAACC
+
CCCCCGGGGGGGGGGGGGGGGGGGGGGGGGGGGGGGGGGGGGGGGGGGFGGGGGFFGGGGGGDFGG@8BBFGFGGGGGGGGGFGCFGFEGGGGGF@GEFEGFFGGGGEEGGGGGGGEGGGGGGG<FGG+DGGGGGEGGGEGGGGGGGGCGGGG8FGGCFF,@FGGGGGGGGG7<F<C7FGG::,?:<F<<;FGG><FGFFFFGGDDCCCFGCGCGCEGGFGFGGGD:AF9EGGEE*;0<@ED?8C<F<FFGGGG6?FGFC6FEE=E**+3*::E87E/**2/:C?FGEGG7+5CGGGFCG*
@M01751:259:000000000-C669V:1:1101:29590:13401 1:N:0:AGAGTC
ACGTGGTAACGTCATCCCCACCTTCCTCCGGCTTATCACCGGCGGTTCCTTTAGAGTACCCAACCAAATGATGGTAACTAAAGGCGAGGGTTGCGCTCGTTGCGGGACTTAACCCAACATCTCACGACACGAGCTGACGACAGCCATGCAGCACCTGTGTGCAGGTCCACGAAGGGAAGAAATCCATCTCTGGCAGTCGTCCTGCCCTGTCAAACGCTGGTAAGGTTCTGCGCGTTGCTTCGAATTAAACCACATGCTCCACCGCTTGTGCAGGCCCCCGTCAATTCATTTGAGTTTTAAC
+
CCCCCGGGGGGGGGGGGFGGGGCFGCFGFEGCGGFGGGGCEEEDGGEFEFGGGGFGGGGA@FEC7FFFDFCEGGCEFCDDCFGGGGGGGEGCFF@@+:CEGGDFGEGGGGGGGG8CFDGDGFGFGFGGGGGGGCFFEC@F>CFGGGFFDCFDGGGGF,FFFGGGGGGG,<FGGGGGGCCGGFC,?AFF,,7?C,=*?5=FGCFFGG*:CF<EFGGDCEGECCGG8<<?<:<CCC8EGCGGGE58CEFGCGGF8CFCFC7+3*;*5*;CGGFFFG=5;CEEEC=*9<++<ECCFG+0CFGC*
@M01751:259:000000000-C669V:1:1101:28021:13423 1:N:0:AGAGTC
GCTGTGGAAACCGGATTAGATACCCTGGTAGTCCACGCCGTAAACGATGTCGACTTGGAGGTTGTTCCCTTGAGGAGTGGCTTCCGGAGCTAACGCGTTAAGTCGACCGCCTGGGGAGTACGGCCGCAAGGTTAAAACTCCAATGAATTGACGGGGGCCCGCACAAGCGGTGGAGCATGTGGGTTACTTCGATGCAACGCGAAGAACCTTACATACTCTTGACATCCACGGAATTCGGCAGAGATGCCTTAGTGCCTTCGGGAACCGTGAGACAGGTGACGCATGGCTGTCGTCAGCTGGG
+
CBCCC9FFGDGFGGGFDFGGGGGFGFGGGGGGFGGFGGGGGGCEG@FFFFGGGGGEGGFACFGGGFGG9E9E@EFGGGGGGGGC,?:=C@FEGGGDGCGDDF5BFGC7CFGGGCCE7FCFFEG@3>+@=FGADGGGC,B,,:F,:CCC9DFGDG>B>7<FEEC@CFF*=:<:@7<CFGF<FF*<7F,?C?**?FED<F>58**:8E6ACC+3+<CCC<:7+0CFFD*++25*;CC+;88:?*/8+3<:EFFFCF7F@0<*C8/:;AE=8/;9+*;=0+++**2*8F*;52+;7CC56:7**
@M01751:259:000000000-C669V:1:1101:16369:13454 1:N:0:AGAGTC
ACGTGGTAACGTCATCCCCACCTTCCTCACAGTTTACACTGGCAGTCTTGCTAGAGTTCCCGACATTACTCGCTGGCAACTAACAACAGGGGTTGCGCTCGTTATAGGACTTAACCTGACACCTCACGGCACGAGCTGACGACAACCATGCAGCACCTTGTAATCTGTCTTGCGAAAGCTCTGTTTCCAAAGCGGTCAAACTACATTTAAGCCCTGGTAAGGTTCCTCGCGTATCATCGAATTAAACCACATGCTCCACCGCTTGTGCGGGCCCCCGTCAATTCCTTTGAGTTTCAAACTT
+
CCCCCGGGGGGGGGGFGGGFGGGGGGGGGGGGGGGGGGGGGGGGGGFFFGFGGGGGEGGGGGGGGGGGGGGGGGDGGGGGGGGGGGGGGGGGDGEFGGGGGGGFFGGGGGFAFFGEFGGGGGGGFGGGGGGGGEDGEFFGGGGGGGEFGGGGGGFGDFFGGAFGGGGC@EGGGGCC7FGGGGGFFDCCGGGGGDGGGGFCFGGGFFGGGGGGGGGFGFGGGGGFGFGCEGGGG7<FFFGGGFGGGGFGGGGGA8CFGGFGGGEECFAF=*8*/:?C**2;7<CF9CFG@E*3<?:E7<6*:
@M01751:259:000000000-C669V:1:1101:18787:13467 1:N:0:AGAGTC
ACGTGGTAACGTCATCCCCACCTTCCTCCGGCTTATCACCGGCGGTTCCTTTAGAGTACCCAACCAAATGATGGTAACTAAAGGCGAGGGTTGCGCTCGTTGCGGGACTTAACCCAACATCTCACGACACGAGCTGACGACAACCATGCACCACCTGTCACCATTGTCCCCGAAGGGAAAACTTGATCTCTCAAGCGGTCAATGGGATGTCAAGAGTTGGTAAGGTTCTTCGCGTTGCTTCGAATTAAACCACATGCTCCACCGCTTGTGCGGGTCCCCGTCAATTCCTTTGAGTTTCAGC
+
CCCCC@FFFGFFG7FDGGGGGGGGGGGGDEGGGGGGFGFFGEDGEGF@FGGGGGGGGGGFGGFGFG7CCEFFFGGDEFGGGGGEG>FGGECFDFCEFEGGF<FCFGFCFGA?E<FGGGGGG9FFCCFC@FFEGGGCFGCEE7CE*@D;FGGGC:B<,>:,?DDFFFCFCFFDCGDB@7CFGF<F,C<7<FFGGC::EFBFE:FGGFAGGG?E+<F>CFF6CFF6C<EGFGGDGG?EEDF+:EFGG>E<EGCFGFF++0+<<FGG5:8;@FFGGGG*/**:C5=EGGF::@@@CEFFFCGG7
@M01751:259:000000000-C669V:1:1101:12337:13470 1:N:0:AGAGTC
GCTGTGGAAACCGGATTAGATACCCTGGTAGTCCACGCCGTAAACGATGGATACTAGTTGTTTGGCCGTAAGGTTGAGTGACTAAGCGAAAGTGATAAGTATCCCACCTGGGGAGTACGAACGCAAGTTTGAAACTCAAAGGAATTGACGGGGGCCCGCACAAGCGGTGGAGCATGTGGTTTAATTCGATGCAACGCGAAGAACCTTACCTACTCTTGACATCCACGGAATTTGGCAGAGATGCCTTAGTGCCTTCGGGAACCGTGAGACAGGTGCTGCATGGCTGTCGTCAGCTCGTGTT
+
CCCCCGGGGGGGGGGGGGGGGGGFGGGGGFGFGGGGGGGGGGGGGGGGGGGCFEGFGGGGGGGGGGGGFGGGGGGGFGEFFFFGGGGGGGGGGGGGGFFGGGFFGGGGGGGGGGGGGGGGGGGDGGGGGGGGGGGGGGGGGGGGGGGGGGGGGGGGGGGGGGG7AFGEEGGGGGGGGGGFDFGGGFCGGGFEGGGGGGGGGGGDGGGGGGGGGGGGG7CGGGGGGGGGGGGGGGGGG55@C7CGGGGGGGGGGGGGCGCGGFGGGFGG7EFGFFCGFGGGEGGGGGGCFGG8EGGCEE<<C
@M01751:259:000000000-C669V:1:1101:18979:13613 1:N:0:AGAGTC
ACGTGGTAACGTCATCCCCACCTTCCTCCGGTTTGTCACCGGCAGTCTCATTAGAGTGCCCTTTCGTAGCAACTAATGACAAGGGTTGCGCTCGTTGCGGGACTTAACCCAACATCTCACGACACGAGCTGACGACAGCCATGCAGCACCTGTGTTCCGGTTCTCTTGCGAGCACTGCCAAATCTCTTCGGCCTTCCAGACATGTCAAGGGTAGGTAAGGTTTTTCGCGTTGCATCGAATTAATCCACATCATCCACCGCTTGTGCGGGTCCCCGTCAATTCCTTTGAGTTTTAATCTTGG
+
CCCBCGGGGGGGGGGFFGG9FGDFFCFGFEGGGGEE<EF@FD:FGGFFGGGGGGGGAFGGGGGGGGGGGGGGGFFGGGGGGDGF7ECFGGGCFGG?FDGDDGGGGGGFGA@FEGGFEF<9FEGGGGGGGGDFDFGGEECGEDGGFGGGGFGGGGGGGAFGEBCFFCF,FFF@FFGFEFGGGGCFA;BFGGGG**<:<FFGG7;A,7FCCAFC<FFFFFGFF@F@FCECC:CG5AF9CCEFFFCC@9@CGGC?9+2A<CCGGGDFG?E5CEE8CFGCGEC7CCFF?FF7=@FFGGFC+<CC*
@M01751:259:000000000-C669V:1:1101:16033:13635 1:N:0:AGAGTC
ACGTGGTAACGTCATCCCCACCTTCCTCCGGTTTGTCACCGGCAGTCACCTTAGAGTGCCCAACTAAATGCTGGCAACTAAGATCAAGGGTTGCGCTCGTTGCGGGACTTAACCCAACATCTCACGACACGAGCTGACGACAACCATGCACCACCTGTCACTCTGTCCCCGAAGGGAAAGCCCTATCTCTAGGGTTGTCAGAGGATGTCAAGACCTGGTAAGGTTCTTCGCGTTGCTTCGAATTAAACCACATGCTCCACCGCTTGTGCGGGCCCCCGTCAATTCCTTTGAGTTTCAGTCT
+
CCCCCGGGGGGGGGGGGGGGGGGGGGGGGGGGGGGGGGGGGGGGGGGGGGGGGGGGGGGGGGGGGEGGGGGGGGGFGFGGGGGGGGGGGGFFGGGGGGGGGGGGGGGGGGGGGGGGGGGGGGGGGGGGGGGGGGFFGGGGGGGGGGGGGGGGGGGGGGGGGGGGGGGGGGGGGGGGGCEFGGGGGGG9FFGFFCFFGGGGGGGGGGGGGGGGGGGGGGGGGGGEFGGGGCEGGGGGGGGGGGGGGGGEDFGGCEGGGFGFGGGGGGGEGGGGGGGGGGGG=CFFGGGFGGGCGGGGGFFDC
@M01751:259:000000000-C669V:1:1101:21849:13694 1:N:0:AGAGTC
GCTGTGGAAACCGGATTAGATACCCTGGTAGTCCACGCCGTAAACGATGTCGACTTGGAGGTTGTTCCCTTGAGGAGTGGCTTCCGGAGCTACCGCGTTAAGTCGACCGCCTGGGGAGTACGGCCGCAAGGTTAAAACTCAAATGAATTGACGGGGGCCCGCACAAGCGGTGGAGCATGTGGTTTAATTCGATGCAACGCGAAGAACCTTACCTACTCTTGACATCCACGGAATTCGGCAGAGATGCCTTAGTGCCTTCGGGAACCGTGAGCCAGGTGCTGCATGGCTGTCGTCAGCTCGT
+
CCCCCGGGGGGGGGCCEGGGGGGGGGGGGGGGGGGGDGGGGGGGGGGGGGGGGGGGGFCFGGGGGGGGGGGGGGGAFGGGE?FFGGGGGGGG9<FGGGGGGFGGGGEEGDGEGGGGGGGGGGGGGCEGGGGGGGFGGF@@FGGFFGGGGGFGGGGGDCCCFGEGEG,=FGCFEGGGGGGGGGFCFGFEGFFFGFEFGGGGGGGDDFGGGGGGFGGFGGGGGFGGGGFGGE8?EGG?@C>**2;CEGFGGGGG+0<CECFGGG:8CF5?CFC+0+ACGFEF7CFCFCC;5;CE5CCE+:9/)
@M01751:259:000000000-C669V:1:1101:25462:13717 1:N:0:AGAGTC
ACGTGGTAACGTCATCCCCACCTTCCTCCGGTTTGTCACCGGCAGTCACCTTAGAGTGCCCAACTAAATGCTGGCAACTAAGATCAAGGGTTGCGCTCGTTGCGGGACTTAACCCAACATCTCACGACACGAGCTGACGACAACCATGCACCACCTGTCACTCTGTCCCCGAAGGGAAAGCCCTATCTCTAGGGTTGTCAGAGGATGTCAAGACCTGGTAAGGTTCTTCGCGTTGCTTCGAATTAAACCACATGCTCCACCGCTTGTGCGGGCCCCCGTCAATTCCTTTGAGTTTCAGTCT
+
CCCCCGGGGGGGGGGGGGGGGGGGGGGGGGGGGGGGGGGGGGGGGGGGGGGGGGGGGGGGGGGGGGG8FGGGGGGGGGGGGGGGGGGGGGGGGGGGEGGGGGGGGDGGGGGGGGGGGGGGD<EGGGGGGGGGGGGGGGGGGGGGGGGGGGGGGGGGGGGGGGGGGGGGGGCGGGGGGGGGGGGCDFGGGGGGGCFGGFGGGGGFGFGGGCFD<FECCGFFFGGGGGCFGFE>FFCEGC7CFCEGGFGCGGGGGGG7F?0CFGEG=CECCGCEEE5::5EEEGGCGCGGGFEEFGGGGGFFD
@M01751:259:000000000-C669V:1:1101:3198:13740 1:N:0:AGAGTC
GCTGTGGAAACAGGATTAGATACCCTGGTAGTCCACGCCGTAAACGATGGATACTAGTTGTTTGGCCGTAAGGTTGAGTGACTAAGCGAAAGTGATAAGTATCCCACCTGGGGAGTACGAACGCAAGTTTGAAACTCAAAGGAATTGACGGGGGCCCGCACAAGCGGTGGAGCATGTGGTTTAATTCGATGATACGCGAGGAACCTTACCAGGGCTTAAATGTAGTTTGACCGCTTTGGAAACAGAGCTTTCGCAAGACAGATTACAAGGTTCTGCATGGTTGTCGTCAGCTCGTGCCGTG
+
CCCCCGGGGGGGGCFFGGGGGGGGGDFGGGGGGFFGGGGGGGGGGGGFGGGGGGGGGGGGGGFGGGGGGGGGGGGGGGGGFFGGFGGGGDGGGGFFG9EF?FGGGFGGGGGGGGGGGGGGGGGGGGGGGGGGGGGGGGGGGEFGGGFGGGGDGGEFEDGGGGFCDGGCDFFCDFGGGFFFFFG9FGGFAEFGF;9FGDGGGG7FFGGGGFC:<FGGCGGCFFBFGGGF++<<>E:EGGGGG@8*;FFCFCEEEGGDCFG6;FGGGGG79EF++2+0<FF*<CGE?EGEFGGCC52*/:DG<
@M01751:259:000000000-C669V:1:1101:28213:13744 1:N:0:AGAGTC
GCTGTGGAAACCGGATTAGATACCCTGGTAGTCCACGCCGTAAACGATGTCAACTAGCCGTTGGAATCCTTGAGATTTTAGTGGCGCAGCTAACGCATTAAGTTGACCGCCTGGGGAGTACGGCCGCAAGGTTAAAAATCAAATGAATTTACGGGGGCCCGCACAAGCGGTGGAGCATGTGGTTTAATTAGAAGCAACGCGAAGAACCTTACCAGGCCTTGACATGCAGAGACCTTTACAGAGATGGATTGGTGCCTTCGGGAAATCTGACCCAGGTGCTGCATGGCTCTCGTCAGCTCGG
+
CCCCCDCFCFGDEB@FEGGFGGGFGGFGGGGGGGGGGGGGGGGGG,@FCEFAFGGGGFGGEFGFFGCGGG@FFGGFF,CFG<AFG@FG7>EFEFGGGGGFGFFFCCFGGGGGGGGCCCCFF+@=FGDG7CGDFGEF<,BFF,8@=FFGG,,3++@::FGG*5>FGGDGGG<FD*<BFG:BC9F7F::<,,2CF:FC:CFFGE**:88/AF?<CC6/;EG6+<CCG+8CCGFD*8CFC+<+@++:CCCCF9:C0*<8EGD>5*2:*<CGFC7+:FFGGGGG++<+0*;?++<5CEGGG709)
@M01751:259:000000000-C669V:1:1101:16770:13828 1:N:0:AGAGTC
ACGTGGTAACGTCATCCCCACCTTCCTCACAGTTTACACTGGCAGTCTTGCTAGAGTTCCCGACATTACTCGCTGGCAACTAACAACAGGGGTTGCGCTCGTTATAGGACTTAACCTGACACCTCACGGCACGAGCTGACGACAACCATGCAGCACCTTGTAATCTGTCTTGCGAAAGCTCTGTTTCCAAAGCGGTCAAACTACATTTAAGCCCTGGTAAGGTTCCTCGCGTATCATCGAATTAAACCACATGCTCCACCGCTTGTGCGGGCCCCCGTCAATTCCTTTGAGTTTCAACCTT
+
CCCCCGGGGGGGGGGGGGGGGGGGGGGGGGGGGGGGGGGGGGGGGGGGGGGGGGGGGGGGGGGGEFGGGGGGGGGGGGGGGGGGGGGGGGGGGGGGGGGGGGGGGGGGGGGFGGGGGGGGGGGCFGGGDGGGGGGGGGGGGCGGGFGGGGGGGG8FGGGGGGGGGFGGG9DFGGGGGCGGGGGFGGGGGGGGFGDGGGEGFGGGGGGGGGGFFGGFEGFGFGGGGGGFECDEGGGCEGC@GGGGGGGGGGGGFGDCFEGG>CGGGGCF5?EGCGEE5:CEGGGFFGGF@2CEFF7:++29D
@M01751:259:000000000-C669V:1:1101:16810:13839 1:N:0:AGAGTC
GCTGTGGAAACAGGATTAGATACCCTGGTAGTCCACGCCGTAAACGATGTCGACTTGGAGGCTGTTTCCTTGAGACGTGGCTTCCGGAGCTAACGCGTTAAGTCGACCGCCTGGGGAGTACGGCCGCAAGGTTAAAACTCAAATGAATTGACGGGGGCCTGCACAAGCGGTGGAGCATGTGGTTTAATTCGAAGCAACGCGCAGAACCTTATCTACTCTTGACATCCAGCGAACTTAGCCGAGATGCTTTGGTGCCTTCGGGAACTCTGAGACAGGTGCTGCATGGCTGTCGTCAGCTTGT
+
CCCCCGGG9F<FC8EFGGGGGFG<6;@FEGGGD<@ABBFDGFEGD,FC@FA8,@F79E8A7BFF8FFEEGG,CA@,8D,@F<8@8@CG7CFDEEEGGGGEGCGGGE7:>FGEFCFEFCEGE?F=:3FGGGGCDFFGDBFFGGDGGGFGGAFAFDEEC:>FC@,8C:<<:F4*1*3=F<<2?,<CFCG<A<C9C*=<<CEEC5*:*A@5:<<++@:<C6EC7+@+::@<<:EE5*/<+<C+**2/AFF9F99EF5<C+:+;CC*8@000+:+9A0;5203A?+03A6;85C6*:5**+<**0
@M01751:259:000000000-C669V:1:1101:27389:13883 1:N:0:AGAGTC
GCTGTGGAAACAGGATTAGATACCCTGGTAGTCCACGCCGTAAACGATGAATGTTAGCCGTCGGGGTGTTTACACTTCGGTGGCGCAGCTAACGCATTAAACATTCCGCCTGGGGAGTACGGTCGCAAGATTAAAACTCAAAGGAATTGACGGGGGCCCGCACAAGCGGTGGAGCATGTGGTTTAATTCGAAGCAACGCGCAGAACCTTACCAGCCCTTGACATACCGGTCGCGGACACAGAGATGTGTCTTTCAGTTCGGCTGGACCGGATACAGGTGCTGCATGGCTGTCGTCAGCTCG
+
CCCCCGGGGGGGGGGGGGGGGGGGGGGGGGGGGGGGGGGGGGGGGGGGGGGGFGGGGGGGGGGGGGGGGGGGGGGGGGGGGGGGGGGGGGGGGGGGGGGGGGGGGGGFGDDGGGEEGGGGGGGGGGGGGGGFGGGGGGGGGGGGFFGGGGGGCFGGGGGGGDGEGFGGGGGGGGGGGFGGCCFFGFFGGGGG7FCFGDFGGGGGEFGG?FEGGFCFGGGGGGFGGGDGGGGDDEGDEC*8@CF6CFFGGGGGGGG7<FFGGGGGGGGGGE**2++0AE68CF9<9CFCEGG61:EGGGGG7
@M01751:259:000000000-C669V:1:1101:10308:14035 1:N:0:AGAGTC
ACGTGGTAACGTCATCCCCACCTTCCTCCGGTTTATCACCGGCAGTCTCCTTTGAGTTCCCGACCGAATCGCTGGCAACAAAGGATAAGGGTTGCGCTCGTTGCGGGACTTAACCCAACATTTCACAACACGAGCTGACGACAGCCATGCAGCACCTGTCTCACGGTTCCCGAAGGCACTAAGGCATCTCTGCCGAATTCCGTGGATGTCAAGAGTAGGTAAGGTTCTTCGCGTTGCATCGAATTAAACCACATGCTCCACCGCTTGTGCGGGCCCCCGTCAATTCATTTGAGTTTTAACC
+
CCCCCGGGGGGGGGGGGGGGGGGGGGGGGGGGGGGGGGGGGGGGGGGGGGGGGGGGGGGGGGGGGG@88BFGGGGGGGGGGGGGFGGGGGGGGGGGGGGGGGGGGGGCGGGGGGGGGGGGGGGGGGGGGGGGGGGGGGGGGGGGGGGGGGGGGGGGGGGGGGDGGGEGGGGGGGGGGGGGGGGFFGGGFFGGGGGGGEFFGGFCFGGFFGGGFGGGGGGGGFFC<FEFGGGCGGGEGGGGGCCCEFFGF?FGGGCFFGCEGGEGGGGG8FGGGGEGGGG5EGGGGFGGCFF7FGGGGGGG7
@M01751:259:000000000-C669V:1:1101:9802:14083 1:N:0:AGAGTC
ACGTGGTAACGTCATCCCCACCTTCCTCCGGCTTATCACCGGCGGTTCCTTTAGAGTCCCCAACTGAATGATGGTAACTAAAGGCGAGGGTTGCGCTCGTTGCGGGACTTAACCCAACATCTCACGACACGAGCTGACGACAGCCATGCAGCACCTGTGTGTAGGTCCCCGAAGGGAAGGAATCCATCTCTGGAAGCCGTCCTACCATGTCAAACGCTGGTAAGGTTCTGCGCGTTGCTTCGAATTAAACCACATGCTCCACCGCTTGTGCAGGCCCCCGTCAATTCATTTGAGTTTCAGT
+
CCCCCGGGGGGGGGGGGGGGGGGGGGGGGGGGGGGGGGGGGGGGGGFFGGGGGGGGGGGGGGGGGGGGGGGGGGGGGGGGGGGGGGGGGGGGGGGGGGGGGGGGGGGGFGGGGGGGGGGGG99FGGGGGGGGGGGGGGGGGCDEFGGGGGGGGGGFFFG<EGCGGGGGGGGGCFFGGGGGGGGGACGGFGGGGGGGGGGGGFEGGGGGGGGGGGGGGGGGFFFFGGGGGCGGGGEGGGGCGGGFGGGDEFGGECFFGC0::CF/:EEGFFFFCEG=8EEGE55*<CC7CFGFFFFGGFGFC
@M01751:259:000000000-C669V:1:1101:8294:14138 1:N:0:AGAGTC
GCTGTGGAAACAGGATTAGATACCCTGGTAGTCCACGCCGTAAACGATGTCGACTTGGAGGTTGTTCCCTTGAGGAGTGGCTTCCGGAGCTAACGCGTTAAGTCGACCGCCTGGGGAGTACGGCCGCAAGGTTAAAACTCAAATGAATTGACGGGGGCCCGCACAAGCGGTGGAGCATGTGGTTTAATTCGAAGCAACGCGCAGAACCTTACCAGCGTTTGAACTGTCCGGACGACTTCCAGCGATGGATTTCTTCCCTTCGGGGACCGGAACACAGGTGCTGAATGGCTGTCGTCAGCCC
+
CCCCCCEEFFF@FGFF9FGGFGFGG,CFGGGGGFFFGGGDG>FFCFCCGC<@,CEGGGGGG:AEFFEDFACF,CFEGGGEE<FGEEDCGG=?C=FGGGEGGGGGE@FC@EC:FGGDG7FG<FEDCFGDEGCBDFDDFCC<<BFFFAEEC@,@:>F+<FBEEGGC7C:,<:*=CCF7FF97?,+=<>C::,<<FGGC<@8EEEC2:CCFF790<+08CE5?C+++0+<0A*:;?888*2A:@7+/1;;ECG+3CGGFCFF72;:88CE*:C8::68:F*++6CF:<+<CCF5*0/:57>***
@M01751:259:000000000-C669V:1:1101:9748:14157 1:N:0:AGAGTC
ACGTGGTAACGTCATCCCCACCTTCCTCCGGTTTGTCACCGGCAGTCTCCTTAGAGTGCCCACCATAATGTGCTGGTAACTAAGGACAAGGGTTGCGCTCGTTACGGGACTTAACCCAACATCTCACGACACGAGCTGACGACAGCCATGCAGCACCTGTGTCTGAGTTCCCGAAGGCACCAATCCATCTCTGGAAAGTTCTCAGCATGTCAAGGCCAGGTAAGGTTCTTCGCGTTGCTTCGAATTAAACCACATGCTCCACCGCTTGTGCGGGCCCCCGTCAATTCATTTGAGTTTTAAC
+
CCCCCGGGGGGGGGGGGGGGGGGGGGGGGGGGGGGGGGGGGGGGGGGGGGGGGFGGGGGGGGGGGGGGGFGGGGGGGGGGGGGGGGGGGFGGGGGFGGGGGGGGGGGGCFGGGGGEFGGGGGGFFGGGGGGGGGGGGGGGGGGGGGGGFFGGFFGGGGGGGGGCFGGAFFDFGCF7FGDFGGC:FFGFGF9BFGFGGGFGFBFGFFFCGGGGDCCFGGGGGGGGGCCGGGGGGDGCCCCFGEGGGGGC?<EGG=FGF9@EGGGGGGGCCEFG5CGCEGGEGGGDGGEGFCFE+5CC??F:*
@M01751:259:000000000-C669V:1:1101:18897:14232 1:N:0:AGAGTC
GCTGTGGAAACCGGATTAGATACCCTGGTAGTCCACGCCGTAAACGATGAATGTTAGCCGTCGGGGTGTTTACACTTCGGTGGCGCAGCTAACGCATTAAGTTGACCGCCTGGGGAGTACGGCCGCAAGGTTAAAACTCAAATGAATTGACGGGGGCCCGCACAAGCGGTGGAGCATGTGGTTTAATTCGAAGCAACGCGAAGAACCTTACCAGGCCTTGACATCCAATGAACTTTCCAGAGCTGGATTGGTGCCTTCGGGAACATTGAGAAAGGTGCTGCATGGCTGTCGTCAGCTCGTG
+
CCCCCGGGGFGGGGGGGGGGGGGGFGGFFGGGGDFGGGGGGGGGGG:DFFGGGGGFGGGG:FG@FGGGGGGGGCGGGGGGGGGDDFGEGGGGGGGEGGGGCFFF<EEGGFGFGGDGFGFA:FDFGGGCEGFFGGGGGGGGGGGGGGFG<CFGGGGGG7CCFGDGGGGEGF*C:BFFCFCG@FGGGGGGGG9BCCGGCE?EEGGGGGFGGF?FGGEG>C8EGFGGE*8@FFCFF@FGG9+<:;*0ACEGGGGDFG6CF?FGGC*;8C?EG78+<FE?8<EGCFGFG*;*C+AC5:5C++197
@M01751:259:000000000-C669V:1:1101:21039:14243 1:N:0:AGAGTC
GCTGTGGAAACCGGATTAGATACCCTGGTAGTCCACGCCGTAAACGATGATAACTAGCTGTCCGGGGACTTGGTCTTTGGGTGGCGCAGCTAACGCATTAAGTTATCCGCCTGGGGAGTACGGCCGCAAGGTTAAAACTCAAATGAATTGACGGGGGCCTGCACAAGCGGTGGAGCATGTGGTTTAATTCGAAGCAACGCGCAGAACCTTACCAGCGTTTGACATGGCAGGACGACTTCTGGAGACGTGGCTTTCCCTTCGGGGACTAGGACACAGGTGCTGCATGGCTGTCGTCAGCTCG
+
CCCCCGGGGGGGGGEGGGGGGGGGGGGGGGGGGGGFCGGGGGGGGGGGGGGGGGGGGGGGGGGGGGGGGGFGGGGGGGGGGGDGFGGGGGGGGGGGEGGGGGGFGGFGGGGGGGFGGGGGGGGGGGCEFGGFGCGGGFGGGGGGGGGGGGGFEGEGGGGGGGFGGGGGGGCFGCGDGDGGGGCFEFFGGFFCFFFGGEGGGGGGCFGGGGGGGF?CE;CEEFFGF6EFGGG85CCCEEFCFGGGFGDGDGDGGGCGGGC*;5:E*:CCCFGGGGGGG<7?E?EFGGGGG>*<*/:C56*2*
@M01751:259:000000000-C669V:1:1101:15770:14393 1:N:0:AGAGTC
ACGTGGTAACGTCATCCCCACCTTCCTCACAGTTTACACTGGCAGTCTTGCTAGAGTTCCCGACATTACTCGCTGGCAACTAACAACAGGGGTTGCGCTCGTTATAGGACTTAACCTGACACCTCACGGCACGAGCTGACGACAACCATGCAGCACCTTGTAATCTGTCTTGCGAAAGCTCTGTTTCCAAAGCGGTCAAACTACATTTAAGCCCTGGTAAGGTTCCTCGCGTATCATCGAATTAAACCACATGCTCCACCGCTTGTGCGGGCCCCCGTCAATTCCTTTGAGTTTCAAACTT
+
CCCCCGGGGGGGGGGGGGGGGGGGGGGGGGGGGGGGGGGGGGGGGGGGGGGGGGGGGGGGGGGGGGGGGGGGGGGGGGGGGGGGGGGGGGGGGGGGGGGGGGGGGGGGGGGGGGGGGGGGGGGGGGGGGGGGGGGGGGGGGGGGGGGGGGGGGGGGGGGGGGGGGGGGGGGFGGGGGGGGGGGGGGGGGGGGGGGGGGFFGGCFFFGGGGGG7FGGCFGGGGGFFF,BEGGGGGCFGGDGGGGGGFCCFFGG<FFC?EGGEGE=5C+C8CCEEGGGE:CGGGGG9ACE?GFCFE9?F?*CD
@M01751:259:000000000-C669V:1:1101:17085:14462 1:N:0:AGAGTC
GCTGTGGAAACAGGATTAGATACCCTGGTAGTCCACGCCGTAAACGATGTCGACTTGGAGGTTGTGCCCTTGATGCGTGGCTTCCGGAGCTAACGCGTTAAGTCGACCGCCTGGGGAGTACGGCCGCAAGGTTAAAACTCAAATGAATTGACGGGGGCCCGCACAAGCGGTGGAGCATGTGGTTTAATTCGATGCAACGCGAAGAACCTTACCTGGTCTTGACATCCACAGAACTTTCCAGAGATGGATTGGTGCCTTCGGGAACTGTGAGACAGGTGCTGCATGGCTTTCGTCAGCTCGG
+
CCCCCGGGGGGGGGGFGGGGGGGGGGGGGGGGGGGG>GGGDGGGGGGGGGGGGGGGGGGGGGGGGGGGGGGGGGGGGGGGGGGGGGGGDGGGGGGGGGGGGGGGGGGGGGGGGGGGCGGGGGGGGGGGGGGFGGGGGGFGGGGGGGGGFBCDFDGDCGGGGGGGGGEGEGC@CF@:FFFFFGEFFGFGFEGFGGGGGGD8:CGGGGGFCF7CFFGGCFGG7CCFGCCC?FGGGDFCF7@+<<CGGGGFGGFGGGGGGCEFEC*8E+99+9EGC@FGGFF9?9CCF6/*/+38C5*/+2*9)
@M01751:259:000000000-C669V:1:1101:1999:14476 1:N:0:AGAGTC
GCTGTGGAAACAGGATTAGATACCCTGGTAGTCCACGCCGTAAACGTTGGGAACTAGATGTGGGGACCATTCCACGGTCTCCGTGTCGCAGCTAACGCATTAAGTTCCCCGCCTGGGGAGTACGGCCGCAAGGCTAAAACTCAAAGGAATTGACGGGGGCCCGCACAAGCGGCGGAGCATGCGGATTAATTCGATGCAACGCGAAGAACCTTACCAAGGCTTGACATGTACCGGAAACGGCCAGAGATGGTAGCCCCGCAAGGGCGGTACACAGGTGGTGCATGGTTGTCGTCAGCTCGCG
+
CCCC9FGGGGGGFFFGGFGGGGGGF@FCGGGF-CE9FECG@CFGGEGGGG7CFF8ECEEFDAEGEEGGGFAFGFGG7FC:,FFFEEFEF+=C<FGGGGGGGCGGEFGGGGGGG7?CCEEEFGEFCFGDG7CE?D,BDEFC@FFGGCGGGG8FGGGECCEEG7>>:FF:<<@CCE*=:FG9CF5C>E>FF9FG>FC7EFGFC>E:CEECCCF9@F89@>F8+*:>89CCFFGFC8>8CEGGD88;>8@+:@A+++0@C8?E5C5*;EGGG8C?C8C<CF5CFGCG>F7CGGG85=56+29)1
@M01751:259:000000000-C669V:1:1101:17851:14577 1:N:0:AGAGTC
GCTGTGGAAACAGGATTAGATACCCTGGTAGTCCACGCCGTAAACGATGATAACTAGCTGTCCGGGAACTTGGTTTTTGGGTGGCGCAGCTAACGCATTAAGTTATCCGCCTGGGGAGTACGGCCGCAAGGTTAAAACTCAAATGAATTGACGGGGGCCTGCACAAGCGGTGGAGCATGTGGTTTAATTCGAAGCAACGCGCAGAACCTTACCAGCGTTTGACATGTCCGGACGATTTCCAGAGATGGATCTCTTCCCTTCGGGGACTGGAACACAGGTGCTGCATGGCTGTCGTCAGCTC
+
CCCCCGGGGGGGGGGGGGGGGGGGGGGGGGGGGGGGGGGGGGGGGGGGGGGGGGGGGGGGGGGGGGEGGGGGGGGGGGGGGGGDGGGGGGGGGGGGGGGGGGGGGGGGGGGGGGGGGGGGGDGGGGGGGGGGGGGGGGGGGCFGGGCFFCFFEDGGGGGDGGGGGGGGGGGGGCCFGFGGGGFGGFGGFGGGGGEFGFEEGGGGGGGFFGGGGGGGGEGGGGGEC+<FGGGG>EGEG:CFFGFFGGGGGG?+<FFG?C<<FFCC=EEFCC6CGGG58FFCG7FGG9F;CGCGG5FGFGF7C
@M01751:259:000000000-C669V:1:1101:4022:14637 1:N:0:AGAGTC
ACGTGGTAACGTCATCCCCACCTTCCTCCGGTTTATCACCGGCAGTCTCCTTTGAGTTCCCGACCGAATCGCTGGCAACAAAGGATAAGGGTTGCGCTCGTTGCGGGACTTAACCCAACATTTCACAACACGAGCTGACGACAGCCATGCAGCACCTGTCTCACGGTTCCCGAAGGCACTGAGGCATCTCTGCTAGATTCCGTGGATGTCAAGAGTAGGTAAGGTTCTTCGCGTTGCATCGAATTAAACCACATGCTCCACCGCTTGTGCGGGCCCCCGTCAATTCATTTGAGTTTTAACC
+
CCCCCGFGGGGGGGGGGGFGGGGGGGGGGGGC:CFFGGGGGDGGGGF@EA9,<FFGGGGGGGGGGEFF:FGGFEGGGDCFFFFFG?FFFGGG8FGGGGDEF7E@FGGGG8EFGCFGGGCF,BDADGGGGG>CFCD7FGFGDD7ECEFGBDFFDF8F?C,@E,@;CE<@CFFGEEGEG77A<,?C7C7F9<,;<9>FCG?CEF7*<@9F<BCFFFC<CFF:CCFF9<+;C;:5CCEG5C9CEGF+AE9@<@C5@<EF7+<C6:8::CFGGFGGG**/*:E*::CCCC:CF7FDFF?+CCFC0
@M01751:259:000000000-C669V:1:1101:19404:14649 1:N:0:AGAGTC
GCTGTGGAAACAGGATTAGATACCCTGGTAGTCCACGCCGTAAACGATGGATACTAGTTGTTTGGCCGTAAGGTTGAGTGACTAAGCGAAAGTGATAAGTATCCCACCTGGGGAGTACGAACGCAAGTTTGAAACTCAAAGGAATTGACGGGGGCCCGCACAAGCGGTGGAGCATGTGGTTTAATTCGATGATACGCGAGGAACCTTACCAGGGCTTAAATGTAGTTTGACCGCTTTGGAAACAGAGCTTTCGCAAGACAGATTACAAGGTGCTGCATGGTTGTCGTCAGCTCGTGCCGTG
+
CCCCCGGGGGGGGGGGGGGGGGGGGGGGGGGGGGGGGGGGGGGGGGGGGGGGGGGGGGGGGGGGGGGGDGGGGGGGGGGGFFGGFGGGGGGGGGGGGGGGGFGGGGGGFGGGGGGGGGGGGGGGGDGGFGGGGGGGGGGGGGGGGGGGGGGGDGGGGGGGGGGGGGG@FGGFGGGGGGGGGGGGGGFGCGGGGGGGGGGGGGGGGGGGGGGGGGGGGGFGCEGGGGGGGGGGGGGGGGECFGGGGGGF?FGGGGGGGFGGGGGGGGGGGGGGGGG6+<EFFGGGGGGCFEFGFGGGGGDDC
@M01751:259:000000000-C669V:1:1101:15965:14775 1:N:0:AGAGTC
ACGTGGTAACGTCATCCCCACCTTCCTCCGGTTTATCACCGGCAGTCTCCTTTGAGTTCCCGACCGAATCGCTGGCAACAAAGGATAAGGGTTGCGCTCGTTGCGGGACTTAACCCAACATTTCACAACACGAGCTGACGACAGCCATGCAGCACCTGTCTCACGGTTCCCGAAGGCACTGAGGCATCTCTGCCAGATTCCGTGGATGTCAAGAGTAGGTAAGGTTCTTCGCGTTGCATCGAATTAAACCACATGCTCCACCGCTTGTGCGGGCCCCCGTCAATTCATTTGAGTTTTAATT
+
CCCCCGGGGGGGGGGGGGGGGGGGGGGGGGGGGGGGGGGGGGGGGGGGGGGGGGGGGGGGGGGFGGCCFFGGGGGGGGGGGGGGGGGGGGGGGGGGGGGGGGGGGGGGGGGGGGGGGGGGGGGGGGGGGGGGGGGGGGGGGGGGGGGGFGGGGGGGGGGGGGGGGGGGGGGGGGDEGGGGGGGGGGGGGGGGGGGGGGGGGGFGEGGGGFGGFGGGFFGGGGFGGGFFGGGGGGGGGGGGEGFCF7:CFGGGGFCGFDFGGGGGGEFGCFCE55?CEE5CC5:FFGGG?CG7:EGGGGFC*
@M01751:259:000000000-C669V:1:1101:8995:14901 1:N:0:AGAGTC
GCTGTGGAAACCGGATTAGATACCCTGGTAGTCCACGCCGTAAACGATGTCGACTTGGAGGCTGTTCCCCTGAGGAGTGGCTTCCGGAGCTAACGCGTTAAGTCGACCGCCTGGGGAGTACGGCCGCAAGGTTAAAACTCAAATGAATTGACGGGGGCCCGCACAAGCGGTGGAGCATGTGGTTTAATTCGATGCAACGCGAAGAACCTTACCTGGCCTTGACATCCAGAGAACTTAGCAGAGATGCTTCGGTGCCTTCGGGAACTCTGAGACAGGTGCTGCATGGCTGTCGTCAGCTCGT
+
CCCCCGGGGGGGGGGGGGGGGGGGGGGGGGGGGGGGGGGGEGGGGGGGGGGGGGGGGGGGGGGGGGGGGGGGGGGGGGGGGGGGGGGGGGGCGGGGGGGGGGGGDGGGGGGGGGGGGGGGGD>EGGGDFGGGGGGGGFGGGGGFGGFFGGGGDEGEGGEGGGGEGGGGGGEGGGGGGGGGDGFFDGGGGGGGFGGGGF5EGGGGGFCGGGGGGGFGGFFGDGGFFGGGGCGGGFGFCFGGGGFGGGGGGGGGGG=FGGGCCEGG5?CF?CFCCFD=CFGGGF?CCCF?8FCCFFGCFFGD)
@M01751:259:000000000-C669V:1:1101:8867:14904 1:N:0:AGAGTC
ACGTGGTAACGTCATCCCCACCTTCCTCCGGTTTATCACCGGCAGTCTCCTTAGAGTGCCCACCATAACGTGCTGGTAACTAAGGACAAGGGTTGCGCTCGTTACGGGACTTAACCCAACATCTCACGACACGAGCTGACGACAGCCATGCAGCACCTGTGTCAGAGTTCCCGAAGGCACCCATCCATCTCTGGAAAGTTCTCTGCATGTCAAGGCCTGGTAAGGTTCTTAGCGTTGCTTCGAATTAAACCACATGCTCCACCGCTTGTGCGGGCCCCCGTCAATTCATTTGAGTTTTAAC
+
CCCCCGGGGGGGGGGGGGGGGGGGGGGGGGGGGGGGGGGGGDGGGGGGGGGGGGGGGGGGGGGGGGGGGGGGGGGGGGGGGGGGFGGGGGGGGGGGGGGGGGGGGGGEEGGGGGGGGGGGGFGEFGGGGGGGGGGGGGGGGGGGFGGGGGGGGGGGGGGGGGGGGGGGGGGGGCEDGGGGGGGGGGFGGFGGGGGGFGGGGB@C;FGGFCEGGGGGGGGGGGGGG:<CEGGCF:FF@EFGGGFCFFCGGGC8A;<+<:7CCFGGGGGDG6E*:EGGCEE8CGGDCF7<9<A<AFEFGG7<*
@M01751:259:000000000-C669V:1:1101:23224:15028 1:N:0:AGAGTC
GCTGTGGAAACCGGATTAGATACCCTGGTAGTCCATGCCGTAAACGTTGGGAACTAGATGTAGGGCCTGTTCCACGGGTTCTGTGTCGTAGCTAACGCATTAAGTTCCCCGCCTGGGGAGTACGGCCGCAAGGCTAAAACTCAAAGGAATTGACGGGGGCCCGCACAAGCGGTGGAGCATGTGGTTTAATTCGAAGCAACGCGAAGAACCTTACCAGGCCTTGACATGCAGAGAACTTTCCAGAGATGGATCGGTGCCTTCGGGAACTCTGACACAGGTGCTGCATGGCTGTCGTCAGCTC
+
CCCCCGGGGGGGGGEGGGGGGGGGGGGGGGGGGGGGGGGGGGGGGGGGGGGGCGCGGGGGGGGGGGGGGGGGGCGGGGGGGGGGFGGGGEGGGGGGGGGGGGGGGGGGGGEGGGGGGEGGGGGGGGGDEG7CFFGGCGGGGGGD9FEGGGGGGGGGGGGGGGGGGGGGGGGGGGGGGF:CFGGGGGGGGGGGGGGGGAFFEGGGGDCFGGGGGGGEGGGGFG??EFGF6+<+;FCGFGFDCFFGG>9CFGGGGGGGGGGGGGGGGCEGGGF7C660AEFEFGGG6+9810*;<*:27C6:2
@M01751:259:000000000-C669V:1:1101:21416:15159 1:N:0:AGAGTC
[truncated: 8,910,190 more chars]
